# Supplementary material for: Exploring translator’s style in children’s literature: A case study of Nicky Harman’s English translations of Huang Beijia’s two works
Source: PLoS One. 2026 Jun 2;21(6):e0350245. doi: 10.1371/journal.pone.0350245 (PMC13229296; doi:10.1371/journal.pone.0350245)
Supplement: S1 File — (XLSX) [file pone.0350245.s004.xlsx]

## Sheet: WordSmith Word list
WordSmith Tools 8.0 Word list
N	Word	Freq.	%	Texts	%	Dispersion	Lemmas	Set
1	LING	1196	1.50652	26	100	0.945724
2	MOM	965	1.21555	26	100	0.886963
3	SAY	526	0.662569	n/a	n/a	n/a	SAY[111] SAID[388] SAYING[15] SAYS[12]
4	LOOK	371	0.467325	n/a	n/a	n/a	LOOK[124] LOOKED[188] LOOKING[53] LOOKS[6]
5	XING	341	0.429536	20	76.9231	0.693893
6	SCHOOL	315	0.396785	n/a	n/a	n/a	SCHOOL[289] SCHOOLS[26]
7	LIKE	288	0.362775	n/a	n/a	n/a	LIKE[274] LIKED[13] LIKES[1]
8	MAKE	276	0.34766	n/a	n/a	n/a	MAKE[102] MADE[124] MAKES[13] MAKING[37]
9	MRS	274	0.34514	21	80.7692	0.767054
10	THINK	249	0.313649	n/a	n/a	n/a	THINK[93] THINKING[15] THINKS[4] THOUGHT[137]
11	TAKE	242	0.304832	n/a	n/a	n/a	TAKE[100] TAKEN[20] TAKES[5] TAKING[27] TOOK[90]
12	DAD	230	0.289716	n/a	n/a	n/a	DAD[229] DADS[1]
13	COME	229	0.288457	n/a	n/a	n/a	COME[104] CAME[102] COMES[8] COMING[15]
14	DIDN'T	222	0.279639	25	96.1538	0.911368
15	GOOD	200	0.251927	25	96.1538	0.898433
16	GIVE	199	0.250668	n/a	n/a	n/a	GIVE[79] GAVE[70] GIVEN[24] GIVES[2] GIVING[24]
17	ASK	190	0.239331	n/a	n/a	n/a	ASK[44] ASKED[134] ASKING[12]
18	WANT	189	0.238071	n/a	n/a	n/a	WANT[117] WANTED[60] WANTING[3] WANTS[9]
19	TIME	186	0.234292	n/a	n/a	n/a	TIME[168] TIMES[17] TIMING[1]
20	DAY	178	0.224215	n/a	n/a	n/a	DAY[134] DAYS[44]
21	TEACHER	175	0.220436	n/a	n/a	n/a	TEACHER[133] TEACHERS[42]
22	TELL	173	0.217917	n/a	n/a	n/a	TELL[70] TELLING[9] TELLS[1] TOLD[93]
23	SHE'D	161	0.202801	25	96.1538	0.857086
24	LING'S	160	0.201542	25	96.1538	0.874671
25	KNOW	157	0.197763	n/a	n/a	n/a	KNOW[113] KNEW[40] KNOWING[1] KNOWN[1] KNOWS[2]
26	CLASS	154	0.193984	n/a	n/a	n/a	CLASS[127] CLASSES[27]
27	HOME	144	0.181388	24	92.3077	0.868007
28	FEEL	143	0.180128	n/a	n/a	n/a	FEEL[25] FEELING[21] FEELS[4] FELT[93]
29	STUDENT	142	0.178868	n/a	n/a	n/a	STUDENT[42] STUDENTS[100]
30	SEE	139	0.175089	n/a	n/a	n/a	SEE[113] SEEING[6] SEEN[19] SEES[1]
31	PUT	134	0.168791	n/a	n/a	n/a	PUT[122] PUTS[1] PUTTING[11]
32	HAND	132	0.166272	n/a	n/a	n/a	HAND[78] HANDED[14] HANDING[1] HANDS[39]
33	HEAD	126	0.158714	n/a	n/a	n/a	HEAD[104] HEADED[7] HEADS[15]
34	WAY	124	0.156195	n/a	n/a	n/a	WAY[119] WAYS[5]
35	YOU'RE	124	0.156195	23	88.4615	0.875835
36	EXAM	120	0.151156	n/a	n/a	n/a	EXAM[83] EXAMS[37]
37	EYE	120	0.151156	n/a	n/a	n/a	EYE[15] EYED[9] EYES[96]
38	AROUND	114	0.143599	25	96.1538	0.915478
39	MIDDLE	111	0.13982	20	76.9231	0.682094
40	RIGHT	109	0.1373	n/a	n/a	n/a	RIGHT[108] RIGHTS[1]
41	MONEY	107	0.134781	16	61.5385	0.625855
42	COULDN'T	106	0.133521	25	96.1538	0.853786
43	THING	105	0.132262	n/a	n/a	n/a	THING[44] THINGS[61]
44	TURN	105	0.132262	n/a	n/a	n/a	TURN[21] TURNED[74] TURNING[10]
45	NOW	103	0.129743	24	92.3077	0.89815
46	WRITE	103	0.129743	n/a	n/a	n/a	WRITE[36] WRITES[2] WRITING[17] WRITTEN[17] WROTE[31]
47	WASN'T	101	0.127223	24	92.3077	0.859629
48	FACE	98	0.123444	n/a	n/a	n/a	FACE[83] FACED[7] FACES[5] FACING[3]
49	HAI	96	0.120925	11	42.3077	0.695985
50	CALL	94	0.118406	n/a	n/a	n/a	CALL[23] CALLED[63] CALLING[7] CALLS[1]
51	CHILD	94	0.118406	n/a	n/a	n/a	CHILD[22] CHILDREN[72]
52	EVERY	94	0.118406	23	88.4615	0.868027
53	BIG	93	0.117146	n/a	n/a	n/a	BIG[85] BIGGER[4] BIGGEST[4]
54	BAD	92	0.115887	n/a	n/a	n/a	BAD[75] WORSE[14] WORST[3]
55	TRY	92	0.115887	n/a	n/a	n/a	TRY[26] TRIED[40] TRYING[26]
56	WORK	92	0.115887	n/a	n/a	n/a	WORK[61] WORKED[12] WORKING[12] WORKS[7]
57	HERSELF	91	0.114627	26	100	0.887849
58	NEED	91	0.114627	n/a	n/a	n/a	NEED[52] NEEDED[29] NEEDS[10]
59	STAND	89	0.112108	n/a	n/a	n/a	STAND[14] STANDING[21] STOOD[54]
60	OPEN	88	0.110848	n/a	n/a	n/a	OPEN[43] OPENED[44] OPENING[1]
61	YEAR	87	0.109588	n/a	n/a	n/a	YEAR[59] YEARS[28]
62	GIRL	86	0.108329	n/a	n/a	n/a	GIRL[47] GIRLS[39]
63	GRADE	86	0.108329	n/a	n/a	n/a	GRADE[34] GRADED[2] GRADES[47] GRADING[3]
64	OLD	86	0.108329	n/a	n/a	n/a	OLD[79] OLDER[7]
65	WOMAN	86	0.108329	n/a	n/a	n/a	WOMAN[75] WOMEN[11]
66	FIND	85	0.107069	n/a	n/a	n/a	FIND[37] FINDING[3] FOUND[45]
67	MATH	84	0.105809	21	80.7692	0.789436
68	QUESTION	84	0.105809	n/a	n/a	n/a	QUESTION[36] QUESTIONED[1] QUESTIONS[47]
69	TEST	84	0.105809	n/a	n/a	n/a	TEST[60] TESTS[24]
70	SMILE	82	0.10329	n/a	n/a	n/a	SMILE[36] SMILED[37] SMILES[3] SMILING[6]
71	LITTLE	81	0.102031	24	92.3077	0.843351
72	KEEP	80	0.100771	n/a	n/a	n/a	KEEP[52] KEEPING[4] KEPT[24]
73	PAPER	79	0.0995113	n/a	n/a	n/a	PAPER[57] PAPERS[22]
74	KID	78	0.0982516	n/a	n/a	n/a	KID[30] KIDS[48]
75	NEW	78	0.0982516	21	80.7692	0.789625
76	FISH	77	0.096992	9	34.6154	0.363134
77	LAUGH	76	0.0957324	n/a	n/a	n/a	LAUGH[17] LAUGHED[33] LAUGHING[26]
78	WORD	76	0.0957324	n/a	n/a	n/a	WORD[35] WORDS[41]
79	HOMEWORK	75	0.0944727	22	84.6154	0.797212
80	DOOR	73	0.0919534	n/a	n/a	n/a	DOOR[72] DOORS[1]
81	LET	73	0.0919534	n/a	n/a	n/a	LET[63] LETS[2] LETTING[8]
82	START	73	0.0919534	n/a	n/a	n/a	START[19] STARTED[42] STARTING[11] STARTS[1]
83	ROOM	72	0.0906938	n/a	n/a	n/a	ROOM[68] ROOMS[4]
84	XIAOLI	72	0.0906938	13	50	0.614257
85	DAUGHTER	71	0.0894342	21	80.7692	0.846424
86	LEAVE	70	0.0881745	n/a	n/a	n/a	LEAVE[21] LEAVING[6] LEFT[43]
87	BUY	69	0.0869149	n/a	n/a	n/a	BUY[42] BOUGHT[22] BUYING[4] BUYS[1]
88	CAN'T	69	0.0869149	20	76.9231	0.829846
89	FIRST	68	0.0856553	22	84.6154	0.873046
90	BIT	67	0.0843956	n/a	n/a	n/a	BIT[61] BITS[6]
91	FEW	67	0.0843956	24	92.3077	0.888993
92	ZHIWEI	67	0.0843956	8	30.7692	0.559751
93	I'LL	66	0.083136	17	65.3846	0.778953
94	HARD	65	0.0818764	n/a	n/a	n/a	HARD[59] HARDER[3] HARDEST[3]
95	HEAR	65	0.0818764	n/a	n/a	n/a	HEAR[24] HEARD[38] HEARING[3]
96	HELP	65	0.0818764	n/a	n/a	n/a	HELP[47] HELPED[6] HELPING[12]
97	PARENT	65	0.0818764	n/a	n/a	n/a	PARENT[5] PARENTS[60]
98	WORRY	65	0.0818764	n/a	n/a	n/a	WORRY[17] WORRIED[36] WORRIES[3] WORRYING[9]
99	NEXT	64	0.0806167	22	84.6154	0.916393
100	NOTHING	63	0.0793571	25	96.1538	0.87972
101	TALK	63	0.0793571	n/a	n/a	n/a	TALK[28] TALKED[15] TALKING[19] TALKS[1]
102	BOOK	62	0.0780974	n/a	n/a	n/a	BOOK[26] BOOKS[36]
103	ESSAY	61	0.0768378	n/a	n/a	n/a	ESSAY[44] ESSAYS[17]
104	ANYTHING	60	0.0755782	20	76.9231	0.834213
105	EAT	60	0.0755782	n/a	n/a	n/a	EAT[31] ATE[13] EATEN[5] EATING[8] EATS[3]
106	PEOPLE	60	0.0755782	21	80.7692	0.80654
107	SCORE	60	0.0755782	n/a	n/a	n/a	SCORE[34] SCORED[9] SCORES[17]
108	ARM	59	0.0743185	n/a	n/a	n/a	ARM[36] ARMS[23]
109	END	59	0.0743185	n/a	n/a	n/a	END[49] ENDED[7] ENDING[1] ENDS[2]
110	GRANDMA	59	0.0743185	n/a	n/a	n/a	GRANDMA[58] GRANDMAS[1]
111	LONG	59	0.0743185	n/a	n/a	n/a	LONG[51] LONGED[2] LONGER[5] LONGING[1]
112	MOM'S	59	0.0743185	20	76.9231	0.823559
113	WOULDN'T	59	0.0743185	21	80.7692	0.815188
114	YUAN	58	0.0730589	15	57.6923	0.723798
115	READ	57	0.0717993	n/a	n/a	n/a	READ[39] READING[17] READS[1]
116	WRONG	57	0.0717993	21	80.7692	0.76356
117	ENOUGH	56	0.0705396	18	69.2308	0.796645
118	ONCE	56	0.0705396	23	88.4615	0.856674
119	TEAR	56	0.0705396	n/a	n/a	n/a	TEAR[9] TEARING[3] TEARS[38] TORE[4] TORN[2]
120	ZHANG	55	0.06928	8	30.7692	0.543926
121	BEGIN	54	0.0680204	n/a	n/a	n/a	BEGIN[5] BEGAN[38] BEGINNING[11]
122	DESK	54	0.0680204	n/a	n/a	n/a	DESK[50] DESKS[4]
123	RUN	54	0.0680204	n/a	n/a	n/a	RUN[35] RUNNING[18] RUNS[1]
124	HOLD	53	0.0667607	n/a	n/a	n/a	HOLD[13] HELD[28] HOLDING[11] HOLDS[1]
125	ALMOST	52	0.0655011	20	76.9231	0.853942
126	BEHIND	52	0.0655011	21	80.7692	0.859374
127	LAST	52	0.0655011	n/a	n/a	n/a	LAST[51] LASTS[1]
128	PULL	52	0.0655011	n/a	n/a	n/a	PULL[5] PULLED[40] PULLING[6] PULLS[1]
129	MOUTH	51	0.0642414	n/a	n/a	n/a	MOUTH[45] MOUTHED[4] MOUTHS[2]
130	PROBLEM	51	0.0642414	n/a	n/a	n/a	PROBLEM[33] PROBLEMS[18]
131	SAT	51	0.0642414	20	76.9231	0.859251
132	WHOLE	51	0.0642414	19	73.0769	0.778756
133	CRY	50	0.0629818	n/a	n/a	n/a	CRY[16] CRIED[25] CRIES[3] CRYING[6]
134	BAG	49	0.0617222	n/a	n/a	n/a	BAG[43] BAGS[6]
135	BEST	49	0.0617222	20	76.9231	0.804756
136	COURSE	49	0.0617222	18	69.2308	0.826136
137	LEAF	49	0.0617222	n/a	n/a	n/a	LEAF[2] LEAFING[1] LEAVES[46]
138	SURE	49	0.0617222	22	84.6154	0.779451
139	MOTHER	48	0.0604625	18	69.2308	0.753682
140	PANG	48	0.0604625	10	38.4615	0.612419
141	QUITE	48	0.0604625	17	65.3846	0.794093
142	SAW	48	0.0604625	n/a	n/a	n/a	SAW[47] SAWED[1]
143	STOP	48	0.0604625	n/a	n/a	n/a	STOP[20] STOPPED[26] STOPPING[2]
144	TEN	48	0.0604625	20	76.9231	0.75742
145	TOP	48	0.0604625	19	73.0769	0.860164
146	LIN	47	0.0592029	8	30.7692	0.513568
147	FRONT	46	0.0579433	21	80.7692	0.805304
148	HAPPEN	46	0.0579433	n/a	n/a	n/a	HAPPEN[11] HAPPENED[32] HAPPENING[1] HAPPENS[2]
149	BRING	45	0.0566836	n/a	n/a	n/a	BRING[23] BRINGING[6] BROUGHT[16]
150	CAT	45	0.0566836	n/a	n/a	n/a	CAT[37] CATS[8]
151	DECIDE	45	0.0566836	n/a	n/a	n/a	DECIDE[7] DECIDED[38]
152	OWN	45	0.0566836	n/a	n/a	n/a	OWN[44] OWNED[1]
153	POINT	45	0.0566836	n/a	n/a	n/a	POINT[16] POINTED[14] POINTING[3] POINTS[12]
154	SOON	45	0.0566836	22	84.6154	0.849195
155	UNTIL	45	0.0566836	21	80.7692	0.859917
156	YOUNG	45	0.0566836	n/a	n/a	n/a	YOUNG[37] YOUNGER[7] YOUNGEST[1]
157	BED	44	0.055424	16	61.5385	0.728872
158	M	44	0.055424	n/a	n/a	n/a	M[5] MING[39]
159	MEAN	44	0.055424	n/a	n/a	n/a	MEAN[29] MEANING[2] MEANS[1] MEANT[12]
160	MOUSE	44	0.055424	n/a	n/a	n/a	MOUSE[18] MICE[26]
161	PAY	44	0.055424	n/a	n/a	n/a	PAY[23] PAID[13] PAYING[8]
162	SILKWORM	44	0.055424	n/a	n/a	n/a	SILKWORM[6] SILKWORMS[38]
163	WALK	44	0.055424	n/a	n/a	n/a	WALK[8] WALKED[27] WALKING[9]
164	WHAT'S	44	0.055424	19	73.0769	0.833152
165	BETTER	43	0.0541644	23	88.4615	0.848062
166	FAMILY	43	0.0541644	n/a	n/a	n/a	FAMILY[39] FAMILIES[4]
167	LOSE	43	0.0541644	n/a	n/a	n/a	LOSE[15] LOSING[4] LOST[24]
168	LOT	43	0.0541644	n/a	n/a	n/a	LOT[36] LOTS[7]
169	MAN	43	0.0541644	n/a	n/a	n/a	MAN[39] MEN[4]
170	SOMEONE	43	0.0541644	18	69.2308	0.808302
171	SUDDENLY	43	0.0541644	19	73.0769	0.802452
172	WATCH	43	0.0541644	n/a	n/a	n/a	WATCH[16] WATCHED[11] WATCHES[1] WATCHING[15]
173	BOY	42	0.0529047	n/a	n/a	n/a	BOY[24] BOYS[18]
174	CLASSMATE	42	0.0529047	n/a	n/a	n/a	CLASSMATE[5] CLASSMATES[37]
175	EVERYONE	42	0.0529047	16	61.5385	0.790146
176	MIND	42	0.0529047	n/a	n/a	n/a	MIND[38] MINDED[2] MINDING[1] MINDS[1]
177	STUDY	42	0.0529047	n/a	n/a	n/a	STUDY[31] STUDIED[1] STUDIES[7] STUDYING[3]
178	UNDERSTAND	42	0.0529047	n/a	n/a	n/a	UNDERSTAND[33] UNDERSTANDING[1] UNDERSTANDS[2] UNDERSTOOD[6]
179	USE	42	0.0529047	n/a	n/a	n/a	USE[13] USED[26] USING[3]
180	WAIT	42	0.0529047	n/a	n/a	n/a	WAIT[14] WAITED[8] WAITING[19] WAITS[1]
181	HAPPY	41	0.0516451	18	69.2308	0.817909
182	LIVE	41	0.0516451	n/a	n/a	n/a	LIVE[16] LIVED[7] LIVING[18]
183	NANA	41	0.0516451	9	34.6154	0.536585
184	PICK	41	0.0516451	n/a	n/a	n/a	PICK[13] PICKED[21] PICKING[7]
185	RED	41	0.0516451	n/a	n/a	n/a	RED[40] REDDEST[1]
186	SAME	41	0.0516451	21	80.7692	0.875006
187	WON'T	41	0.0516451	21	80.7692	0.80787
188	ALREADY	40	0.0503854	20	76.9231	0.850439
189	FINALLY	40	0.0503854	20	76.9231	0.837779
190	LANGUAGE	40	0.0503854	n/a	n/a	n/a	LANGUAGE[7] LANGUAGES[33]
191	PASS	40	0.0503854	n/a	n/a	n/a	PASS[12] PASSED[25] PASSING[3]
192	SMALL	40	0.0503854	n/a	n/a	n/a	SMALL[33] SMALLER[6] SMALLEST[1]
193	BREAK	39	0.0491258	n/a	n/a	n/a	BREAK[16] BREAKING[2] BROKE[10] BROKEN[11]
194	FOREIGN	39	0.0491258	13	50	0.533132
195	PLACE	39	0.0491258	n/a	n/a	n/a	PLACE[31] PLACED[2] PLACES[6]
196	THEY'D	39	0.0491258	17	65.3846	0.754694
197	CARRY	38	0.0478662	n/a	n/a	n/a	CARRY[6] CARRIED[23] CARRIES[1] CARRYING[8]
198	CHINESE	38	0.0478662	15	57.6923	0.741312
199	COVER	38	0.0478662	n/a	n/a	n/a	COVER[11] COVERED[21] COVERING[1] COVERS[5]
200	FORGET	38	0.0478662	n/a	n/a	n/a	FORGET[19] FORGETTING[1] FORGOT[12] FORGOTTEN[6]
201	GROW	38	0.0478662	n/a	n/a	n/a	GROW[12] GREW[5] GROWING[11] GROWN[8] GROWS[2]
202	HEART	38	0.0478662	n/a	n/a	n/a	HEART[33] HEARTS[5]
203	HIGH	38	0.0478662	n/a	n/a	n/a	HIGH[30] HIGHER[5] HIGHEST[3]
204	HOUSE	38	0.0478662	n/a	n/a	n/a	HOUSE[37] HOUSES[1]
205	JUMP	38	0.0478662	n/a	n/a	n/a	JUMP[10] JUMPED[25] JUMPING[3]
206	MOMENT	38	0.0478662	n/a	n/a	n/a	MOMENT[37] MOMENTS[1]
207	SHE'S	38	0.0478662	15	57.6923	0.798316
208	YARU	38	0.0478662	8	30.7692	0.461498
209	EITHER	37	0.0466065	21	80.7692	0.857121
210	ENGLISH	37	0.0466065	14	53.8462	0.819122
211	FULL	37	0.0466065	22	84.6154	0.83701
212	HADN'T	37	0.0466065	18	69.2308	0.810811
213	KIND	37	0.0466065	n/a	n/a	n/a	KIND[32] KINDER[1] KINDS[4]
214	SUN	37	0.0466065	6	23.0769	0.509774
215	ENTRANCE	36	0.0453469	16	61.5385	0.773434
216	FALL	36	0.0453469	n/a	n/a	n/a	FALL[4] FALLEN[7] FALLING[8] FALLS[1] FELL[16]
217	FOOT	36	0.0453469	n/a	n/a	n/a	FOOT[10] FEET[26]
218	PRINCIPAL	36	0.0453469	n/a	n/a	n/a	PRINCIPAL[34] PRINCIPALS[2]
219	SHOW	36	0.0453469	n/a	n/a	n/a	SHOW[18] SHOWED[7] SHOWING[10] SHOWN[1]
220	STICK	36	0.0453469	n/a	n/a	n/a	STICK[16] STICKING[2] STICKS[1] STUCK[17]
221	XINLAN	36	0.0453469	3	11.5385	0.217849
222	DOESN'T	35	0.0440873	17	65.3846	0.797439
223	FINISH	35	0.0440873	n/a	n/a	n/a	FINISH[7] FINISHED[26] FINISHING[2]
224	FRIEND	35	0.0440873	n/a	n/a	n/a	FRIEND[13] FRIENDS[22]
225	LATE	35	0.0440873	n/a	n/a	n/a	LATE[18] LATER[15] LATEST[2]
226	MATTER	35	0.0440873	n/a	n/a	n/a	MATTER[33] MATTERED[1] MATTERS[1]
227	PLAY	35	0.0440873	n/a	n/a	n/a	PLAY[16] PLAYED[7] PLAYING[9] PLAYS[3]
228	SIDE	35	0.0440873	n/a	n/a	n/a	SIDE[28] SIDES[7]
229	TEACH	35	0.0440873	n/a	n/a	n/a	TEACH[17] TAUGHT[3] TEACHES[2] TEACHING[13]
230	THEY'RE	35	0.0440873	14	53.8462	0.728552
231	WHITE	35	0.0440873	17	65.3846	0.82473
232	ANSWER	34	0.0428276	n/a	n/a	n/a	ANSWER[19] ANSWERED[5] ANSWERING[2] ANSWERS[8]
233	ELEMENTARY	34	0.0428276	14	53.8462	0.754479
234	RAISE	34	0.0428276	n/a	n/a	n/a	RAISE[11] RAISED[15] RAISES[1] RAISING[7]
235	TV	34	0.0428276	12	46.1538	0.683226
236	VOICE	34	0.0428276	n/a	n/a	n/a	VOICE[30] VOICED[1] VOICES[3]
237	HALF	33	0.041568	18	69.2308	0.833878
238	INSIDE	33	0.041568	17	65.3846	0.859061
239	MULBERRY	33	0.041568	n/a	n/a	n/a	MULBERRY[31] MULBERRIES[2]
240	NICE	33	0.041568	n/a	n/a	n/a	NICE[32] NICEST[1]
241	OFFICE	33	0.041568	n/a	n/a	n/a	OFFICE[32] OFFICES[1]
242	TODAY	33	0.041568	17	65.3846	0.787879
243	PRIZE	32	0.0403084	n/a	n/a	n/a	PRIZE[24] PRIZES[8]
244	WE'RE	32	0.0403084	15	57.6923	0.758364
245	BACKPACK	31	0.0390487	n/a	n/a	n/a	BACKPACK[29] BACKPACKS[2]
246	BATHROOM	31	0.0390487	11	42.3077	0.674125
247	CLASSROOM	31	0.0390487	n/a	n/a	n/a	CLASSROOM[28] CLASSROOMS[3]
248	EVER	31	0.0390487	18	69.2308	0.810022
249	HE'D	31	0.0390487	13	50	0.759171
250	INSTEAD	31	0.0390487	17	65.3846	0.79882
251	KITCHEN	31	0.0390487	12	46.1538	0.664193
252	MAYBE	31	0.0390487	18	69.2308	0.815877
253	SET	31	0.0390487	n/a	n/a	n/a	SET[28] SETS[1] SETTING[2]
254	SIGH	31	0.0390487	n/a	n/a	n/a	SIGH[13] SIGHED[18]
255	THERE'S	31	0.0390487	15	57.6923	0.773225
256	BRAIN	30	0.0377891	n/a	n/a	n/a	BRAIN[18] BRAINS[12]
257	BURST	30	0.0377891	n/a	n/a	n/a	BURST[26] BURSTING[4]
258	DOCTOR	30	0.0377891	n/a	n/a	n/a	DOCTOR[29] DOCTORS[1]
259	DROP	30	0.0377891	n/a	n/a	n/a	DROP[13] DROPPED[15] DROPS[2]
260	FLOOR	30	0.0377891	n/a	n/a	n/a	FLOOR[29] FLOORS[1]
261	IDEA	30	0.0377891	n/a	n/a	n/a	IDEA[26] IDEAS[4]
262	MONTH	30	0.0377891	n/a	n/a	n/a	MONTH[22] MONTHS[8]
263	OKAY	30	0.0377891	12	46.1538	0.703826
264	SHAKE	30	0.0377891	n/a	n/a	n/a	SHAKE[1] SHAKES[2] SHAKING[3] SHOOK[24]
265	SHOUT	30	0.0377891	n/a	n/a	n/a	SHOUT[1] SHOUTED[23] SHOUTING[4] SHOUTS[2]
266	STORE	30	0.0377891	n/a	n/a	n/a	STORE[22] STORED[2] STORES[5] STORING[1]
267	FOOD	29	0.0365295	13	50	0.685648
268	GRAB	29	0.0365295	n/a	n/a	n/a	GRAB[5] GRABBED[24]
269	GROUP	29	0.0365295	n/a	n/a	n/a	GROUP[25] GROUPS[4]
270	I'VE	29	0.0365295	15	57.6923	0.784946
271	LISTEN	29	0.0365295	n/a	n/a	n/a	LISTEN[15] LISTENED[9] LISTENING[5]
272	LOVE	29	0.0365295	n/a	n/a	n/a	LOVE[15] LOVED[12] LOVES[2]
273	NAME	29	0.0365295	n/a	n/a	n/a	NAME[21] NAMED[1] NAMES[7]
274	NIGHT	29	0.0365295	n/a	n/a	n/a	NIGHT[27] NIGHTS[2]
275	PUSH	29	0.0365295	n/a	n/a	n/a	PUSH[5] PUSHED[20] PUSHES[1] PUSHING[3]
276	SOUND	29	0.0365295	n/a	n/a	n/a	SOUND[13] SOUNDED[12] SOUNDING[4]
277	TOGETHER	29	0.0365295	15	57.6923	0.79692
278	WHETHER	29	0.0365295	15	57.6923	0.809645
279	XING'S	29	0.0365295	9	34.6154	0.542877
280	ELSE	28	0.0352698	13	50	0.723844
281	FOLLOW	28	0.0352698	n/a	n/a	n/a	FOLLOW[3] FOLLOWED[18] FOLLOWING[6] FOLLOWS[1]
282	ISN'T	28	0.0352698	12	46.1538	0.765949
283	LEARN	28	0.0352698	n/a	n/a	n/a	LEARN[9] LEARNED[6] LEARNING[11] LEARNT[2]
284	LEAST	28	0.0352698	17	65.3846	0.825036
285	MORNING	28	0.0352698	13	50	0.754744
286	REMEMBER	28	0.0352698	n/a	n/a	n/a	REMEMBER[17] REMEMBERED[9] REMEMBERING[2]
287	SPEAK	28	0.0352698	n/a	n/a	n/a	SPEAK[14] SPEAKING[5] SPOKE[8] SPOKEN[1]
288	YOU'VE	28	0.0352698	17	65.3846	0.817524
289	CHANGE	27	0.0340102	n/a	n/a	n/a	CHANGE[15] CHANGED[10] CHANGES[2]
290	CHEEK	27	0.0340102	n/a	n/a	n/a	CHEEK[7] CHEEKS[20]
291	GATE	27	0.0340102	n/a	n/a	n/a	GATE[26] GATES[1]
292	HAIR	27	0.0340102	n/a	n/a	n/a	HAIR[23] HAIRS[4]
293	LIFE	27	0.0340102	n/a	n/a	n/a	LIFE[20] LIVES[7]
294	MISTAKE	27	0.0340102	n/a	n/a	n/a	MISTAKE[12] MISTAKES[15]
295	REST	27	0.0340102	n/a	n/a	n/a	REST[20] RESTED[3] RESTING[4]
296	SCARE	27	0.0340102	n/a	n/a	n/a	SCARE[3] SCARED[23] SCARES[1]
297	SPEND	27	0.0340102	n/a	n/a	n/a	SPEND[9] SPENDING[4] SPENT[14]
298	TABLE	27	0.0340102	n/a	n/a	n/a	TABLE[23] TABLES[4]
299	THROW	27	0.0340102	n/a	n/a	n/a	THROW[10] THREW[14] THROWING[2] THROWN[1]
300	WHISPER	27	0.0340102	n/a	n/a	n/a	WHISPER[1] WHISPERED[23] WHISPERING[3]
301	YOU'LL	27	0.0340102	14	53.8462	0.789971
302	ARRIVE	26	0.0327505	n/a	n/a	n/a	ARRIVE[5] ARRIVED[20] ARRIVING[1]
303	BELIEVE	26	0.0327505	n/a	n/a	n/a	BELIEVE[20] BELIEVED[6]
304	CHAPTER	26	0.0327505	26	100	0.901744
305	FINE	26	0.0327505	n/a	n/a	n/a	FINE[25] FINEST[1]
306	HOUR	26	0.0327505	n/a	n/a	n/a	HOUR[16] HOURS[10]
307	JUAN	26	0.0327505	9	34.6154	0.582014
308	LIP	26	0.0327505	n/a	n/a	n/a	LIP[8] LIPPED[2] LIPS[16]
309	PIECE	26	0.0327505	n/a	n/a	n/a	PIECE[15] PIECES[11]
310	SHOP	26	0.0327505	n/a	n/a	n/a	SHOP[12] SHOPPING[9] SHOPS[5]
311	SHOULDER	26	0.0327505	n/a	n/a	n/a	SHOULDER[16] SHOULDERS[10]
312	STRAIGHT	26	0.0327505	19	73.0769	0.822646
313	STUFF	26	0.0327505	n/a	n/a	n/a	STUFF[15] STUFFED[10] STUFFING[1]
314	ABLE	25	0.0314909	19	73.0769	0.776158
315	ALONG	25	0.0314909	15	57.6923	0.734829
316	EXTRA	25	0.0314909	11	42.3077	0.590122
317	HOPE	25	0.0314909	n/a	n/a	n/a	HOPE[13] HOPED[6] HOPES[4] HOPING[2]
318	OUTSIDE	25	0.0314909	16	61.5385	0.8
319	PLEASE	25	0.0314909	n/a	n/a	n/a	PLEASE[19] PLEASED[6]
320	SIT	25	0.0314909	n/a	n/a	n/a	SIT[12] SITS[1] SITTING[12]
321	WORLD	25	0.0314909	16	61.5385	0.734829
322	AFTERNOON	24	0.0302313	13	50	0.785401
323	BOX	24	0.0302313	n/a	n/a	n/a	BOX[23] BOXES[1]
324	DIFFERENT	24	0.0302313	15	57.6923	0.732348
325	DINNER	24	0.0302313	n/a	n/a	n/a	DINNER[23] DINNERS[1]
326	FINGER	24	0.0302313	n/a	n/a	n/a	FINGER[8] FINGERING[1] FINGERS[15]
327	NUMBERS	24	0.0302313	5	19.2308	0.393625
328	SEEM	24	0.0302313	n/a	n/a	n/a	SEEM[4] SEEMED[18] SEEMS[2]
329	SIXTH	24	0.0302313	15	57.6923	0.761217
330	SURPRISE	24	0.0302313	n/a	n/a	n/a	SURPRISE[8] SURPRISED[14] SURPRISING[2]
331	WATER	24	0.0302313	n/a	n/a	n/a	WATER[23] WATERS[1]
332	WEAR	24	0.0302313	n/a	n/a	n/a	WEAR[3] WEARING[8] WEARS[1] WORE[10] WORN[2]
333	100	23	0.0289716	13	50	0.63067
334	ANYONE	23	0.0289716	15	57.6923	0.753444
335	BEND	23	0.0289716	n/a	n/a	n/a	BEND[1] BENT[22]
336	BLAME	23	0.0289716	n/a	n/a	n/a	BLAME[19] BLAMED[2] BLAMING[2]
337	EXCLAIM	23	0.0289716	n/a	n/a	n/a	EXCLAIM[0] EXCLAIMED[22] EXCLAIMING[1]
338	HE'S	23	0.0289716	11	42.3077	0.702262
339	LIN'S	23	0.0289716	2	7.69231	0.0447793
340	MOVE	23	0.0289716	n/a	n/a	n/a	MOVE[11] MOVED[9] MOVING[3]
341	MUTTER	23	0.0289716	n/a	n/a	n/a	MUTTER[1] MUTTERED[19] MUTTERING[3]
342	NUMB	23	0.0289716	n/a	n/a	n/a	NUMB[1] NUMBER[22]
343	PE	23	0.0289716	6	23.0769	0.266274
344	REACH	23	0.0289716	n/a	n/a	n/a	REACH[4] REACHED[18] REACHING[1]
345	REFUSE	23	0.0289716	n/a	n/a	n/a	REFUSE[4] REFUSED[17] REFUSES[1] REFUSING[1]
346	SECOND	23	0.0289716	n/a	n/a	n/a	SECOND[20] SECONDS[3]
347	STAY	23	0.0289716	n/a	n/a	n/a	STAY[14] STAYED[4] STAYING[4] STAYS[1]
348	TUTOR	23	0.0289716	n/a	n/a	n/a	TUTOR[15] TUTORING[5] TUTORS[3]
349	WIN	23	0.0289716	n/a	n/a	n/a	WIN[9] WINNING[1] WINS[1] WON[12]
350	AGE	22	0.027712	n/a	n/a	n/a	AGE[13] AGED[5] AGES[4]
351	ANYWAY	22	0.027712	n/a	n/a	n/a	ANYWAY[21] ANYWAYS[1]
352	BOTTOM	22	0.027712	13	50	0.684392
353	BUSY	22	0.027712	n/a	n/a	n/a	BUSY[21] BUSIEST[1]
354	CARE	22	0.027712	n/a	n/a	n/a	CARE[17] CARED[2] CARES[2] CARING[1]
355	CATCH	22	0.027712	n/a	n/a	n/a	CATCH[6] CATCHING[2] CAUGHT[14]
356	COMPLETELY	22	0.027712	14	53.8462	0.814628
357	EAR	22	0.027712	n/a	n/a	n/a	EAR[12] EARS[10]
358	FAR	22	0.027712	n/a	n/a	n/a	FAR[16] FURTHER[6]
359	GREAT	22	0.027712	n/a	n/a	n/a	GREAT[19] GREATER[1] GREATEST[2]
360	HOSPITAL	22	0.027712	5	19.2308	0.456543
361	MAD	22	0.027712	n/a	n/a	n/a	MAD[20] MADDER[2]
362	MS	22	0.027712	2	7.69231	0.280847
363	STORY	22	0.027712	n/a	n/a	n/a	STORY[17] STORIES[5]
364	STREET	22	0.027712	n/a	n/a	n/a	STREET[20] STREETS[2]
365	TOUCH	22	0.027712	n/a	n/a	n/a	TOUCH[11] TOUCHED[8] TOUCHES[1] TOUCHING[2]
366	WHATEVER	22	0.027712	15	57.6923	0.792486
367	AIR	21	0.0264524	12	46.1538	0.624888
368	BIKE	21	0.0264524	8	30.7692	0.544432
369	BREATH	21	0.0264524	n/a	n/a	n/a	BREATH[20] BREATHS[1]
370	CLOSE	21	0.0264524	n/a	n/a	n/a	CLOSE[12] CLOSED[6] CLOSER[3]
371	DRESS	21	0.0264524	n/a	n/a	n/a	DRESS[11] DRESSED[5] DRESSES[4] DRESSING[1]
372	EVERYTHING	21	0.0264524	12	46.1538	0.719556
373	GLARE	21	0.0264524	n/a	n/a	n/a	GLARE[2] GLARED[18] GLARING[1]
374	HURRY	21	0.0264524	n/a	n/a	n/a	HURRY[9] HURRIED[10] HURRYING[2]
375	LOW	21	0.0264524	n/a	n/a	n/a	LOW[15] LOWER[3] LOWEST[3]
376	MEI	21	0.0264524	6	23.0769	0.518947
377	PALE	21	0.0264524	16	61.5385	0.798858
378	QUICKLY	21	0.0264524	12	46.1538	0.765949
379	RUSH	21	0.0264524	n/a	n/a	n/a	RUSH[5] RUSHED[14] RUSHING[2]
380	SIGN	21	0.0264524	n/a	n/a	n/a	SIGN[17] SIGNED[3] SIGNS[1]
381	TREE	21	0.0264524	n/a	n/a	n/a	TREE[17] TREES[4]
382	TWENTY	21	0.0264524	10	38.4615	0.7282
383	WONDER	21	0.0264524	n/a	n/a	n/a	WONDER[6] WONDERED[8] WONDERING[7]
384	YELL	21	0.0264524	n/a	n/a	n/a	YELL[3] YELLED[15] YELLING[2] YELLS[1]
385	ANNOY	20	0.0251927	n/a	n/a	n/a	ANNOY[2] ANNOYED[16] ANNOYING[2]
386	BECOME	20	0.0251927	n/a	n/a	n/a	BECOME[8] BECAME[9] BECOMING[3]
387	CHECK	20	0.0251927	n/a	n/a	n/a	CHECK[14] CHECKED[1] CHECKING[4] CHECKS[1]
388	CHINA	20	0.0251927	12	46.1538	0.719024
389	CLEAR	20	0.0251927	n/a	n/a	n/a	CLEAR[17] CLEARED[1] CLEAREST[1] CLEARING[1]
390	FAT	20	0.0251927	n/a	n/a	n/a	FAT[18] FATTER[2]
391	HURT	20	0.0251927	n/a	n/a	n/a	HURT[18] HURTING[2]
392	LET'S	20	0.0251927	11	42.3077	0.675557
393	LINE	20	0.0251927	n/a	n/a	n/a	LINE[16] LINED[2] LINES[1] LINING[1]
394	MAGAZINE	20	0.0251927	n/a	n/a	n/a	MAGAZINE[17] MAGAZINES[3]
395	NOD	20	0.0251927	n/a	n/a	n/a	NOD[5] NODDED[15]
396	POOR	20	0.0251927	12	46.1538	0.719024
397	PROTEST	20	0.0251927	n/a	n/a	n/a	PROTEST[2] PROTESTED[16] PROTESTS[2]
398	QUIET	20	0.0251927	n/a	n/a	n/a	QUIET[18] QUIETED[2]
399	RAN	20	0.0251927	13	50	0.770584
400	WINDOW	20	0.0251927	n/a	n/a	n/a	WINDOW[13] WINDOWS[7]
401	ADD	19	0.0239331	n/a	n/a	n/a	ADD[4] ADDED[11] ADDING[4]
402	COUNT	19	0.0239331	n/a	n/a	n/a	COUNT[8] COUNTED[7] COUNTING[2] COUNTS[2]
403	EXPLAIN	19	0.0239331	n/a	n/a	n/a	EXPLAIN[6] EXPLAINED[12] EXPLAINING[1]
404	FLOWER	19	0.0239331	n/a	n/a	n/a	FLOWER[8] FLOWERS[11]
405	GLASS	19	0.0239331	n/a	n/a	n/a	GLASS[6] GLASSES[13]
406	GRUMBLE	19	0.0239331	n/a	n/a	n/a	GRUMBLE[2] GRUMBLED[14] GRUMBLING[3]
407	HIDE	19	0.0239331	n/a	n/a	n/a	HIDE[9] HID[5] HIDING[5]
408	LAY	19	0.0239331	n/a	n/a	n/a	LAY[12] LAID[5] LAYING[2]
409	MINUTE	19	0.0239331	n/a	n/a	n/a	MINUTE[8] MINUTES[11]
410	NEARLY	19	0.0239331	14	53.8462	0.764934
411	NECK	19	0.0239331	n/a	n/a	n/a	NECK[16] NECKS[3]
412	NOTEBOOK	19	0.0239331	n/a	n/a	n/a	NOTEBOOK[10] NOTEBOOKS[9]
413	PAT	19	0.0239331	n/a	n/a	n/a	PAT[2] PATTED[16] PATTING[1]
414	RICE	19	0.0239331	7	26.9231	0.622201
415	SHUT	19	0.0239331	10	38.4615	0.719674
416	UPSET	19	0.0239331	12	46.1538	0.741312
417	WEIGHT	19	0.0239331	9	34.6154	0.473823
418	WHO'S	19	0.0239331	13	50	0.777685
419	BOTHER	18	0.0226735	n/a	n/a	n/a	BOTHER[7] BOTHERED[7] BOTHERING[4]
420	COPY	18	0.0226735	n/a	n/a	n/a	COPY[11] COPIED[5] COPIES[1] COPYING[1]
421	DARE	18	0.0226735	n/a	n/a	n/a	DARE[15] DARED[2] DARING[1]
422	EARLY	18	0.0226735	n/a	n/a	n/a	EARLY[13] EARLIER[5]
423	EASY	18	0.0226735	n/a	n/a	n/a	EASY[15] EASIER[2] EASIEST[1]
424	FAST	18	0.0226735	n/a	n/a	n/a	FAST[13] FASTER[4] FASTEST[1]
425	FLY	18	0.0226735	n/a	n/a	n/a	FLY[6] FLEW[8] FLOWN[1] FLYING[3]
426	GREEN	18	0.0226735	n/a	n/a	n/a	GREEN[17] GREENS[1]
427	I'D	18	0.0226735	14	53.8462	0.788259
428	LESSON	18	0.0226735	n/a	n/a	n/a	LESSON[9] LESSONS[9]
429	PENCIL	18	0.0226735	n/a	n/a	n/a	PENCIL[12] PENCILS[6]
430	PRETTY	18	0.0226735	n/a	n/a	n/a	PRETTY[15] PRETTIER[1] PRETTIEST[2]
431	RESULT	18	0.0226735	n/a	n/a	n/a	RESULT[2] RESULTS[16]
432	REVISION	18	0.0226735	6	23.0769	0.335774
433	RICH	18	0.0226735	n/a	n/a	n/a	RICH[16] RICHER[1] RICHEST[1]
434	SERIOUS	18	0.0226735	11	42.3077	0.746371
435	SHOULDN'T	18	0.0226735	12	46.1538	0.759522
436	SIX	18	0.0226735	11	42.3077	0.69947
437	WASH	18	0.0226735	n/a	n/a	n/a	WASH[6] WASHED[7] WASHING[5]
438	YOURSELF	18	0.0226735	15	57.6923	0.821566
439	APARTMENT	17	0.0214138	8	30.7692	0.655678
440	AREN'T	17	0.0214138	13	50	0.769792
441	BRIGHT	17	0.0214138	n/a	n/a	n/a	BRIGHT[16] BRIGHTEST[1]
442	COOK	17	0.0214138	n/a	n/a	n/a	COOK[5] COOKED[5] COOKING[7]
443	CROWD	17	0.0214138	n/a	n/a	n/a	CROWD[5] CROWDED[10] CROWDING[1] CROWDS[1]
444	CUT	17	0.0214138	n/a	n/a	n/a	CUT[15] CUTTING[2]
445	EARN	17	0.0214138	n/a	n/a	n/a	EARN[9] EARNED[4] EARNING[4]
446	FACT	17	0.0214138	n/a	n/a	n/a	FACT[16] FACTS[1]
447	HANG	17	0.0214138	n/a	n/a	n/a	HANG[3] HANGING[4] HUNG[10]
448	HURRIEDLY	17	0.0214138	11	42.3077	0.740067
449	IMPORTANT	17	0.0214138	10	38.4615	0.70097
450	LESS	17	0.0214138	11	42.3077	0.677528
451	LIE	17	0.0214138	n/a	n/a	n/a	LIE[6] LIED[1] LYING[10]
452	PIANO	17	0.0214138	2	7.69231	0.0600821
453	READY	17	0.0214138	8	30.7692	0.754479
454	REAL	17	0.0214138	11	42.3077	0.726413
455	REALIZE	17	0.0214138	n/a	n/a	n/a	REALIZE[2] REALIZED[15]
456	SPOT	17	0.0214138	n/a	n/a	n/a	SPOT[6] SPOTS[1] SPOTTED[10]
457	STAIRS	17	0.0214138	9	34.6154	0.645257
458	THANK	17	0.0214138	n/a	n/a	n/a	THANK[12] THANKED[1] THANKING[1] THANKS[3]
459	TOMORROW	17	0.0214138	8	30.7692	0.615687
460	TRUE	17	0.0214138	13	50	0.740067
461	WEEK	17	0.0214138	n/a	n/a	n/a	WEEK[12] WEEKS[5]
462	ALLOW	16	0.0201542	n/a	n/a	n/a	ALLOW[5] ALLOWED[11]
463	ANGRY	16	0.0201542	11	42.3077	0.785401
464	BABY	16	0.0201542	n/a	n/a	n/a	BABY[13] BABIES[3]
465	BODY	16	0.0201542	n/a	n/a	n/a	BODY[11] BODIES[5]
466	CAREFULLY	16	0.0201542	12	46.1538	0.719024
467	CHILDREN'S	16	0.0201542	4	15.3846	0.24345
468	COMPLAIN	16	0.0201542	n/a	n/a	n/a	COMPLAIN[8] COMPLAINED[4] COMPLAINING[2] COMPLAINS[2]
469	CORNER	16	0.0201542	n/a	n/a	n/a	CORNER[11] CORNERS[5]
470	DAD'S	16	0.0201542	10	38.4615	0.69114
471	DELIGHT	16	0.0201542	n/a	n/a	n/a	DELIGHT[5] DELIGHTED[11]
472	DIE	16	0.0201542	n/a	n/a	n/a	DIE[5] DIED[10] DYING[1]
473	FIGHT	16	0.0201542	n/a	n/a	n/a	FIGHT[11] FIGHTING[4] FIGHTS[1]
474	FIGURE	16	0.0201542	n/a	n/a	n/a	FIGURE[7] FIGURED[6] FIGURES[3]
475	FILL	16	0.0201542	n/a	n/a	n/a	FILL[5] FILLED[10] FILLING[1]
476	GONNA	16	0.0201542	9	34.6154	0.608898
477	HAVEN'T	16	0.0201542	11	42.3077	0.785401
478	MEET	16	0.0201542	n/a	n/a	n/a	MEET[2] MEETING[7] MET[7]
479	OFFER	16	0.0201542	n/a	n/a	n/a	OFFER[5] OFFERED[10] OFFERING[1]
480	ONTO	16	0.0201542	12	46.1538	0.767027
481	PHONE	16	0.0201542	n/a	n/a	n/a	PHONE[14] PHONED[1] PHONES[1]
482	PROMISE	16	0.0201542	n/a	n/a	n/a	PROMISE[9] PROMISED[7]
483	RING	16	0.0201542	n/a	n/a	n/a	RING[3] RANG[10] RINGING[1] RINGS[2]
484	ROLL	16	0.0201542	n/a	n/a	n/a	ROLL[2] ROLLED[9] ROLLING[4] ROLLS[1]
485	SELL	16	0.0201542	n/a	n/a	n/a	SELL[5] SELLING[5] SOLD[6]
486	SLEEP	16	0.0201542	n/a	n/a	n/a	SLEEP[10] SLEEPING[3] SLEPT[3]
487	SMELL	16	0.0201542	n/a	n/a	n/a	SMELL[6] SMELLED[7] SMELLS[3]
488	SOMETIMES	16	0.0201542	8	30.7692	0.653495
489	THEMSELVES	16	0.0201542	13	50	0.785401
490	THIRD	16	0.0201542	11	42.3077	0.767027
491	WIPE	16	0.0201542	n/a	n/a	n/a	WIPE[1] WIPED[12] WIPING[3]
492	YOU'D	16	0.0201542	11	42.3077	0.704753
493	ACT	15	0.0188945	n/a	n/a	n/a	ACT[7] ACTED[3] ACTING[3] ACTS[2]
494	BLOOD	15	0.0188945	6	23.0769	0.60264
495	BOWL	15	0.0188945	n/a	n/a	n/a	BOWL[13] BOWLS[2]
496	CHAIR	15	0.0188945	n/a	n/a	n/a	CHAIR[8] CHAIRS[7]
497	COCOON	15	0.0188945	n/a	n/a	n/a	COCOON[2] COCOONS[13]
498	DIFFICULT	15	0.0188945	12	46.1538	0.68101
499	FUNNY	15	0.0188945	n/a	n/a	n/a	FUNNY[14] FUNNIEST[1]
500	GIFT	15	0.0188945	n/a	n/a	n/a	GIFT[10] GIFTS[5]
501	IMMEDIATELY	15	0.0188945	12	46.1538	0.711832
502	LIGHT	15	0.0188945	n/a	n/a	n/a	LIGHT[10] LIGHTS[4] LIT[1]
503	LUCKY	15	0.0188945	11	42.3077	0.711832
504	NOSE	15	0.0188945	n/a	n/a	n/a	NOSE[14] NOSES[1]
505	OBVIOUSLY	15	0.0188945	11	42.3077	0.765542
506	PERSON	15	0.0188945	10	38.4615	0.68101
507	PILE	15	0.0188945	n/a	n/a	n/a	PILE[9] PILED[3] PILES[1] PILING[2]
508	REASON	15	0.0188945	n/a	n/a	n/a	REASON[12] REASONS[3]
509	SECRET	15	0.0188945	n/a	n/a	n/a	SECRET[11] SECRETS[4]
510	SHOOT	15	0.0188945	n/a	n/a	n/a	SHOOT[1] SHOOTS[2] SHOT[12]
511	SLOWLY	15	0.0188945	11	42.3077	0.711832
512	SORRY	15	0.0188945	8	30.7692	0.711832
513	TEACHER'S	15	0.0188945	9	34.6154	0.62693
514	THOUGH	15	0.0188945	11	42.3077	0.69603
515	TRUTH	15	0.0188945	8	30.7692	0.579752
516	WAKE	15	0.0188945	n/a	n/a	n/a	WAKE[2] WAKING[2] WOKE[9] WOKEN[2]
517	WALL	15	0.0188945	n/a	n/a	n/a	WALL[13] WALLS[2]
518	WANG	15	0.0188945	5	19.2308	0.480216
519	YU	15	0.0188945	3	11.5385	0.270504
520	ADMIT	14	0.0176349	n/a	n/a	n/a	ADMIT[10] ADMITTED[3] ADMITTING[1]
521	AFRAID	14	0.0176349	9	34.6154	0.744029
522	AGREE	14	0.0176349	n/a	n/a	n/a	AGREE[8] AGREED[6]
523	BEAT	14	0.0176349	n/a	n/a	n/a	BEAT[10] BEATEN[1] BEATING[3]
524	BEAUTIFUL	14	0.0176349	9	34.6154	0.687359
525	BOARD	14	0.0176349	10	38.4615	0.744029
526	BUSINESS	14	0.0176349	6	23.0769	0.59727
527	CENT	14	0.0176349	n/a	n/a	n/a	CENT[3] CENTS[11]
528	CITY	14	0.0176349	n/a	n/a	n/a	CITY[13] CITIES[1]
529	COLLEGE	14	0.0176349	n/a	n/a	n/a	COLLEGE[13] COLLEGES[1]
530	DEPARTMENT	14	0.0176349	5	19.2308	0.523935
531	DREAM	14	0.0176349	n/a	n/a	n/a	DREAM[8] DREAMING[2] DREAMS[4]
532	ERASER	14	0.0176349	n/a	n/a	n/a	ERASER[9] ERASERS[5]
533	EXPENSIVE	14	0.0176349	9	34.6154	0.624888
534	FIFTY	14	0.0176349	9	34.6154	0.670629
535	GENTLY	14	0.0176349	10	38.4615	0.744029
536	HESITATE	14	0.0176349	n/a	n/a	n/a	HESITATE[1] HESITATED[11] HESITATING[2]
537	INTERRUPT	14	0.0176349	n/a	n/a	n/a	INTERRUPT[2] INTERRUPTED[11] INTERRUPTING[1]
538	LETTER	14	0.0176349	n/a	n/a	n/a	LETTER[9] LETTERS[5]
539	O'CLOCK	14	0.0176349	7	26.9231	0.571429
540	PAGE	14	0.0176349	n/a	n/a	n/a	PAGE[10] PAGES[4]
541	PRESS	14	0.0176349	n/a	n/a	n/a	PRESS[4] PRESSED[10]
542	REFRIGERATOR	14	0.0176349	7	26.9231	0.470525
543	RELIEF	14	0.0176349	10	38.4615	0.744029
544	SAVE	14	0.0176349	n/a	n/a	n/a	SAVE[10] SAVED[3] SAVING[1]
545	SEAT	14	0.0176349	n/a	n/a	n/a	SEAT[12] SEATED[1] SEATS[1]
546	SINGLE	14	0.0176349	9	34.6154	0.705037
547	SMART	14	0.0176349	n/a	n/a	n/a	SMART[13] SMARTER[1]
548	THEY'LL	14	0.0176349	8	30.7692	0.63949
549	TOOTH	14	0.0176349	n/a	n/a	n/a	TOOTH[0] TEETH[14]
550	TROUBLE	14	0.0176349	9	34.6154	0.705037
551	UNIVERSITY	14	0.0176349	n/a	n/a	n/a	UNIVERSITY[13] UNIVERSITIES[1]
552	WEI	14	0.0176349	1	3.84615	0
553	WE'LL	14	0.0176349	9	34.6154	0.744029
554	WEREN'T	14	0.0176349	11	42.3077	0.744029
555	ACTUALLY	13	0.0163753	11	42.3077	0.798017
556	ADULT	13	0.0163753	n/a	n/a	n/a	ADULT[4] ADULTS[9]
557	ALLEY	13	0.0163753	n/a	n/a	n/a	ALLEY[12] ALLEYS[1]
558	BREATHE	13	0.0163753	n/a	n/a	n/a	BREATHE[2] BREATHED[7] BREATHING[4]
559	CALCULATION	13	0.0163753	n/a	n/a	n/a	CALCULATION[10] CALCULATIONS[3]
560	CASE	13	0.0163753	12	46.1538	0.743657
561	CERTAINLY	13	0.0163753	10	38.4615	0.698959
562	CHOOSE	13	0.0163753	n/a	n/a	n/a	CHOOSE[6] CHOOSING[1] CHOSE[4] CHOSEN[2]
563	COLD	13	0.0163753	10	38.4615	0.720413
564	DUMB	13	0.0163753	11	42.3077	0.720413
565	DURING	13	0.0163753	9	34.6154	0.593344
566	EXCITEMENT	13	0.0163753	9	34.6154	0.698959
567	FATHER	13	0.0163753	7	26.9231	0.509988
568	FRY	13	0.0163753	n/a	n/a	n/a	FRY[0] FRIED[11] FRIES[2]
569	GRASS	13	0.0163753	n/a	n/a	n/a	GRASS[12] GRASSES[1]
570	GRIN	13	0.0163753	n/a	n/a	n/a	GRIN[9] GRINNED[3] GRINNING[1]
571	INSIST	13	0.0163753	n/a	n/a	n/a	INSIST[2] INSISTED[11]
572	INTEREST	13	0.0163753	n/a	n/a	n/a	INTEREST[5] INTERESTED[4] INTERESTING[4]
573	KNOCK	13	0.0163753	n/a	n/a	n/a	KNOCK[5] KNOCKED[6] KNOCKING[2]
574	LING’S	13	0.0163753	1	3.84615	2.22045e-16
575	LOUD	13	0.0163753	9	34.6154	0.698959
576	MANAGE	13	0.0163753	n/a	n/a	n/a	MANAGE[4] MANAGED[7] MANAGES[1] MANAGING[1]
577	NOBEL	13	0.0163753	2	7.69231	0.0777669
578	NOTE	13	0.0163753	n/a	n/a	n/a	NOTE[6] NOTES[7]
579	NOWADAYS	13	0.0163753	10	38.4615	0.678934
580	POCKET	13	0.0163753	n/a	n/a	n/a	POCKET[12] POCKETS[1]
581	PREPARE	13	0.0163753	n/a	n/a	n/a	PREPARE[3] PREPARED[6] PREPARES[1] PREPARING[3]
582	QUICK	13	0.0163753	n/a	n/a	n/a	QUICK[12] QUICKER[1]
583	SERIOUSLY	13	0.0163753	10	38.4615	0.769231
584	SICK	13	0.0163753	6	23.0769	0.642233
585	SON	13	0.0163753	6	23.0769	0.593344
586	SPRINT	13	0.0163753	n/a	n/a	n/a	SPRINT[10] SPRINTED[1] SPRINTING[1] SPRINTS[1]
587	STARE	13	0.0163753	n/a	n/a	n/a	STARE[0] STARED[10] STARING[3]
588	TRIP	13	0.0163753	n/a	n/a	n/a	TRIP[6] TRIPPED[5] TRIPPING[1] TRIPS[1]
589	WAVE	13	0.0163753	n/a	n/a	n/a	WAVE[3] WAVED[7] WAVING[3]
590	WISH	13	0.0163753	n/a	n/a	n/a	WISH[7] WISHED[5] WISHING[1]
591	ACROSS	12	0.0151156	10	38.4615	0.746371
592	ANXIOUS	12	0.0151156	8	30.7692	0.610068
593	BADLY	12	0.0151156	8	30.7692	0.694112
594	CHALK	12	0.0151156	5	19.2308	0.557387
595	CHARGE	12	0.0151156	n/a	n/a	n/a	CHARGE[7] CHARGED[4] CHARGES[1]
596	CLOTHE	12	0.0151156	n/a	n/a	n/a	CLOTHE[0] CLOTHES[12]
597	COST	12	0.0151156	n/a	n/a	n/a	COST[10] COSTS[2]
598	COUPLE	12	0.0151156	10	38.4615	0.694112
599	DEEP	12	0.0151156	11	42.3077	0.746371
600	DOLL	12	0.0151156	n/a	n/a	n/a	DOLL[9] DOLLS[3]
601	FAULT	12	0.0151156	5	19.2308	0.402735
602	FINAL	12	0.0151156	8	30.7692	0.671082
603	GUESS	12	0.0151156	n/a	n/a	n/a	GUESS[6] GUESSED[4] GUESSING[2]
604	HATE	12	0.0151156	n/a	n/a	n/a	HATE[5] HATED[7]
605	IMPROVE	12	0.0151156	n/a	n/a	n/a	IMPROVE[6] IMPROVED[5] IMPROVING[1]
606	KNOWLEDGE	12	0.0151156	6	23.0769	0.557387
607	LOUDLY	12	0.0151156	9	34.6154	0.746371
608	PAST	12	0.0151156	11	42.3077	0.719024
609	PEER	12	0.0151156	n/a	n/a	n/a	PEER[0] PEERED[7] PEERING[5]
610	PIGSY	12	0.0151156	1	3.84615	0
611	PRETEND	12	0.0151156	n/a	n/a	n/a	PRETEND[4] PRETENDED[6] PRETENDING[2]
612	PROBABLY	12	0.0151156	10	38.4615	0.719024
613	PROPERLY	12	0.0151156	10	38.4615	0.694112
614	RIDE	12	0.0151156	n/a	n/a	n/a	RIDE[7] RIDING[2] RODE[3]
615	SHARE	12	0.0151156	n/a	n/a	n/a	SHARE[4] SHARED[6] SHARING[2]
616	SIGNATURE	12	0.0151156	n/a	n/a	n/a	SIGNATURE[7] SIGNATURES[5]
617	SILENCE	12	0.0151156	9	34.6154	0.694112
618	SNACK	12	0.0151156	n/a	n/a	n/a	SNACK[3] SNACKS[9]
619	SPECIAL	12	0.0151156	6	23.0769	0.610068
620	STRONG	12	0.0151156	n/a	n/a	n/a	STRONG[8] STRONGER[3] STRONGEST[1]
621	STRUGGLE	12	0.0151156	n/a	n/a	n/a	STRUGGLE[2] STRUGGLED[7] STRUGGLING[3]
622	SUBJECT	12	0.0151156	n/a	n/a	n/a	SUBJECT[3] SUBJECTED[2] SUBJECTS[7]
623	SWEAT	12	0.0151156	n/a	n/a	n/a	SWEAT[11] SWEATING[1]
624	TAPE	12	0.0151156	n/a	n/a	n/a	TAPE[11] TAPES[1]
625	TERM	12	0.0151156	n/a	n/a	n/a	TERM[11] TERMS[1]
626	TERRIBLE	12	0.0151156	8	30.7692	0.671082
627	THIN	12	0.0151156	n/a	n/a	n/a	THIN[11] THINNER[1]
628	USUALLY	12	0.0151156	7	26.9231	0.541169
629	WEIGH	12	0.0151156	n/a	n/a	n/a	WEIGH[4] WEIGHED[8]
630	YELLOW	12	0.0151156	6	23.0769	0.610068
631	YESTERDAY	12	0.0151156	9	34.6154	0.746371
632	ABSOLUTELY	11	0.013856	10	38.4615	0.754112
633	ARTICLE	11	0.013856	n/a	n/a	n/a	ARTICLE[7] ARTICLES[4]
634	BANK	11	0.013856	n/a	n/a	n/a	BANK[8] BANKS[3]
635	BEAR	11	0.013856	n/a	n/a	n/a	BEAR[7] BORN[3] BORNE[1]
636	BILL	11	0.013856	n/a	n/a	n/a	BILL[7] BILLS[4]
637	BLOW	11	0.013856	n/a	n/a	n/a	BLOW[6] BLEW[4] BLOWING[1]
638	CHANCE	11	0.013856	9	34.6154	0.69136
639	CLIMB	11	0.013856	n/a	n/a	n/a	CLIMB[2] CLIMBED[5] CLIMBING[4]
640	COMPLETE	11	0.013856	n/a	n/a	n/a	COMPLETE[6] COMPLETED[5]
641	COMPUTER	11	0.013856	3	11.5385	0.25998
642	CORRECT	11	0.013856	n/a	n/a	n/a	CORRECT[4] CORRECTED[4] CORRECTING[3]
643	CREATURE	11	0.013856	n/a	n/a	n/a	CREATURE[8] CREATURES[3]
644	DARK	11	0.013856	9	34.6154	0.664355
645	DAUGHTER'S	11	0.013856	10	38.4615	0.720966
646	DEAD	11	0.013856	8	30.7692	0.69136
647	DEFINITELY	11	0.013856	8	30.7692	0.69136
648	DIDN’T	11	0.013856	1	3.84615	2.22045e-16
649	DOWNSTAIRS	11	0.013856	9	34.6154	0.720966
650	DRAW	11	0.013856	n/a	n/a	n/a	DRAW[4] DRAWING[3] DREW[4]
651	EFFORT	11	0.013856	n/a	n/a	n/a	EFFORT[8] EFFORTS[3]
652	EMBARRASS	11	0.013856	n/a	n/a	n/a	EMBARRASS[0] EMBARRASSED[8] EMBARRASSES[1] EMBARRASSING[2]
653	EXPRESSION	11	0.013856	n/a	n/a	n/a	EXPRESSION[10] EXPRESSIONS[1]
654	FAVORITE	11	0.013856	7	26.9231	0.664355
655	FIT	11	0.013856	n/a	n/a	n/a	FIT[8] FITS[2] FITTED[1]
656	FOREHEAD	11	0.013856	n/a	n/a	n/a	FOREHEAD[10] FOREHEADS[1]
657	FREE	11	0.013856	11	42.3077	0.720966
658	GAME	11	0.013856	n/a	n/a	n/a	GAME[6] GAMES[5]
659	HAPPILY	11	0.013856	7	26.9231	0.639366
660	HIT	11	0.013856	n/a	n/a	n/a	HIT[8] HITTING[3]
661	HUSBAND	11	0.013856	6	23.0769	0.481109
662	IQ	11	0.013856	4	15.3846	0.360908
663	IT'LL	11	0.013856	9	34.6154	0.664355
664	JOB	11	0.013856	n/a	n/a	n/a	JOB[9] JOBS[2]
665	JOIN	11	0.013856	n/a	n/a	n/a	JOIN[9] JOINED[2]
666	LEG	11	0.013856	n/a	n/a	n/a	LEG[4] LEGGED[1] LEGS[6]
667	LIST	11	0.013856	n/a	n/a	n/a	LIST[8] LISTED[3]
668	LOCAL	11	0.013856	9	34.6154	0.720966
669	MESS	11	0.013856	n/a	n/a	n/a	MESS[8] MESSED[1] MESSING[2]
670	MING'S	11	0.013856	4	15.3846	0.464606
671	MOCK	11	0.013856	4	15.3846	0.43304
672	NOODLE	11	0.013856	n/a	n/a	n/a	NOODLE[8] NOODLES[3]
673	NOTICE	11	0.013856	n/a	n/a	n/a	NOTICE[7] NOTICED[3] NOTICING[1]
674	OFFICER	11	0.013856	3	11.5385	0.171254
675	PALM	11	0.013856	n/a	n/a	n/a	PALM[7] PALMS[4]
676	PINK	11	0.013856	8	30.7692	0.664355
677	PLASTIC	11	0.013856	7	26.9231	0.593978
678	PUZZLE	11	0.013856	n/a	n/a	n/a	PUZZLE[0] PUZZLED[11]
679	ROUND	11	0.013856	n/a	n/a	n/a	ROUND[10] ROUNDED[1]
680	SELF	11	0.013856	7	26.9231	0.664355
681	SEND	11	0.013856	n/a	n/a	n/a	SEND[4] SENDING[1] SENT[6]
682	SHEET	11	0.013856	n/a	n/a	n/a	SHEET[10] SHEETS[1]
683	SHOE	11	0.013856	n/a	n/a	n/a	SHOE[2] SHOES[9]
684	SIGHT	11	0.013856	10	38.4615	0.754112
685	SLIP	11	0.013856	n/a	n/a	n/a	SLIP[2] SLIPPED[7] SLIPS[2]
686	STATION	11	0.013856	n/a	n/a	n/a	STATION[10] STATIONS[1]
687	STEP	11	0.013856	n/a	n/a	n/a	STEP[3] STEPPED[5] STEPPING[1] STEPS[2]
688	SUPER	11	0.013856	5	19.2308	0.498155
689	TIGHT	11	0.013856	n/a	n/a	n/a	TIGHT[10] TIGHTS[1]
690	TIP	11	0.013856	n/a	n/a	n/a	TIP[6] TIPPED[3] TIPPING[1] TIPS[1]
691	TOPIC	11	0.013856	n/a	n/a	n/a	TOPIC[10] TOPICS[1]
692	ADDRESS	10	0.0125964	n/a	n/a	n/a	ADDRESS[7] ADDRESSED[3]
693	ARGUE	10	0.0125964	n/a	n/a	n/a	ARGUE[9] ARGUING[1]
694	ATTENTION	10	0.0125964	7	26.9231	0.552786
695	BIRTHDAY	10	0.0125964	n/a	n/a	n/a	BIRTHDAY[9] BIRTHDAYS[1]
696	BLACKBOARD	10	0.0125964	n/a	n/a	n/a	BLACKBOARD[8] BLACKBOARDS[2]
697	CAMERA	10	0.0125964	n/a	n/a	n/a	CAMERA[9] CAMERAS[1]
698	CHOICE	10	0.0125964	n/a	n/a	n/a	CHOICE[9] CHOICES[1]
699	COLORE	10	0.0125964	n/a	n/a	n/a	COLORE[0] COLORED[10]
700	CONCENTRATE	10	0.0125964	n/a	n/a	n/a	CONCENTRATE[9] CONCENTRATED[1]
701	CONTROL	10	0.0125964	n/a	n/a	n/a	CONTROL[8] CONTROLLED[2]
702	DEMAND	10	0.0125964	n/a	n/a	n/a	DEMAND[3] DEMANDED[6] DEMANDING[1]
703	DOORWAY	10	0.0125964	7	26.9231	0.576978
704	EARTH	10	0.0125964	7	26.9231	0.630078
705	EXPECT	10	0.0125964	n/a	n/a	n/a	EXPECT[3] EXPECTED[4] EXPECTING[2] EXPECTS[1]
706	FLUNK	10	0.0125964	n/a	n/a	n/a	FLUNK[1] FLUNKED[8] FLUNKS[1]
707	FORCE	10	0.0125964	n/a	n/a	n/a	FORCE[3] FORCED[7]
708	FORWARD	10	0.0125964	6	23.0769	0.60264
709	GRADUATE	10	0.0125964	n/a	n/a	n/a	GRADUATE[6] GRADUATED[2] GRADUATING[2]
710	GRIND	10	0.0125964	n/a	n/a	n/a	GRIND[0] GROUND[10]
711	HARDLY	10	0.0125964	7	26.9231	0.60264
712	HEAVY	10	0.0125964	n/a	n/a	n/a	HEAVY[9] HEAVIER[1]
713	HIMSELF	10	0.0125964	9	34.6154	0.728552
714	HOUSEHOLD	10	0.0125964	5	19.2308	0.466886
715	HUGE	10	0.0125964	8	30.7692	0.576978
716	IGNORE	10	0.0125964	n/a	n/a	n/a	IGNORE[2] IGNORED[6] IGNORING[2]
717	IMAGINE	10	0.0125964	n/a	n/a	n/a	IMAGINE[6] IMAGINED[3] IMAGINING[1]
718	IT’S	10	0.0125964	2	7.69231	0.0997076
719	MARCH	10	0.0125964	n/a	n/a	n/a	MARCH[4] MARCHED[6]
720	MARK	10	0.0125964	n/a	n/a	n/a	MARK[2] MARKING[2] MARKS[6]
721	MODEL	10	0.0125964	n/a	n/a	n/a	MODEL[9] MODELS[1]
722	MONITOR	10	0.0125964	n/a	n/a	n/a	MONITOR[9] MONITORS[1]
723	MOOD	10	0.0125964	9	34.6154	0.692207
724	MUSIC	10	0.0125964	4	15.3846	0.552786
725	NATURAL	10	0.0125964	5	19.2308	0.393023
726	NEIGHBOR	10	0.0125964	n/a	n/a	n/a	NEIGHBOR[3] NEIGHBORS[7]
727	NONE	10	0.0125964	9	34.6154	0.659721
728	NORMAL	10	0.0125964	8	30.7692	0.692207
729	OFTEN	10	0.0125964	6	23.0769	0.659721
730	ORDER	10	0.0125964	n/a	n/a	n/a	ORDER[6] ORDERED[2] ORDERS[2]
731	PART	10	0.0125964	n/a	n/a	n/a	PART[9] PARTING[1]
732	PEE	10	0.0125964	n/a	n/a	n/a	PEE[8] PEED[2]
733	PERFECT	10	0.0125964	9	34.6154	0.659721
734	PICTURE	10	0.0125964	n/a	n/a	n/a	PICTURE[6] PICTURES[4]
735	PROFESSOR	10	0.0125964	5	19.2308	0.576978
736	RATHER	10	0.0125964	8	30.7692	0.630078
737	SHOCK	10	0.0125964	n/a	n/a	n/a	SHOCK[4] SHOCKED[6]
738	SLEEVE	10	0.0125964	n/a	n/a	n/a	SLEEVE[8] SLEEVES[2]
739	SORT	10	0.0125964	n/a	n/a	n/a	SORT[7] SORTED[2] SORTING[1]
740	SPELL	10	0.0125964	n/a	n/a	n/a	SPELL[4] SPELLING[6]
741	STAGE	10	0.0125964	4	15.3846	0.507958
742	STARTLE	10	0.0125964	n/a	n/a	n/a	STARTLE[0] STARTLED[10]
743	STRANGE	10	0.0125964	n/a	n/a	n/a	STRANGE[7] STRANGER[3]
744	SUGGEST	10	0.0125964	n/a	n/a	n/a	SUGGEST[2] SUGGESTED[8]
745	TRACK	10	0.0125964	n/a	n/a	n/a	TRACK[6] TRACKS[4]
746	TRASH	10	0.0125964	6	23.0769	0.507958
747	VEGETABLE	10	0.0125964	n/a	n/a	n/a	VEGETABLE[2] VEGETABLES[8]
748	WIDE	10	0.0125964	7	26.9231	0.630078
749	1	9	0.0113367	7	26.9231	0.658958
750	500	9	0.0113367	2	7.69231	0.307048
751	AGO	9	0.0113367	7	26.9231	0.622773
752	AHEAD	9	0.0113367	9	34.6154	0.746371
753	AID	9	0.0113367	n/a	n/a	n/a	AID[8] AIDS[1]
754	ALONE	9	0.0113367	9	34.6154	0.69947
755	AM	9	0.0113367	6	23.0769	0.658958
756	AMONG	9	0.0113367	6	23.0769	0.50375
757	ASLEEP	9	0.0113367	8	30.7692	0.69947
758	BALCONY	9	0.0113367	n/a	n/a	n/a	BALCONY[8] BALCONIES[1]
759	BOTTLE	9	0.0113367	8	30.7692	0.658958
760	BUILD	9	0.0113367	n/a	n/a	n/a	BUILD[4] BUILDING[5]
761	CAR	9	0.0113367	n/a	n/a	n/a	CAR[6] CARS[3]
762	CARD	9	0.0113367	n/a	n/a	n/a	CARD[4] CARDS[5]
763	CHAT	9	0.0113367	n/a	n/a	n/a	CHAT[2] CHATTED[1] CHATTING[6]
764	CHEST	9	0.0113367	6	23.0769	0.658958
765	CLEAN	9	0.0113367	n/a	n/a	n/a	CLEAN[6] CLEANED[2] CLEANER[1]
766	CROUCH	9	0.0113367	n/a	n/a	n/a	CROUCH[0] CROUCHED[8] CROUCHING[1]
767	DEAL	9	0.0113367	n/a	n/a	n/a	DEAL[7] DEALING[1] DEALT[1]
768	DECLARE	9	0.0113367	n/a	n/a	n/a	DECLARE[1] DECLARED[8]
769	DISABILITY	9	0.0113367	n/a	n/a	n/a	DISABILITY[5] DISABILITIES[4]
770	DRY	9	0.0113367	n/a	n/a	n/a	DRY[7] DRIED[2]
771	EDUCATION	9	0.0113367	6	23.0769	0.622773
772	EIGHT	9	0.0113367	5	19.2308	0.559226
773	EMPTY	9	0.0113367	n/a	n/a	n/a	EMPTY[7] EMPTIED[2]
774	ENCOURAGE	9	0.0113367	n/a	n/a	n/a	ENCOURAGE[4] ENCOURAGED[4] ENCOURAGING[1]
775	ENJOY	9	0.0113367	n/a	n/a	n/a	ENJOY[4] ENJOYED[3] ENJOYING[2]
776	ENTIRE	9	0.0113367	8	30.7692	0.69947
777	FAIL	9	0.0113367	n/a	n/a	n/a	FAIL[3] FAILED[6]
778	FEED	9	0.0113367	n/a	n/a	n/a	FEED[2] FED[2] FEEDING[4] FEEDS[1]
779	FIRMLY	9	0.0113367	9	34.6154	0.69947
780	GOODBYE	9	0.0113367	n/a	n/a	n/a	GOODBYE[8] GOODBYES[1]
781	GRAMP	9	0.0113367	n/a	n/a	n/a	GRAMP[0] GRAMPS[9]
782	HEAVEN	9	0.0113367	n/a	n/a	n/a	HEAVEN[3] HEAVENS[6]
783	HOT	9	0.0113367	6	23.0769	0.622773
784	HUMAN	9	0.0113367	n/a	n/a	n/a	HUMAN[7] HUMANS[2]
785	KISS	9	0.0113367	n/a	n/a	n/a	KISS[3] KISSED[5] KISSES[1]
786	LAND	9	0.0113367	n/a	n/a	n/a	LAND[1] LANDED[8]
787	MARKET	9	0.0113367	5	19.2308	0.559226
788	MEAT	9	0.0113367	5	19.2308	0.50375
789	MILK	9	0.0113367	6	23.0769	0.589767
790	MISS	9	0.0113367	n/a	n/a	n/a	MISS[7] MISSING[2]
791	NERVOUS	9	0.0113367	6	23.0769	0.622773
792	OBJECT	9	0.0113367	n/a	n/a	n/a	OBJECT[3] OBJECTED[6]
793	OTHERWISE	9	0.0113367	7	26.9231	0.589767
794	PORK	9	0.0113367	7	26.9231	0.658958
795	POUR	9	0.0113367	n/a	n/a	n/a	POUR[1] POURED[6] POURING[2]
796	REPORT	9	0.0113367	n/a	n/a	n/a	REPORT[5] REPORTED[4]
797	RETORT	9	0.0113367	n/a	n/a	n/a	RETORT[1] RETORTED[8]
798	SAD	9	0.0113367	4	15.3846	0.453881
799	SCALE	9	0.0113367	n/a	n/a	n/a	SCALE[2] SCALES[7]
800	SHORT	9	0.0113367	n/a	n/a	n/a	SHORT[7] SHORTER[2]
801	SKIRT	9	0.0113367	n/a	n/a	n/a	SKIRT[8] SKIRTS[1]
802	SPRING	9	0.0113367	n/a	n/a	n/a	SPRING[8] SPRINGS[1]
803	SQUEEZE	9	0.0113367	n/a	n/a	n/a	SQUEEZE[4] SQUEEZED[5]
804	STAMMER	9	0.0113367	n/a	n/a	n/a	STAMMER[0] STAMMERED[9]
805	STOMP	9	0.0113367	n/a	n/a	n/a	STOMP[0] STOMPED[6] STOMPING[3]
806	SUDDEN	9	0.0113367	9	34.6154	0.746371
807	TIE	9	0.0113367	n/a	n/a	n/a	TIE[2] TIED[6] TYING[1]
808	TILL	9	0.0113367	8	30.7692	0.69947
809	TON	9	0.0113367	n/a	n/a	n/a	TON[1] TONS[8]
810	TRAIL	9	0.0113367	n/a	n/a	n/a	TRAIL[1] TRAILED[7] TRAILING[1]
811	WHO'D	9	0.0113367	8	30.7692	0.622773
812	WIFE	9	0.0113367	4	15.3846	0.50375
813	WORTH	9	0.0113367	7	26.9231	0.589767
814	WRAP	9	0.0113367	n/a	n/a	n/a	WRAP[1] WRAPPED[6] WRAPPING[2]
815	YANGTZE	9	0.0113367	1	3.84615	2.22045e-16
816	YET	9	0.0113367	8	30.7692	0.622773
817	200	8	0.0100771	5	19.2308	0.541169
818	ACCEPT	8	0.0100771	n/a	n/a	n/a	ACCEPT[4] ACCEPTED[4]
819	ALARM	8	0.0100771	n/a	n/a	n/a	ALARM[4] ALARMED[4]
820	AMERICA	8	0.0100771	2	7.69231	0.288256
821	ANCHOR	8	0.0100771	n/a	n/a	n/a	ANCHOR[4] ANCHORS[4]
822	ANXIOUSLY	8	0.0100771	7	26.9231	0.665572
823	ANYMORE	8	0.0100771	8	30.7692	0.719024
824	ASTONISHMENT	8	0.0100771	7	26.9231	0.665572
825	BATH	8	0.0100771	2	7.69231	0.311753
826	BEG	8	0.0100771	n/a	n/a	n/a	BEG[2] BEGGED[5] BEGGING[1]
827	BELL	8	0.0100771	n/a	n/a	n/a	BELL[7] BELLS[1]
828	BELLY	8	0.0100771	n/a	n/a	n/a	BELLY[5] BELLIES[3]
829	BLUE	8	0.0100771	6	23.0769	0.578536
830	BREAKFAST	8	0.0100771	6	23.0769	0.619557
831	CHEAP	8	0.0100771	n/a	n/a	n/a	CHEAP[4] CHEAPER[1] CHEAPEST[3]
832	CHUBBY	8	0.0100771	6	23.0769	0.619557
833	CHUCKLE	8	0.0100771	n/a	n/a	n/a	CHUCKLE[2] CHUCKLED[3] CHUCKLES[1] CHUCKLING[2]
834	CLAP	8	0.0100771	n/a	n/a	n/a	CLAP[0] CLAPPED[7] CLAPPING[1]
835	CLEARLY	8	0.0100771	7	26.9231	0.578536
836	COACH	8	0.0100771	n/a	n/a	n/a	COACH[0] COACHING[8]
837	COMPETITION	8	0.0100771	n/a	n/a	n/a	COMPETITION[7] COMPETITIONS[1]
838	COUSIN	8	0.0100771	n/a	n/a	n/a	COUSIN[7] COUSINS[1]
839	CUP	8	0.0100771	n/a	n/a	n/a	CUP[6] CUPPED[2]
840	DETERMINE	8	0.0100771	n/a	n/a	n/a	DETERMINE[0] DETERMINED[8]
841	DIZZY	8	0.0100771	3	11.5385	0.443933
842	DOUBLE	8	0.0100771	n/a	n/a	n/a	DOUBLE[7] DOUBLED[1]
843	EGG	8	0.0100771	n/a	n/a	n/a	EGG[2] EGGED[1] EGGS[5]
844	EVENTUALLY	8	0.0100771	7	26.9231	0.619557
845	EXCITE	8	0.0100771	n/a	n/a	n/a	EXCITE[0] EXCITED[8]
846	EXCUSE	8	0.0100771	n/a	n/a	n/a	EXCUSE[4] EXCUSES[4]
847	FEE	8	0.0100771	n/a	n/a	n/a	FEE[2] FEES[6]
848	FIX	8	0.0100771	n/a	n/a	n/a	FIX[1] FIXED[7]
849	FOLD	8	0.0100771	n/a	n/a	n/a	FOLD[0] FOLDED[7] FOLDING[1]
850	FOURTH	8	0.0100771	6	23.0769	0.665572
851	FUSS	8	0.0100771	n/a	n/a	n/a	FUSS[5] FUSSED[2] FUSSING[1]
852	GOD	8	0.0100771	n/a	n/a	n/a	GOD[7] GODS[1]
853	GROWNUP	8	0.0100771	n/a	n/a	n/a	GROWNUP[3] GROWNUPS[5]
854	INVITE	8	0.0100771	n/a	n/a	n/a	INVITE[1] INVITED[7]
855	JOKE	8	0.0100771	n/a	n/a	n/a	JOKE[2] JOKED[1] JOKES[2] JOKING[3]
856	KEYBOARD	8	0.0100771	n/a	n/a	n/a	KEYBOARD[7] KEYBOARDS[1]
857	KICK	8	0.0100771	n/a	n/a	n/a	KICK[3] KICKED[4] KICKS[1]
858	KILL	8	0.0100771	n/a	n/a	n/a	KILL[5] KILLED[2] KILLING[1]
859	LARGE	8	0.0100771	6	23.0769	0.619557
860	LAUGHTER	8	0.0100771	5	19.2308	0.578536
861	LAW	8	0.0100771	6	23.0769	0.619557
862	LEAN	8	0.0100771	n/a	n/a	n/a	LEAN[0] LEANED[6] LEANING[2]
863	LOAD	8	0.0100771	n/a	n/a	n/a	LOAD[2] LADEN[3] LOADED[2] LOADS[1]
864	LUCK	8	0.0100771	6	23.0769	0.619557
865	LUNCH	8	0.0100771	6	23.0769	0.619557
866	METER	8	0.0100771	n/a	n/a	n/a	METER[4] METERS[4]
867	MONTH'S	8	0.0100771	4	15.3846	0.443933
868	NEAR	8	0.0100771	n/a	n/a	n/a	NEAR[7] NEAREST[1]
869	NEWS	8	0.0100771	8	30.7692	0.719024
870	NEWSPAPER	8	0.0100771	n/a	n/a	n/a	NEWSPAPER[4] NEWSPAPERS[4]
871	PEN	8	0.0100771	n/a	n/a	n/a	PEN[6] PENS[2]
872	PERIOD	8	0.0100771	n/a	n/a	n/a	PERIOD[5] PERIODS[3]
873	PLAN	8	0.0100771	n/a	n/a	n/a	PLAN[2] PLANNED[2] PLANNING[3] PLANS[1]
874	POKE	8	0.0100771	n/a	n/a	n/a	POKE[1] POKED[5] POKING[2]
875	PRESSURE	8	0.0100771	7	26.9231	0.665572
876	PRICE	8	0.0100771	n/a	n/a	n/a	PRICE[7] PRICES[1]
877	PUFF	8	0.0100771	n/a	n/a	n/a	PUFF[2] PUFFED[1] PUFFING[4] PUFFS[1]
878	QUILT	8	0.0100771	3	11.5385	0.387628
879	RECEIVE	8	0.0100771	n/a	n/a	n/a	RECEIVE[1] RECEIVED[7]
880	REVISE	8	0.0100771	n/a	n/a	n/a	REVISE[2] REVISED[2] REVISING[4]
881	SALON	8	0.0100771	3	11.5385	0.33608
882	SCHOOLWORK	8	0.0100771	8	30.7692	0.719024
883	SCOLD	8	0.0100771	n/a	n/a	n/a	SCOLD[0] SCOLDED[2] SCOLDING[3] SCOLDS[3]
884	SEPARATE	8	0.0100771	n/a	n/a	n/a	SEPARATE[4] SEPARATED[3] SEPARATING[1]
885	SEVERAL	8	0.0100771	6	23.0769	0.619557
886	SHENZHEN	8	0.0100771	4	15.3846	0.474343
887	SILK	8	0.0100771	5	19.2308	0.474343
888	SIMPLY	8	0.0100771	6	23.0769	0.619557
889	SKIP	8	0.0100771	n/a	n/a	n/a	SKIP[1] SKIPPED[6] SKIPPING[1]
890	SNUCK	8	0.0100771	6	23.0769	0.578536
891	SOB	8	0.0100771	n/a	n/a	n/a	SOB[2] SOBBED[1] SOBBING[2] SOBS[3]
892	SOFT	8	0.0100771	7	26.9231	0.665572
893	STICKY	8	0.0100771	5	19.2308	0.541169
894	STROKE	8	0.0100771	n/a	n/a	n/a	STROKE[1] STROKED[4] STROKES[1] STROKING[2]
895	SUCK	8	0.0100771	n/a	n/a	n/a	SUCK[6] SUCKED[2]
896	SUPPORT	8	0.0100771	n/a	n/a	n/a	SUPPORT[6] SUPPORTED[1] SUPPORTING[1]
897	TALL	8	0.0100771	n/a	n/a	n/a	TALL[6] TALLER[2]
898	THEY'VE	8	0.0100771	7	26.9231	0.665572
899	THOUGHTS	8	0.0100771	6	23.0769	0.619557
900	TIRE	8	0.0100771	n/a	n/a	n/a	TIRE[0] TIRED[8]
901	TONGUE	8	0.0100771	6	23.0769	0.541169
902	TUMMY	8	0.0100771	2	7.69231	0.311753
903	URGE	8	0.0100771	n/a	n/a	n/a	URGE[0] URGED[8]
904	VICE	8	0.0100771	4	15.3846	0.361334
905	VISIT	8	0.0100771	n/a	n/a	n/a	VISIT[5] VISITING[2] VISITS[1]
906	WINTER	8	0.0100771	4	15.3846	0.474343
907	3,000	7	0.00881745	2	7.69231	0.138482
908	90	7	0.00881745	5	19.2308	0.571429
909	AMAZE	7	0.00881745	n/a	n/a	n/a	AMAZE[1] AMAZED[2] AMAZING[4]
910	AVERAGE	7	0.00881745	n/a	n/a	n/a	AVERAGE[6] AVERAGED[1]
911	BANG	7	0.00881745	n/a	n/a	n/a	BANG[0] BANGED[5] BANGING[2]
912	BARBIE	7	0.00881745	2	7.69231	0.303993
913	BEDROOM	7	0.00881745	4	15.3846	0.571429
914	BFF	7	0.00881745	5	19.2308	0.571429
915	BLOCK	7	0.00881745	n/a	n/a	n/a	BLOCK[2] BLOCKED[3] BLOCKING[2]
916	BOUNCE	7	0.00881745	n/a	n/a	n/a	BOUNCE[0] BOUNCED[5] BOUNCING[2]
917	BRAN	7	0.00881745	1	3.84615	0
918	BRAVE	7	0.00881745	n/a	n/a	n/a	BRAVE[6] BRAVER[1]
919	BUS	7	0.00881745	4	15.3846	0.480767
920	CAB	7	0.00881745	4	15.3846	0.368734
921	CARELESS	7	0.00881745	5	19.2308	0.403735
922	CASH	7	0.00881745	n/a	n/a	n/a	CASH[6] CASHING[1]
923	CHEER	7	0.00881745	n/a	n/a	n/a	CHEER[0] CHEERED[6] CHEERS[1]
924	CHOPSTICK	7	0.00881745	n/a	n/a	n/a	CHOPSTICK[0] CHOPSTICKS[7]
925	COLLEAGUE	7	0.00881745	n/a	n/a	n/a	COLLEAGUE[2] COLLEAGUES[5]
926	COLLECT	7	0.00881745	n/a	n/a	n/a	COLLECT[4] COLLECTED[3]
927	CONCERN	7	0.00881745	n/a	n/a	n/a	CONCERN[1] CONCERNED[6]
928	CORRIDOR	7	0.00881745	3	11.5385	0.480767
929	CRACK	7	0.00881745	n/a	n/a	n/a	CRACK[6] CRACKED[1]
930	CUTE	7	0.00881745	6	23.0769	0.624888
931	DANCE	7	0.00881745	n/a	n/a	n/a	DANCE[3] DANCED[1] DANCES[1] DANCING[2]
932	DISAPPOINT	7	0.00881745	n/a	n/a	n/a	DISAPPOINT[0] DISAPPOINTED[7]
933	DON’T	7	0.00881745	1	3.84615	0
934	EVERYWHERE	7	0.00881745	7	26.9231	0.624888
935	EXERCISE	7	0.00881745	n/a	n/a	n/a	EXERCISE[4] EXERCISES[3]
936	EXPERIENCE	7	0.00881745	n/a	n/a	n/a	EXPERIENCE[4] EXPERIENCED[3]
937	FILM	7	0.00881745	3	11.5385	0.244782
938	FORMULA	7	0.00881745	4	15.3846	0.403735
939	FORTY	7	0.00881745	6	23.0769	0.523935
940	FREEZE	7	0.00881745	n/a	n/a	n/a	FREEZE[1] FREEZING[1] FROZE[2] FROZEN[3]
941	FRESH	7	0.00881745	n/a	n/a	n/a	FRESH[5] FRESHEST[2]
942	FUN	7	0.00881745	5	19.2308	0.571429
943	FURIOUS	7	0.00881745	5	19.2308	0.571429
944	GARDEN	7	0.00881745	3	11.5385	0.273784
945	GENERAL	7	0.00881745	7	26.9231	0.624888
946	GOLD	7	0.00881745	6	23.0769	0.571429
947	GRADER	7	0.00881745	n/a	n/a	n/a	GRADER[1] GRADERS[6]
948	GREET	7	0.00881745	n/a	n/a	n/a	GREET[3] GREETED[4]
949	HEALTH	7	0.00881745	3	11.5385	0.273784
950	HEEL	7	0.00881745	n/a	n/a	n/a	HEEL[2] HEELS[5]
951	HERS	7	0.00881745	7	26.9231	0.624888
952	HOLIDAY	7	0.00881745	n/a	n/a	n/a	HOLIDAY[6] HOLIDAYS[1]
953	INVENT	7	0.00881745	n/a	n/a	n/a	INVENT[2] INVENTED[5]
954	LAWN	7	0.00881745	2	7.69231	0.244782
955	LEAD	7	0.00881745	n/a	n/a	n/a	LEAD[2] LEADING[1] LEADS[1] LED[3]
956	LIFT	7	0.00881745	n/a	n/a	n/a	LIFT[2] LIFTED[4] LIFTS[1]
957	LIKELY	7	0.00881745	5	19.2308	0.571429
958	LOCK	7	0.00881745	n/a	n/a	n/a	LOCK[1] LOCKED[5] LOCKING[1]
959	MAN'S	7	0.00881745	4	15.3846	0.403735
960	MEAL	7	0.00881745	n/a	n/a	n/a	MEAL[6] MEALS[1]
961	MEGABUCK	7	0.00881745	n/a	n/a	n/a	MEGABUCK[0] MEGABUCKS[7]
962	MENTION	7	0.00881745	n/a	n/a	n/a	MENTION[4] MENTIONED[3]
963	MULTIPLY	7	0.00881745	n/a	n/a	n/a	MULTIPLY[2] MULTIPLIED[2] MULTIPLYING[3]
964	MYSELF	7	0.00881745	6	23.0769	0.624888
965	NATURE	7	0.00881745	4	15.3846	0.571429
966	ORDINARY	7	0.00881745	7	26.9231	0.687359
967	PERHAPS	7	0.00881745	6	23.0769	0.624888
968	PINCH	7	0.00881745	n/a	n/a	n/a	PINCH[3] PINCHED[4]
969	POISON	7	0.00881745	n/a	n/a	n/a	POISON[6] POISONED[1]
970	POLICE	7	0.00881745	6	23.0769	0.624888
971	POSITION	7	0.00881745	n/a	n/a	n/a	POSITION[6] POSITIONS[1]
972	PRECIOUS	7	0.00881745	5	19.2308	0.571429
973	PRESENT	7	0.00881745	n/a	n/a	n/a	PRESENT[4] PRESENTED[1] PRESENTS[2]
974	RELAX	7	0.00881745	n/a	n/a	n/a	RELAX[3] RELAXED[3] RELAXING[1]
975	REPLY	7	0.00881745	6	23.0769	0.624888
976	RESPECT	7	0.00881745	n/a	n/a	n/a	RESPECT[6] RESPECTED[1]
977	RETIRE	7	0.00881745	n/a	n/a	n/a	RETIRE[1] RETIRED[6]
978	SALARY	7	0.00881745	5	19.2308	0.571429
979	SCRATCH	7	0.00881745	n/a	n/a	n/a	SCRATCH[0] SCRATCHED[3] SCRATCHING[4]
980	SCREAM	7	0.00881745	n/a	n/a	n/a	SCREAM[5] SCREAMED[1] SCREAMS[1]
981	SEARCH	7	0.00881745	n/a	n/a	n/a	SEARCH[1] SEARCHED[4] SEARCHING[2]
982	SENSE	7	0.00881745	5	19.2308	0.571429
983	SHOEBOX	7	0.00881745	4	15.3846	0.440923
984	SILLY	7	0.00881745	7	26.9231	0.687359
985	SIMPLE	7	0.00881745	5	19.2308	0.624888
986	SING	7	0.00881745	n/a	n/a	n/a	SING[4] SANG[3]
987	SKINNY	7	0.00881745	6	23.0769	0.624888
988	SLIM	7	0.00881745	n/a	n/a	n/a	SLIM[1] SLIMMING[6]
989	SOMEHOW	7	0.00881745	6	23.0769	0.624888
990	SPIT	7	0.00881745	n/a	n/a	n/a	SPIT[6] SPITTING[1]
991	SPREAD	7	0.00881745	6	23.0769	0.624888
992	STALL	7	0.00881745	n/a	n/a	n/a	STALL[6] STALLS[1]
993	STEAM	7	0.00881745	n/a	n/a	n/a	STEAM[2] STEAMED[5]
994	STING	7	0.00881745	n/a	n/a	n/a	STING[4] STUNG[3]
995	STRAIGHTAWAY	7	0.00881745	7	26.9231	0.687359
996	STRIKE	7	0.00881745	n/a	n/a	n/a	STRIKE[3] STRUCK[4]
997	SURELY	7	0.00881745	6	23.0769	0.687359
998	TAP	7	0.00881745	n/a	n/a	n/a	TAP[1] TAPPED[6]
999	TASTE	7	0.00881745	n/a	n/a	n/a	TASTE[4] TASTED[2] TASTES[1]
1000	TEMPER	7	0.00881745	n/a	n/a	n/a	TEMPER[5] TEMPERED[2]
1001	TEXTBOOK	7	0.00881745	n/a	n/a	n/a	TEXTBOOK[3] TEXTBOOKS[4]
1002	THIEF	7	0.00881745	n/a	n/a	n/a	THIEF[6] THIEVES[1]
1003	TOWARDS	7	0.00881745	6	23.0769	0.624888
1004	TWICE	7	0.00881745	7	26.9231	0.624888
1005	UPSTAIRS	7	0.00881745	5	19.2308	0.523935
1006	WAREHOUSE	7	0.00881745	1	3.84615	0
1007	WARM	7	0.00881745	n/a	n/a	n/a	WARM[6] WARMER[1]
1008	WHENEVER	7	0.00881745	6	23.0769	0.624888
1009	WHISTLE	7	0.00881745	n/a	n/a	n/a	WHISTLE[5] WHISTLED[1] WHISTLING[1]
1010	WORM	7	0.00881745	n/a	n/a	n/a	WORM[3] WORMS[4]
1011	YOU’RE	7	0.00881745	1	3.84615	0
1012	48	6	0.00755782	1	3.84615	0
1013	80	6	0.00755782	5	19.2308	0.574222
1014	ABILITY	6	0.00755782	n/a	n/a	n/a	ABILITY[5] ABILITIES[1]
1015	ACCIDENT	6	0.00755782	1	3.84615	0
1016	AFFECT	6	0.00755782	n/a	n/a	n/a	AFFECT[2] AFFECTED[4]
1017	AMBITION	6	0.00755782	n/a	n/a	n/a	AMBITION[2] AMBITIONS[4]
1018	ARGUMENT	6	0.00755782	n/a	n/a	n/a	ARGUMENT[5] ARGUMENTS[1]
1019	BALL	6	0.00755782	n/a	n/a	n/a	BALL[4] BALLS[2]
1020	BAWL	6	0.00755782	n/a	n/a	n/a	BAWL[4] BAWLING[2]
1021	BICYCLE	6	0.00755782	5	19.2308	0.574222
1022	BLACK	6	0.00755782	4	15.3846	0.510341
1023	BRAISE	6	0.00755782	n/a	n/a	n/a	BRAISE[0] BRAISED[6]
1024	BUMP	6	0.00755782	n/a	n/a	n/a	BUMP[1] BUMPED[5]
1025	CAREFUL	6	0.00755782	6	23.0769	0.649562
1026	CAST	6	0.00755782	n/a	n/a	n/a	CAST[3] CASTING[3]
1027	CHEERFUL	6	0.00755782	5	19.2308	0.574222
1028	CHEERFULLY	6	0.00755782	6	23.0769	0.649562
1029	CIRCLE	6	0.00755782	n/a	n/a	n/a	CIRCLE[4] CIRCLED[1] CIRCLES[1]
1030	COIN	6	0.00755782	n/a	n/a	n/a	COIN[1] COINS[5]
1031	COLOR	6	0.00755782	n/a	n/a	n/a	COLOR[5] COLORS[1]
1032	COMIC	6	0.00755782	n/a	n/a	n/a	COMIC[1] COMICS[5]
1033	COMMENT	6	0.00755782	n/a	n/a	n/a	COMMENT[3] COMMENTED[1] COMMENTS[2]
1034	COMMISSION	6	0.00755782	n/a	n/a	n/a	COMMISSION[2] COMMISSIONING[2] COMMISSIONS[2]
1035	COMPANY	6	0.00755782	n/a	n/a	n/a	COMPANY[5] COMPANIES[1]
1036	CONDITION	6	0.00755782	n/a	n/a	n/a	CONDITION[5] CONDITIONS[1]
1037	CORE	6	0.00755782	4	15.3846	0.510341
1038	CRAWL	6	0.00755782	n/a	n/a	n/a	CRAWL[2] CRAWLED[1] CRAWLING[3]
1039	CROSS	6	0.00755782	n/a	n/a	n/a	CROSS[2] CROSSED[1] CROSSES[3]
1040	CUSHION	6	0.00755782	n/a	n/a	n/a	CUSHION[3] CUSHIONS[3]
1041	DEATH	6	0.00755782	4	15.3846	0.510341
1042	DELIBERATELY	6	0.00755782	5	19.2308	0.574222
1043	DISCOVER	6	0.00755782	n/a	n/a	n/a	DISCOVER[3] DISCOVERED[3]
1044	DISCUSS	6	0.00755782	n/a	n/a	n/a	DISCUSS[3] DISCUSSED[2] DISCUSSING[1]
1045	DISH	6	0.00755782	n/a	n/a	n/a	DISH[1] DISHES[5]
1046	DISTRICT	6	0.00755782	5	19.2308	0.510341
1047	EDGE	6	0.00755782	n/a	n/a	n/a	EDGE[5] EDGES[1]
1048	EDUCATE	6	0.00755782	n/a	n/a	n/a	EDUCATE[0] EDUCATED[6]
1049	ESCAPE	6	0.00755782	n/a	n/a	n/a	ESCAPE[4] ESCAPED[2]
1050	EXACTLY	6	0.00755782	6	23.0769	0.574222
1051	EXCEPT	6	0.00755782	5	19.2308	0.574222
1052	EXHAUST	6	0.00755782	n/a	n/a	n/a	EXHAUST[1] EXHAUSTED[5]
1053	FOCUS	6	0.00755782	n/a	n/a	n/a	FOCUS[4] FOCUSED[2]
1054	FOREST	6	0.00755782	2	7.69231	0.158809
1055	FUTURE	6	0.00755782	5	19.2308	0.574222
1056	GASP	6	0.00755782	n/a	n/a	n/a	GASP[0] GASPED[4] GASPING[2]
1057	GAZE	6	0.00755782	n/a	n/a	n/a	GAZE[2] GAZED[2] GAZING[2]
1058	GRANDDAUGHTER	6	0.00755782	3	11.5385	0.453881
1059	GRIP	6	0.00755782	n/a	n/a	n/a	GRIP[3] GRIPPED[3]
1060	HEY	6	0.00755782	6	23.0769	0.649562
1061	HONEST	6	0.00755782	5	19.2308	0.574222
1062	HUNGRY	6	0.00755782	5	19.2308	0.574222
1063	INCLUDE	6	0.00755782	n/a	n/a	n/a	INCLUDE[1] INCLUDED[3] INCLUDING[2]
1064	INVOLVE	6	0.00755782	n/a	n/a	n/a	INVOLVE[1] INVOLVED[5]
1065	ISSUE	6	0.00755782	n/a	n/a	n/a	ISSUE[3] ISSUED[2] ISSUING[1]
1066	ITSELF	6	0.00755782	3	11.5385	0.311753
1067	JAPANESE	6	0.00755782	4	15.3846	0.453881
1068	JEALOUS	6	0.00755782	6	23.0769	0.510341
1069	KINDERGARTEN	6	0.00755782	3	11.5385	0.402735
1070	LI	6	0.00755782	2	7.69231	0.270504
1071	LION	6	0.00755782	1	3.84615	0
1072	LITERATURE	6	0.00755782	3	11.5385	0.311753
1073	MATERIAL	6	0.00755782	n/a	n/a	n/a	MATERIAL[1] MATERIALS[5]
1074	MENTAL	6	0.00755782	3	11.5385	0.402735
1075	MOTHER'S	6	0.00755782	4	15.3846	0.574222
1076	MOUNTAIN	6	0.00755782	6	23.0769	0.574222
1077	NASTY	6	0.00755782	6	23.0769	0.649562
1078	NEITHER	6	0.00755782	6	23.0769	0.574222
1079	NOWHERE	6	0.00755782	6	23.0769	0.649562
1080	PAIR	6	0.00755782	n/a	n/a	n/a	PAIR[5] PAIRS[1]
1081	PARTY	6	0.00755782	3	11.5385	0.402735
1082	PHOTOGRAPH	6	0.00755782	n/a	n/a	n/a	PHOTOGRAPH[5] PHOTOGRAPHS[1]
1083	PLANT	6	0.00755782	n/a	n/a	n/a	PLANT[0] PLANTED[2] PLANTING[1] PLANTS[3]
1084	POEM	6	0.00755782	n/a	n/a	n/a	POEM[3] POEMS[3]
1085	PROP	6	0.00755782	n/a	n/a	n/a	PROP[1] PROPPED[5]
1086	PROUD	6	0.00755782	6	23.0769	0.649562
1087	QUIETLY	6	0.00755782	6	23.0769	0.649562
1088	RACK	6	0.00755782	n/a	n/a	n/a	RACK[0] RACKED[4] RACKING[2]
1089	RANK	6	0.00755782	n/a	n/a	n/a	RANK[0] RANKED[5] RANKING[1]
1090	REPEAT	6	0.00755782	n/a	n/a	n/a	REPEAT[1] REPEATED[4] REPEATING[1]
1091	REPORTER	6	0.00755782	2	7.69231	0.158809
1092	RESEARCH	6	0.00755782	3	11.5385	0.402735
1093	ROAD	6	0.00755782	3	11.5385	0.311753
1094	RULE	6	0.00755782	n/a	n/a	n/a	RULE[2] RULES[3] RULING[1]
1095	SCARF	6	0.00755782	n/a	n/a	n/a	SCARF[5] SCARVES[1]
1096	SCRAP	6	0.00755782	n/a	n/a	n/a	SCRAP[5] SCRAPPING[1]
1097	SETTLE	6	0.00755782	n/a	n/a	n/a	SETTLE[0] SETTLED[5] SETTLING[1]
1098	SHINE	6	0.00755782	n/a	n/a	n/a	SHINE[1] SHINING[1] SHONE[4]
1099	SILENT	6	0.00755782	5	19.2308	0.574222
1100	SKIN	6	0.00755782	n/a	n/a	n/a	SKIN[5] SKINNED[1]
1101	SNEAK	6	0.00755782	n/a	n/a	n/a	SNEAK[2] SNEAKED[3] SNEAKING[1]
1102	SNIFF	6	0.00755782	n/a	n/a	n/a	SNIFF[0] SNIFFED[4] SNIFFING[2]
1103	SNORT	6	0.00755782	n/a	n/a	n/a	SNORT[0] SNORTED[6]
1104	SOLVE	6	0.00755782	n/a	n/a	n/a	SOLVE[2] SOLVED[4]
1105	SOMEWHERE	6	0.00755782	5	19.2308	0.574222
1106	SOONER	6	0.00755782	6	23.0769	0.649562
1107	STARVE	6	0.00755782	n/a	n/a	n/a	STARVE[4] STARVING[2]
1108	STEAL	6	0.00755782	n/a	n/a	n/a	STEAL[2] STEALING[1] STOLE[1] STOLEN[2]
1109	STRESS	6	0.00755782	n/a	n/a	n/a	STRESS[3] STRESSED[2] STRESSING[1]
1110	SUCCESS	6	0.00755782	5	19.2308	0.649562
1111	SUGAR	6	0.00755782	5	19.2308	0.574222
1112	SUMMER	6	0.00755782	6	23.0769	0.574222
1113	SUPPLY	6	0.00755782	n/a	n/a	n/a	SUPPLY[2] SUPPLIED[2] SUPPLIES[2]
1114	SUPPOSE	6	0.00755782	n/a	n/a	n/a	SUPPOSE[1] SUPPOSED[5]
1115	SWEET	6	0.00755782	5	19.2308	0.574222
1116	TEA	6	0.00755782	4	15.3846	0.453881
1117	TERRIFY	6	0.00755782	n/a	n/a	n/a	TERRIFY[0] TERRIFIED[5] TERRIFYING[1]
1118	THEY’RE	6	0.00755782	1	3.84615	0
1119	THIRTY	6	0.00755782	5	19.2308	0.510341
1120	THREATEN	6	0.00755782	n/a	n/a	n/a	THREATEN[0] THREATENED[1] THREATENING[5]
1121	TONIGHT	6	0.00755782	4	15.3846	0.574222
1122	TREAT	6	0.00755782	n/a	n/a	n/a	TREAT[5] TREATED[1]
1123	WALLET	6	0.00755782	3	11.5385	0.311753
1124	WE'VE	6	0.00755782	4	15.3846	0.453881
1125	WOW	6	0.00755782	5	19.2308	0.574222
1126	WRIGGLE	6	0.00755782	n/a	n/a	n/a	WRIGGLE[1] WRIGGLED[3] WRIGGLING[2]
1127	YEAR'S	6	0.00755782	4	15.3846	0.453881
1128	2	5	0.00629818	3	11.5385	0.428759
1129	300	5	0.00629818	4	15.3846	0.507958
1130	98	5	0.00629818	3	11.5385	0.428759
1131	ADMIRE	5	0.00629818	n/a	n/a	n/a	ADMIRE[4] ADMIRED[1]
1132	ALOUD	5	0.00629818	4	15.3846	0.60264
1133	ANGER	5	0.00629818	4	15.3846	0.507958
1134	ANGRILY	5	0.00629818	5	19.2308	0.60264
1135	ANNOUNCE	5	0.00629818	n/a	n/a	n/a	ANNOUNCE[0] ANNOUNCED[5]
1136	APART	5	0.00629818	5	19.2308	0.60264
1137	APPLY	5	0.00629818	n/a	n/a	n/a	APPLY[3] APPLIED[1] APPLYING[1]
1138	ART	5	0.00629818	n/a	n/a	n/a	ART[3] ARTS[2]
1139	ASTONISH	5	0.00629818	n/a	n/a	n/a	ASTONISH[0] ASTONISHED[4] ASTONISHING[1]
1140	AUDITION	5	0.00629818	n/a	n/a	n/a	AUDITION[1] AUDITIONING[3] AUDITIONS[1]
1141	AXE	5	0.00629818	1	3.84615	0
1142	BEHAVE	5	0.00629818	n/a	n/a	n/a	BEHAVE[1] BEHAVED[3] BEHAVING[1]
1143	BONUS	5	0.00629818	n/a	n/a	n/a	BONUS[2] BONUSES[3]
1144	BRAND	5	0.00629818	n/a	n/a	n/a	BRAND[4] BRANDS[1]
1145	BUDDY	5	0.00629818	3	11.5385	0.359277
1146	CALM	5	0.00629818	n/a	n/a	n/a	CALM[3] CALMED[1] CALMING[1]
1147	CAN’T	5	0.00629818	1	3.84615	0
1148	CARTOON	5	0.00629818	n/a	n/a	n/a	CARTOON[2] CARTOONS[3]
1149	CATERPILLAR	5	0.00629818	n/a	n/a	n/a	CATERPILLAR[3] CATERPILLARS[2]
1150	CEILING	5	0.00629818	5	19.2308	0.60264
1151	CELEBRATE	5	0.00629818	n/a	n/a	n/a	CELEBRATE[1] CELEBRATED[2] CELEBRATING[2]
1152	CHALLENGE	5	0.00629818	n/a	n/a	n/a	CHALLENGE[2] CHALLENGED[2] CHALLENGING[1]
1153	CHEW	5	0.00629818	n/a	n/a	n/a	CHEW[1] CHEWED[4]
1154	CHILDHOOD	5	0.00629818	3	11.5385	0.359277
1155	CHRISTMAS	5	0.00629818	4	15.3846	0.507958
1156	COMMAND	5	0.00629818	n/a	n/a	n/a	COMMAND[0] COMMANDED[5]
1157	COMPARE	5	0.00629818	n/a	n/a	n/a	COMPARE[2] COMPARED[3]
1158	CYCLE	5	0.00629818	n/a	n/a	n/a	CYCLE[1] CYCLED[4]
1159	DELICATE	5	0.00629818	4	15.3846	0.507958
1160	DELICIOUS	5	0.00629818	5	19.2308	0.60264
1161	DELIVER	5	0.00629818	n/a	n/a	n/a	DELIVER[2] DELIVERED[2] DELIVERING[1]
1162	DESERVE	5	0.00629818	n/a	n/a	n/a	DESERVE[2] DESERVED[1] DESERVES[2]
1163	DEVELOP	5	0.00629818	n/a	n/a	n/a	DEVELOP[3] DEVELOPED[1] DEVELOPING[1]
1164	DIARY	5	0.00629818	4	15.3846	0.507958
1165	DIET	5	0.00629818	n/a	n/a	n/a	DIET[3] DIETING[1] DIETS[1]
1166	DIFFERENCE	5	0.00629818	4	15.3846	0.60264
1167	DIRECTOR	5	0.00629818	n/a	n/a	n/a	DIRECTOR[4] DIRECTORS[1]
1168	DISAPPOINTMENT	5	0.00629818	5	19.2308	0.60264
1169	DISMAY	5	0.00629818	n/a	n/a	n/a	DISMAY[4] DISMAYED[1]
1170	DISTANCE	5	0.00629818	3	11.5385	0.359277
1171	DISTRACT	5	0.00629818	n/a	n/a	n/a	DISTRACT[2] DISTRACTED[3]
1172	DOG	5	0.00629818	n/a	n/a	n/a	DOG[4] DOGS[1]
1173	DOORBELL	5	0.00629818	5	19.2308	0.60264
1174	DRAG	5	0.00629818	n/a	n/a	n/a	DRAG[2] DRAGGED[3]
1175	DRINK	5	0.00629818	n/a	n/a	n/a	DRINK[2] DRANK[1] DRINKING[1] DRINKS[1]
1176	DUST	5	0.00629818	3	11.5385	0.359277
1177	D'YOU	5	0.00629818	5	19.2308	0.60264
1178	ENORMOUS	5	0.00629818	4	15.3846	0.507958
1179	ESPECIALLY	5	0.00629818	4	15.3846	0.507958
1180	EVERYONE'S	5	0.00629818	4	15.3846	0.507958
1181	EXCELLENT	5	0.00629818	4	15.3846	0.507958
1182	FACTORY	5	0.00629818	3	11.5385	0.428759
1183	FAINT	5	0.00629818	n/a	n/a	n/a	FAINT[3] FAINTED[2]
1184	FALSE	5	0.00629818	3	11.5385	0.359277
1185	FEATHER	5	0.00629818	n/a	n/a	n/a	FEATHER[2] FEATHERS[3]
1186	FENG	5	0.00629818	1	3.84615	0
1187	FETCH	5	0.00629818	n/a	n/a	n/a	FETCH[4] FETCHED[1]
1188	FICTION	5	0.00629818	1	3.84615	0
1189	FIERCELY	5	0.00629818	5	19.2308	0.60264
1190	FIFTH	5	0.00629818	3	11.5385	0.507958
1191	FIST	5	0.00629818	n/a	n/a	n/a	FIST[4] FISTS[1]
1192	FLUSH	5	0.00629818	n/a	n/a	n/a	FLUSH[1] FLUSHED[4]
1193	FOOL	5	0.00629818	n/a	n/a	n/a	FOOL[4] FOOLING[1]
1194	FOOTSTEP	5	0.00629818	n/a	n/a	n/a	FOOTSTEP[0] FOOTSTEPS[5]
1195	FORGIVE	5	0.00629818	n/a	n/a	n/a	FORGIVE[3] FORGIVEN[1] FORGIVING[1]
1196	FRACTION	5	0.00629818	n/a	n/a	n/a	FRACTION[2] FRACTIONS[3]
1197	FRANTIC	5	0.00629818	5	19.2308	0.60264
1198	FRIENDLY	5	0.00629818	5	19.2308	0.60264
1199	FROWN	5	0.00629818	n/a	n/a	n/a	FROWN[1] FROWNED[2] FROWNING[2]
1200	GATHER	5	0.00629818	n/a	n/a	n/a	GATHER[1] GATHERED[3] GATHERING[1]
1201	GLANCE	5	0.00629818	n/a	n/a	n/a	GLANCE[1] GLANCED[3] GLANCES[1]
1202	GRANDMOTHER	5	0.00629818	n/a	n/a	n/a	GRANDMOTHER[4] GRANDMOTHERS[1]
1203	GRAY	5	0.00629818	4	15.3846	0.507958
1204	GRIMLY	5	0.00629818	3	11.5385	0.428759
1205	GUO'S	5	0.00629818	1	3.84615	0
1206	GUY	5	0.00629818	n/a	n/a	n/a	GUY[4] GUYS[1]
1207	HEARTED	5	0.00629818	5	19.2308	0.60264
1208	HELMET	5	0.00629818	1	3.84615	0
1209	HOPELESS	5	0.00629818	5	19.2308	0.60264
1210	HUG	5	0.00629818	n/a	n/a	n/a	HUG[2] HUGGED[3]
1211	HUNDRED	5	0.00629818	5	19.2308	0.60264
1212	HUNDREDS	5	0.00629818	5	19.2308	0.60264
1213	INSTRUCTION	5	0.00629818	n/a	n/a	n/a	INSTRUCTION[1] INSTRUCTIONS[4]
1214	INTERVIEW	5	0.00629818	n/a	n/a	n/a	INTERVIEW[2] INTERVIEWED[1] INTERVIEWS[2]
1215	IRON	5	0.00629818	n/a	n/a	n/a	IRON[4] IRONING[1]
1216	JACKET	5	0.00629818	n/a	n/a	n/a	JACKET[3] JACKETS[2]
1217	JERK	5	0.00629818	n/a	n/a	n/a	JERK[1] JERKED[3] JERKS[1]
1218	JERKY	5	0.00629818	1	3.84615	0
1219	JIN	5	0.00629818	2	7.69231	0.296625
1220	JUNE	5	0.00629818	3	11.5385	0.359277
1221	LADY	5	0.00629818	3	11.5385	0.359277
1222	MAGIC	5	0.00629818	3	11.5385	0.428759
1223	MEOW	5	0.00629818	n/a	n/a	n/a	MEOW[3] MEOWING[2]
1224	MILLION	5	0.00629818	5	19.2308	0.60264
1225	MISERABLE	5	0.00629818	5	19.2308	0.60264
1226	MOM’S	5	0.00629818	1	3.84615	0
1227	MOMENT'S	5	0.00629818	5	19.2308	0.60264
1228	MOON	5	0.00629818	3	11.5385	0.359277
1229	MUMBLE	5	0.00629818	n/a	n/a	n/a	MUMBLE[2] MUMBLED[2] MUMBLING[1]
1230	NANA'S	5	0.00629818	3	11.5385	0.428759
1231	NATURALLY	5	0.00629818	4	15.3846	0.507958
1232	NAUGHTY	5	0.00629818	5	19.2308	0.60264
1233	NEIGHBORHOOD	5	0.00629818	5	19.2308	0.60264
1234	NERVE	5	0.00629818	n/a	n/a	n/a	NERVE[1] NERVES[4]
1235	NOISE	5	0.00629818	n/a	n/a	n/a	NOISE[4] NOISES[1]
1236	NONSENSE	5	0.00629818	4	15.3846	0.507958
1237	NOR	5	0.00629818	4	15.3846	0.507958
1238	NORMALLY	5	0.00629818	4	15.3846	0.507958
1239	NUDGE	5	0.00629818	n/a	n/a	n/a	NUDGE[1] NUDGED[4]
1240	OIL	5	0.00629818	3	11.5385	0.428759
1241	OPINION	5	0.00629818	n/a	n/a	n/a	OPINION[4] OPINIONS[1]
1242	OPPOSITE	5	0.00629818	4	15.3846	0.507958
1243	PACE	5	0.00629818	n/a	n/a	n/a	PACE[2] PACES[2] PACING[1]
1244	PAIN	5	0.00629818	n/a	n/a	n/a	PAIN[4] PAINS[1]
1245	PANT	5	0.00629818	n/a	n/a	n/a	PANT[0] PANTING[5]
1246	PARK	5	0.00629818	n/a	n/a	n/a	PARK[3] PARKED[2]
1247	PAUSE	5	0.00629818	n/a	n/a	n/a	PAUSE[3] PAUSED[2]
1248	PEDALED	5	0.00629818	4	15.3846	0.359277
1249	PEEK	5	0.00629818	n/a	n/a	n/a	PEEK[2] PEEKED[2] PEEKING[1]
1250	PET	5	0.00629818	n/a	n/a	n/a	PET[3] PETS[1] PETTED[1]
1251	PICKLE	5	0.00629818	n/a	n/a	n/a	PICKLE[1] PICKLED[4]
1252	PLENTY	5	0.00629818	5	19.2308	0.60264
1253	POINTER	5	0.00629818	2	7.69231	0.296625
1254	PRIDE	5	0.00629818	4	15.3846	0.507958
1255	PRODUCE	5	0.00629818	n/a	n/a	n/a	PRODUCE[2] PRODUCED[2] PRODUCES[1]
1256	PROFESSIONAL	5	0.00629818	3	11.5385	0.507958
1257	PROGRAM	5	0.00629818	n/a	n/a	n/a	PROGRAM[4] PROGRAMS[1]
1258	RE	5	0.00629818	5	19.2308	0.60264
1259	RECITE	5	0.00629818	n/a	n/a	n/a	RECITE[3] RECITED[2]
1260	REMIND	5	0.00629818	n/a	n/a	n/a	REMIND[1] REMINDED[2] REMINDING[2]
1261	REQUIRE	5	0.00629818	n/a	n/a	n/a	REQUIRE[1] REQUIRED[1] REQUIRES[2] REQUIRING[1]
1262	RESPONSIBILITY	5	0.00629818	n/a	n/a	n/a	RESPONSIBILITY[3] RESPONSIBILITIES[2]
1263	REUNION	5	0.00629818	n/a	n/a	n/a	REUNION[4] REUNIONS[1]
1264	ROLE	5	0.00629818	n/a	n/a	n/a	ROLE[4] ROLES[1]
1265	ROOF	5	0.00629818	3	11.5385	0.428759
1266	ROW	5	0.00629818	n/a	n/a	n/a	ROW[4] ROWS[1]
1267	RUB	5	0.00629818	n/a	n/a	n/a	RUB[2] RUBBED[3]
1268	SACHET	5	0.00629818	n/a	n/a	n/a	SACHET[2] SACHETS[3]
1269	SAFE	5	0.00629818	n/a	n/a	n/a	SAFE[4] SAFER[1]
1270	SCARLET	5	0.00629818	5	19.2308	0.60264
1271	SCARY	5	0.00629818	5	19.2308	0.60264
1272	SCHOOL'S	5	0.00629818	3	11.5385	0.428759
1273	SCORNFULLY	5	0.00629818	4	15.3846	0.507958
1274	SECRETLY	5	0.00629818	4	15.3846	0.507958
1275	SENTENCE	5	0.00629818	n/a	n/a	n/a	SENTENCE[2] SENTENCED[1] SENTENCES[2]
1276	SESSION	5	0.00629818	n/a	n/a	n/a	SESSION[4] SESSIONS[1]
1277	SEVEN	5	0.00629818	4	15.3846	0.507958
1278	SHE’D	5	0.00629818	1	3.84615	0
1279	SHELF	5	0.00629818	n/a	n/a	n/a	SHELF[3] SHELVES[2]
1280	SHE'LL	5	0.00629818	4	15.3846	0.359277
1281	SHINY	5	0.00629818	n/a	n/a	n/a	SHINY[4] SHINIEST[1]
1282	SISTER	5	0.00629818	n/a	n/a	n/a	SISTER[3] SISTERS[2]
1283	SLENDER	5	0.00629818	4	15.3846	0.507958
1284	SLING	5	0.00629818	n/a	n/a	n/a	SLING[2] SLUNG[3]
1285	SLOW	5	0.00629818	n/a	n/a	n/a	SLOW[3] SLOWER[2]
1286	SOFA	5	0.00629818	3	11.5385	0.359277
1287	SONG	5	0.00629818	n/a	n/a	n/a	SONG[3] SONGS[2]
1288	SOUL	5	0.00629818	4	15.3846	0.507958
1289	SPACE	5	0.00629818	5	19.2308	0.60264
1290	SPANK	5	0.00629818	n/a	n/a	n/a	SPANK[2] SPANKED[2] SPANKING[1]
1291	SPOIL	5	0.00629818	n/a	n/a	n/a	SPOIL[1] SPOILED[3] SPOILING[1]
1292	SPORT	5	0.00629818	n/a	n/a	n/a	SPORT[0] SPORTING[1] SPORTS[4]
1293	STONE	5	0.00629818	n/a	n/a	n/a	STONE[3] STONES[2]
1294	STRIP	5	0.00629818	n/a	n/a	n/a	STRIP[3] STRIPPED[2]
1295	STUBBORN	5	0.00629818	5	19.2308	0.507958
1296	STUPID	5	0.00629818	4	15.3846	0.507958
1297	SUCCEED	5	0.00629818	n/a	n/a	n/a	SUCCEED[2] SUCCEEDED[3]
1298	SUNDAY	5	0.00629818	n/a	n/a	n/a	SUNDAY[3] SUNDAYS[2]
1299	SWALLOW	5	0.00629818	n/a	n/a	n/a	SWALLOW[0] SWALLOWED[4] SWALLOWING[1]
1300	SWEAR	5	0.00629818	n/a	n/a	n/a	SWEAR[1] SWEARING[1] SWORE[3]
1301	TABBY	5	0.00629818	4	15.3846	0.60264
1302	TAIL	5	0.00629818	3	11.5385	0.428759
1303	TASK	5	0.00629818	n/a	n/a	n/a	TASK[4] TASKS[1]
1304	TEARED	5	0.00629818	5	19.2308	0.60264
1305	THEY’D	5	0.00629818	1	3.84615	0
1306	TINY	5	0.00629818	n/a	n/a	n/a	TINY[4] TINIEST[1]
1307	TIPTOE	5	0.00629818	n/a	n/a	n/a	TIPTOE[1] TIPTOED[4]
1308	TITLE	5	0.00629818	n/a	n/a	n/a	TITLE[4] TITLES[1]
1309	TOILET	5	0.00629818	3	11.5385	0.507958
1310	TRAP	5	0.00629818	n/a	n/a	n/a	TRAP[4] TRAPS[1]
1311	TRUST	5	0.00629818	n/a	n/a	n/a	TRUST[2] TRUSTED[1] TRUSTS[2]
1312	TWELVE	5	0.00629818	5	19.2308	0.60264
1313	TWIST	5	0.00629818	n/a	n/a	n/a	TWIST[0] TWISTED[2] TWISTING[3]
1314	UNHAPPY	5	0.00629818	5	19.2308	0.507958
1315	UNLESS	5	0.00629818	5	19.2308	0.60264
1316	VACATION	5	0.00629818	4	15.3846	0.507958
1317	VIDEO	5	0.00629818	3	11.5385	0.428759
1318	WE'D	5	0.00629818	4	15.3846	0.507958
1319	WING	5	0.00629818	n/a	n/a	n/a	WING[0] WINGS[5]
1320	WINK	5	0.00629818	n/a	n/a	n/a	WINK[2] WINKED[3]
1321	WONDERFUL	5	0.00629818	3	11.5385	0.428759
1322	WRITER	5	0.00629818	n/a	n/a	n/a	WRITER[2] WRITERS[3]
1323	XIAOLI'S	5	0.00629818	3	11.5385	0.359277
1324	YANG	5	0.00629818	2	7.69231	0.185655
1325	ZHAO	5	0.00629818	4	15.3846	0.507958
1326	1,000	4	0.00503855	2	7.69231	0.222013
1327	40,000	4	0.00503855	2	7.69231	0.222013
1328	400	4	0.00503855	3	11.5385	0.415102
1329	5	4	0.00503855	3	11.5385	0.415102
1330	7	4	0.00503855	4	15.3846	0.415102
1331	9	4	0.00503855	3	11.5385	0.415102
1332	ACCORD	4	0.00503855	n/a	n/a	n/a	ACCORD[1] ACCORDING[3]
1333	ACCUSE	4	0.00503855	n/a	n/a	n/a	ACCUSE[2] ACCUSED[2]
1334	ACTOR	4	0.00503855	n/a	n/a	n/a	ACTOR[1] ACTORS[3]
1335	AD	4	0.00503855	n/a	n/a	n/a	AD[1] ADS[3]
1336	ALIVE	4	0.00503855	3	11.5385	0.415102
1337	ALRIGHT	4	0.00503855	4	15.3846	0.541169
1338	ANIMAL	4	0.00503855	n/a	n/a	n/a	ANIMAL[3] ANIMALS[1]
1339	ANYWHERE	4	0.00503855	4	15.3846	0.541169
1340	APPROACH	4	0.00503855	n/a	n/a	n/a	APPROACH[1] APPROACHED[3]
1341	ARMPIT	4	0.00503855	n/a	n/a	n/a	ARMPIT[0] ARMPITS[4]
1342	BARE	4	0.00503855	n/a	n/a	n/a	BARE[2] BARED[2]
1343	BEAM	4	0.00503855	n/a	n/a	n/a	BEAM[0] BEAMED[2] BEAMING[2]
1344	BEAUTY	4	0.00503855	3	11.5385	0.415102
1345	BELOW	4	0.00503855	3	11.5385	0.415102
1346	BIRD	4	0.00503855	n/a	n/a	n/a	BIRD[1] BIRDS[3]
1347	BITE	4	0.00503855	n/a	n/a	n/a	BITE[3] BITES[1]
1348	BLADE	4	0.00503855	n/a	n/a	n/a	BLADE[2] BLADES[2]
1349	BLIND	4	0.00503855	n/a	n/a	n/a	BLIND[3] BLINDED[1]
1350	BONE	4	0.00503855	n/a	n/a	n/a	BONE[2] BONES[2]
1351	BOSS	4	0.00503855	3	11.5385	0.415102
1352	BROTHER	4	0.00503855	3	11.5385	0.415102
1353	BUBBLE	4	0.00503855	n/a	n/a	n/a	BUBBLE[3] BUBBLING[1]
1354	BUCKET	4	0.00503855	1	3.84615	2.22045e-16
1355	BULLY	4	0.00503855	n/a	n/a	n/a	BULLY[2] BULLIED[1] BULLYING[1]
1356	BUN	4	0.00503855	4	15.3846	0.541169
1357	BUNCH	4	0.00503855	4	15.3846	0.541169
1358	BURN	4	0.00503855	n/a	n/a	n/a	BURN[1] BURNED[1] BURNT[2]
1359	CABINET	4	0.00503855	2	7.69231	0.311753
1360	CAKE	4	0.00503855	n/a	n/a	n/a	CAKE[2] CAKES[2]
1361	CARELESSNESS	4	0.00503855	3	11.5385	0.415102
1362	CASIO	4	0.00503855	1	3.84615	2.22045e-16
1363	CAUTIOUSLY	4	0.00503855	4	15.3846	0.541169
1364	CHARACTER	4	0.00503855	n/a	n/a	n/a	CHARACTER[3] CHARACTERS[1]
1365	CHEAT	4	0.00503855	n/a	n/a	n/a	CHEAT[2] CHEATED[1] CHEATING[1]
1366	CHICKEN	4	0.00503855	4	15.3846	0.541169
1367	CHIN	4	0.00503855	n/a	n/a	n/a	CHIN[3] CHINS[1]
1368	CHOKE	4	0.00503855	n/a	n/a	n/a	CHOKE[0] CHOKED[2] CHOKING[2]
1369	CHOP	4	0.00503855	n/a	n/a	n/a	CHOP[0] CHOPPING[4]
1370	CLUTCH	4	0.00503855	n/a	n/a	n/a	CLUTCH[2] CLUTCHED[1] CLUTCHING[1]
1371	COLLAR	4	0.00503855	3	11.5385	0.415102
1372	CONFIDENT	4	0.00503855	4	15.3846	0.541169
1373	CONFUSE	4	0.00503855	n/a	n/a	n/a	CONFUSE[1] CONFUSED[3]
1374	CONTENT	4	0.00503855	n/a	n/a	n/a	CONTENT[1] CONTENTED[2] CONTENTS[1]
1375	CONTINUE	4	0.00503855	n/a	n/a	n/a	CONTINUE[0] CONTINUED[4]
1376	CREEP	4	0.00503855	n/a	n/a	n/a	CREEP[1] CREPT[3]
1377	CRITICIZE	4	0.00503855	n/a	n/a	n/a	CRITICIZE[3] CRITICIZING[1]
1378	DAWN	4	0.00503855	n/a	n/a	n/a	DAWN[1] DAWNED[3]
1379	DECIMAL	4	0.00503855	n/a	n/a	n/a	DECIMAL[2] DECIMALS[2]
1380	DECISION	4	0.00503855	3	11.5385	0.311753
1381	DEFEAT	4	0.00503855	n/a	n/a	n/a	DEFEAT[2] DEFEATED[2]
1382	DEFEND	4	0.00503855	n/a	n/a	n/a	DEFEND[1] DEFENDED[2] DEFENDING[1]
1383	DEGREE	4	0.00503855	n/a	n/a	n/a	DEGREE[2] DEGREES[2]
1384	DEPOSIT	4	0.00503855	n/a	n/a	n/a	DEPOSIT[3] DEPOSITED[1]
1385	DETAIL	4	0.00503855	n/a	n/a	n/a	DETAIL[0] DETAILED[3] DETAILS[1]
1386	DISCUSSION	4	0.00503855	3	11.5385	0.541169
1387	DISGUSTING	4	0.00503855	4	15.3846	0.541169
1388	DISPLAY	4	0.00503855	2	7.69231	0.222013
1389	DIVIDE	4	0.00503855	n/a	n/a	n/a	DIVIDE[2] DIVIDED[1] DIVIDING[1]
1390	DOZEN	4	0.00503855	4	15.3846	0.541169
1391	DUCK	4	0.00503855	n/a	n/a	n/a	DUCK[2] DUCKED[2]
1392	EASILY	4	0.00503855	4	15.3846	0.541169
1393	ELBOW	4	0.00503855	n/a	n/a	n/a	ELBOW[3] ELBOWS[1]
1394	ELSE'S	4	0.00503855	3	11.5385	0.415102
1395	ENERGY	4	0.00503855	4	15.3846	0.541169
1396	ENTHUSIASTICALLY	4	0.00503855	3	11.5385	0.415102
1397	ENVELOPE	4	0.00503855	2	7.69231	0.311753
1398	ERDONG	4	0.00503855	1	3.84615	2.22045e-16
1399	EVENINGS	4	0.00503855	4	15.3846	0.541169
1400	EXASPERATION	4	0.00503855	4	15.3846	0.541169
1401	EXPLODE	4	0.00503855	n/a	n/a	n/a	EXPLODE[2] EXPLODED[2]
1402	EYEBROW	4	0.00503855	n/a	n/a	n/a	EYEBROW[0] EYEBROWS[4]
1403	FAIRY	4	0.00503855	n/a	n/a	n/a	FAIRY[3] FAIRIES[1]
1404	FAKE	4	0.00503855	n/a	n/a	n/a	FAKE[2] FAKES[1] FAKING[1]
1405	FAMOUS	4	0.00503855	3	11.5385	0.415102
1406	FIERCE	4	0.00503855	n/a	n/a	n/a	FIERCE[3] FIERCER[1]
1407	FIFTEEN	4	0.00503855	4	15.3846	0.541169
1408	FLAKE	4	0.00503855	n/a	n/a	n/a	FLAKE[0] FLAKES[4]
1409	FLESH	4	0.00503855	2	7.69231	0.222013
1410	FLIP	4	0.00503855	n/a	n/a	n/a	FLIP[2] FLIPPED[2]
1411	FLOOD	4	0.00503855	n/a	n/a	n/a	FLOOD[0] FLOODED[1] FLOODS[3]
1412	FOLK	4	0.00503855	n/a	n/a	n/a	FOLK[1] FOLKS[3]
1413	FRANTICALLY	4	0.00503855	4	15.3846	0.415102
1414	FREEZER	4	0.00503855	2	7.69231	0.311753
1415	GANG	4	0.00503855	2	7.69231	0.311753
1416	GAS	4	0.00503855	3	11.5385	0.415102
1417	GENUINELY	4	0.00503855	4	15.3846	0.541169
1418	GINGER	4	0.00503855	4	15.3846	0.541169
1419	GLOOMILY	4	0.00503855	3	11.5385	0.415102
1420	GOVERNMENT	4	0.00503855	3	11.5385	0.541169
1421	GRANDFATHER	4	0.00503855	n/a	n/a	n/a	GRANDFATHER[3] GRANDFATHERS[1]
1422	GRATITUDE	4	0.00503855	3	11.5385	0.415102
1423	GRIT	4	0.00503855	n/a	n/a	n/a	GRIT[0] GRITTED[4]
1424	GRUNT	4	0.00503855	n/a	n/a	n/a	GRUNT[1] GRUNTED[2] GRUNTS[1]
1425	GUILTY	4	0.00503855	3	11.5385	0.415102
1426	HAIRED	4	0.00503855	4	15.3846	0.541169
1427	HAI'S	4	0.00503855	3	11.5385	0.541169
1428	HAPPINESS	4	0.00503855	3	11.5385	0.415102
1429	HASN'T	4	0.00503855	4	15.3846	0.415102
1430	HEAVE	4	0.00503855	n/a	n/a	n/a	HEAVE[0] HEAVED[3] HEAVING[1]
1431	HOLE	4	0.00503855	n/a	n/a	n/a	HOLE[2] HOLES[2]
1432	HONESTLY	4	0.00503855	4	15.3846	0.541169
1433	HOOK	4	0.00503855	n/a	n/a	n/a	HOOK[3] HOOKED[1]
1434	HORRIBLE	4	0.00503855	2	7.69231	0.222013
1435	HORRIFY	4	0.00503855	n/a	n/a	n/a	HORRIFY[0] HORRIFIED[4]
1436	HOUSEKEEPING	4	0.00503855	1	3.84615	2.22045e-16
1437	INTENTLY	4	0.00503855	4	15.3846	0.541169
1438	JUDGE	4	0.00503855	n/a	n/a	n/a	JUDGE[1] JUDGED[1] JUDGES[1] JUDGING[1]
1439	KEY	4	0.00503855	n/a	n/a	n/a	KEY[3] KEYS[1]
1440	KIDNAP	4	0.00503855	n/a	n/a	n/a	KIDNAP[2] KIDNAPPED[2]
1441	KID'S	4	0.00503855	4	15.3846	0.541169
1442	KING	4	0.00503855	3	11.5385	0.415102
1443	LEAP	4	0.00503855	n/a	n/a	n/a	LEAP[1] LEAPS[1] LEAPT[2]
1444	LECTURER	4	0.00503855	2	7.69231	0.415102
1445	LETTUCE	4	0.00503855	1	3.84615	2.22045e-16
1446	LEVEL	4	0.00503855	n/a	n/a	n/a	LEVEL[3] LEVELS[1]
1447	LID	4	0.00503855	n/a	n/a	n/a	LID[2] LIDS[2]
1448	LUCKILY	4	0.00503855	3	11.5385	0.415102
1449	MANGA	4	0.00503855	3	11.5385	0.415102
1450	MARBLE	4	0.00503855	n/a	n/a	n/a	MARBLE[0] MARBLES[4]
1451	MATURE	4	0.00503855	n/a	n/a	n/a	MATURE[3] MATURED[1]
1452	MAUVE	4	0.00503855	4	15.3846	0.541169
1453	MEASURE	4	0.00503855	n/a	n/a	n/a	MEASURE[3] MEASURES[1]
1454	MESSAGE	4	0.00503855	n/a	n/a	n/a	MESSAGE[3] MESSAGES[1]
1455	MIND'S	4	0.00503855	4	15.3846	0.415102
1456	MIX	4	0.00503855	n/a	n/a	n/a	MIX[1] MIXED[3]
1457	MOUNT	4	0.00503855	n/a	n/a	n/a	MOUNT[0] MOUNTED[3] MOUNTING[1]
1458	MOVIE	4	0.00503855	n/a	n/a	n/a	MOVIE[3] MOVIES[1]
1459	MUNCH	4	0.00503855	n/a	n/a	n/a	MUNCH[0] MUNCHED[3] MUNCHING[1]
1460	NARROW	4	0.00503855	n/a	n/a	n/a	NARROW[1] NARROWED[3]
1461	NEAT	4	0.00503855	4	15.3846	0.541169
1462	NEIGHBOR'S	4	0.00503855	1	3.84615	2.22045e-16
1463	NEWSSTAND	4	0.00503855	1	3.84615	2.22045e-16
1464	OBLIVIOUS	4	0.00503855	3	11.5385	0.415102
1465	OFFICIAL	4	0.00503855	n/a	n/a	n/a	OFFICIAL[1] OFFICIALS[3]
1466	ORPHAN	4	0.00503855	n/a	n/a	n/a	ORPHAN[3] ORPHANS[1]
1467	OUTSTANDING	4	0.00503855	3	11.5385	0.415102
1468	OVERWEIGHT	4	0.00503855	2	7.69231	2.22045e-16
1469	OWNER	4	0.00503855	n/a	n/a	n/a	OWNER[3] OWNERS[1]
1470	PACKAGE	4	0.00503855	n/a	n/a	n/a	PACKAGE[2] PACKAGED[1] PACKAGING[1]
1471	PAD	4	0.00503855	n/a	n/a	n/a	PAD[1] PADDED[1] PADDING[1] PADS[1]
1472	PANG'S	4	0.00503855	2	7.69231	0.311753
1473	PANIC	4	0.00503855	n/a	n/a	n/a	PANIC[3] PANICKING[1]
1474	PASSENGER	4	0.00503855	n/a	n/a	n/a	PASSENGER[2] PASSENGERS[2]
1475	PATCH	4	0.00503855	4	15.3846	0.541169
1476	PEARL	4	0.00503855	n/a	n/a	n/a	PEARL[2] PEARLS[2]
1477	PERFORMANCE	4	0.00503855	n/a	n/a	n/a	PERFORMANCE[3] PERFORMANCES[1]
1478	PERK	4	0.00503855	n/a	n/a	n/a	PERK[0] PERKS[4]
1479	PESTER	4	0.00503855	n/a	n/a	n/a	PESTER[1] PESTERED[2] PESTERING[1]
1480	PHOTO	4	0.00503855	n/a	n/a	n/a	PHOTO[2] PHOTOS[2]
1481	PIG	4	0.00503855	2	7.69231	0.222013
1482	PIN	4	0.00503855	n/a	n/a	n/a	PIN[2] PINNED[2]
1483	PINGLE	4	0.00503855	1	3.84615	2.22045e-16
1484	POET	4	0.00503855	2	7.69231	0.222013
1485	POO	4	0.00503855	2	7.69231	0.222013
1486	POP	4	0.00503855	n/a	n/a	n/a	POP[1] POPPED[2] POPPING[1]
1487	POSSIBLY	4	0.00503855	4	15.3846	0.541169
1488	PRACTICE	4	0.00503855	n/a	n/a	n/a	PRACTICE[2] PRACTICED[1] PRACTICING[1]
1489	PRAISE	4	0.00503855	n/a	n/a	n/a	PRAISE[3] PRAISED[1]
1490	PREVIOUS	4	0.00503855	4	15.3846	0.541169
1491	PRINT	4	0.00503855	n/a	n/a	n/a	PRINT[2] PRINTED[1] PRINTING[1]
1492	PRIVATE	4	0.00503855	3	11.5385	0.415102
1493	PROCTOR	4	0.00503855	n/a	n/a	n/a	PROCTOR[2] PROCTORS[2]
1494	PRODUCT	4	0.00503855	n/a	n/a	n/a	PRODUCT[2] PRODUCTS[2]
1495	PROVIDE	4	0.00503855	n/a	n/a	n/a	PROVIDE[0] PROVIDED[2] PROVIDING[2]
1496	PUBLISH	4	0.00503855	n/a	n/a	n/a	PUBLISH[0] PUBLISHED[3] PUBLISHING[1]
1497	PUNISH	4	0.00503855	n/a	n/a	n/a	PUNISH[0] PUNISHED[3] PUNISHING[1]
1498	PURE	4	0.00503855	3	11.5385	0.415102
1499	RACE	4	0.00503855	n/a	n/a	n/a	RACE[0] RACED[2] RACING[2]
1500	RAGE	4	0.00503855	3	11.5385	0.415102
1501	REPAIR	4	0.00503855	n/a	n/a	n/a	REPAIR[2] REPAIRED[2]
1502	REWARD	4	0.00503855	n/a	n/a	n/a	REWARD[3] REWARDS[1]
1503	RIB	4	0.00503855	n/a	n/a	n/a	RIB[0] RIBS[4]
1504	RIM	4	0.00503855	n/a	n/a	n/a	RIM[0] RIMMED[4]
1505	RISE	4	0.00503855	n/a	n/a	n/a	RISE[1] RISING[1] ROSE[2]
1506	SAILOR	4	0.00503855	2	7.69231	0.222013
1507	SANITARY	4	0.00503855	2	7.69231	0.222013
1508	SATURDAY	4	0.00503855	n/a	n/a	n/a	SATURDAY[3] SATURDAYS[1]
1509	SCRABBLE	4	0.00503855	n/a	n/a	n/a	SCRABBLE[0] SCRABBLED[2] SCRABBLING[2]
1510	SEA	4	0.00503855	4	15.3846	0.541169
1511	SEAL	4	0.00503855	n/a	n/a	n/a	SEAL[3] SEALED[1]
1512	SENSIBLE	4	0.00503855	3	11.5385	0.415102
1513	SEVERELY	4	0.00503855	4	15.3846	0.541169
1514	SHAPE	4	0.00503855	n/a	n/a	n/a	SHAPE[0] SHAPED[2] SHAPES[2]
1515	SILENTLY	4	0.00503855	4	15.3846	0.541169
1516	SINK	4	0.00503855	n/a	n/a	n/a	SINK[1] SANK[2] SUNK[1]
1517	SKILL	4	0.00503855	n/a	n/a	n/a	SKILL[0] SKILLS[4]
1518	SKY	4	0.00503855	n/a	n/a	n/a	SKY[3] SKIES[1]
1519	SLAM	4	0.00503855	n/a	n/a	n/a	SLAM[0] SLAMMED[4]
1520	SMACK	4	0.00503855	n/a	n/a	n/a	SMACK[0] SMACKED[3] SMACKING[1]
1521	SNATCH	4	0.00503855	n/a	n/a	n/a	SNATCH[0] SNATCHED[3] SNATCHES[1]
1522	SNOW	4	0.00503855	n/a	n/a	n/a	SNOW[3] SNOWING[1]
1523	SOAP	4	0.00503855	3	11.5385	0.415102
1524	SOLEMN	4	0.00503855	4	15.3846	0.541169
1525	SOUP	4	0.00503855	4	15.3846	0.541169
1526	SPEED	4	0.00503855	n/a	n/a	n/a	SPEED[2] SPED[2]
1527	SPIN	4	0.00503855	n/a	n/a	n/a	SPIN[1] SPINNING[2] SPUN[1]
1528	STACK	4	0.00503855	n/a	n/a	n/a	STACK[2] STACKED[2]
1529	STAR	4	0.00503855	n/a	n/a	n/a	STAR[2] STARS[2]
1530	STERNLY	4	0.00503855	2	7.69231	0.222013
1531	STOCK	4	0.00503855	n/a	n/a	n/a	STOCK[2] STOCKS[2]
1532	STOVE	4	0.00503855	3	11.5385	0.415102
1533	STRANGELY	4	0.00503855	3	11.5385	0.415102
1534	STRAP	4	0.00503855	n/a	n/a	n/a	STRAP[2] STRAPS[2]
1535	STREAM	4	0.00503855	4	15.3846	0.541169
1536	STRENGTH	4	0.00503855	4	15.3846	0.541169
1537	STRING	4	0.00503855	n/a	n/a	n/a	STRING[2] STRINGS[2]
1538	SUIT	4	0.00503855	n/a	n/a	n/a	SUIT[3] SUITS[1]
1539	SUPPLEMENT	4	0.00503855	n/a	n/a	n/a	SUPPLEMENT[0] SUPPLEMENTS[4]
1540	SURRENDER	4	0.00503855	3	11.5385	0.415102
1541	SWEATY	4	0.00503855	4	15.3846	0.541169
1542	SWEEP	4	0.00503855	n/a	n/a	n/a	SWEEP[0] SWEEPING[2] SWEPT[2]
1543	TACKLE	4	0.00503855	n/a	n/a	n/a	TACKLE[3] TACKLED[1]
1544	TEASE	4	0.00503855	n/a	n/a	n/a	TEASE[0] TEASED[2] TEASING[2]
1545	TENTATIVELY	4	0.00503855	4	15.3846	0.541169
1546	THERE’S	4	0.00503855	1	3.84615	2.22045e-16
1547	THOROUGHLY	4	0.00503855	3	11.5385	0.415102
1548	THRIL	4	0.00503855	n/a	n/a	n/a	THRIL[0] THRILLED[4]
1549	THROAT	4	0.00503855	3	11.5385	0.415102
1550	THUD	4	0.00503855	n/a	n/a	n/a	THUD[3] THUDDING[1]
1551	TICK	4	0.00503855	n/a	n/a	n/a	TICK[0] TICKED[1] TICKING[2] TICKS[1]
1552	TIMIDLY	4	0.00503855	4	15.3846	0.541169
1553	TINKLE	4	0.00503855	n/a	n/a	n/a	TINKLE[0] TINKLING[4]
1554	TOSS	4	0.00503855	n/a	n/a	n/a	TOSS[1] TOSSED[2] TOSSING[1]
1555	TRAINER	4	0.00503855	n/a	n/a	n/a	TRAINER[1] TRAINERS[3]
1556	TREATMENT	4	0.00503855	4	15.3846	0.541169
1557	TREMBLE	4	0.00503855	n/a	n/a	n/a	TREMBLE[1] TREMBLING[3]
1558	TUG	4	0.00503855	n/a	n/a	n/a	TUG[1] TUGGED[3]
1559	TUT	4	0.00503855	n/a	n/a	n/a	TUT[2] TUTTED[2]
1560	TWITCH	4	0.00503855	n/a	n/a	n/a	TWITCH[0] TWITCHED[3] TWITCHING[1]
1561	UNIT	4	0.00503855	3	11.5385	0.415102
1562	USUAL	4	0.00503855	4	15.3846	0.541169
1563	VENDOR	4	0.00503855	2	7.69231	0.311753
1564	VICTORY	4	0.00503855	4	15.3846	0.541169
1565	VOLUNTEER	4	0.00503855	n/a	n/a	n/a	VOLUNTEER[1] VOLUNTEERED[3]
1566	WANDER	4	0.00503855	n/a	n/a	n/a	WANDER[1] WANDERED[3]
1567	WAR	4	0.00503855	4	15.3846	0.541169
1568	WARN	4	0.00503855	n/a	n/a	n/a	WARN[0] WARNED[3] WARNING[1]
1569	WASTE	4	0.00503855	n/a	n/a	n/a	WASTE[2] WASTED[1] WASTING[1]
1570	WHAT’S	4	0.00503855	1	3.84615	2.22045e-16
1571	WHERE'S	4	0.00503855	3	11.5385	0.415102
1572	WHEREVER	4	0.00503855	2	7.69231	0.222013
1573	WHY'S	4	0.00503855	4	15.3846	0.541169
1574	WILT	4	0.00503855	n/a	n/a	n/a	WILT[1] WILTED[2] WILTING[1]
1575	WIND	4	0.00503855	3	11.5385	0.415102
1576	WRINKLE	4	0.00503855	n/a	n/a	n/a	WRINKLE[0] WRINKLED[3] WRINKLES[1]
1577	XX	4	0.00503855	3	11.5385	0.541169
1578	YARU'S	4	0.00503855	1	3.84615	2.22045e-16
1579	YOURSELVES	4	0.00503855	4	15.3846	0.541169
1580	ZERO	4	0.00503855	3	11.5385	0.415102
1581	ZHIWEI'S	4	0.00503855	3	11.5385	0.415102
1582	ZOO	4	0.00503855	2	7.69231	0.222013
1583	3923/24	3	0.00377891	1	3.84615	0
1584	6	3	0.00377891	3	11.5385	0.453881
1585	800	3	0.00377891	2	7.69231	0.270504
1586	82	3	0.00377891	2	7.69231	0.270504
1587	89	3	0.00377891	1	3.84615	0
1588	911	3	0.00377891	2	7.69231	0.270504
1589	ABACK	3	0.00377891	3	11.5385	0.453881
1590	ABOVE	3	0.00377891	3	11.5385	0.453881
1591	ABROAD	3	0.00377891	3	11.5385	0.453881
1592	ACTIVITY	3	0.00377891	n/a	n/a	n/a	ACTIVITY[1] ACTIVITIES[2]
1593	ADMIRATION	3	0.00377891	3	11.5385	0.453881
1594	ADVANTAGE	3	0.00377891	n/a	n/a	n/a	ADVANTAGE[2] ADVANTAGES[1]
1595	ADVERTISEMENT	3	0.00377891	n/a	n/a	n/a	ADVERTISEMENT[1] ADVERTISEMENTS[2]
1596	AFFORD	3	0.00377891	3	11.5385	0.453881
1597	AH	3	0.00377891	2	7.69231	0.270504
1598	AIM	3	0.00377891	n/a	n/a	n/a	AIM[1] AIMED[2]
1599	ALTHOUGH	3	0.00377891	2	7.69231	0.270504
1600	AMBITIOUS	3	0.00377891	3	11.5385	0.453881
1601	APOLOGIZE	3	0.00377891	n/a	n/a	n/a	APOLOGIZE[2] APOLOGIZING[1]
1602	APPARENTLY	3	0.00377891	2	7.69231	0.270504
1603	APPEAR	3	0.00377891	n/a	n/a	n/a	APPEAR[2] APPEARED[1]
1604	APPRECIATE	3	0.00377891	3	11.5385	0.453881
1605	APPROVE	3	0.00377891	n/a	n/a	n/a	APPROVE[2] APPROVED[1]
1606	APRON	3	0.00377891	2	7.69231	0.270504
1607	AWAKE	3	0.00377891	3	11.5385	0.453881
1608	AWARD	3	0.00377891	n/a	n/a	n/a	AWARD[2] AWARDS[1]
1609	AWFUL	3	0.00377891	3	11.5385	0.453881
1610	AWKWARD	3	0.00377891	3	11.5385	0.453881
1611	B	3	0.00377891	1	3.84615	0
1612	BABY'S	3	0.00377891	2	7.69231	0.270504
1613	BALANCE	3	0.00377891	n/a	n/a	n/a	BALANCE[2] BALANCED[1]
1614	BAND	3	0.00377891	n/a	n/a	n/a	BAND[2] BANDS[1]
1615	BASKET	3	0.00377891	3	11.5385	0.453881
1616	BAT	3	0.00377891	n/a	n/a	n/a	BAT[2] BATTING[1]
1617	BEAN	3	0.00377891	n/a	n/a	n/a	BEAN[2] BEANS[1]
1618	BEINGS	3	0.00377891	2	7.69231	0.270504
1619	BELONG	3	0.00377891	n/a	n/a	n/a	BELONG[1] BELONGED[2]
1620	BENEFIT	3	0.00377891	n/a	n/a	n/a	BENEFIT[2] BENEFITS[1]
1621	BESIDE	3	0.00377891	3	11.5385	0.270504
1622	BESIDES	3	0.00377891	3	11.5385	0.453881
1623	BLANK	3	0.00377891	n/a	n/a	n/a	BLANK[2] BLANKS[1]
1624	BLANKLY	3	0.00377891	3	11.5385	0.453881
1625	BLUNTLY	3	0.00377891	3	11.5385	0.453881
1626	BOIL	3	0.00377891	n/a	n/a	n/a	BOIL[0] BOILED[1] BOILING[2]
1627	BOND	3	0.00377891	n/a	n/a	n/a	BOND[1] BONDS[2]
1628	BORING	3	0.00377891	2	7.69231	0.270504
1629	BRACKET	3	0.00377891	n/a	n/a	n/a	BRACKET[0] BRACKETS[3]
1630	BRANCH	3	0.00377891	n/a	n/a	n/a	BRANCH[1] BRANCHES[2]
1631	BREEZE	3	0.00377891	2	7.69231	0.270504
1632	BRIDGE	3	0.00377891	3	11.5385	0.453881
1633	BRILLIANT	3	0.00377891	3	11.5385	0.453881
1634	BROTH	3	0.00377891	n/a	n/a	n/a	BROTH[2] BROTHS[1]
1635	BULLSHITTING	3	0.00377891	1	3.84615	0
1636	BURY	3	0.00377891	n/a	n/a	n/a	BURY[0] BURIED[3]
1637	BUTT	3	0.00377891	n/a	n/a	n/a	BUTT[1] BUTTS[2]
1638	BUZ	3	0.00377891	n/a	n/a	n/a	BUZ[0] BUZZED[1] BUZZING[2]
1639	CAFETERIA	3	0.00377891	1	3.84615	0
1640	CALENDAR	3	0.00377891	n/a	n/a	n/a	CALENDAR[1] CALENDARS[2]
1641	CALLIGRAPHY	3	0.00377891	3	11.5385	0.453881
1642	CANDY	3	0.00377891	n/a	n/a	n/a	CANDY[2] CANDIES[1]
1643	CARPET	3	0.00377891	2	7.69231	0.270504
1644	CELL	3	0.00377891	n/a	n/a	n/a	CELL[2] CELLS[1]
1645	CHANNEL	3	0.00377891	n/a	n/a	n/a	CHANNEL[2] CHANNELS[1]
1646	CHASE	3	0.00377891	n/a	n/a	n/a	CHASE[1] CHASED[2]
1647	CHATTER	3	0.00377891	n/a	n/a	n/a	CHATTER[0] CHATTERED[3]
1648	CHEF	3	0.00377891	n/a	n/a	n/a	CHEF[2] CHEFS[1]
1649	CHEMIST	3	0.00377891	1	3.84615	0
1650	CHILD'S	3	0.00377891	2	7.69231	0.270504
1651	CHILL	3	0.00377891	n/a	n/a	n/a	CHILL[1] CHILLED[2]
1652	CITY'S	3	0.00377891	3	11.5385	0.453881
1653	CLATTER	3	0.00377891	n/a	n/a	n/a	CLATTER[0] CLATTERED[3]
1654	CLAW	3	0.00377891	n/a	n/a	n/a	CLAW[0] CLAWS[3]
1655	CLEVER	3	0.00377891	3	11.5385	0.453881
1656	CLUCK	3	0.00377891	1	3.84615	0
1657	CLUMP	3	0.00377891	n/a	n/a	n/a	CLUMP[1] CLUMPS[2]
1658	COAL	3	0.00377891	1	3.84615	0
1659	COCKY	3	0.00377891	3	11.5385	0.453881
1660	COLLAPSE	3	0.00377891	n/a	n/a	n/a	COLLAPSE[0] COLLAPSED[3]
1661	COLUMN	3	0.00377891	n/a	n/a	n/a	COLUMN[2] COLUMNS[1]
1662	COMPETITIVE	3	0.00377891	3	11.5385	0.453881
1663	COMPLEXION	3	0.00377891	2	7.69231	0.270504
1664	COMPLICATE	3	0.00377891	n/a	n/a	n/a	COMPLICATE[0] COMPLICATED[3]
1665	CON	3	0.00377891	n/a	n/a	n/a	CON[0] CONS[3]
1666	CONFESS	3	0.00377891	3	11.5385	0.453881
1667	CONFIDENCE	3	0.00377891	3	11.5385	0.453881
1668	CONSOLE	3	0.00377891	n/a	n/a	n/a	CONSOLE[2] CONSOLES[1]
1669	CONSTANTLY	3	0.00377891	3	11.5385	0.453881
1670	CONVERSATION	3	0.00377891	3	11.5385	0.453881
1671	COS	3	0.00377891	3	11.5385	0.270504
1672	COULDN’T	3	0.00377891	1	3.84615	0
1673	COUNTLESS	3	0.00377891	3	11.5385	0.453881
1674	COUNTRY	3	0.00377891	3	11.5385	0.453881
1675	COURAGE	3	0.00377891	2	7.69231	0.270504
1676	CRAM	3	0.00377891	n/a	n/a	n/a	CRAM[0] CRAMMED[3]
1677	CRANE	3	0.00377891	n/a	n/a	n/a	CRANE[0] CRANING[3]
1678	CRASH	3	0.00377891	n/a	n/a	n/a	CRASH[2] CRASHING[1]
1679	CRUSH	3	0.00377891	n/a	n/a	n/a	CRUSH[0] CRUSHED[1] CRUSHING[2]
1680	CURIOUS	3	0.00377891	3	11.5385	0.453881
1681	CUSTOMER	3	0.00377891	n/a	n/a	n/a	CUSTOMER[0] CUSTOMERS[3]
1682	DAB	3	0.00377891	n/a	n/a	n/a	DAB[0] DABBED[2] DABBING[1]
1683	DARLING	3	0.00377891	2	7.69231	0.270504
1684	DAYDREAM	3	0.00377891	n/a	n/a	n/a	DAYDREAM[0] DAYDREAMING[2] DAYDREAMS[1]
1685	DEPRESS	3	0.00377891	n/a	n/a	n/a	DEPRESS[0] DEPRESSED[2] DEPRESSING[1]
1686	DESIGN	3	0.00377891	n/a	n/a	n/a	DESIGN[0] DESIGNED[1] DESIGNS[2]
1687	DESIGNER	3	0.00377891	n/a	n/a	n/a	DESIGNER[2] DESIGNERS[1]
1688	DESPAIR	3	0.00377891	3	11.5385	0.453881
1689	DETECTIVE	3	0.00377891	3	11.5385	0.453881
1690	DIFFICULTY	3	0.00377891	n/a	n/a	n/a	DIFFICULTY[2] DIFFICULTIES[1]
1691	DIGIT	3	0.00377891	2	7.69231	0
1692	DINNERTIME	3	0.00377891	2	7.69231	0.270504
1693	DIP	3	0.00377891	n/a	n/a	n/a	DIP[0] DIPPED[2] DIPPING[1]
1694	DIRTY	3	0.00377891	3	11.5385	0.453881
1695	DISAPPEAR	3	0.00377891	n/a	n/a	n/a	DISAPPEAR[2] DISAPPEARED[1]
1696	DISASTER	3	0.00377891	3	11.5385	0.270504
1697	DISCOURAGE	3	0.00377891	n/a	n/a	n/a	DISCOURAGE[0] DISCOURAGED[2] DISCOURAGING[1]
1698	DISTRICT'S	3	0.00377891	3	11.5385	0.453881
1699	DIVORCE	3	0.00377891	n/a	n/a	n/a	DIVORCE[2] DIVORCED[1]
1700	DRAFT	3	0.00377891	2	7.69231	0.270504
1701	DRAIN	3	0.00377891	n/a	n/a	n/a	DRAIN[1] DRAINED[2]
1702	DRAWER	3	0.00377891	n/a	n/a	n/a	DRAWER[2] DRAWERS[1]
1703	DRIP	3	0.00377891	n/a	n/a	n/a	DRIP[0] DRIPPED[1] DRIPPING[2]
1704	DRIVER	3	0.00377891	n/a	n/a	n/a	DRIVER[2] DRIVERS[1]
1705	DROWN	3	0.00377891	n/a	n/a	n/a	DROWN[1] DROWNING[2]
1706	DUMPLING	3	0.00377891	n/a	n/a	n/a	DUMPLING[1] DUMPLINGS[2]
1707	EARNEST	3	0.00377891	3	11.5385	0.453881
1708	ECHO	3	0.00377891	n/a	n/a	n/a	ECHO[0] ECHOED[3]
1709	EDITOR	3	0.00377891	3	11.5385	0.453881
1710	ELECTRONIC	3	0.00377891	1	3.84615	0
1711	ELEGANT	3	0.00377891	2	7.69231	0.270504
1712	ELEVEN	3	0.00377891	3	11.5385	0.453881
1713	EMBARRASSMENT	3	0.00377891	2	7.69231	0.270504
1714	EMERGE	3	0.00377891	n/a	n/a	n/a	EMERGE[0] EMERGED[2] EMERGING[1]
1715	EMPLOYEE	3	0.00377891	n/a	n/a	n/a	EMPLOYEE[0] EMPLOYEES[3]
1716	ENGAGE	3	0.00377891	n/a	n/a	n/a	ENGAGE[0] ENGAGED[3]
1717	ENGINEER	3	0.00377891	n/a	n/a	n/a	ENGINEER[2] ENGINEERING[1]
1718	ENTER	3	0.00377891	n/a	n/a	n/a	ENTER[2] ENTERED[1]
1719	EQUATION	3	0.00377891	2	7.69231	0.270504
1720	EVE	3	0.00377891	n/a	n/a	n/a	EVE[2] EVES[1]
1721	EVENT	3	0.00377891	n/a	n/a	n/a	EVENT[2] EVENTS[1]
1722	EXACT	3	0.00377891	3	11.5385	0.453881
1723	EXCHANGE	3	0.00377891	n/a	n/a	n/a	EXCHANGE[1] EXCHANGED[2]
1724	EXPENSE	3	0.00377891	n/a	n/a	n/a	EXPENSE[0] EXPENSES[3]
1725	EXPERT	3	0.00377891	n/a	n/a	n/a	EXPERT[2] EXPERTS[1]
1726	EXPLANATION	3	0.00377891	2	7.69231	0.270504
1727	EXTRAORDINARY	3	0.00377891	2	7.69231	0.270504
1728	FAIR	3	0.00377891	3	11.5385	0.453881
1729	FAN	3	0.00377891	2	7.69231	0.270504
1730	FANCY	3	0.00377891	3	11.5385	0.453881
1731	FASCINATE	3	0.00377891	n/a	n/a	n/a	FASCINATE[0] FASCINATED[2] FASCINATING[1]
1732	FAVORITISM	3	0.00377891	3	11.5385	0.453881
1733	FEAR	3	0.00377891	n/a	n/a	n/a	FEAR[1] FEARED[1] FEARING[1]
1734	FEELINGS	3	0.00377891	3	11.5385	0.453881
1735	FEVER	3	0.00377891	3	11.5385	0.453881
1736	FIDGET	3	0.00377891	n/a	n/a	n/a	FIDGET[0] FIDGETED[3]
1737	FIELD	3	0.00377891	3	11.5385	0.453881
1738	FILTHY	3	0.00377891	2	7.69231	0.270504
1739	FIRE	3	0.00377891	n/a	n/a	n/a	FIRE[1] FIRED[1] FIRING[1]
1740	FIRM	3	0.00377891	3	11.5385	0.453881
1741	FLABBERGASTED	3	0.00377891	3	11.5385	0.453881
1742	FLAG	3	0.00377891	1	3.84615	0
1743	FLAP	3	0.00377891	n/a	n/a	n/a	FLAP[1] FLAPPED[1] FLAPPING[1]
1744	FLASH	3	0.00377891	n/a	n/a	n/a	FLASH[2] FLASHED[1]
1745	FLIGHT	3	0.00377891	3	11.5385	0.453881
1746	FLUSTER	3	0.00377891	n/a	n/a	n/a	FLUSTER[0] FLUSTERED[3]
1747	FORGE	3	0.00377891	n/a	n/a	n/a	FORGE[2] FORGING[1]
1748	FORM	3	0.00377891	n/a	n/a	n/a	FORM[2] FORMS[1]
1749	FORTH	3	0.00377891	3	11.5385	0.453881
1750	FORTIES	3	0.00377891	3	11.5385	0.453881
1751	FRAME	3	0.00377891	2	7.69231	0.270504
1752	FREEDOM	3	0.00377891	3	11.5385	0.453881
1753	FRIEND'S	3	0.00377891	3	11.5385	0.453881
1754	FRIGHT	3	0.00377891	3	11.5385	0.453881
1755	FURY	3	0.00377891	3	11.5385	0.453881
1756	GARBAGE	3	0.00377891	2	7.69231	0.270504
1757	GENEROUS	3	0.00377891	2	7.69231	0.270504
1758	GESTURE	3	0.00377891	n/a	n/a	n/a	GESTURE[2] GESTURED[1]
1759	GIANT	3	0.00377891	3	11.5385	0.453881
1760	GIGGLE	3	0.00377891	n/a	n/a	n/a	GIGGLE[0] GIGGLED[1] GIGGLES[1] GIGGLING[1]
1761	GINGERLY	3	0.00377891	3	11.5385	0.270504
1762	GLITTER	3	0.00377891	n/a	n/a	n/a	GLITTER[0] GLITTERED[2] GLITTERING[1]
1763	GLOOMY	3	0.00377891	n/a	n/a	n/a	GLOOMY[2] GLOOMIER[1]
1764	GLUE	3	0.00377891	n/a	n/a	n/a	GLUE[1] GLUED[2]
1765	GNAT	3	0.00377891	1	3.84615	0
1766	GOOSE	3	0.00377891	2	7.69231	0.270504
1767	GOOSEBUMP	3	0.00377891	n/a	n/a	n/a	GOOSEBUMP[0] GOOSEBUMPS[3]
1768	GRADUALLY	3	0.00377891	3	11.5385	0.453881
1769	GRAIN	3	0.00377891	n/a	n/a	n/a	GRAIN[2] GRAINS[1]
1770	GRAND	3	0.00377891	3	11.5385	0.453881
1771	GRANDMA'S	3	0.00377891	2	7.69231	0.270504
1772	GRANDPA	3	0.00377891	3	11.5385	0.453881
1773	GRANT	3	0.00377891	n/a	n/a	n/a	GRANT[1] GRANTED[1] GRANTS[1]
1774	GROSS	3	0.00377891	1	3.84615	0
1775	GROWTH	3	0.00377891	2	7.69231	0.270504
1776	GRUMPILY	3	0.00377891	3	11.5385	0.270504
1777	GUARD	3	0.00377891	n/a	n/a	n/a	GUARD[2] GUARDING[1]
1778	GULP	3	0.00377891	n/a	n/a	n/a	GULP[0] GULPED[3]
1779	HANDFUL	3	0.00377891	2	7.69231	0.270504
1780	HEADPHONE	3	0.00377891	n/a	n/a	n/a	HEADPHONE[0] HEADPHONES[3]
1781	HEART'S	3	0.00377891	3	11.5385	0.270504
1782	HELL	3	0.00377891	3	11.5385	0.453881
1783	HELPLESS	3	0.00377891	3	11.5385	0.453881
1784	HEN	3	0.00377891	n/a	n/a	n/a	HEN[1] HENS[2]
1785	HOBBLE	3	0.00377891	n/a	n/a	n/a	HOBBLE[0] HOBBLED[1] HOBBLING[2]
1786	HONEY	3	0.00377891	3	11.5385	0.453881
1787	HOUSEWORK	3	0.00377891	3	11.5385	0.453881
1788	HUH	3	0.00377891	3	11.5385	0.453881
1789	HUIZI	3	0.00377891	2	7.69231	0.270504
1790	HUM	3	0.00377891	n/a	n/a	n/a	HUM[0] HUMMED[3]
1791	HURL	3	0.00377891	n/a	n/a	n/a	HURL[1] HURLED[2]
1792	I’M	3	0.00377891	2	7.69231	0.270504
1793	IDIOT	3	0.00377891	2	7.69231	0.270504
1794	IMAGE	3	0.00377891	3	11.5385	0.453881
1795	IMPRESS	3	0.00377891	n/a	n/a	n/a	IMPRESS[0] IMPRESSED[3]
1796	IMPRESSIVE	3	0.00377891	3	11.5385	0.453881
1797	INCH	3	0.00377891	n/a	n/a	n/a	INCH[2] INCHES[1]
1798	INCREDIBLE	3	0.00377891	1	3.84615	0
1799	INDEED	3	0.00377891	3	11.5385	0.453881
1800	INNOCENCE	3	0.00377891	2	7.69231	0.270504
1801	INSTANCE	3	0.00377891	2	7.69231	0.270504
1802	INSTANT	3	0.00377891	2	7.69231	0.453881
1803	JAR	3	0.00377891	3	11.5385	0.453881
1804	JAW	3	0.00377891	n/a	n/a	n/a	JAW[2] JAWS[1]
1805	JOG	3	0.00377891	n/a	n/a	n/a	JOG[0] JOGGED[2] JOGGING[1]
1806	JOURNALIST	3	0.00377891	n/a	n/a	n/a	JOURNALIST[2] JOURNALISTS[1]
1807	JOURNEY	3	0.00377891	3	11.5385	0.453881
1808	JUAN'S	3	0.00377891	3	11.5385	0.453881
1809	JULY	3	0.00377891	2	7.69231	0.270504
1810	KNIFE	3	0.00377891	2	7.69231	0.270504
1811	KUNGFU	3	0.00377891	2	7.69231	0.270504
1812	LACE	3	0.00377891	n/a	n/a	n/a	LACE[2] LACES[1]
1813	LAZY	3	0.00377891	3	11.5385	0.453881
1814	LENGTH	3	0.00377891	2	7.69231	0.270504
1815	LIMIT	3	0.00377891	n/a	n/a	n/a	LIMIT[2] LIMITING[1]
1816	LIVELY	3	0.00377891	3	11.5385	0.270504
1817	LOOSE	3	0.00377891	2	7.69231	0.270504
1818	LOSS	3	0.00377891	3	11.5385	0.453881
1819	LOUIS	3	0.00377891	1	3.84615	0.270504
1820	LUMP	3	0.00377891	n/a	n/a	n/a	LUMP[2] LUMPS[1]
1821	LUNCHTIME	3	0.00377891	3	11.5385	0.270504
1822	MACHINE	3	0.00377891	2	7.69231	0.270504
1823	MAIN	3	0.00377891	3	11.5385	0.453881
1824	MALE	3	0.00377891	3	11.5385	0.453881
1825	MARRIED	3	0.00377891	3	11.5385	0.270504
1826	MASK	3	0.00377891	1	3.84615	0
1827	MASS	3	0.00377891	n/a	n/a	n/a	MASS[2] MASSES[1]
1828	MEDS	3	0.00377891	1	3.84615	0
1829	MEETINGS	3	0.00377891	2	7.69231	0.270504
1830	MILE	3	0.00377891	n/a	n/a	n/a	MILE[0] MILES[3]
1831	MIRACLE	3	0.00377891	n/a	n/a	n/a	MIRACLE[2] MIRACLES[1]
1832	MIXTURE	3	0.00377891	3	11.5385	0.453881
1833	MODESTLY	3	0.00377891	3	11.5385	0.453881
1834	MOMS	3	0.00377891	3	11.5385	0.453881
1835	MORAL	3	0.00377891	2	7.69231	0.270504
1836	MOVEMENT	3	0.00377891	n/a	n/a	n/a	MOVEMENT[2] MOVEMENTS[1]
1837	MSG	3	0.00377891	2	7.69231	0.270504
1838	MUFFLE	3	0.00377891	n/a	n/a	n/a	MUFFLE[0] MUFFLED[3]
1839	MURDER	3	0.00377891	2	7.69231	0.270504
1840	MUSS	3	0.00377891	n/a	n/a	n/a	MUSS[0] MUSSED[3]
1841	NAG	3	0.00377891	n/a	n/a	n/a	NAG[1] NAGGED[1] NAGGING[1]
1842	NEATLY	3	0.00377891	2	7.69231	0.270504
1843	NECESSITY	3	0.00377891	n/a	n/a	n/a	NECESSITY[0] NECESSITIES[3]
1844	NERVOUSLY	3	0.00377891	3	11.5385	0.453881
1845	NEUROLOGY	3	0.00377891	1	3.84615	0.270504
1846	NICELY	3	0.00377891	3	11.5385	0.453881
1847	NIGHTMARE	3	0.00377891	n/a	n/a	n/a	NIGHTMARE[1] NIGHTMARES[2]
1848	NINE	3	0.00377891	2	7.69231	0.270504
1849	NOSTRIL	3	0.00377891	n/a	n/a	n/a	NOSTRIL[0] NOSTRILS[3]
1850	OBEY	3	0.00377891	n/a	n/a	n/a	OBEY[0] OBEYED[2] OBEYING[1]
1851	OBVIOUS	3	0.00377891	3	11.5385	0.453881
1852	ONE'S	3	0.00377891	3	11.5385	0.453881
1853	OPPORTUNITY	3	0.00377891	n/a	n/a	n/a	OPPORTUNITY[1] OPPORTUNITIES[2]
1854	ORGANIZE	3	0.00377891	n/a	n/a	n/a	ORGANIZE[2] ORGANIZED[1]
1855	OUTFIT	3	0.00377891	n/a	n/a	n/a	OUTFIT[2] OUTFITS[1]
1856	OVERHEAR	3	0.00377891	n/a	n/a	n/a	OVERHEAR[0] OVERHEARD[3]
1857	OWE	3	0.00377891	n/a	n/a	n/a	OWE[1] OWED[1] OWES[1]
1858	PACK	3	0.00377891	n/a	n/a	n/a	PACK[0] PACKED[3]
1859	PACKET	3	0.00377891	n/a	n/a	n/a	PACKET[2] PACKETS[1]
1860	PAINT	3	0.00377891	n/a	n/a	n/a	PAINT[0] PAINTING[3]
1861	PANTS	3	0.00377891	3	11.5385	0.453881
1862	PATHETIC	3	0.00377891	3	11.5385	0.453881
1863	PEACE	3	0.00377891	1	3.84615	0
1864	PEOPLE'S	3	0.00377891	3	11.5385	0.453881
1865	PERFECTLY	3	0.00377891	3	11.5385	0.453881
1866	PERSON'S	3	0.00377891	2	7.69231	0.270504
1867	PHOTOCOPIER	3	0.00377891	n/a	n/a	n/a	PHOTOCOPIER[2] PHOTOCOPIERS[1]
1868	PIG'S	3	0.00377891	2	7.69231	0.270504
1869	PINKY	3	0.00377891	2	7.69231	0.270504
1870	PITCH	3	0.00377891	n/a	n/a	n/a	PITCH[2] PITCHED[1]
1871	PLUNK	3	0.00377891	n/a	n/a	n/a	PLUNK[0] PLUNKED[3]
1872	POLE	3	0.00377891	n/a	n/a	n/a	POLE[2] POLES[1]
1873	POT	3	0.00377891	3	11.5385	0.453881
1874	POWDER	3	0.00377891	2	7.69231	0.270504
1875	POWER	3	0.00377891	3	11.5385	0.453881
1876	PRO	3	0.00377891	n/a	n/a	n/a	PRO[0] PROS[3]
1877	PROCESS	3	0.00377891	n/a	n/a	n/a	PROCESS[2] PROCESSES[1]
1878	PROGRESS	3	0.00377891	3	11.5385	0.453881
1879	PROJECT	3	0.00377891	3	11.5385	0.453881
1880	PROMOTE	3	0.00377891	n/a	n/a	n/a	PROMOTE[0] PROMOTED[3]
1881	PROTECT	3	0.00377891	3	11.5385	0.453881
1882	PUNISHMENT	3	0.00377891	2	7.69231	0.270504
1883	PURPLE	3	0.00377891	3	11.5385	0.453881
1884	QUARTER	3	0.00377891	3	11.5385	0.453881
1885	QUIT	3	0.00377891	2	7.69231	0.270504
1886	RABBIT	3	0.00377891	3	11.5385	0.453881
1887	RAMROD	3	0.00377891	3	11.5385	0.453881
1888	RAP	3	0.00377891	n/a	n/a	n/a	RAP[0] RAPPED[3]
1889	RATE	3	0.00377891	3	11.5385	0.453881
1890	RATIO	3	0.00377891	n/a	n/a	n/a	RATIO[2] RATIOS[1]
1891	REACT	3	0.00377891	n/a	n/a	n/a	REACT[2] REACTED[1]
1892	REACTION	3	0.00377891	n/a	n/a	n/a	REACTION[2] REACTIONS[1]
1893	REASONABLE	3	0.00377891	3	11.5385	0.453881
1894	REASONABLY	3	0.00377891	3	11.5385	0.453881
1895	REASSURE	3	0.00377891	n/a	n/a	n/a	REASSURE[0] REASSURED[3]
1896	RECOMMEND	3	0.00377891	n/a	n/a	n/a	RECOMMEND[2] RECOMMENDED[1]
1897	RECRUIT	3	0.00377891	n/a	n/a	n/a	RECRUIT[1] RECRUITING[2]
1898	REGISTRATION	3	0.00377891	3	11.5385	0.453881
1899	REGRET	3	0.00377891	n/a	n/a	n/a	REGRET[1] REGRETS[1] REGRETTED[1]
1900	RELATIVE	3	0.00377891	n/a	n/a	n/a	RELATIVE[0] RELATIVES[3]
1901	REMOTE	3	0.00377891	1	3.84615	0
1902	REN	3	0.00377891	1	3.84615	0.270504
1903	RESPONSIBLE	3	0.00377891	3	11.5385	0.453881
1904	RETREAT	3	0.00377891	n/a	n/a	n/a	RETREAT[0] RETREATED[3]
1905	RETURN	3	0.00377891	n/a	n/a	n/a	RETURN[2] RETURNED[1]
1906	RINSE	3	0.00377891	n/a	n/a	n/a	RINSE[2] RINSING[1]
1907	RIVER	3	0.00377891	3	11.5385	0.270504
1908	ROAR	3	0.00377891	n/a	n/a	n/a	ROAR[0] ROARED[1] ROARING[2]
1909	ROCK	3	0.00377891	n/a	n/a	n/a	ROCK[1] ROCKED[2]
1910	ROSES	3	0.00377891	3	11.5385	0.453881
1911	RUMMAGE	3	0.00377891	n/a	n/a	n/a	RUMMAGE[0] RUMMAGED[1] RUMMAGING[2]
1912	SADLY	3	0.00377891	3	11.5385	0.270504
1913	SAKE	3	0.00377891	2	7.69231	0.270504
1914	SATISFACTION	3	0.00377891	3	11.5385	0.453881
1915	SAUCE	3	0.00377891	2	7.69231	0.270504
1916	SAVINGS	3	0.00377891	2	7.69231	0.270504
1917	SCRAMBLE	3	0.00377891	n/a	n/a	n/a	SCRAMBLE[2] SCRAMBLED[1]
1918	SCREEN	3	0.00377891	n/a	n/a	n/a	SCREEN[2] SCREENS[1]
1919	SCREW	3	0.00377891	n/a	n/a	n/a	SCREW[0] SCREWED[2] SCREWS[1]
1920	SELFISH	3	0.00377891	2	7.69231	0.270504
1921	SHALL	3	0.00377891	3	11.5385	0.453881
1922	SHAME	3	0.00377891	3	11.5385	0.270504
1923	SHARPLY	3	0.00377891	3	11.5385	0.453881
1924	SHE’S	3	0.00377891	1	3.84615	0
1925	SHED	3	0.00377891	n/a	n/a	n/a	SHED[1] SHEDDING[2]
1926	SHELL	3	0.00377891	2	7.69231	0.453881
1927	SHOVE	3	0.00377891	n/a	n/a	n/a	SHOVE[2] SHOVED[1]
1928	SHOWER	3	0.00377891	n/a	n/a	n/a	SHOWER[2] SHOWERED[1]
1929	SHRED	3	0.00377891	n/a	n/a	n/a	SHRED[0] SHREDDED[3]
1930	SHRIEK	3	0.00377891	n/a	n/a	n/a	SHRIEK[0] SHRIEKED[1] SHRIEKING[2]
1931	SHRUG	3	0.00377891	n/a	n/a	n/a	SHRUG[1] SHRUGGED[2]
1932	SHY	3	0.00377891	3	11.5385	0.453881
1933	SHYLY	3	0.00377891	3	11.5385	0.453881
1934	SIDEWAYS	3	0.00377891	3	11.5385	0.453881
1935	SILVER	3	0.00377891	3	11.5385	0.453881
1936	SIZE	3	0.00377891	n/a	n/a	n/a	SIZE[2] SIZED[1]
1937	SLAP	3	0.00377891	n/a	n/a	n/a	SLAP[0] SLAPPED[3]
1938	SLIDE	3	0.00377891	n/a	n/a	n/a	SLIDE[0] SLID[2] SLIDING[1]
1939	SLIGHT	3	0.00377891	n/a	n/a	n/a	SLIGHT[2] SLIGHTEST[1]
1940	SMIRK	3	0.00377891	n/a	n/a	n/a	SMIRK[2] SMIRKED[1]
1941	SNIFFLE	3	0.00377891	n/a	n/a	n/a	SNIFFLE[0] SNIFFLED[2] SNIFFLES[1]
1942	SOCIETY	3	0.00377891	3	11.5385	0.453881
1943	SON'S	3	0.00377891	3	11.5385	0.453881
1944	SPEECHLESS	3	0.00377891	3	11.5385	0.453881
1945	SPIRIT	3	0.00377891	n/a	n/a	n/a	SPIRIT[2] SPIRITED[1]
1946	SPLIT	3	0.00377891	2	7.69231	0.270504
1947	SPRINGTIME	3	0.00377891	2	7.69231	0.270504
1948	SQUARE	3	0.00377891	3	11.5385	0.453881
1949	STAMP	3	0.00377891	n/a	n/a	n/a	STAMP[1] STAMPED[2]
1950	STANDARD	3	0.00377891	n/a	n/a	n/a	STANDARD[1] STANDARDS[2]
1951	STEADY	3	0.00377891	3	11.5385	0.453881
1952	STEM	3	0.00377891	2	7.69231	0.270504
1953	STERN	3	0.00377891	3	11.5385	0.453881
1954	STINKY	3	0.00377891	3	11.5385	0.453881
1955	STOOL	3	0.00377891	n/a	n/a	n/a	STOOL[1] STOOLS[2]
1956	STRAIN	3	0.00377891	n/a	n/a	n/a	STRAIN[2] STRAINED[1]
1957	STREAK	3	0.00377891	n/a	n/a	n/a	STREAK[1] STREAKED[1] STREAKS[1]
1958	STUBBORNLY	3	0.00377891	2	7.69231	0.453881
1959	STUDIO	3	0.00377891	1	3.84615	0
1960	SUBTRACT	3	0.00377891	n/a	n/a	n/a	SUBTRACT[1] SUBTRACTING[2]
1961	SUFFER	3	0.00377891	2	7.69231	0.270504
1962	SUGGESTION	3	0.00377891	n/a	n/a	n/a	SUGGESTION[2] SUGGESTIONS[1]
1963	SUM	3	0.00377891	n/a	n/a	n/a	SUM[0] SUMS[3]
1964	SUPERVISE	3	0.00377891	n/a	n/a	n/a	SUPERVISE[0] SUPERVISED[1] SUPERVISES[1] SUPERVISING[1]
1965	SUPPLEMENTARY	3	0.00377891	2	7.69231	0.270504
1966	SUPPRESS	3	0.00377891	n/a	n/a	n/a	SUPPRESS[1] SUPPRESSED[2]
1967	SUSPICIOUS	3	0.00377891	3	11.5385	0.453881
1968	SWEATER	3	0.00377891	3	11.5385	0.453881
1969	SWING	3	0.00377891	n/a	n/a	n/a	SWING[0] SWINGING[1] SWUNG[2]
1970	SWITCH	3	0.00377891	n/a	n/a	n/a	SWITCH[2] SWITCHING[1]
1971	SYRUP	3	0.00377891	2	7.69231	0.270504
1972	TALENT	3	0.00377891	n/a	n/a	n/a	TALENT[1] TALENTED[1] TALENTS[1]
1973	TANDEM	3	0.00377891	3	11.5385	0.453881
1974	TAXI	3	0.00377891	n/a	n/a	n/a	TAXI[2] TAXIS[1]
1975	TENDER	3	0.00377891	2	7.69231	0.270504
1976	TENTH	3	0.00377891	3	11.5385	0.453881
1977	TERROR	3	0.00377891	2	7.69231	0.453881
1978	THAT'LL	3	0.00377891	3	11.5385	0.270504
1979	THERMOS	3	0.00377891	1	3.84615	0
1980	THICK	3	0.00377891	2	7.69231	0.270504
1981	THOUGHTFULLY	3	0.00377891	3	11.5385	0.453881
1982	THOUSAND	3	0.00377891	2	7.69231	0.270504
1983	TIGHTLY	3	0.00377891	2	7.69231	0.270504
1984	TOAST	3	0.00377891	n/a	n/a	n/a	TOAST[2] TOASTED[1]
1985	TODAY'S	3	0.00377891	3	11.5385	0.453881
1986	TOMATO	3	0.00377891	n/a	n/a	n/a	TOMATO[0] TOMATOES[3]
1987	TOOTHPASTE	3	0.00377891	2	7.69231	0.270504
1988	TORTURE	3	0.00377891	3	11.5385	0.453881
1989	TOY	3	0.00377891	n/a	n/a	n/a	TOY[0] TOYS[3]
1990	TRACE	3	0.00377891	n/a	n/a	n/a	TRACE[1] TRACES[1] TRACING[1]
1991	TRICK	3	0.00377891	n/a	n/a	n/a	TRICK[1] TRICKS[2]
1992	TRULY	3	0.00377891	3	11.5385	0.453881
1993	TUB	3	0.00377891	1	3.84615	0
1994	TWIG	3	0.00377891	n/a	n/a	n/a	TWIG[2] TWIGS[1]
1995	ULTRAMAN	3	0.00377891	1	3.84615	0
1996	UNABLE	3	0.00377891	2	7.69231	0.270504
1997	UNCLE	3	0.00377891	n/a	n/a	n/a	UNCLE[2] UNCLES[1]
1998	UNLOAD	3	0.00377891	n/a	n/a	n/a	UNLOAD[1] UNLOADED[2]
[truncated: 2,631 more rows]
