# Supplementary material for: Exploring translator’s style in children’s literature: A case study of Nicky Harman’s English translations of Huang Beijia’s two works
Source: PLoS One. 2026 Jun 2;21(6):e0350245. doi: 10.1371/journal.pone.0350245 (PMC13229296; doi:10.1371/journal.pone.0350245)
Supplement: S2 File — (XLSX) [file pone.0350245.s005.xlsx]

## Sheet: WordSmith Key word list
WordSmith Tools 8.0 Key word list (我要做好孩子Chapter 1 Ling_etc..kws)
N	Key word	Freq.	%	Texts	RC. Freq.	RC. %	BIC	Log_L	Log_R	D-Diff	P	Lemmas	Set
1	LING	1196	1.50652	26	243	0.00024467	15736.1	15754.5	12.5881	0.276361	2.05915e-22
2	MOM	965	1.21555	26	262	0.000263801	12475.1	12493.6	12.1699	0.227443	4.13601e-22
3	XING	341	0.429536	20	2	2.01375e-06	4821.41	4839.82	17.7025	0.38214	7.20755e-21
4	LING'S	160	0.201542	25	0	0	2263.99	2282.41	117.045	0.205309	7.03824e-20
5	DIDN'T	222	0.279639	25	2043	0.00205704	1698.94	1717.36	7.08685	0.18486	1.67711e-19
6	DAD	230	0.289716	21	6584	0.00662926	1262.14	1280.55	5.44965	0.30301	4.13006e-19
7	MATH	84	0.105809	21	34	3.42337e-05	1038.19	1056.61	11.5938	0.144179	7.48107e-19
8	XIAOLI	72	0.0906938	13	0	0	1008.67	1027.08	115.893	0.177492	8.16831e-19
9	EXAM	120	0.151156	16	882	0.000888063	960.441	978.855	7.41116	0.114645	9.48406e-19
10	I'LL	66	0.083136	17	0	0	923.079	941.494	115.768	0.157758	1.07043e-18
11	COULDN'T	106	0.133521	25	552	0.000555794	913.576	931.99	7.9083	0.133245	1.10478e-18
12	SCHOOL	315	0.396785	26	38483	0.0387475	876.602	895.016	3.35618	0.201533	1.2533e-18
13	MOM'S	59	0.0743185	20	0	0	823.224	841.638	115.606	0.408457	1.51859e-18
14	WASN'T	101	0.127223	24	873	0.000879001	774.815	793.23	7.17728	0.12954	1.82797e-18
15	STUDENT	142	0.178868	14	7793	0.00784657	595.641	614.055	4.51069	0.105883	4.09903e-18
16	SILKWORM	44	0.055424	3	16	1.611e-05	539.683	558.098	11.7483	0.249824	5.55715e-18
17	THEY'D	39	0.0491258	17	0	0	537.922	556.337	115.009	0.754694	5.61355e-18
18	WHAT'S	44	0.055424	19	22	2.21512e-05	525.263	543.678	11.2889	0.134664	6.04231e-18
19	SHE'S	38	0.0478662	15	0	0	523.657	542.072	114.971	0.387079	6.09978e-18
20	YARU	38	0.0478662	8	0	0	523.657	542.072	114.971	0.148138	6.09978e-18
21	THEY'RE	35	0.0440873	14	0	0	480.862	499.277	114.853	0.728552	7.94247e-18
22	GRADE	86	0.108329	14	2605	0.00262291	451.07	469.484	5.36811	0.259304	9.68661e-18
23	GRANDMA	59	0.0743185	9	489	0.000492361	449.607	468.022	7.23786	0.277942	9.78488e-18
24	WE'RE	32	0.0403084	15	0	0	438.067	456.482	114.723	0.105103	1.06088e-17
25	HE'D	31	0.0390487	13	0	0	423.802	442.217	114.678	0.154233	1.17603e-17
26	YUAN	58	0.0730589	15	580	0.000583987	421.17	439.584	6.96698	0.249625	1.19908e-17
27	LIN	47	0.0592029	8	184	0.000185265	418.95	437.365	8.31993	0.196524	1.21898e-17
28	WOULDN'T	59	0.0743185	21	662	0.000666551	415.881	434.295	6.80086	0.109547	1.24723e-17
29	THERE'S	31	0.0390487	15	1	1.00687e-06	414.904	433.318	15.2431	0.773225	1.25641e-17
30	EYE	120	0.151156	10	10021	0.0100899	405.987	424.402	3.90506	0.132222	1.34448e-17
31	CAN'T	69	0.0869149	20	1506	0.00151635	401.698	420.113	5.84093	0.125802	1.38979e-17
32	I'VE	29	0.0365295	15	0	0	395.272	413.687	114.581	0.111404	1.46155e-17
33	XING'S	29	0.0365295	9	0	0	395.272	413.687	114.581	0.231124	1.46155e-17
34	TELL	173	0.217917	21	29115	0.0293151	375.442	393.857	2.89406	0.214367	1.71672e-17
35	MAKE	276	0.34766	26	78980	0.0795229	369.575	387.989	2.12823	0.119604	1.80352e-17
36	YOU'LL	27	0.0340102	14	0	0	366.742	385.156	114.478	0.789971	1.84752e-17
37	CLASS	154	0.193984	23	23389	0.0235498	359.663	378.078	3.04215	0.109247	1.9639e-17
38	GIVE	199	0.250668	26	44063	0.0443659	342.62	361.034	2.49825	0.242049	2.28723e-17
39	ESSAY	61	0.0768378	7	1583	0.00159388	332.706	351.12	5.5912	0.212962	2.50852e-17
40	BACKPACK	31	0.0390487	14	37	3.72543e-05	330.123	348.538	10.0337	0.168472	2.57082e-17
41	TEAR	56	0.0705396	8	1283	0.00129182	317.329	335.744	5.77096	0.374565	2.91188e-17
42	TAKE	242	0.304832	25	70755	0.0712414	313.799	332.214	2.09723	0.211613	3.01653e-17
43	100	23	0.0289716	13	0	0	309.682	328.096	114.247	0.63067	3.14501e-17
44	HE'S	23	0.0289716	11	1	1.00687e-06	301.369	319.784	14.8125	0.702262	3.42749e-17
45	WRITE	103	0.129743	14	11027	0.0111028	298.833	317.248	3.54666	0.272298	3.52038e-17
46	MULBERRY	33	0.041568	3	109	0.000109749	298.535	316.949	8.56512	0.485885	3.53154e-17
47	COME	229	0.288457	23	66867	0.0673266	296.409	314.823	2.09911	0.105947	3.61235e-17
48	FEEL	143	0.180128	14	25411	0.0255857	293.786	312.201	2.81561	0.169828	3.71549e-17
49	MIDDLE	111	0.13982	20	15365	0.0154706	272.23	290.644	3.17596	0.244574	4.73254e-17
50	HADN'T	37	0.0466065	18	334	0.000336296	269.154	287.569	7.11466	0.133542	4.90684e-17
51	PARENT	65	0.0818764	5	4214	0.00424297	242.219	260.634	4.2703	0.213162	6.87253e-17
52	WANT	189	0.238071	24	55274	0.0556539	240.963	259.378	2.09684	0.130748	6.98805e-17
53	WON'T	41	0.0516451	21	876	0.000882022	232.896	251.31	5.87167	0.101657	7.79559e-17
54	WHO'S	19	0.0239331	13	4	4.0275e-06	231.374	249.789	12.5368	0.236516	7.96166e-17
55	LEAF	49	0.0617222	2	1851	0.00186372	228.342	246.757	5.04953	0.637913	8.30689e-17
56	STAND	89	0.112108	10	11485	0.0115639	225.732	244.147	3.27718	0.188032	8.6203e-17
57	SCORE	60	0.0755782	9	4159	0.00418759	214.631	233.046	4.17378	0.179502	1.01445e-16
58	WORRY	65	0.0818764	6	5306	0.00534247	214.213	232.628	3.93787	0.281361	1.02087e-16
59	CHILDREN'S	16	0.0201542	4	0	0	209.826	228.241	113.723	0.647896	1.09161e-16
60	YOU'D	16	0.0201542	11	1	1.00687e-06	202.221	220.636	14.2889	0.704753	1.23056e-16
61	MEI	21	0.0264524	6	50	5.03437e-05	195.003	213.418	9.03737	0.122694	1.38514e-16
62	BAD	92	0.115887	21	15162	0.0152662	194.367	212.782	2.9243	0.294409	1.39998e-16
63	TURN	105	0.132262	13	20997	0.0211413	189.829	208.244	2.64526	0.207514	1.51223e-16
64	CRY	50	0.0629818	12	3132	0.00315353	185.309	203.723	4.3199	0.160272	1.63631e-16
65	TEACHER'S	15	0.0188945	9	2	2.01375e-06	183.249	201.664	13.1958	0.315177	1.69735e-16
66	HERSELF	91	0.114627	26	15938	0.0160476	182.517	200.931	2.83652	0.225143	1.7198e-16
67	WE'LL	14	0.0176349	9	0	0	181.296	199.711	113.531	0.119437	1.75808e-16
68	THEY'LL	14	0.0176349	8	0	0	181.296	199.711	113.531	0.63949	1.75808e-16
69	DESK	54	0.0680204	16	4209	0.00423793	179.487	197.902	4.00453	0.163671	1.81694e-16
70	FISH	77	0.096992	9	11050	0.011126	178.295	196.71	3.12394	0.316692	1.85717e-16
71	TEST	84	0.105809	12	14089	0.0141858	173.313	191.727	2.89894	0.17025	2.03877e-16
72	MUTTER	23	0.0289716	1	157	0.000158079	172.362	190.777	7.51785	0.343641	2.07609e-16
73	HAND	132	0.166272	23	37263	0.0375191	169.913	188.328	2.14785	0.265758	2.1765e-16
74	CALL	94	0.118406	13	19226	0.0193582	164.469	182.884	2.61273	0.345279	2.42408e-16
75	DAY	178	0.224215	26	66761	0.0672199	160.933	179.348	1.73792	0.127867	2.60536e-16
76	PULL	52	0.0655011	4	4661	0.00469304	158.682	177.096	3.80292	0.415852	2.73027e-16
77	EAT	60	0.0755782	13	7320	0.00737032	152.213	170.628	3.35817	0.284436	3.13669e-16
78	SCARE	27	0.0340102	3	537	0.000540691	150.796	169.211	5.97502	0.406073	3.23637e-16
79	NUMB	23	0.0289716	1	261	0.000262794	150.394	168.808	6.78456	0.406546	3.26542e-16
80	JUAN	26	0.0327505	9	467	0.00047021	149.614	168.028	6.12207	0.189877	3.32278e-16
81	TRY	92	0.115887	15	20978	0.0211222	144.074	162.489	2.45588	0.108932	3.77135e-16
82	SIGH	31	0.0390487	10	1081	0.00108843	142.446	160.861	5.16495	0.137496	3.91838e-16
83	YELL	21	0.0264524	2	215	0.000216478	139.811	158.225	6.93303	0.388582	4.1731e-16
84	PE	23	0.0289716	6	339	0.00034133	138.934	157.348	6.40733	0.561537	4.26275e-16
85	MING'S	11	0.013856	4	0	0	138.501	156.916	113.183	0.403648	4.30793e-16
86	IT'LL	11	0.013856	9	0	0	138.501	156.916	113.183	0.218428	4.30793e-16
87	GRUMBLE	19	0.0239331	2	133	0.000133914	138.296	156.71	7.48155	0.302858	4.32958e-16
88	GRAB	29	0.0365295	4	937	0.000943441	136.308	154.723	5.27498	0.204194	4.54694e-16
89	CAT	45	0.0566836	7	4088	0.0041161	133.729	152.143	3.78358	0.639393	4.85136e-16
90	JUMP	38	0.0478662	3	2526	0.00254336	132.168	150.583	4.2342	0.481442	5.04881e-16
91	DAUGHTER'S	11	0.013856	10	1	1.00687e-06	131.618	150.033	13.7483	0.720966	5.12087e-16
92	ERASER	14	0.0176349	4	24	2.4165e-05	131.318	149.733	9.5113	0.100044	5.16085e-16
93	WHISPER	27	0.0340102	1	802	0.000807513	129.996	148.41	5.39634	0.28264	5.34186e-16
94	BAG	49	0.0617222	14	5491	0.00552874	128.445	146.86	3.48077	0.209034	5.56506e-16
95	ANNOY	20	0.0251927	2	227	0.00022856	128.368	146.783	6.78429	0.361561	5.57653e-16
96	BUY	69	0.0869149	15	12891	0.0129796	126.341	144.756	2.74336	0.41488	5.88832e-16
97	ARM	59	0.0743185	11	8979	0.00904072	126.223	144.638	3.03921	0.113781	5.90721e-16
98	PAPER	79	0.0995113	20	17338	0.0174572	126.061	144.476	2.51104	0.351726	5.93321e-16
99	BEGIN	54	0.0680204	3	7321	0.00737132	124.972	143.387	3.20597	0.244555	6.11216e-16
100	SHOUT	30	0.0377891	1	1402	0.00141164	120.473	138.887	4.74253	0.39753	6.93302e-16
101	BIG	93	0.117146	24	25386	0.0255605	119.123	137.538	2.19632	0.267082	7.20767e-16
102	WOMAN	86	0.108329	14	22390	0.0225439	115.162	133.577	2.26461	0.205771	8.10242e-16
103	500	9	0.0113367	2	0	0	109.971	128.385	112.893	0.307048	9.51425e-16
104	1	9	0.0113367	7	0	0	109.971	128.385	112.893	0.658958	9.51425e-16
105	HEAR	65	0.0818764	19	13206	0.0132968	108.773	127.188	2.62237	0.145865	9.88587e-16
106	SHAKE	30	0.0377891	1	1728	0.00173988	108.569	126.984	4.44091	0.518891	9.95103e-16
107	TEACH	35	0.0440873	12	2784	0.00280314	108.532	126.947	3.97525	0.460446	9.96288e-16
108	COCOON	15	0.0188945	1	95	9.5653e-05	108.085	126.5	7.62594	0.579515	1.0108e-15
109	FLUNK	10	0.0125964	1	4	4.0275e-06	107.491	125.905	11.6108	0.360779	1.03055e-15
110	WHO'D	9	0.0113367	8	1	1.00687e-06	103.471	121.885	13.4588	0.622773	1.17853e-15
111	GLARE	21	0.0264524	2	548	0.000551767	102.239	120.654	5.58319	0.393577	1.22951e-15
112	MONEY	107	0.134781	16	37329	0.0375856	100.388	118.802	1.84237	0.282965	1.3118e-15
113	WORD	76	0.0957324	14	19748	0.0198837	99.8641	118.279	2.26742	0.139836	1.3364e-15
114	CLASSROOM	31	0.0390487	11	2260	0.00227554	99.0641	117.479	4.101	0.165318	1.37519e-15
115	BATHROOM	31	0.0390487	11	2345	0.00236112	96.9261	115.341	4.04773	0.134767	1.4865e-15
116	THEY'VE	8	0.0100771	7	0	0	95.7058	114.12	112.723	0.665572	1.55546e-15
117	MONTH'S	8	0.0100771	4	0	0	95.7058	114.12	112.723	0.378176	1.55546e-15
118	200	8	0.0100771	5	0	0	95.7058	114.12	112.723	0.541169	1.55546e-15
119	NEIGHBOR	10	0.0125964	2	11	1.10756e-05	95.1889	113.604	10.1514	0.193818	1.58596e-15
120	DECIDE	45	0.0566836	6	6576	0.0066212	95.1075	113.522	3.09777	0.24644	1.59084e-15
121	MOUTH	51	0.0642414	21	9007	0.00906891	93.4674	111.882	2.8245	0.132495	1.69348e-15
122	FACE	98	0.123444	23	33794	0.0340263	92.0388	110.453	1.85914	0.155544	1.79019e-15
123	PUT	134	0.168791	26	57805	0.0582023	91.2131	109.628	1.53609	0.327963	1.84947e-15
124	QUESTION	84	0.105809	18	25819	0.0259965	90.5243	108.939	2.02508	0.431455	1.90093e-15
125	LOSE	43	0.0541644	11	6316	0.00635942	89.6746	108.089	3.09038	0.339704	1.96709e-15
126	BURST	30	0.0377891	18	2479	0.00249604	88.2721	106.687	3.92026	0.170406	2.08317e-15
127	LIP	26	0.0327505	5	1640	0.00165127	87.1811	105.596	4.30987	0.195413	2.17986e-15
128	NOODLE	11	0.013856	5	41	4.12818e-05	84.9037	103.318	8.39079	0.204492	2.40185e-15
129	GROWNUP	8	0.0100771	1	3	3.02062e-06	82.8196	101.234	11.7039	0.199902	2.63219e-15
130	STICK	36	0.0453469	6	4481	0.0045118	82.6657	101.08	3.32923	0.472108	2.65036e-15
131	TUTOR	23	0.0289716	3	1232	0.00124047	82.1023	100.517	4.54568	0.592297	2.71828e-15
132	3,000	7	0.00881745	2	0	0	81.4408	99.8554	112.531	0.138482	2.80102e-15
133	90	7	0.00881745	5	0	0	81.4408	99.8554	112.531	0.571429	2.80102e-15
134	BFF	7	0.00881745	5	0	0	81.4408	99.8554	112.531	0.370706	2.80102e-15
135	PRIZE	32	0.0403084	5	3352	0.00337504	81.4183	99.8329	3.5781	0.657891	2.80389e-15
136	LEAVE	70	0.0881745	15	19899	0.0200358	80.7024	99.117	2.13778	0.188657	2.89739e-15
137	TALK	63	0.0793571	14	16339	0.0164513	79.8214	98.236	2.27016	0.319264	3.01825e-15
138	GROW	38	0.0478662	8	5375	0.00541195	79.6323	98.047	3.14479	0.345833	3.04505e-15
139	BEND	23	0.0289716	1	1313	0.00132203	79.3288	97.7434	4.45382	0.493694	3.08876e-15
140	HAPPEN	46	0.0579433	9	8514	0.00857252	78.8195	97.2341	2.75685	0.477005	3.164e-15
141	FINISH	35	0.0440873	7	4433	0.00446347	78.7669	97.1815	3.30412	0.273143	3.17191e-15
142	PICK	41	0.0516451	9	6680	0.00672592	77.2256	95.6403	2.94083	0.240683	3.41583e-15
143	OPEN	88	0.110848	17	31269	0.0314839	76.9756	95.3902	1.81589	0.386079	3.45774e-15
144	PRINCIPAL	36	0.0453469	10	4901	0.00493469	76.9108	95.3255	3.19997	0.504265	3.4687e-15
145	NOTEBOOK	19	0.0239331	7	736	0.000741059	76.3532	94.7678	5.01327	0.152553	3.56508e-15
146	SAT	51	0.0642414	20	11195	0.011272	74.8387	93.2533	2.51077	0.157025	3.8455e-15
147	KEEP	80	0.100771	23	26985	0.0271705	74.3142	92.7288	1.89097	0.197411	3.94945e-15
148	FORGET	38	0.0478662	12	5964	0.006005	72.6973	91.1119	2.99477	0.383465	4.29447e-15
149	WANG	15	0.0188945	5	340	0.000342337	71.8254	90.24	5.78641	0.174485	4.49731e-15
150	START	73	0.0919534	11	23782	0.0239455	69.9261	88.3407	1.94115	0.34857	4.98556e-15
151	DOOR	73	0.0919534	22	24033	0.0241982	68.7967	87.2113	1.926	0.329459	5.30979e-15
152	REFRIGERATOR	14	0.0176349	7	292	0.000294007	68.0465	86.4611	5.90644	0.282699	5.54086e-15
153	YEAR'S	6	0.00755782	4	0	0	67.1757	85.5903	112.308	0.398436	5.8262e-15
154	80	6	0.00755782	5	0	0	67.1757	85.5903	112.308	0.574222	5.8262e-15
155	WE'VE	6	0.00755782	4	0	0	67.1757	85.5903	112.308	0.410717	5.8262e-15
156	HOLD	53	0.0667607	9	13397	0.0134891	66.3883	84.8029	2.30721	0.413547	6.10131e-15
157	WRONG	57	0.0717993	21	15628	0.0157354	65.4903	83.9049	2.18995	0.143757	6.43664e-15
158	WAIT	42	0.0529047	11	8365	0.0084225	65.1667	83.5814	2.65108	0.309543	6.56348e-15
159	PASS	40	0.0503854	7	7789	0.00784254	62.7025	81.1171	2.68361	0.312514	7.6481e-15
160	WATCH	43	0.0541644	10	9261	0.00932466	61.5592	79.9738	2.53822	0.369874	8.23302e-15
161	PUSH	29	0.0365295	5	3746	0.00377175	61.0877	79.5023	3.27575	0.446767	8.49162e-15
162	ARRIVE	26	0.0327505	5	2837	0.0028565	60.7677	79.1824	3.5192	0.463088	8.67328e-15
163	HURRY	21	0.0264524	7	1652	0.00166336	58.1864	76.601	3.99123	0.375727	1.03474e-14
164	MOTHER'S	6	0.00755782	4	2	2.01375e-06	58.1815	76.5962	11.8739	0.26247	1.03509e-14
165	HAVEN'T	16	0.0201542	11	694	0.000698771	57.9329	76.3476	4.85012	0.181275	1.05343e-14
166	WALK	44	0.055424	6	10268	0.0103386	57.6395	76.0541	2.42247	0.247762	1.07564e-14
167	GRADER	7	0.00881745	1	11	1.10756e-05	57.4014	75.816	9.63683	0.367037	1.09411e-14
168	THROW	27	0.0340102	5	3459	0.00348278	56.0027	74.4174	3.28766	0.526599	1.21168e-14
169	INTERRUPT	14	0.0176349	2	460	0.000463162	55.8287	74.2433	5.25077	0.478883	1.22747e-14
170	STORE	30	0.0377891	10	4544	0.00457524	55.3789	73.7935	3.04605	0.579468	1.26956e-14
171	REVISION	18	0.0226735	6	1128	0.00113575	54.9113	73.326	4.31928	0.505246	1.31538e-14
172	RAISE	34	0.0428276	10	6152	0.00619429	54.7651	73.1797	2.78953	0.359526	1.33017e-14
173	GATE	27	0.0340102	10	3561	0.00358548	54.6024	73.017	3.24573	0.496485	1.34688e-14
174	WIPE	16	0.0201542	1	784	0.000789389	54.2165	72.6311	4.6742	0.483476	1.38764e-14
175	BIKE	21	0.0264524	8	1836	0.00184862	54.0717	72.4863	3.83888	0.280443	1.40337e-14
176	REFUSE	23	0.0289716	2	2406	0.00242254	53.3969	71.8115	3.58005	0.670668	1.47985e-14
177	PENCIL	18	0.0226735	7	1183	0.00119113	53.2986	71.7132	4.2506	0.29472	1.49145e-14
178	300	5	0.00629818	4	0	0	52.9106	71.3253	112.045	0.507958	1.53844e-14
179	NANA'S	5	0.00629818	3	0	0	52.9106	71.3253	112.045	0.11632	1.53844e-14
180	PEDALED	5	0.00629818	4	0	0	52.9106	71.3253	112.045	0.530998	1.53844e-14
181	XIAOLI'S	5	0.00629818	3	0	0	52.9106	71.3253	112.045	0.432472	1.53844e-14
182	TEARED	5	0.00629818	5	0	0	52.9106	71.3253	112.045	0.263199	1.53844e-14
183	98	5	0.00629818	3	0	0	52.9106	71.3253	112.045	0.428759	1.53844e-14
184	2	5	0.00629818	3	0	0	52.9106	71.3253	112.045	0.428759	1.53844e-14
185	SHE'LL	5	0.00629818	4	0	0	52.9106	71.3253	112.045	0.522814	1.53844e-14
186	WE'D	5	0.00629818	4	0	0	52.9106	71.3253	112.045	0.371887	1.53844e-14
187	EVERYONE'S	5	0.00629818	4	0	0	52.9106	71.3253	112.045	0.399922	1.53844e-14
188	MOMENT'S	5	0.00629818	5	0	0	52.9106	71.3253	112.045	0.217616	1.53844e-14
189	SCHOOL'S	5	0.00629818	3	0	0	52.9106	71.3253	112.045	0.469668	1.53844e-14
190	MISTAKE	27	0.0340102	9	3743	0.00376873	52.2115	70.6261	3.17382	0.234833	1.62824e-14
191	BRAIN	30	0.0377891	11	4906	0.00493972	51.3729	69.7875	2.93547	0.227434	1.74541e-14
192	SIXTH	24	0.0302313	15	2838	0.00285751	51.185	69.5997	3.40321	0.119644	1.77318e-14
193	HESITATE	14	0.0176349	1	549	0.000552774	51.0863	69.5009	4.9956	0.537143	1.78802e-14
194	SHOEBOX	7	0.00881745	4	21	2.11444e-05	49.9835	68.3982	8.70395	0.224315	1.96555e-14
195	IQ	11	0.013856	4	227	0.00022856	49.7439	68.1585	5.92179	0.387584	2.00721e-14
196	HARD	65	0.0818764	22	24162	0.0243281	47.8915	66.3061	1.75082	0.383798	2.37266e-14
197	SNACK	12	0.0151156	2	359	0.000361468	47.381	65.7956	5.38603	0.343488	2.48878e-14
198	MS	22	0.027712	2	2499	0.00251618	46.9824	65.397	3.46121	0.423595	2.58479e-14
199	FOOT	36	0.0453469	8	8082	0.00813755	46.0835	64.4981	2.47834	0.150931	2.82015e-14
200	DROP	30	0.0377891	11	5452	0.00548948	45.9323	64.3469	2.78323	0.323377	2.86251e-14
201	APARTMENT	17	0.0214138	8	1247	0.00125557	45.8137	64.2283	4.09213	0.124452	2.89632e-14
202	PEE	10	0.0125964	4	186	0.000187279	45.5417	63.9563	6.07168	0.43924	2.97595e-14
203	RICE	19	0.0239331	7	1740	0.00175196	45.5416	63.9562	3.77196	0.252478	2.97597e-14
204	FINGER	24	0.0302313	8	3274	0.00329651	45.0489	63.4635	3.19703	0.297659	3.12779e-14
205	RUSH	21	0.0264524	4	2402	0.00241851	43.7465	62.1611	3.45121	0.325316	3.58213e-14
206	BLAME	23	0.0289716	7	3059	0.00308003	43.4414	61.8561	3.23363	0.488725	3.7011e-14
207	BREAK	39	0.0491258	10	10150	0.0102198	42.1828	60.5974	2.26512	0.392704	4.25178e-14
208	TRASH	10	0.0125964	6	222	0.000223526	42.145	60.5596	5.81642	0.253874	4.26997e-14
209	LISTEN	29	0.0365295	9	5481	0.00551868	41.8563	60.2709	2.72667	0.150945	4.4123e-14
210	MAN'S	7	0.00881745	4	41	4.12818e-05	41.6266	60.0412	7.73871	0.265278	4.53007e-14
211	STOP	48	0.0604625	12	15314	0.0154193	41.1591	59.5737	1.97131	0.273172	4.78309e-14
212	BIT	67	0.0843956	21	27411	0.0275994	41.1071	59.5218	1.61253	0.185232	4.81235e-14
213	D'YOU	5	0.00629818	5	4	4.0275e-06	40.5517	58.9664	10.6108	0.60264	5.14073e-14
214	ALLEY	13	0.0163753	5	641	0.000645406	40.4434	58.8581	4.66517	0.500543	5.2082e-14
215	BLACKBOARD	10	0.0125964	7	248	0.000249705	40.0174	58.4321	5.65664	0.501963	5.48542e-14
216	EAR	22	0.027712	7	3005	0.00302566	39.7104	58.125	3.19519	0.217178	5.69753e-14
217	CARRY	38	0.0478662	6	10050	0.0101191	39.6658	58.0804	2.24193	0.417595	5.72925e-14
218	MAD	22	0.027712	14	3056	0.00307701	39.0541	57.4687	3.17091	0.264581	6.18902e-14
219	5	4	0.00503855	3	0	0	38.6456	57.0602	111.723	0.415102	6.52379e-14
220	40,000	4	0.00503855	2	0	0	38.6456	57.0602	111.723	0.222013	6.52379e-14
221	1,000	4	0.00503855	2	0	0	38.6456	57.0602	111.723	0.222013	6.52379e-14
222	MIND'S	4	0.00503855	4	0	0	38.6456	57.0602	111.723	0.453152	6.52379e-14
223	ZHIWEI'S	4	0.00503855	3	0	0	38.6456	57.0602	111.723	0.199402	6.52379e-14
224	HAI'S	4	0.00503855	3	0	0	38.6456	57.0602	111.723	0.201402	6.52379e-14
225	400	4	0.00503855	3	0	0	38.6456	57.0602	111.723	0.415102	6.52379e-14
226	KID'S	4	0.00503855	4	0	0	38.6456	57.0602	111.723	0.194547	6.52379e-14
227	9	4	0.00503855	3	0	0	38.6456	57.0602	111.723	0.415102	6.52379e-14
228	WHY'S	4	0.00503855	4	0	0	38.6456	57.0602	111.723	0.373932	6.52379e-14
229	ELSE'S	4	0.00503855	3	0	0	38.6456	57.0602	111.723	0.450869	6.52379e-14
230	PANG'S	4	0.00503855	2	0	0	38.6456	57.0602	111.723	0.276064	6.52379e-14
231	7	4	0.00503855	4	0	0	38.6456	57.0602	111.723	0.415102	6.52379e-14
232	COMPLAIN	16	0.0201542	6	1322	0.00133109	38.488	56.9026	3.9204	0.575371	6.65941e-14
233	PAT	19	0.0239331	2	2139	0.0021537	38.3724	56.7871	3.47412	0.480972	6.76121e-14
234	DARE	18	0.0226735	12	1861	0.00187379	38.1708	56.5855	3.59697	0.427056	6.94389e-14
235	RETORT	9	0.0113367	1	180	0.000181237	37.8926	56.3073	5.96698	0.392952	7.20694e-14
236	BOOK	62	0.0780974	11	25106	0.0252786	37.5238	55.9384	1.62736	0.260763	7.57663e-14
237	BAWL	6	0.00755782	2	24	2.4165e-05	37.1899	55.6045	8.28891	0.608018	7.93333e-14
238	EVERYONE	42	0.0529047	16	12791	0.0128789	36.6388	55.0535	2.03838	0.117734	8.57273e-14
239	BOY	42	0.0529047	9	13096	0.013186	35.15	53.5646	2.00439	0.162426	1.06826e-13
240	CHUBBY	8	0.0100771	6	128	0.00012888	35.059	53.4737	6.28891	0.17881	1.0833e-13
241	READ	57	0.0717993	15	22526	0.0226808	34.898	53.3126	1.66249	0.338091	1.11062e-13
242	BRING	45	0.0566836	14	15018	0.0151212	34.4466	52.8612	1.90636	0.233191	1.19229e-13
243	HIDE	19	0.0239331	8	2440	0.00245677	33.8711	52.2857	3.28417	0.341386	1.30844e-13
244	COVER	38	0.0478662	8	11251	0.0113283	33.0211	51.4358	2.07907	0.442819	1.50927e-13
245	BARBIE	7	0.00881745	2	80	8.05499e-05	32.8676	51.2822	6.77434	0.400759	1.54986e-13
246	FLOWER	19	0.0239331	5	2526	0.00254336	32.6972	51.1119	3.2342	0.358922	1.5966e-13
247	WEIGH	12	0.0151156	4	694	0.000698771	32.2872	50.7018	4.43508	0.268013	1.71712e-13
248	LESSON	18	0.0226735	7	2257	0.00227251	31.8888	50.3034	3.31864	0.38083	1.84609e-13
249	DOLL	12	0.0151156	3	707	0.00071186	31.8663	50.2809	4.4083	0.609072	1.85375e-13
250	KITCHEN	31	0.0390487	12	7765	0.00781838	31.6367	50.0514	2.32033	0.110855	1.93444e-13
251	EARN	17	0.0214138	5	1982	0.00199562	31.3191	49.7338	3.42363	0.547332	2.05396e-13
252	WHERE'S	4	0.00503855	3	2	2.01375e-06	31.0106	49.4252	11.2889	0.10335	2.17969e-13
253	BOTHER	18	0.0226735	5	2326	0.00234199	30.9192	49.3339	3.2752	0.245609	2.21889e-13
254	AMAZE	7	0.00881745	1	95	9.5653e-05	30.5775	48.9921	6.52641	0.528091	2.37413e-13
255	QUILT	8	0.0100771	3	184	0.000185265	29.489	47.9037	5.76535	0.39121	2.97647e-13
256	REALIZE	17	0.0214138	2	2139	0.0021537	28.9888	47.4034	3.31365	0.314589	3.32233e-13
257	SPANK	5	0.00629818	1	19	1.91306e-05	28.3775	46.7921	8.36291	0.550532	3.82176e-13
258	BREATHE	13	0.0163753	2	1069	0.00107635	27.9341	46.3488	3.9273	0.371257	4.24833e-13
259	STRAIGHTAWAY	7	0.00881745	7	116	0.000116797	27.9044	46.3191	6.23828	0.144546	4.27915e-13
260	CALCULATION	13	0.0163753	5	1075	0.00108239	27.7991	46.2137	3.91923	0.501875	4.39083e-13
261	DELIGHT	16	0.0201542	5	1911	0.00192414	27.6971	46.1117	3.3888	0.211029	4.50268e-13
262	FALL	36	0.0453469	3	11207	0.011284	27.5852	45.9998	2.00672	0.512589	4.62985e-13
263	CHUCKLE	8	0.0100771	2	209	0.000210437	27.5311	45.9458	5.58155	0.389313	4.69299e-13
264	SURPRISE	24	0.0302313	7	5018	0.00505249	27.3998	45.8144	2.58097	0.291595	4.8512e-13
265	SUN	37	0.0466065	6	11840	0.0119214	27.3418	45.7565	1.96698	0.271913	4.92333e-13
266	WASH	18	0.0226735	5	2621	0.00263902	27.1076	45.5223	3.10293	0.272208	5.2297e-13
267	GRIN	13	0.0163753	8	1107	0.00111461	27.0921	45.5067	3.87691	0.256439	5.25094e-13
268	UNDERSTAND	42	0.0529047	18	14948	0.0150508	27.0155	45.4301	1.81356	0.558486	5.35725e-13
269	WEAR	24	0.0302313	3	5081	0.00511593	26.903	45.3177	2.56297	0.47576	5.51848e-13
270	SOB	8	0.0100771	2	219	0.000220505	26.8129	45.2276	5.51412	0.305985	5.65239e-13
271	UPSET	19	0.0239331	12	3057	0.00307801	26.3202	44.7349	2.95894	0.127151	6.46698e-13
272	PROTEST	20	0.0251927	2	3510	0.00353413	25.6762	44.0909	2.83358	0.352796	7.78581e-13
273	POKE	8	0.0100771	1	244	0.000245677	25.1526	43.5672	5.35817	0.535906	9.13542e-13
274	CHALK	12	0.0151156	5	955	0.000961565	25.0987	43.5133	3.97451	0.284473	9.29173e-13
275	HUIZI	3	0.00377891	2	0	0	24.3805	42.7952	111.308	0.366138	1.17587e-12
276	ZHANG'S	3	0.00377891	3	0	0	24.3805	42.7952	111.308	0.298924	1.17587e-12
277	GRANDMA'S	3	0.00377891	2	0	0	24.3805	42.7952	111.308	0.323647	1.17587e-12
278	82	3	0.00377891	2	0	0	24.3805	42.7952	111.308	0.270504	1.17587e-12
279	DISTRICT'S	3	0.00377891	3	0	0	24.3805	42.7952	111.308	0.403705	1.17587e-12
280	6	3	0.00377891	3	0	0	24.3805	42.7952	111.308	0.453881	1.17587e-12
281	KUNGFU	3	0.00377891	2	0	0	24.3805	42.7952	111.308	0.573616	1.17587e-12
282	CITY'S	3	0.00377891	3	0	0	24.3805	42.7952	111.308	0.425287	1.17587e-12
283	HEART'S	3	0.00377891	3	0	0	24.3805	42.7952	111.308	0.613614	1.17587e-12
284	JUAN'S	3	0.00377891	3	0	0	24.3805	42.7952	111.308	0.31801	1.17587e-12
285	PEOPLE'S	3	0.00377891	3	0	0	24.3805	42.7952	111.308	0.484343	1.17587e-12
286	BABY'S	3	0.00377891	2	0	0	24.3805	42.7952	111.308	0.609117	1.17587e-12
287	800	3	0.00377891	2	0	0	24.3805	42.7952	111.308	0.270504	1.17587e-12
288	THAT'LL	3	0.00377891	3	0	0	24.3805	42.7952	111.308	0.456383	1.17587e-12
289	911	3	0.00377891	2	0	0	24.3805	42.7952	111.308	0.270504	1.17587e-12
290	I’M	3	0.00377891	2	0	0	24.3805	42.7952	111.308	0.616422	1.17587e-12
291	PERSON'S	3	0.00377891	2	0	0	24.3805	42.7952	111.308	0.687675	1.17587e-12
292	RUN	54	0.0680204	17	23796	0.0239596	24.2675	42.6821	1.50536	0.431617	1.2224e-12
293	PILE	15	0.0188945	8	1876	0.0018889	23.5741	41.9887	3.32235	0.486008	1.56914e-12
294	SHOOT	15	0.0188945	1	1891	0.001904	23.3601	41.7747	3.31087	0.510025	1.70232e-12
295	ANYMORE	8	0.0100771	8	278	0.000279911	23.1511	41.5658	5.16997	0.107959	1.84727e-12
296	SIGNATURE	12	0.0151156	1	1090	0.00109749	22.1596	40.5742	3.78376	0.581822	2.81548e-12
297	KINDERGARTEN	6	0.00755782	3	93	9.36393e-05	22.0552	40.4698	6.33471	0.415806	2.95401e-12
298	SPEND	27	0.0340102	7	7334	0.00738441	21.7228	40.1374	2.20341	0.383265	3.46043e-12
299	MOCK	11	0.013856	4	878	0.000884035	21.4123	39.8269	3.97026	0.40235	4.04369e-12
300	BUSY	22	0.027712	13	4906	0.00493972	21.2424	39.6571	2.48801	0.522779	4.41889e-12
301	TEN	48	0.0604625	20	20624	0.0207658	21.1053	39.5199	1.54183	0.115705	4.75659e-12
302	STUFF	26	0.0327505	12	6932	0.00697965	20.995	39.4096	2.23029	0.280201	5.0535e-12
303	HEART	38	0.0478662	19	13981	0.0140771	20.8984	39.313	1.76566	0.188989	5.33425e-12
304	PUFF	8	0.0100771	1	323	0.00032522	20.8541	39.2687	4.95352	0.716177	5.46992e-12
305	SMART	14	0.0176349	8	1787	0.00179928	20.2638	38.6784	3.29294	0.607652	7.81248e-12
306	CATCH	22	0.027712	5	5046	0.00508069	20.2309	38.6455	2.44742	0.338855	7.97977e-12
307	LEARN	28	0.0352698	8	8150	0.00820602	20.2149	38.6296	2.10368	0.538335	8.06253e-12
308	JIN	5	0.00629818	2	47	4.73231e-05	20.0647	38.4793	7.05625	0.362006	8.90153e-12
309	TODAY'S	3	0.00377891	3	1	1.00687e-06	19.8834	38.2981	11.8739	0.453881	1.00755e-11
310	ONE'S	3	0.00377891	3	1	1.00687e-06	19.8834	38.2981	11.8739	0.453881	1.00755e-11
311	SON'S	3	0.00377891	3	1	1.00687e-06	19.8834	38.2981	11.8739	0.453881	1.00755e-11
312	FRIEND'S	3	0.00377891	3	1	1.00687e-06	19.8834	38.2981	11.8739	0.453881	1.00755e-11
313	FAVORITISM	3	0.00377891	3	1	1.00687e-06	19.8834	38.2981	11.8739	0.453881	1.00755e-11
314	PIG'S	3	0.00377891	2	1	1.00687e-06	19.8834	38.2981	11.8739	0.270504	1.00755e-11
315	COLOR	6	0.00755782	5	116	0.000116797	19.514	37.9286	6.01589	0.434049	1.3194e-11
316	DINNER	24	0.0302313	14	6167	0.00620939	19.3606	37.7752	2.28352	0.455234	1.48683e-11
317	PRETEND	12	0.0151156	4	1241	0.00124953	19.3031	37.7178	3.59658	0.314167	1.55685e-11
318	REVISE	8	0.0100771	2	363	0.000365495	19.0715	37.4861	4.78508	0.528395	1.88829e-11
319	HURT	20	0.0251927	8	4302	0.00433157	18.8242	37.2389	2.54004	0.316172	2.35457e-11
320	NOWADAYS	13	0.0163753	10	1568	0.00157878	18.8215	37.2362	3.37464	0.249643	2.36049e-11
321	RED	41	0.0516451	19	16551	0.0166648	18.7485	37.1632	1.63183	0.481596	2.52768e-11
322	DIZZY	8	0.0100771	3	377	0.000379591	18.4948	36.9095	4.73049	0.277064	3.24828e-11
323	INSIST	13	0.0163753	1	1612	0.00162308	18.1752	36.5899	3.33471	0.581466	4.60538e-11
324	BREATH	21	0.0264524	15	4871	0.00490448	18.0908	36.5054	2.43122	0.287778	5.08693e-11
325	SWEAT	12	0.0151156	8	1332	0.00134116	17.7581	36.1727	3.49449	0.465342	7.79974e-11
326	WOMAN'S	3	0.00377891	2	2	2.01375e-06	17.6536	36.0682	10.8739	0.142129	9.04246e-11
327	PORK	9	0.0113367	7	585	0.000589021	17.629	36.0436	4.26654	0.173815	9.37343e-11
328	LIVE	41	0.0516451	13	17014	0.017131	17.2288	35.6434	1.59203	0.225524	1.80232e-10
329	DRESS	21	0.0264524	3	5013	0.00504746	17.1134	35.528	2.38977	0.466692	2.24244e-10
330	TUMMY	8	0.0100771	2	414	0.000416846	17.071	35.4856	4.59542	0.288355	2.43986e-10
331	BOWL	15	0.0188945	7	2420	0.00243663	16.8315	35.2461	2.95501	0.367054	4.13468e-10
332	WRIGGLE	6	0.00755782	1	147	0.00014801	16.7849	35.1995	5.6742	0.640191	4.63514e-10
333	ZHAO	5	0.00629818	4	68	6.84674e-05	16.5597	34.9743	6.52337	0.106546	4.16184e-10
334	MUMBLE	5	0.00629818	2	69	6.94743e-05	16.4203	34.835	6.50231	0.612805	6.63982e-10
335	MAGAZINE	20	0.0251927	10	4641	0.0046729	16.3387	34.7534	2.43062	0.501167	8.17592e-10
336	SUCK	8	0.0100771	3	437	0.000440004	16.2507	34.6653	4.51742	0.478738	9.90718e-10
337	TON	9	0.0113367	1	636	0.000640372	16.2169	34.6315	4.14595	0.595268	1.05928e-09
338	COUNT	19	0.0239331	8	4195	0.00422384	16.1453	34.5599	2.50238	0.528958	1.20867e-09
339	HANG	17	0.0214138	3	3319	0.00334181	15.9853	34.3999	2.67984	0.257792	1.56281e-09
340	DOCTOR	30	0.0377891	4	10223	0.0102933	15.9139	34.3285	1.87627	0.630833	1.73045e-09
341	BATTLE	2	0.00251927	2	6657	0.00670276	-15.6881	-2.72652	-1.41175	0.545275	0.0986941
342	SPEAK	28	0.0352698	9	9082	0.00914443	15.6507	34.0653	1.94747	0.389792	2.40463e-09
343	SUBJECT	12	0.0151156	3	23493	0.0236545	-15.6067	-2.80794	-0.646072	0.419277	0.0937989
344	SIX	18	0.0226735	11	32747	0.0329721	-15.5457	-2.86893	-0.540242	0.186194	0.090305
345	SIMPLY	8	0.0100771	6	17295	0.0174139	-15.5196	-2.89506	-0.789159	0.305271	0.0888517
346	RISE	4	0.00503855	1	10670	0.0107433	-15.4161	-2.99858	-1.09236	0.776736	0.0833376
347	FOREHEAD	11	0.013856	8	1183	0.00119113	15.3754	33.79	3.54011	0.325141	3.21466e-09
348	ACTUALLY	13	0.0163753	11	25458	0.025633	-15.3685	-3.04611	-0.646483	0.0383481	0.0809305
349	EXCHANGE	3	0.00377891	1	8956	0.00901756	-15.3173	-3.09736	-1.25477	0.635953	0.0784192
350	EIGHT	9	0.0113367	5	19237	0.0193692	-15.3045	-3.11009	-0.772763	0.29807	0.0778086
351	BALANCE	3	0.00377891	2	8979	0.00904072	-15.2959	-3.11873	-1.25847	0.72333	0.077397
352	DIRECTOR	5	0.00629818	3	12648	0.0127349	-15.2375	-3.17708	-1.01579	0.617617	0.074678
353	ACROSS	12	0.0151156	10	24122	0.0242878	-15.2355	-3.17914	-0.684191	0.138993	0.074584
354	INSTANCE	3	0.00377891	2	9048	0.0091102	-15.2316	-3.18307	-1.26951	0.586662	0.0744047
355	JOB	11	0.013856	7	22577	0.0227322	-15.215	-3.19966	-0.714226	0.437887	0.0736534
356	JOINT	2	0.00251927	2	7133	0.00718203	-15.2037	-3.21097	-1.51138	0.541698	0.0731459
357	AGO	9	0.0113367	7	19394	0.0195273	-15.1999	-3.21471	-0.784489	0.233326	0.0729792
358	CUTE	7	0.00881745	6	300	0.000302062	15.1479	33.5625	4.86744	0.18384	3.97636e-09
359	FAT	20	0.0251927	8	4821	0.00485414	15.1075	33.5222	2.37572	0.494963	4.12092e-09
360	FAIR	3	0.00377891	3	9239	0.00930251	-15.0517	-3.36298	-1.29965	0.482885	0.0666774
361	HUMAN	9	0.0113367	4	19675	0.0198102	-15.0097	-3.40489	-0.805243	0.443854	0.0650036
362	EARLY	18	0.0226735	9	33801	0.0340333	-15.0015	-3.41312	-0.585945	0.323626	0.06468
363	UNIT	4	0.00503855	3	11158	0.0112347	-14.9939	-3.42072	-1.15688	0.461942	0.0643829
364	RIVER	3	0.00377891	3	9306	0.00936997	-14.9879	-3.4267	-1.31007	0.611164	0.0641502
365	FOREIGN	39	0.0491258	13	16343	0.0164553	14.9827	33.3973	1.57793	0.217742	4.58804e-09
366	RESPONSIBLE	3	0.00377891	3	9320	0.00938406	-14.9746	-3.44005	-1.31224	0.4489	0.0636336
367	WAKE	15	0.0188945	2	2604	0.0026219	14.9336	33.3482	2.84929	0.516224	4.78007e-09
368	PESTER	4	0.00503855	1	27	2.71856e-05	14.8471	33.2617	7.53402	0.666352	5.13067e-09
369	WRAP	9	0.0113367	1	690	0.000694743	14.8462	33.2608	4.02838	0.594553	5.13423e-09
370	CHILD'S	3	0.00377891	2	4	4.0275e-06	14.8262	33.2408	9.87387	0.270664	5.21754e-09
371	MACHINE	3	0.00377891	2	9485	0.0095502	-14.8162	-3.59845	-1.33756	0.574412	0.0578334
372	SLEEVE	10	0.0125964	6	938	0.000944448	14.8053	33.22	3.73739	0.349805	5.30542e-09
373	SPACE	5	0.00629818	5	13231	0.0133219	-14.7564	-3.65819	-1.0808	0.318542	0.0557943
374	PRODUCT	4	0.00503855	2	11467	0.0115458	-14.7186	-3.69602	-1.19629	0.646897	0.0545424
375	INCLUDE	6	0.00755782	1	15148	0.0152521	-14.626	-3.78862	-1.01297	0.607877	0.0516023
376	WEEK	17	0.0214138	8	32957	0.0331835	-14.6224	-3.79225	-0.631926	0.224005	0.0514903
377	FAR	22	0.027712	12	40622	0.0409012	-14.605	-3.80967	-0.561634	0.297328	0.0509574
378	FAILURE	2	0.00251927	2	7714	0.00776703	-14.5884	-3.82626	-1.62435	0.559504	0.0504555
379	NEAR	8	0.0100771	7	18647	0.0187752	-14.563	-3.85158	-0.897748	0.561648	0.0496991
380	X	3	0.00377891	3	9751	0.00981803	-14.557	-3.85761	-1.37746	0.337867	0.0495209
381	MARRIED	3	0.00377891	3	9862	0.00992979	-14.4475	-3.96708	-1.39379	0.601838	0.0463981
382	AH	3	0.00377891	2	9956	0.0100244	-14.3542	-4.06039	-1.40748	0.26232	0.0439004
383	USEFUL	3	0.00377891	3	9970	0.0100385	-14.3403	-4.07433	-1.40951	0.621738	0.0435395
384	SKINNY	7	0.00881745	6	320	0.0003222	14.2863	32.701	4.77434	0.169466	7.82364e-09
385	FREE	11	0.013856	11	24017	0.0241821	-14.2737	-4.14089	-0.803428	0.210378	0.0418591
386	PRICE	8	0.0100771	5	19098	0.0192293	-14.2246	-4.19	-0.932225	0.521291	0.040663
387	OPPORTUNITY	3	0.00377891	1	10123	0.0101926	-14.1872	-4.22747	-1.43148	0.76506	0.0397747
388	SECOND	23	0.0289716	14	42982	0.0432775	-14.1639	-4.25074	-0.578975	0.428171	0.0392332
389	PREVIOUS	4	0.00503855	4	12075	0.012158	-14.1602	-4.25438	-1.27083	0.364697	0.0391491
390	VEGETABLE	10	0.0125964	2	972	0.000978681	14.1513	32.5659	3.68602	0.480753	8.59726e-09
391	PAST	12	0.0151156	11	25908	0.0260861	-14.0952	-4.31938	-0.787239	0.233619	0.0376806
392	METER	8	0.0100771	2	505	0.000508471	14.0649	32.4795	4.30877	0.501493	9.12095e-09
393	THOUSAND	3	0.00377891	2	10262	0.0103325	-14.0468	-4.36778	-1.45115	0.469673	0.0366247
394	SHOE	11	0.013856	1	1269	0.00127772	13.9758	32.3905	3.43886	0.567177	9.6857e-09
395	TREATMENT	4	0.00503855	4	12292	0.0123765	-13.9559	-4.45869	-1.29652	0.197594	0.0347241
396	PLUS	2	0.00251927	2	8302	0.00835907	-13.9425	-4.4721	-1.73033	0.544876	0.0344527
397	DAMAGE	2	0.00251927	2	8333	0.00839028	-13.9079	-4.50673	-1.73571	0.539722	0.0337617
398	EVENT	3	0.00377891	2	10400	0.0104715	-13.9065	-4.50817	-1.47043	0.718993	0.0337333
399	NATURE	7	0.00881745	4	17927	0.0180502	-13.7881	-4.62648	-1.03358	0.296753	0.031482
400	INTEREST	13	0.0163753	3	28040	0.0282327	-13.7534	-4.6612	-0.785851	0.362091	0.0308516
401	ENERGY	4	0.00503855	4	12565	0.0126514	-13.6954	-4.71925	-1.32821	0.263849	0.0298268
402	PROBABLY	12	0.0151156	10	26544	0.0267265	-13.6608	-4.75382	-0.822227	0.195151	0.0292333
403	DIRECTLY	2	0.00251927	2	8625	0.00868429	-13.579	-4.83561	-1.7854	0.572654	0.0278778
404	APPEAR	3	0.00377891	2	10770	0.010844	-13.5249	-4.88972	-1.52086	0.74663	0.027017
405	KEY	4	0.00503855	3	12773	0.0128608	-13.4943	-4.92031	-1.3519	0.78494	0.0265427
406	LAND	9	0.0113367	1	21823	0.021973	-13.4418	-4.97279	-0.954728	0.591685	0.0257491
407	ISSUE	6	0.00755782	3	16572	0.0166859	-13.4284	-4.98627	-1.14259	0.627572	0.0255492
408	BENEFIT	3	0.00377891	2	10921	0.0109961	-13.3671	-5.0475	-1.54095	0.714926	0.0246615
409	JUNE	5	0.00629818	3	14846	0.0149481	-13.3271	-5.08754	-1.24695	0.409638	0.0240983
410	NICE	33	0.041568	15	12805	0.012893	13.2785	31.6931	1.68888	0.349555	1.51312e-08
411	BROWN	2	0.00251927	2	9032	0.00909409	-13.113	-5.30159	-1.85192	0.569558	0.0213059
412	NEW	78	0.0982516	21	125367	0.126229	-13.0856	-5.32906	-0.361488	0.109252	0.0209727
413	MALE	3	0.00377891	3	11253	0.0113304	-13.0162	-5.39839	-1.58415	0.332179	0.0201553
414	PATTERN	2	0.00251927	1	9126	0.00918873	-13.0042	-5.4104	-1.86686	0.547923	0.0200171
415	PALM	11	0.013856	7	1334	0.00134317	12.9854	31.4	3.3668	0.193914	1.80735e-08
416	AMONG	9	0.0113367	6	22448	0.0226023	-12.9512	-5.4634	-0.995466	0.399384	0.0194189
417	PERFORMANCE	4	0.00503855	2	13363	0.0134549	-12.9127	-5.50196	-1.41705	0.723964	0.0189952
418	SALE	2	0.00251927	2	9242	0.00930553	-12.8694	-5.54525	-1.88508	0.537449	0.0185309
419	PEEK	5	0.00629818	2	100	0.000100687	12.8672	31.2818	5.96698	0.465137	1.93913e-08
420	ACTIVITY	3	0.00377891	1	11516	0.0115952	-12.7346	-5.68007	-1.61748	0.643985	0.0171586
421	SKIP	8	0.0100771	1	556	0.000559822	12.6185	31.0331	4.16997	0.66555	2.24412e-08
422	ART	5	0.00629818	3	15624	0.0157314	-12.5945	-5.82012	-1.32064	0.390113	0.0158439
423	FLY	18	0.0226735	2	4223	0.00425203	12.5428	30.9574	2.41478	0.564497	2.34507e-08
424	LOSS	3	0.00377891	3	11816	0.0118972	-12.4094	-6.0052	-1.65458	0.430335	0.0142638
425	DIFFERENT	24	0.0302313	15	47673	0.0480007	-12.3975	-6.01716	-0.667014	0.169141	0.0141674
426	SEA	4	0.00503855	4	14025	0.0141214	-12.2415	-6.1731	-1.4868	0.34929	0.0129707
427	FACT	17	0.0214138	14	36933	0.0371869	-12.1403	-6.27432	-0.796252	0.542251	0.01225
428	SHORT	9	0.0113367	6	23485	0.0236464	-12.1068	-6.30783	-1.06062	0.472342	0.0120206
429	JULY	3	0.00377891	2	12125	0.0122083	-12.0705	-6.34413	-1.69183	0.446582	0.0117771
430	BELOW	4	0.00503855	3	14212	0.0143097	-12.0486	-6.36599	-1.50591	0.494655	0.0116328
431	FIRM	3	0.00377891	3	12167	0.0122506	-12.0241	-6.3905	-1.69681	0.385984	0.0114733
432	GIFT	15	0.0188945	7	2951	0.00297129	11.7454	30.16	2.66881	0.273315	3.6858e-08
433	COOK	17	0.0214138	4	3893	0.00391976	11.4918	29.9064	2.4497	0.3294	4.24169e-08
434	M	44	0.055424	3	79963	0.0805127	-11.4442	-6.97046	-0.538705	0.377616	0.00828661
435	GROWTH	3	0.00377891	2	12913	0.0130018	-11.189	-7.22563	-1.78267	0.586095	0.00718698
436	TEXTBOOK	7	0.00881745	3	406	0.000408791	11.1233	29.538	4.43093	0.398414	5.19071e-08
437	SIZE	3	0.00377891	2	12993	0.0130823	-11.0982	-7.31642	-1.79158	0.745498	0.00683273
438	GRANDDAUGHTER	6	0.00755782	3	241	0.000242657	11.0962	29.5108	4.96098	0.402446	5.26799e-08
439	INVENT	7	0.00881745	1	412	0.000414832	10.9293	29.3439	4.40976	0.611671	5.76817e-08
440	EXPERIENCE	7	0.00881745	3	21192	0.0213377	-10.9126	-7.50207	-1.27497	0.689516	0.00616281
441	KNOCK	13	0.0163753	4	2220	0.00223526	10.8546	29.2692	2.873	0.405704	6.00637e-08
442	ESPECIALLY	5	0.00629818	4	17381	0.0175005	-10.8523	-7.56234	-1.47439	0.408946	0.00596007
443	MOVEMENT	3	0.00377891	2	13346	0.0134377	-10.6949	-7.71971	-1.83025	0.718236	0.00546211
444	GOD	8	0.0100771	5	23298	0.0234581	-10.6928	-7.72181	-1.21901	0.453311	0.00545575
445	IMPORTANT	17	0.0214138	10	39026	0.0392943	-10.6694	-7.74526	-0.875777	0.192106	0.00538536
446	SORT	10	0.0125964	7	26968	0.0271534	-10.6684	-7.74623	-1.10812	0.430057	0.00538248
447	SMELL	16	0.0201542	5	3538	0.00356232	10.6485	29.0632	2.50019	0.438391	6.71319e-08
448	LESS	17	0.0214138	11	39062	0.0393305	-10.6432	-7.77145	-0.877107	0.235895	0.00530784
449	POTENTIAL	2	0.00251927	2	11135	0.0112115	-10.5896	-7.82507	-2.15391	0.555431	0.00515265
450	GREAT	22	0.027712	12	47381	0.0477067	-10.5742	-7.84039	-0.783681	0.590918	0.00510916
451	SEVERAL	8	0.0100771	6	23454	0.0236152	-10.5503	-7.86435	-1.22864	0.294208	0.00504189
452	FLOOR	30	0.0377891	15	11600	0.0116797	10.5429	28.9575	1.69396	0.434582	7.10581e-08
453	PICKLE	5	0.00629818	1	128	0.00012888	10.4964	28.9111	5.61084	0.613074	7.28537e-08
454	ROLL	16	0.0201542	2	3561	0.00358548	10.4784	28.893	2.49084	0.472306	7.35631e-08
455	SENSE	7	0.00881745	5	21689	0.0218381	-10.4428	-7.9718	-1.30841	0.327943	0.00475115
456	ANSWER	34	0.0428276	12	14354	0.0144527	10.3661	28.7808	1.56721	0.392029	7.81274e-08
457	SNEAK	6	0.00755782	1	260	0.000261787	10.2267	28.6413	4.8515	0.63175	8.41781e-08
458	THERE'LL	2	0.00251927	2	0	0	10.1155	28.5301	110.723	0.603446	8.93281e-08
459	RIBBONFISH	2	0.00251927	2	0	0	10.1155	28.5301	110.723	0.566624	8.93281e-08
460	SOMEONE'S	2	0.00251927	2	0	0	10.1155	28.5301	110.723	0.55338	8.93281e-08
461	TOMORROW'S	2	0.00251927	2	0	0	10.1155	28.5301	110.723	0.467095	8.93281e-08
462	OTHER'S	2	0.00251927	2	0	0	10.1155	28.5301	110.723	0.52514	8.93281e-08
463	NIGHT'S	2	0.00251927	2	0	0	10.1155	28.5301	110.723	0.521452	8.93281e-08
464	JIN'S	2	0.00251927	2	0	0	10.1155	28.5301	110.723	0.346878	8.93281e-08
465	HE'LL	2	0.00251927	2	0	0	10.1155	28.5301	110.723	0.478346	8.93281e-08
466	WIFE'S	2	0.00251927	2	0	0	10.1155	28.5301	110.723	0.575696	8.93281e-08
467	WANG'S	2	0.00251927	1	0	0	10.1155	28.5301	110.723	0.342948	8.93281e-08
468	EVENING'S	2	0.00251927	2	0	0	10.1155	28.5301	110.723	0.544923	8.93281e-08
469	FOOL'S	2	0.00251927	2	0	0	10.1155	28.5301	110.723	0.414417	8.93281e-08
470	ANYONE'S	2	0.00251927	2	0	0	10.1155	28.5301	110.723	0.57824	8.93281e-08
471	16	2	0.00251927	2	0	0	10.1155	28.5301	110.723	0.311753	8.93281e-08
472	18	2	0.00251927	2	0	0	10.1155	28.5301	110.723	0.311753	8.93281e-08
473	10	2	0.00251927	2	0	0	10.1155	28.5301	110.723	0.311753	8.93281e-08
474	14	2	0.00251927	2	0	0	10.1155	28.5301	110.723	0.311753	8.93281e-08
475	85	2	0.00251927	2	0	0	10.1155	28.5301	110.723	0.311753	8.93281e-08
476	94	2	0.00251927	2	0	0	10.1155	28.5301	110.723	0.311753	8.93281e-08
477	28TH	2	0.00251927	2	0	0	10.1155	28.5301	110.723	0.311753	8.93281e-08
478	35	2	0.00251927	2	0	0	10.1155	28.5301	110.723	0.311753	8.93281e-08
479	APPROACH	4	0.00503855	1	16027	0.0161372	-10.1096	-8.30505	-1.67931	0.616189	0.00395351
480	BALCONY	9	0.0113367	7	923	0.000929345	10.0111	28.4257	3.60865	0.389615	9.44389e-08
481	CHIEF	2	0.00251927	2	11600	0.0116797	-10.0101	-8.40452	-2.21293	0.547687	0.00374289
482	KING	4	0.00503855	3	16151	0.016262	-9.97308	-8.44155	-1.69043	0.440317	0.00366743
483	STARVE	6	0.00755782	2	266	0.000267828	9.9656	28.3802	4.81859	0.492038	9.67536e-08
484	GRADUATE	10	0.0125964	4	1227	0.00123543	9.92057	28.3352	3.34992	0.447145	9.90991e-08
485	SIT	25	0.0314909	9	8587	0.00864603	9.90489	28.3195	1.86483	0.392949	9.99291e-08
486	DEATH	6	0.00755782	4	20321	0.0204607	-9.88421	-8.53042	-1.43681	0.404438	0.00349258
487	EDUCATION	9	0.0113367	6	26045	0.026224	-9.87784	-8.53679	-1.20989	0.1832	0.00348038
488	DECLARE	9	0.0113367	1	936	0.000942434	9.78132	28.1959	3.58847	0.571837	1.06709e-07
489	PERIOD	8	0.0100771	2	24318	0.0244852	-9.74829	-8.66634	-1.28083	0.633398	0.00324142
490	INDUSTRIAL	2	0.00251927	2	11893	0.0119748	-9.64165	-8.77297	-2.24892	0.532095	0.00305726
491	WONDER	21	0.0264524	6	6299	0.0063423	9.59539	28.01	2.06032	0.232276	1.17764e-07
492	SALON	8	0.0100771	3	681	0.000685681	9.59452	28.0091	3.8774	0.370346	1.17819e-07
493	RECITE	5	0.00629818	3	141	0.000141969	9.5675	27.9821	5.47128	0.445152	1.19516e-07
494	DOUBT	2	0.00251927	2	11990	0.0120724	-9.51913	-8.8955	-2.26064	0.616557	0.00285875
495	FOLLOW	28	0.0352698	3	10593	0.0106658	9.45925	27.8739	1.72544	0.465891	1.26562e-07
496	SPIT	7	0.00881745	5	461	0.000464169	9.44685	27.8615	4.24764	0.561644	1.27394e-07
497	BUSINESS	14	0.0176349	6	35530	0.0357742	-9.4253	-8.98933	-1.02049	0.288124	0.0027156
498	TIPTOE	5	0.00629818	1	144	0.00014499	9.36537	27.78	5.44091	0.41657	1.33e-07
499	HUNDRED	5	0.00629818	5	18833	0.0189625	-9.33416	-9.08046	-1.59014	0.11455	0.00258354
500	POSITION	7	0.00881745	5	22879	0.0230363	-9.28884	-9.12578	-1.38547	0.612589	0.00252031
