# Supplementary material for: Exploring translator’s style in children’s literature: A case study of Nicky Harman’s English translations of Huang Beijia’s two works
Source: PLoS One. 2026 Jun 2;21(6):e0350245. doi: 10.1371/journal.pone.0350245 (PMC13229296; doi:10.1371/journal.pone.0350245)
Supplement: S3 File — (XLSX) [file pone.0350245.s006.xlsx]

## Sheet: WordSmith Word list
WordSmith Tools 8.0 Word list (野蜂飞舞词频表分章节_25_files.lst)
N	Word	Freq.	%	Texts	%	Dispersion	Lemmas	Set
1	LOOK	300	0.412638	n/a	n/a	n/a	LOOK[91] LOOKED[138] LOOKING[67] LOOKS[4]
2	SAY	296	0.407136	n/a	n/a	n/a	SAY[64] SAID[205] SAYING[13] SAYS[14]
3	TIANLU	279	0.383753	24	96	0.849411
4	LIKE	277	0.381002	n/a	n/a	n/a	LIKE[264] LIKED[12] LIKES[1]
5	MAKE	244	0.335612	n/a	n/a	n/a	MAKE[74] MADE[129] MAKES[7] MAKING[34]
6	COME	196	0.26959	n/a	n/a	n/a	COME[77] CAME[92] COMES[3] COMING[24]
7	DAY	190	0.261337	n/a	n/a	n/a	DAY[135] DAYS[55]
8	SEE	182	0.250334	n/a	n/a	n/a	SEE[151] SEEING[4] SEEN[27]
9	TAKE	179	0.246207	n/a	n/a	n/a	TAKE[64] TAKEN[9] TAKES[1] TAKING[12] TOOK[93]
10	SCHOOL	178	0.244832	n/a	n/a	n/a	SCHOOL[166] SCHOOLING[1] SCHOOLS[11]
11	TIME	178	0.244832	n/a	n/a	n/a	TIME[154] TIMES[24]
12	SHUYA	167	0.229702	22	88	0.810388
13	DAD	164	0.225575	20	80	0.81834
14	MUM	150	0.206319	21	84	0.807388
15	DIDN'T	149	0.204943	22	88	0.808068
16	THINK	141	0.19394	n/a	n/a	n/a	THINK[52] THINKING[14] THINKS[4] THOUGHT[71]
17	HOME	135	0.185687	23	92	0.88837
18	KEJUN	133	0.182936	20	80	0.797874
19	MOTHER	132	0.181561	22	88	0.789021
20	TELL	132	0.181561	n/a	n/a	n/a	TELL[50] TELLING[5] TOLD[77]
21	KNOW	128	0.176059	n/a	n/a	n/a	KNOW[76] KNEW[41] KNOWING[2] KNOWN[5] KNOWS[4]
22	HAND	127	0.174683	n/a	n/a	n/a	HAND[72] HANDED[7] HANDING[1] HANDS[47]
23	HEAD	126	0.173308	n/a	n/a	n/a	HEAD[101] HEADED[7] HEADS[18]
24	GIVE	124	0.170557	n/a	n/a	n/a	GIVE[27] GAVE[66] GIVEN[19] GIVES[2] GIVING[10]
25	AROUND	122	0.167806	24	96	0.891714
26	WANT	120	0.165055	n/a	n/a	n/a	WANT[48] WANTED[64] WANTING[2] WANTS[6]
27	GOOD	111	0.152676	23	92	0.913811
28	EYE	105	0.144423	n/a	n/a	n/a	EYE[11] EYED[4] EYES[90]
29	COULDN'T	101	0.138921	23	92	0.840367
30	GIRL	100	0.137546	n/a	n/a	n/a	GIRL[47] GIRLS[53]
31	WAY	100	0.137546	n/a	n/a	n/a	WAY[98] WAYS[2]
32	EVERY	99	0.13617	23	92	0.850914
33	SHEONA	96	0.132044	18	72	0.783283
34	YEAR	94	0.129293	n/a	n/a	n/a	YEAR[54] YEARS[40]
35	ASK	91	0.125167	n/a	n/a	n/a	ASK[28] ASKED[59] ASKING[4]
36	I'D	91	0.125167	21	84	0.849179
37	KID	90	0.123791	n/a	n/a	n/a	KID[76] KIDS[14]
38	BIG	89	0.122416	n/a	n/a	n/a	BIG[86] BIGGER[2] BIGGEST[1]
39	PUT	89	0.122416	n/a	n/a	n/a	PUT[82] PUTTING[7]
40	FIELD	88	0.12104	n/a	n/a	n/a	FIELD[26] FIELDS[62]
41	RIGHT	87	0.119665	n/a	n/a	n/a	RIGHT[86] RIGHTS[1]
42	SU	87	0.119665	16	64	0.74747
43	LITTLE	86	0.118289	22	88	0.86598
44	PLAY	86	0.118289	n/a	n/a	n/a	PLAY[42] PLAYED[21] PLAYING[19] PLAYS[4]
45	FEEL	85	0.116914	n/a	n/a	n/a	FEEL[17] FEELING[10] FEELS[3] FELT[55]
46	FIRST	85	0.116914	23	92	0.877054
47	USE	85	0.116914	n/a	n/a	n/a	USE[20] USED[58] USES[1] USING[6]
48	JAPANESE	83	0.114163	16	64	0.71474
49	FIND	80	0.110037	n/a	n/a	n/a	FIND[35] FINDING[4] FINDS[2] FOUND[39]
50	LEAVE	80	0.110037	n/a	n/a	n/a	LEAVE[11] LEAVING[8] LEFT[61]
51	STUDENT	79	0.108661	n/a	n/a	n/a	STUDENT[12] STUDENTS[67]
52	YOU'RE	79	0.108661	23	92	0.864442
53	KEEP	78	0.107286	n/a	n/a	n/a	KEEP[39] KEEPING[7] KEPT[32]
54	LONG	77	0.10591	n/a	n/a	n/a	LONG[71] LONGED[1] LONGER[5]
55	UNCLE	77	0.10591	14	56	0.491129
56	WAR	77	0.10591	21	84	0.822956
57	STAND	76	0.104535	n/a	n/a	n/a	STAND[17] STANDING[13] STANDS[1] STOOD[45]
58	CHINA	75	0.103159	23	92	0.866141
59	PEOPLE	75	0.103159	20	80	0.839445
60	THING	75	0.103159	n/a	n/a	n/a	THING[36] THINGS[39]
61	OLD	74	0.101784	n/a	n/a	n/a	OLD[70] OLDER[3] OLDEST[1]
62	HOLD	72	0.0990331	n/a	n/a	n/a	HOLD[30] HELD[22] HOLDING[19] HOLDS[1]
63	UNIVERSITY	72	0.0990331	n/a	n/a	n/a	UNIVERSITY[60] UNIVERSITIES[12]
64	ARM	71	0.0976576	n/a	n/a	n/a	ARM[27] ARMS[44]
65	ORANGE	71	0.0976576	20	80	0.778503
66	TURN	71	0.0976576	n/a	n/a	n/a	TURN[14] TURNED[48] TURNING[3] TURNS[6]
67	HEAR	70	0.0962821	n/a	n/a	n/a	HEAR[23] HEARD[44] HEARING[3]
68	START	70	0.0962821	n/a	n/a	n/a	START[14] STARTED[52] STARTING[4]
69	BIT	69	0.0949067	n/a	n/a	n/a	BIT[61] BITS[8]
70	SISTER	69	0.0949067	17	68	0.749883
71	FACE	68	0.0935312	n/a	n/a	n/a	FACE[53] FACED[4] FACES[10] FACING[1]
72	FAMILY	67	0.0921558	n/a	n/a	n/a	FAMILY[60] FAMILIES[7]
73	NEED	66	0.0907803	n/a	n/a	n/a	NEED[34] NEEDED[27] NEEDS[5]
74	WORK	66	0.0907803	n/a	n/a	n/a	WORK[45] WORKED[10] WORKING[10] WORKS[1]
75	FATHER	65	0.0894048	17	68	0.799254
76	NOW	65	0.0894048	24	96	0.864448
77	PIANO	64	0.0880294	14	56	0.641108
78	READ	64	0.0880294	n/a	n/a	n/a	READ[46] READING[18]
79	ROOM	64	0.0880294	n/a	n/a	n/a	ROOM[61] ROOMS[3]
80	WRITE	63	0.0866539	n/a	n/a	n/a	WRITE[24] WRITING[15] WRITTEN[11] WROTE[13]
81	CHILD	62	0.0852785	n/a	n/a	n/a	CHILD[17] CHILDREN[45]
82	TREE	62	0.0852785	n/a	n/a	n/a	TREE[33] TREES[29]
83	FLY	61	0.083903	n/a	n/a	n/a	FLY[19] FLEW[7] FLIES[2] FLOWN[2] FLYING[31]
84	ALONG	60	0.0825275	19	76	0.829004
85	RED	60	0.0825275	n/a	n/a	n/a	RED[56] REDS[4]
86	WALK	60	0.0825275	n/a	n/a	n/a	WALK[14] WALKED[31] WALKING[14] WALKS[1]
87	HIGH	59	0.0811521	n/a	n/a	n/a	HIGH[55] HIGHER[3] HIGHEST[1]
88	#	58	0.0797766	24	96	0.795385
89	CARRY	58	0.0797766	n/a	n/a	n/a	CARRY[20] CARRIED[16] CARRIES[2] CARRYING[20]
90	END	57	0.0784012	n/a	n/a	n/a	END[45] ENDED[11] ENDING[1]
91	TALK	57	0.0784012	n/a	n/a	n/a	TALK[27] TALKED[18] TALKING[12]
92	FOOT	56	0.0770257	n/a	n/a	n/a	FOOT[21] FEET[35]
93	HARD	56	0.0770257	n/a	n/a	n/a	HARD[52] HARDER[2] HARDEST[2]
94	TEACHER	56	0.0770257	n/a	n/a	n/a	TEACHER[40] TEACHERS[16]
95	WASN'T	56	0.0770257	22	88	0.843251
96	ENOUGH	55	0.0756502	22	88	0.837645
97	FEW	55	0.0756502	22	88	0.865807
98	PLANE	55	0.0756502	n/a	n/a	n/a	PLANE[38] PLANES[17]
99	SIDE	55	0.0756502	n/a	n/a	n/a	SIDE[49] SIDES[5] SIDING[1]
100	BROTHER	54	0.0742748	19	76	0.862729
101	HELP	53	0.0728993	n/a	n/a	n/a	HELP[42] HELPED[3] HELPING[8]
102	BED	52	0.0715239	n/a	n/a	n/a	BED[46] BEDDING[2] BEDS[4]
103	EAT	52	0.0715239	n/a	n/a	n/a	EAT[26] ATE[10] EATEN[7] EATING[9]
104	LET	52	0.0715239	n/a	n/a	n/a	LET[48] LETTING[4]
105	PROFESSOR	52	0.0715239	n/a	n/a	n/a	PROFESSOR[49] PROFESSORS[3]
106	WATER	52	0.0715239	n/a	n/a	n/a	WATER[49] WATERED[1] WATERING[1] WATERS[1]
107	CALL	51	0.0701484	n/a	n/a	n/a	CALL[10] CALLED[36] CALLING[5]
108	DOOR	51	0.0701484	n/a	n/a	n/a	DOOR[47] DOORS[4]
109	FRONT	51	0.0701484	22	88	0.816779
110	SOON	51	0.0701484	22	88	0.865125
111	WORRY	51	0.0701484	n/a	n/a	n/a	WORRY[15] WORRIED[32] WORRIES[1] WORRYING[3]
112	ANYTHING	50	0.0687729	21	84	0.824681
113	CHINESE	50	0.0687729	19	76	0.797906
114	LAUGH	50	0.0687729	n/a	n/a	n/a	LAUGH[12] LAUGHED[19] LAUGHING[19]
115	NIGHT	50	0.0687729	n/a	n/a	n/a	NIGHT[44] NIGHTS[6]
116	STOP	50	0.0687729	n/a	n/a	n/a	STOP[25] STOPPED[24] STOPPING[1]
117	AIR	49	0.0673975	17	68	0.58494
118	HAIR	49	0.0673975	n/a	n/a	n/a	HAIR[46] HAIRS[3]
119	HE'D	49	0.0673975	20	80	0.816327
120	HE'S	49	0.0673975	14	56	0.787551
121	NEXT	49	0.0673975	20	80	0.847639
122	BRING	48	0.066022	n/a	n/a	n/a	BRING[16] BRINGING[2] BRINGS[2] BROUGHT[28]
123	OPEN	47	0.0646466	n/a	n/a	n/a	OPEN[25] OPENED[19] OPENING[3]
124	BOY	46	0.0632711	n/a	n/a	n/a	BOY[30] BOYS[16]
125	GROW	46	0.0632711	n/a	n/a	n/a	GROW[16] GREW[6] GROWING[7] GROWN[16] GROWS[1]
126	HUAXI	46	0.0632711	19	76	0.818528
127	LIFE	46	0.0632711	n/a	n/a	n/a	LIFE[32] LIVES[14]
128	TRY	46	0.0632711	n/a	n/a	n/a	TRY[11] TRIED[20] TRYING[15]
129	WEAR	46	0.0632711	n/a	n/a	n/a	WEAR[9] WEARING[18] WORE[17] WORN[2]
130	ARMY	45	0.0618957	n/a	n/a	n/a	ARMY[44] ARMIES[1]
131	BEGIN	45	0.0618957	n/a	n/a	n/a	BEGIN[2] BEGAN[26] BEGINNING[12] BEGUN[5]
132	BEHIND	45	0.0618957	19	76	0.812336
133	BUY	45	0.0618957	n/a	n/a	n/a	BUY[26] BOUGHT[17] BUYING[2]
134	HOUSE	45	0.0618957	n/a	n/a	n/a	HOUSE[41] HOUSES[4]
135	PULL	45	0.0618957	n/a	n/a	n/a	PULL[6] PULLED[34] PULLING[5]
136	STICK	45	0.0618957	n/a	n/a	n/a	STICK[17] STICKING[6] STICKS[4] STUCK[18]
137	I'LL	44	0.0605202	18	72	0.689603
138	LEG	44	0.0605202	n/a	n/a	n/a	LEG[10] LEGGED[6] LEGS[28]
139	BOWL	43	0.0591447	n/a	n/a	n/a	BOWL[31] BOWLS[12]
140	NEW	43	0.0591447	n/a	n/a	n/a	NEW[42] NEWEST[1]
141	SMALL	43	0.0591447	n/a	n/a	n/a	SMALL[39] SMALLER[4]
142	WORD	43	0.0591447	n/a	n/a	n/a	WORD[15] WORDS[28]
143	YOUNG	43	0.0591447	n/a	n/a	n/a	YOUNG[34] YOUNGER[8] YOUNGEST[1]
144	BOOK	42	0.0577693	n/a	n/a	n/a	BOOK[31] BOOKED[1] BOOKS[10]
145	CHENGDU	42	0.0577693	16	64	0.771105
146	CRY	42	0.0577693	n/a	n/a	n/a	CRY[17] CRIED[17] CRIES[3] CRYING[5]
147	LINE	42	0.0577693	n/a	n/a	n/a	LINE[13] LINED[7] LINES[22]
148	MAN	42	0.0577693	n/a	n/a	n/a	MAN[28] MEN[14]
149	WOULDN'T	42	0.0577693	19	76	0.801846
150	HALF	41	0.0563938	13	52	0.80787
151	JACKET	41	0.0563938	n/a	n/a	n/a	JACKET[33] JACKETS[8]
152	NOTHING	41	0.0563938	20	80	0.804637
153	ONCE	41	0.0563938	20	80	0.865359
154	BAG	40	0.0550184	n/a	n/a	n/a	BAG[24] BAGGED[1] BAGS[15]
155	FAN	40	0.0550184	n/a	n/a	n/a	FAN[31] FANNING[1] FANS[8]
156	FIGHT	40	0.0550184	n/a	n/a	n/a	FIGHT[21] FIGHTING[14] FIGHTS[2] FOUGHT[3]
157	LIVE	40	0.0550184	n/a	n/a	n/a	LIVE[11] LIVED[16] LIVING[13]
158	LOT	40	0.0550184	n/a	n/a	n/a	LOT[24] LOTS[16]
159	QUITE	40	0.0550184	19	76	0.859512
160	SAW	40	0.0550184	14	56	0.815039
161	SURE	40	0.0550184	19	76	0.850439
162	TABLE	40	0.0550184	n/a	n/a	n/a	TABLE[37] TABLES[3]
163	CLASS	39	0.0536429	n/a	n/a	n/a	CLASS[29] CLASSES[10]
164	RUN	39	0.0536429	n/a	n/a	n/a	RUN[23] RUNNING[15] RUNS[1]
165	BETTER	38	0.0522674	18	72	0.821314
166	LAST	38	0.0522674	n/a	n/a	n/a	LAST[36] LASTED[1] LASTING[1]
167	MARK	38	0.0522674	n/a	n/a	n/a	MARK[31] MARKED[1] MARKS[6]
168	MEI	38	0.0522674	12	48	0.580161
169	POMEGRANATE	38	0.0522674	n/a	n/a	n/a	POMEGRANATE[35] POMEGRANATES[3]
170	RIVER	38	0.0522674	n/a	n/a	n/a	RIVER[37] RIVERS[1]
171	WATCH	38	0.0522674	n/a	n/a	n/a	WATCH[17] WATCHED[11] WATCHES[1] WATCHING[9]
172	DIE	37	0.050892	n/a	n/a	n/a	DIE[11] DIED[23] DYING[3]
173	MOUTH	37	0.050892	n/a	n/a	n/a	MOUTH[30] MOUTHS[7]
174	BLACK	36	0.0495165	16	64	0.81707
175	FINGER	36	0.0495165	n/a	n/a	n/a	FINGER[10] FINGERING[1] FINGERS[25]
176	SIT	36	0.0495165	n/a	n/a	n/a	SIT[18] SITTING[18]
177	SOMEONE	36	0.0495165	18	72	0.821566
178	SUDDENLY	36	0.0495165	21	84	0.881805
179	BEST	35	0.0481411	19	76	0.76965
180	CATCH	35	0.0481411	n/a	n/a	n/a	CATCH[17] CATCHING[3] CAUGHT[15]
181	LOVE	35	0.0481411	n/a	n/a	n/a	LOVE[18] LOVED[15] LOVES[1] LOVING[1]
182	MOMENT	35	0.0481411	n/a	n/a	n/a	MOMENT[33] MOMENTS[2]
183	MONEY	35	0.0481411	12	48	0.676552
184	MONTH	35	0.0481411	n/a	n/a	n/a	MONTH[14] MONTHS[21]
185	TAO	35	0.0481411	n/a	n/a	n/a	TAO[34] TAOS[1]
186	TOGETHER	35	0.0481411	20	80	0.857143
187	WALL	35	0.0481411	n/a	n/a	n/a	WALL[27] WALLS[8]
188	WHITE	35	0.0481411	17	68	0.834826
189	BAD	34	0.0467656	n/a	n/a	n/a	BAD[27] WORSE[7]
190	EVERYONE	34	0.0467656	18	72	0.818443
191	IDEA	34	0.0467656	n/a	n/a	n/a	IDEA[33] IDEAS[1]
192	REMEMBER	34	0.0467656	n/a	n/a	n/a	REMEMBER[24] REMEMBERED[7] REMEMBERING[2] REMEMBERS[1]
193	SET	34	0.0467656	n/a	n/a	n/a	SET[28] SETS[1] SETTING[5]
194	TOP	34	0.0467656	n/a	n/a	n/a	TOP[27] TOPPED[3] TOPS[4]
195	GRIND	33	0.0453901	n/a	n/a	n/a	GRIND[0] GRINDING[2] GROUND[31]
196	HADN'T	33	0.0453901	15	60	0.828158
197	HAPPY	33	0.0453901	n/a	n/a	n/a	HAPPY[32] HAPPIEST[1]
198	PAPER	33	0.0453901	n/a	n/a	n/a	PAPER[31] PAPERS[2]
199	WHOLE	33	0.0453901	18	72	0.78337
200	CAN'T	32	0.0440147	15	60	0.684553
201	GARDEN	32	0.0440147	n/a	n/a	n/a	GARDEN[2] GARDENS[30]
202	LIGHT	32	0.0440147	n/a	n/a	n/a	LIGHT[16] LIGHTED[3] LIGHTER[1] LIGHTEST[1] LIGHTING[2] LIGHTS[6] LIT[3]
203	MRS	32	0.0440147	13	52	0.7118
204	MYSELF	32	0.0440147	14	56	0.767027
205	PENCIL	32	0.0440147	n/a	n/a	n/a	PENCIL[31] PENCILS[1]
206	BOX	31	0.0426392	n/a	n/a	n/a	BOX[29] BOXED[1] BOXES[1]
207	BRIGHT	31	0.0426392	n/a	n/a	n/a	BRIGHT[28] BRIGHTER[2] BRIGHTEST[1]
208	COUNTRY	31	0.0426392	n/a	n/a	n/a	COUNTRY[30] COUNTRIES[1]
209	ENGLISH	31	0.0426392	15	60	0.778108
210	EVERYTHING	31	0.0426392	17	68	0.810022
211	FINALLY	31	0.0426392	17	68	0.815877
212	LEARN	31	0.0426392	n/a	n/a	n/a	LEARN[11] LEARNED[3] LEARNING[12] LEARNT[5]
213	RICE	31	0.0426392	16	64	0.773225
214	WAIT	31	0.0426392	n/a	n/a	n/a	WAIT[14] WAITED[10] WAITING[7]
215	XU	31	0.0426392	4	16	0.132561
216	ALMOST	30	0.0412638	17	68	0.829004
217	EAR	30	0.0412638	n/a	n/a	n/a	EAR[17] EARS[13]
218	FALL	30	0.0412638	n/a	n/a	n/a	FALL[5] FALLEN[3] FALLING[2] FALLS[1] FELL[19]
219	HAPPEN	30	0.0412638	n/a	n/a	n/a	HAPPEN[4] HAPPENED[19] HAPPENING[1] HAPPENS[6]
220	KIND	30	0.0412638	n/a	n/a	n/a	KIND[27] KINDS[3]
221	PLACE	30	0.0412638	n/a	n/a	n/a	PLACE[27] PLACED[1] PLACES[2]
222	SEEM	30	0.0412638	n/a	n/a	n/a	SEEM[6] SEEMED[24]
223	SHOULDER	30	0.0412638	n/a	n/a	n/a	SHOULDER[21] SHOULDERED[1] SHOULDERS[8]
224	SOUND	30	0.0412638	n/a	n/a	n/a	SOUND[10] SOUNDED[14] SOUNDING[1] SOUNDS[5]
225	STUDY	30	0.0412638	n/a	n/a	n/a	STUDY[16] STUDIED[2] STUDIES[5] STUDYING[7]
226	TEST	30	0.0412638	n/a	n/a	n/a	TEST[22] TESTED[1] TESTS[7]
227	THROW	30	0.0412638	n/a	n/a	n/a	THROW[9] THREW[16] THROWING[4] THROWN[1]
228	UNDERSTAND	30	0.0412638	n/a	n/a	n/a	UNDERSTAND[20] UNDERSTANDING[2] UNDERSTANDS[1] UNDERSTOOD[7]
229	ARRIVE	29	0.0398883	n/a	n/a	n/a	ARRIVE[0] ARRIVED[29]
230	BEAR	29	0.0398883	n/a	n/a	n/a	BEAR[23] BORN[6]
231	FAR	29	0.0398883	n/a	n/a	n/a	FAR[26] FURTHER[3]
232	FIRE	29	0.0398883	n/a	n/a	n/a	FIRE[18] FIRED[9] FIRES[1] FIRING[1]
233	GREAT	29	0.0398883	14	56	0.702
234	HIMSELF	29	0.0398883	17	68	0.809645
235	MEAN	29	0.0398883	n/a	n/a	n/a	MEAN[16] MEANING[1] MEANS[5] MEANT[7]
236	SAME	29	0.0398883	14	56	0.757586
237	SMILE	29	0.0398883	n/a	n/a	n/a	SMILE[12] SMILED[11] SMILES[2] SMILING[4]
238	TIANLU'S	29	0.0398883	12	48	0.641034
239	UNTIL	29	0.0398883	14	56	0.773605
240	ABLE	28	0.0385129	18	72	0.796645
241	ANYONE	28	0.0385129	15	60	0.74933
242	CLOTHE	28	0.0385129	n/a	n/a	n/a	CLOTHE[0] CLOTHED[2] CLOTHES[26]
243	COVER	28	0.0385129	n/a	n/a	n/a	COVER[8] COVERED[17] COVERING[1] COVERS[2]
244	FOOD	28	0.0385129	14	56	0.74933
245	HANG	28	0.0385129	n/a	n/a	n/a	HANG[7] HANGING[7] HUNG[14]
246	MATTER	28	0.0385129	n/a	n/a	n/a	MATTER[24] MATTERED[1] MATTERS[3]
247	ONTO	28	0.0385129	16	64	0.771758
248	PICK	28	0.0385129	n/a	n/a	n/a	PICK[7] PICKED[19] PICKING[2]
249	ROUND	28	0.0385129	n/a	n/a	n/a	ROUND[25] ROUNDER[1] ROUNDS[2]
250	SAT	28	0.0385129	15	60	0.771758
251	SHORT	28	0.0385129	16	64	0.771758
252	SING	28	0.0385129	n/a	n/a	n/a	SING[12] SANG[12] SINGING[3] SUNG[1]
253	COURSE	27	0.0371374	n/a	n/a	n/a	COURSE[24] COURSED[1] COURSES[2]
254	COURTYARD	27	0.0371374	9	36	0.638408
255	DARK	27	0.0371374	13	52	0.714247
256	FULL	27	0.0371374	14	56	0.819554
257	HIDE	27	0.0371374	n/a	n/a	n/a	HIDE[7] HID[6] HIDDEN[6] HIDING[8]
258	LI	27	0.0371374	4	16	0.372668
259	OWN	27	0.0371374	n/a	n/a	n/a	OWN[26] OWNED[1]
260	PIECE	27	0.0371374	n/a	n/a	n/a	PIECE[21] PIECES[6]
261	SHE'D	27	0.0371374	15	60	0.740741
262	SHE'S	27	0.0371374	10	40	0.69947
263	SMELL	27	0.0371374	n/a	n/a	n/a	SMELL[19] SMELLED[6] SMELLING[2]
264	WE'D	27	0.0371374	14	56	0.776644
265	WINDOW	27	0.0371374	n/a	n/a	n/a	WINDOW[20] WINDOWS[7]
266	YOU'LL	27	0.0371374	11	44	0.62662
267	AMERICAN	26	0.0357619	n/a	n/a	n/a	AMERICAN[22] AMERICANS[4]
268	BUILD	26	0.0357619	n/a	n/a	n/a	BUILD[7] BUILDING[10] BUILDS[1] BUILT[8]
269	CLOSE	26	0.0357619	n/a	n/a	n/a	CLOSE[14] CLOSED[4] CLOSER[5] CLOSEST[3]
270	DIFFERENT	26	0.0357619	13	52	0.790449
271	FINISH	26	0.0357619	n/a	n/a	n/a	FINISH[7] FINISHED[19]
272	GREEN	26	0.0357619	n/a	n/a	n/a	GREEN[24] GREENS[2]
273	JUMP	26	0.0357619	n/a	n/a	n/a	JUMP[6] JUMPED[14] JUMPING[5] JUMPS[1]
274	RAID	26	0.0357619	n/a	n/a	n/a	RAID[20] RAIDED[1] RAIDS[5]
275	RAN	26	0.0357619	16	64	0.798017
276	ROAD	26	0.0357619	n/a	n/a	n/a	ROAD[24] ROADS[2]
277	WINTER	26	0.0357619	11	44	0.726039
278	FINE	25	0.0343865	n/a	n/a	n/a	FINE[24] FINEST[1]
279	HARDLY	25	0.0343865	15	60	0.783813
280	HEART	25	0.0343865	n/a	n/a	n/a	HEART[19] HEARTS[6]
281	INSIDE	25	0.0343865	13	52	0.791749
282	MIND	25	0.0343865	n/a	n/a	n/a	MIND[20] MINDED[3] MINDS[2]
283	NEWSPAPER	25	0.0343865	n/a	n/a	n/a	NEWSPAPER[16] NEWSPAPERS[9]
284	SEND	25	0.0343865	n/a	n/a	n/a	SEND[5] SENDING[2] SENT[18]
285	SHOUT	25	0.0343865	n/a	n/a	n/a	SHOUT[6] SHOUTED[10] SHOUTING[9]
286	TEACH	25	0.0343865	n/a	n/a	n/a	TEACH[7] TAUGHT[8] TEACHING[10]
287	WORLD	25	0.0343865	13	52	0.741258
288	BREAK	24	0.033011	n/a	n/a	n/a	BREAK[4] BREAKING[5] BROKE[11] BROKEN[4]
289	CUT	24	0.033011	n/a	n/a	n/a	CUT[18] CUTS[1] CUTTING[5]
290	DAD'S	24	0.033011	11	44	0.694112
291	FOLLOW	24	0.033011	n/a	n/a	n/a	FOLLOW[10] FOLLOWED[11] FOLLOWING[3]
292	HUNDRED	24	0.033011	11	44	0.719024
293	LAND	24	0.033011	n/a	n/a	n/a	LAND[7] LANDED[14] LANDING[2] LANDS[1]
294	REFUSE	24	0.033011	n/a	n/a	n/a	REFUSE[5] REFUSED[18] REFUSING[1]
295	SHOE	24	0.033011	n/a	n/a	n/a	SHOE[5] SHOES[19]
296	SKY	24	0.033011	n/a	n/a	n/a	SKY[21] SKIES[3]
297	THEY'RE	24	0.033011	9	36	0.624391
298	VOICE	24	0.033011	n/a	n/a	n/a	VOICE[19] VOICES[5]
299	YUSHENG	24	0.033011	2	8	0.222013
300	BEAUTIFUL	23	0.0316356	13	52	0.730317
301	CLIMB	23	0.0316356	n/a	n/a	n/a	CLIMB[7] CLIMBED[14] CLIMBING[2]
302	DARE	23	0.0316356	n/a	n/a	n/a	DARE[16] DARED[4] DARING[3]
303	FORCE	23	0.0316356	n/a	n/a	n/a	FORCE[13] FORCED[6] FORCES[4]
304	GRAB	23	0.0316356	n/a	n/a	n/a	GRAB[8] GRABBED[15]
305	LAY	23	0.0316356	n/a	n/a	n/a	LAY[11] LAID[7] LAYING[5]
306	LISTEN	23	0.0316356	n/a	n/a	n/a	LISTEN[11] LISTENED[8] LISTENING[4]
307	POINT	23	0.0316356	n/a	n/a	n/a	POINT[13] POINTED[6] POINTING[2] POINTS[2]
308	REACH	23	0.0316356	n/a	n/a	n/a	REACH[4] REACHED[18] REACHING[1]
309	SHOW	23	0.0316356	n/a	n/a	n/a	SHOW[13] SHOWED[9] SHOWN[1]
310	STEP	23	0.0316356	n/a	n/a	n/a	STEP[5] STEPPED[8] STEPPING[2] STEPS[8]
311	TEAR	23	0.0316356	n/a	n/a	n/a	TEAR[1] TEARS[20] TORE[1] TORN[1]
312	TEN	23	0.0316356	15	60	0.778978
313	WEEK	23	0.0316356	n/a	n/a	n/a	WEEK[16] WEEKS[7]
314	WHEAT	23	0.0316356	5	20	0.394007
315	YELLOW	23	0.0316356	13	52	0.818528
316	ALREADY	22	0.0302601	15	60	0.826757
317	BEAT	22	0.0302601	n/a	n/a	n/a	BEAT[6] BEATEN[5] BEATING[10] BEATS[1]
318	CHAPTER	22	0.0302601	21	84	0.869754
319	COLD	22	0.0302601	n/a	n/a	n/a	COLD[21] COLDER[1]
320	DOESN'T	22	0.0302601	15	60	0.763122
321	HOT	22	0.0302601	n/a	n/a	n/a	HOT[21] HOTTER[1]
322	JOIN	22	0.0302601	n/a	n/a	n/a	JOIN[16] JOINED[3] JOINING[3]
323	LATE	22	0.0302601	n/a	n/a	n/a	LATE[5] LATER[16] LATEST[1]
324	LETTER	22	0.0302601	n/a	n/a	n/a	LETTER[16] LETTERS[6]
325	NAME	22	0.0302601	n/a	n/a	n/a	NAME[17] NAMED[1] NAMES[4]
326	OUTSIDE	22	0.0302601	12	48	0.754112
327	PASS	22	0.0302601	n/a	n/a	n/a	PASS[3] PASSED[13] PASSING[6]
328	PRACTICE	22	0.0302601	n/a	n/a	n/a	PRACTICE[19] PRACTICES[1] PRACTICING[2]
329	PRIMARY	22	0.0302601	10	40	0.670898
330	SOLDIER	22	0.0302601	n/a	n/a	n/a	SOLDIER[3] SOLDIERS[19]
331	STAGE	22	0.0302601	5	20	0.583402
332	STUFF	22	0.0302601	n/a	n/a	n/a	STUFF[15] STUFFED[6] STUFFING[1]
333	TALL	22	0.0302601	n/a	n/a	n/a	TALL[18] TALLER[4]
334	THOUGH	22	0.0302601	15	60	0.782257
335	WE'RE	22	0.0302601	12	48	0.720966
336	WEST	22	0.0302601	13	52	0.763122
337	WOMAN	22	0.0302601	n/a	n/a	n/a	WOMAN[10] WOMEN[12]
338	BURST	21	0.0288846	n/a	n/a	n/a	BURST[18] BURSTING[3]
339	CHEST	21	0.0288846	n/a	n/a	n/a	CHEST[16] CHESTED[1] CHESTS[4]
340	CLOUD	21	0.0288846	n/a	n/a	n/a	CLOUD[7] CLOUDS[14]
341	DOWNSTAIRS	21	0.0288846	11	44	0.737129
342	DRAW	21	0.0288846	n/a	n/a	n/a	DRAW[8] DRAWING[4] DRAWN[3] DREW[6]
343	FRIEND	21	0.0288846	n/a	n/a	n/a	FRIEND[9] FRIENDS[12]
344	I'VE	21	0.0288846	15	60	0.765949
345	MIDDLE	21	0.0288846	14	56	0.798858
346	MORNING	21	0.0288846	12	48	0.746371
347	MOVE	21	0.0288846	n/a	n/a	n/a	MOVE[10] MOVED[8] MOVING[3]
348	NOSE	21	0.0288846	n/a	n/a	n/a	NOSE[20] NOSED[1]
349	NOVEL	21	0.0288846	n/a	n/a	n/a	NOVEL[12] NOVELS[9]
350	PILOT	21	0.0288846	n/a	n/a	n/a	PILOT[12] PILOTS[9]
351	REPORT	21	0.0288846	n/a	n/a	n/a	REPORT[14] REPORTED[3] REPORTS[4]
352	THERE'S	21	0.0288846	12	48	0.71117
353	WONDER	21	0.0288846	n/a	n/a	n/a	WONDER[14] WONDERED[5] WONDERING[2]
354	ACTUALLY	20	0.0275092	15	60	0.759387
355	BASKET	20	0.0275092	n/a	n/a	n/a	BASKET[15] BASKETS[5]
356	BLOOD	20	0.0275092	n/a	n/a	n/a	BLOOD[18] BLOODED[2]
357	CORPS	20	0.0275092	4	16	0.529838
358	DIG	20	0.0275092	n/a	n/a	n/a	DIG[12] DUG[8]
359	DURING	20	0.0275092	14	56	0.770584
360	EITHER	20	0.0275092	11	44	0.728552
361	HIT	20	0.0275092	10	40	0.700879
362	LOSE	20	0.0275092	n/a	n/a	n/a	LOSE[3] LOSES[1] LOSING[2] LOST[14]
363	MAYBE	20	0.0275092	11	44	0.709809
364	MULBERRY	20	0.0275092	n/a	n/a	n/a	MULBERRY[10] MULBERRIES[10]
365	PART	20	0.0275092	n/a	n/a	n/a	PART[17] PARTED[2] PARTING[1]
366	RAISE	20	0.0275092	n/a	n/a	n/a	RAISE[5] RAISED[10] RAISING[5]
367	SECOND	20	0.0275092	n/a	n/a	n/a	SECOND[18] SECONDS[2]
368	SELL	20	0.0275092	n/a	n/a	n/a	SELL[7] SELLING[7] SOLD[6]
369	SIGH	20	0.0275092	n/a	n/a	n/a	SIGH[7] SIGHED[13]
370	SUMMER	20	0.0275092	12	48	0.728552
371	WALKWAY	20	0.0275092	n/a	n/a	n/a	WALKWAY[19] WALKWAYS[1]
372	WON'T	20	0.0275092	10	40	0.759387
373	WRONG	20	0.0275092	14	56	0.709809
374	YOU'VE	20	0.0275092	14	56	0.759387
375	ANNOY	19	0.0261337	n/a	n/a	n/a	ANNOY[0] ANNOYED[14] ANNOYING[5]
376	BATTLE	19	0.0261337	n/a	n/a	n/a	BATTLE[14] BATTLES[5]
377	BELIEVE	19	0.0261337	n/a	n/a	n/a	BELIEVE[15] BELIEVED[4]
378	BUSY	19	0.0261337	n/a	n/a	n/a	BUSY[16] BUSIEST[2] BUSYING[1]
379	COLLEGE	19	0.0261337	9	36	0.69959
380	COMPLETELY	19	0.0261337	14	56	0.805679
381	DINNER	19	0.0261337	13	52	0.764934
382	DROP	19	0.0261337	n/a	n/a	n/a	DROP[12] DROPPED[7]
383	ELSE	19	0.0261337	13	52	0.709458
384	FORGET	19	0.0261337	n/a	n/a	n/a	FORGET[7] FORGETTING[1] FORGOT[8] FORGOTTEN[3]
385	GRASS	19	0.0261337	n/a	n/a	n/a	GRASS[18] GRASSES[1]
386	IMAGINE	19	0.0261337	n/a	n/a	n/a	IMAGINE[13] IMAGINED[5] IMAGINING[1]
387	LEAF	19	0.0261337	n/a	n/a	n/a	LEAF[3] LEAFED[1] LEAFING[1] LEAVES[14]
388	MISS	19	0.0261337	n/a	n/a	n/a	MISS[11] MISSED[3] MISSES[1] MISSING[4]
389	NEWS	19	0.0261337	10	40	0.654449
390	REST	19	0.0261337	n/a	n/a	n/a	REST[17] RESTED[2]
391	SHOP	19	0.0261337	n/a	n/a	n/a	SHOP[13] SHOPPING[5] SHOPS[1]
392	STRONG	19	0.0261337	n/a	n/a	n/a	STRONG[16] STRONGER[2] STRONGEST[1]
393	SWEEP	19	0.0261337	n/a	n/a	n/a	SWEEP[1] SWEEPING[9] SWEPT[9]
394	VICTORY	19	0.0261337	8	32	0.585403
395	WAVE	19	0.0261337	n/a	n/a	n/a	WAVE[5] WAVED[12] WAVING[2]
396	ACROSS	18	0.0247583	12	48	0.69947
397	BLUE	18	0.0247583	n/a	n/a	n/a	BLUE[17] BLUES[1]
398	BRICK	18	0.0247583	n/a	n/a	n/a	BRICK[8] BRICKS[10]
399	DEAD	18	0.0247583	12	48	0.73387
400	EMBARRASS	18	0.0247583	n/a	n/a	n/a	EMBARRASS[0] EMBARRASSED[13] EMBARRASSING[5]
401	FLIGHT	18	0.0247583	7	28	0.597765
402	FLOWER	18	0.0247583	n/a	n/a	n/a	FLOWER[2] FLOWERS[16]
403	FUN	18	0.0247583	11	44	0.72193
404	HEN	18	0.0247583	n/a	n/a	n/a	HEN[11] HENS[7]
405	HERSELF	18	0.0247583	11	44	0.746371
406	HOPE	18	0.0247583	n/a	n/a	n/a	HOPE[7] HOPED[2] HOPES[5] HOPING[4]
407	HORSE	18	0.0247583	n/a	n/a	n/a	HORSE[10] HORSES[8]
408	IGNORE	18	0.0247583	n/a	n/a	n/a	IGNORE[2] IGNORED[15] IGNORING[1]
409	LARGE	18	0.0247583	n/a	n/a	n/a	LARGE[15] LARGER[3]
410	MARCH	18	0.0247583	n/a	n/a	n/a	MARCH[7] MARCHED[9] MARCHING[2]
411	MUSIC	18	0.0247583	9	36	0.658958
412	NEAR	18	0.0247583	n/a	n/a	n/a	NEAR[17] NEAREST[1]
413	NECK	18	0.0247583	10	40	0.64041
414	PLANT	18	0.0247583	n/a	n/a	n/a	PLANT[8] PLANTED[1] PLANTING[2] PLANTS[7]
415	PRETTY	18	0.0247583	n/a	n/a	n/a	PRETTY[16] PRETTIEST[2]
416	ROLL	18	0.0247583	n/a	n/a	n/a	ROLL[5] ROLLED[9] ROLLING[1] ROLLS[3]
417	RUSH	18	0.0247583	n/a	n/a	n/a	RUSH[2] RUSHED[13] RUSHING[3]
418	SAVE	18	0.0247583	n/a	n/a	n/a	SAVE[13] SAVED[4] SAVING[1]
419	SHUT	18	0.0247583	n/a	n/a	n/a	SHUT[16] SHUTS[1] SHUTTING[1]
420	SLEEP	18	0.0247583	n/a	n/a	n/a	SLEEP[8] SLEEPING[2] SLEPT[8]
421	SOMETIMES	18	0.0247583	10	40	0.710482
422	SONG	18	0.0247583	n/a	n/a	n/a	SONG[12] SONGS[6]
423	SPEND	18	0.0247583	n/a	n/a	n/a	SPEND[3] SPENDING[6] SPENDS[1] SPENT[8]
424	SURPRISE	18	0.0247583	n/a	n/a	n/a	SURPRISE[11] SURPRISED[5] SURPRISING[2]
425	THEY'D	18	0.0247583	12	48	0.773434
426	THIN	18	0.0247583	14	56	0.821566
427	TOWARDS	18	0.0247583	11	44	0.710482
428	WHAT'S	18	0.0247583	12	48	0.746371
429	WHISPER	18	0.0247583	n/a	n/a	n/a	WHISPER[1] WHISPERED[15] WHISPERING[2]
430	WIND	18	0.0247583	n/a	n/a	n/a	WIND[11] WINDED[1] WINDING[2] WINDS[2] WOUND[2]
431	AGE	17	0.0233828	n/a	n/a	n/a	AGE[13] AGED[1] AGES[3]
432	BIRD	17	0.0233828	n/a	n/a	n/a	BIRD[9] BIRDS[8]
433	BOMB	17	0.0233828	n/a	n/a	n/a	BOMB[5] BOMBED[4] BOMBING[4] BOMBS[4]
434	BREATH	17	0.0233828	n/a	n/a	n/a	BREATH[16] BREATHS[1]
435	COPY	17	0.0233828	n/a	n/a	n/a	COPY[7] COPIED[4] COPIES[2] COPYING[4]
436	COTTON	17	0.0233828	6	24	0.666424
437	DEAR	17	0.0233828	4	16	0.432085
438	DECIDE	17	0.0233828	n/a	n/a	n/a	DECIDE[3] DECIDED[13] DECIDING[1]
439	DEPARTMENT	17	0.0233828	n/a	n/a	n/a	DEPARTMENT[16] DEPARTMENTS[1]
440	DRY	17	0.0233828	n/a	n/a	n/a	DRY[11] DRIED[6]
441	EARTH	17	0.0233828	8	32	0.645257
442	EVER	17	0.0233828	11	44	0.713409
443	FACT	17	0.0233828	13	52	0.786198
444	GROUP	17	0.0233828	n/a	n/a	n/a	GROUP[13] GROUPS[4]
445	KILL	17	0.0233828	n/a	n/a	n/a	KILL[8] KILLED[8] KILLING[1]
446	LIP	17	0.0233828	n/a	n/a	n/a	LIP[2] LIPS[15]
447	MINUTE	17	0.0233828	n/a	n/a	n/a	MINUTE[5] MINUTES[12]
448	PAIR	17	0.0233828	n/a	n/a	n/a	PAIR[14] PAIRS[3]
449	PALE	17	0.0233828	n/a	n/a	n/a	PALE[16] PALING[1]
450	PARENT	17	0.0233828	n/a	n/a	n/a	PARENT[1] PARENTS[16]
451	SCARE	17	0.0233828	n/a	n/a	n/a	SCARE[1] SCARED[16]
452	SHOOT	17	0.0233828	n/a	n/a	n/a	SHOOT[1] SHOOTING[1] SHOOTS[3] SHOT[12]
453	SICHUAN	17	0.0233828	10	40	0.70097
454	SIGHT	17	0.0233828	n/a	n/a	n/a	SIGHT[15] SIGHTED[1] SIGHTS[1]
455	SIX	17	0.0233828	11	44	0.726413
456	SPEAK	17	0.0233828	n/a	n/a	n/a	SPEAK[3] SPEAKING[6] SPOKE[7] SPOKEN[1]
457	SPORT	17	0.0233828	n/a	n/a	n/a	SPORT[0] SPORTS[17]
458	STAY	17	0.0233828	n/a	n/a	n/a	STAY[13] STAYED[3] STAYS[1]
459	STRAIGHT	17	0.0233828	12	48	0.754479
460	TROUSERS	17	0.0233828	n/a	n/a	n/a	TROUSERS[14] TROUSER[3]
461	WASH	17	0.0233828	n/a	n/a	n/a	WASH[7] WASHED[7] WASHING[3]
462	YELL	17	0.0233828	n/a	n/a	n/a	YELL[2] YELLED[14] YELLING[1]
463	BEND	16	0.0220073	n/a	n/a	n/a	BEND[0] BENDING[1] BENT[15]
464	BODY	16	0.0220073	n/a	n/a	n/a	BODY[13] BODIES[3]
465	BRANCH	16	0.0220073	n/a	n/a	n/a	BRANCH[4] BRANCHED[1] BRANCHES[11]
466	BUMBLEBEE	16	0.0220073	7	28	0.619557
467	CHURCH	16	0.0220073	n/a	n/a	n/a	CHURCH[15] CHURCHES[1]
468	CLEAR	16	0.0220073	n/a	n/a	n/a	CLEAR[15] CLEARED[1]
469	COOK	16	0.0220073	n/a	n/a	n/a	COOK[8] COOKED[4] COOKING[4]
470	FILL	16	0.0220073	n/a	n/a	n/a	FILL[6] FILLED[5] FILLING[5]
471	FLOOR	16	0.0220073	n/a	n/a	n/a	FLOOR[15] FLOORS[1]
472	HOSPITAL	16	0.0220073	n/a	n/a	n/a	HOSPITAL[15] HOSPITALS[1]
473	KEY	16	0.0220073	n/a	n/a	n/a	KEY[3] KEYS[13]
474	KUNMING	16	0.0220073	6	24	0.474343
475	MANAGE	16	0.0220073	n/a	n/a	n/a	MANAGE[4] MANAGED[12]
476	OBVIOUSLY	16	0.0220073	9	36	0.69114
477	PAINT	16	0.0220073	n/a	n/a	n/a	PAINT[5] PAINTED[8] PAINTING[3]
478	PASTE	16	0.0220073	n/a	n/a	n/a	PASTE[12] PASTED[4]
479	PAY	16	0.0220073	n/a	n/a	n/a	PAY[4] PAID[10] PAYING[2]
480	PROBABLY	16	0.0220073	13	52	0.785401
481	RAIN	16	0.0220073	n/a	n/a	n/a	RAIN[13] RAINED[2] RAINS[1]
482	READY	16	0.0220073	12	48	0.805503
483	SENSE	16	0.0220073	n/a	n/a	n/a	SENSE[12] SENSED[3] SENSES[1]
484	SPY	16	0.0220073	n/a	n/a	n/a	SPY[14] SPIES[2]
485	STEAL	16	0.0220073	n/a	n/a	n/a	STEAL[4] STEALING[3] STOLE[7] STOLEN[2]
486	SWEET	16	0.0220073	n/a	n/a	n/a	SWEET[15] SWEETEST[1]
487	TEAM	16	0.0220073	n/a	n/a	n/a	TEAM[14] TEAMS[2]
488	TIGER	16	0.0220073	n/a	n/a	n/a	TIGER[7] TIGERS[9]
489	TOUCH	16	0.0220073	n/a	n/a	n/a	TOUCH[10] TOUCHED[4] TOUCHES[1] TOUCHING[1]
490	TRAIN	16	0.0220073	n/a	n/a	n/a	TRAIN[3] TRAINING[13]
491	TRIP	16	0.0220073	n/a	n/a	n/a	TRIP[13] TRIPPED[1] TRIPPING[1] TRIPS[1]
492	TROUBLE	16	0.0220073	10	40	0.704753
493	UNION	16	0.0220073	11	44	0.69114
494	WE'LL	16	0.0220073	9	36	0.69114
495	AFTERNOON	15	0.0206319	11	44	0.69603
496	ANTI	15	0.0206319	8	32	0.568763
497	BABY	15	0.0206319	n/a	n/a	n/a	BABY[14] BABIES[1]
498	BLOW	15	0.0206319	n/a	n/a	n/a	BLOW[6] BLEW[3] BLOWING[3] BLOWN[3]
499	CASE	15	0.0206319	n/a	n/a	n/a	CASE[14] CASES[1]
500	CHANCE	15	0.0206319	10	40	0.711832
501	COUPLE	15	0.0206319	11	44	0.746371
502	DISTANCE	15	0.0206319	n/a	n/a	n/a	DISTANCE[14] DISTANCES[1]
503	DRINK	15	0.0206319	n/a	n/a	n/a	DRINK[6] DRANK[2] DRINKING[2] DRINKS[3] DRUNK[2]
504	ENEMY	15	0.0206319	n/a	n/a	n/a	ENEMY[13] ENEMIES[2]
505	FAST	15	0.0206319	n/a	n/a	n/a	FAST[11] FASTER[4]
506	FREE	15	0.0206319	n/a	n/a	n/a	FREE[13] FREED[1] FREEING[1]
507	GOD	15	0.0206319	10	40	0.711832
508	HOLIDAY	15	0.0206319	n/a	n/a	n/a	HOLIDAY[5] HOLIDAYS[10]
509	KICK	15	0.0206319	n/a	n/a	n/a	KICK[7] KICKED[3] KICKING[4] KICKS[1]
510	LOCAL	15	0.0206319	12	48	0.765542
511	MESS	15	0.0206319	n/a	n/a	n/a	MESS[8] MESSED[6] MESSING[1]
512	PAD	15	0.0206319	n/a	n/a	n/a	PAD[0] PADDED[14] PADS[1]
513	SHEONA'S	15	0.0206319	9	36	0.652915
514	SKIN	15	0.0206319	n/a	n/a	n/a	SKIN[14] SKINNED[1]
515	STAIRS	15	0.0206319	11	44	0.639688
516	STREET	15	0.0206319	n/a	n/a	n/a	STREET[14] STREETS[1]
517	SWEAT	15	0.0206319	n/a	n/a	n/a	SWEAT[13] SWEATED[2]
518	TERRIBLE	15	0.0206319	10	40	0.746371
519	WARM	15	0.0206319	n/a	n/a	n/a	WARM[13] WARMED[2]
520	YENCHING	15	0.0206319	5	20	0.558048
521	AGREE	14	0.0192564	n/a	n/a	n/a	AGREE[5] AGREED[9]
522	ANGRY	14	0.0192564	11	44	0.744029
523	BECOME	14	0.0192564	n/a	n/a	n/a	BECOME[7] BECAME[7]
524	CHONGQING	14	0.0192564	12	48	0.765949
525	CLOTH	14	0.0192564	7	28	0.610834
526	CROSS	14	0.0192564	n/a	n/a	n/a	CROSS[6] CROSSED[6] CROSSER[1] CROSSING[1]
527	DUST	14	0.0192564	n/a	n/a	n/a	DUST[12] DUSTING[2]
528	FEED	14	0.0192564	n/a	n/a	n/a	FEED[5] FED[5] FEEDING[4]
529	IMPROVE	14	0.0192564	n/a	n/a	n/a	IMPROVE[3] IMPROVED[10] IMPROVING[1]
530	MUTTER	14	0.0192564	n/a	n/a	n/a	MUTTER[0] MUTTERED[10] MUTTERING[4]
531	NICE	14	0.0192564	11	44	0.765949
532	OFFER	14	0.0192564	n/a	n/a	n/a	OFFER[3] OFFERED[9] OFFERING[2]
533	PAST	14	0.0192564	10	40	0.723844
534	PICTURE	14	0.0192564	n/a	n/a	n/a	PICTURE[6] PICTURES[8]
535	PLEASE	14	0.0192564	n/a	n/a	n/a	PLEASE[8] PLEASED[6]
536	POKE	14	0.0192564	n/a	n/a	n/a	POKE[1] POKED[12] POKING[1]
537	POUR	14	0.0192564	n/a	n/a	n/a	POUR[1] POURED[5] POURING[7] POURS[1]
538	RABBIT	14	0.0192564	n/a	n/a	n/a	RABBIT[12] RABBITS[2]
539	REALIZE	14	0.0192564	n/a	n/a	n/a	REALIZE[0] REALIZED[14]
540	SIGN	14	0.0192564	n/a	n/a	n/a	SIGN[5] SIGNED[7] SIGNING[1] SIGNS[1]
541	SMOKE	14	0.0192564	n/a	n/a	n/a	SMOKE[10] SMOKES[1] SMOKING[3]
542	SPOT	14	0.0192564	n/a	n/a	n/a	SPOT[7] SPOTTED[7]
543	SPRING	14	0.0192564	n/a	n/a	n/a	SPRING[13] SPRINGS[1]
544	STRIP	14	0.0192564	n/a	n/a	n/a	STRIP[5] STRIPS[9]
545	YOUTH	14	0.0192564	7	28	0.523935
546	ABOVE	13	0.017881	6	24	0.385882
547	ANYWAY	13	0.017881	11	44	0.769231
548	BALL	13	0.017881	n/a	n/a	n/a	BALL[11] BALLS[2]
549	BEE	13	0.017881	n/a	n/a	n/a	BEE[6] BEES[7]
550	BESIDES	13	0.017881	8	32	0.698959
551	CARE	13	0.017881	n/a	n/a	n/a	CARE[9] CARED[4]
552	DIFFICULT	13	0.017881	8	32	0.678934
553	EIGHT	13	0.017881	9	36	0.593344
554	EXPRESSION	13	0.017881	n/a	n/a	n/a	EXPRESSION[12] EXPRESSIONS[1]
555	FAIRY	13	0.017881	n/a	n/a	n/a	FAIRY[7] FAIRIES[6]
556	FATHER'S	13	0.017881	10	40	0.743657
557	FIGURE	13	0.017881	n/a	n/a	n/a	FIGURE[7] FIGURED[3] FIGURES[2] FIGURING[1]
558	FUNNY	13	0.017881	n/a	n/a	n/a	FUNNY[11] FUNNIER[1] FUNNIEST[1]
559	GUESS	13	0.017881	n/a	n/a	n/a	GUESS[6] GUESSED[5] GUESSING[2]
560	HEAVY	13	0.017881	n/a	n/a	n/a	HEAVY[12] HEAVIER[1]
561	HOUR	13	0.017881	n/a	n/a	n/a	HOUR[9] HOURS[4]
562	HUGE	13	0.017881	8	32	0.642233
563	INSTEAD	13	0.017881	11	44	0.743657
564	LEAD	13	0.017881	n/a	n/a	n/a	LEAD[5] LEADING[2] LEADS[1] LED[5]
565	MARKET	13	0.017881	n/a	n/a	n/a	MARKET[11] MARKETS[2]
566	NANJING	13	0.017881	8	32	0.625227
567	PRESS	13	0.017881	n/a	n/a	n/a	PRESS[3] PRESSED[9] PRESSING[1]
568	PUSH	13	0.017881	n/a	n/a	n/a	PUSH[4] PUSHED[8] PUSHING[1]
569	SENIOR	13	0.017881	9	36	0.642233
570	SHAKE	13	0.017881	n/a	n/a	n/a	SHAKE[3] SHAKING[2] SHOOK[8]
571	SILENT	13	0.017881	11	44	0.720413
572	STORY	13	0.017881	n/a	n/a	n/a	STORY[11] STORIES[2]
573	STOVE	13	0.017881	6	24	0.43888
574	SUN	13	0.017881	11	44	0.769231
575	TAIL	13	0.017881	5	20	0.43888
576	TWENTY	13	0.017881	10	40	0.720413
577	UNIFORM	13	0.017881	n/a	n/a	n/a	UNIFORM[7] UNIFORMS[6]
578	WHENEVER	13	0.017881	10	40	0.720413
579	WHETHER	13	0.017881	9	36	0.698959
580	WILD	13	0.017881	7	28	0.660088
581	WOOD	13	0.017881	n/a	n/a	n/a	WOOD[7] WOODS[6]
582	AFRAID	12	0.0165055	8	32	0.671082
583	APPARENTLY	12	0.0165055	11	44	0.746371
584	BANG	12	0.0165055	n/a	n/a	n/a	BANG[3] BANGED[4] BANGING[5]
585	BRUSH	12	0.0165055	n/a	n/a	n/a	BRUSH[9] BRUSHED[3]
586	CHOOSE	12	0.0165055	n/a	n/a	n/a	CHOOSE[6] CHOSE[2] CHOSEN[4]
587	CLASSMATE	12	0.0165055	n/a	n/a	n/a	CLASSMATE[1] CLASSMATES[11]
588	EASY	12	0.0165055	10	40	0.671082
589	EGG	12	0.0165055	n/a	n/a	n/a	EGG[5] EGGS[7]
590	EXCITEMENT	12	0.0165055	6	24	0.629289
591	FORWARD	12	0.0165055	n/a	n/a	n/a	FORWARD[10] FORWARDS[2]
592	FUR	12	0.0165055	5	20	0.402735
593	FURIOUS	12	0.0165055	8	32	0.671082
594	GOVERNMENT	12	0.0165055	8	32	0.629289
595	LEAST	12	0.0165055	10	40	0.719024
596	LIE	12	0.0165055	n/a	n/a	n/a	LIE[3] LIED[1] LYING[8]
597	MEET	12	0.0165055	n/a	n/a	n/a	MEET[4] MEETING[3] MET[5]
598	MUSCLE	12	0.0165055	n/a	n/a	n/a	MUSCLE[2] MUSCLES[10]
599	NOTE	12	0.0165055	n/a	n/a	n/a	NOTE[7] NOTES[5]
600	PERSON	12	0.0165055	10	40	0.694112
601	PRECIOUS	12	0.0165055	8	32	0.719024
602	PROMISE	12	0.0165055	n/a	n/a	n/a	PROMISE[6] PROMISED[6]
603	QUICKLY	12	0.0165055	9	36	0.719024
604	SEVEN	12	0.0165055	8	32	0.629289
605	SEW	12	0.0165055	n/a	n/a	n/a	SEW[2] SEWED[3] SEWING[6] SEWN[1]
606	SHRIEK	12	0.0165055	n/a	n/a	n/a	SHRIEK[2] SHRIEKED[6] SHRIEKING[2] SHRIEKS[2]
607	SHUTTLECOCK	12	0.0165055	3	12	0.367082
608	SLOWLY	12	0.0165055	10	40	0.777048
609	SORRY	12	0.0165055	9	36	0.719024
610	STRANGE	12	0.0165055	n/a	n/a	n/a	STRANGE[11] STRANGER[1]
611	SURELY	12	0.0165055	7	28	0.629289
612	VARIETY	12	0.0165055	n/a	n/a	n/a	VARIETY[4] VARIETIES[8]
613	WAISTCOAT	12	0.0165055	2	8	0.0839316
614	WEREN'T	12	0.0165055	9	36	0.719024
615	WING	12	0.0165055	n/a	n/a	n/a	WING[4] WINGS[8]
616	WIPE	12	0.0165055	n/a	n/a	n/a	WIPE[2] WIPED[6] WIPING[4]
617	AMONG	11	0.01513	10	40	0.69136
618	ANSWER	11	0.01513	n/a	n/a	n/a	ANSWER[9] ANSWERED[1] ANSWERS[1]
619	BELLY	11	0.01513	n/a	n/a	n/a	BELLY[8] BELLIES[3]
620	BOARD	11	0.01513	n/a	n/a	n/a	BOARD[6] BOARDED[2] BOARDING[1] BOARDS[2]
621	BOTHER	11	0.01513	n/a	n/a	n/a	BOTHER[7] BOTHERED[3] BOTHERING[1]
622	BUCKET	11	0.01513	n/a	n/a	n/a	BUCKET[5] BUCKETS[6]
623	CAKE	11	0.01513	n/a	n/a	n/a	CAKE[4] CAKES[7]
624	CAMP	11	0.01513	n/a	n/a	n/a	CAMP[8] CAMPED[1] CAMPING[2]
625	CAREFULLY	11	0.01513	9	36	0.69136
626	COLLECT	11	0.01513	n/a	n/a	n/a	COLLECT[6] COLLECTED[4] COLLECTING[1]
627	CUB	11	0.01513	2	8	0.0911484
628	DANCE	11	0.01513	n/a	n/a	n/a	DANCE[7] DANCED[2] DANCING[2]
629	DEEP	11	0.01513	8	32	0.69136
630	DETERMINE	11	0.01513	n/a	n/a	n/a	DETERMINE[0] DETERMINED[11]
631	DUTY	11	0.01513	n/a	n/a	n/a	DUTY[8] DUTIES[3]
632	EARLY	11	0.01513	9	36	0.754112
633	EFFORT	11	0.01513	n/a	n/a	n/a	EFFORT[10] EFFORTS[1]
634	EXCLAIM	11	0.01513	n/a	n/a	n/a	EXCLAIM[2] EXCLAIMED[9]
635	EXPLAIN	11	0.01513	n/a	n/a	n/a	EXPLAIN[4] EXPLAINED[5] EXPLAINING[2]
636	FEATHER	11	0.01513	n/a	n/a	n/a	FEATHER[0] FEATHERS[11]
637	GAME	11	0.01513	n/a	n/a	n/a	GAME[10] GAMES[1]
638	GHOST	11	0.01513	n/a	n/a	n/a	GHOST[2] GHOSTS[9]
639	GUN	11	0.01513	n/a	n/a	n/a	GUN[5] GUNNED[1] GUNS[5]
640	HUSHENG	11	0.01513	3	12	0.321299
641	INSIST	11	0.01513	n/a	n/a	n/a	INSIST[0] INSISTED[9] INSISTING[1] INSISTS[1]
642	INTEREST	11	0.01513	n/a	n/a	n/a	INTEREST[1] INTERESTED[4] INTERESTING[6]
643	MEAT	11	0.01513	6	24	0.534113
644	MILITARY	11	0.01513	10	40	0.69136
645	MODEL	11	0.01513	4	16	0.5158
646	MOUNTAIN	11	0.01513	n/a	n/a	n/a	MOUNTAIN[2] MOUNTAINS[9]
647	NOODLE	11	0.01513	n/a	n/a	n/a	NOODLE[1] NOODLES[10]
648	NOTICE	11	0.01513	n/a	n/a	n/a	NOTICE[4] NOTICED[4] NOTICING[3]
649	PROBLEM	11	0.01513	7	28	0.664355
650	PROPER	11	0.01513	6	24	0.616001
651	QUESTION	11	0.01513	n/a	n/a	n/a	QUESTION[8] QUESTIONS[3]
652	REASON	11	0.01513	7	28	0.639366
653	RIDE	11	0.01513	n/a	n/a	n/a	RIDE[6] RIDING[4] RODE[1]
654	ROW	11	0.01513	n/a	n/a	n/a	ROW[5] ROWS[6]
655	SHEET	11	0.01513	n/a	n/a	n/a	SHEET[4] SHEETS[7]
656	SHINE	11	0.01513	n/a	n/a	n/a	SHINE[4] SHINING[2] SHONE[5]
657	SHINY	11	0.01513	n/a	n/a	n/a	SHINY[10] SHINIER[1]
658	SINGLE	11	0.01513	8	32	0.639366
659	STRIDE	11	0.01513	n/a	n/a	n/a	STRIDE[3] STRIDES[1] STRODE[7]
660	THIRD	11	0.01513	9	36	0.639366
661	TRUE	11	0.01513	8	32	0.616001
662	UNITE	11	0.01513	n/a	n/a	n/a	UNITE[0] UNITED[11]
663	WIN	11	0.01513	n/a	n/a	n/a	WIN[4] WINNING[1] WON[6]
664	YAN'AN	11	0.01513	7	28	0.639366
665	ADD	10	0.0137546	n/a	n/a	n/a	ADD[2] ADDED[7] ADDING[1]
666	AGO	10	0.0137546	7	28	0.728552
667	ALONE	10	0.0137546	8	32	0.692207
668	AREA	10	0.0137546	n/a	n/a	n/a	AREA[8] AREAS[2]
669	BANK	10	0.0137546	n/a	n/a	n/a	BANK[7] BANKING[1] BANKS[2]
670	BEG	10	0.0137546	n/a	n/a	n/a	BEG[0] BEGGED[9] BEGGING[1]
671	BOOKSHOP	10	0.0137546	n/a	n/a	n/a	BOOKSHOP[9] BOOKSHOPS[1]
672	BREEZE	10	0.0137546	9	36	0.728552
673	CERTAINLY	10	0.0137546	8	32	0.728552
674	CHEER	10	0.0137546	n/a	n/a	n/a	CHEER[4] CHEERED[2] CHEERING[3] CHEERS[1]
675	CHOPSTICK	10	0.0137546	n/a	n/a	n/a	CHOPSTICK[0] CHOPSTICKS[10]
676	CLEAN	10	0.0137546	n/a	n/a	n/a	CLEAN[7] CLEANED[1] CLEANER[1] CLEANING[1]
677	COOL	10	0.0137546	n/a	n/a	n/a	COOL[8] COOLED[1] COOLER[1]
678	DORMITORY	10	0.0137546	n/a	n/a	n/a	DORMITORY[8] DORMITORIES[2]
679	DRAG	10	0.0137546	n/a	n/a	n/a	DRAG[2] DRAGGED[5] DRAGGING[3]
680	ESPECIALLY	10	0.0137546	8	32	0.659721
681	EXCITE	10	0.0137546	n/a	n/a	n/a	EXCITE[0] EXCITED[10]
682	EXPEDITIONARY	10	0.0137546	5	20	0.552786
683	FAIL	10	0.0137546	n/a	n/a	n/a	FAIL[1] FAILED[8] FAILS[1]
684	FAINT	10	0.0137546	n/a	n/a	n/a	FAINT[6] FAINTED[3] FAINTER[1]
685	FIGHTER	10	0.0137546	n/a	n/a	n/a	FIGHTER[8] FIGHTERS[2]
686	FLAT	10	0.0137546	9	36	0.728552
687	GATE	10	0.0137546	n/a	n/a	n/a	GATE[9] GATES[1]
688	GOAT	10	0.0137546	n/a	n/a	n/a	GOAT[9] GOATS[1]
689	HERO	10	0.0137546	n/a	n/a	n/a	HERO[8] HEROES[2]
690	HURRY	10	0.0137546	n/a	n/a	n/a	HURRY[5] HURRIED[5]
691	IMMEDIATELY	10	0.0137546	8	32	0.692207
692	KILOMETRE	10	0.0137546	n/a	n/a	n/a	KILOMETRE[2] KILOMETRES[8]
693	LEATHER	10	0.0137546	7	28	0.659721
694	LESS	10	0.0137546	7	28	0.630078
695	LOUD	10	0.0137546	n/a	n/a	n/a	LOUD[9] LOUDER[1]
696	LOVELY	10	0.0137546	7	28	0.659721
697	LOW	10	0.0137546	n/a	n/a	n/a	LOW[9] LOWER[1]
698	LUNCH	10	0.0137546	8	32	0.692207
699	MATERIAL	10	0.0137546	n/a	n/a	n/a	MATERIAL[4] MATERIALS[6]
700	MEDICINE	10	0.0137546	n/a	n/a	n/a	MEDICINE[9] MEDICINES[1]
701	METRE	10	0.0137546	n/a	n/a	n/a	METRE[1] METRES[9]
702	NEARLY	10	0.0137546	8	32	0.692207
703	OFFICER	10	0.0137546	4	16	0.343053
704	ORGANIZE	10	0.0137546	n/a	n/a	n/a	ORGANIZE[1] ORGANIZED[7] ORGANIZING[2]
705	PAIN	10	0.0137546	8	32	0.692207
706	PERFORMANCE	10	0.0137546	n/a	n/a	n/a	PERFORMANCE[9] PERFORMANCES[1]
707	PIPE	10	0.0137546	n/a	n/a	n/a	PIPE[7] PIPED[1] PIPES[2]
708	PREPARE	10	0.0137546	n/a	n/a	n/a	PREPARE[2] PREPARED[4] PREPARING[4]
709	PURPLE	10	0.0137546	n/a	n/a	n/a	PURPLE[8] PURPLES[2]
710	REAL	10	0.0137546	8	32	0.692207
711	SCREAM	10	0.0137546	n/a	n/a	n/a	SCREAM[1] SCREAMED[6] SCREAMING[2] SCREAMS[1]
712	SHARE	10	0.0137546	n/a	n/a	n/a	SHARE[4] SHARED[6]
713	SITUATION	10	0.0137546	8	32	0.659721
714	SLIP	10	0.0137546	n/a	n/a	n/a	SLIP[2] SLIPPED[6] SLIPPING[1] SLIPS[1]
715	SQUEEZE	10	0.0137546	n/a	n/a	n/a	SQUEEZE[0] SQUEEZED[9] SQUEEZING[1]
716	TERRIFY	10	0.0137546	n/a	n/a	n/a	TERRIFY[0] TERRIFIED[8] TERRIFYING[2]
717	THICK	10	0.0137546	n/a	n/a	n/a	THICK[9] THICKER[1]
718	TOILET	10	0.0137546	4	16	0.507958
719	UPSET	10	0.0137546	n/a	n/a	n/a	UPSET[8] UPSETTING[2]
720	VISIT	10	0.0137546	n/a	n/a	n/a	VISIT[5] VISITED[1] VISITING[2] VISITS[2]
721	WEATHER	10	0.0137546	7	28	0.60264
722	WEIRD	10	0.0137546	8	32	0.692207
723	WRAP	10	0.0137546	n/a	n/a	n/a	WRAP[0] WRAPPED[8] WRAPPING[2]
724	YESTERDAY	10	0.0137546	4	16	0.576978
725	YUNNAN	10	0.0137546	8	32	0.659721
726	ALTHOUGH	9	0.0123791	7	28	0.69947
727	ANIMAL	9	0.0123791	n/a	n/a	n/a	ANIMAL[6] ANIMALS[3]
728	BASE	9	0.0123791	n/a	n/a	n/a	BASE[7] BASED[1] BASES[1]
729	BOAT	9	0.0123791	n/a	n/a	n/a	BOAT[8] BOATS[1]
730	BROWN	9	0.0123791	6	24	0.589767
731	BULLET	9	0.0123791	n/a	n/a	n/a	BULLET[5] BULLETS[4]
732	CHARACTER	9	0.0123791	n/a	n/a	n/a	CHARACTER[3] CHARACTERS[6]
733	CHARGE	9	0.0123791	n/a	n/a	n/a	CHARGE[6] CHARGED[3]
734	CHOP	9	0.0123791	n/a	n/a	n/a	CHOP[0] CHOPPED[4] CHOPPING[5]
735	COUNT	9	0.0123791	n/a	n/a	n/a	COUNT[3] COUNTED[4] COUNTING[2]
736	CRAZY	9	0.0123791	n/a	n/a	n/a	CRAZY[8] CRAZIES[1]
737	DESK	9	0.0123791	n/a	n/a	n/a	DESK[8] DESKS[1]
738	DIRT	9	0.0123791	6	24	0.622773
739	DISH	9	0.0123791	n/a	n/a	n/a	DISH[3] DISHES[6]
740	DRESS	9	0.0123791	n/a	n/a	n/a	DRESS[2] DRESSED[7]
741	EDITOR	9	0.0123791	n/a	n/a	n/a	EDITOR[8] EDITORS[1]
742	EMPTY	9	0.0123791	n/a	n/a	n/a	EMPTY[7] EMPTIED[2]
743	EVENTUALLY	9	0.0123791	9	36	0.746371
744	EXACTLY	9	0.0123791	6	24	0.589767
745	FILLY	9	0.0123791	2	8	0.110015
746	FOLD	9	0.0123791	n/a	n/a	n/a	FOLD[1] FOLDED[5] FOLDING[3]
747	GALA	9	0.0123791	3	12	0.307048
748	HEAVEN	9	0.0123791	n/a	n/a	n/a	HEAVEN[6] HEAVENS[3]
749	HOLE	9	0.0123791	n/a	n/a	n/a	HOLE[6] HOLED[1] HOLES[2]
750	HUANG	9	0.0123791	8	32	0.69947
751	IMPORTANT	9	0.0123791	7	28	0.658958
752	INDIA	9	0.0123791	3	12	0.386634
753	INVITE	9	0.0123791	n/a	n/a	n/a	INVITE[2] INVITED[5] INVITING[2]
754	LEAP	9	0.0123791	n/a	n/a	n/a	LEAP[1] LEAPING[2] LEAPS[3] LEAPT[3]
755	LESSON	9	0.0123791	n/a	n/a	n/a	LESSON[2] LESSONS[7]
756	MARK'S	9	0.0123791	4	16	0.453881
757	MATCH	9	0.0123791	n/a	n/a	n/a	MATCH[5] MATCHED[2] MATCHES[2]
758	MATHS	9	0.0123791	5	20	0.559226
759	MILK	9	0.0123791	n/a	n/a	n/a	MILK[8] MILKING[1]
760	NANKING	9	0.0123791	6	24	0.589767
761	OCCUPY	9	0.0123791	n/a	n/a	n/a	OCCUPY[1] OCCUPIED[8]
762	PALM	9	0.0123791	n/a	n/a	n/a	PALM[7] PALMS[2]
763	POCKET	9	0.0123791	n/a	n/a	n/a	POCKET[6] POCKETS[3]
764	POEM	9	0.0123791	n/a	n/a	n/a	POEM[4] POEMS[5]
765	POP	9	0.0123791	n/a	n/a	n/a	POP[4] POPPED[3] POPPING[1] POPS[1]
766	POT	9	0.0123791	n/a	n/a	n/a	POT[7] POTS[2]
767	PROF	9	0.0123791	n/a	n/a	n/a	PROF[7] PROFS[2]
768	PROPERLY	9	0.0123791	9	36	0.746371
769	PURSE	9	0.0123791	n/a	n/a	n/a	PURSE[4] PURSES[4] PURSING[1]
770	QUIET	9	0.0123791	7	28	0.589767
771	RECEIVE	9	0.0123791	n/a	n/a	n/a	RECEIVE[0] RECEIVED[7] RECEIVING[2]
772	SEARCH	9	0.0123791	n/a	n/a	n/a	SEARCH[4] SEARCHED[5]
773	SECRET	9	0.0123791	n/a	n/a	n/a	SECRET[5] SECRETS[4]
774	SHELL	9	0.0123791	n/a	n/a	n/a	SHELL[4] SHELLED[1] SHELLS[4]
775	SIREN	9	0.0123791	n/a	n/a	n/a	SIREN[5] SIRENS[4]
776	SKIRT	9	0.0123791	n/a	n/a	n/a	SKIRT[3] SKIRTS[6]
777	SNAP	9	0.0123791	n/a	n/a	n/a	SNAP[3] SNAPPED[6]
778	SNEAK	9	0.0123791	n/a	n/a	n/a	SNEAK[3] SNEAKED[5] SNEAKING[1]
779	STARE	9	0.0123791	n/a	n/a	n/a	STARE[0] STARED[6] STARING[3]
780	STEAK	9	0.0123791	n/a	n/a	n/a	STEAK[5] STEAKS[4]
781	STRAW	9	0.0123791	6	24	0.530668
782	STRUGGLE	9	0.0123791	n/a	n/a	n/a	STRUGGLE[4] STRUGGLED[3] STRUGGLING[2]
783	SUCK	9	0.0123791	n/a	n/a	n/a	SUCK[3] SUCKED[3] SUCKING[3]
784	SWEAR	9	0.0123791	n/a	n/a	n/a	SWEAR[2] SWORE[6] SWORN[1]
785	TASTE	9	0.0123791	n/a	n/a	n/a	TASTE[4] TASTED[2] TASTES[1] TASTING[2]
786	TEA	9	0.0123791	6	24	0.559226
787	THOUSAND	9	0.0123791	3	12	0.110015
788	TILL	9	0.0123791	4	16	0.50375
789	TREAT	9	0.0123791	n/a	n/a	n/a	TREAT[3] TREATED[2] TREATING[2] TREATS[2]
790	UPSTAIRS	9	0.0123791	6	24	0.589767
791	VEGETABLE	9	0.0123791	n/a	n/a	n/a	VEGETABLE[2] VEGETABLES[7]
792	WAIST	9	0.0123791	7	28	0.658958
793	WIDE	9	0.0123791	6	24	0.658958
794	WOODEN	9	0.0123791	5	20	0.50375
795	ADMIT	8	0.0110037	n/a	n/a	n/a	ADMIT[5] ADMITTED[3]
796	ALLOW	8	0.0110037	n/a	n/a	n/a	ALLOW[1] ALLOWED[7]
797	ANYMORE	8	0.0110037	7	28	0.665572
798	ARGUE	8	0.0110037	n/a	n/a	n/a	ARGUE[1] ARGUED[3] ARGUING[4]
799	BATTLEFIELD	8	0.0110037	8	32	0.719024
800	BREAKFAST	8	0.0110037	6	24	0.578536
801	BREATHE	8	0.0110037	n/a	n/a	n/a	BREATHE[3] BREATHED[3] BREATHING[2]
802	BRILLIANT	8	0.0110037	7	28	0.719024
803	BUG	8	0.0110037	n/a	n/a	n/a	BUG[3] BUGS[5]
804	BURN	8	0.0110037	n/a	n/a	n/a	BURN[3] BURNED[2] BURNING[3]
805	BURY	8	0.0110037	n/a	n/a	n/a	BURY[1] BURIED[7]
806	CAMPUS	8	0.0110037	6	24	0.619557
807	CHANGE	8	0.0110037	n/a	n/a	n/a	CHANGE[6] CHANGED[2]
808	CHENG	8	0.0110037	2	8	0.122654
809	CLASSROOM	8	0.0110037	n/a	n/a	n/a	CLASSROOM[6] CLASSROOMS[2]
810	CLEARLY	8	0.0110037	8	32	0.665572
811	COBBLE	8	0.0110037	n/a	n/a	n/a	COBBLE[0] COBBLED[2] COBBLES[6]
812	COCKEREL	8	0.0110037	3	12	0.24345
813	COLLAR	8	0.0110037	n/a	n/a	n/a	COLLAR[7] COLLARS[1]
814	COLOUR	8	0.0110037	n/a	n/a	n/a	COLOUR[5] COLOURED[1] COLOURS[2]
815	CORNER	8	0.0110037	n/a	n/a	n/a	CORNER[7] CORNERS[1]
816	CRICKET	8	0.0110037	n/a	n/a	n/a	CRICKET[3] CRICKETS[5]
817	DEATH	8	0.0110037	n/a	n/a	n/a	DEATH[7] DEATHS[1]
818	DEFEAT	8	0.0110037	n/a	n/a	n/a	DEFEAT[5] DEFEATED[3]
819	DIALECT	8	0.0110037	6	24	0.578536
820	DISCOVER	8	0.0110037	n/a	n/a	n/a	DISCOVER[0] DISCOVERED[8]
821	DOUBLE	8	0.0110037	7	28	0.665572
822	DREAM	8	0.0110037	n/a	n/a	n/a	DREAM[3] DREAMED[2] DREAMS[3]
823	DRIVE	8	0.0110037	n/a	n/a	n/a	DRIVE[3] DRIVEN[2] DRIVING[1] DROVE[2]
824	EDGE	8	0.0110037	n/a	n/a	n/a	EDGE[7] EDGES[1]
825	ENJOY	8	0.0110037	n/a	n/a	n/a	ENJOY[1] ENJOYED[5] ENJOYING[2]
826	EVENT	8	0.0110037	n/a	n/a	n/a	EVENT[4] EVENTS[4]
827	EXPLOSION	8	0.0110037	n/a	n/a	n/a	EXPLOSION[4] EXPLOSIONS[4]
828	FETCH	8	0.0110037	n/a	n/a	n/a	FETCH[4] FETCHED[3] FETCHING[1]
829	FILM	8	0.0110037	n/a	n/a	n/a	FILM[4] FILMS[4]
830	FIRMLY	8	0.0110037	5	20	0.541169
831	FISH	8	0.0110037	n/a	n/a	n/a	FISH[7] FISHED[1]
832	FIT	8	0.0110037	n/a	n/a	n/a	FIT[2] FITTED[5] FITTING[1]
833	FLING	8	0.0110037	n/a	n/a	n/a	FLING[0] FLUNG[8]
834	FRUIT	8	0.0110037	n/a	n/a	n/a	FRUIT[7] FRUITS[1]
835	GLANCE	8	0.0110037	n/a	n/a	n/a	GLANCE[0] GLANCED[4] GLANCES[2] GLANCING[2]
836	GLARE	8	0.0110037	n/a	n/a	n/a	GLARE[2] GLARED[3] GLARING[3]
837	GLASS	8	0.0110037	n/a	n/a	n/a	GLASS[5] GLASSES[3]
838	GOWN	8	0.0110037	n/a	n/a	n/a	GOWN[5] GOWNS[3]
839	GREY	8	0.0110037	n/a	n/a	n/a	GREY[7] GREYS[1]
840	HALL	8	0.0110037	3	12	0.24345
841	HAT	8	0.0110037	n/a	n/a	n/a	HAT[7] HATS[1]
842	HOMEWORK	8	0.0110037	5	20	0.474343
843	HURT	8	0.0110037	6	24	0.619557
844	INK	8	0.0110037	4	16	0.361334
845	INSTRUCTOR	8	0.0110037	n/a	n/a	n/a	INSTRUCTOR[6] INSTRUCTORS[2]
846	IRON	8	0.0110037	n/a	n/a	n/a	IRON[3] IRONED[2] IRONING[3]
847	ISLAND	8	0.0110037	7	28	0.665572
848	ISN'T	8	0.0110037	4	16	0.33608
849	JOURNALISM	8	0.0110037	4	16	0.443933
850	KNEE	8	0.0110037	n/a	n/a	n/a	KNEE[5] KNEES[3]
851	LAUNCH	8	0.0110037	n/a	n/a	n/a	LAUNCH[1] LAUNCHED[6] LAUNCHING[1]
852	LEAN	8	0.0110037	n/a	n/a	n/a	LEAN[3] LEANED[3] LEANING[2]
853	LET'S	8	0.0110037	5	20	0.541169
854	LIFT	8	0.0110037	n/a	n/a	n/a	LIFT[3] LIFTED[5]
855	MACHINE	8	0.0110037	3	12	0.474343
856	MOVEMENT	8	0.0110037	n/a	n/a	n/a	MOVEMENT[4] MOVEMENTS[4]
857	MS	8	0.0110037	1	4	2.22045e-16
858	NAUGHTY	8	0.0110037	n/a	n/a	n/a	NAUGHTY[7] NAUGHTIEST[1]
859	OTHERWISE	8	0.0110037	8	32	0.719024
860	OURSELVES	8	0.0110037	6	24	0.619557
861	PATCH	8	0.0110037	n/a	n/a	n/a	PATCH[4] PATCHED[1] PATCHES[3]
862	PEN	8	0.0110037	n/a	n/a	n/a	PEN[7] PENS[1]
863	PHOTO	8	0.0110037	n/a	n/a	n/a	PHOTO[5] PHOTOS[3]
864	PLAN	8	0.0110037	n/a	n/a	n/a	PLAN[5] PLANNED[1] PLANNING[2]
865	POOR	8	0.0110037	7	28	0.665572
866	POSITION	8	0.0110037	n/a	n/a	n/a	POSITION[7] POSITIONS[1]
867	POUCH	8	0.0110037	n/a	n/a	n/a	POUCH[3] POUCHES[5]
868	PUFF	8	0.0110037	n/a	n/a	n/a	PUFF[2] PUFFED[4] PUFFING[2]
869	ROOF	8	0.0110037	n/a	n/a	n/a	ROOF[6] ROOFS[2]
870	SATURDAY	8	0.0110037	n/a	n/a	n/a	SATURDAY[7] SATURDAYS[1]
871	SHUYA'S	8	0.0110037	7	28	0.665572
872	SILENCE	8	0.0110037	7	28	0.619557
873	SIMPLE	8	0.0110037	5	20	0.578536
874	SLEEVE	8	0.0110037	n/a	n/a	n/a	SLEEVE[6] SLEEVES[2]
875	SON	8	0.0110037	n/a	n/a	n/a	SON[7] SONS[1]
876	SPARE	8	0.0110037	n/a	n/a	n/a	SPARE[7] SPARED[1]
877	SPORTSGROUND	8	0.0110037	2	8	0.311753
878	STATE	8	0.0110037	n/a	n/a	n/a	STATE[3] STATES[5]
879	STORE	8	0.0110037	4	16	0.361334
880	STORM	8	0.0110037	n/a	n/a	n/a	STORM[7] STORMS[1]
881	SUM	8	0.0110037	n/a	n/a	n/a	SUM[4] SUMS[4]
882	SUPPOSE	8	0.0110037	n/a	n/a	n/a	SUPPOSE[0] SUPPOSED[8]
883	TIBETAN	8	0.0110037	n/a	n/a	n/a	TIBETAN[5] TIBETANS[3]
884	TIE	8	0.0110037	n/a	n/a	n/a	TIE[2] TIED[6]
885	TOOTH	8	0.0110037	n/a	n/a	n/a	TOOTH[0] TEETH[8]
886	USELESS	8	0.0110037	6	24	0.578536
887	WAKE	8	0.0110037	n/a	n/a	n/a	WAKE[2] WOKE[6]
888	WET	8	0.0110037	7	28	0.665572
889	WE'VE	8	0.0110037	6	24	0.619557
890	WOUNDED	8	0.0110037	5	20	0.578536
891	XING	8	0.0110037	5	20	0.474343
892	YET	8	0.0110037	7	28	0.665572
893	ZHONG	8	0.0110037	1	4	2.22045e-16
894	ABSOLUTELY	7	0.00962821	5	20	0.571429
895	ACCENT	7	0.00962821	5	20	0.571429
896	ACCEPT	7	0.00962821	n/a	n/a	n/a	ACCEPT[5] ACCEPTED[2]
897	ACT	7	0.00962821	n/a	n/a	n/a	ACT[3] ACTED[3] ACTING[1]
898	ADMIRE	7	0.00962821	n/a	n/a	n/a	ADMIRE[3] ADMIRED[4]
899	AGRICULTURAL	7	0.00962821	5	20	0.571429
900	AM	7	0.00962821	7	28	0.687359
901	AMAZE	7	0.00962821	n/a	n/a	n/a	AMAZE[0] AMAZED[3] AMAZING[4]
902	ANKLE	7	0.00962821	n/a	n/a	n/a	ANKLE[4] ANKLES[3]
903	APPEAR	7	0.00962821	n/a	n/a	n/a	APPEAR[2] APPEARED[5]
904	ASLEEP	7	0.00962821	7	28	0.687359
905	ATTACK	7	0.00962821	n/a	n/a	n/a	ATTACK[2] ATTACKED[3] ATTACKING[1] ATTACKS[1]
906	AWFUL	7	0.00962821	3	12	0.403735
907	BEHAVE	7	0.00962821	n/a	n/a	n/a	BEHAVE[5] BEHAVED[1] BEHAVING[1]
908	BERRY	7	0.00962821	n/a	n/a	n/a	BERRY[1] BERRIES[6]
909	BOIL	7	0.00962821	n/a	n/a	n/a	BOIL[0] BOILED[3] BOILING[4]
910	BONE	7	0.00962821	n/a	n/a	n/a	BONE[0] BONES[7]
911	BORROW	7	0.00962821	n/a	n/a	n/a	BORROW[3] BORROWED[4]
912	BRAVE	7	0.00962821	5	20	0.571429
913	BRIDGE	7	0.00962821	5	20	0.571429
914	BRITISH	7	0.00962821	3	12	0.273784
915	BUSINESS	7	0.00962821	4	16	0.480767
916	CALLIGRAPHY	7	0.00962821	6	24	0.624888
917	CAT	7	0.00962821	n/a	n/a	n/a	CAT[6] CATS[1]
918	CHAIR	7	0.00962821	n/a	n/a	n/a	CHAIR[6] CHAIRS[1]
919	CHEW	7	0.00962821	n/a	n/a	n/a	CHEW[1] CHEWED[3] CHEWING[3]
920	CHICKEN	7	0.00962821	n/a	n/a	n/a	CHICKEN[4] CHICKENS[3]
921	CHINA'S	7	0.00962821	7	28	0.624888
922	CICADA	7	0.00962821	n/a	n/a	n/a	CICADA[4] CICADAS[3]
923	CLEVER	7	0.00962821	6	24	0.571429
924	COMPARE	7	0.00962821	n/a	n/a	n/a	COMPARE[2] COMPARED[4] COMPARING[1]
925	COMPETE	7	0.00962821	n/a	n/a	n/a	COMPETE[2] COMPETED[1] COMPETING[4]
926	CONTROL	7	0.00962821	n/a	n/a	n/a	CONTROL[5] CONTROLLED[1] CONTROLS[1]
927	CRACK	7	0.00962821	n/a	n/a	n/a	CRACK[1] CRACKED[5] CRACKS[1]
928	CRASH	7	0.00962821	n/a	n/a	n/a	CRASH[0] CRASHED[4] CRASHING[3]
929	CROWD	7	0.00962821	n/a	n/a	n/a	CROWD[3] CROWDED[4]
930	DANGEROUS	7	0.00962821	3	12	0.368734
931	DEED	7	0.00962821	n/a	n/a	n/a	DEED[6] DEEDS[1]
932	DEVELOP	7	0.00962821	n/a	n/a	n/a	DEVELOP[3] DEVELOPED[3] DEVELOPING[1]
933	DIRTY	7	0.00962821	5	20	0.523935
934	DISPLAY	7	0.00962821	3	12	0.440923
935	DOCTOR	7	0.00962821	n/a	n/a	n/a	DOCTOR[6] DOCTORS[1]
936	DOZEN	7	0.00962821	5	20	0.571429
937	EDUCATE	7	0.00962821	n/a	n/a	n/a	EDUCATE[2] EDUCATED[4] EDUCATING[1]
938	EIGHTEEN	7	0.00962821	6	24	0.624888
939	FIST	7	0.00962821	6	24	0.571429
940	FLAME	7	0.00962821	n/a	n/a	n/a	FLAME[1] FLAMES[5] FLAMING[1]
941	FLEE	7	0.00962821	n/a	n/a	n/a	FLEE[1] FLED[4] FLEEING[2]
942	FLUSTER	7	0.00962821	n/a	n/a	n/a	FLUSTER[1] FLUSTERED[6]
943	FREEZE	7	0.00962821	n/a	n/a	n/a	FREEZE[0] FREEZING[3] FROZE[4]
944	FUTURE	7	0.00962821	6	24	0.523935
945	GATHER	7	0.00962821	n/a	n/a	n/a	GATHER[1] GATHERED[4] GATHERING[2]
946	GOODBYE	7	0.00962821	5	20	0.480767
947	GRIN	7	0.00962821	n/a	n/a	n/a	GRIN[1] GRINNED[6]
948	GRIP	7	0.00962821	n/a	n/a	n/a	GRIP[2] GRIPPED[1] GRIPPING[4]
949	HATE	7	0.00962821	n/a	n/a	n/a	HATE[0] HATED[7]
950	HAVEN'T	7	0.00962821	5	20	0.624888
951	IDIOT	7	0.00962821	4	16	0.403735
952	INTRODUCE	7	0.00962821	n/a	n/a	n/a	INTRODUCE[1] INTRODUCED[6]
953	ITALIAN	7	0.00962821	n/a	n/a	n/a	ITALIAN[4] ITALIANS[3]
954	JUICE	7	0.00962821	3	12	0.368734
955	JUNIOR	7	0.00962821	6	24	0.571429
956	KNOCK	7	0.00962821	n/a	n/a	n/a	KNOCK[0] KNOCKED[6] KNOCKING[1]
957	LADY	7	0.00962821	n/a	n/a	n/a	LADY[3] LADIES[4]
958	LID	7	0.00962821	3	12	0.368734
959	LUCKILY	7	0.00962821	7	28	0.687359
960	LUCKY	7	0.00962821	6	24	0.687359
961	MA	7	0.00962821	1	4	0
962	MAGAZINE	7	0.00962821	4	16	0.523935
963	MILITIA	7	0.00962821	3	12	0.273784
964	MUM'S	7	0.00962821	6	24	0.624888
965	NATIONAL	7	0.00962821	5	20	0.624888
966	NEIGHBOUR	7	0.00962821	n/a	n/a	n/a	NEIGHBOUR[1] NEIGHBOURS[6]
967	NOD	7	0.00962821	n/a	n/a	n/a	NOD[0] NODDED[7]
968	OFTEN	7	0.00962821	6	24	0.687359
969	ORDER	7	0.00962821	n/a	n/a	n/a	ORDER[5] ORDERED[2]
970	PANCAKE	7	0.00962821	n/a	n/a	n/a	PANCAKE[3] PANCAKES[4]
971	PARTY	7	0.00962821	n/a	n/a	n/a	PARTY[6] PARTIES[1]
972	PAT	7	0.00962821	n/a	n/a	n/a	PAT[2] PATTED[4] PATTING[1]
973	PEE	7	0.00962821	n/a	n/a	n/a	PEE[4] PEED[1] PEEING[2]
974	PRICE	7	0.00962821	n/a	n/a	n/a	PRICE[4] PRICES[3]
975	PRODUCE	7	0.00962821	n/a	n/a	n/a	PRODUCE[1] PRODUCED[6]
976	PROTEST	7	0.00962821	n/a	n/a	n/a	PROTEST[1] PROTESTED[6]
977	RECITE	7	0.00962821	n/a	n/a	n/a	RECITE[2] RECITED[4] RECITING[1]
978	REGRET	7	0.00962821	n/a	n/a	n/a	REGRET[3] REGRETS[1] REGRETTED[3]
979	REHEARSE	7	0.00962821	n/a	n/a	n/a	REHEARSE[2] REHEARSED[2] REHEARSING[3]
980	REPEAT	7	0.00962821	n/a	n/a	n/a	REPEAT[1] REPEATED[4] REPEATING[2]
981	RETURN	7	0.00962821	n/a	n/a	n/a	RETURN[2] RETURNED[5]
982	ROUSE	7	0.00962821	n/a	n/a	n/a	ROUSE[0] ROUSED[1] ROUSING[6]
983	SCRAPE	7	0.00962821	n/a	n/a	n/a	SCRAPE[0] SCRAPED[2] SCRAPES[3] SCRAPING[2]
984	SERIOUS	7	0.00962821	6	24	0.624888
985	SERVE	7	0.00962821	n/a	n/a	n/a	SERVE[5] SERVED[1] SERVES[1]
986	SHANGHAI	7	0.00962821	5	20	0.571429
987	SHAPE	7	0.00962821	n/a	n/a	n/a	SHAPE[2] SHAPED[1] SHAPES[4]
988	SHOULDN'T	7	0.00962821	6	24	0.624888
989	SIZE	7	0.00962821	n/a	n/a	n/a	SIZE[3] SIZED[4]
990	SLING	7	0.00962821	n/a	n/a	n/a	SLING[1] SLUNG[6]
991	SLOW	7	0.00962821	n/a	n/a	n/a	SLOW[5] SLOWED[1] SLOWER[1]
992	SMOOTH	7	0.00962821	n/a	n/a	n/a	SMOOTH[5] SMOOTHED[1] SMOOTHING[1]
993	SOFT	7	0.00962821	4	16	0.480767
994	SOMEHOW	7	0.00962821	6	24	0.624888
995	SOUTH	7	0.00962821	6	24	0.624888
996	SPACE	7	0.00962821	5	20	0.523935
997	SPECIAL	7	0.00962821	7	28	0.687359
998	SPREAD	7	0.00962821	n/a	n/a	n/a	SPREAD[4] SPREADING[3]
999	SQUARE	7	0.00962821	n/a	n/a	n/a	SQUARE[5] SQUARED[1] SQUARES[1]
1000	STRAIN	7	0.00962821	n/a	n/a	n/a	STRAIN[1] STRAINED[3] STRAINING[1] STRAINS[2]
1001	STRETCH	7	0.00962821	n/a	n/a	n/a	STRETCH[0] STRETCHED[7]
1002	STUPID	7	0.00962821	6	24	0.624888
1003	THANK	7	0.00962821	n/a	n/a	n/a	THANK[4] THANKED[2] THANKS[1]
1004	THEMSELVES	7	0.00962821	7	28	0.687359
1005	THROAT	7	0.00962821	n/a	n/a	n/a	THROAT[6] THROATS[1]
1006	THUNDER	7	0.00962821	n/a	n/a	n/a	THUNDER[4] THUNDERED[2] THUNDERING[1]
1007	TIGHT	7	0.00962821	6	24	0.624888
1008	TINY	7	0.00962821	6	24	0.624888
1009	TOE	7	0.00962821	n/a	n/a	n/a	TOE[1] TOED[5] TOES[1]
1010	TONGUE	7	0.00962821	n/a	n/a	n/a	TONGUE[6] TONGUES[1]
1011	TRANSLATE	7	0.00962821	n/a	n/a	n/a	TRANSLATE[5] TRANSLATED[2]
1012	USUAL	7	0.00962821	6	24	0.624888
1013	VIEW	7	0.00962821	4	16	0.480767
1014	WASTE	7	0.00962821	n/a	n/a	n/a	WASTE[4] WASTED[2] WASTING[1]
1015	WHEREVER	7	0.00962821	6	24	0.687359
1016	WONDERFUL	7	0.00962821	6	24	0.624888
1017	YOU'D	7	0.00962821	7	28	0.624888
1018	YUSHENG'S	7	0.00962821	2	8	0.244782
1019	ZOO	7	0.00962821	n/a	n/a	n/a	ZOO[6] ZOOS[1]
1020	ACCOMPANIMENT	6	0.00825275	n/a	n/a	n/a	ACCOMPANIMENT[5] ACCOMPANIMENTS[1]
1021	ACCORD	6	0.00825275	n/a	n/a	n/a	ACCORD[0] ACCORDING[6]
1022	AH	6	0.00825275	6	24	0.649562
1023	AIM	6	0.00825275	n/a	n/a	n/a	AIM[2] AIMED[3] AIMING[1]
1024	ALLY	6	0.00825275	n/a	n/a	n/a	ALLY[1] ALLIED[5]
1025	AMBULANCE	6	0.00825275	2	8	0.158809
1026	ANXIOUS	6	0.00825275	5	20	0.574222
1027	ANYWHERE	6	0.00825275	5	20	0.574222
1028	AUTUMN	6	0.00825275	5	20	0.574222
1029	BADLY	6	0.00825275	4	16	0.510341
1030	BALANCE	6	0.00825275	n/a	n/a	n/a	BALANCE[4] BALANCED[1] BALANCING[1]
1031	BAMBOO	6	0.00825275	5	20	0.574222
1032	BARE	6	0.00825275	5	20	0.574222
1033	BASIC	6	0.00825275	n/a	n/a	n/a	BASIC[4] BASICS[2]
1034	BENCH	6	0.00825275	n/a	n/a	n/a	BENCH[2] BENCHES[4]
1035	BOTTLE	6	0.00825275	n/a	n/a	n/a	BOTTLE[1] BOTTLES[4] BOTTLING[1]
1036	BOTTOM	6	0.00825275	6	24	0.574222
1037	BOW	6	0.00825275	n/a	n/a	n/a	BOW[3] BOWED[2] BOWING[1]
1038	BRAND	6	0.00825275	4	16	0.453881
1039	CAMERA	6	0.00825275	2	8	0.402735
1040	CARVE	6	0.00825275	n/a	n/a	n/a	CARVE[0] CARVED[6]
1041	CEMETERY	6	0.00825275	4	16	0.510341
1042	CHEEK	6	0.00825275	n/a	n/a	n/a	CHEEK[0] CHEEKED[1] CHEEKS[5]
1043	CHIN	6	0.00825275	3	12	0.402735
1044	CITY	6	0.00825275	4	16	0.510341
1045	COAT	6	0.00825275	n/a	n/a	n/a	COAT[3] COATED[1] COATS[2]
1046	COLLAPSE	6	0.00825275	n/a	n/a	n/a	COLLAPSE[0] COLLAPSED[6]
1047	COMMUNIST	6	0.00825275	n/a	n/a	n/a	COMMUNIST[4] COMMUNISTS[2]
1048	COMPLAIN	6	0.00825275	n/a	n/a	n/a	COMPLAIN[1] COMPLAINED[4] COMPLAINING[1]
1049	COUNTRYSIDE	6	0.00825275	3	12	0.402735
1050	DAILY	6	0.00825275	4	16	0.453881
1051	DAUGHTER	6	0.00825275	n/a	n/a	n/a	DAUGHTER[5] DAUGHTERS[1]
1052	DECLARE	6	0.00825275	n/a	n/a	n/a	DECLARE[0] DECLARED[6]
1053	DEPEND	6	0.00825275	n/a	n/a	n/a	DEPEND[0] DEPENDED[2] DEPENDING[2] DEPENDS[2]
1054	DESPERATE	6	0.00825275	5	20	0.574222
1055	DISAPPOINT	6	0.00825275	n/a	n/a	n/a	DISAPPOINT[0] DISAPPOINTED[6]
1056	DISCUSS	6	0.00825275	n/a	n/a	n/a	DISCUSS[3] DISCUSSED[1] DISCUSSING[2]
1057	DOLL	6	0.00825275	n/a	n/a	n/a	DOLL[5] DOLLS[1]
1058	DONG	6	0.00825275	1	4	0
1059	DOORWAY	6	0.00825275	5	20	0.574222
1060	EIGHTY	6	0.00825275	5	20	0.453881
1061	ENCOURAGE	6	0.00825275	n/a	n/a	n/a	ENCOURAGE[2] ENCOURAGED[2] ENCOURAGING[2]
1062	ENTHUSIASM	6	0.00825275	5	20	0.649562
1063	EXPLOSIVE	6	0.00825275	n/a	n/a	n/a	EXPLOSIVE[1] EXPLOSIVES[5]
1064	FAMOUS	6	0.00825275	6	24	0.649562
1065	FARMER	6	0.00825275	n/a	n/a	n/a	FARMER[0] FARMERS[6]
1066	FEATURE	6	0.00825275	n/a	n/a	n/a	FEATURE[1] FEATURES[5]
1067	FIFTEEN	6	0.00825275	5	20	0.574222
1068	FIFTY	6	0.00825275	6	24	0.649562
1069	FOCUS	6	0.00825275	n/a	n/a	n/a	FOCUS[2] FOCUSSED[4]
1070	FORGIVE	6	0.00825275	n/a	n/a	n/a	FORGIVE[5] FORGAVE[1]
1071	FOURTEEN	6	0.00825275	3	12	0.453881
1072	FRAME	6	0.00825275	n/a	n/a	n/a	FRAME[4] FRAMED[2]
1073	FRESH	6	0.00825275	6	24	0.649562
1074	GOLDEN	6	0.00825275	5	20	0.574222
1075	GUY	6	0.00825275	n/a	n/a	n/a	GUY[5] GUYS[1]
1076	HAMMER	6	0.00825275	n/a	n/a	n/a	HAMMER[3] HAMMERING[3]
1077	HANDSOME	6	0.00825275	5	20	0.574222
1078	HAPPILY	6	0.00825275	5	20	0.574222
1079	HUMAN	6	0.00825275	n/a	n/a	n/a	HUMAN[4] HUMANS[2]
1080	HUMP	6	0.00825275	3	12	0.270504
1081	HURRIEDLY	6	0.00825275	5	20	0.574222
1082	HUSBANDRY	6	0.00825275	5	20	0.510341
1083	IT'LL	6	0.00825275	4	16	0.510341
1084	JEALOUS	6	0.00825275	5	20	0.574222
1085	JOURNEY	6	0.00825275	4	16	0.510341
1086	LAYER	6	0.00825275	n/a	n/a	n/a	LAYER[3] LAYERING[1] LAYERS[2]
1087	LECTURE	6	0.00825275	n/a	n/a	n/a	LECTURE[3] LECTURES[3]
1088	LIN	6	0.00825275	3	12	0.453881
1089	MEANWHILE	6	0.00825275	6	24	0.574222
1090	MISTAKE	6	0.00825275	n/a	n/a	n/a	MISTAKE[3] MISTAKES[1] MISTOOK[2]
1091	MIX	6	0.00825275	n/a	n/a	n/a	MIX[1] MIXED[5]
1092	MOON	6	0.00825275	5	20	0.574222
1093	NARROW	6	0.00825275	6	24	0.649562
1094	NEEDLE	6	0.00825275	n/a	n/a	n/a	NEEDLE[1] NEEDLES[5]
1095	NONE	6	0.00825275	5	20	0.574222
1096	NOR	6	0.00825275	5	20	0.574222
1097	NOWADAYS	6	0.00825275	5	20	0.453881
1098	NUMB	6	0.00825275	n/a	n/a	n/a	NUMB[0] NUMBED[1] NUMBER[5]
1099	OIL	6	0.00825275	n/a	n/a	n/a	OIL[3] OILED[3]
1100	OPIUM	6	0.00825275	1	4	0
1101	OPPOSITE	6	0.00825275	6	24	0.649562
1102	ORIGINALLY	6	0.00825275	5	20	0.649562
1103	OVERHEAD	6	0.00825275	4	16	0.510341
1104	PAVEL	6	0.00825275	1	4	0.311753
1105	PEER	6	0.00825275	n/a	n/a	n/a	PEER[2] PEERED[2] PEERING[2]
1106	PERHAPS	6	0.00825275	5	20	0.649562
1107	PIGEON	6	0.00825275	n/a	n/a	n/a	PIGEON[5] PIGEONS[1]
1108	PILE	6	0.00825275	n/a	n/a	n/a	PILE[3] PILED[2] PILES[1]
1109	PLAYER	6	0.00825275	n/a	n/a	n/a	PLAYER[3] PLAYERS[3]
1110	PRESENT	6	0.00825275	n/a	n/a	n/a	PRESENT[4] PRESENTED[2]
1111	QUIETLY	6	0.00825275	6	24	0.649562
1112	RATHER	6	0.00825275	5	20	0.574222
1113	RELAX	6	0.00825275	n/a	n/a	n/a	RELAX[1] RELAXED[5]
1114	REMIND	6	0.00825275	n/a	n/a	n/a	REMIND[1] REMINDED[4] REMINDS[1]
1115	RESPONSIBLE	6	0.00825275	4	16	0.453881
1116	RHODE	6	0.00825275	5	20	0.574222
1117	RIPE	6	0.00825275	4	16	0.453881
1118	RISE	6	0.00825275	n/a	n/a	n/a	RISE[0] RISING[4] ROSE[2]
1119	ROLE	6	0.00825275	5	20	0.574222
1120	ROPE	6	0.00825275	3	12	0.402735
1121	RUB	6	0.00825275	n/a	n/a	n/a	RUB[1] RUBBED[4] RUBBING[1]
1122	RUBBISH	6	0.00825275	5	20	0.574222
1123	SADDLE	6	0.00825275	n/a	n/a	n/a	SADDLE[5] SADDLED[1]
1124	SCURRY	6	0.00825275	n/a	n/a	n/a	SCURRY[0] SCURRIED[4] SCURRYING[2]
1125	SEED	6	0.00825275	n/a	n/a	n/a	SEED[3] SEEDS[3]
1126	SHAANXI	6	0.00825275	5	20	0.649562
1127	SHED	6	0.00825275	n/a	n/a	n/a	SHED[5] SHEDDING[1]
1128	SHEN	6	0.00825275	4	16	0.510341
1129	SHRUG	6	0.00825275	n/a	n/a	n/a	SHRUG[0] SHRUGGED[6]
1130	SILENTLY	6	0.00825275	4	16	0.510341
1131	SILK	6	0.00825275	6	24	0.574222
1132	SINK	6	0.00825275	n/a	n/a	n/a	SINK[0] SANK[1] SINKING[1] SINKS[1] SUNK[3]
1133	SISTER'S	6	0.00825275	5	20	0.574222
1134	SLAP	6	0.00825275	n/a	n/a	n/a	SLAP[3] SLAPPED[2] SLAPPING[1]
1135	SLIGHTLY	6	0.00825275	6	24	0.649562
1136	SOAK	6	0.00825275	n/a	n/a	n/a	SOAK[0] SOAKED[6]
1137	SOLE	6	0.00825275	n/a	n/a	n/a	SOLE[1] SOLES[5]
1138	SOLEMN	6	0.00825275	5	20	0.574222
1139	SPIRIT	6	0.00825275	n/a	n/a	n/a	SPIRIT[2] SPIRITS[4]
1140	STALL	6	0.00825275	n/a	n/a	n/a	STALL[4] STALLS[2]
1141	STAR	6	0.00825275	n/a	n/a	n/a	STAR[2] STARS[4]
1142	STIFF	6	0.00825275	5	20	0.574222
1143	STITCH	6	0.00825275	n/a	n/a	n/a	STITCH[5] STITCHING[1]
1144	STREAM	6	0.00825275	n/a	n/a	n/a	STREAM[5] STREAMS[1]
1145	STRIKE	6	0.00825275	n/a	n/a	n/a	STRIKE[2] STRIKING[2] STRUCK[2]
1146	SUCCESS	6	0.00825275	n/a	n/a	n/a	SUCCESS[4] SUCCESSES[2]
1147	SUFFER	6	0.00825275	n/a	n/a	n/a	SUFFER[1] SUFFERED[3] SUFFERING[2]
1148	SUPPORT	6	0.00825275	n/a	n/a	n/a	SUPPORT[4] SUPPORTED[2]
1149	SWALLOW	6	0.00825275	n/a	n/a	n/a	SWALLOW[3] SWALLOWED[3]
1150	SWELL	6	0.00825275	n/a	n/a	n/a	SWELL[1] SWELLING[3] SWOLLEN[2]
1151	TAG	6	0.00825275	n/a	n/a	n/a	TAG[0] TAGGED[3] TAGGING[3]
1152	TASK	6	0.00825275	n/a	n/a	n/a	TASK[5] TASKS[1]
1153	TEASE	6	0.00825275	n/a	n/a	n/a	TEASE[1] TEASED[3] TEASING[2]
1154	TERM	6	0.00825275	5	20	0.574222
1155	TERROR	6	0.00825275	5	20	0.574222
1156	THEY'LL	6	0.00825275	4	16	0.574222
1157	TIP	6	0.00825275	n/a	n/a	n/a	TIP[2] TIPPED[3] TIPS[1]
1158	TIPTOE	6	0.00825275	n/a	n/a	n/a	TIPTOE[3] TIPTOED[2] TIPTOES[1]
1159	TOBACCO	6	0.00825275	2	8	0.158809
1160	TODAY	6	0.00825275	5	20	0.453881
1161	TRANSPORT	6	0.00825275	n/a	n/a	n/a	TRANSPORT[4] TRANSPORTED[1] TRANSPORTING[1]
1162	TRAVEL	6	0.00825275	n/a	n/a	n/a	TRAVEL[2] TRAVELING[1] TRAVELLED[1] TRAVELLING[1] TRAVELS[1]
1163	TROOP	6	0.00825275	n/a	n/a	n/a	TROOP[0] TROOPS[6]
1164	TRUNK	6	0.00825275	2	8	0.158809
1165	TRUTH	6	0.00825275	4	16	0.510341
1166	TWICE	6	0.00825275	5	20	0.649562
1167	UGLY	6	0.00825275	6	24	0.574222
1168	VILLAGE	6	0.00825275	n/a	n/a	n/a	VILLAGE[5] VILLAGES[1]
1169	WAIL	6	0.00825275	n/a	n/a	n/a	WAIL[2] WAILED[2] WAILING[1] WAILS[1]
1170	WEED	6	0.00825275	n/a	n/a	n/a	WEED[0] WEEDING[2] WEEDS[4]
1171	WEEKEND	6	0.00825275	n/a	n/a	n/a	WEEKEND[5] WEEKENDS[1]
1172	WHATEVER	6	0.00825275	6	24	0.574222
1173	WIFE	6	0.00825275	6	24	0.649562
1174	WISH	6	0.00825275	n/a	n/a	n/a	WISH[3] WISHED[2] WISHING[1]
1175	WORKER	6	0.00825275	n/a	n/a	n/a	WORKER[0] WORKERS[6]
1176	WORM	6	0.00825275	n/a	n/a	n/a	WORM[2] WORMS[4]
1177	AGRONOMY	5	0.0068773	3	12	0.428759
1178	ALLEY	5	0.0068773	4	16	0.507958
1179	APPEARANCE	5	0.0068773	n/a	n/a	n/a	APPEARANCE[2] APPEARANCES[3]
1180	ART	5	0.0068773	5	20	0.60264
1181	AUDITORIUM	5	0.0068773	2	8	0.428759
1182	AUGUST	5	0.0068773	4	16	0.428759
1183	BEDROOM	5	0.0068773	4	16	0.507958
1184	BEGGAR	5	0.0068773	n/a	n/a	n/a	BEGGAR[4] BEGGARS[1]
1185	BESIDE	5	0.0068773	5	20	0.60264
1186	BIKE	5	0.0068773	4	16	0.507958
1187	BIND	5	0.0068773	n/a	n/a	n/a	BIND[0] BINDING[1] BINDS[1] BOUND[3]
1188	BLIND	5	0.0068773	n/a	n/a	n/a	BLIND[4] BLINDING[1]
1189	BLONDE	5	0.0068773	5	20	0.60264
1190	BORING	5	0.0068773	4	16	0.507958
1191	BOUNDARY	5	0.0068773	n/a	n/a	n/a	BOUNDARY[4] BOUNDARIES[1]
1192	BRISTLE	5	0.0068773	n/a	n/a	n/a	BRISTLE[2] BRISTLES[3]
1193	BULB	5	0.0068773	n/a	n/a	n/a	BULB[3] BULBS[2]
1194	CAGE	5	0.0068773	3	12	0.428759
1195	CALMLY	5	0.0068773	4	16	0.507958
1196	CAPTURE	5	0.0068773	n/a	n/a	n/a	CAPTURE[0] CAPTURED[5]
1197	CATTAIL	5	0.0068773	1	4	0
1198	CAUSE	5	0.0068773	n/a	n/a	n/a	CAUSE[4] CAUSED[1]
1199	CHALLENGE	5	0.0068773	n/a	n/a	n/a	CHALLENGE[3] CHALLENGED[1] CHALLENGING[1]
1200	CHASE	5	0.0068773	n/a	n/a	n/a	CHASE[1] CHASED[4]
1201	CHAT	5	0.0068773	n/a	n/a	n/a	CHAT[2] CHATS[2] CHATTED[1]
1202	CHECK	5	0.0068773	n/a	n/a	n/a	CHECK[2] CHECKED[2] CHECKING[1]
1203	CHEERFULLY	5	0.0068773	5	20	0.507958
1204	CHEMICAL	5	0.0068773	n/a	n/a	n/a	CHEMICAL[3] CHEMICALS[2]
1205	CLUTCH	5	0.0068773	n/a	n/a	n/a	CLUTCH[0] CLUTCHING[5]
1206	COMFORT	5	0.0068773	n/a	n/a	n/a	COMFORT[3] COMFORTING[1] COMFORTS[1]
1207	COMMAND	5	0.0068773	n/a	n/a	n/a	COMMAND[2] COMMANDING[3]
1208	CONVINCE	5	0.0068773	n/a	n/a	n/a	CONVINCE[0] CONVINCED[5]
1209	COURT	5	0.0068773	n/a	n/a	n/a	COURT[0] COURTING[5]
1210	CREATE	5	0.0068773	n/a	n/a	n/a	CREATE[1] CREATED[4]
1211	CROP	5	0.0068773	n/a	n/a	n/a	CROP[3] CROPPED[2]
1212	DAZE	5	0.0068773	n/a	n/a	n/a	DAZE[1] DAZED[4]
1213	DENSE	5	0.0068773	5	20	0.60264
1214	DESCRIBE	5	0.0068773	n/a	n/a	n/a	DESCRIBE[2] DESCRIBED[3]
1215	DISAPPEAR	5	0.0068773	n/a	n/a	n/a	DISAPPEAR[1] DISAPPEARED[4]
1216	DISGUST	5	0.0068773	n/a	n/a	n/a	DISGUST[4] DISGUSTED[1]
1217	DIVIDE	5	0.0068773	n/a	n/a	n/a	DIVIDE[1] DIVIDED[4]
1218	DOG	5	0.0068773	n/a	n/a	n/a	DOG[4] DOGS[1]
1219	DRUM	5	0.0068773	n/a	n/a	n/a	DRUM[2] DRUMS[3]
1220	EASILY	5	0.0068773	4	16	0.507958
1221	EH	5	0.0068773	5	20	0.507958
1222	EMBROIDERY	5	0.0068773	1	4	0
1223	ENTERTAINMENT	5	0.0068773	1	4	0
1224	EXCEPT	5	0.0068773	5	20	0.60264
1225	EXCHANGE	5	0.0068773	n/a	n/a	n/a	EXCHANGE[2] EXCHANGED[3]
1226	EXPECT	5	0.0068773	n/a	n/a	n/a	EXPECT[3] EXPECTED[2]
1227	FARM	5	0.0068773	n/a	n/a	n/a	FARM[1] FARMING[4]
1228	FELLOW	5	0.0068773	5	20	0.507958
1229	FLAG	5	0.0068773	n/a	n/a	n/a	FLAG[4] FLAGS[1]
1230	FLICK	5	0.0068773	n/a	n/a	n/a	FLICK[0] FLICKED[4] FLICKING[1]
1231	FLOOD	5	0.0068773	n/a	n/a	n/a	FLOOD[1] FLOODED[2] FLOODING[1] FLOODS[1]
1232	FLOUR	5	0.0068773	4	16	0.507958
1233	FOLK	5	0.0068773	n/a	n/a	n/a	FOLK[4] FOLKS[1]
1234	FOOTBALL	5	0.0068773	3	12	0.359277
1235	FOREIGN	5	0.0068773	4	16	0.507958
1236	FOREVER	5	0.0068773	4	16	0.507958
1237	FORM	5	0.0068773	n/a	n/a	n/a	FORM[1] FORMED[2] FORMING[1] FORMS[1]
1238	FRAGRANT	5	0.0068773	5	20	0.60264
1239	FRANTIC	5	0.0068773	5	20	0.60264
1240	FUND	5	0.0068773	n/a	n/a	n/a	FUND[2] FUNDING[1] FUNDS[2]
1241	FURIOUSLY	5	0.0068773	3	12	0.359277
1242	GAP	5	0.0068773	n/a	n/a	n/a	GAP[0] GAPS[5]
1243	GAZE	5	0.0068773	n/a	n/a	n/a	GAZE[1] GAZED[2] GAZING[2]
1244	GENERAL	5	0.0068773	1	4	0
1245	GINLING	5	0.0068773	4	16	0.507958
1246	GLITTER	5	0.0068773	n/a	n/a	n/a	GLITTER[1] GLITTERED[1] GLITTERING[3]
1247	GLOOMY	5	0.0068773	5	20	0.60264
1248	GLOW	5	0.0068773	n/a	n/a	n/a	GLOW[3] GLOWED[1] GLOWING[1]
1249	GLUE	5	0.0068773	n/a	n/a	n/a	GLUE[3] GLUED[2]
1250	GOD'S	5	0.0068773	4	16	0.428759
1251	GOODY	5	0.0068773	n/a	n/a	n/a	GOODY[4] GOODIES[1]
1252	GREET	5	0.0068773	n/a	n/a	n/a	GREET[1] GREETED[1] GREETING[3]
1253	GROWNUP	5	0.0068773	n/a	n/a	n/a	GROWNUP[4] GROWNUPS[1]
1254	GUILTY	5	0.0068773	5	20	0.60264
1255	HAH	5	0.0068773	5	20	0.60264
1256	HARVEST	5	0.0068773	n/a	n/a	n/a	HARVEST[3] HARVESTING[1] HARVESTS[1]
1257	HEAT	5	0.0068773	n/a	n/a	n/a	HEAT[4] HEATED[1]
1258	HEIGHT	5	0.0068773	n/a	n/a	n/a	HEIGHT[3] HEIGHTS[2]
1259	HE'LL	5	0.0068773	4	16	0.507958
1260	HEY	5	0.0068773	4	16	0.60264
1261	HISS	5	0.0068773	n/a	n/a	n/a	HISS[0] HISSED[3] HISSING[2]
1262	HUMANKIND	5	0.0068773	3	12	0.507958
1263	IMITATE	5	0.0068773	n/a	n/a	n/a	IMITATE[2] IMITATED[1] IMITATES[1] IMITATING[1]
1264	INCLUDE	5	0.0068773	n/a	n/a	n/a	INCLUDE[0] INCLUDED[2] INCLUDES[1] INCLUDING[2]
1265	INJURY	5	0.0068773	n/a	n/a	n/a	INJURY[4] INJURIES[1]
1266	JINLING	5	0.0068773	3	12	0.359277
1267	JOKE	5	0.0068773	n/a	n/a	n/a	JOKE[1] JOKES[1] JOKING[3]
1268	KEJUN'S	5	0.0068773	3	12	0.359277
1269	KINDLY	5	0.0068773	4	16	0.507958
1270	KNOWLEDGE	5	0.0068773	5	20	0.507958
1271	KORCHAGIN	5	0.0068773	1	4	0.296625
1272	LAUGHTER	5	0.0068773	5	20	0.507958
1273	LAUNDRY	5	0.0068773	4	16	0.507958
1274	LOAD	5	0.0068773	n/a	n/a	n/a	LOAD[0] LADEN[2] LOADED[1] LOADS[2]
1275	LOCK	5	0.0068773	n/a	n/a	n/a	LOCK[1] LOCKED[4]
1276	MAIN	5	0.0068773	4	16	0.507958
1277	MEI'S	5	0.0068773	5	20	0.60264
1278	MOSQUITO	5	0.0068773	n/a	n/a	n/a	MOSQUITO[4] MOSQUITOS[1]
1279	MUNITION	5	0.0068773	n/a	n/a	n/a	MUNITION[0] MUNITIONS[5]
1280	NEST	5	0.0068773	n/a	n/a	n/a	NEST[3] NESTS[2]
1281	NET	5	0.0068773	5	20	0.60264
1282	OBJECT	5	0.0068773	n/a	n/a	n/a	OBJECT[2] OBJECTED[2] OBJECTS[1]
1283	OBVIOUS	5	0.0068773	3	12	0.428759
1284	OCEAN	5	0.0068773	3	12	0.359277
1285	ODD	5	0.0068773	3	12	0.359277
1286	OKAY	5	0.0068773	4	16	0.359277
1287	OPERA	5	0.0068773	n/a	n/a	n/a	OPERA[4] OPERAS[1]
1288	ORDINARY	5	0.0068773	4	16	0.428759
1289	OVERHEAR	5	0.0068773	n/a	n/a	n/a	OVERHEAR[0] OVERHEARD[5]
1290	OW	5	0.0068773	2	8	0.185655
1291	OWNER	5	0.0068773	n/a	n/a	n/a	OWNER[3] OWNERS[2]
1292	PACE	5	0.0068773	n/a	n/a	n/a	PACE[0] PACED[3] PACES[2]
1293	PARADISE	5	0.0068773	2	8	0
1294	PARTICULAR	5	0.0068773	5	20	0.60264
1295	PARTNER	5	0.0068773	n/a	n/a	n/a	PARTNER[3] PARTNERS[2]
1296	PE	5	0.0068773	4	16	0.507958
1297	PEOPLE'S	5	0.0068773	4	16	0.507958
1298	PERSUADE	5	0.0068773	n/a	n/a	n/a	PERSUADE[1] PERSUADED[4]
1299	PLASTER	5	0.0068773	n/a	n/a	n/a	PLASTER[4] PLASTERED[1]
1300	PLONK	5	0.0068773	n/a	n/a	n/a	PLONK[1] PLONKED[4]
1301	POET	5	0.0068773	n/a	n/a	n/a	POET[2] POETS[3]
1302	POETRY	5	0.0068773	4	16	0.507958
1303	PROGRESS	5	0.0068773	4	16	0.507958
1304	QUICK	5	0.0068773	5	20	0.60264
1305	QUILT	5	0.0068773	n/a	n/a	n/a	QUILT[4] QUILTS[1]
1306	QUININE	5	0.0068773	1	4	0
1307	RACE	5	0.0068773	n/a	n/a	n/a	RACE[2] RACED[2] RACES[1]
1308	REBUILD	5	0.0068773	n/a	n/a	n/a	REBUILD[3] REBUILDING[2]
1309	RECKON	5	0.0068773	n/a	n/a	n/a	RECKON[1] RECKONED[4]
1310	REHEARSAL	5	0.0068773	n/a	n/a	n/a	REHEARSAL[2] REHEARSALS[3]
1311	RESCUE	5	0.0068773	n/a	n/a	n/a	RESCUE[3] RESCUED[1] RESCUES[1]
1312	RESPECT	5	0.0068773	n/a	n/a	n/a	RESPECT[4] RESPECTS[1]
1313	RESULT	5	0.0068773	n/a	n/a	n/a	RESULT[1] RESULTS[4]
1314	RETORT	5	0.0068773	n/a	n/a	n/a	RETORT[0] RETORTED[5]
1315	RIDICULOUS	5	0.0068773	4	16	0.507958
1316	RING	5	0.0068773	n/a	n/a	n/a	RING[1] RANG[2] RINGING[1] RUNG[1]
1317	ROUGH	5	0.0068773	3	12	0.359277
1318	RUBBER	5	0.0068773	2	8	0.185655
1319	RULE	5	0.0068773	n/a	n/a	n/a	RULE[2] RULED[2] RULES[1]
1320	SAFE	5	0.0068773	4	16	0.507958
1321	SALT	5	0.0068773	n/a	n/a	n/a	SALT[1] SALTED[4]
1322	SCATTER	5	0.0068773	n/a	n/a	n/a	SCATTER[1] SCATTERED[3] SCATTERING[1]
1323	SCRATCH	5	0.0068773	n/a	n/a	n/a	SCRATCH[2] SCRATCHES[1] SCRATCHING[2]
1324	SELECT	5	0.0068773	n/a	n/a	n/a	SELECT[1] SELECTED[2] SELECTING[2]
1325	SELF	5	0.0068773	5	20	0.60264
1326	SENTENCE	5	0.0068773	n/a	n/a	n/a	SENTENCE[3] SENTENCES[2]
1327	SHATTER	5	0.0068773	n/a	n/a	n/a	SHATTER[0] SHATTERED[3] SHATTERING[2]
1328	SHELTER	5	0.0068773	3	12	0.428759
1329	SHIVER	5	0.0068773	n/a	n/a	n/a	SHIVER[1] SHIVERED[3] SHIVERING[1]
1330	SHOCK	5	0.0068773	4	16	0.507958
1331	SILLY	5	0.0068773	4	16	0.507958
1332	SIS	5	0.0068773	2	8	0.185655
1333	SITE	5	0.0068773	2	8	0.185655
1334	SKINNY	5	0.0068773	4	16	0.507958
1335	SOCK	5	0.0068773	n/a	n/a	n/a	SOCK[1] SOCKS[4]
1336	SORT	5	0.0068773	n/a	n/a	n/a	SORT[2] SORTING[2] SORTS[1]
1337	SOVIET	5	0.0068773	3	12	0.428759
1338	SPEECH	5	0.0068773	n/a	n/a	n/a	SPEECH[1] SPEECHES[4]
1339	SPILL	5	0.0068773	n/a	n/a	n/a	SPILL[0] SPILLED[1] SPILLING[4]
1340	SPIT	5	0.0068773	n/a	n/a	n/a	SPIT[4] SPITTING[1]
1341	SPLIT	5	0.0068773	n/a	n/a	n/a	SPLIT[4] SPLITTING[1]
1342	STARTLE	5	0.0068773	n/a	n/a	n/a	STARTLE[0] STARTLED[5]
1343	STEAM	5	0.0068773	n/a	n/a	n/a	STEAM[1] STEAMED[1] STEAMING[3]
1344	STEEL	5	0.0068773	n/a	n/a	n/a	STEEL[4] STEELED[1]
1345	STICKY	5	0.0068773	3	12	0.359277
1346	STONE	5	0.0068773	n/a	n/a	n/a	STONE[2] STONES[3]
1347	STUMBLE	5	0.0068773	n/a	n/a	n/a	STUMBLE[2] STUMBLED[2] STUMBLING[1]
1348	STYLE	5	0.0068773	4	16	0.428759
1349	SUNSHINE	5	0.0068773	5	20	0.60264
1350	TEMPLE	5	0.0068773	n/a	n/a	n/a	TEMPLE[4] TEMPLES[1]
1351	THIEF	5	0.0068773	n/a	n/a	n/a	THIEF[4] THIEVES[1]
1352	THOUGHTFUL	5	0.0068773	5	20	0.60264
1353	THUMP	5	0.0068773	n/a	n/a	n/a	THUMP[1] THUMPED[3] THUMPING[1]
1354	TICK	5	0.0068773	n/a	n/a	n/a	TICK[2] TICKED[2] TICKING[1]
1355	TILE	5	0.0068773	n/a	n/a	n/a	TILE[0] TILES[5]
1356	TIN	5	0.0068773	n/a	n/a	n/a	TIN[1] TINNED[2] TINS[2]
1357	TOUGH	5	0.0068773	n/a	n/a	n/a	TOUGH[4] TOUGHER[1]
1358	TRACK	5	0.0068773	n/a	n/a	n/a	TRACK[4] TRACKS[1]
1359	TUG	5	0.0068773	n/a	n/a	n/a	TUG[1] TUGGED[4]
1360	TWIG	5	0.0068773	n/a	n/a	n/a	TWIG[1] TWIGS[4]
1361	UMBRELLA	5	0.0068773	1	4	0
1362	VILLAGER	5	0.0068773	n/a	n/a	n/a	VILLAGER[1] VILLAGERS[4]
1363	WARTIME	5	0.0068773	4	16	0.507958
1364	WHO'D	5	0.0068773	5	20	0.60264
1365	WHOSE	5	0.0068773	5	20	0.60264
1366	YARD	5	0.0068773	n/a	n/a	n/a	YARD[4] YARDS[1]
1367	YIBIN	5	0.0068773	1	4	0
1368	YOURSELF	5	0.0068773	5	20	0.60264
1369	YUAN	5	0.0068773	2	8	0.185655
1370	ACCIDENT	4	0.00550184	4	16	0.541169
1371	ACTION	4	0.00550184	3	12	0.415102
1372	ADULT	4	0.00550184	n/a	n/a	n/a	ADULT[1] ADULTS[3]
1373	ADVANCE	4	0.00550184	n/a	n/a	n/a	ADVANCE[3] ADVANCED[1]
1374	AFTERWARDS	4	0.00550184	4	16	0.541169
1375	AGRICULTURE	4	0.00550184	2	8	0.222013
1376	AIRPLANE	4	0.00550184	n/a	n/a	n/a	AIRPLANE[3] AIRPLANES[1]
1377	ANXIOUSLY	4	0.00550184	3	12	0.415102
1378	ARRANGE	4	0.00550184	n/a	n/a	n/a	ARRANGE[0] ARRANGED[4]
1379	ARTICLE	4	0.00550184	n/a	n/a	n/a	ARTICLE[2] ARTICLES[2]
1380	ASSISTANT	4	0.00550184	n/a	n/a	n/a	ASSISTANT[3] ASSISTANTS[1]
1381	ATTENTION	4	0.00550184	3	12	0.415102
1382	AUDIENCE	4	0.00550184	n/a	n/a	n/a	AUDIENCE[3] AUDIENCES[1]
1383	AWKWARD	4	0.00550184	3	12	0.415102
1384	BABA	4	0.00550184	3	12	0.415102
1385	BARK	4	0.00550184	n/a	n/a	n/a	BARK[2] BARKED[2]
1386	BATTER	4	0.00550184	1	4	2.22045e-16
1387	BEAN	4	0.00550184	n/a	n/a	n/a	BEAN[3] BEANS[1]
1388	BEEF	4	0.00550184	3	12	0.415102
1389	BELOW	4	0.00550184	4	16	0.541169
1390	BET	4	0.00550184	n/a	n/a	n/a	BET[3] BETS[1]
1391	BEYOND	4	0.00550184	3	12	0.415102
1392	BLAME	4	0.00550184	n/a	n/a	n/a	BLAME[2] BLAMING[2]
1393	BLAZE	4	0.00550184	n/a	n/a	n/a	BLAZE[1] BLAZED[3]
1394	BOMBER	4	0.00550184	n/a	n/a	n/a	BOMBER[3] BOMBERS[1]
1395	BOUNCE	4	0.00550184	n/a	n/a	n/a	BOUNCE[0] BOUNCED[3] BOUNCING[1]
1396	BOYFRIEND	4	0.00550184	3	12	0.415102
1397	BRAID	4	0.00550184	n/a	n/a	n/a	BRAID[1] BRAIDED[1] BRAIDS[2]
1398	BREED	4	0.00550184	n/a	n/a	n/a	BREED[2] BRED[1] BREEDING[1]
1399	BUDDHIST	4	0.00550184	3	12	0.415102
1400	BULGE	4	0.00550184	n/a	n/a	n/a	BULGE[0] BULGED[1] BULGING[3]
1401	BUM	4	0.00550184	n/a	n/a	n/a	BUM[3] BUMS[1]
1402	BUNCH	4	0.00550184	n/a	n/a	n/a	BUNCH[3] BUNCHES[1]
1403	BUNDLE	4	0.00550184	n/a	n/a	n/a	BUNDLE[3] BUNDLES[1]
1404	BUTTERFLY	4	0.00550184	n/a	n/a	n/a	BUTTERFLY[1] BUTTERFLIES[3]
1405	CALM	4	0.00550184	3	12	0.415102
1406	CANNA	4	0.00550184	3	12	0.415102
1407	CASH	4	0.00550184	2	8	0.222013
1408	CEREMONY	4	0.00550184	n/a	n/a	n/a	CEREMONY[3] CEREMONIES[1]
1409	CHARITY	4	0.00550184	1	4	2.22045e-16
1410	CHEELOO	4	0.00550184	4	16	0.541169
1411	CHOKE	4	0.00550184	n/a	n/a	n/a	CHOKE[0] CHOKED[4]
1412	CHORUS	4	0.00550184	n/a	n/a	n/a	CHORUS[3] CHORUSED[1]
1413	CHRISTMAS	4	0.00550184	1	4	0.222013
1414	CLOSELY	4	0.00550184	4	16	0.541169
1415	CLOWN	4	0.00550184	n/a	n/a	n/a	CLOWN[3] CLOWNING[1]
1416	CLUB	4	0.00550184	n/a	n/a	n/a	CLUB[2] CLUBBED[1] CLUBS[1]
1417	COMMENT	4	0.00550184	n/a	n/a	n/a	COMMENT[3] COMMENTS[1]
1418	COMPETITION	4	0.00550184	2	8	0.222013
1419	COMPLETE	4	0.00550184	n/a	n/a	n/a	COMPLETE[3] COMPLETED[1]
1420	COMPOUND	4	0.00550184	4	16	0.541169
1421	CONCERT	4	0.00550184	n/a	n/a	n/a	CONCERT[1] CONCERTS[3]
1422	CONFUSE	4	0.00550184	n/a	n/a	n/a	CONFUSE[0] CONFUSED[3] CONFUSING[1]
1423	CONTRIBUTION	4	0.00550184	4	16	0.541169
1424	CORN	4	0.00550184	3	12	0.415102
1425	CORRIDOR	4	0.00550184	n/a	n/a	n/a	CORRIDOR[3] CORRIDORS[1]
1426	COUGH	4	0.00550184	n/a	n/a	n/a	COUGH[3] COUGHING[1]
1427	COUPLET	4	0.00550184	n/a	n/a	n/a	COUPLET[0] COUPLETS[4]
1428	COW	4	0.00550184	n/a	n/a	n/a	COW[0] COWS[4]
1429	CRAWL	4	0.00550184	n/a	n/a	n/a	CRAWL[0] CRAWLED[1] CRAWLING[3]
1430	CURL	4	0.00550184	n/a	n/a	n/a	CURL[0] CURLED[3] CURLING[1]
1431	CURRENT	4	0.00550184	n/a	n/a	n/a	CURRENT[3] CURRENTS[1]
1432	DANGLE	4	0.00550184	n/a	n/a	n/a	DANGLE[0] DANGLED[1] DANGLING[3]
1433	DAWN	4	0.00550184	3	12	0.415102
1434	DEAL	4	0.00550184	4	16	0.541169
1435	DEAN	4	0.00550184	2	8	0.222013
1436	DECISION	4	0.00550184	n/a	n/a	n/a	DECISION[3] DECISIONS[1]
1437	DELICIOUS	4	0.00550184	3	12	0.415102
1438	DEMAND	4	0.00550184	n/a	n/a	n/a	DEMAND[2] DEMANDED[1] DEMANDING[1]
1439	DENG	4	0.00550184	1	4	2.22045e-16
1440	DINE	4	0.00550184	n/a	n/a	n/a	DINE[0] DINING[4]
1441	DIP	4	0.00550184	n/a	n/a	n/a	DIP[1] DIPPED[2] DIPPING[1]
1442	DIRECTION	4	0.00550184	4	16	0.541169
1443	DISTANT	4	0.00550184	4	16	0.541169
1444	DOUBT	4	0.00550184	4	16	0.541169
1445	DRIP	4	0.00550184	n/a	n/a	n/a	DRIP[0] DRIPPING[4]
1446	DUCK	4	0.00550184	n/a	n/a	n/a	DUCK[3] DUCKED[1]
1447	EARN	4	0.00550184	3	12	0.415102
1448	EARNESTLY	4	0.00550184	3	12	0.415102
1449	EAST	4	0.00550184	2	8	0.222013
1450	EIGHTH	4	0.00550184	4	16	0.541169
1451	EJECT	4	0.00550184	n/a	n/a	n/a	EJECT[0] EJECTED[2] EJECTING[1] EJECTS[1]
1452	EMBARASSED	4	0.00550184	3	12	0.415102
1453	EMBARRASSMENT	4	0.00550184	4	16	0.541169
1454	EMBROIDER	4	0.00550184	n/a	n/a	n/a	EMBROIDER[1] EMBROIDERED[2] EMBROIDERING[1]
1455	ENERGY	4	0.00550184	n/a	n/a	n/a	ENERGY[2] ENERGIES[2]
1456	ENTRANCE	4	0.00550184	n/a	n/a	n/a	ENTRANCE[3] ENTRANCED[1]
1457	EVERYONE'S	4	0.00550184	4	16	0.541169
1458	EXERCISE	4	0.00550184	n/a	n/a	n/a	EXERCISE[3] EXERCISES[1]
1459	EXHAUST	4	0.00550184	n/a	n/a	n/a	EXHAUST[0] EXHAUSTED[4]
1460	EXIST	4	0.00550184	n/a	n/a	n/a	EXIST[2] EXISTED[1] EXISTS[1]
1461	EXPRESS	4	0.00550184	n/a	n/a	n/a	EXPRESS[1] EXPRESSING[3]
1462	EXTRA	4	0.00550184	3	12	0.222013
1463	EYEBROW	4	0.00550184	n/a	n/a	n/a	EYEBROW[0] EYEBROWS[4]
1464	EYELID	4	0.00550184	n/a	n/a	n/a	EYELID[0] EYELIDS[4]
1465	FAIR	4	0.00550184	4	16	0.541169
1466	FANTASTIC	4	0.00550184	4	16	0.541169
1467	FAVOURITE	4	0.00550184	4	16	0.541169
1468	FEE	4	0.00550184	n/a	n/a	n/a	FEE[1] FEES[3]
1469	FIERCE	4	0.00550184	n/a	n/a	n/a	FIERCE[2] FIERCER[1] FIERCEST[1]
1470	FILTHY	4	0.00550184	4	16	0.541169
1471	FLESH	4	0.00550184	3	12	0.415102
1472	FOOL	4	0.00550184	n/a	n/a	n/a	FOOL[3] FOOLING[1]
1473	FOOTSTEP	4	0.00550184	n/a	n/a	n/a	FOOTSTEP[0] FOOTSTEPS[4]
1474	FOREHEAD	4	0.00550184	n/a	n/a	n/a	FOREHEAD[3] FOREHEADS[1]
1475	FORTY	4	0.00550184	4	16	0.541169
1476	FRANTICALLY	4	0.00550184	4	16	0.541169
1477	FRY	4	0.00550184	n/a	n/a	n/a	FRY[0] FRIED[3] FRYING[1]
1478	GAUZE	4	0.00550184	4	16	0.541169
1479	GIGGLE	4	0.00550184	n/a	n/a	n/a	GIGGLE[0] GIGGLED[2] GIGGLES[1] GIGGLING[1]
1480	GLEAM	4	0.00550184	n/a	n/a	n/a	GLEAM[0] GLEAMED[1] GLEAMING[3]
1481	GRAIN	4	0.00550184	n/a	n/a	n/a	GRAIN[2] GRAINS[2]
1482	GRAY	4	0.00550184	3	12	0.415102
1483	GUEST	4	0.00550184	n/a	n/a	n/a	GUEST[2] GUESTS[2]
1484	GULP	4	0.00550184	n/a	n/a	n/a	GULP[1] GULPED[2] GULPS[1]
1485	HANDKERCHIEF	4	0.00550184	3	12	0.415102
1486	HAPPINESS	4	0.00550184	3	12	0.415102
1487	HELL	4	0.00550184	4	16	0.541169
1488	HEROIC	4	0.00550184	4	16	0.541169
1489	HIRE	4	0.00550184	n/a	n/a	n/a	HIRE[2] HIRED[2]
1490	HISTORY	4	0.00550184	4	16	0.541169
1491	HORRIBLE	4	0.00550184	4	16	0.541169
1492	HORROR	4	0.00550184	n/a	n/a	n/a	HORROR[3] HORRORS[1]
1493	HOUSEWORK	4	0.00550184	4	16	0.541169
1494	HURTLE	4	0.00550184	n/a	n/a	n/a	HURTLE[1] HURTLED[3]
1495	HYBRID	4	0.00550184	n/a	n/a	n/a	HYBRID[3] HYBRIDS[1]
1496	IMPRESSIVE	4	0.00550184	3	12	0.541169
1497	INDOORS	4	0.00550184	4	16	0.541169
1498	INN	4	0.00550184	2	8	0.222013
1499	INSTRUCTION	4	0.00550184	n/a	n/a	n/a	INSTRUCTION[0] INSTRUCTIONS[4]
1500	INVOLVE	4	0.00550184	n/a	n/a	n/a	INVOLVE[0] INVOLVED[4]
1501	ITCH	4	0.00550184	n/a	n/a	n/a	ITCH[1] ITCHING[3]
1502	JAPAN	4	0.00550184	4	16	0.541169
1503	JOB	4	0.00550184	n/a	n/a	n/a	JOB[3] JOBS[1]
1504	JUDGE	4	0.00550184	n/a	n/a	n/a	JUDGE[3] JUDGING[1]
1505	KID'S	4	0.00550184	3	12	0.415102
1506	KING	4	0.00550184	n/a	n/a	n/a	KING[2] KINGS[2]
1507	KISS	4	0.00550184	n/a	n/a	n/a	KISS[1] KISSES[2] KISSING[1]
1508	LABEL	4	0.00550184	n/a	n/a	n/a	LABEL[2] LABELLED[1] LABELLING[1]
1509	LANGUAGE	4	0.00550184	n/a	n/a	n/a	LANGUAGE[3] LANGUAGES[1]
1510	LEND	4	0.00550184	n/a	n/a	n/a	LEND[1] LENT[3]
1511	LOLLY	4	0.00550184	n/a	n/a	n/a	LOLLY[3] LOLLIES[1]
1512	LOLO	4	0.00550184	1	4	2.22045e-16
1513	LUCK	4	0.00550184	4	16	0.541169
1514	LULLA	4	0.00550184	1	4	2.22045e-16
1515	LULLABY	4	0.00550184	1	4	2.22045e-16
1516	MAD	4	0.00550184	4	16	0.541169
1517	MANDARIN	4	0.00550184	4	16	0.541169
1518	MANGO	4	0.00550184	n/a	n/a	n/a	MANGO[1] MANGOES[3]
1519	MARY	4	0.00550184	4	16	0.541169
1520	MASS	4	0.00550184	4	16	0.541169
1521	MILE	4	0.00550184	n/a	n/a	n/a	MILE[1] MILES[3]
1522	MIST	4	0.00550184	2	8	0.222013
1523	MOTHER'S	4	0.00550184	4	16	0.541169
1524	MOZZIES	4	0.00550184	2	8	0.311753
1525	MUD	4	0.00550184	4	16	0.541169
1526	NASTY	4	0.00550184	4	16	0.541169
1527	NATIONALIST	4	0.00550184	n/a	n/a	n/a	NATIONALIST[3] NATIONALISTS[1]
1528	NEAT	4	0.00550184	4	16	0.541169
1529	NEATLY	4	0.00550184	4	16	0.541169
1530	NORMAL	4	0.00550184	4	16	0.541169
1531	OCCUR	4	0.00550184	n/a	n/a	n/a	OCCUR[0] OCCURRED[4]
1532	O'CLOCK	4	0.00550184	3	12	0.415102
1533	OUTSTRETCHED	4	0.00550184	4	16	0.541169
1534	PACK	4	0.00550184	n/a	n/a	n/a	PACK[1] PACKED[2] PACKING[1]
1535	PACKET	4	0.00550184	3	12	0.415102
1536	PADDLE	4	0.00550184	n/a	n/a	n/a	PADDLE[2] PADDLED[1] PADDLING[1]
1537	PAGODA	4	0.00550184	2	8	0.222013
1538	PANIC	4	0.00550184	4	16	0.541169
1539	PARACHUTE	4	0.00550184	2	8	0.222013
1540	PASSIONATE	4	0.00550184	4	16	0.541169
1541	PATIENT	4	0.00550184	n/a	n/a	n/a	PATIENT[2] PATIENTS[2]
1542	PATTERN	4	0.00550184	n/a	n/a	n/a	PATTERN[0] PATTERNED[4]
1543	PEEL	4	0.00550184	n/a	n/a	n/a	PEEL[1] PEELED[1] PEELING[2]
1544	PERFECT	4	0.00550184	3	12	0.415102
1545	PERFORM	4	0.00550184	n/a	n/a	n/a	PERFORM[0] PERFORMED[2] PERFORMING[2]
1546	PETREL	4	0.00550184	n/a	n/a	n/a	PETREL[3] PETRELS[1]
1547	PIG	4	0.00550184	n/a	n/a	n/a	PIG[2] PIGS[2]
1548	PIGGYBACK	4	0.00550184	n/a	n/a	n/a	PIGGYBACK[3] PIGGYBACKED[1]
1549	PLAIT	4	0.00550184	n/a	n/a	n/a	PLAIT[2] PLAITED[1] PLAITS[1]
1550	PLUCK	4	0.00550184	n/a	n/a	n/a	PLUCK[1] PLUCKED[3]
1551	POLE	4	0.00550184	3	12	0.415102
1552	PORCELAIN	4	0.00550184	3	12	0.541169
1553	POST	4	0.00550184	n/a	n/a	n/a	POST[3] POSTS[1]
1554	POUNCE	4	0.00550184	n/a	n/a	n/a	POUNCE[2] POUNCED[2]
1555	PRAISE	4	0.00550184	n/a	n/a	n/a	PRAISE[3] PRAISED[1]
1556	PRETEND	4	0.00550184	n/a	n/a	n/a	PRETEND[0] PRETENDED[4]
1557	PRINCIPAL	4	0.00550184	n/a	n/a	n/a	PRINCIPAL[3] PRINCIPALS[1]
1558	PROP	4	0.00550184	n/a	n/a	n/a	PROP[1] PROPPED[3]
1559	PROVIDE	4	0.00550184	n/a	n/a	n/a	PROVIDE[0] PROVIDED[3] PROVIDING[1]
1560	PUBLISH	4	0.00550184	n/a	n/a	n/a	PUBLISH[2] PUBLISHED[1] PUBLISHING[1]
1561	QIAN	4	0.00550184	2	8	0.222013
1562	RACKET	4	0.00550184	n/a	n/a	n/a	RACKET[3] RACKETS[1]
1563	RAGE	4	0.00550184	n/a	n/a	n/a	RAGE[2] RAGING[2]
1564	RAY	4	0.00550184	n/a	n/a	n/a	RAY[2] RAYS[2]
1565	REAR	4	0.00550184	n/a	n/a	n/a	REAR[0] REARED[2] REARING[2]
1566	RECRUIT	4	0.00550184	n/a	n/a	n/a	RECRUIT[1] RECRUITED[2] RECRUITING[1]
1567	RELIEF	4	0.00550184	4	16	0.541169
1568	REMAIN	4	0.00550184	n/a	n/a	n/a	REMAIN[1] REMAINING[3]
1569	RETREAT	4	0.00550184	n/a	n/a	n/a	RETREAT[2] RETREATED[1] RETREATING[1]
1570	ROAR	4	0.00550184	n/a	n/a	n/a	ROAR[1] ROARED[1] ROARING[2]
1571	RUSSIAN	4	0.00550184	2	8	0.415102
1572	SACRIFICE	4	0.00550184	n/a	n/a	n/a	SACRIFICE[1] SACRIFICED[1] SACRIFICES[1] SACRIFICING[1]
1573	SAD	4	0.00550184	3	12	0.415102
1574	SALE	4	0.00550184	3	12	0.415102
1575	SALLOW	4	0.00550184	4	16	0.541169
1576	SALUTE	4	0.00550184	n/a	n/a	n/a	SALUTE[1] SALUTED[3]
1577	SATIN	4	0.00550184	3	12	0.415102
1578	SCALP	4	0.00550184	n/a	n/a	n/a	SCALP[3] SCALPS[1]
1579	SCARF	4	0.00550184	n/a	n/a	n/a	SCARF[3] SCARVES[1]
1580	SCARY	4	0.00550184	4	16	0.541169
1581	SCENE	4	0.00550184	n/a	n/a	n/a	SCENE[3] SCENES[1]
1582	SCISSORS	4	0.00550184	2	8	0.222013
1583	SCOLD	4	0.00550184	n/a	n/a	n/a	SCOLD[1] SCOLDED[1] SCOLDING[2]
1584	SCOOP	4	0.00550184	n/a	n/a	n/a	SCOOP[3] SCOOPING[1]
1585	SCRAP	4	0.00550184	n/a	n/a	n/a	SCRAP[3] SCRAPS[1]
1586	SCRAWNY	4	0.00550184	4	16	0.541169
1587	SCREECH	4	0.00550184	n/a	n/a	n/a	SCREECH[1] SCREECHED[2] SCREECHING[1]
1588	SEVENTEEN	4	0.00550184	4	16	0.541169
1589	SEVENTY	4	0.00550184	4	16	0.541169
1590	SEVERAL	4	0.00550184	2	8	0.311753
1591	SHACK	4	0.00550184	1	4	2.22045e-16
1592	SHADOW	4	0.00550184	n/a	n/a	n/a	SHADOW[2] SHADOWS[2]
1593	SHRED	4	0.00550184	n/a	n/a	n/a	SHRED[0] SHREDDED[4]
1594	SICK	4	0.00550184	3	12	0.415102
1595	SILVER	4	0.00550184	3	12	0.415102
1596	SKETCH	4	0.00550184	n/a	n/a	n/a	SKETCH[3] SKETCHES[1]
1597	SNACK	4	0.00550184	n/a	n/a	n/a	SNACK[0] SNACKS[4]
1598	SOLO	4	0.00550184	n/a	n/a	n/a	SOLO[3] SOLOS[1]
1599	SOMEONE'S	4	0.00550184	3	12	0.311753
1600	SOMEWHERE	4	0.00550184	4	16	0.541169
1601	SOUP	4	0.00550184	4	16	0.541169
1602	SPEED	4	0.00550184	n/a	n/a	n/a	SPEED[3] SPEEDING[1]
1603	SPLASH	4	0.00550184	n/a	n/a	n/a	SPLASH[1] SPLASHED[2] SPLASHES[1]
1604	SPRINGTIME	4	0.00550184	2	8	0.222013
1605	STALK	4	0.00550184	n/a	n/a	n/a	STALK[1] STALKED[1] STALKS[2]
1606	STARLIGHT	4	0.00550184	2	8	0.222013
1607	STATIONERY	4	0.00550184	1	4	2.22045e-16
1608	STINK	4	0.00550184	n/a	n/a	n/a	STINK[0] STANK[4]
1609	STORMY	4	0.00550184	2	8	0.222013
1610	STRAIGHTAWAY	4	0.00550184	4	16	0.541169
1611	STRING	4	0.00550184	n/a	n/a	n/a	STRING[3] STRINGS[1]
1612	SUBJECT	4	0.00550184	n/a	n/a	n/a	SUBJECT[3] SUBJECTS[1]
1613	SUGAR	4	0.00550184	4	16	0.541169
1614	SUNLIGHT	4	0.00550184	3	12	0.415102
1615	SURRENDER	4	0.00550184	n/a	n/a	n/a	SURRENDER[2] SURRENDERED[2]
1616	SWAY	4	0.00550184	n/a	n/a	n/a	SWAY[0] SWAYED[3] SWAYING[1]
1617	SWING	4	0.00550184	n/a	n/a	n/a	SWING[1] SWINGING[3]
1618	TAO'S	4	0.00550184	3	12	0.415102
1619	TEACHER'S	4	0.00550184	3	12	0.415102
1620	TENTERHOOKS	4	0.00550184	3	12	0.541169
1621	TETHER	4	0.00550184	n/a	n/a	n/a	TETHER[0] TETHERED[4]
1622	THEY'VE	4	0.00550184	4	16	0.415102
1623	THIRTY	4	0.00550184	2	8	0.222013
1624	THREAD	4	0.00550184	n/a	n/a	n/a	THREAD[3] THREADED[1]
1625	THRIL	4	0.00550184	n/a	n/a	n/a	THRIL[0] THRILLED[4]
1626	TIBET	4	0.00550184	3	12	0.415102
1627	TILT	4	0.00550184	n/a	n/a	n/a	TILT[0] TILTED[4]
1628	TOMORROW	4	0.00550184	2	8	0.311753
1629	TRAIL	4	0.00550184	n/a	n/a	n/a	TRAIL[0] TRAILED[1] TRAILING[3]
1630	TRANSLATION	4	0.00550184	2	8	2.22045e-16
1631	TREMBLE	4	0.00550184	n/a	n/a	n/a	TREMBLE[1] TREMBLED[2] TREMBLING[1]
1632	UNFORTUNATELY	4	0.00550184	4	16	0.541169
1633	UPWARDS	4	0.00550184	4	16	0.541169
1634	VOMIT	4	0.00550184	n/a	n/a	n/a	VOMIT[1] VOMITED[2] VOMITING[1]
1635	WAFT	4	0.00550184	n/a	n/a	n/a	WAFT[0] WAFTED[3] WAFTING[1]
1636	WANG	4	0.00550184	2	8	0.222013
1637	WAVER	4	0.00550184	n/a	n/a	n/a	WAVER[0] WAVERED[3] WAVERING[1]
1638	WEIGH	4	0.00550184	n/a	n/a	n/a	WEIGH[1] WEIGHED[3]
1639	WHERE'S	4	0.00550184	4	16	0.541169
1640	WHISTLE	4	0.00550184	n/a	n/a	n/a	WHISTLE[1] WHISTLED[2] WHISTLING[1]
1641	WHOEVER	4	0.00550184	4	16	0.541169
1642	WONKY	4	0.00550184	3	12	0.415102
1643	WRING	4	0.00550184	n/a	n/a	n/a	WRING[0] WRINGING[2] WRUNG[2]
1644	WU	4	0.00550184	2	8	0.222013
1645	ABACK	3	0.00412638	3	12	0.453881
1646	ACTOR	3	0.00412638	n/a	n/a	n/a	ACTOR[1] ACTORS[2]
1647	ADDRESS	3	0.00412638	n/a	n/a	n/a	ADDRESS[2] ADDRESSED[1]
1648	ADMIRATION	3	0.00412638	3	12	0.453881
1649	ADVICE	3	0.00412638	3	12	0.270504
1650	AGRONOMIST	3	0.00412638	n/a	n/a	n/a	AGRONOMIST[1] AGRONOMISTS[2]
1651	AID	3	0.00412638	1	4	0.270504
1652	AISLE	3	0.00412638	n/a	n/a	n/a	AISLE[1] AISLES[2]
1653	ALARM	3	0.00412638	3	12	0.453881
1654	ALIVE	3	0.00412638	3	12	0.453881
1655	ALOUD	3	0.00412638	3	12	0.453881
1656	ALTOGETHER	3	0.00412638	3	12	0.453881
1657	AMBITION	3	0.00412638	n/a	n/a	n/a	AMBITION[1] AMBITIONS[2]
1658	AMERICA	3	0.00412638	3	12	0.453881
1659	ANCIENT	3	0.00412638	2	8	0.270504
1660	ANGRILY	3	0.00412638	3	12	0.453881
1661	ANNOYANCE	3	0.00412638	3	12	0.453881
1662	APART	3	0.00412638	3	12	0.453881
1663	APPLAUSE	3	0.00412638	2	8	0.453881
1664	APPLY	3	0.00412638	n/a	n/a	n/a	APPLY[1] APPLIED[2]
1665	APPROVE	3	0.00412638	n/a	n/a	n/a	APPROVE[2] APPROVED[1]
1666	AREN'T	3	0.00412638	3	12	0.453881
1667	ARTILLERY	3	0.00412638	3	12	0.453881
1668	ASHAMED	3	0.00412638	3	12	0.453881
1669	ASS	3	0.00412638	3	12	0.453881
1670	ASTONISH	3	0.00412638	n/a	n/a	n/a	ASTONISH[0] ASTONISHED[3]
1671	ASTONISHMENT	3	0.00412638	3	12	0.453881
1672	ATHLETE	3	0.00412638	n/a	n/a	n/a	ATHLETE[1] ATHLETES[2]
1673	ATTACH	3	0.00412638	n/a	n/a	n/a	ATTACH[0] ATTACHED[3]
1674	BACKWARDS	3	0.00412638	3	12	0.453881
1675	BADMINTON	3	0.00412638	2	8	0.270504
1676	BAGGY	3	0.00412638	3	12	0.453881
1677	BALD	3	0.00412638	1	4	0
1678	BANDAGE	3	0.00412638	n/a	n/a	n/a	BANDAGE[0] BANDAGED[1] BANDAGES[1] BANDAGING[1]
1679	BAREFOOT	3	0.00412638	3	12	0.453881
1680	BASKETBALL	3	0.00412638	2	8	0.270504
1681	BEAR'S	3	0.00412638	2	8	0.270504
1682	BEAST	3	0.00412638	n/a	n/a	n/a	BEAST[1] BEASTS[2]
1683	BEDBUG	3	0.00412638	n/a	n/a	n/a	BEDBUG[0] BEDBUGS[3]
1684	BELL	3	0.00412638	n/a	n/a	n/a	BELL[2] BELLS[1]
1685	BIRTH	3	0.00412638	3	12	0.453881
1686	BITE	3	0.00412638	n/a	n/a	n/a	BITE[2] BITES[1]
1687	BLADE	3	0.00412638	n/a	n/a	n/a	BLADE[2] BLADES[1]
1688	BLEED	3	0.00412638	n/a	n/a	n/a	BLEED[0] BLED[1] BLEEDING[2]
1689	BLINK	3	0.00412638	n/a	n/a	n/a	BLINK[2] BLINKING[1]
1690	BLOCK	3	0.00412638	n/a	n/a	n/a	BLOCK[0] BLOCKED[2] BLOCKING[1]
1691	BLOSSOM	3	0.00412638	n/a	n/a	n/a	BLOSSOM[2] BLOSSOMS[1]
1692	BLURT	3	0.00412638	n/a	n/a	n/a	BLURT[0] BLURTED[3]
1693	BLUSH	3	0.00412638	n/a	n/a	n/a	BLUSH[0] BLUSHED[3]
1694	BOOKSTORE	3	0.00412638	1	4	0.270504
1695	BORDER	3	0.00412638	2	8	0.270504
1696	BORED	3	0.00412638	3	12	0.453881
1697	BOUNDS	3	0.00412638	3	12	0.453881
1698	BOY'S	3	0.00412638	3	12	0.453881
1699	BRAIN	3	0.00412638	n/a	n/a	n/a	BRAIN[1] BRAINS[2]
1700	BRIM	3	0.00412638	n/a	n/a	n/a	BRIM[0] BRIMMING[3]
1701	BROAD	3	0.00412638	3	12	0.453881
1702	BROADCAST	3	0.00412638	n/a	n/a	n/a	BROADCAST[1] BROADCASTING[2]
1703	BROTHER'S	3	0.00412638	3	12	0.453881
1704	BRUISE	3	0.00412638	n/a	n/a	n/a	BRUISE[2] BRUISING[1]
1705	BUMPER	3	0.00412638	3	12	0.453881
1706	BURMA	3	0.00412638	2	8	0.270504
1707	BUSH	3	0.00412638	n/a	n/a	n/a	BUSH[1] BUSHES[2]
1708	BUSTLE	3	0.00412638	n/a	n/a	n/a	BUSTLE[0] BUSTLED[1] BUSTLING[2]
1709	BUZ	3	0.00412638	n/a	n/a	n/a	BUZ[0] BUZZING[3]
1710	CANNON	3	0.00412638	3	12	0.453881
1711	CAPABLE	3	0.00412638	3	12	0.453881
1712	CARELESS	3	0.00412638	3	12	0.453881
1713	CASUALTY	3	0.00412638	n/a	n/a	n/a	CASUALTY[2] CASUALTIES[1]
1714	CENT	3	0.00412638	n/a	n/a	n/a	CENT[1] CENTS[2]
1715	CHANGSHA	3	0.00412638	3	12	0.453881
1716	CHEERFUL	3	0.00412638	3	12	0.453881
1717	CHIEF	3	0.00412638	2	8	0.270504
1718	CHILD'S	3	0.00412638	3	12	0.453881
1719	CHRISTIAN	3	0.00412638	n/a	n/a	n/a	CHRISTIAN[2] CHRISTIANS[1]
1720	CHUBBY	3	0.00412638	2	8	0.270504
1721	CLAP	3	0.00412638	n/a	n/a	n/a	CLAP[0] CLAPPED[3]
1722	CLASP	3	0.00412638	n/a	n/a	n/a	CLASP[0] CLASPED[2] CLASPING[1]
1723	CLTHE	3	0.00412638	n/a	n/a	n/a	CLTHE[0] CLOTHING[3]
1724	CLUE	3	0.00412638	3	12	0.453881
1725	COAL	3	0.00412638	1	4	0
1726	COLLEAGUE	3	0.00412638	n/a	n/a	n/a	COLLEAGUE[0] COLLEAGUES[3]
1727	COMB	3	0.00412638	n/a	n/a	n/a	COMB[0] COMBED[1] COMBING[1] COMBS[1]
1728	COMBAT	3	0.00412638	2	8	0.270504
1729	COMER	3	0.00412638	2	8	0.270504
1730	CONFIDENCE	3	0.00412638	2	8	0.270504
1731	CONSIDER	3	0.00412638	n/a	n/a	n/a	CONSIDER[0] CONSIDERED[2] CONSIDERING[1]
1732	CORDUROY	3	0.00412638	3	12	0.453881
1733	COST	3	0.00412638	3	12	0.453881
1734	COSTUME	3	0.00412638	n/a	n/a	n/a	COSTUME[0] COSTUMES[3]
1735	COUNTER	3	0.00412638	2	8	0.270504
1736	COUNTLESS	3	0.00412638	3	12	0.453881
1737	CRADLE	3	0.00412638	n/a	n/a	n/a	CRADLE[2] CRADLING[1]
1738	CRAM	3	0.00412638	n/a	n/a	n/a	CRAM[0] CRAMMED[3]
1739	CRAMP	3	0.00412638	n/a	n/a	n/a	CRAMP[1] CRAMPED[2]
1740	CREAM	3	0.00412638	2	8	0.270504
1741	CREEP	3	0.00412638	n/a	n/a	n/a	CREEP[1] CREPT[2]
1742	CRITICAL	3	0.00412638	3	12	0.453881
1743	CUDDLE	3	0.00412638	n/a	n/a	n/a	CUDDLE[2] CUDDLES[1]
1744	DADDY	3	0.00412638	1	4	0
1745	DAFT	3	0.00412638	3	12	0.453881
1746	DANGER	3	0.00412638	3	12	0.453881
1747	DARKNESS	3	0.00412638	1	4	0
1748	DARKROOM	3	0.00412638	2	8	0.453881
1749	DASH	3	0.00412638	n/a	n/a	n/a	DASH[1] DASHED[1] DASHING[1]
1750	DAZZLE	3	0.00412638	n/a	n/a	n/a	DAZZLE[0] DAZZLED[2] DAZZLING[1]
1751	DEADLY	3	0.00412638	3	12	0.453881
1752	DEFEND	3	0.00412638	n/a	n/a	n/a	DEFEND[2] DEFENDED[1]
1753	DEFINITELY	3	0.00412638	3	12	0.453881
1754	DELAY	3	0.00412638	n/a	n/a	n/a	DELAY[2] DELAYED[1]
1755	DELIBERATELY	3	0.00412638	2	8	0.270504
1756	DELICATE	3	0.00412638	3	12	0.453881
1757	DEMOCRATIC	3	0.00412638	3	12	0.453881
1758	DEN	3	0.00412638	n/a	n/a	n/a	DEN[1] DENS[2]
1759	DEPRESS	3	0.00412638	n/a	n/a	n/a	DEPRESS[0] DEPRESSED[2] DEPRESSING[1]
1760	DESCEND	3	0.00412638	n/a	n/a	n/a	DESCEND[1] DESCENDED[1] DESCENDING[1]
1761	DICTIONARY	3	0.00412638	2	8	0.270504
1762	DIFFICULTY	3	0.00412638	n/a	n/a	n/a	DIFFICULTY[2] DIFFICULTIES[1]
1763	DIRE	3	0.00412638	3	12	0.453881
1764	DISASTER	3	0.00412638	3	12	0.453881
1765	DISCOURAGE	3	0.00412638	2	8	0.270504
1766	DISEASE	3	0.00412638	3	12	0.453881
1767	DISGUSTING	3	0.00412638	3	12	0.453881
1768	DISTURB	3	0.00412638	2	8	0.270504
1769	DONATE	3	0.00412638	n/a	n/a	n/a	DONATE[1] DONATED[2]
1770	DRUG	3	0.00412638	n/a	n/a	n/a	DRUG[2] DRUGS[1]
1771	DUMB	3	0.00412638	3	12	0.453881
1772	DUMPLING	3	0.00412638	n/a	n/a	n/a	DUMPLING[0] DUMPLINGS[3]
1773	DYE	3	0.00412638	n/a	n/a	n/a	DYE[2] DYED[1]
1774	EDUCATION	3	0.00412638	3	12	0.453881
1775	EFFECT	3	0.00412638	n/a	n/a	n/a	EFFECT[2] EFFECTS[1]
1776	ELBOW	3	0.00412638	n/a	n/a	n/a	ELBOW[2] ELBOWS[1]
1777	ELEGANT	3	0.00412638	3	12	0.453881
1778	ENGINEER	3	0.00412638	n/a	n/a	n/a	ENGINEER[0] ENGINEERING[2] ENGINEERS[1]
1779	ENGROSS	3	0.00412638	n/a	n/a	n/a	ENGROSS[0] ENGROSSED[3]
1780	ENTHUSIASTICALLY	3	0.00412638	3	12	0.270504
1781	ESCAPE	3	0.00412638	n/a	n/a	n/a	ESCAPE[0] ESCAPED[2] ESCAPING[1]
1782	ESSAY	3	0.00412638	2	8	0.270504
1783	EVERYTHING'S	3	0.00412638	1	4	0
1784	EVERYWHERE	3	0.00412638	3	12	0.453881
1785	EXAM	3	0.00412638	n/a	n/a	n/a	EXAM[0] EXAMS[3]
1786	EXCIT	3	0.00412638	n/a	n/a	n/a	EXCIT[0] EXCITING[3]
1787	EXPERIENCE	3	0.00412638	n/a	n/a	n/a	EXPERIENCE[1] EXPERIENCED[2]
1788	EXPLANATION	3	0.00412638	3	12	0.453881
1789	FACULTY	3	0.00412638	2	8	0.270504
1790	FAN'S	3	0.00412638	3	12	0.453881
1791	FASHION	3	0.00412638	n/a	n/a	n/a	FASHION[0] FASHIONED[3]
1792	FASTEN	3	0.00412638	n/a	n/a	n/a	FASTEN[0] FASTENED[3]
1793	FAT	3	0.00412638	3	12	0.453881
1794	FEAR	3	0.00412638	3	12	0.270504
1795	FEMALE	3	0.00412638	3	12	0.453881
1796	FIDGETE	3	0.00412638	n/a	n/a	n/a	FIDGETE[0] FIDGETING[3]
1797	FILLY'S	3	0.00412638	1	4	0
1798	FIREWOOD	3	0.00412638	2	8	0.453881
1799	FIX	3	0.00412638	n/a	n/a	n/a	FIX[0] FIXED[3]
1800	FLAP	3	0.00412638	n/a	n/a	n/a	FLAP[0] FLAPPED[3]
1801	FLICKER	3	0.00412638	n/a	n/a	n/a	FLICKER[0] FLICKERED[3]
1802	FLIT	3	0.00412638	n/a	n/a	n/a	FLIT[0] FLITTED[3]
1803	FLOAT	3	0.00412638	n/a	n/a	n/a	FLOAT[0] FLOATED[1] FLOATING[2]
1804	FLUTTER	3	0.00412638	n/a	n/a	n/a	FLUTTER[0] FLUTTERED[1] FLUTTERING[2]
1805	FODDER	3	0.00412638	3	12	0.453881
1806	FOREST	3	0.00412638	2	8	0.270504
1807	FREEDOM	3	0.00412638	3	12	0.453881
1808	FRESHLY	3	0.00412638	2	8	0.270504
1809	FUSELAGE	3	0.00412638	2	8	0.270504
1810	FUSS	3	0.00412638	3	12	0.453881
1811	GALLOP	3	0.00412638	2	8	0.270504
1812	GASP	3	0.00412638	n/a	n/a	n/a	GASP[0] GASPED[3]
1813	GAWP	3	0.00412638	n/a	n/a	n/a	GAWP[1] GAWPED[2]
1814	GENERALLY	3	0.00412638	3	12	0.453881
1815	GENTLE	3	0.00412638	3	12	0.453881
1816	GENTLY	3	0.00412638	3	12	0.453881
1817	GEOMETRY	3	0.00412638	1	4	0
1818	GIFT	3	0.00412638	2	8	0.270504
1819	GLADIATOR	3	0.00412638	1	4	0
1820	GORGEOUS	3	0.00412638	3	12	0.453881
1821	GOSSIP	3	0.00412638	n/a	n/a	n/a	GOSSIP[2] GOSSIPING[1]
1822	GOURD	3	0.00412638	2	8	0.270504
1823	GRADUALLY	3	0.00412638	3	12	0.453881
1824	GREEDY	3	0.00412638	3	12	0.453881
1825	GROVE	3	0.00412638	1	4	0
1826	GUARD	3	0.00412638	n/a	n/a	n/a	GUARD[2] GUARDED[1]
1827	GUIDE	3	0.00412638	n/a	n/a	n/a	GUIDE[2] GUIDES[1]
1828	HAIRED	3	0.00412638	1	4	0
1829	HANDFUL	3	0.00412638	3	12	0.453881
1830	HASN'T	3	0.00412638	3	12	0.453881
1831	HAUL	3	0.00412638	n/a	n/a	n/a	HAUL[0] HAULED[2] HAULING[1]
1832	HEAVENLY	3	0.00412638	2	8	0.270504
1833	HEEL	3	0.00412638	n/a	n/a	n/a	HEEL[0] HEELS[3]
1834	HERBAL	3	0.00412638	3	12	0.453881
1835	HERBALIST	3	0.00412638	n/a	n/a	n/a	HERBALIST[0] HERBALISTS[3]
1836	HERD	3	0.00412638	n/a	n/a	n/a	HERD[2] HERDING[1]
1837	HOIST	3	0.00412638	n/a	n/a	n/a	HOIST[1] HOISTED[2]
1838	HONEST	3	0.00412638	3	12	0.453881
1839	HUBEI	3	0.00412638	1	4	0
1840	HUGELY	3	0.00412638	3	12	0.453881
1841	HUM	3	0.00412638	n/a	n/a	n/a	HUM[1] HUMMED[2]
1842	HUNGRY	3	0.00412638	3	12	0.453881
1843	HUSBAND	3	0.00412638	2	8	0.270504
1844	ILL	3	0.00412638	3	12	0.453881
1845	IMPRESSION	3	0.00412638	3	12	0.453881
1846	INCH	3	0.00412638	n/a	n/a	n/a	INCH[2] INCHES[1]
1847	INDEED	3	0.00412638	3	12	0.453881
1848	INSECT	3	0.00412638	n/a	n/a	n/a	INSECT[1] INSECTS[2]
1849	INTELLIGENCE	3	0.00412638	1	4	0
1850	INTENSIVE	3	0.00412638	1	4	0.270504
1851	INTERVIEW	3	0.00412638	n/a	n/a	n/a	INTERVIEW[0] INTERVIEWING[1] INTERVIEWS[2]
1852	INTOXICATE	3	0.00412638	n/a	n/a	n/a	INTOXICATE[0] INTOXICATED[2] INTOXICATING[1]
1853	ITALY	3	0.00412638	1	4	0
1854	JERK	3	0.00412638	n/a	n/a	n/a	JERK[0] JERKED[3]
1855	JESUS	3	0.00412638	2	8	0.270504
1856	JUSTICE	3	0.00412638	3	12	0.453881
1857	KNIFE	3	0.00412638	3	12	0.453881
1858	KNOT	3	0.00412638	n/a	n/a	n/a	KNOT[1] KNOTS[1] KNOTTED[1]
1859	LA	3	0.00412638	2	8	0.453881
1860	LANTERN	3	0.00412638	3	12	0.453881
1861	LEICA	3	0.00412638	2	8	0.453881
1862	LIBERATION	3	0.00412638	1	4	0.270504
1863	LI'S	3	0.00412638	2	8	0.270504
1864	LIVER	3	0.00412638	3	12	0.453881
1865	LOCUST	3	0.00412638	2	8	0.270504
1866	LOUDLY	3	0.00412638	3	12	0.453881
1867	LOUSE	3	0.00412638	n/a	n/a	n/a	LOUSE[0] LICE[3]
1868	LU	3	0.00412638	2	8	0.270504
1869	MALARIA	3	0.00412638	2	8	0.270504
1870	MARRIED	3	0.00412638	2	8	0.270504
1871	MARRY	3	0.00412638	2	8	0.270504
1872	MAT	3	0.00412638	n/a	n/a	n/a	MAT[1] MATS[2]
1873	MATE	3	0.00412638	n/a	n/a	n/a	MATE[0] MATES[3]
1874	MEAL	3	0.00412638	n/a	n/a	n/a	MEAL[1] MEALS[2]
1875	MELODY	3	0.00412638	n/a	n/a	n/a	MELODY[2] MELODIES[1]
1876	MELON	3	0.00412638	n/a	n/a	n/a	MELON[1] MELONS[2]
1877	MEMBER	3	0.00412638	n/a	n/a	n/a	MEMBER[2] MEMBERS[1]
1878	MENTION	3	0.00412638	n/a	n/a	n/a	MENTION[2] MENTIONED[1]
1879	MERGE	3	0.00412638	n/a	n/a	n/a	MERGE[0] MERGED[1] MERGING[2]
1880	MID	3	0.00412638	3	12	0.453881
1881	MIDSUMMER	3	0.00412638	3	12	0.453881
1882	MISSION	3	0.00412638	2	8	0.270504
1883	MOB	3	0.00412638	n/a	n/a	n/a	MOB[1] MOBBED[2]
1884	MOCK	3	0.00412638	n/a	n/a	n/a	MOCK[1] MOCKED[2]
1885	MOMENT'S	3	0.00412638	3	12	0.453881
1886	MOOD	3	0.00412638	3	12	0.453881
1887	MORALE	3	0.00412638	3	12	0.453881
1888	MORTIFY	3	0.00412638	n/a	n/a	n/a	MORTIFY[0] MORTIFIED[3]
1889	MOURNFULLY	3	0.00412638	3	12	0.453881
1890	MUSTN'T	3	0.00412638	3	12	0.453881
1891	NANNY	3	0.00412638	1	4	0.270504
1892	NATURALLY	3	0.00412638	3	12	0.453881
1893	NERVOUS	3	0.00412638	3	12	0.453881
1894	NICELY	3	0.00412638	1	4	0
1895	NIGHTINGALE	3	0.00412638	3	12	0.453881
1896	NINE	3	0.00412638	3	12	0.453881
1897	NINETY	3	0.00412638	2	8	0.270504
1898	NONSENSE	3	0.00412638	3	12	0.453881
1899	NORMALLY	3	0.00412638	3	12	0.453881
1900	NORTHERN	3	0.00412638	2	8	0.270504
1901	NOTEBOOK	3	0.00412638	2	8	0.270504
1902	NUMBERS	3	0.00412638	1	4	0
1903	OBEY	3	0.00412638	n/a	n/a	n/a	OBEY[1] OBEYED[2]
1904	OBSERVANT	3	0.00412638	3	12	0.453881
1905	OCCASIONALLY	3	0.00412638	2	8	0.270504
1906	OCTOBER	3	0.00412638	3	12	0.270504
1907	ODE	3	0.00412638	3	12	0.453881
1908	OFFICE	3	0.00412638	3	12	0.453881
1909	ONE'S	3	0.00412638	3	12	0.453881
1910	ONSLAUGHT	3	0.00412638	3	12	0.453881
1911	OPINION	3	0.00412638	3	12	0.453881
1912	ORDERLY	3	0.00412638	1	4	0.270504
1913	ORIGINAL	3	0.00412638	3	12	0.453881
1914	ORNAMENT	3	0.00412638	n/a	n/a	n/a	ORNAMENT[1] ORNAMENTS[2]
1915	OUNCE	3	0.00412638	n/a	n/a	n/a	OUNCE[2] OUNCES[1]
1916	OUTFIT	3	0.00412638	n/a	n/a	n/a	OUTFIT[2] OUTFITS[1]
1917	PACKAGE	3	0.00412638	3	12	0.453881
1918	PADDY	3	0.00412638	2	8	0.270504
1919	PAGE	3	0.00412638	n/a	n/a	n/a	PAGE[2] PAGES[1]
1920	PASTURELAND	3	0.00412638	2	8	0.270504
1921	PATH	3	0.00412638	3	12	0.453881
1922	PAW	3	0.00412638	n/a	n/a	n/a	PAW[2] PAWS[1]
1923	PEACE	3	0.00412638	3	12	0.270504
1924	PEACEFUL	3	0.00412638	2	8	0.270504
1925	PEARL	3	0.00412638	3	12	0.453881
1926	PEPPER	3	0.00412638	n/a	n/a	n/a	PEPPER[2] PEPPERS[1]
1927	PERCENT	3	0.00412638	3	12	0.270504
1928	PERSONAL	3	0.00412638	3	12	0.453881
1929	PERSONALLY	3	0.00412638	3	12	0.453881
1930	PHOTOGRAPHY	3	0.00412638	1	4	0.270504
1931	PHYSICIST	3	0.00412638	n/a	n/a	n/a	PHYSICIST[2] PHYSICISTS[1]
1932	PHYSICS	3	0.00412638	3	12	0.270504
1933	PICKLE	3	0.00412638	n/a	n/a	n/a	PICKLE[0] PICKLED[1] PICKLES[1] PICKLING[1]
1934	PINK	3	0.00412638	3	12	0.453881
1935	PITCH	3	0.00412638	3	12	0.453881
1936	PITY	3	0.00412638	2	8	0.270504
1937	PLENTY	3	0.00412638	2	8	0.270504
1938	PLUMP	3	0.00412638	3	12	0.453881
1939	POINTY	3	0.00412638	3	12	0.453881
1940	POND	3	0.00412638	n/a	n/a	n/a	POND[2] PONDS[1]
1941	POO	3	0.00412638	n/a	n/a	n/a	POO[2] POOING[1]
1942	POPLAR	3	0.00412638	n/a	n/a	n/a	POPLAR[2] POPLARS[1]
1943	POPULAR	3	0.00412638	3	12	0.453881
1944	POPULATION	3	0.00412638	2	8	0.270504
1945	PORK	3	0.00412638	2	8	0.270504
1946	PORTER	3	0.00412638	n/a	n/a	n/a	PORTER[0] PORTERS[3]
1947	POSSESSION	3	0.00412638	n/a	n/a	n/a	POSSESSION[0] POSSESSIONS[3]
1948	POSSIBLE	3	0.00412638	3	12	0.453881
1949	POWER	3	0.00412638	n/a	n/a	n/a	POWER[2] POWERS[1]
1950	POWERFUL	3	0.00412638	3	12	0.453881
1951	PRACTISE	3	0.00412638	n/a	n/a	n/a	PRACTISE[0] PRACTISED[3]
1952	PRAY	3	0.00412638	n/a	n/a	n/a	PRAY[2] PRAYING[1]
1953	PRAYER	3	0.00412638	n/a	n/a	n/a	PRAYER[0] PRAYERS[3]
1954	PRICKLE	3	0.00412638	n/a	n/a	n/a	PRICKLE[0] PRICKLED[3]
1955	PRINT	3	0.00412638	n/a	n/a	n/a	PRINT[1] PRINTED[2]
1956	PROJECT	3	0.00412638	2	8	0.270504
1957	PROMOTE	3	0.00412638	n/a	n/a	n/a	PROMOTE[1] PROMOTED[1] PROMOTING[1]
1958	PROPAGANDA	3	0.00412638	2	8	0.270504
1959	PROTECT	3	0.00412638	n/a	n/a	n/a	PROTECT[2] PROTECTING[1]
1960	PROUD	3	0.00412638	3	12	0.453881
1961	QUEEN	3	0.00412638	2	8	0.270504
1962	RAG	3	0.00412638	n/a	n/a	n/a	RAG[2] RAGGED[1]
1963	RAILING	3	0.00412638	n/a	n/a	n/a	RAILING[1] RAILINGS[2]
1964	RAP	3	0.00412638	n/a	n/a	n/a	RAP[0] RAPPED[3]
1965	RE	3	0.00412638	3	12	0.453881
1966	READER	3	0.00412638	n/a	n/a	n/a	READER[2] READERS[1]
1967	REASSURE	3	0.00412638	n/a	n/a	n/a	REASSURE[1] REASSURED[2]
1968	REBELLIOUSLY	3	0.00412638	3	12	0.453881
1969	RECITATION	3	0.00412638	3	12	0.453881
1970	RELAY	3	0.00412638	1	4	0
1971	RESEARCH	3	0.00412638	2	8	0.270504
1972	RESIST	3	0.00412638	n/a	n/a	n/a	RESIST[2] RESISTING[1]
1973	RESISTANCE	3	0.00412638	2	8	0.270504
1974	RESPONSIBILITY	3	0.00412638	n/a	n/a	n/a	RESPONSIBILITY[2] RESPONSIBILITIES[1]
1975	REVOLUTION	3	0.00412638	2	8	0.270504
1976	RID	3	0.00412638	3	12	0.453881
1977	ROAM	3	0.00412638	n/a	n/a	n/a	ROAM[1] ROAMED[2]
1978	ROOT	3	0.00412638	n/a	n/a	n/a	ROOT[0] ROOTED[1] ROOTS[2]
1979	ROUTE	3	0.00412638	3	12	0.453881
1980	RUSTY	3	0.00412638	3	12	0.453881
1981	SADLY	3	0.00412638	3	12	0.453881
1982	SALARY	3	0.00412638	n/a	n/a	n/a	SALARY[2] SALARIES[1]
1983	SAND	3	0.00412638	n/a	n/a	n/a	SAND[2] SANDED[1]
1984	SCARLET	3	0.00412638	3	12	0.453881
1985	SCHOOLBAG	3	0.00412638	3	12	0.453881
1986	SCHOOLERS	3	0.00412638	2	8	0.270504
1987	SCORE	3	0.00412638	n/a	n/a	n/a	SCORE[2] SCORED[1]
1988	SCORNFULLY	3	0.00412638	3	12	0.453881
1989	SCUFF	3	0.00412638	n/a	n/a	n/a	SCUFF[0] SCUFFED[2] SCUFFING[1]
1990	SEEDLING	3	0.00412638	n/a	n/a	n/a	SEEDLING[1] SEEDLINGS[2]
1991	SENSIBLE	3	0.00412638	2	8	0.270504
1992	SEPTEMBER	3	0.00412638	3	12	0.453881
1993	SERIALIZE	3	0.00412638	n/a	n/a	n/a	SERIALIZE[2] SERIALIZED[1]
1994	SHADE	3	0.00412638	3	12	0.453881
1995	SHALL	3	0.00412638	3	12	0.453881
1996	SHANGHAINESE	3	0.00412638	3	12	0.453881
1997	SHARK	3	0.00412638	2	8	0.270504
1998	SHEEP	3	0.00412638	2	8	0.270504
[truncated: 3,071 more rows]
