# Supplementary material for: Exploring translator’s style in children’s literature: A case study of Nicky Harman’s English translations of Huang Beijia’s two works
Source: PLoS One. 2026 Jun 2;21(6):e0350245. doi: 10.1371/journal.pone.0350245 (PMC13229296; doi:10.1371/journal.pone.0350245)
Supplement: S4 File — (XLSX) [file pone.0350245.s007.xlsx]

## Sheet: WordSmith Key word list
WordSmith Tools 8.0 Key word list (野蜂飞舞关键词表Chapter 1 mulberry tree mishap_etc..kws)
N	Key word	Freq.	%	Texts	RC. Freq.	RC. %	BIC	Log_L	Log_R	D-Diff	P	Lemmas	Set
1	KEJUN	133	0.182936	20	0	0	1902.22	1920.63	116.906	0.112368	1.19132e-19
2	SHEONA	96	0.132044	18	0	0	1367.91	1386.32	116.435	0.147185	3.23482e-19
3	COULDN'T	101	0.138921	23	552	0.000555794	878.391	896.805	7.9655	0.119827	1.24552e-18
4	DAD	164	0.225575	20	6584	0.00662926	816.319	834.733	5.08862	0.105185	1.55821e-18
5	HE'S	49	0.0673975	14	1	1.00687e-06	679.385	697.799	16.0305	0.787551	2.73514e-18
6	MUM	150	0.206319	21	8188	0.00824428	657.028	675.442	4.64534	0.146923	3.03122e-18
7	HUAXI	46	0.0632711	19	0	0	645.865	664.279	115.374	0.358653	3.19515e-18
8	I'LL	44	0.0605202	18	0	0	616.983	635.397	115.31	0.236679	3.67795e-18
9	KID	90	0.123791	17	1695	0.00170665	570.633	589.048	6.1806	0.14502	4.67842e-18
10	CHENGDU	42	0.0577693	16	16	1.611e-05	519.8	538.215	11.8081	0.140582	6.24085e-18
11	POMEGRANATE	38	0.0522674	19	30	3.02062e-05	437.057	455.471	10.7569	0.288438	1.06853e-17
12	TIANLU'S	29	0.0398883	12	0	0	400.37	418.785	114.708	0.141669	1.40423e-17
13	SHE'D	27	0.0371374	15	0	0	371.488	389.903	114.605	0.1648	1.77458e-17
14	WE'D	27	0.0371374	14	0	0	371.488	389.903	114.605	0.103201	1.77458e-17
15	YOU'LL	27	0.0371374	11	0	0	371.488	389.903	114.605	0.62662	1.77458e-17
16	WASN'T	56	0.0770257	22	873	0.000879001	368.415	386.83	6.45333	0.113162	1.82135e-17
17	UNCLE	77	0.10591	14	3462	0.0034858	356.805	375.219	4.92521	0.254595	2.01367e-17
18	TAO	35	0.0481411	4	74	7.45087e-05	350.286	368.7	9.33564	0.415586	2.13365e-17
19	EYE	105	0.144423	9	10021	0.0100899	344.164	362.578	3.83932	0.173724	2.25514e-17
20	PIANO	64	0.0880294	14	1945	0.00195837	341.554	359.968	5.49026	0.174279	2.30974e-17
21	SCHOOL	178	0.244832	22	38483	0.0387475	337.632	356.047	2.65961	0.416713	2.39516e-17
22	THEY'RE	24	0.033011	9	0	0	328.166	346.58	114.435	0.624391	2.61942e-17
23	YUSHENG	24	0.033011	2	0	0	328.166	346.58	114.435	0.214875	2.61942e-17
24	XU	31	0.0426392	4	49	4.93368e-05	322.505	340.919	9.7553	0.567685	2.76705e-17
25	MAKE	244	0.335612	22	78980	0.0795229	311.455	329.869	2.07735	0.160286	3.0888e-17
26	I'VE	21	0.0288846	15	0	0	284.843	303.258	114.243	0.130401	4.09812e-17
27	THERE'S	21	0.0288846	12	1	1.00687e-06	276.709	295.123	14.8081	0.71117	4.49317e-17
28	YOU'VE	20	0.0275092	14	0	0	270.402	288.817	114.172	0.118736	4.8351e-17
29	STUDENT	79	0.108661	7	7793	0.00784657	249.557	267.972	3.79163	0.124049	6.24596e-17
30	THEY'D	18	0.0247583	12	0	0	241.521	259.935	114.02	0.773434	6.93646e-17
31	HADN'T	33	0.0453901	15	334	0.000336296	236.698	255.113	7.0765	0.150889	7.40027e-17
32	COME	196	0.26959	22	66867	0.0673266	230.999	249.414	2.00152	0.118409	8.00331e-17
33	FLY	61	0.083903	7	4223	0.00425203	228.815	247.229	4.3025	0.3861	8.25183e-17
34	DAY	190	0.261337	22	66761	0.0672199	215.009	233.424	1.95895	0.104816	1.00869e-16
35	PLANE	55	0.0756502	9	3479	0.00350291	213.87	232.285	4.43272	0.310949	1.02617e-16
36	YENCHING	15	0.0206319	5	1	1.00687e-06	190.718	209.133	14.3227	0.558048	1.48932e-16
37	FIELD	88	0.12104	12	15607	0.0157143	187.374	205.788	2.94534	0.177742	1.57801e-16
38	KUNMING	16	0.0220073	6	6	6.04124e-06	186.866	205.28	11.8309	0.16259	1.59209e-16
39	TREE	62	0.0852785	13	6732	0.00677828	180.952	199.367	3.65319	0.224158	1.76908e-16
40	STAND	76	0.104535	13	11485	0.0115639	180.651	199.065	3.17628	0.340799	1.77878e-16
41	FAN	40	0.0550184	11	1796	0.00180835	176.609	195.023	4.92717	0.462699	1.91613e-16
42	BOWL	43	0.0591447	14	2420	0.00243663	172.716	191.131	4.60129	0.140749	2.06208e-16
43	HAND	127	0.174683	20	37263	0.0375191	172.557	190.972	2.21904	0.285464	2.06835e-16
44	ASK	91	0.125167	16	18660	0.0187883	171.732	190.147	2.73595	0.129572	2.10131e-16
45	HEAD	126	0.173308	24	36993	0.0372473	170.929	189.343	2.21813	0.105086	2.13409e-16
46	TAKE	179	0.246207	22	70755	0.0712414	170.902	189.317	1.78909	0.318192	2.13519e-16
47	CHONGQING	14	0.0192564	12	3	3.02062e-06	167.918	186.332	12.6382	0.495445	2.26315e-16
48	PROFESSOR	52	0.0715239	14	4932	0.0049659	161.747	180.161	3.8483	0.334998	2.56209e-16
49	MULBERRY	20	0.0275092	4	109	0.000109749	159.273	177.688	7.96956	0.468158	2.69667e-16
50	WORRY	51	0.0701484	9	5306	0.00534247	149.579	167.994	3.71483	0.347027	3.32534e-16
51	CRY	42	0.0577693	8	3132	0.00315353	145.936	164.351	4.19526	0.221591	3.61199e-16
52	JACKET	41	0.0563938	14	2918	0.00293806	145.621	164.035	4.2626	0.100344	3.63837e-16
53	HOLD	72	0.0990331	18	13397	0.0134891	143.986	162.4	2.87612	0.35968	3.77913e-16
54	WALKWAY	20	0.0275092	12	167	0.000168148	143.451	161.866	7.35404	0.37764	3.8267e-16
55	HUSHENG	11	0.01513	3	0	0	140.435	158.849	113.31	0.497351	4.11085e-16
56	HEAR	70	0.0962821	15	13206	0.0132968	137.811	156.226	2.85619	0.149415	4.38128e-16
57	COURTYARD	27	0.0371374	9	807	0.000812547	134.312	152.726	5.51428	0.129688	4.78024e-16
58	STICK	45	0.0618957	10	4481	0.0045118	133.447	151.861	3.77806	0.299393	4.88626e-16
59	FOOT	56	0.0770257	14	8082	0.00813755	132.845	151.26	3.24267	0.129937	4.96185e-16
60	GIVE	124	0.170557	16	44063	0.0443659	131.862	150.276	1.94273	0.26094	5.08881e-16
61	PLAY	86	0.118289	12	21895	0.0220455	130.382	148.797	2.42377	0.287298	5.28812e-16
62	WRITE	63	0.0866539	10	11027	0.0111028	130.352	148.767	2.96434	0.233214	5.2923e-16
63	PULL	45	0.0618957	5	4661	0.00469304	130.183	148.598	3.72124	0.240402	5.31575e-16
64	WEAR	46	0.0632711	7	5081	0.00511593	128.06	146.475	3.62848	0.25676	5.62244e-16
65	WALK	60	0.0825275	11	10268	0.0103386	125.621	144.035	2.99684	0.305137	6.00475e-16
66	EAT	52	0.0715239	12	7320	0.00737032	124.353	142.768	3.27863	0.222849	6.2171e-16
67	GROW	46	0.0632711	11	5375	0.00541195	123.338	141.753	3.54733	0.363204	6.3945e-16
68	LEAVE	80	0.110037	9	19899	0.0200358	123.031	141.446	2.45733	0.189089	6.44948e-16
69	TEACHER	56	0.0770257	13	9180	0.0092431	120.231	138.645	3.05889	0.101257	6.98118e-16
70	CARRY	58	0.0797766	10	10050	0.0101191	119.562	137.977	2.97889	0.336869	7.11672e-16
71	RICE	31	0.0426392	16	1740	0.00175196	119.535	137.949	4.60514	0.101454	7.12239e-16
72	BIG	89	0.122416	22	25386	0.0255605	119.372	137.786	2.2598	0.473608	7.15598e-16
73	UNIVERSITY	72	0.0990331	19	16461	0.0165742	118.883	137.298	2.57897	0.143442	7.25803e-16
74	SHUTTLECOCK	12	0.0165055	3	15	1.51031e-05	117.802	136.216	10.0939	0.379289	7.49084e-16
75	LEG	44	0.0605202	7	5355	0.00539181	113.919	132.333	3.48858	0.224173	8.41368e-16
76	MARK'S	9	0.0123791	4	0	0	111.553	129.968	113.02	0.337005	9.0514e-16
77	CLASSMATE	12	0.0165055	1	22	2.21512e-05	110.759	129.173	9.54135	0.318675	9.27987e-16
78	LI	27	0.0371374	4	1279	0.00128779	110.462	128.877	4.8499	0.369338	9.36717e-16
79	FINGER	36	0.0495165	7	3274	0.00329651	109.115	127.53	3.9089	0.355363	9.77778e-16
80	FEEL	85	0.116914	9	25411	0.0255857	106.914	125.329	2.19204	0.279686	1.05018e-15
81	YELL	17	0.0233828	2	215	0.000216478	105.812	124.227	6.75508	0.366905	1.08915e-15
82	GRAB	23	0.0316356	6	937	0.000943441	98.0056	116.42	5.06747	0.113295	1.42886e-15
83	WE'VE	8	0.0110037	6	0	0	97.1122	115.527	112.85	0.245041	1.47635e-15
84	WHEAT	23	0.0316356	5	1004	0.0010109	94.9638	113.378	4.96783	0.449103	1.5995e-15
85	BEGIN	45	0.0618957	2	7321	0.00737132	93.5964	112.011	3.06984	0.339766	1.68509e-15
86	BAG	40	0.0550184	11	5491	0.00552874	93.206	111.621	3.31489	0.375774	1.71065e-15
87	SHOUT	25	0.0343865	4	1402	0.00141164	92.8764	111.291	4.6064	0.26517	1.73262e-15
88	SHOE	24	0.033011	4	1269	0.00127772	91.1113	109.526	4.6913	0.248244	1.85696e-15
89	SING	28	0.0385129	8	2175	0.00218995	89.009	107.424	4.13637	0.528008	2.02108e-15
90	HEN	18	0.0247583	4	476	0.000479272	87.6434	106.058	5.69092	0.484127	2.13818e-15
91	TURN	71	0.0976576	12	20997	0.0211413	87.4728	105.887	2.20767	0.293607	2.15344e-15
92	XING	8	0.0110037	5	2	2.01375e-06	87.1071	105.522	12.4158	0.16259	2.18664e-15
93	NOODLE	11	0.01513	1	41	4.12818e-05	86.832	105.247	8.51769	0.487233	2.21206e-15
94	YUNNAN	10	0.0137546	8	22	2.21512e-05	86.2766	104.691	9.27831	0.222833	2.26462e-15
95	EVERY	99	0.13617	23	39214	0.0394836	85.9996	104.414	1.78609	0.102382	2.29144e-15
96	TEAR	23	0.0316356	1	1283	0.00129182	84.2055	102.62	4.61407	0.69062	2.47592e-15
97	WANT	120	0.165055	19	55274	0.0556539	83.3056	101.72	1.56839	0.251987	2.57594e-15
98	CHINA'S	7	0.00962821	7	0	0	82.6714	101.086	112.658	0.165836	2.64969e-15
99	YUSHENG'S	7	0.00962821	2	0	0	82.6714	101.086	112.658	0.192107	2.64969e-15
100	EAR	30	0.0412638	9	3005	0.00302566	82.5001	100.915	3.76956	0.147891	2.67009e-15
101	DIE	37	0.050892	8	5470	0.0055076	79.94	98.3545	3.20794	0.283199	3.0016e-15
102	KEEP	78	0.107286	16	26985	0.0271705	79.2123	97.6269	1.98135	0.180872	3.10576e-15
103	FIGHT	40	0.0550184	13	6788	0.00683466	78.1959	96.6105	3.00897	0.305947	3.25948e-15
104	RED	60	0.0825275	22	16551	0.0166648	77.6589	96.0735	2.30807	0.204882	3.34481e-15
105	HIDE	27	0.0371374	5	2440	0.00245677	77.5502	95.9647	3.91804	0.274975	3.36245e-15
106	EXCLAIM	11	0.01513	2	68	6.84674e-05	76.7683	95.1828	7.78778	0.298362	3.49302e-15
107	YOU'D	7	0.00962821	7	1	1.00687e-06	76.6445	95.0591	13.2232	0.624888	3.5143e-15
108	CATCH	35	0.0481411	10	5046	0.00508069	76.1876	94.6022	3.24417	0.244303	3.59439e-15
109	SCARE	17	0.0233828	1	537	0.000540691	75.9385	94.3531	5.4345	0.473081	3.63908e-15
110	POKE	14	0.0192564	1	244	0.000245677	75.299	93.7135	6.29243	0.591914	3.75726e-15
111	THROW	30	0.0412638	7	3459	0.00348278	74.7615	93.1761	3.56657	0.432328	3.86057e-15
112	DIG	20	0.0275092	2	1066	0.00107333	72.5522	90.9667	4.67975	0.520053	4.32739e-15
113	START	70	0.0962821	13	23782	0.0239455	71.0979	89.5125	2.00752	0.30375	4.67646e-15
114	PASTE	16	0.0220073	2	495	0.000498403	71.0288	89.4433	5.46453	0.463133	4.69399e-15
115	JUMP	26	0.0357619	5	2526	0.00254336	70.5103	88.9248	3.81362	0.418869	4.82818e-15
116	WHISPER	18	0.0247583	1	802	0.000807513	69.6109	88.0255	4.93828	0.31271	5.07334e-15
117	TALK	57	0.0784012	15	16339	0.0164513	69.3861	87.8007	2.25267	0.136413	5.13721e-15
118	IT'LL	6	0.00825275	4	0	0	68.2305	86.6451	112.435	0.290594	5.48298e-15
119	SISTER'S	6	0.00825275	5	0	0	68.2305	86.6451	112.435	0.242818	5.48298e-15
120	THEY'LL	6	0.00825275	4	0	0	68.2305	86.6451	112.435	0.574222	5.48298e-15
121	DARE	23	0.0316356	12	1861	0.00187379	68.0702	86.4848	4.07751	0.234693	5.53337e-15
122	SHRIEK	12	0.0165055	2	160	0.0001611	68.0651	86.4796	6.67885	0.30664	5.535e-15
123	CORPS	20	0.0275092	4	1216	0.00122436	67.5513	85.9659	4.48982	0.203621	5.7008e-15
124	SWEEP	19	0.0261337	1	1031	0.00103809	67.3563	85.7709	4.65391	0.465447	5.76546e-15
125	HANG	28	0.0385129	7	3319	0.00334181	67.1391	85.5536	3.52664	0.16367	5.83865e-15
126	BASKET	20	0.0275092	8	1332	0.00134116	64.1048	82.5194	4.35836	0.401019	7.00397e-15
127	SOLDIER	22	0.0302601	3	1812	0.00182446	63.5796	81.9942	4.05188	0.267404	7.23643e-15
128	REFUSE	24	0.033011	4	2406	0.00242254	62.2804	80.695	3.76836	0.496682	7.85742e-15
129	FLUSTER	7	0.00962821	1	8	8.05499e-06	61.9554	80.3699	10.2232	0.332446	8.0238e-15
130	SEW	12	0.0165055	2	214	0.000215471	61.3825	79.7971	6.25931	0.486035	8.3287e-15
131	TEACH	25	0.0343865	6	2784	0.00280314	60.8188	79.2334	3.61673	0.287215	8.64395e-15
132	CLIMB	23	0.0316356	6	2206	0.00222116	60.7962	79.2107	3.83216	0.356602	8.65696e-15
133	ARMY	45	0.0618957	16	11285	0.0113626	60.5492	78.9637	2.44555	0.465977	8.8004e-15
134	READ	64	0.0880294	15	22526	0.0226808	60.0519	78.4664	1.95651	0.125817	9.09898e-15
135	SMELL	27	0.0371374	12	3538	0.00356232	59.1848	77.5994	3.38198	0.271184	9.6527e-15
136	BED	52	0.0715239	17	15432	0.0155381	58.8523	77.2668	2.20262	0.398339	9.877e-15
137	SHOULDER	30	0.0412638	9	4727	0.00475949	57.948	76.3626	3.116	0.322731	1.05231e-14
138	HAIR	49	0.0673975	17	13902	0.0139976	57.8595	76.2741	2.26752	0.252153	1.05893e-14
139	NANKING	9	0.0123791	6	64	6.44399e-05	57.1267	75.5413	7.58574	0.247464	1.11596e-14
140	HUANG	9	0.0123791	8	64	6.44399e-05	57.1267	75.5413	7.58574	0.239595	1.11596e-14
141	CICADA	7	0.00962821	3	15	1.51031e-05	55.1717	73.5863	9.31628	0.168148	1.2896e-14
142	BRIGHT	31	0.0426392	16	5475	0.00551263	54.3038	72.7183	2.95137	0.459816	1.37829e-14
143	JINLING	5	0.0068773	3	0	0	53.7897	72.2042	112.172	0.158207	1.43468e-14
144	GINLING	5	0.0068773	4	0	0	53.7897	72.2042	112.172	0.367997	1.43468e-14
145	KORCHAGIN	5	0.0068773	1	0	0	53.7897	72.2042	112.172	0.39706	1.43468e-14
146	KEJUN'S	5	0.0068773	3	0	0	53.7897	72.2042	112.172	0.550965	1.43468e-14
147	PEOPLE'S	5	0.0068773	4	0	0	53.7897	72.2042	112.172	0.430266	1.43468e-14
148	HE'LL	5	0.0068773	4	0	0	53.7897	72.2042	112.172	0.282141	1.43468e-14
149	STEAL	16	0.0220073	3	870	0.00087598	53.7509	72.1654	4.65094	0.537149	1.43906e-14
150	STOP	50	0.0687729	14	15314	0.0154193	53.4272	71.8417	2.15711	0.361542	1.47631e-14
151	BOY	46	0.0632711	15	13096	0.013186	52.9386	71.3532	2.26254	0.104367	1.535e-14
152	TIGER	16	0.0220073	4	902	0.0009082	52.6521	71.0667	4.59883	0.389978	1.57086e-14
153	BUY	45	0.0618957	14	12891	0.0129796	50.9469	69.3615	2.25359	0.269875	1.80925e-14
154	DORMITORY	10	0.0137546	2	155	0.000156065	50.7723	69.1868	6.46162	0.651785	1.83633e-14
155	WATCH	38	0.0522674	13	9261	0.00932466	50.041	68.4556	2.48679	0.367365	1.95574e-14
156	RIVER	38	0.0522674	18	9306	0.00936997	49.7393	68.1538	2.4798	0.472108	2.00804e-14
157	CLOUD	21	0.0288846	5	2251	0.00226647	49.6088	68.0234	3.67178	0.266677	2.03122e-14
158	BRING	48	0.066022	12	15018	0.0151212	48.9749	67.3894	2.12637	0.403716	2.14913e-14
159	WHO'D	5	0.0068773	5	1	1.00687e-06	48.3844	66.799	12.7377	0.60264	2.2673e-14
160	SIT	36	0.0495165	12	8587	0.00864603	47.7095	66.1241	2.5178	0.125838	2.41322e-14
161	CHENG	8	0.0110037	2	61	6.14193e-05	47.6925	66.107	7.48508	0.45353	2.41707e-14
162	LEAF	19	0.0261337	3	1851	0.00186372	46.4726	64.8871	3.80965	0.578022	2.71493e-14
163	BURST	21	0.0288846	12	2479	0.00249604	45.9082	64.3228	3.53259	0.221136	2.86934e-14
164	COCKEREL	8	0.0110037	3	73	7.35018e-05	44.9964	63.411	7.22599	0.54039	3.14456e-14
165	BEAR	29	0.0398883	5	5665	0.00570394	44.5762	62.9908	2.80594	0.509017	3.2833e-14
166	FINISH	26	0.0357619	5	4433	0.00446347	44.1688	62.5834	3.00219	0.18366	3.42569e-14
167	STOVE	13	0.017881	6	607	0.000611172	43.9953	62.4099	4.8707	0.315025	3.48885e-14
168	GOD'S	5	0.0068773	4	3	3.02062e-06	43.2091	61.6236	11.1528	0.158255	3.79532e-14
169	GROWNUP	5	0.0068773	3	3	3.02062e-06	43.2091	61.6236	11.1528	0.24633	3.79532e-14
170	BEE	13	0.017881	2	628	0.000632317	43.1509	61.5655	4.82163	0.587759	3.81938e-14
171	FILLY	9	0.0123791	2	164	0.000165127	41.0604	59.475	6.22819	0.473448	4.83891e-14
172	LIP	17	0.0233828	2	1640	0.00165127	39.9503	58.3649	3.8238	0.225372	5.53091e-14
173	TAO'S	4	0.00550184	3	0	0	39.3488	57.7634	111.85	0.213337	5.96162e-14
174	THEY'VE	4	0.00550184	4	0	0	39.3488	57.7634	111.85	0.415102	5.96162e-14
175	CHEELOO	4	0.00550184	4	0	0	39.3488	57.7634	111.85	0.375952	5.96162e-14
176	KID'S	4	0.00550184	3	0	0	39.3488	57.7634	111.85	0.421065	5.96162e-14
177	EVERYONE'S	4	0.00550184	4	0	0	39.3488	57.7634	111.85	0.366712	5.96162e-14
178	SOMEONE'S	4	0.00550184	3	0	0	39.3488	57.7634	111.85	0.55338	5.96162e-14
179	CALL	51	0.0701484	6	19226	0.0193582	38.9875	57.402	1.85747	0.316458	6.24209e-14
180	SHEN	6	0.00825275	4	23	2.31581e-05	38.6949	57.1094	8.47721	0.125757	6.48219e-14
181	BRICK	18	0.0247583	7	2044	0.00205805	37.9916	56.4061	3.58856	0.195506	7.11196e-14
182	ONTO	28	0.0385129	16	6050	0.00609159	37.62	56.0346	2.66045	0.112753	7.47786e-14
183	KILOMETRE	10	0.0137546	2	308	0.000310117	37.5732	55.9877	5.47096	0.435357	7.52573e-14
184	NEWSPAPER	25	0.0343865	11	4860	0.00489341	36.0951	54.5096	2.81293	0.326255	9.27291e-14
185	SHOOT	17	0.0233828	1	1891	0.001904	35.499	53.9135	3.61834	0.569506	1.01308e-13
186	SWEAT	15	0.0206319	8	1332	0.00134116	35.3877	53.8022	3.94333	0.299105	1.03026e-13
187	PILOT	21	0.0288846	4	3356	0.00337907	34.5164	52.931	3.0956	0.316727	1.17915e-13
188	HARD	56	0.0770257	23	24162	0.0243281	33.9801	52.3947	1.66272	0.500154	1.28533e-13
189	CALLIGRAPHY	7	0.00962821	6	82	8.25637e-05	33.7588	52.1734	6.86562	0.123066	1.33286e-13
190	LEARN	31	0.0426392	8	8150	0.00820602	33.6109	52.0255	2.37743	0.329085	1.36593e-13
191	SUDDENLY	36	0.0495165	21	11026	0.0111018	33.3119	51.7264	2.15712	0.145712	1.43624e-13
192	SNEAK	9	0.0123791	2	260	0.000261787	33.0834	51.4979	5.56337	0.566348	1.49324e-13
193	PICK	28	0.0385129	5	6680	0.00672592	33.0069	51.4214	2.51754	0.320626	1.513e-13
194	RUSH	18	0.0247583	2	2402	0.00241851	32.7289	51.1434	3.35572	0.371322	1.58781e-13
195	IGNORE	18	0.0247583	2	2406	0.00242254	32.675	51.0896	3.35332	0.595516	1.60286e-13
196	MARK	38	0.0522674	8	12438	0.0125235	32.3146	50.7292	2.06128	0.547813	1.7087e-13
197	WAIT	31	0.0426392	9	8365	0.0084225	32.3142	50.7288	2.33986	0.151917	1.70882e-13
198	SKY	24	0.033011	12	4870	0.00490348	32.1609	50.5754	2.75107	0.213407	1.75669e-13
199	POUR	14	0.0192564	1	1231	0.00123946	32.0576	50.4722	3.95755	0.550413	1.78994e-13
200	STRIDE	11	0.01513	3	582	0.000586001	31.7713	50.1858	4.69037	0.452687	1.88662e-13
201	TEACHER'S	4	0.00550184	3	2	2.01375e-06	31.7136	50.1282	11.4158	0.10335	1.90694e-13
202	MOTHER'S	4	0.00550184	4	2	2.01375e-06	31.7136	50.1282	11.4158	0.229416	1.90694e-13
203	WHERE'S	4	0.00550184	4	2	2.01375e-06	31.7136	50.1282	11.4158	0.229416	1.90694e-13
204	TROUSERS	17	0.0233828	9	2140	0.00215471	31.6753	50.0898	3.43988	0.227373	1.92059e-13
205	WIPE	12	0.0165055	1	784	0.000789389	31.5322	49.9468	4.38607	0.521515	1.97275e-13
206	CHEST	21	0.0288846	10	3648	0.00367308	31.4502	49.8648	2.97524	0.382748	2.00349e-13
207	FLOWER	18	0.0247583	1	2526	0.00254336	31.1049	49.5194	3.2831	0.528847	2.14025e-13
208	AIR	49	0.0673975	17	20119	0.0202573	30.7875	49.2021	1.73425	0.298984	2.27708e-13
209	PANCAKE	7	0.00962821	2	108	0.000108742	30.0781	48.4927	6.46828	0.624645	2.6281e-13
210	TALL	22	0.0302601	13	4373	0.00440306	28.7184	47.133	2.78084	0.149345	3.53181e-13
211	BOOKSHOP	10	0.0137546	1	493	0.000496389	28.5555	46.97	4.7923	0.514329	3.66662e-13
212	HAPPEN	30	0.0412638	3	8514	0.00857252	28.2695	46.6841	2.26708	0.494233	3.92024e-13
213	SHINY	11	0.01513	8	707	0.00071186	27.7102	46.1248	4.40968	0.454993	4.48814e-13
214	NOVEL	21	0.0288846	4	4144	0.00417249	26.8363	45.2508	2.79132	0.462407	5.6174e-13
215	COTTON	17	0.0233828	6	2513	0.00253027	26.7783	45.1929	3.20808	0.20565	5.70516e-13
216	BOX	31	0.0426392	6	9410	0.00947468	26.5579	44.9725	2.17003	0.795489	6.05589e-13
217	RECITE	7	0.00962821	2	141	0.000141969	26.4959	44.9105	6.08362	0.543662	6.15966e-13
218	WALL	35	0.0481411	11	11871	0.0119526	26.4301	44.8446	2.00994	0.15027	6.27255e-13
219	NOSE	21	0.0288846	12	4205	0.0042339	26.3134	44.7279	2.77024	0.429686	6.47954e-13
220	WASH	17	0.0233828	5	2621	0.00263902	25.5104	43.925	3.14738	0.3401	8.18285e-13
221	UNIVERSITY'S	3	0.00412638	2	0	0	24.908	43.3225	111.435	0.560342	9.87385e-13
222	MOMENT'S	3	0.00412638	3	0	0	24.908	43.3225	111.435	0.366375	9.87385e-13
223	BROTHER'S	3	0.00412638	3	0	0	24.908	43.3225	111.435	0.417557	9.87385e-13
224	SHANGHAINESE	3	0.00412638	3	0	0	24.908	43.3225	111.435	0.320706	9.87385e-13
225	LI'S	3	0.00412638	2	0	0	24.908	43.3225	111.435	0.47502	9.87385e-13
226	SU'S	3	0.00412638	2	0	0	24.908	43.3225	111.435	0.643934	9.87385e-13
227	SHINE	11	0.01513	4	813	0.000818588	24.8141	43.2286	4.20813	0.348931	1.01784e-12
228	GALA	9	0.0123791	3	422	0.000424901	24.72	43.1346	4.86464	0.421809	1.0496e-12
229	ANYMORE	8	0.0110037	7	278	0.000279911	24.5202	42.9347	5.29687	0.161412	1.12162e-12
230	SUCK	9	0.0123791	2	437	0.000440004	24.1198	42.5343	4.81425	0.443226	1.287e-12
231	LISTEN	23	0.0316356	8	5481	0.00551868	23.8669	42.2814	2.51915	0.26179	1.40855e-12
232	RHODE	6	0.00825275	5	88	8.86049e-05	23.7323	42.1469	6.54135	0.119347	1.47952e-12
233	SHOULDN'T	7	0.00962821	6	177	0.000178217	23.4338	41.8484	5.75556	0.104934	1.65482e-12
234	BELLY	11	0.01513	6	874	0.000880008	23.3219	41.7365	4.10376	0.34348	1.72765e-12
235	DOOR	51	0.0701484	19	24033	0.0241982	23.2868	41.7014	1.53551	0.120953	1.75137e-12
236	REHEARSE	7	0.00962821	1	179	0.00018023	23.2824	41.697	5.73935	0.661031	1.75438e-12
237	GOAT	10	0.0137546	3	667	0.000671585	22.8168	41.2314	4.3562	0.607532	2.11557e-12
238	PEE	7	0.00962821	4	186	0.000187279	22.7657	41.1802	5.68401	0.504623	2.16109e-12
239	HAPPY	33	0.0453901	15	11465	0.0115438	22.6817	41.0963	1.97526	0.494829	2.23871e-12
240	FUR	12	0.0165055	5	1168	0.00117603	22.5867	41.0013	3.81095	0.423157	2.33105e-12
241	PROF	9	0.0123791	5	478	0.000481286	22.5813	40.9958	4.68487	0.187667	2.33652e-12
242	WINTER	26	0.0357619	11	7299	0.00734917	22.4926	40.9072	2.28277	0.138012	2.42765e-12
243	WAVE	19	0.0261337	2	3783	0.003809	22.2371	40.6517	2.77843	0.405214	2.71831e-12
244	PUFF	8	0.0110037	2	323	0.00032522	22.217	40.6316	5.08042	0.463245	2.74305e-12
245	STEAK	9	0.0123791	1	491	0.000494375	22.1217	40.5363	4.64616	0.540944	2.8648e-12
246	MESS	15	0.0206319	6	2170	0.00218492	22.0376	40.4521	3.23923	0.47409	2.97836e-12
247	GARDEN	32	0.0440147	2	10994	0.0110696	21.9698	40.3844	1.99139	0.282049	3.07417e-12
248	BATTLEFIELD	8	0.0110037	8	335	0.000337303	21.6579	40.0725	5.0278	0.145604	3.57263e-12
249	TRY	46	0.0632711	9	20978	0.0211222	21.1873	39.6018	1.58279	0.143841	4.55092e-12
250	FURIOUS	12	0.0165055	8	1265	0.0012737	20.8234	39.238	3.69586	0.106572	5.56678e-12
251	CHEER	10	0.0137546	3	749	0.000754149	20.6341	39.0487	4.18892	0.530776	6.21672e-12
252	BUCKET	11	0.01513	3	998	0.00100486	20.6017	39.0163	3.91235	0.399222	6.338e-12
253	ONE'S	3	0.00412638	3	1	1.00687e-06	20.4108	38.8253	12.0008	0.453881	7.12048e-12
254	BEAR'S	3	0.00412638	2	1	1.00687e-06	20.4108	38.8253	12.0008	0.270504	7.12048e-12
255	FAN'S	3	0.00412638	3	1	1.00687e-06	20.4108	38.8253	12.0008	0.453881	7.12048e-12
256	BANG	12	0.0165055	2	1295	0.0013039	20.3074	38.722	3.66204	0.438703	7.59843e-12
257	ROLL	18	0.0247583	4	3561	0.00358548	20.2942	38.7087	2.78767	0.502646	7.66263e-12
258	BUILD	26	0.0357619	6	7740	0.0077932	20.0928	38.5073	2.19814	0.492902	8.73647e-12
259	PLONK	5	0.0068773	1	53	5.33643e-05	19.8012	38.2157	7.00982	0.520429	1.06775e-11
260	LIVE	40	0.0550184	8	17014	0.017131	19.7927	38.2073	1.68331	0.217071	1.07419e-11
261	PAVEL	6	0.00825275	1	124	0.000124852	19.784	38.1986	6.04658	0.305204	1.08092e-11
262	SHANGHAI	7	0.00962821	5	233	0.000234602	19.7324	38.1469	5.35898	0.203159	1.1218e-11
263	SLING	7	0.00962821	1	236	0.000237622	19.5603	37.9748	5.34053	0.545574	1.2739e-11
264	BOMB	17	0.0233828	3	3204	0.00322602	19.5549	37.9695	2.85762	0.417508	1.27906e-11
265	STRIP	14	0.0192564	2	2023	0.00203691	19.3695	37.7841	3.24089	0.680523	1.47641e-11
266	CLOTH	14	0.0192564	7	2028	0.00204194	19.308	37.7225	3.23733	0.240582	1.55088e-11
267	ORGANIZE	10	0.0137546	1	823	0.000828657	18.87	37.2845	4.05299	0.624364	2.25774e-11
268	BEAT	22	0.0302601	6	5737	0.00577644	18.7955	37.2101	2.38917	0.328173	2.41854e-11
269	GRASS	19	0.0261337	6	4225	0.00425404	18.6949	37.1094	2.61901	0.544315	2.66104e-11
270	SHAKE	13	0.017881	3	1728	0.00173988	18.6138	37.0284	3.36137	0.353816	2.88039e-11
271	BUG	8	0.0110037	2	415	0.000417853	18.385	36.7995	4.71885	0.37836	3.6462e-11
272	WORD	43	0.0591447	10	19748	0.0198837	18.2037	36.6183	1.57266	0.129653	4.45708e-11
273	BOY'S	3	0.00412638	3	2	2.01375e-06	18.1808	36.5954	11.0008	0.142129	4.57614e-11
274	SERIALIZE	3	0.00412638	1	2	2.01375e-06	18.1808	36.5954	11.0008	0.155876	4.57614e-11
275	TIPTOE	6	0.00825275	2	144	0.00014499	18.058	36.4726	5.83085	0.430035	5.29216e-11
276	PALE	17	0.0233828	9	3437	0.00346063	17.5152	35.9298	2.75634	0.381401	1.11315e-10
277	WAIL	6	0.00825275	2	158	0.000159086	16.9867	35.4013	5.697	0.561688	2.90745e-10
278	TENTERHOOKS	4	0.00550184	3	23	2.31581e-05	16.7304	35.145	7.89225	0.174774	5.33003e-10
279	SEND	25	0.0343865	5	7902	0.00795632	16.2926	34.7072	2.11167	0.383248	9.07494e-10
280	SCREAM	10	0.0137546	1	958	0.000964585	16.0467	34.4613	3.83386	0.509929	1.4235e-09
281	DIALECT	8	0.0110037	6	492	0.000495382	15.7983	34.2129	4.4733	0.203502	2.01544e-09
282	KICK	15	0.0206319	5	2753	0.00277192	15.7738	34.1883	2.89592	0.457251	2.07812e-09
283	FALL	30	0.0412638	5	11207	0.011284	15.7465	34.1611	1.87059	0.522396	2.14863e-09
284	SONG	18	0.0247583	8	4147	0.00417551	15.6802	34.0948	2.56789	0.30106	2.32445e-09
285	BEYOND	4	0.00550184	3	11375	0.0114532	-15.6281	-2.78649	-1.05776	0.506538	0.0950622
286	LARGE	18	0.0247583	10	35644	0.035889	-15.5974	-2.81715	-0.535632	0.322975	0.0932616
287	THIRTY	4	0.00550184	2	11429	0.0115076	-15.5869	-2.82764	-1.0646	0.548457	0.0926545
288	CHEW	7	0.00962821	1	321	0.000323207	15.4322	33.8467	4.89674	0.64898	3.03818e-09
289	APART	3	0.00412638	3	9794	0.00986132	-15.3047	-3.10986	-1.25691	0.498285	0.0778197
290	RETURN	7	0.00962821	2	17435	0.0175548	-15.2995	-3.11504	-0.866529	0.499826	0.0775724
291	BRISTLE	5	0.0068773	2	85	8.55843e-05	15.2934	33.708	6.32835	0.394045	3.479e-09
292	VILLAGER	5	0.0068773	1	85	8.55843e-05	15.2934	33.708	6.32835	0.656267	3.479e-09
293	MARRIED	3	0.00412638	2	9862	0.00992979	-15.2467	-3.16787	-1.26689	0.601838	0.0751003
294	LIN	6	0.00825275	3	184	0.000185265	15.2281	33.6427	5.47721	0.256211	3.69758e-09
295	BECOME	14	0.0192564	5	29760	0.0299646	-15.2271	-3.18746	-0.637918	0.368679	0.0742051
296	IMAGE	2	0.00275092	2	7782	0.00783549	-15.21	-3.20461	-1.51011	0.583171	0.0734312
297	USEFUL	3	0.00412638	3	9970	0.0100385	-15.154	-3.26059	-1.2826	0.438361	0.0709636
298	DOUBT	4	0.00550184	4	11990	0.0120724	-15.1492	-3.26539	-1.13373	0.387142	0.0707563
299	HUSBANDRY	6	0.00825275	5	187	0.000188285	15.0415	33.4561	5.45388	0.308309	4.36441e-09
300	STATION	3	0.00412638	1	10119	0.0101886	-15.0249	-3.38966	-1.304	0.728816	0.0656064
301	FIGHTER	10	0.0137546	4	1013	0.00101996	15.0163	33.4309	3.75332	0.414285	4.45941e-09
302	DISTRICT	2	0.00275092	2	8053	0.00810836	-14.9503	-3.46431	-1.5595	0.545833	0.0627066
303	REAL	10	0.0137546	8	23366	0.0235266	-14.9428	-3.47176	-0.774381	0.248099	0.062425
304	GOLD	2	0.00275092	2	8078	0.00813353	-14.9261	-3.4885	-1.56397	0.580053	0.0617965
305	AMERICA	3	0.00412638	3	10235	0.0103054	-14.9235	-3.49105	-1.32045	0.35934	0.0617014
306	NORMAL	4	0.00550184	4	12311	0.0123956	-14.8907	-3.52385	-1.17185	0.310529	0.0604918
307	WESTERN	3	0.00412638	3	10301	0.0103718	-14.8655	-3.54908	-1.32972	0.392197	0.0595784
308	ADVICE	3	0.00412638	3	10334	0.010405	-14.8364	-3.57819	-1.33433	0.622085	0.0585429
309	BULLET	9	0.0123791	4	758	0.00076321	14.7537	33.1683	4.01969	0.361826	5.52708e-09
310	THOUGH	22	0.0302601	15	44058	0.0443609	-14.7448	-3.66975	-0.55187	0.158088	0.0554084
311	POPULAR	3	0.00412638	3	10443	0.0105148	-14.7398	-3.67477	-1.34947	0.423561	0.0552419
312	HUMP	6	0.00825275	3	192	0.00019332	14.7371	33.1517	5.41581	0.595926	5.59957e-09
313	ENERGY	4	0.00550184	1	12565	0.0126514	-14.6823	-3.73223	-1.20131	0.493265	0.053372
314	KNOWLEDGE	5	0.0068773	5	14564	0.0146641	-14.666	-3.74852	-1.09238	0.336162	0.0528542
315	COMPLETE	4	0.00550184	3	12640	0.0127269	-14.6202	-3.7944	-1.20989	0.679289	0.0514244
316	SEPTEMBER	3	0.00412638	3	10601	0.0106739	-14.5986	-3.81592	-1.37114	0.391316	0.0507678
317	DEATH	8	0.0110037	6	20321	0.0204607	-14.5902	-3.82432	-0.894869	0.602334	0.0505138
318	QUESTION	11	0.01513	7	25819	0.0259965	-14.5247	-3.8899	-0.780899	0.428197	0.0485773
319	WIFE	6	0.00825275	6	16748	0.0168631	-14.4719	-3.94267	-1.03092	0.237887	0.047076
320	OCTOBER	3	0.00412638	3	10779	0.0108531	-14.438	-3.97653	-1.39516	0.567057	0.0461385
321	CIVIL	2	0.00275092	1	8599	0.00865811	-14.4135	-4.00102	-1.65414	0.521991	0.0454727
322	NORTHERN	3	0.00412638	2	10877	0.0109518	-14.3489	-4.06566	-1.40822	0.565922	0.0437636
323	HUSBAND	3	0.00412638	2	10912	0.010987	-14.317	-4.09761	-1.41285	0.616422	0.0429439
324	CULTURE	2	0.00275092	2	8767	0.00882726	-14.2451	-4.1695	-1.68205	0.511943	0.0411578
325	GLARE	8	0.0110037	2	548	0.000551767	14.1687	32.5832	4.31778	0.331632	8.49487e-09
326	PRICE	7	0.00962821	4	19098	0.0192293	-14.1409	-4.27367	-0.997965	0.309481	0.0387073
327	GHOST	11	0.01513	1	1376	0.00138546	14.122	32.5365	3.44898	0.562757	8.77256e-09
328	FACT	17	0.0233828	13	36933	0.0371869	-14.1198	-4.29475	-0.669346	0.139566	0.0382302
329	EQUIPMENT	2	0.00275092	2	8905	0.00896621	-14.1056	-4.309	-1.70459	0.552554	0.0379111
330	PIECE	27	0.0371374	13	9653	0.00971935	14.0641	32.4787	1.93394	0.297659	9.12589e-09
331	WEIRD	10	0.0137546	8	1067	0.00107433	14.0616	32.4762	3.6784	0.107323	9.14137e-09
332	CANNA	4	0.00550184	3	33	3.32268e-05	14.0491	32.4636	7.37142	0.263975	9.21979e-09
333	EMBROIDER	4	0.00550184	1	33	3.32268e-05	14.0491	32.4636	7.37142	0.69328	9.21979e-09
334	BUSY	19	0.0261337	11	4906	0.00493972	14.0246	32.4392	2.40341	0.518771	9.37337e-09
335	ATTENTION	4	0.00550184	3	13371	0.0134629	-14	-4.41452	-1.29101	0.488443	0.0356342
336	ORIGINAL	3	0.00412638	3	11285	0.0113626	-13.9727	-4.44186	-1.46134	0.434797	0.035068
337	INSTANCE	2	0.00275092	2	9048	0.0091102	-13.96	-4.45457	-1.72757	0.545413	0.0348079
338	ART	5	0.0068773	5	15624	0.0157314	-13.8171	-4.59741	-1.19373	0.170289	0.0320202
339	GENERALLY	3	0.00412638	3	11474	0.0115529	-13.7957	-4.61882	-1.4853	0.409904	0.0316229
340	PRECIOUS	12	0.0165055	8	1750	0.00176203	13.7755	32.1901	3.22764	0.121672	1.10555e-08
341	SNAP	9	0.0123791	3	806	0.00081154	13.7251	32.1396	3.9311	0.39977	1.14233e-08
342	CHIEF	3	0.00412638	2	11600	0.0116797	-13.6769	-4.73771	-1.50106	0.588935	0.0295084
343	SECOND	20	0.0275092	11	42982	0.0432775	-13.6141	-4.80048	-0.653702	0.387298	0.0284518
344	SCHOOLERS	3	0.00412638	2	6	6.04124e-06	13.4595	31.8741	9.41581	0.183377	1.35251e-08
345	MARKET	13	0.017881	7	31127	0.031341	-13.4369	-4.97765	-0.809625	0.493898	0.0256768
346	HURTLE	4	0.00550184	1	36	3.62475e-05	13.3949	31.8094	7.24589	0.653007	1.40817e-08
347	DURING	20	0.0275092	14	43539	0.0438383	-13.3138	-5.10075	-0.672278	0.122479	0.0239155
348	ROLE	6	0.00825275	5	18266	0.0183916	-13.2912	-5.12332	-1.1561	0.279431	0.0236064
349	BELOW	4	0.00550184	4	14212	0.0143097	-13.2571	-5.15743	-1.37901	0.368588	0.0231472
350	FOREIGN	5	0.0068773	4	16343	0.0164553	-13.2147	-5.19984	-1.25864	0.242916	0.022589
351	FINALLY	31	0.0426392	17	12587	0.0126735	13.1979	31.6125	1.75036	0.119034	1.58966e-08
352	SCALE	2	0.00275092	2	9793	0.00986032	-13.1861	-5.22843	-1.84172	0.564948	0.0222206
353	INSTRUCTOR	8	0.0110037	1	588	0.000592042	13.1079	31.5224	4.21614	0.625515	1.67904e-08
354	TRADITIONAL	2	0.00275092	2	9873	0.00994087	-13.1016	-5.31297	-1.85346	0.562786	0.0211672
355	INTEREST	11	0.01513	1	28040	0.0282327	-13.0893	-5.32528	-0.899953	0.536015	0.0210182
356	DAZE	5	0.0068773	1	107	0.000107736	13.0823	31.4968	5.99628	0.4758	1.70518e-08
357	EDUCATE	7	0.00962821	2	383	0.000385633	13.075	31.4896	4.64197	0.659635	1.71269e-08
358	JOURNALISM	8	0.0110037	4	594	0.000598083	12.9553	31.3699	4.2015	0.368487	1.8402e-08
359	CURRENT	4	0.00550184	3	14549	0.014649	-12.9514	-5.46317	-1.41282	0.6461	0.0194213
360	WORTH	3	0.00412638	3	12361	0.012446	-12.9443	-5.47025	-1.59273	0.464119	0.0193429
361	PAINT	16	0.0220073	4	3549	0.0035734	12.9024	31.3169	2.62262	0.273293	1.89912e-08
362	SWEAR	9	0.0123791	2	847	0.000852822	12.8968	31.3114	3.85952	0.490953	1.90542e-08
363	MUSCLE	12	0.0165055	2	1826	0.00183855	12.8699	31.2844	3.16631	0.332367	1.93611e-08
364	POSITION	8	0.0110037	3	22879	0.0230363	-12.7432	-5.67132	-1.06592	0.679239	0.0172445
365	METRE	10	0.0137546	1	1147	0.00115488	12.7392	31.1538	3.57409	0.5626	2.09124e-08
366	LEAST	12	0.0165055	10	30393	0.0306019	-12.7378	-5.67673	-0.890675	0.232299	0.0171914
367	CHANGSHA	3	0.00412638	3	7	7.04812e-06	12.7009	31.1155	9.19342	0.180097	2.13875e-08
368	TEAHOUSE	3	0.00412638	2	7	7.04812e-06	12.7009	31.1155	9.19342	0.133231	2.13875e-08
369	GERMANY	2	0.00275092	2	10303	0.0103738	-12.6428	-5.77178	-1.91496	0.51409	0.0162856
370	POST	4	0.00550184	3	15008	0.0151112	-12.5281	-5.88647	-1.45763	0.682346	0.0152576
371	TERM	6	0.00825275	5	19285	0.0194176	-12.4512	-5.96332	-1.23441	0.294369	0.0146065
372	WONDER	21	0.0288846	11	6299	0.0063423	12.4398	30.8544	2.18722	0.307287	2.48885e-08
373	PROBLEM	11	0.01513	7	29017	0.0292165	-12.4128	-6.00179	-0.949365	0.258399	0.0142914
374	LAST	38	0.0522674	14	75418	0.0759364	-12.3901	-6.02446	-0.538879	0.591517	0.0141089
375	SALES	2	0.00275092	2	10538	0.0106104	-12.3891	-6.0255	-1.9475	0.469807	0.0141006
376	POPULATION	3	0.00412638	2	13077	0.0131669	-12.2342	-6.18031	-1.67397	0.533074	0.0129179
377	STUFF	22	0.0302601	12	6932	0.00697965	12.2336	30.6481	2.11619	0.313139	2.80076e-08
378	SCIENCE	2	0.00275092	2	10710	0.0107836	-12.2021	-6.21247	-1.97086	0.491974	0.0126853
379	SUCCESSFUL	2	0.00275092	2	10722	0.0107957	-12.189	-6.22556	-1.97247	0.586188	0.0125919
380	HUMAN	6	0.00825275	4	19675	0.0198102	-12.1207	-6.29387	-1.2633	0.435237	0.0121156
381	UNLESS	2	0.00275092	2	10849	0.0109236	-12.0502	-6.36433	-1.98946	0.61913	0.0116437
382	SAME	29	0.0398883	14	61294	0.0617153	-11.9949	-6.41965	-0.629663	0.196121	0.0112865
383	SPECIAL	7	0.00962821	7	21954	0.0221049	-11.9119	-6.50269	-1.19903	0.223102	0.0107711
384	WONKY	4	0.00550184	3	44	4.43025e-05	11.877	30.2915	6.95638	0.323989	3.42498e-08
385	BAD	34	0.0467656	19	15162	0.0152662	11.8753	30.2898	1.6151	0.187628	3.42827e-08
386	DRAG	10	0.0137546	2	1208	0.0012163	11.7966	30.2111	3.49934	0.427905	3.58231e-08
387	PARENT	17	0.0233828	1	4214	0.00424297	11.7382	30.1528	2.4623	0.514102	3.70072e-08
388	ENEMY	15	0.0206319	9	3230	0.0032522	11.6902	30.1047	2.66539	0.330605	3.80086e-08
389	BIRD	17	0.0233828	5	4223	0.00425203	11.679	30.0935	2.45922	0.365487	3.82453e-08
390	ATTEMPT	2	0.00275092	2	11241	0.0113183	-11.6185	-6.79606	-2.04067	0.579773	0.00913593
391	MALE	2	0.00275092	2	11253	0.0113304	-11.6052	-6.80935	-2.04221	0.474308	0.00906815
392	FUTURE	7	0.00962821	6	22405	0.022559	-11.5365	-6.8781	-1.22836	0.390225	0.00872584
393	SIS	5	0.0068773	2	126	0.000126866	11.5098	29.9244	5.76046	0.555285	4.19985e-08
394	SWEET	16	0.0220073	9	3745	0.00377074	11.4728	29.8874	2.54506	0.494986	4.28639e-08
395	TEASE	6	0.00825275	1	255	0.000256753	11.4696	29.8842	5.00642	0.498412	4.29398e-08
396	KING	4	0.00550184	2	16151	0.016262	-11.4424	-6.97216	-1.56352	0.699543	0.00827873
397	COUNTY	2	0.00275092	2	11433	0.0115116	-11.4052	-7.00932	-2.0651	0.498486	0.00810866
398	WINDOW	27	0.0371374	11	10334	0.010405	11.3845	29.7991	1.83559	0.151364	4.49965e-08
399	CAMPUS	8	0.0110037	6	660	0.000664537	11.3768	29.7914	4.04949	0.116057	4.51885e-08
400	PETREL	4	0.00550184	2	48	4.83299e-05	11.2154	29.6299	6.83085	0.527599	4.93661e-08
401	GROUP	17	0.0233828	8	41816	0.0421034	-11.1944	-7.22013	-0.84849	0.279144	0.00720905
402	NAUGHTY	8	0.0110037	4	670	0.000674606	11.1523	29.5668	4.0278	0.554175	5.10971e-08
403	MILITIA	7	0.00962821	3	444	0.000447052	11.1126	29.5272	4.42875	0.435196	5.2214e-08
404	FLEE	7	0.00962821	1	446	0.000449066	11.0531	29.4676	4.42227	0.580649	5.39332e-08
405	DUST	14	0.0192564	8	2850	0.00286959	11.0112	29.4258	2.74642	0.404798	5.51751e-08
406	THEMSELVES	7	0.00962821	7	23029	0.0231873	-11.0078	-7.40681	-1.26799	0.227839	0.00649774
407	DIRECT	2	0.00275092	2	11836	0.0119174	-10.954	-7.46056	-2.11508	0.571216	0.00630654
408	CLUB	4	0.00550184	2	16678	0.0167926	-10.928	-7.4866	-1.60984	0.634896	0.00621598
409	BLOW	15	0.0206319	5	3332	0.0033549	10.9088	29.3234	2.62053	0.499116	5.83265e-08
410	SHUT	18	0.0247583	11	4884	0.00491757	10.8817	29.2963	2.33189	0.536331	5.91891e-08
411	SELF	5	0.0068773	5	18948	0.0190782	-10.881	-7.53353	-1.47202	0.302435	0.0060561
412	AGRONOMIST	3	0.00412638	1	10	1.00687e-05	10.8773	29.2919	8.67885	0.474202	5.93316e-08
413	DROP	19	0.0261337	9	5452	0.00548948	10.8212	29.2357	2.25117	0.190325	6.11616e-08
414	MATHS	9	0.0123791	5	967	0.000973647	10.6993	29.1138	3.66837	0.202227	6.53236e-08
415	HUMANKIND	5	0.0068773	3	138	0.000138949	10.6345	29.049	5.62922	0.123761	6.76444e-08
416	VEGETABLE	9	0.0123791	1	972	0.000978681	10.6142	29.0287	3.66093	0.492226	6.83879e-08
417	DEAL	4	0.00550184	4	17020	0.017137	-10.5898	-7.82475	-1.63913	0.389832	0.00515354
418	BRUSH	12	0.0165055	4	2036	0.00205	10.5727	28.9873	3.00926	0.328346	6.99311e-08
419	COVER	28	0.0385129	7	11251	0.0113283	10.5492	28.9638	1.7654	0.539589	7.08208e-08
420	REACH	23	0.0316356	3	7919	0.00797343	10.5376	28.9522	1.98827	0.512194	7.12622e-08
421	JOIN	22	0.0302601	12	7296	0.00734615	10.5179	28.9325	2.04236	0.510181	7.20197e-08
422	BESIDES	13	0.017881	8	2463	0.00247993	10.5038	28.9183	2.85005	0.14035	7.25698e-08
423	WHOSE	5	0.0068773	5	19384	0.0195172	-10.4704	-7.94416	-1.50484	0.31246	0.00482428
424	WAR'S	2	0.00275092	2	0	0	10.4671	28.8817	110.85	0.525942	7.40118e-08
425	CACW	2	0.00275092	1	0	0	10.4671	28.8817	110.85	0.392528	7.40118e-08
426	GOVERNMENT'S	2	0.00275092	2	0	0	10.4671	28.8817	110.85	0.50146	7.40118e-08
427	CHEONGSAM	2	0.00275092	2	0	0	10.4671	28.8817	110.85	0.31877	7.40118e-08
428	THERE'D	2	0.00275092	2	0	0	10.4671	28.8817	110.85	0.474825	7.40118e-08
429	TINGBI	2	0.00275092	2	0	0	10.4671	28.8817	110.85	0.575051	7.40118e-08
430	SOGON	2	0.00275092	2	0	0	10.4671	28.8817	110.85	0.52566	7.40118e-08
431	SHE'LL	2	0.00275092	2	0	0	10.4671	28.8817	110.85	0.570337	7.40118e-08
432	THAT'LL	2	0.00275092	2	0	0	10.4671	28.8817	110.85	0.415135	7.40118e-08
433	WHETHER	13	0.017881	9	35493	0.035737	-10.4593	-7.95529	-0.998993	0.200365	0.00479471
434	COOK	16	0.0220073	4	3893	0.00391976	10.4517	28.8663	2.48915	0.39178	7.46261e-08
435	MONTH	35	0.0481411	9	16435	0.016548	10.3662	28.7807	1.54061	0.136972	7.81292e-08
436	NINE	3	0.00412638	3	14950	0.0150528	-10.2961	-8.11843	-1.86708	0.365421	0.00438174
437	VICTORY	19	0.0261337	8	5557	0.0055952	10.2512	28.6658	2.22365	0.131231	8.3086e-08
438	RAISE	20	0.0275092	5	6152	0.00619429	10.189	28.6036	2.1509	0.347057	8.58931e-08
439	SURPRISE	18	0.0247583	10	5018	0.00505249	10.1052	28.5198	2.29284	0.327353	8.98214e-08
440	WHOM	2	0.00275092	2	12598	0.0126846	-10.0883	-8.32621	-2.20509	0.591584	0.0039077
441	UNIFORM	13	0.017881	6	2511	0.00252826	10.0735	28.4881	2.82221	0.455493	9.13527e-08
442	DIRECTOR	2	0.00275092	2	12648	0.0127349	-10.031	-8.38355	-2.21081	0.513416	0.00378633
443	PROJECT	3	0.00412638	2	15240	0.0153448	-9.98697	-8.42759	-1.8948	0.51905	0.00369569
444	DIRT	9	0.0123791	6	1013	0.00101996	9.93385	28.3484	3.60132	0.205525	9.84052e-08
445	MANAGE	16	0.0220073	4	3972	0.0039993	9.92579	28.3403	2.46016	0.308096	9.88282e-08
446	GAWP	3	0.00412638	1	12	1.20825e-05	9.91347	28.328	8.41581	0.418346	9.94774e-08
447	SCOLD	4	0.00550184	1	57	5.73918e-05	9.90384	28.3184	6.58292	0.588215	9.99883e-08
448	BAMBOO	6	0.00825275	5	294	0.000296021	9.83734	28.2519	4.8011	0.244708	1.03585e-07
449	BREEZE	10	0.0137546	9	1348	0.00135727	9.8169	28.2315	3.34114	0.135551	1.04716e-07
450	FILL	16	0.0220073	4	4003	0.00403052	9.72287	28.1374	2.44895	0.381146	1.10074e-07
451	KILL	17	0.0233828	6	4536	0.00456718	9.71078	28.1253	2.35607	0.426915	1.10783e-07
452	OCCUPY	9	0.0123791	1	1034	0.00104111	9.59686	28.0114	3.57172	0.562974	1.17677e-07
453	PURPLE	10	0.0137546	5	1371	0.00138042	9.51343	27.928	3.31673	0.445784	1.2299e-07
454	LOSE	20	0.0275092	3	6316	0.00635942	9.37836	27.7929	2.11295	0.567896	1.32094e-07
455	LEAP	9	0.0123791	1	1049	0.00105621	9.36068	27.7752	3.55094	0.579674	1.33334e-07
456	FUN	18	0.0247583	11	5154	0.00518943	9.34326	27.7578	2.25426	0.144303	1.34567e-07
457	WORLD	25	0.0343865	13	59099	0.0595052	-9.31606	-9.0985	-0.791176	0.166539	0.00255819
458	DECISION	4	0.00550184	3	18439	0.0185657	-9.15363	-9.26093	-1.75466	0.635226	0.00234094
459	VIEW	7	0.00962821	4	25245	0.0254185	-9.05064	-9.36392	-1.40054	0.412197	0.00221298
460	PAGODA	4	0.00550184	2	65	6.54468e-05	8.89796	27.3125	6.39345	0.52655	1.70162e-07
461	EARLY	11	0.01513	9	33801	0.0340333	-8.7681	-9.64647	-1.16953	0.162961	0.00189716
462	TWIG	5	0.0068773	1	168	0.000169155	8.74294	27.1575	5.34543	0.583664	1.84612e-07
463	FLIGHT	18	0.0247583	7	5268	0.00530421	8.72386	27.1384	2.2227	0.212719	1.86471e-07
464	IMAGINE	19	0.0261337	7	5854	0.00589424	8.71062	27.1252	2.14854	0.459155	1.87773e-07
465	BEAUTIFUL	23	0.0316356	13	8407	0.00846479	8.50491	26.9195	1.902	0.116573	2.09187e-07
466	CITY	6	0.00825275	4	23674	0.0238367	-8.48811	-9.92645	-1.53024	0.368827	0.0016292
467	LANGUAGE	4	0.00550184	3	19108	0.0192393	-8.45962	-9.95494	-1.80607	0.56155	0.00160418
468	SEA	2	0.00275092	2	14025	0.0141214	-8.42909	-9.98547	-2.3599	0.578706	0.0015778
469	HISTORY	4	0.00550184	4	19169	0.0193008	-8.39584	-10.0187	-1.81067	0.331579	0.00154957
470	PASS	22	0.0302601	3	7789	0.00784254	8.36666	26.7812	1.94802	0.366432	2.24916e-07
471	HOMEWORK	8	0.0110037	5	809	0.000814561	8.35564	26.7702	3.75582	0.335668	2.26218e-07
472	MANAGER	2	0.00275092	2	14105	0.014202	-8.33476	-10.0798	-2.3681	0.44792	0.00149903
473	STARLIGHT	4	0.00550184	2	70	7.04812e-05	8.32933	26.7439	6.28653	0.551397	2.2936e-07
474	SOUTH	7	0.00962821	6	26068	0.0262472	-8.29523	-10.1193	-1.44682	0.248494	0.00146722
475	FORGET	19	0.0261337	4	5964	0.006005	8.16533	26.5799	2.12168	0.457546	2.49937e-07
476	NATURAL	2	0.00275092	2	14250	0.014348	-8.16345	-10.2511	-2.38286	0.57266	0.00136602
477	RESULT	5	0.0068773	1	21965	0.022116	-7.94293	-10.4716	-1.68518	0.770479	0.00121221
478	BABA	4	0.00550184	3	74	7.45087e-05	7.90254	26.3171	6.20636	0.235191	2.86787e-07
479	DRAW	21	0.0288846	7	7272	0.00732199	7.84028	26.2548	1.98	0.513889	2.96278e-07
480	BREATH	17	0.0233828	10	4871	0.00490448	7.7828	26.1974	2.25328	0.325668	3.05318e-07
481	SIMPLY	3	0.00412638	2	17295	0.0174139	-7.73833	-10.6762	-2.07729	0.654324	0.00108521
482	ISN'T	8	0.0110037	4	846	0.000851815	7.6977	26.1123	3.6913	0.412943	3.19206e-07
483	AM	7	0.00962821	7	26743	0.0269268	-7.66521	-10.7494	-1.4837	0.165917	0.00104315
484	PERSONAL	3	0.00412638	3	17439	0.0175589	-7.57733	-10.8372	-2.08925	0.433962	0.00099479
485	FEED	14	0.0192564	3	3300	0.00332268	7.57425	25.9888	2.53492	0.417143	3.40477e-07
486	NECK	18	0.0247583	10	5499	0.0055368	7.51955	25.9341	2.16079	0.16895	3.50346e-07
487	TRANSLATE	7	0.00962821	3	588	0.000592042	7.41749	25.832	4.0235	0.532696	3.69528e-07
488	AIRPLANE	4	0.00550184	2	79	7.9543e-05	7.40002	25.8146	6.11203	0.663155	3.72913e-07
489	INK	8	0.0110037	4	865	0.000870946	7.3718	25.7864	3.65926	0.473522	3.78449e-07
490	STUMBLE	5	0.0068773	2	194	0.000195334	7.36163	25.7762	5.13783	0.645204	3.80464e-07
491	AUDITORIUM	5	0.0068773	2	197	0.000198354	7.21449	25.6291	5.11569	0.368961	4.10838e-07
492	BURY	8	0.0110037	1	881	0.000887056	7.1033	25.5179	3.63282	0.564459	4.35381e-07
493	INVITE	9	0.0123791	2	1211	0.00121932	7.02308	25.4376	3.34376	0.561057	4.53989e-07
494	IDIOT	7	0.00962821	4	609	0.000613186	6.95979	25.3744	3.97287	0.360101	4.69229e-07
495	TOILET	10	0.0137546	4	1585	0.0015959	6.93555	25.3501	3.10748	0.354059	4.752e-07
496	ACT	7	0.00962821	3	27578	0.0277676	-6.87355	-11.541	-1.52806	0.479287	0.000680772
497	DUE	2	0.00275092	2	15389	0.0154948	-6.80407	-11.6105	-2.4938	0.59443	0.000655805
498	TAIL	13	0.017881	5	2924	0.0029441	6.72836	25.1429	2.60253	0.383719	5.29421e-07
499	PRESENT	6	0.00825275	3	25482	0.0256572	-6.7251	-11.6895	-1.63641	0.689193	0.000628547
500	EAST	4	0.00550184	2	20744	0.0208866	-6.72244	-11.6921	-1.92459	0.635269	0.000627648
