# Supplementary material for: Exploring translator’s style in children’s literature: A case study of Nicky Harman’s English translations of Huang Beijia’s two works
Source: PLoS One. 2026 Jun 2;21(6):e0350245. doi: 10.1371/journal.pone.0350245 (PMC13229296; doi:10.1371/journal.pone.0350245)
Supplement: S7 File — (ZIP) [file pone.0350245.s010.zip]

Archive with 332 entries (313 files):
- data/
- data/BNC_lemmafile5.txt
- data/BNC_world.lst
- data/BNC_world.lst_Word list.xlsx
- data/English_stoplist.stp
- data/NIPLR-based Word Segmentation and Part-of-Speech (POS) Tagging.docx
- data/original data/
- data/original data/Flight of the Bumblebee (translated Englist text)/
- data/original data/Flight of the Bumblebee (translated Englist text)/Chapter 1 mulberry tree mishap.txt
- data/original data/Flight of the Bumblebee (translated Englist text)/Chapter 10 The Flying Tigers.txt
- data/original data/Flight of the Bumblebee (translated Englist text)/Chapter 11 Shuya Leaves Home.txt
- data/original data/Flight of the Bumblebee (translated Englist text)/Chapter 12 A Qirl in Love.txt
- data/original data/Flight of the Bumblebee (translated Englist text)/Chapter 13 Rice, Wheat, Cotton, Corn.txt
- data/original data/Flight of the Bumblebee (translated Englist text)/Chapter 14 The Book That Flew Across the Hump.txt
- data/original data/Flight of the Bumblebee (translated Englist text)/Chapter 15 The Translators.txt
- data/original data/Flight of the Bumblebee (translated Englist text)/Chapter 16 The Bookshop.txt
- data/original data/Flight of the Bumblebee (translated Englist text)/Chapter 17 Sports Gala.txt
- data/original data/Flight of the Bumblebee (translated Englist text)/Chapter 19 Catching a Spy.txt
- data/original data/Flight of the Bumblebee (translated Englist text)/Chapter 2 The Pencil Case.txt
- data/original data/Flight of the Bumblebee (translated Englist text)/Chapter 20 Mum’s Fur Waistcoat.txt
- data/original data/Flight of the Bumblebee (translated Englist text)/Chapter 21 Joining up.txt
- data/original data/Flight of the Bumblebee (translated Englist text)/Chapter 22 Letters Wing Their Way.txt
- data/original data/Flight of the Bumblebee (translated Englist text)/Chapter 23 Happy Times.txt
- data/original data/Flight of the Bumblebee (translated Englist text)/Chapter 3 The Cockerel Loses Some Feathers.txt
- data/original data/Flight of the Bumblebee (translated Englist text)/Chapter 4 Our Night.txt
- data/original data/Flight of the Bumblebee (translated Englist text)/Chapter 5 The Christmas Party.txt
- data/original data/Flight of the Bumblebee (translated Englist text)/Chapter 6 The Youth Militia.txt
- data/original data/Flight of the Bumblebee (translated Englist text)/Chapter 7 The Profs.txt
- data/original data/Flight of the Bumblebee (translated Englist text)/Chapter 8 Air Raid.txt
- data/original data/Flight of the Bumblebee (translated Englist text)/Chapter 9 Flight of the Bumblebee.txt
- data/original data/Flight of the Bumblebee (translated Englist text)/Chapter18 Sad Times.txt
- data/original data/Flight of the Bumblebee (translated Englist text)/Epilogue.txt
- data/original data/Flight of the Bumblebee (translated Englist text)/Prologue .txt
- data/original data/I Want to Be Good (translated English text)/
- data/original data/I Want to Be Good (translated English text)/Chapter 1 Ling.txt
- data/original data/I Want to Be Good (translated English text)/Chapter 10 Running the Household on a Shoestring.txt
- data/original data/I Want to Be Good (translated English text)/Chapter 11 You can’t keep a bad boy down.txt
- data/original data/I Want to Be Good (translated English text)/Chapter 12 Nana and Grandma.txt
- data/original data/I Want to Be Good (translated English text)/Chapter 13 The Accident.txt
- data/original data/I Want to Be Good (translated English text)/Chapter 14 Cat or Mouse.txt
- data/original data/I Want to Be Good (translated English text)/Chapter 15 Dad’s Giant Fish.txt
- data/original data/I Want to Be Good (translated English text)/Chapter 16 A Real Prize.txt
- data/original data/I Want to Be Good (translated English text)/Chapter 17 Professional Prize-winner.txt
- data/original data/I Want to Be Good (translated English text)/Chapter 18 The Dreaded Mock-Exam.txt
- data/original data/I Want to Be Good (translated English text)/Chapter 19 Mrs. Xing Falls Sick.txt
- data/original data/I Want to Be Good (translated English text)/Chapter 2 Ling's Teachers.txt
- data/original data/I Want to Be Good (translated English text)/Chapter 20 The Tutor.txt
- data/original data/I Want to Be Good (translated English text)/Chapter 21 Ling Raises Silkworms.txt
- data/original data/I Want to Be Good (translated English text)/Chapter 22  Grandma Sun.txt
- data/original data/I Want to Be Good (translated English text)/Chapter 23 A Very Big Secret.txt
- data/original data/I Want to Be Good (translated English text)/Chapter 24 Mom Plays Detective.txt
- data/original data/I Want to Be Good (translated English text)/Chapter 25 Their Last Children’s Day.txt
- data/original data/I Want to Be Good (translated English text)/Chapter 26 The Final Sprint.txt
- data/original data/I Want to Be Good (translated English text)/Chapter 3 Mom and Dad.txt
- data/original data/I Want to Be Good (translated English text)/Chapter 4 Good School, Bad School.txt
- data/original data/I Want to Be Good (translated English text)/Chapter 5 Good Kids, Bad Kids.txt
- data/original data/I Want to Be Good (translated English text)/Chapter 6 Math is Killing Me!.txt
- data/original data/I Want to Be Good (translated English text)/Chapter 7 Doctor! Doctor!.txt
- data/original data/I Want to Be Good (translated English text)/Chapter 8 The Family Goes on a Diet.txt
- data/original data/I Want to Be Good (translated English text)/Chapter 9 A Not-an-Orphan Comes to Stay.txt
- data/original data/Wo Yao Zuo Hao Hai Zi (Chinese text)/
- data/original data/Wo Yao Zuo Hao Hai Zi (Chinese text)/Chapter 1 第一章.txt
- data/original data/Wo Yao Zuo Hao Hai Zi (Chinese text)/Chapter 10 第十章.txt
- data/original data/Wo Yao Zuo Hao Hai Zi (Chinese text)/Chapter 11 第十一章.txt
- data/original data/Wo Yao Zuo Hao Hai Zi (Chinese text)/Chapter 12 第十二章.txt
- data/original data/Wo Yao Zuo Hao Hai Zi (Chinese text)/Chapter 13 第十三章.txt
- data/original data/Wo Yao Zuo Hao Hai Zi (Chinese text)/Chapter 14 第十四章.txt
- data/original data/Wo Yao Zuo Hao Hai Zi (Chinese text)/Chapter 15 第十五章.txt
- data/original data/Wo Yao Zuo Hao Hai Zi (Chinese text)/Chapter 16 第十六章.txt
- data/original data/Wo Yao Zuo Hao Hai Zi (Chinese text)/Chapter 17 第十七章.txt
- data/original data/Wo Yao Zuo Hao Hai Zi (Chinese text)/Chapter 18 第十八章.txt
- data/original data/Wo Yao Zuo Hao Hai Zi (Chinese text)/Chapter 19 第十九章.txt
- data/original data/Wo Yao Zuo Hao Hai Zi (Chinese text)/Chapter 2 第二章.txt
- data/original data/Wo Yao Zuo Hao Hai Zi (Chinese text)/Chapter 20 第二十章.txt
- data/original data/Wo Yao Zuo Hao Hai Zi (Chinese text)/Chapter 21 第二十一章.txt
- data/original data/Wo Yao Zuo Hao Hai Zi (Chinese text)/Chapter 22 第二十二章.txt
- data/original data/Wo Yao Zuo Hao Hai Zi (Chinese text)/Chapter 23 第二十三章.txt
- data/original data/Wo Yao Zuo Hao Hai Zi (Chinese text)/Chapter 24 第二十四章.txt
- data/original data/Wo Yao Zuo Hao Hai Zi (Chinese text)/Chapter 25 第二十五章.txt
- data/original data/Wo Yao Zuo Hao Hai Zi (Chinese text)/Chapter 26 第二十六章.txt
- data/original data/Wo Yao Zuo Hao Hai Zi (Chinese text)/Chapter 3 第三章.txt
- data/original data/Wo Yao Zuo Hao Hai Zi (Chinese text)/Chapter 4 第四章.txt
- data/original data/Wo Yao Zuo Hao Hai Zi (Chinese text)/Chapter 5 第五章.txt
- data/original data/Wo Yao Zuo Hao Hai Zi (Chinese text)/Chapter 6 第六章.txt
- data/original data/Wo Yao Zuo Hao Hai Zi (Chinese text)/Chapter 7 第七章.txt
- data/original data/Wo Yao Zuo Hao Hai Zi (Chinese text)/Chapter 8 第八章.txt
- data/original data/Wo Yao Zuo Hao Hai Zi (Chinese text)/Chapter 9 第九章.txt
- data/original data/Ye Feng Fei Wu (Chinese text)/
- data/original data/Ye Feng Fei Wu (Chinese text)/Chapter 1.txt
- data/original data/Ye Feng Fei Wu (Chinese text)/Chapter 10.txt
- data/original data/Ye Feng Fei Wu (Chinese text)/Chapter 11.txt
- data/original data/Ye Feng Fei Wu (Chinese text)/Chapter 12.txt
- data/original data/Ye Feng Fei Wu (Chinese text)/Chapter 13.txt
- data/original data/Ye Feng Fei Wu (Chinese text)/Chapter 14.txt
- data/original data/Ye Feng Fei Wu (Chinese text)/Chapter 15.txt
- data/original data/Ye Feng Fei Wu (Chinese text)/Chapter 16.txt
- data/original data/Ye Feng Fei Wu (Chinese text)/Chapter 17.txt
- data/original data/Ye Feng Fei Wu (Chinese text)/Chapter 18.txt
- data/original data/Ye Feng Fei Wu (Chinese text)/Chapter 19.txt
- data/original data/Ye Feng Fei Wu (Chinese text)/Chapter 2.txt
- data/original data/Ye Feng Fei Wu (Chinese text)/Chapter 20.txt
- data/original data/Ye Feng Fei Wu (Chinese text)/Chapter 21.txt
- data/original data/Ye Feng Fei Wu (Chinese text)/Chapter 22.txt
- data/original data/Ye Feng Fei Wu (Chinese text)/Chapter 23.txt
- data/original data/Ye Feng Fei Wu (Chinese text)/Chapter 3.txt
- data/original data/Ye Feng Fei Wu (Chinese text)/Chapter 4.txt
- data/original data/Ye Feng Fei Wu (Chinese text)/Chapter 5.txt
- data/original data/Ye Feng Fei Wu (Chinese text)/Chapter 6.txt
- data/original data/Ye Feng Fei Wu (Chinese text)/Chapter 7.txt
- data/original data/Ye Feng Fei Wu (Chinese text)/Chapter 8.txt
- data/original data/Ye Feng Fei Wu (Chinese text)/Chapter 9.txt
- data/original data/Ye Feng Fei Wu (Chinese text)/Epilogue.txt
- data/original data/Ye Feng Fei Wu (Chinese text)/Prologue.txt
- data/parallel corpus data/
- data/parallel corpus data/Parallel Chinese-English Corpus excel format/
- data/parallel corpus data/Parallel Chinese-English Corpus excel format/Flight of the Bumblebee/
- data/parallel corpus data/Parallel Chinese-English Corpus excel format/Flight of the Bumblebee/Chapter 10_zh-CN_en-US.xlsx
- data/parallel corpus data/Parallel Chinese-English Corpus excel format/Flight of the Bumblebee/Chapter 11_zh-CN_en-US.xlsx
- data/parallel corpus data/Parallel Chinese-English Corpus excel format/Flight of the Bumblebee/Chapter 12_zh-CN_en-US.xlsx
- data/parallel corpus data/Parallel Chinese-English Corpus excel format/Flight of the Bumblebee/Chapter 13_zh-CN_en-US.xlsx
- data/parallel corpus data/Parallel Chinese-English Corpus excel format/Flight of the Bumblebee/Chapter 14_zh-CN_en-US.xlsx
- data/parallel corpus data/Parallel Chinese-English Corpus excel format/Flight of the Bumblebee/Chapter 15_zh-CN_en-US.xlsx
- data/parallel corpus data/Parallel Chinese-English Corpus excel format/Flight of the Bumblebee/Chapter 16_zh-CN_en-US.xlsx
- data/parallel corpus data/Parallel Chinese-English Corpus excel format/Flight of the Bumblebee/Chapter 17_zh-CN_en-US.xlsx
- data/parallel corpus data/Parallel Chinese-English Corpus excel format/Flight of the Bumblebee/Chapter 18_zh-CN_en-US.xlsx
- data/parallel corpus data/Parallel Chinese-English Corpus excel format/Flight of the Bumblebee/Chapter 19_zh-CN_en-US.xlsx
- data/parallel corpus data/Parallel Chinese-English Corpus excel format/Flight of the Bumblebee/Chapter 1_zh-CN_en-US.xlsx
- data/parallel corpus data/Parallel Chinese-English Corpus excel format/Flight of the Bumblebee/Chapter 20_zh-CN_en-US.xlsx
- data/parallel corpus data/Parallel Chinese-English Corpus excel format/Flight of the Bumblebee/Chapter 21_zh-CN_en-US.xlsx
- data/parallel corpus data/Parallel Chinese-English Corpus excel format/Flight of the Bumblebee/Chapter 22_zh-CN_en-US.xlsx
- data/parallel corpus data/Parallel Chinese-English Corpus excel format/Flight of the Bumblebee/Chapter 23_zh-CN_en-US.xlsx
- data/parallel corpus data/Parallel Chinese-English Corpus excel format/Flight of the Bumblebee/Chapter 2_zh-CN_en-US.xlsx
- data/parallel corpus data/Parallel Chinese-English Corpus excel format/Flight of the Bumblebee/Chapter 3_zh-CN_en-US.xlsx
- data/parallel corpus data/Parallel Chinese-English Corpus excel format/Flight of the Bumblebee/Chapter 4 _zh-CN_en-US.xlsx
- data/parallel corpus data/Parallel Chinese-English Corpus excel format/Flight of the Bumblebee/Chapter 5_zh-CN_en-US.xlsx
- data/parallel corpus data/Parallel Chinese-English Corpus excel format/Flight of the Bumblebee/Chapter 6 _zh-CN_en-US.xlsx
- data/parallel corpus data/Parallel Chinese-English Corpus excel format/Flight of the Bumblebee/Chapter 7_zh-CN_en-US.xlsx
- data/parallel corpus data/Parallel Chinese-English Corpus excel format/Flight of the Bumblebee/Chapter 8_zh-CN_en-US.xlsx
- data/parallel corpus data/Parallel Chinese-English Corpus excel format/Flight of the Bumblebee/Chapter 9_zh-CN_en-US.xlsx
- data/parallel corpus data/Parallel Chinese-English Corpus excel format/Flight of the Bumblebee/Epilogue_zh-CN_en-US.xlsx
- data/parallel corpus data/Parallel Chinese-English Corpus excel format/Flight of the Bumblebee/Prologue_zh-CN_en-US.xlsx
- data/parallel corpus data/Parallel Chinese-English Corpus excel format/I Want to Be Good/
- data/parallel corpus data/Parallel Chinese-English Corpus excel format/I Want to Be Good/Chapter 10_zh-CN_en-US.xlsx
- data/parallel corpus data/Parallel Chinese-English Corpus excel format/I Want to Be Good/Chapter 11_zh-CN_en-US.xlsx
- data/parallel corpus data/Parallel Chinese-English Corpus excel format/I Want to Be Good/Chapter 12_zh-CN_en-US.xlsx
- data/parallel corpus data/Parallel Chinese-English Corpus excel format/I Want to Be Good/Chapter 13_zh-CN_en-US.xlsx
- data/parallel corpus data/Parallel Chinese-English Corpus excel format/I Want to Be Good/Chapter 14_zh-CN_en-US.xlsx
- data/parallel corpus data/Parallel Chinese-English Corpus excel format/I Want to Be Good/Chapter 15_zh-CN_en-US.xlsx
- data/parallel corpus data/Parallel Chinese-English Corpus excel format/I Want to Be Good/Chapter 16_zh-CN_en-US.xlsx
- data/parallel corpus data/Parallel Chinese-English Corpus excel format/I Want to Be Good/Chapter 17_zh-CN_en-US.xlsx
- data/parallel corpus data/Parallel Chinese-English Corpus excel format/I Want to Be Good/Chapter 18_zh-CN_en-US.xlsx
- data/parallel corpus data/Parallel Chinese-English Corpus excel format/I Want to Be Good/Chapter 19_zh-CN_en-US.xlsx
- data/parallel corpus data/Parallel Chinese-English Corpus excel format/I Want to Be Good/Chapter 1_zh-CN_en-US.xlsx
- data/parallel corpus data/Parallel Chinese-English Corpus excel format/I Want to Be Good/Chapter 20_zh-CN_en-US.xlsx
- data/parallel corpus data/Parallel Chinese-English Corpus excel format/I Want to Be Good/Chapter 21_zh-CN_en-US.xlsx
- data/parallel corpus data/Parallel Chinese-English Corpus excel format/I Want to Be Good/Chapter 22_zh-CN_en-US.xlsx
- data/parallel corpus data/Parallel Chinese-English Corpus excel format/I Want to Be Good/Chapter 23_zh-CN_en-US.xlsx
- data/parallel corpus data/Parallel Chinese-English Corpus excel format/I Want to Be Good/Chapter 24_zh-CN_en-US.xlsx
- data/parallel corpus data/Parallel Chinese-English Corpus excel format/I Want to Be Good/Chapter 25_zh-CN_en-US.xlsx
- data/parallel corpus data/Parallel Chinese-English Corpus excel format/I Want to Be Good/Chapter 26_zh-CN_en-US.xlsx
- data/parallel corpus data/Parallel Chinese-English Corpus excel format/I Want to Be Good/Chapter 2_zh-CN_en-US.xlsx
- data/parallel corpus data/Parallel Chinese-English Corpus excel format/I Want to Be Good/Chapter 3_zh-CN_en-US.xlsx
- data/parallel corpus data/Parallel Chinese-English Corpus excel format/I Want to Be Good/Chapter 4_zh-CN_en-US.xlsx
- data/parallel corpus data/Parallel Chinese-English Corpus excel format/I Want to Be Good/Chapter 5_zh-CN_en-US.xlsx
- data/parallel corpus data/Parallel Chinese-English Corpus excel format/I Want to Be Good/Chapter 6_zh-CN_en-US.xlsx
- data/parallel corpus data/Parallel Chinese-English Corpus excel format/I Want to Be Good/Chapter 7_zh-CN_en-US.xlsx
- data/parallel corpus data/Parallel Chinese-English Corpus excel format/I Want to Be Good/Chapter 8_zh-CN_en-US.xlsx
- data/parallel corpus data/Parallel Chinese-English Corpus excel format/I Want to Be Good/Chapter 9_zh-CN_en-US.xlsx
- data/parallel corpus data/Parallel Chinese-English Corpus tmx format/
- data/parallel corpus data/Parallel Chinese-English Corpus tmx format/Flight of the Bumblebee (Parallel Chinese-English).tmx/
- data/parallel corpus data/Parallel Chinese-English Corpus tmx format/Flight of the Bumblebee (Parallel Chinese-English).tmx/Chapter 10_zh-CN_en-US.tmx
- data/parallel corpus data/Parallel Chinese-English Corpus tmx format/Flight of the Bumblebee (Parallel Chinese-English).tmx/Chapter 11_zh-CN_en-US.tmx
- data/parallel corpus data/Parallel Chinese-English Corpus tmx format/Flight of the Bumblebee (Parallel Chinese-English).tmx/Chapter 12_zh-CN_en-US.tmx
- data/parallel corpus data/Parallel Chinese-English Corpus tmx format/Flight of the Bumblebee (Parallel Chinese-English).tmx/Chapter 13_zh-CN_en-US.tmx
- data/parallel corpus data/Parallel Chinese-English Corpus tmx format/Flight of the Bumblebee (Parallel Chinese-English).tmx/Chapter 14_zh-CN_en-US.tmx
- data/parallel corpus data/Parallel Chinese-English Corpus tmx format/Flight of the Bumblebee (Parallel Chinese-English).tmx/Chapter 15_zh-CN_en-US.tmx
- data/parallel corpus data/Parallel Chinese-English Corpus tmx format/Flight of the Bumblebee (Parallel Chinese-English).tmx/Chapter 16_zh-CN_en-US.tmx
- data/parallel corpus data/Parallel Chinese-English Corpus tmx format/Flight of the Bumblebee (Parallel Chinese-English).tmx/Chapter 17_zh-CN_en-US.tmx
- data/parallel corpus data/Parallel Chinese-English Corpus tmx format/Flight of the Bumblebee (Parallel Chinese-English).tmx/Chapter 18_zh-CN_en-US.tmx
- data/parallel corpus data/Parallel Chinese-English Corpus tmx format/Flight of the Bumblebee (Parallel Chinese-English).tmx/Chapter 19_zh-CN_en-US.tmx
- data/parallel corpus data/Parallel Chinese-English Corpus tmx format/Flight of the Bumblebee (Parallel Chinese-English).tmx/Chapter 1_zh-CN_en-US.tmx
- data/parallel corpus data/Parallel Chinese-English Corpus tmx format/Flight of the Bumblebee (Parallel Chinese-English).tmx/Chapter 20_zh-CN_en-US.tmx
- data/parallel corpus data/Parallel Chinese-English Corpus tmx format/Flight of the Bumblebee (Parallel Chinese-English).tmx/Chapter 21_zh-CN_en-US.tmx
- data/parallel corpus data/Parallel Chinese-English Corpus tmx format/Flight of the Bumblebee (Parallel Chinese-English).tmx/Chapter 22_zh-CN_en-US.tmx
- data/parallel corpus data/Parallel Chinese-English Corpus tmx format/Flight of the Bumblebee (Parallel Chinese-English).tmx/Chapter 23_zh-CN_en-US.tmx
- data/parallel corpus data/Parallel Chinese-English Corpus tmx format/Flight of the Bumblebee (Parallel Chinese-English).tmx/Chapter 2_zh-CN_en-US.tmx
- data/parallel corpus data/Parallel Chinese-English Corpus tmx format/Flight of the Bumblebee (Parallel Chinese-English).tmx/Chapter 3_zh-CN_en-US.tmx
- data/parallel corpus data/Parallel Chinese-English Corpus tmx format/Flight of the Bumblebee (Parallel Chinese-English).tmx/Chapter 4_zh-CN_en-US.tmx
- data/parallel corpus data/Parallel Chinese-English Corpus tmx format/Flight of the Bumblebee (Parallel Chinese-English).tmx/Chapter 5_zh-CN_en-US.tmx
- data/parallel corpus data/Parallel Chinese-English Corpus tmx format/Flight of the Bumblebee (Parallel Chinese-English).tmx/Chapter 6_zh-CN_en-US.tmx
- data/parallel corpus data/Parallel Chinese-English Corpus tmx format/Flight of the Bumblebee (Parallel Chinese-English).tmx/Chapter 7_zh-CN_en-US.tmx
- data/parallel corpus data/Parallel Chinese-English Corpus tmx format/Flight of the Bumblebee (Parallel Chinese-English).tmx/Chapter 8_zh-CN_en-US.tmx
- data/parallel corpus data/Parallel Chinese-English Corpus tmx format/Flight of the Bumblebee (Parallel Chinese-English).tmx/Chapter 9_zh-CN_en-US.tmx
- data/parallel corpus data/Parallel Chinese-English Corpus tmx format/Flight of the Bumblebee (Parallel Chinese-English).tmx/Epilogue_zh-CN_en-US.tmx
- data/parallel corpus data/Parallel Chinese-English Corpus tmx format/Flight of the Bumblebee (Parallel Chinese-English).tmx/Prologue_zh-CN_en-US.tmx
- data/parallel corpus data/Parallel Chinese-English Corpus tmx format/I Want to Be Good (Parallel Chinese-English).tmx/
- data/parallel corpus data/Parallel Chinese-English Corpus tmx format/I Want to Be Good (Parallel Chinese-English).tmx/Chapter 10_zh-CN_en-US.tmx
- data/parallel corpus data/Parallel Chinese-English Corpus tmx format/I Want to Be Good (Parallel Chinese-English).tmx/Chapter 11_zh-CN_en-US.tmx
- data/parallel corpus data/Parallel Chinese-English Corpus tmx format/I Want to Be Good (Parallel Chinese-English).tmx/Chapter 12_zh-CN_en-US.tmx
- data/parallel corpus data/Parallel Chinese-English Corpus tmx format/I Want to Be Good (Parallel Chinese-English).tmx/Chapter 13_zh-CN_en-US.tmx
- data/parallel corpus data/Parallel Chinese-English Corpus tmx format/I Want to Be Good (Parallel Chinese-English).tmx/Chapter 14_zh-CN_en-US.tmx
- data/parallel corpus data/Parallel Chinese-English Corpus tmx format/I Want to Be Good (Parallel Chinese-English).tmx/Chapter 15_zh-CN_en-US.tmx
- data/parallel corpus data/Parallel Chinese-English Corpus tmx format/I Want to Be Good (Parallel Chinese-English).tmx/Chapter 16_zh-CN_en-US.tmx
- data/parallel corpus data/Parallel Chinese-English Corpus tmx format/I Want to Be Good (Parallel Chinese-English).tmx/Chapter 17_zh-CN_en-US.tmx
- data/parallel corpus data/Parallel Chinese-English Corpus tmx format/I Want to Be Good (Parallel Chinese-English).tmx/Chapter 18_zh-CN_en-US.tmx
- data/parallel corpus data/Parallel Chinese-English Corpus tmx format/I Want to Be Good (Parallel Chinese-English).tmx/Chapter 19_zh-CN_en-US.tmx
- data/parallel corpus data/Parallel Chinese-English Corpus tmx format/I Want to Be Good (Parallel Chinese-English).tmx/Chapter 1_zh-CN_en-US.tmx
- data/parallel corpus data/Parallel Chinese-English Corpus tmx format/I Want to Be Good (Parallel Chinese-English).tmx/Chapter 20_zh-CN_en-US.tmx
- data/parallel corpus data/Parallel Chinese-English Corpus tmx format/I Want to Be Good (Parallel Chinese-English).tmx/Chapter 21_zh-CN_en-US.tmx
- data/parallel corpus data/Parallel Chinese-English Corpus tmx format/I Want to Be Good (Parallel Chinese-English).tmx/Chapter 22_zh-CN_en-US.tmx
- data/parallel corpus data/Parallel Chinese-English Corpus tmx format/I Want to Be Good (Parallel Chinese-English).tmx/Chapter 23_zh-CN_en-US.tmx
- data/parallel corpus data/Parallel Chinese-English Corpus tmx format/I Want to Be Good (Parallel Chinese-English).tmx/Chapter 24_zh-CN_en-US.tmx
- data/parallel corpus data/Parallel Chinese-English Corpus tmx format/I Want to Be Good (Parallel Chinese-English).tmx/Chapter 25_zh-CN_en-US.tmx
- data/parallel corpus data/Parallel Chinese-English Corpus tmx format/I Want to Be Good (Parallel Chinese-English).tmx/Chapter 26_zh-CN_en-US.tmx
- data/parallel corpus data/Parallel Chinese-English Corpus tmx format/I Want to Be Good (Parallel Chinese-English).tmx/Chapter 2_zh-CN_en-US.tmx
- data/parallel corpus data/Parallel Chinese-English Corpus tmx format/I Want to Be Good (Parallel Chinese-English).tmx/Chapter 3_zh-CN_en-US.tmx
- data/parallel corpus data/Parallel Chinese-English Corpus tmx format/I Want to Be Good (Parallel Chinese-English).tmx/Chapter 4_zh-CN_en-US.tmx
- data/parallel corpus data/Parallel Chinese-English Corpus tmx format/I Want to Be Good (Parallel Chinese-English).tmx/Chapter 5_zh-CN_en-US.tmx
- data/parallel corpus data/Parallel Chinese-English Corpus tmx format/I Want to Be Good (Parallel Chinese-English).tmx/Chapter 6_zh-CN_en-US.tmx
- data/parallel corpus data/Parallel Chinese-English Corpus tmx format/I Want to Be Good (Parallel Chinese-English).tmx/Chapter 7_zh-CN_en-US.tmx
- data/parallel corpus data/Parallel Chinese-English Corpus tmx format/I Want to Be Good (Parallel Chinese-English).tmx/Chapter 8_zh-CN_en-US.tmx
- data/parallel corpus data/Parallel Chinese-English Corpus tmx format/I Want to Be Good (Parallel Chinese-English).tmx/Chapter 9_zh-CN_en-US.tmx
- data/tagged data/
- data/tagged data/Flight of the Bumblebee tagged/
- data/tagged data/Flight of the Bumblebee tagged/Chapter 1 mulberry tree mishap.txt
- data/tagged data/Flight of the Bumblebee tagged/Chapter 10 The Flying Tigers.txt
- data/tagged data/Flight of the Bumblebee tagged/Chapter 11 Shuya Leaves Home.txt
- data/tagged data/Flight of the Bumblebee tagged/Chapter 12 A Qirl in Love.txt
- data/tagged data/Flight of the Bumblebee tagged/Chapter 13 Rice, Wheat, Cotton, Corn.txt
- data/tagged data/Flight of the Bumblebee tagged/Chapter 14 The Book That Flew Across the Hump.txt
- data/tagged data/Flight of the Bumblebee tagged/Chapter 15 The Translators.txt
- data/tagged data/Flight of the Bumblebee tagged/Chapter 16 The Bookshop.txt
- data/tagged data/Flight of the Bumblebee tagged/Chapter 17 Sports Gala.txt
- data/tagged data/Flight of the Bumblebee tagged/Chapter 18 Sad Times.txt
- data/tagged data/Flight of the Bumblebee tagged/Chapter 19 Catching a Spy.txt
- data/tagged data/Flight of the Bumblebee tagged/Chapter 2 The Pencil Case.txt
- data/tagged data/Flight of the Bumblebee tagged/Chapter 20 Mum’s Fur Waistcoat.txt
- data/tagged data/Flight of the Bumblebee tagged/Chapter 21 Joining up.txt
- data/tagged data/Flight of the Bumblebee tagged/Chapter 22 Letters Wing Their Way.txt
- data/tagged data/Flight of the Bumblebee tagged/Chapter 23 Happy Times.txt
- data/tagged data/Flight of the Bumblebee tagged/Chapter 3 The Cockerel Loses Some Feathers.txt
- data/tagged data/Flight of the Bumblebee tagged/Chapter 4 Our Night.txt
- data/tagged data/Flight of the Bumblebee tagged/Chapter 5 The Christmas Party.txt
- data/tagged data/Flight of the Bumblebee tagged/Chapter 6 The Youth Militia.txt
- data/tagged data/Flight of the Bumblebee tagged/Chapter 7 The Profs.txt
- data/tagged data/Flight of the Bumblebee tagged/Chapter 8 Air Raid.txt
- data/tagged data/Flight of the Bumblebee tagged/Chapter 9 Flight of the Bumblebee.txt
- data/tagged data/Flight of the Bumblebee tagged/Epilogue.txt
- data/tagged data/Flight of the Bumblebee tagged/Prologue .txt
- data/tagged data/I Want to Be Good tagged/
- data/tagged data/I Want to Be Good tagged/Chapter 1 Ling.txt
- data/tagged data/I Want to Be Good tagged/Chapter 10 Running the Household on a Shoestring.txt
- data/tagged data/I Want to Be Good tagged/Chapter 11 You can’t keep a bad boy down.txt
- data/tagged data/I Want to Be Good tagged/Chapter 12 Nana and Grandma.txt
- data/tagged data/I Want to Be Good tagged/Chapter 13 The Accident.txt
- data/tagged data/I Want to Be Good tagged/Chapter 14 Cat or Mouse.txt
- data/tagged data/I Want to Be Good tagged/Chapter 15 Dad’s Giant Fish.txt
- data/tagged data/I Want to Be Good tagged/Chapter 16 A Real Prize.txt
- data/tagged data/I Want to Be Good tagged/Chapter 17 Professional Prize-winner.txt
- data/tagged data/I Want to Be Good tagged/Chapter 18 The Dreaded Mock-Exam.txt
- data/tagged data/I Want to Be Good tagged/Chapter 19 Mrs. Xing Falls Sick.txt
- data/tagged data/I Want to Be Good tagged/Chapter 2 Ling's Teachers.txt
- data/tagged data/I Want to Be Good tagged/Chapter 20 The Tutor.txt
- data/tagged data/I Want to Be Good tagged/Chapter 21 Ling Raises Silkworms.txt
- data/tagged data/I Want to Be Good tagged/Chapter 22 Grandma Sun.txt
- data/tagged data/I Want to Be Good tagged/Chapter 23 A Very Big Secret.txt
- data/tagged data/I Want to Be Good tagged/Chapter 24 Mom Plays Detective.txt
- data/tagged data/I Want to Be Good tagged/Chapter 25 Their Last Children’s Day.txt
- data/tagged data/I Want to Be Good tagged/Chapter 26 The Final Sprint.txt
- data/tagged data/I Want to Be Good tagged/Chapter 3 Mom and Dad.txt
- data/tagged data/I Want to Be Good tagged/Chapter 4 Good School, Bad School.txt
- data/tagged data/I Want to Be Good tagged/Chapter 5 Good Kids, Bad Kids.txt
- data/tagged data/I Want to Be Good tagged/Chapter 6 Math is Killing Me!.txt
- data/tagged data/I Want to Be Good tagged/Chapter 7 Doctor! Doctor!.txt
- data/tagged data/I Want to Be Good tagged/Chapter 8 The Family Goes on a Diet.txt
- data/tagged data/I Want to Be Good tagged/Chapter 9 A Not-an-Orphan Comes to Stay.txt
- data/tagged data/Original Chinese- Ye Feng Fei Wu txtseg with tager NLPIR/
- data/tagged data/Original Chinese- Ye Feng Fei Wu txtseg with tager NLPIR/Original Chinese- Ye Feng Fei Wu tagged.txt
- data/tagged data/Original Chinese-Wo Yao Zuo Hao Hai Zi txtseg with tagger NLPIR/
- data/tagged data/Original Chinese-Wo Yao Zuo Hao Hai Zi txtseg with tagger NLPIR/Chapter 1.txt
- data/tagged data/Original Chinese-Wo Yao Zuo Hao Hai Zi txtseg with tagger NLPIR/Chapter 10.txt
- data/tagged data/Original Chinese-Wo Yao Zuo Hao Hai Zi txtseg with tagger NLPIR/Chapter 11.txt
- data/tagged data/Original Chinese-Wo Yao Zuo Hao Hai Zi txtseg with tagger NLPIR/Chapter 12.txt
- data/tagged data/Original Chinese-Wo Yao Zuo Hao Hai Zi txtseg with tagger NLPIR/Chapter 13.txt
- data/tagged data/Original Chinese-Wo Yao Zuo Hao Hai Zi txtseg with tagger NLPIR/Chapter 14.txt
- data/tagged data/Original Chinese-Wo Yao Zuo Hao Hai Zi txtseg with tagger NLPIR/Chapter 15.txt
- data/tagged data/Original Chinese-Wo Yao Zuo Hao Hai Zi txtseg with tagger NLPIR/Chapter 16.txt
- data/tagged data/Original Chinese-Wo Yao Zuo Hao Hai Zi txtseg with tagger NLPIR/Chapter 17.txt
- data/tagged data/Original Chinese-Wo Yao Zuo Hao Hai Zi txtseg with tagger NLPIR/Chapter 18.txt
- data/tagged data/Original Chinese-Wo Yao Zuo Hao Hai Zi txtseg with tagger NLPIR/Chapter 19.txt
- data/tagged data/Original Chinese-Wo Yao Zuo Hao Hai Zi txtseg with tagger NLPIR/Chapter 2.txt
- data/tagged data/Original Chinese-Wo Yao Zuo Hao Hai Zi txtseg with tagger NLPIR/Chapter 20.txt
- data/tagged data/Original Chinese-Wo Yao Zuo Hao Hai Zi txtseg with tagger NLPIR/Chapter 21.txt
- data/tagged data/Original Chinese-Wo Yao Zuo Hao Hai Zi txtseg with tagger NLPIR/Chapter 22.txt
- data/tagged data/Original Chinese-Wo Yao Zuo Hao Hai Zi txtseg with tagger NLPIR/Chapter 23.txt
- data/tagged data/Original Chinese-Wo Yao Zuo Hao Hai Zi txtseg with tagger NLPIR/Chapter 24.txt
- data/tagged data/Original Chinese-Wo Yao Zuo Hao Hai Zi txtseg with tagger NLPIR/Chapter 25.txt
- data/tagged data/Original Chinese-Wo Yao Zuo Hao Hai Zi txtseg with tagger NLPIR/Chapter 26.txt
- data/tagged data/Original Chinese-Wo Yao Zuo Hao Hai Zi txtseg with tagger NLPIR/Chapter 3.txt
- data/tagged data/Original Chinese-Wo Yao Zuo Hao Hai Zi txtseg with tagger NLPIR/Chapter 4.txt
[truncated: 32 more entries]
