# Supplementary material for: Exploring translator’s style in children’s literature: A case study of Nicky Harman’s English translations of Huang Beijia’s two works
Source: PLoS One. 2026 Jun 2;21(6):e0350245. doi: 10.1371/journal.pone.0350245 (PMC13229296; doi:10.1371/journal.pone.0350245)
Supplement: S7 File — (ZIP) [file pone.0350245.s010.zip › data/BNC_lemmafile5.txt]

ABANDON -> ABANDONED,ABANDONING,ABANDONS
ABASE -> ABASED,ABASES,ABASING
ABASH -> ABASHED
ABATE -> ABATED,ABATES,ABATING
ABATTOIR -> ABATTOIRS
ABBACY -> ABBACIES
ABBEY -> ABBEYS
ABBOT -> ABBOTS
ABBREVIATE -> ABBREVIATED,ABBREVIATING
ABBREVIATION -> ABBREVIATIONS
ABDICATE -> ABDICATED,ABDICATES,ABDICATING
ABDOMEN -> ABDOMENS
ABDOMINAL -> ABDOMINALS
ABDUCT -> ABDUCTED,ABDUCTING,ABDUCTS
ABDUCTEE -> ABDUCTEES
ABDUCTION -> ABDUCTIONS
ABDUCTOR -> ABDUCTORS
ABERDONIAN -> ABERDONIANS
ABERRATION -> ABERRATIONS
ABET -> ABETS,ABETTED,ABETTING
ABHOR -> ABHORRED,ABHORRING,ABHORS
ABIDE -> ABIDED,ABIDES,ABIDING
ABIGAIL -> ABIGAILS
ABILITY -> ABILITIES
ABJURE -> ABJURED,ABJURES,ABJURING
ABKHAZIAN -> ABKHAZIANS
ABL -> ABLER,ABLEST
ABLATE -> ABLATED,ABLATES
ABLUTION -> ABLUTIONS
ABNORMALITY -> ABNORMALITIES
ABODE -> ABODES
ABOLISH -> ABOLISHED,ABOLISHES,ABOLISHING
ABOLITIONIST -> ABOLITIONISTS
ABOMINATE -> ABOMINATED,ABOMINATES
ABOMINATION -> ABOMINATIONS
ABORIGINAL -> ABORIGINALS
ABORIGINE -> ABORIGINES
ABORT -> ABORTED,ABORTING,ABORTS
ABORTIFACIENT -> ABORTIFACIENTS
ABORTION -> ABORTIONS
ABOTRITE -> ABOTRITES
ABOUND -> ABOUNDED,ABOUNDING,ABOUNDS
ABRADE -> ABRADED,ABRADING
ABRAM -> ABRAMS
ABRASION -> ABRASIONS
ABRASIVE -> ABRASIVES
ABRIDGE -> ABRIDGED,ABRIDGING
ABROGATE -> ABROGATED,ABROGATES,ABROGATING
ABSCESS -> ABSCESSES
ABSCOND -> ABSCONDED,ABSCONDING,ABSCONDS
ABSCONDER -> ABSCONDERS
ABSEIL -> ABSEILED,ABSEILING,ABSEILLING,ABSEILS
ABSEILER -> ABSEILERS
ABSENCE -> ABSENCES
ABSENT -> ABSENTED,ABSENTING,ABSENTS
ABSENTEE -> ABSENTEES
ABSOLUTE -> ABSOLUTES,ABSOLUTEST
ABSOLUTIST -> ABSOLUTISTS
ABSOLVE -> ABSOLVED,ABSOLVES,ABSOLVING
ABSORB -> ABSORBED,ABSORBING,ABSORBS
ABSORBER -> ABSORBERS
ABSORPTION -> ABSORPTIONS
ABSTAIN -> ABSTAINED,ABSTAINING,ABSTAINS
ABSTAINER -> ABSTAINERS
ABSTENTION -> ABSTENTIONS
ABSTRACT -> ABSTRACTED,ABSTRACTING,ABSTRACTS
ABSTRACTION -> ABSTRACTIONS
ABSURDITY -> ABSURDITIES
ABUNDANCE -> ABUNDANCES
ABUSE -> ABUSED,ABUSES,ABUSING
ABUSER -> ABUSERS
ABUT -> ABUTS,ABUTTED,ABUTTING
ABUTMENT -> ABUTMENTS
ABYSSINIAN -> ABYSSINIANS
AC -> ACS
ACADEMIC -> ACADEMICS
ACADEMICAL -> ACADEMICALS
ACADEMICIAN -> ACADEMICIANS
ACADEMY -> ACADEMIES
ACADIAN -> ACADIANS
ACCEDE -> ACCEDED,ACCEDES,ACCEDING
ACCELERATE -> ACCELERATED,ACCELERATES,ACCELERATING
ACCELERATION -> ACCELERATIONS
ACCELERATOR -> ACCELERATORS
ACCENT -> ACCENTED,ACCENTING,ACCENTS
ACCENTUATE -> ACCENTUATED,ACCENTUATES,ACCENTUATING
ACCEPT -> ACCEPTED,ACCEPTING,ACCEPTS
ACCEPTANCE -> ACCEPTANCES
ACCEPTOR -> ACCEPTORS
ACCESS -> ACCESSED,ACCESSES,ACCESSING
ACCESSION -> ACCESSIONED,ACCESSIONING,ACCESSIONS
ACCESSORISE -> ACCESSORISED,ACCESSORISING
ACCESSORY -> ACCESSORIES
ACCIDENT -> ACCIDENTS
ACCIDENTAL -> ACCIDENTALS
ACCLAIM -> ACCLAIMED,ACCLAIMING,ACCLAIMS
ACCLAMATION -> ACCLAMATIONS
ACCLIMATISE -> ACCLIMATISED,ACCLIMATISING
ACCLIMATIZE -> ACCLIMATIZED,ACCLIMATIZING
ACCOLADE -> ACCOLADES
ACCOMMODATE -> ACCOMMODATED,ACCOMMODATES,ACCOMMODATING
ACCOMMODATION -> ACCOMMODATIONS
ACCOMPANIMENT -> ACCOMPANIMENTS
ACCOMPANY -> ACCOMPANIED,ACCOMPANIES,ACCOMPANYING
ACCOMPLICE -> ACCOMPLICES
ACCOMPLISH -> ACCOMPLISHED,ACCOMPLISHES,ACCOMPLISHING
ACCOMPLISHMENT -> ACCOMPLISHMENTS
ACCORD -> ACCORDED,ACCORDING,ACCORDS
ACCORDION -> ACCORDIONS
ACCOST -> ACCOSTED,ACCOSTING,ACCOSTS
ACCOUNT -> ACCOUNTED,ACCOUNTING,ACCOUNTS
ACCOUNTABILITY -> ACCOUNTABILITIES
ACCOUNTANT -> ACCOUNTANTS
ACCOUTR -> ACCOUTRED
ACCOUTREMENT -> ACCOUTREMENTS
ACCREDIT -> ACCREDITED,ACCREDITING,ACCREDITS
ACCREDITATION -> ACCREDITATIONS
ACCRETE -> ACCRETED,ACCRETES,ACCRETING
ACCRETION -> ACCRETIONS
ACCRUAL -> ACCRUALS
ACCRUE -> ACCRUED,ACCRUES,ACCRUING
ACCUMULATE -> ACCUMULATED,ACCUMULATES,ACCUMULATING
ACCUMULATION -> ACCUMULATIONS
ACCUMULATOR -> ACCUMULATORS
ACCURACY -> ACCURACIES
ACCUSATION -> ACCUSATIONS
ACCUSE -> ACCUSED,ACCUSES,ACCUSING
ACCUSER -> ACCUSERS
ACCUSTOM -> ACCUSTOMED,ACCUSTOMS
ACCUSTOME -> ACCUSTOMING
ACE -> ACED,ACES,ACING
ACER -> ACERS
ACETATE -> ACETATES
ACETYLATE -> ACETYLATED,ACETYLATING
ACH -> ACHES
ACHAEMENID -> ACHAEMENIDS
ACHE -> ACHED,ACHING
ACHIEVE -> ACHIEVED,ACHIEVEING,ACHIEVES,ACHIEVING
ACHIEVEMENT -> ACHIEVEMENTS
ACHIEVER -> ACHIEVERS
ACHILLE -> ACHILLES
ACHONDRITE -> ACHONDRITES
ACID -> ACIDS
ACIDIFY -> ACIDIFIED,ACIDIFIES,ACIDIFYING
ACKNOWLEDGE -> ACKNOWLEDGED,ACKNOWLEDGES,ACKNOWLEDGING
ACKNOWLEDGEMENT -> ACKNOWLEDGEMENTS
ACKNOWLEDGMENT -> ACKNOWLEDGMENTS
ACM -> ACMS
ACOLYTE -> ACOLYTES
ACONITE -> ACONITES
ACORN -> ACORNS
ACOUSTIC -> ACOUSTICS
ACQUAINT -> ACQUAINTED,ACQUAINTING,ACQUAINTS
ACQUAINTANCE -> ACQUAINTANCES
ACQUIESCE -> ACQUIESCED,ACQUIESCES,ACQUIESCING
ACQUIRE -> ACQUIRED,ACQUIRES,ACQUIRING
ACQUIRER -> ACQUIRERS
ACQUIROR -> ACQUIRORS
ACQUISITION -> ACQUISITIONS
ACQUIT -> ACQUITS,ACQUITTED,ACQUITTING
ACQUITTAL -> ACQUITTALS
ACRE -> ACRES
ACREAGE -> ACREAGES
ACROBAT -> ACROBATS
ACROBATIC -> ACROBATICS
ACRONYM -> ACRONYMED,ACRONYMS
ACRYLIC -> ACRYLICS
ACT -> ACTED,ACTING,ACTS
ACTE -> ACTES
ACTING -> ACTINGS
ACTINIDE -> ACTINIDES
ACTION -> ACTIONED,ACTIONING,ACTIONS
ACTIVATE -> ACTIVATED,ACTIVATES,ACTIVATING
ACTIVATOR -> ACTIVATORS
ACTIVE -> ACTIVES
ACTIVIST -> ACTIVISTS
ACTIVITY -> ACTIVITIES
ACTOR -> ACTORS
ACTRESS -> ACTRESSES
ACTUAL -> ACTUALS
ACTUALISE -> ACTUALISED,ACTUALISING
ACTUALITY -> ACTUALITIES
ACTUALIZE -> ACTUALIZED,ACTUALIZES,ACTUALIZING
ACTUARY -> ACTUARIES
ACTUATE -> ACTUATED,ACTUATES,ACTUATING
ACTUATOR -> ACTUATORS
ACUPUNCTURIST -> ACUPUNCTURISTS
ACUTE -> ACUTES,ACUTEST
AD -> ADS
ADAPT -> ADAPTED,ADAPTING,ADAPTS
ADAPTATION -> ADAPTATIONS
ADAPTER -> ADAPTERS
ADAPTION -> ADAPTIONS
ADAPTOR -> ADAPTORS
ADATOM -> ADATOMS
ADD -> ADDED,ADDING,ADDS
ADDER -> ADDERS
ADDICT -> ADDICTED,ADDICTS
ADDICTION -> ADDICTIONS
ADDITION -> ADDITIONS
ADDITIVE -> ADDITIVES
ADDLE -> ADDLED,ADDLES
ADDRESS -> ADDRESSED,ADDRESSES,ADDRESSING
ADDRESSEE -> ADDRESSEES
ADDUCE -> ADDUCED,ADDUCES,ADDUCING
ADDUCT -> ADDUCTED,ADDUCTS
ADENOCARCINOMA -> ADENOCARCINOMAS
ADENOID -> ADENOIDS
ADENOMA -> ADENOMAS
ADEPT -> ADEPTS
ADHERE -> ADHERED,ADHEREING,ADHERES,ADHERING
ADHERENT -> ADHERENTS
ADHESIN -> ADHESINS
ADHESION -> ADHESIONS
ADHESIVE -> ADHESIVES
ADIDA -> ADIDAS
ADIO -> ADIOS
ADIT -> ADITS
ADJECTIVE -> ADJECTIVES
ADJOIN -> ADJOINED,ADJOINING,ADJOINS
ADJOURN -> ADJOURNED,ADJOURNING,ADJOURNS
ADJOURNMENT -> ADJOURNMENTS
ADJUDGE -> ADJUDGED,ADJUDGES,ADJUDGING
ADJUDICATE -> ADJUDICATED,ADJUDICATES,ADJUDICATING
ADJUDICATION -> ADJUDICATIONS
ADJUDICATOR -> ADJUDICATORS
ADJUNCT -> ADJUNCTS
ADJURE -> ADJURED,ADJURING
ADJUST -> ADJUSTED,ADJUSTING,ADJUSTS
ADJUSTER -> ADJUSTERS
ADJUSTMENT -> ADJUSTMENTS
ADMAN -> ADMEN
ADMINISTER -> ADMINISTERED,ADMINISTERING,ADMINISTERS
ADMINISTRATE -> ADMINISTRATED,ADMINISTRATES,ADMINISTRATING
ADMINISTRATION -> ADMINISTRATIONS
ADMINISTRATOR -> ADMINISTRATORS
ADMIRAL -> ADMIRALS
ADMIRE -> ADMIRED,ADMIRES,ADMIRING
ADMIRER -> ADMIRERS
ADMISSION -> ADMISSIONS
ADMIT -> ADMITED,ADMITS,ADMITTED,ADMITTING
ADMONISH -> ADMONISHED,ADMONISHES,ADMONISHING
ADMONITION -> ADMONITIONS
ADOLESCENT -> ADOLESCENTS
ADOPT -> ADOPTED,ADOPTING,ADOPTS
ADOPTEE -> ADOPTEES
ADOPTER -> ADOPTERS
ADOPTION -> ADOPTIONS
ADORE -> ADORED,ADORES,ADORING
ADORN -> ADORNED,ADORNING,ADORNS
ADORNMENT -> ADORNMENTS
ADSORB -> ADSORBED,ADSORBING,ADSORBS
ADSORBENT -> ADSORBENTS
ADULATE -> ADULATED
ADULT -> ADULTS
ADULTERATE -> ADULTERATED,ADULTERATES,ADULTERATING
ADULTERER -> ADULTERERS
ADULTERY -> ADULTERIES
ADUMBRATE -> ADUMBRATED,ADUMBRATES,ADUMBRATING
ADVANCE -> ADVANCED,ADVANCES,ADVANCING
ADVANCEMENT -> ADVANCEMENTS
ADVANTAGE -> ADVANTAGED,ADVANTAGES
ADVECT -> ADVECTED
ADVENTIST -> ADVENTISTS
ADVENTURE -> ADVENTURED,ADVENTURES,ADVENTURING
ADVENTURER -> ADVENTURERS
ADVERB -> ADVERBS
ADVERBIAL -> ADVERBIALS
ADVERSARY -> ADVERSARIES
ADVERSITY -> ADVERSITIES
ADVERT -> ADVERTED,ADVERTING,ADVERTS
ADVERTISE -> ADVERTISED,ADVERTISES,ADVERTISING
ADVERTISEMENT -> ADVERTISEMENTS
ADVERTISER -> ADVERTISERS
ADVERTIZE -> ADVERTIZED,ADVERTIZING
ADVERTORIAL -> ADVERTORIALS
ADVICE -> ADVICES
ADVISE -> ADVISED,ADVISES,ADVISING
ADVISER -> ADVISERS
ADVISOR -> ADVISORS
ADVOCATE -> ADVOCATED,ADVOCATES,ADVOCATING
ADVOWSON -> ADVOWSONS
ADZE -> ADZED,ADZES,ADZING
AEN -> AENS
AEON -> AEONS
AERATE -> AERATED,AERATES,AERATING
AERIAL -> AERIALS
AEROBATIC -> AEROBATICS
AEROBIC -> AEROBICS
AERODROME -> AERODROMES
AERODYNAMIC -> AERODYNAMICS
AEROGRAMME -> AEROGRAMMES
AERONAUT -> AERONAUTS
AEROPLANE -> AEROPLANES
AEROSOL -> AEROSOLLED,AEROSOLS
AEROTOW -> AEROTOWING,AEROTOWS
AESTHETE -> AESTHETES
AESTHETICIAN -> AESTHETICIANS
AETHELR -> AETHELRED
AETIOLOGY -> AETIOLOGIES
AFAR -> AFARS
AFFAIR -> AFFAIRS
AFFECT -> AFFECTED,AFFECTING,AFFECTS
AFFECTATION -> AFFECTATIONS
AFFECTION -> AFFECTIONS
AFFIANCE -> AFFIANCED
AFFIDAVIT -> AFFIDAVITS
AFFILIATE -> AFFILIATED,AFFILIATES,AFFILIATING
AFFILIATION -> AFFILIATIONS
AFFINE -> AFFINES
AFFINITY -> AFFINITIES
AFFIRM -> AFFIRMED,AFFIRMING,AFFIRMS
AFFIRMATION -> AFFIRMATIONS
AFFIX -> AFFIXED,AFFIXES,AFFIXING
AFFLICT -> AFFLICTED,AFFLICTING,AFFLICTS
AFFLICTION -> AFFLICTIONS
AFFORD -> AFFORDED,AFFORDING,AFFORDS
AFFRAY -> AFFRAID,AFFRAYS
AFFRONT -> AFFRONTED,AFFRONTING,AFFRONTS
AFGHAN -> AFGHANS
AFGHANI -> AFGHANIS
AFICIONADO -> AFICIONADOS
AFORESAY -> AFORESAID
AFRANCESADO -> AFRANCESADOS
AFRICAN -> AFRICANS
AFRIKANER -> AFRIKANERS
AFRO -> AFROS
AFROPITHECIN -> AFROPITHECINS
AFTER -> AFTERS
AFTERNOON -> AFTERNOONS
AFTERSHOCK -> AFTERSHOCKS
AFTERTHOUGHT -> AFTERTHOUGHTS
AGATE -> AGATES
AGAVE -> AGAVES
AGE -> AGED,AGEING,AGES,AGING
AGENCY -> AGENCIES
AGENDA -> AGENDAS
AGENT -> AGENTS
AGENTE -> AGENTES
AGER -> AGERS
AGGLOMERATION -> AGGLOMERATIONS
AGGLUTINATE -> AGGLUTINATED,AGGLUTINATING
AGGRAVATE -> AGGRAVATED,AGGRAVATES,AGGRAVATING
AGGRAVATION -> AGGRAVATIONS
AGGREGATE -> AGGREGATED,AGGREGATES,AGGREGATING
AGGREGATION -> AGGREGATIONS
AGGRESSION -> AGGRESSIONS
AGGRESSOR -> AGGRESSORS
AGISTER -> AGISTERS
AGITATE -> AGITATED,AGITATES,AGITATING
AGITATION -> AGITATIONS
AGITATOR -> AGITATORS
AGM -> AGMS
AGNATHAN -> AGNATHANS
AGNOSTIC -> AGNOSTICS
AGONISE -> AGONISED,AGONISES,AGONISING
AGONIST -> AGONISTS
AGONIZE -> AGONIZED,AGONIZING
AGONY -> AGONIES
AGREE -> AGREED,AGREEING,AGREES
AGREEMENT -> AGREEMENTS
AGRIBUSINESSMAN -> AGRIBUSINESSMEN
AGRICULTURALIST -> AGRICULTURALISTS
AGRICULTURIST -> AGRICULTURISTS
AGROCHEMICAL -> AGROCHEMICALS
AGRONOMIST -> AGRONOMISTS
AH -> AHED,AHHED,AHING,AHS
AHG -> AHGS
AI -> AIS
AID -> AIDED,AIDING,AIDS
AIDE -> AIDES
AIDER -> AIDERS
AIL -> AILED,AILING,AILS
AILERON -> AILERONS
AILMENT -> AILMENTS
AIM -> AIMED,AIMING,AIMS
AIR -> AIRED,AIRING,AIRS
AIRBAG -> AIRBAGS
AIRBASE -> AIRBASES
AIRBRAKE -> AIRBRAKED,AIRBRAKES
AIRBRICK -> AIRBRICKS
AIRBRUSH -> AIRBRUSHED,AIRBRUSHES
AIRBUSE -> AIRBUSES
AIRCONDITION -> AIRCONDITIONED,AIRCONDITIONING
AIRCREW -> AIRCREWS
AIRDROP -> AIRDROPS
AIRFIELD -> AIRFIELDS
AIRFORCE -> AIRFORCES
AIRFRAME -> AIRFRAMES
AIRGUN -> AIRGUNS
AIRHEAD -> AIRHEADS
AIRLIFT -> AIRLIFTED,AIRLIFTING,AIRLIFTS
AIRLINE -> AIRLINES
AIRLINER -> AIRLINERS
AIRLOCK -> AIRLOCKS
AIRMAN -> AIRMEN
AIRPACK -> AIRPACKS
AIRPLANE -> AIRPLANES
AIRPORT -> AIRPORTS
AIRSHIP -> AIRSHIPS
AIRSHOW -> AIRSHOWS
AIRSTRIP -> AIRSTRIPS
AIRWAVE -> AIRWAVES
AIRWAY -> AIRWAYS
AIRY -> AIRIER
AISLE -> AISLES
AITCH -> AITCHED,AITCHES
AJDABIYAN -> AJDABIYANS
AJR -> AJRS
AKITA -> AKITAS
ALARM -> ALARMED,ALARMING,ALARMS
ALBANIAN -> ALBANIANS
ALBATROSS -> ALBATROSSES
ALBICAN -> ALBICANS
ALBINO -> ALBINOS
ALBUM -> ALBUMS
ALBUMAN -> ALBUMEN
ALCHEMIST -> ALCHEMISTS
ALCOHOL -> ALCOHOLS
ALCOHOLIC -> ALCOHOLICS
ALCOVE -> ALCOVES
ALDEHYDE -> ALDEHYDES
ALDER -> ALDERS
ALDERMAN -> ALDERMEN
ALE -> ALED,ALES
ALEHOUSE -> ALEHOUSES
ALERT -> ALERTED,ALERTING,ALERTS
ALGA -> ALGAE
ALGAE -> ALGAES
ALGEBRA -> ALGEBRAS
ALGERIAN -> ALGERIANS
ALGICIDE -> ALGICIDES
ALGINATE -> ALGINATES
ALGORITHM -> ALGORITHMS
ALIASE -> ALIASES,ALIASING
ALIBI -> ALIBIS
ALIEN -> ALIENS
ALIENATE -> ALIENATED,ALIENATES,ALIENATING
ALIENATION -> ALIENATIONS
ALIGHT -> ALIGHTED,ALIGHTING,ALIGHTS
ALIGN -> ALIGNED,ALIGNING,ALIGNS
ALIGNMENT -> ALIGNMENTS
ALIO -> ALIOS
ALIQUOT -> ALIQUOTS
ALKALI -> ALKALIS
ALKALOID -> ALKALOIDS
ALKANE -> ALKANES
ALKANOL -> ALKANOLS
ALKENE -> ALKENES
ALKYLATE -> ALKYLATED,ALKYLATING
ALLAY -> ALLAYED,ALLAYING,ALLAYS
ALLEDGE -> ALLEDGED
ALLEGATION -> ALLEGATIONS
ALLEGE -> ALLEGED,ALLEGES,ALLEGING
ALLEGIANCE -> ALLEGIANCES
ALLEGORY -> ALLEGORIES
ALLELE -> ALLELES
ALLERGEN -> ALLERGENS
ALLERGIST -> ALLERGISTS
ALLERGY -> ALLERGIES
ALLEVIATE -> ALLEVIATED,ALLEVIATES,ALLEVIATING
ALLEY -> ALLEYS
ALLEYWAY -> ALLEYWAYS
ALLIANCE -> ALLIANCES
ALLIGATOR -> ALLIGATORS
ALLOCATE -> ALLOCATED,ALLOCATES,ALLOCATING
ALLOCATION -> ALLOCATIONS
ALLOCATOR -> ALLOCATORS
ALLOGRAFT -> ALLOGRAFTS
ALLOPHONE -> ALLOPHONES
ALLOT -> ALLOTS,ALLOTTED,ALLOTTING
ALLOTMENT -> ALLOTMENTS
ALLOTROPE -> ALLOTROPES
ALLOW -> ALLOWED,ALLOWING,ALLOWS
ALLOWANCE -> ALLOWANCES
ALLOY -> ALLOYED,ALLOYING,ALLOYS
ALLROUNDER -> ALLROUNDERS
ALLSORT -> ALLSORTS
ALLUDE -> ALLUDED,ALLUDES,ALLUDING
ALLUREMENT -> ALLUREMENTS
ALLUSION -> ALLUSIONS
ALLY -> ALLIED,ALLIES,ALLYING
ALM -> ALMS
ALMANAC -> ALMANACS
ALMANACK -> ALMANACKS
ALMOND -> ALMONDS
ALMORAVID -> ALMORAVIDS
ALMSHOUSE -> ALMSHOUSES
ALOE -> ALOES
ALPHA -> ALPHAS
ALPHABET -> ALPHABETS
ALPHANUMERIC -> ALPHANUMERICS
ALPINE -> ALPINES
ALSATIAN -> ALSATIANS
ALSY -> ALSYS
ALTAR -> ALTARS
ALTARPIECE -> ALTARPIECES
ALTER -> ALTERED,ALTERING,ALTERS
ALTERATION -> ALTERATIONS
ALTERCATION -> ALTERCATIONS
ALTERNANT -> ALTERNANTS
ALTERNATE -> ALTERNATED,ALTERNATES,ALTERNATING
ALTERNATION -> ALTERNATIONS
ALTERNATIVE -> ALTERNATIVES
ALTERNATOR -> ALTERNATORS
ALTITUDE -> ALTITUDES
AM -> AMER,AMMED,AMS
AMALGAMATE -> AMALGAMATED,AMALGAMATES,AMALGAMATING
AMALGAMATION -> AMALGAMATIONS
AMASS -> AMASSED,AMASSES,AMASSING
AMATEUR -> AMATEURS
AMAZE -> AMAZED,AMAZES,AMAZING
AMAZON -> AMAZONS
AMAZONA -> AMAZONAS
AMBASSADOR -> AMBASSADORS
AMBER -> AMBERS
AMBIGUITY -> AMBIGUITIES
AMBITION -> AMBITIONS
AMBIVALENCE -> AMBIVALENCES
AMBLE -> AMBLED,AMBLES,AMBLING
AMBULANCE -> AMBULANCES
AMBULANCEMAN -> AMBULANCEMEN
AMBUSH -> AMBUSHED,AMBUSHES,AMBUSHING
AMBUSHER -> AMBUSHERS
AMELIORATE -> AMELIORATED,AMELIORATES,AMELIORATING
AMEND -> AMENDED,AMENDING,AMENDS
AMENDMENT -> AMENDMENTS
AMENITY -> AMENITIES
AMERCE -> AMERCED
AMERCEMENT -> AMERCEMENTS
AMERICAN -> AMERICANS
AMERICANISE -> AMERICANISED,AMERICANISING
AMERICANISM -> AMERICANISMS
AMERINDIAN -> AMERINDIANS
AMETHYST -> AMETHYSTS
AMIDE -> AMIDES
AMINE -> AMINES
AMINOACID -> AMINOACIDS
AMINOGLYCOSIDE -> AMINOGLYCOSIDES
AMINOSALICYLATE -> AMINOSALICYLATES
AMMONITE -> AMMONITES
AMMONOID -> AMMONOIDS
AMNESTY -> AMNESTIED,AMNESTIES,AMNESTYING
AMO -> AMOS
AMOEBA -> AMOEBAE,AMOEBAS
AMORITE -> AMORITES
AMORTISE -> AMORTISED,AMORTISES,AMORTISING
AMORTIZE -> AMORTIZED,AMORTIZING
AMOUNT -> AMOUNTED,AMOUNTING,AMOUNTS
AMOUR -> AMOURS
AMP -> AMPING,AMPS
AMPE -> AMPES
AMPHETAMINE -> AMPHETAMINES
AMPHIBIAN -> AMPHIBIANS
AMPHISBAENIAN -> AMPHISBAENIANS
AMPHITHEATRE -> AMPHITHEATRES
AMPLIFICATION -> AMPLIFICATIONS
AMPLIFIER -> AMPLIFIERS
AMPLIFY -> AMPLIFIED,AMPLIFIES,AMPLIFYING
AMPLITUDE -> AMPLITUDES
AMPOULE -> AMPOULES
AMPUTATE -> AMPUTATED,AMPUTATES,AMPUTATING
AMPUTATION -> AMPUTATIONS
AMPUTEE -> AMPUTEES
AMULET -> AMULETS
AMUSE -> AMUSED,AMUSES,AMUSING
AMUSEMENT -> AMUSEMENTS
AMYA -> AMYAS
AN -> ANS
ANA -> ANAS
ANABAPTIST -> ANABAPTISTS
ANACHRONISM -> ANACHRONISMS
ANAESTHETIC -> ANAESTHETICS
ANAESTHETISE -> ANAESTHETISED,ANAESTHETISING
ANAESTHETIST -> ANAESTHETISTS
ANAESTHETIZE -> ANAESTHETIZED
ANAGRAM -> ANAGRAMMING,ANAGRAMS
ANALGESIC -> ANALGESICS
ANALOGIZE -> ANALOGIZED,ANALOGIZES,ANALOGIZING
ANALOGUE -> ANALOGUES
ANALOGY -> ANALOGIES
ANALYSE -> ANALYSED,ANALYSES,ANALYSING
ANALYSER -> ANALYSERS
ANALYSIS -> ANALYSES
ANALYST -> ANALYSTS
ANALYTE -> ANALYTES
ANALYZE -> ANALYZED,ANALYZES,ANALYZING
ANAPHOR -> ANAPHORS
ANARCHIST -> ANARCHISTS
ANASPID -> ANASPIDS
ANASTOMOSE -> ANASTOMOSED,ANASTOMOSES,ANASTOMOSING
ANATHEMA -> ANATHEMAS
ANATHEMATISE -> ANATHEMATISED,ANATHEMATISING
ANATOMIST -> ANATOMISTS
ANATOMY -> ANATOMIES
ANCESTOR -> ANCESTORS
ANCHISE -> ANCHISES
ANCHOR -> ANCHORING,ANCHORS
ANCHORAGE -> ANCHORAGES
ANCHORE -> ANCHORED
ANCHOVY -> ANCHOVIES
ANCIENT -> ANCIENTS
ANCILLARY -> ANCILLARIES
AND -> ANDED,ANDING,ANDS
ANDER -> ANDERS
ANDESITE -> ANDESITES
ANDORRAN -> ANDORRANS
ANDROGEN -> ANDROGENS
ANDROID -> ANDROIDS
ANDROPULO -> ANDROPULOS
ANECDOTE -> ANECDOTES
ANEMOMETER -> ANEMOMETERS
ANEMONE -> ANEMONES
ANESTHETISE -> ANESTHETISED
ANEURYSM -> ANEURYSMS
ANGEL -> ANGELS
ANGER -> ANGERED,ANGERING,ANGERS
ANGIOSPERM -> ANGIOSPERMS
ANGLE -> ANGLED,ANGLES,ANGLING
ANGLER -> ANGLERS
ANGLIAN -> ANGLIANS
ANGLICAN -> ANGLICANS
ANGLICISE -> ANGLICISED,ANGLICISING
ANGLICIZE -> ANGLICIZED
ANGLOPHILE -> ANGLOPHILES
ANGLOPHONE -> ANGLOPHONES
ANGOLAN -> ANGOLANS
ANGRY -> ANGRIER,ANGRIES,ANGRIEST
ANGSTROM -> ANGSTROMS
ANGUISH -> ANGUISHES,ANGUISHING
ANIMAL -> ANIMALS
ANIMATE -> ANIMATED,ANIMATES,ANIMATING
ANIMATION -> ANIMATIONS
ANIMATOR -> ANIMATORS
ANIMOSITY -> ANIMOSITIES
ANION -> ANIONS
ANKLE -> ANKLES,ANKLING
ANKLET -> ANKLETS
ANKYLOSAUR -> ANKYLOSAURS
ANKYLOSE -> ANKYLOSING
ANNAL -> ANNALS
ANNAMITE -> ANNAMITES
ANNEAL -> ANNEALED,ANNEALING,ANNEALS
ANNELID -> ANNELIDS
ANNEX -> ANNEXED,ANNEXES,ANNEXING
ANNEXATION -> ANNEXATIONS
ANNIHILATE -> ANNIHILATED,ANNIHILATES,ANNIHILATING
ANNIVERSARY -> ANNIVERSARIES
ANNOTATE -> ANNOTATED,ANNOTATES,ANNOTATING
ANNOTATION -> ANNOTATIONS
ANNOUNCE -> ANNOUNCED,ANNOUNCES,ANNOUNCING
ANNOUNCEMENT -> ANNOUNCEMENTS
ANNOUNCER -> ANNOUNCERS
ANNOY -> ANNOYED,ANNOYING,ANNOYS
ANNOYANCE -> ANNOYANCES
ANNUAL -> ANNUALS
ANNUITY -> ANNUITIES
ANNUL -> ANNULLED,ANNULLING,ANNULS
ANOINT -> ANOINTED,ANOINTING,ANOINTS
ANOMALOCARIID -> ANOMALOCARIIDS
ANOMALY -> ANOMALIES
ANORAK -> ANORAKS
ANOREXIC -> ANOREXICS
ANOTHER -> ANOTHERS
ANSELL -> ANSELLS
ANSWER -> ANSWERED,ANSWERING,ANSWERS
ANT -> ANTED,ANTING,ANTS
ANTACID -> ANTACIDS
ANTAGONISE -> ANTAGONISED,ANTAGONISES,ANTAGONISING
ANTAGONISM -> ANTAGONISMS
ANTAGONIST -> ANTAGONISTS
ANTAGONIZE -> ANTAGONIZED,ANTAGONIZES,ANTAGONIZING
ANTARE -> ANTARES
ANTEATER -> ANTEATERS
ANTECEDENT -> ANTECEDENTS
ANTEDATE -> ANTEDATED,ANTEDATES,ANTEDATING
ANTELOPE -> ANTELOPES
ANTENNA -> ANTENNAS
ANTHELMINTIC -> ANTHELMINTICS
ANTHEM -> ANTHEMS
ANTHER -> ANTHERS
ANTHIA -> ANTHIAS
ANTHILL -> ANTHILLS
ANTHOLOGY -> ANTHOLOGIES
ANTHROPOLOGIST -> ANTHROPOLOGISTS
ANTIBE -> ANTIBES
ANTIBIOTIC -> ANTIBIOTICS
ANTIBODY -> ANTIBODIES
ANTIC -> ANTICS
ANTICIPATE -> ANTICIPATED,ANTICIPATES,ANTICIPATING
ANTICIPATION -> ANTICIPATIONS
ANTICOAGULANT -> ANTICOAGULANTS
ANTIDEPRESSANT -> ANTIDEPRESSANTS
ANTIDOTE -> ANTIDOTES
ANTIELECTRON -> ANTIELECTRONS
ANTIGEN -> ANTIGENS
ANTIHISTAMINE -> ANTIHISTAMINES
ANTIMACASSAR -> ANTIMACASSARS
ANTIMALARIAL -> ANTIMALARIALS
ANTINEUTRON -> ANTINEUTRONS
ANTINOMY -> ANTINOMIES
ANTIOXIDANT -> ANTIOXIDANTS
ANTIPARTICLE -> ANTIPARTICLES
ANTIPATHY -> ANTIPATHIES
ANTIPHON -> ANTIPHONS
ANTIPODE -> ANTIPODES
ANTIPROTON -> ANTIPROTONS
ANTIQUARIAN -> ANTIQUARIANS
ANTIQUARK -> ANTIQUARKS
ANTIQUARY -> ANTIQUARIES
ANTIQUE -> ANTIQUED,ANTIQUES,ANTIQUING
ANTIQUITY -> ANTIQUITIES
ANTIRACIST -> ANTIRACISTS
ANTIRRHINUM -> ANTIRRHINUMS
ANTISEPTIC -> ANTISEPTICS
ANTITHESIS -> ANTITHESES
ANTLER -> ANTLERED,ANTLERS
ANTONYM -> ANTONYMS
ANURAN -> ANURANS
ANXIETY -> ANXIETIES
ANYWAY -> ANYWAYS
AO -> AOS
AONB -> AONBS
AP -> APED,APING,APPING,APS
APACH -> APACHES
APACK -> APACKED
APARTMENT -> APARTMENTS
APE -> APEING,APES
APENNINE -> APENNINES
APERITIF -> APERITIFS
APERTURE -> APERTURES
APEX -> APEXES,APICES
APHASIC -> APHASICS
APHID -> APHIDS
APHORISM -> APHORISMS
APHRODISIAC -> APHRODISIACS
APISTO -> APISTOS
APODEME -> APODEMES
APOLOGETIC -> APOLOGETICS
APOLOGISE -> APOLOGISED,APOLOGISES,APOLOGISING
APOLOGIST -> APOLOGISTS
APOLOGIZE -> APOLOGIZED,APOLOGIZES,APOLOGIZING
APOLOGY -> APOLOGIES
APOPROTEIN -> APOPROTEINS
APOSTATE -> APOSTATES
APOSTLE -> APOSTLES
APOSTROPHE -> APOSTROPHES
APOSTROPHIZE -> APOSTROPHIZED,APOSTROPHIZES,APOSTROPHIZING
APOTHECARY -> APOTHECARIES
APP -> APPS
APPAL -> APPALLED,APPALLING,APPALS
APPALE -> APPALED,APPALING
APPARATCHIK -> APPARATCHIKS
APPARATUSE -> APPARATUSES
APPARITION -> APPARITIONS
APPEAL -> APPEALED,APPEALING,APPEALLED,APPEALLING,APPEALS
APPEAR -> APPEARED,APPEARING,APPEARS
APPEARANCE -> APPEARANCES
APPEASE -> APPEASED,APPEASES,APPEASING
APPEASER -> APPEASERS
APPELLANT -> APPELLANTS
APPELLATION -> APPELLATIONS
APPEND -> APPENDED,APPENDING,APPENDS
APPENDAGE -> APPENDAGES
APPENDIX -> APPENDICES,APPENDIXES
APPERTAIN -> APPERTAINED,APPERTAINING,APPERTAINS
APPETISE -> APPETISING
APPETITE -> APPETITES
APPLAUD -> APPLAUDED,APPLAUDING,APPLAUDS
APPLE -> APPLES
APPLECART -> APPLECARTS
APPLIANCE -> APPLIANCES
APPLICANT -> APPLICANTS
APPLICATION -> APPLICATIONS
APPLY -> APPLIED,APPLIES,APPLYING
APPOINT -> APPOINTED,APPOINTING,APPOINTS
APPOINTEE -> APPOINTEES
APPOINTMENT -> APPOINTMENTS
APPORTION -> APPORTIONED,APPORTIONING,APPORTIONS
APPORTIONMENT -> APPORTIONMENTS
APPOSE -> APPOSED
APPOSITION -> APPOSITIONS
APPRAISAL -> APPRAISALS
APPRAISE -> APPRAISED,APPRAISES,APPRAISING
APPRAISER -> APPRAISERS
APPRECIATE -> APPRECIATED,APPRECIATES,APPRECIATING
APPRECIATION -> APPRECIATIONS
APPREHEND -> APPREHENDED,APPREHENDING,APPREHENDS
APPREHENSION -> APPREHENSIONS
APPRENTICE -> APPRENTICED,APPRENTICES,APPRENTICING
APPRENTICESHIP -> APPRENTICESHIPS
APPRESS -> APPRESSED
APPRISE -> APPRISED
APPROACH -> APPROACHED,APPROACHES,APPROACHING
APPROPRIATE -> APPROPRIATED,APPROPRIATES,APPROPRIATING
APPROPRIATION -> APPROPRIATIONS
APPROVAL -> APPROVALS
APPROVE -> APPROVED,APPROVES,APPROVING
APPROXIMATE -> APPROXIMATED,APPROXIMATES,APPROXIMATING
APPROXIMATION -> APPROXIMATIONS
APPURTENANCE -> APPURTENANCES
APR -> APRS
APRICOT -> APRICOTS
APRON -> APRONS
APSE -> APSES
APT -> APTER,APTEST,APTS
APTITUDE -> APTITUDES
AQUAPLANE -> AQUAPLANED,AQUAPLANES,AQUAPLANING
AQUARIAN -> AQUARIANS
AQUARIST -> AQUARISTS
AQUARIUM -> AQUARIA,AQUARIUMS
AQUATIC -> AQUATICS
AQUATINT -> AQUATINTING,AQUATINTS
AQUEDUCT -> AQUEDUCTS
AQUIFER -> AQUIFERS
AQUILEGIA -> AQUILEGIAS
AQUINA -> AQUINAS
AQUITANIAN -> AQUITANIANS
AR -> ARS
ARAB -> ARABS
ARABESQUE -> ARABESQUES,ARABESQUING
ARABIAN -> ARABIANS
ARACHNID -> ARACHNIDS
ARANYO -> ARANYOS
ARBALE -> ARBALEST
ARBITER -> ARBITERS
ARBITRAGE -> ARBITRAGES,ARBITRAGING
ARBITRAGEUR -> ARBITRAGEURS
ARBITRATE -> ARBITRATED,ARBITRATES,ARBITRATING
ARBITRATION -> ARBITRATIONS
ARBITRATOR -> ARBITRATORS
ARBOUR -> ARBOURS
ARBUTHNOT -> ARBUTHNOTS
ARC -> ARCS
ARCADE -> ARCADED,ARCADES,ARCADING
ARCE -> ARCED,ARCING
ARCH -> ARCHED,ARCHES,ARCHEST,ARCHING
ARCHAEOLOGIST -> ARCHAEOLOGISTS
ARCHANGEL -> ARCHANGELS
ARCHAO -> ARCHAOS
ARCHBISHOP -> ARCHBISHOPS
ARCHDEACON -> ARCHDEACONS
ARCHEOLOGIST -> ARCHEOLOGISTS
ARCHETYPE -> ARCHETYPES
ARCHIPELAGO -> ARCHIPELAGOS
ARCHITECT -> ARCHITECTED,ARCHITECTING,ARCHITECTS
ARCHITECTURE -> ARCHITECTURES
ARCHITRAVE -> ARCHITRAVED,ARCHITRAVES
ARCHIVE -> ARCHIVED,ARCHIVES,ARCHIVING
ARCHIVIST -> ARCHIVISTS
ARCHON -> ARCHONS
ARCHOSAUR -> ARCHOSAURS
ARCHWAY -> ARCHWAYS
ARCSECOND -> ARCSECONDS
ARDAKKEAN -> ARDAKKEANS
ARDENTE -> ARDENTES
ARE -> ARES
AREA -> AREAS
ARENA -> ARENAS
ARGENTINE -> ARGENTINES
ARGENTINIAN -> ARGENTINIANS
ARGONAUT -> ARGONAUTS
ARGUE -> ARGUED,ARGUEING,ARGUES,ARGUING
ARGUMENT -> ARGUMENTS
ARGY -> ARGIES
ARIA -> ARIAS
ARIL -> ARILS
ARISE -> ARISED,ARISEN,ARISES,ARISING,AROSE
ARISING -> ARISINGS
ARISTO -> ARISTOS
ARISTOCRACY -> ARISTOCRACIES
ARISTOCRAT -> ARISTOCRATS
ARISTOPHANE -> ARISTOPHANES
ARISTOTELIAN -> ARISTOTELIANS
ARK -> ARKS
ARM -> ARMED,ARMING,ARMS
ARMADA -> ARMADAS
ARMADILLO -> ARMADILLOS
ARMAMENT -> ARMAMENTS
ARMBAND -> ARMBANDS
ARMCHAIR -> ARMCHAIRS
ARME -> ARMES
ARMENIAN -> ARMENIANS
ARMFUL -> ARMFULS
ARMHOLE -> ARMHOLES
ARMINIAN -> ARMINIANS
ARMLET -> ARMLETS
ARMOUR -> ARMOURED,ARMOURING,ARMOURS
ARMOURER -> ARMOURERS
ARMOURY -> ARMOURIES
ARMPIT -> ARMPITS
ARMR -> ARMREST
ARMREST -> ARMRESTS
ARMY -> ARMIES
AROMA -> AROMAS
AROMATHERAPIST -> AROMATHERAPISTS
AROMATIC -> AROMATICS
AROUSE -> AROUSED,AROUSES,AROUSING
ARPEGGIO -> ARPEGGIOS
ARQUEBUSE -> ARQUEBUSES
ARRAIGN -> ARRAIGNED,ARRAIGNING
ARRANGE -> ARRANGED,ARRANGES,ARRANGING
ARRANGEMENT -> ARRANGEMENTS
ARRANGER -> ARRANGERS
ARRAY -> ARRAYED,ARRAYING,ARRAYS
ARREST -> ARRESTED,ARRESTING,ARRESTS
ARRESTMENT -> ARRESTMENTS
ARRHYTHMIA -> ARRHYTHMIAS
ARRIVAL -> ARRIVALS
ARRIVE -> ARRIVED,ARRIVES,ARRIVING
ARROGATE -> ARROGATED,ARROGATES,ARROGATING
ARROW -> ARROWED,ARROWING,ARROWS
ARROWHEAD -> ARROWHEADS
ARSE -> ARSED,ARSES,ARSING
ARSEHOLE -> ARSEHOLED,ARSEHOLES
ARSENAL -> ARSENALS
ARSONIST -> ARSONISTS
ART -> ARTS
ARTEFACT -> ARTEFACTS
ARTERIOLE -> ARTERIOLES
ARTERY -> ARTERIES
ARTHROPOD -> ARTHROPODS
ARTICHOKE -> ARTICHOKES
ARTICLE -> ARTICLED,ARTICLES
ARTICULATE -> ARTICULATED,ARTICULATES,ARTICULATING
ARTICULATION -> ARTICULATIONS
ARTIFACT -> ARTIFACTS
ARTIFICE -> ARTIFICES
ARTIFICER -> ARTIFICERS
ARTIFICIAL -> ARTIFICIALS
ARTILLERYMAN -> ARTILLERYMEN
ARTIODACTYL -> ARTIODACTYLS
ARTISAN -> ARTISANS
ARTIST -> ARTISTS
ARTISTE -> ARTISTES
ARTWORK -> ARTWORKS
ARYAN -> ARYANS
ASCARIDOID -> ASCARIDOIDS
ASCEND -> ASCENDED,ASCENDING,ASCENDS
ASCENDANT -> ASCENDANTS
ASCENDER -> ASCENDERS
ASCENSIONIST -> ASCENSIONISTS
ASCENT -> ASCENTS
ASCERTAIN -> ASCERTAINED,ASCERTAINING,ASCERTAINS
ASCETIC -> ASCETICS
ASCITE -> ASCITES
ASCOMYCETE -> ASCOMYCETES
ASCRIBE -> ASCRIBED,ASCRIBES,ASCRIBING
ASCRIPTION -> ASCRIPTIONS
ASH -> ASHED,ASHES,ASHING
ASHTRAY -> ASHTRAYS
ASIAN -> ASIANS
ASIC -> ASICS
ASIDE -> ASIDES,ASIDING
ASK -> ASKED,ASKING,ASKS
ASPECT -> ASPECTED,ASPECTS
ASPERSION -> ASPERSIONS
ASPHYXIATE -> ASPHYXIATED,ASPHYXIATES,ASPHYXIATING
ASPIRANT -> ASPIRANTS
ASPIRATE -> ASPIRATED,ASPIRATES,ASPIRATING
ASPIRATION -> ASPIRATIONS
ASPIRE -> ASPIRED,ASPIRES,ASPIRING
ASPIRIN -> ASPIRINS
ASS -> ASSED,ASSES
ASSAIL -> ASSAILED,ASSAILING,ASSAILS
ASSAILANT -> ASSAILANTS
ASSART -> ASSARTED,ASSARTS
ASSASSIN -> ASSASSINS
ASSASSINATE -> ASSASSINATED,ASSASSINATES,ASSASSINATING
ASSASSINATION -> ASSASSINATIONS
ASSAULT -> ASSAULTED,ASSAULTING,ASSAULTS
ASSAY -> ASSAYED,ASSAYING,ASSAYS
ASSEMBLAGE -> ASSEMBLAGES
ASSEMBLE -> ASSEMBLED,ASSEMBLES,ASSEMBLING
ASSEMBLER -> ASSEMBLERS
ASSEMBLY -> ASSEMBLIES
ASSEMBLYMAN -> ASSEMBLYMEN
ASSENT -> ASSENTED,ASSENTING,ASSENTS
ASSERT -> ASSERTED,ASSERTING,ASSERTS
ASSERTION -> ASSERTIONS
ASSESS -> ASSESSED,ASSESSES,ASSESSING
ASSESSMENT -> ASSESSMENTS
ASSESSOR -> ASSESSORS
ASSET -> ASSETS
ASSHOLE -> ASSHOLES
ASSIGN -> ASSIGNED,ASSIGNING,ASSIGNS
ASSIGNATION -> ASSIGNATIONS
ASSIGNEE -> ASSIGNEES
ASSIGNMENT -> ASSIGNMENTS
ASSIMILATE -> ASSIMILATED,ASSIMILATES,ASSIMILATING
ASSIMILATION -> ASSIMILATIONS
ASSIST -> ASSISTED,ASSISTING,ASSISTS
ASSISTANT -> ASSISTANTS
ASSIZE -> ASSIZES
ASSOCIATE -> ASSOCIATED,ASSOCIATES,ASSOCIATING
ASSOCIATION -> ASSOCIATIONS
ASSOCIATIVE -> ASSOCIATIVES
ASSONANCE -> ASSONANCES
ASSUAGE -> ASSUAGED,ASSUAGES,ASSUAGING
ASSUME -> ASSUMED,ASSUMES,ASSUMING
ASSUMPTION -> ASSUMPTIONS
ASSURANCE -> ASSURANCES
ASSURE -> ASSURED,ASSURES,ASSURING
ASSURER -> ASSURERS
ASSYRIAN -> ASSYRIANS
ASTER -> ASTERS
ASTERISK -> ASTERISKED,ASTERISKS
ASTEROID -> ASTEROIDS
ASTHMATIC -> ASTHMATICS
ASTONISH -> ASTONISHED,ASTONISHES,ASTONISHING
ASTOR -> ASTORS
ASTOUND -> ASTOUNDED,ASTOUNDING,ASTOUNDS
ASTROCYTE -> ASTROCYTES
ASTROLOGER -> ASTROLOGERS
ASTRONAUT -> ASTRONAUTS
ASTRONOMER -> ASTRONOMERS
ASTROPHYSIC -> ASTROPHYSICS
ASTROPHYSICIST -> ASTROPHYSICISTS
ASTURIA -> ASTURIAS
ASUTRAME -> ASUTRAMES
ASW -> ASWS
ASYLUM -> ASYLUMS
ASYMMETRY -> ASYMMETRIES
ASYMPTOTE -> ASYMPTOTES
ATELIER -> ATELIERS
ATHEIST -> ATHEISTS
ATHENIAN -> ATHENIANS
ATHLETE -> ATHLETES
ATLASE -> ATLASES
ATM -> ATMS
ATMOSPHERE -> ATMOSPHERES
ATMOSPHERIC -> ATMOSPHERICS
ATN -> ATNS
ATOLL -> ATOLLS
ATOM -> ATOMS
ATOMIZE -> ATOMIZED,ATOMIZES,ATOMIZING
ATON -> ATONED,ATONING
ATREBATE -> ATREBATES
ATROCITY -> ATROCITIES
ATROPHY -> ATROPHIED,ATROPHIES
ATTACH -> ATTACHED,ATTACHES,ATTACHING
ATTACHMENT -> ATTACHMENTS
ATTACK -> ATTACKED,ATTACKING,ATTACKS
ATTACKER -> ATTACKERS
ATTAIN -> ATTAINED,ATTAINING,ATTAINS
ATTAINDER -> ATTAINDERS
ATTAINER -> ATTAINERS
ATTAINMENT -> ATTAINMENTS
ATTEMPT -> ATTEMPTED,ATTEMPTING,ATTEMPTS
ATTEMPTER -> ATTEMPTERS
ATTEND -> ATTENDED,ATTENDING,ATTENDS
ATTENDANCE -> ATTENDANCES
ATTENDANT -> ATTENDANTS
ATTENDEE -> ATTENDEES
ATTENDER -> ATTENDERS
ATTENTION -> ATTENTIONS
ATTENUATE -> ATTENUATED,ATTENUATES,ATTENUATING
ATTENUATOR -> ATTENUATORS
ATTEST -> ATTESTED,ATTESTING,ATTESTS
ATTIC -> ATTICS
ATTIRE -> ATTIRED
ATTITUDE -> ATTITUDES
ATTORNEY -> ATTORNEYS
ATTRACT -> ATTRACTED,ATTRACTING,ATTRACTS
ATTRACTANT -> ATTRACTANTS
ATTRACTION -> ATTRACTIONS
ATTRACTOR -> ATTRACTORS
ATTRIBUTE -> ATTRIBUTED,ATTRIBUTES,ATTRIBUTING
ATTRIBUTION -> ATTRIBUTIONS
ATTRIBUTIVE -> ATTRIBUTIVES
ATTUNE -> ATTUNED,ATTUNES,ATTUNING
AUBERGINE -> AUBERGINES
AUCTION -> AUCTIONED,AUCTIONING,AUCTIONS
AUCTIONEER -> AUCTIONEERING,AUCTIONEERS
AUDIENCE -> AUDIENCES
AUDIOVISUAL -> AUDIOVISUALS
AUDIT -> AUDITED,AUDITING,AUDITS
AUDITION -> AUDITIONED,AUDITIONING,AUDITIONS
AUDITOR -> AUDITORS
AUGER -> AUGERING,AUGERS
AUGMENT -> AUGMENTED,AUGMENTING,AUGMENTS
AUGMENTATION -> AUGMENTATIONS
AUGUR -> AUGURS
AUGURE -> AUGURED,AUGURING
AUGUSTINIAN -> AUGUSTINIANS
AUK -> AUKS
AUKLET -> AUKLETS
AUNT -> AUNTS
AUNTY -> AUNTIES
AURICULA -> AURICULAS
AUROCH -> AUROCHS
AUSSIE -> AUSSIES
AUSTERITY -> AUSTERITIES
AUSTRAL -> AUSTRALS
AUSTRALIAN -> AUSTRALIANS
AUSTRALOPITHECINE -> AUSTRALOPITHECINES
AUSTRIAN -> AUSTRIANS
AUTEUR -> AUTEURS
AUTHENTICATE -> AUTHENTICATED,AUTHENTICATING
AUTHOR -> AUTHORS
AUTHORE -> AUTHORED,AUTHORING
AUTHORISATION -> AUTHORISATIONS
AUTHORISE -> AUTHORISED,AUTHORISES,AUTHORISING
AUTHORITARIAN -> AUTHORITARIANS
AUTHORITY -> AUTHORITIES
AUTHORIZATION -> AUTHORIZATIONS
AUTHORIZE -> AUTHORIZED,AUTHORIZES,AUTHORIZING
AUTO -> AUTOS
AUTOANTIBODY -> AUTOANTIBODIES
AUTOBAHN -> AUTOBAHNS
AUTOBIOGRAPHER -> AUTOBIOGRAPHERS
AUTOBIOGRAPHY -> AUTOBIOGRAPHIES
AUTOCATALYST -> AUTOCATALYSTS
AUTOCHROME -> AUTOCHROMES
AUTOCLAVE -> AUTOCLAVED,AUTOCLAVES,AUTOCLAVING
AUTOCRAT -> AUTOCRATS
AUTOGRAPH -> AUTOGRAPHED,AUTOGRAPHING,AUTOGRAPHS
AUTOMATE -> AUTOMATED,AUTOMATES,AUTOMATING
AUTOMATIC -> AUTOMATICS
AUTOMATISE -> AUTOMATISED,AUTOMATISING
AUTOMATIZE -> AUTOMATIZED
AUTOMATON -> AUTOMATONS
AUTOMOBILE -> AUTOMOBILES
AUTOPSY -> AUTOPSIED,AUTOPSIES
AUTORADIOGRAPH -> AUTORADIOGRAPHED,AUTORADIOGRAPHS
AUTOSHAPE -> AUTOSHAPING
AUXILIARY -> AUXILIARIES
AV -> AVS
AVAIL -> AVAILED,AVAILING,AVAILS
AVALANCH -> AVALANCHED,AVALANCHES,AVALANCHING
AVAR -> AVARS
AVC -> AVCS
AVEN -> AVENS
AVENG -> AVENGING
AVENGE -> AVENGED,AVENGES
AVENGER -> AVENGERS
AVENUE -> AVENUES
AVER -> AVERRED,AVERRING,AVERS
AVERAGE -> AVERAGED,AVERAGER,AVERAGES,AVERAGING
AVERMENT -> AVERMENTS
AVERSION -> AVERSIONS
AVERT -> AVERTED,AVERTING,AVERTS
AVGA -> AVGAS
AVIARY -> AVIARIES
AVIATOR -> AVIATORS
AVOCADO -> AVOCADOS
AVOCET -> AVOCETS
AVOID -> AVOIDED,AVOIDING,AVOIDS
AVOW -> AVOWED,AVOWING,AVOWS
AW -> AWS
AWAC -> AWACS
AWAIT -> AWAITED,AWAITING,AWAITS
AWAKE -> AWAKED,AWAKES,AWAKING,AWOKE,AWOKEN
AWAKEN -> AWAKENED,AWAKENING,AWAKENS
AWAKENING -> AWAKENINGS
AWARD -> AWARDED,AWARDING,AWARDS
AWAY -> AWAYING,AWAYS
AWE -> AWED,AWES
AWKWARDNESS -> AWKWARDNESSES
AWNING -> AWNINGS
AX -> AXES,AXING
AXE -> AXED,AXEING
AXEHEAD -> AXEHEADS
AXILLARY -> AXILLARIES
AXIOM -> AXIOMS
AXLE -> AXLED,AXLES
AXON -> AXONS
AY -> AYER,AYS
AYATOLLAH -> AYATOLLAHS
AYE -> AYES
AYLE -> AYLING
AZALEA -> AZALEAS
AZERBAIJANI -> AZERBAIJANIS
AZTEC -> AZTECS
B -> BING
BA -> BAS
BABBLE -> BABBLED,BABBLES,BABBLING
BABE -> BABES
BABOON -> BABOONS
BABY -> BABIED,BABIES,BABYING,BABYS
BABYLONIAN -> BABYLONIANS
BABYSIT -> BABYSITS,BABYSITTING
BABYSITTER -> BABYSITTERS
BAC -> BACS
BACHELOR -> BACHELORS
BACK -> BACKED,BACKING,BACKS
BACKACH -> BACKACHES
BACKBENCH -> BACKBENCHES
BACKBENCHER -> BACKBENCHERS
BACKBIT -> BACKBITING
BACKBONE -> BACKBONES
BACKCOMB -> BACKCOMBED,BACKCOMBING
BACKCROSS -> BACKCROSSED,BACKCROSSES,BACKCROSSING
BACKDATE -> BACKDATED,BACKDATING
BACKDROP -> BACKDROPPED,BACKDROPS
BACKER -> BACKERS
BACKFIL -> BACKFILLED,BACKFILLING
BACKFIRE -> BACKFIRED,BACKFIRES,BACKFIRING
BACKGROUND -> BACKGROUNDED,BACKGROUNDING,BACKGROUNDS
BACKHAND -> BACKHANDED,BACKHANDER,BACKHANDING,BACKHANDS
BACKHANDER -> BACKHANDERS
BACKING -> BACKINGS
BACKLIGHT -> BACKLIGHTED,BACKLIGHTING
BACKLOG -> BACKLOGGED,BACKLOGS
BACKPACK -> BACKPACKING,BACKPACKS
BACKPACKER -> BACKPACKERS
BACKPEDAL -> BACKPEDALLED,BACKPEDALLING
BACKR -> BACKREST
BACKSIDE -> BACKSIDES
BACKSLAP -> BACKSLAPPING,BACKSLAPS
BACKSLIDE -> BACKSLIDING
BACKSTAIR -> BACKSTAIRS
BACKSTITCH -> BACKSTITCHED,BACKSTITCHING
BACKSTREET -> BACKSTREETS
BACKTRACK -> BACKTRACKED,BACKTRACKING,BACKTRACKS
BACKUP -> BACKUPS
BACKWASH -> BACKWASHED,BACKWASHING
BACKWATER -> BACKWATERS
BACKWOOD -> BACKWOODS
BACKWOODSMAN -> BACKWOODSMEN
BACKYARD -> BACKYARDS
BACON -> BACONS
BACTERIOLOGIST -> BACTERIOLOGISTS
BACTERIOPHAGE -> BACTERIOPHAGES
BACTERIUM -> BACTERIA
BACULOVIRUSE -> BACULOVIRUSES
BAD -> BADDER,BADDEST,BADS,WORSE,WORST
BADDY -> BADDIES
BADGE -> BADGED,BADGES,BADGING
BADGER -> BADGERED,BADGERING,BADGERS
BADLAND -> BADLANDS
BADLY -> WORSE
BAFFLE -> BAFFLED,BAFFLES,BAFFLING
BAG -> BAGGED,BAGGING,BAGS
BAGEL -> BAGELS
BAGGAGE -> BAGGAGES
BAGGER -> BAGGERS
BAGGY -> BAGGIER,BAGGIES
BAGLADY -> BAGLADIES
BAGPIPE -> BAGPIPES
BAGUETTE -> BAGUETTES
BAIGNEUSE -> BAIGNEUSES
BAIL -> BAILED,BAILING,BAILS
BAILEE -> BAILEES
BAILEY -> BAILEYS
BAILIFF -> BAILIFFS
BAILIWICK -> BAILIWICKS
BAIN -> BAINS
BAIRN -> BAIRNS
BAIT -> BAITED,BAITING,BAITS
BAITER -> BAITERS
BAKE -> BAKED,BAKES,BAKING
BAKER -> BAKERS
BAKERY -> BAKERIES
BALACLAVA -> BALACLAVAS
BALANCE -> BALANCED,BALANCES,BALANCING
BALANOIDE -> BALANOIDES
BALCONY -> BALCONIED,BALCONIES
BALD -> BALDED,BALDER,BALDEST,BALDING
BALE -> BALED,BALES,BALING
BALER -> BALERS
BALK -> BALKED,BALKING,BALKS
BALL -> BALLED,BALLING,BALLS
BALLAD -> BALLADS
BALLADEER -> BALLADEERING,BALLADEERS
BALLAST -> BALLASTED,BALLASTING,BALLASTS
BALLERINA -> BALLERINAS
BALLET -> BALLETS
BALLETMASTER -> BALLETMASTERS
BALLGOWN -> BALLGOWNS
BALLOON -> BALLOONED,BALLOONING,BALLOONS
BALLOONIST -> BALLOONISTS
BALLOT -> BALLOTS,BALLOTTED
BALLOTE -> BALLOTED,BALLOTING
BALLPOINT -> BALLPOINTS
BALLROOM -> BALLROOMS
BALLVALVE -> BALLVALVES
BALT -> BALTS
BALUSTER -> BALUSTERS
BALUSTRADE -> BALUSTRADED,BALUSTRADES,BALUSTRADING
BAMBOO -> BAMBOOS
BAMBOOZLE -> BAMBOOZLED,BAMBOOZLES,BAMBOOZLING
BAN -> BANNED,BANNING,BANS
BANALITY -> BANALITIES
BANANA -> BANANAS
BAND -> BANDED,BANDING,BANDS
BANDAGE -> BANDAGED,BANDAGES,BANDAGING
BANDERA -> BANDERAS
BANDING -> BANDINGS
BANDIT -> BANDITS
BANDSMAN -> BANDSMEN
BANDWAGON -> BANDWAGONNING,BANDWAGONS
BANDWIDTH -> BANDWIDTHS
BANDY -> BANDIED,BANDYING
BANG -> BANGED,BANGING,BANGS
BANGER -> BANGERS
BANGLE -> BANGLES
BANISH -> BANISHED,BANISHES,BANISHING
BANISTER -> BANISTERS
BANK -> BANKED,BANKING,BANKS
BANKER -> BANKERS
BANKNOTE -> BANKNOTES
BANKROL -> BANKROLLED,BANKROLLING
BANKRUPT -> BANKRUPTED,BANKRUPTING,BANKRUPTS
BANKRUPTCY -> BANKRUPTCIES
BANNER -> BANNERED,BANNERS
BANNERET -> BANNERETS
BANNIST -> BANNISTER
BANNISTER -> BANNISTERS
BANQUET -> BANQUETS,BANQUETTING
BANQUETE -> BANQUETING
BANSHEE -> BANSHEES
BANT -> BANTER,BANTING
BANTAM -> BANTAMS
BANTER -> BANTERED,BANTERING
BANTUSTAN -> BANTUSTANS
BAP -> BAPS
BAPTISE -> BAPTISED,BAPTISES,BAPTISING
BAPTISM -> BAPTISMS
BAPTIST -> BAPTISTS
BAPTIZE -> BAPTIZED,BAPTIZES,BAPTIZING
BAR -> BARRED,BARRING,BARS
BARB -> BARBS
BARBADIAN -> BARBADIANS
BARBARIAN -> BARBARIANS
BARBARITY -> BARBARITIES
BARBECUE -> BARBECUED,BARBECUES,BARBECUING
BARBEL -> BARBELLING,BARBELS
BARBER -> BARBERED,BARBERING,BARBERS
BARBITURATE -> BARBITURATES
BARBULE -> BARBULES
BARBY -> BARBIES
BARCHAN -> BARCHANS
BARD -> BARDED,BARDING,BARDS
BARE -> BARED,BARER,BARES,BAREST,BARING
BARENT -> BARENTS
BARGAIN -> BARGAINED,BARGAINING,BARGAINS
BARGAINER -> BARGAINERS
BARGE -> BARGED,BARGES,BARGING
BARGEBOARD -> BARGEBOARDED,BARGEBOARDS
BARGEMAN -> BARGEMEN
BARITONE -> BARITONES
BARK -> BARKED,BARKING,BARKS
BARKER -> BARKERS
BARLEY -> BARLEYS
BARMAID -> BARMAIDING,BARMAIDS
BARMAN -> BARMEN
BARN -> BARNS
BARNACLE -> BARNACLED,BARNACLES
BAROMETER -> BAROMETERS
BARON -> BARONS
BARONET -> BARONETS
BARONNY -> BARONNIES
BARONY -> BARONIES
BARRACK -> BARRACKED,BARRACKING
BARRACUDA -> BARRACUDAS
BARRAGE -> BARRAGED,BARRAGES
BARREL -> BARRELLED,BARRELLING,BARRELS
BARRICADE -> BARRICADED,BARRICADES,BARRICADING
BARRIER -> BARRIERED,BARRIERS
BARRISTER -> BARRISTERS
BARROW -> BARROWED,BARROWING,BARROWS
BARTENDER -> BARTENDERS
BARTER -> BARTERED,BARTERING,BARTERS
BARTLEMA -> BARTLEMAS
BARYON -> BARYONS
BARYTE -> BARYTES
BASALT -> BASALTS
BASE -> BASED,BASER,BASES,BASEST,BASING
BASELINE -> BASELINES,BASELINING
BASEMENT -> BASEMENTS
BASH -> BASHED,BASHES,BASHING
BASHER -> BASHERS
BASHKIR -> BASHKIRS
BASIC -> BASICS
BASILICA -> BASILICAS
BASIN -> BASINS
BASK -> BASKED,BASKING,BASKS
BASKET -> BASKETS
BASOPHIL -> BASOPHILS
BASQUE -> BASQUES
BASS -> BASSES
BASSET -> BASSETS
BASSLET -> BASSLETS
BASSLINE -> BASSLINES
BASSOON -> BASSOONS
BASTARD -> BASTARDS
BASTE -> BASTED,BASTES,BASTING
BASTIDE -> BASTIDES
BASTION -> BASTIONS
BAT -> BATS,BATTED,BATTING
BATCH -> BATCHED,BATCHES,BATCHING
BATE -> BATES,BATING
BATH -> BATHS
BATHE -> BATHED,BATHES
BATHER -> BATHERS
BATHO -> BATHOS
BATHOLITH -> BATHOLITHS
BATHROBE -> BATHROBES
BATHROOM -> BATHROOMED,BATHROOMS
BATHTUB -> BATHTUBS
BATON -> BATONED,BATONING,BATONS
BATSMAN -> BATSMEN
BATT -> BATTS,BATTTING
BATTALION -> BATTALIONS
BATTEN -> BATTENED,BATTENING,BATTENS
BATTER -> BATTERED,BATTERING,BATTERS
BATTERY -> BATTERIES
BATTLE -> BATTLED,BATTLES,BATTLING
BATTLECRUISER -> BATTLECRUISERS
BATTLEFIELD -> BATTLEFIELDS
BATTLEGROUND -> BATTLEGROUNDS
BATTLEMENT -> BATTLEMENTED,BATTLEMENTS
BATTLER -> BATTLERS
BATTLESHIP -> BATTLESHIPS
BAUBLE -> BAUBLED,BAUBLES
BAULK -> BAULKED,BAULKING,BAULKS
BAVARIAN -> BAVARIANS
BAWL -> BAWLED,BAWLING,BAWLS
BAY -> BAIES,BAYED,BAYING,BAYS
BAYE -> BAYER,BAYES
BAYLE -> BAYLES
BAYONET -> BAYONETS,BAYONETTED
BAYONETE -> BAYONETED,BAYONETING
BAZAAR -> BAZAARS
BAZOOKA -> BAZOOKAS
BE -> AM,ARE,BEEN,BEING,BES,IS,WAS,WERE
BEACH -> BEACHED,BEACHES,BEACHING
BEACHCOMBER -> BEACHCOMBERS
BEACON -> BEACONING,BEACONS
BEAD -> BEADED,BEADING,BEADS
BEADLE -> BEADLES
BEAGLE -> BEAGLES,BEAGLING
BEAK -> BEAKED,BEAKING,BEAKS
BEAKER -> BEAKERS
BEAM -> BEAMED,BEAMING,BEAMS
BEAN -> BEANS
BEANSPROUT -> BEANSPROUTS
BEAR -> BEARED,BEAREST,BEARING,BEARS,BORE,BORN,BORNE
BEARD -> BEARDING,BEARDS
BEARER -> BEARERS
BEARING -> BEARINGS
BEAST -> BEASTS
BEASTLING -> BEASTLINGS
BEASTMAN -> BEASTMEN
BEASTY -> BEASTIES
BEAT -> BEATEN,BEATING,BEATS
BEATER -> BEATERS
BEATIFY -> BEATIFIED
BEATING -> BEATINGS
BEATITUDE -> BEATITUDES
BEATNIK -> BEATNIKS
BEAUFIGHTER -> BEAUFIGHTERS
BEAUTIFY -> BEAUTIFIED,BEAUTIFYING
BEAUTY -> BEAUTIES
BEAVER -> BEAVERED,BEAVERING,BEAVERS
BECAK -> BECAKS
BECALM -> BECALMED,BECALMS
BECK -> BECKS
BECKON -> BECKONED,BECKONING,BECKONS
BECOME -> BECAME,BECOMEING,BECOMES,BECOMING
BECQUEREL -> BECQUERELS
BED -> BEDDED,BEDDING,BEDS
BEDBUG -> BEDBUGS
BEDCHAMBER -> BEDCHAMBERS
BEDCLOTHE -> BEDCLOTHES
BEDCOVER -> BEDCOVERS
BEDECK -> BEDECKED,BEDECKING
BEDEVIL -> BEDEVILLED,BEDEVILLING,BEDEVILS
BEDEVILE -> BEDEVILED
BEDFELLOW -> BEDFELLOWS
BEDMAKE -> BEDMAKING
BEDOUIN -> BEDOUINS
BEDPAN -> BEDPANS
BEDROOM -> BEDROOMS
BEDSHEET -> BEDSHEETS
BEDSIDE -> BEDSIDES
BEDSIT -> BEDSITS,BEDSITTING
BEDSITTER -> BEDSITTERS
BEDSPREAD -> BEDSPREADS
BEDSPRING -> BEDSPRINGS
BEDSTEAD -> BEDSTEADS
BEDTIME -> BEDTIMES
BEDWET -> BEDWETTING
BEE -> BEEING,BEES
BEECH -> BEECHES
BEECHWOOD -> BEECHWOODS
BEEF -> BEEFED,BEEFING,BEEFS
BEEFBURGER -> BEEFBURGERS
BEEHIVE -> BEEHIVES
BEEKEEPER -> BEEKEEPERS
BEEP -> BEEPED,BEEPING,BEEPS
BEER -> BEERS
BEERHOUSE -> BEERHOUSES
BEET -> BEETING,BEETS
BEETLE -> BEETLED,BEETLES,BEETLING
BEFALL -> BEFALLEN,BEFALLS,BEFELL
BEFIT -> BEFITS,BEFITTED,BEFITTING
BEFRIEND -> BEFRIENDED,BEFRIENDING,BEFRIENDS
BEG -> BEGGED,BEGGING,BEGS
BEGET -> BEGETS,BEGETTING
BEGGAR -> BEGGARS
BEGGARE -> BEGGARED
BEGIN -> BEGAN,BEGINNED,BEGINNING,BEGINS,BEGUN
BEGINNER -> BEGINNERS
BEGINNING -> BEGINNINGS
BEGONIA -> BEGONIAS
BEGRUDGE -> BEGRUDGED,BEGRUDGES,BEGRUDGING
BEGUILE -> BEGUILED
BEHAVE -> BEHAVED,BEHAVES,BEHAVING
BEHAVIOUR -> BEHAVIOURS
BEHAVIOURALIST -> BEHAVIOURALISTS
BEHAVIOURIST -> BEHAVIOURISTS
BEHEAD -> BEHEADED,BEHEADING
BEHEMOTH -> BEHEMOTHS
BEHIND -> BEHINDS
BEHOLD -> BEHOLDING,BEHOLDS
BEHOLDER -> BEHOLDERS
BEHOVE -> BEHOVED,BEHOVES
BEHREN -> BEHRENS
BEIGE -> BEIGES
BEING -> BEINGS
BELABOUR -> BELABOURED,BELABOURING
BELAY -> BELAID,BELAYED,BELAYING,BELAYS
BELCH -> BELCHED,BELCHES,BELCHING
BELEIVE -> BELEIVED,BELEIVES
BELEMNITE -> BELEMNITES
BELFRY -> BELFRIES
BELGIAN -> BELGIANS
BELIE -> BELIES
BELIEF -> BELIEFS
BELIEVE -> BELIEVED,BELIEVES,BELIEVING
BELIEVER -> BELIEVERS
BELITTLE -> BELITTLED,BELITTLES,BELITTLING
BELL -> BELLED,BELLING,BELLS
BELLE -> BELLES
BELLEND -> BELLENDS
BELLI -> BELLIS
BELLIGERENT -> BELLIGERENTS
BELLOW -> BELLOWED,BELLOWING,BELLOWS
BELLRINGER -> BELLRINGERS
BELLY -> BELLIED,BELLIES,BELLYING,BELLYS
BELLYACH -> BELLYACHES,BELLYACHING
BELMODE -> BELMODES
BELONG -> BELONGED,BELONGING,BELONGS
BELORUSSIAN -> BELORUSSIANS
BELT -> BELTED,BELTING,BELTS
BELUGA -> BELUGAS
BELY -> BELIED,BELYING
BEMOAN -> BEMOANED,BEMOANING,BEMOANS
BEMUSE -> BEMUSED,BEMUSING
BENCH -> BENCHED,BENCHES,BENCHING
BENCHER -> BENCHERS
BENCHMARK -> BENCHMARKED,BENCHMARKING,BENCHMARKS
BEND -> BENDED,BENDING,BENDS,BENT
BENDER -> BENDERS
BENEDICTINE -> BENEDICTINES
BENEFACTION -> BENEFACTIONS
BENEFACTOR -> BENEFACTORS
BENEFICE -> BENEFICED,BENEFICES
BENEFICIARY -> BENEFICIARIES
BENEFIT -> BENEFITED,BENEFITING,BENEFITS,BENEFITTED,BENEFITTING
BENEVOLENCE -> BENEVOLENCES
BENITSE -> BENITSES
BENTHAMITE -> BENTHAMITES
BENUMB -> BENUMBED,BENUMBING,BENUMBS
BENZIMIDAZOLE -> BENZIMIDAZOLES
BENZODIAZEPINE -> BENZODIAZEPINES
BEQUEATH -> BEQUEATHED,BEQUEATHS
BEQUEST -> BEQUESTED,BEQUESTS
BEQUETHE -> BEQUEATHING
BERATE -> BERATED,BERATES,BERATING
BERBER -> BERBERS
BEREAVE -> BEREAVED,BEREAVES
BEREAVEMENT -> BEREAVEMENTS
BERET -> BERETS
BERGENIA -> BERGENIAS
BERLINER -> BERLINERS
BERMUDA -> BERMUDAS
BERNICIAN -> BERNICIANS
BERRY -> BERRIED,BERRIES
BERTH -> BERTHED,BERTHING,BERTHS
BESEECH -> BESEECHED,BESEECHES,BESEECHING,BESOUGHT
BESET -> BESETS,BESETTING
BESIEGE -> BESIEGED,BESIEGES,BESIEGING
BESIEGER -> BESIEGERS
BESIKTA -> BESIKTAS
BESMIRCH -> BESMIRCHED,BESMIRCHES,BESMIRCHING
BESOT -> BESOTTED
BESPATTER -> BESPATTERED,BESPATTERING
BESPEAK -> BESPEAKING,BESPEAKS
BEST -> BESTED,BESTEST,BESTING,BESTS
BESTIR -> BESTIRRED,BESTIRRING
BESTOW -> BESTOWED,BESTOWING,BESTOWS
BESTRIDE -> BESTRIDES,BESTRIDING
BESTSELLER -> BESTSELLERS
BET -> BETS,BETTING
BETA -> BETAS
BETIME -> BETIMES
BETOKEN -> BETOKENED,BETOKENING,BETOKENS
BETRAY -> BETRAYED,BETRAYING,BETRAYS
BETRAYAL -> BETRAYALS
BETROTH -> BETROTHED
BETTER -> BETTERED,BETTERING,BETTERS
BEUY -> BEUYS
BEVEL -> BEVELLED,BEVELLING,BEVELS
BEVERAGE -> BEVERAGES
BEWAIL -> BEWAILED,BEWAILING,BEWAILS
BEWILDER -> BEWILDERED,BEWILDERING,BEWILDERS
BEWITCH -> BEWITCHED,BEWITCHES,BEWITCHING
BEZY -> BEZIER
BIAS -> BIASED,BIASSED
BIASE -> BIASES,BIASING
BIB -> BIBBED,BIBBING,BIBS
BIBLE -> BIBLES
BIBLIOGRAPHY -> BIBLIOGRAPHIES
BIBLIOMETRIC -> BIBLIOMETRICS
BICARBONATE -> BICARBONATES
BICEP -> BICEPS
BICHEIRO -> BICHEIROS
BICKER -> BICKERED,BICKERING,BICKERS
BICKERING -> BICKERINGS
BICMO -> BICMOS
BICYCLE -> BICYCLED,BICYCLES,BICYCLING
BID -> BADE,BIDDED,BIDDEN,BIDDING,BIDS
BIDDER -> BIDDERS
BIDDY -> BIDDIES
BIDE -> BIDED,BIDES,BIDING
BIDET -> BIDETS
BIENNIAL -> BIENNIALS
BIFF -> BIFFED,BIFFING,BIFFS
BIFOCAL -> BIFOCALS
BIFURCATE -> BIFURCATED,BIFURCATES
BIFURCATION -> BIFURCATIONS
BIG -> BIGGER,BIGGEST
BIGG -> BIGGS
BIGGLE -> BIGGLES
BIGGY -> BIGGIES
BIGHT -> BIGHTS
BIGOT -> BIGOTS
BIGRAM -> BIGRAMS
BIGWIG -> BIGWIGS
BIKE -> BIKED,BIKES,BIKING
BIKER -> BIKERS
BIKINI -> BIKINIS
BILATERAL -> BILATERALS
BILAYER -> BILAYERS
BILBERRY -> BILBERRIES,BILBERRYING
BILE -> BILES
BILGE -> BILGES
BILINGUAL -> BILINGUALS
BILL -> BILLED,BILLING,BILLS
BILLBOARD -> BILLBOARDS
BILLET -> BILLETS,BILLETTED
BILLETE -> BILLETED
BILLETOR -> BILLETORS
BILLIARD -> BILLIARDS
BILLING -> BILLINGS
BILLIONAIRE -> BILLIONAIRES
BILLOW -> BILLOWED,BILLOWING,BILLOWS
BIMBO -> BIMBOS
BIN -> BINNED,BINNING,BINS
BINARY -> BINARIES
BIND -> BINDED,BINDING,BINDS,BOUND
BINDER -> BINDERS
BINDING -> BINDINGS
BING -> BINGING,BINGS
BINGE -> BINGED,BINGEING,BINGES
BIO -> BIOS
BIOCERAMIC -> BIOCERAMICS
BIOCHEMICAL -> BIOCHEMICALS
BIOCHEMIST -> BIOCHEMISTS
BIOCLAST -> BIOCLASTS
BIOENGINEER -> BIOENGINEERED,BIOENGINEERING
BIOFUEL -> BIOFUELS
BIOGA -> BIOGAS
BIOGEOGRAPHER -> BIOGEOGRAPHERS
BIOGRAPHER -> BIOGRAPHERS
BIOGRAPHY -> BIOGRAPHIES
BIOLOGIST -> BIOLOGISTS
BIOMATERIAL -> BIOMATERIALS
BIOME -> BIOMES
BIOMOLECULE -> BIOMOLECULES
BIOMORPH -> BIOMORPHS
BIOPHYSIC -> BIOPHYSICS
BIOPOLYMER -> BIOPOLYMERS
BIOPSY -> BIOPSIED,BIOPSIES,BIOPSYING
BIORHYTHM -> BIORHYTHMS
BIOSENSOR -> BIOSENSORS
BIOSYSTEM -> BIOSYSTEMS
BIOTECHNOLOGIST -> BIOTECHNOLOGISTS
BIOTINYLATE -> BIOTINYLATED
BIPED -> BIPEDS
BIPHENYL -> BIPHENYLS
BIPLANE -> BIPLANES
BIRCH -> BIRCHED,BIRCHES,BIRCHING
BIRD -> BIRDED,BIRDING,BIRDS
BIRDWATCH -> BIRDWATCHING
BIRDWATCHER -> BIRDWATCHERS
BIRDY -> BIRDIED,BIRDIES
BIRK -> BIRKS
BIRO -> BIROS
BIRTH -> BIRTHED,BIRTHING,BIRTHS
BIRTHDAY -> BIRTHDAYS
BIRTHMARK -> BIRTHMARKS
BIRTHPLACE -> BIRTHPLACES
BIRTHRATE -> BIRTHRATES
BISCUIT -> BISCUITS
BISECT -> BISECTED,BISECTING,BISECTS
BISEXUAL -> BISEXUALS
BISHOP -> BISHOPS
BISHOPRIC -> BISHOPRICS
BISTABLE -> BISTABLES
BISTRO -> BISTROS
BIT -> BITS,BITTED,BITTING
BITCH -> BITCHED,BITCHES,BITCHING
BITE -> BIT,BITES,BITING
BITER -> BITERS
BITMAP -> BITMAPPED,BITMAPS
BITTER -> BITTERED,BITTERING,BITTERS
BITTERE -> BITTERER,BITTEREST
BITTERN -> BITTERNS
BIVALENT -> BIVALENTS
BIVALVE -> BIVALVED,BIVALVES
BIVOUAC -> BIVOUACS
BIVOUACK -> BIVOUACKED,BIVOUACKING
BIZZY -> BIZZIES
BLAB -> BLABBED,BLABBING
BLACK -> BLACKED,BLACKER,BLACKEST,BLACKING,BLACKS
BLACKBAL -> BLACKBALLED
BLACKBERRY -> BLACKBERRIES,BLACKBERRYING
BLACKBIRD -> BLACKBIRDS
BLACKBOARD -> BLACKBOARDS
BLACKCAP -> BLACKCAPS
BLACKCURRANT -> BLACKCURRANTS
BLACKEN -> BLACKENED,BLACKENING,BLACKENS
BLACKEYE -> BLACKEYES
BLACKGUARD -> BLACKGUARDING,BLACKGUARDS
BLACKHEAD -> BLACKHEADS
BLACKLEG -> BLACKLEGGING,BLACKLEGS
BLACKLIST -> BLACKLISTED,BLACKLISTING,BLACKLISTS
BLACKMAIL -> BLACKMAILED,BLACKMAILING,BLACKMAILS
BLACKMAILER -> BLACKMAILERS
BLACKOUT -> BLACKOUTS
BLACKSHIRT -> BLACKSHIRTS
BLACKSMITH -> BLACKSMITHS
BLACKSPOT -> BLACKSPOTS
BLADDER -> BLADDERED,BLADDERS
BLADE -> BLADED,BLADES
BLAG -> BLAGGED,BLAGS
BLAGGER -> BLAGGERS
BLAME -> BLAMED,BLAMES,BLAMING
BLANC -> BLANCS
BLANCH -> BLANCHED,BLANCHES,BLANCHING
BLAND -> BLANDER,BLANDEST,BLANDING
BLANK -> BLANKED,BLANKER,BLANKING,BLANKS
BLANKET -> BLANKETED,BLANKETS
BLANKETE -> BLANKETING
BLARE -> BLARED,BLARES,BLARING
BLASPHEME -> BLASPHEMED,BLASPHEMES,BLASPHEMING
BLASPHEMY -> BLASPHEMIES
BLAST -> BLASTED,BLASTING,BLASTS
BLASTER -> BLASTERS
BLASTOCYST -> BLASTOCYSTS
BLASTOID -> BLASTOIDS
BLASTOMERE -> BLASTOMERES
BLATHER -> BLATHERING
BLAZE -> BLAZED,BLAZES,BLAZING
BLAZER -> BLAZERED,BLAZERS
BLAZON -> BLAZONED,BLAZONING,BLAZONS
BLEACH -> BLEACHED,BLEACHES,BLEACHING
BLEACHER -> BLEACHERS
BLEAK -> BLEAKER,BLEAKEST
BLEAT -> BLEATED,BLEATING,BLEATS
BLEATING -> BLEATINGS
BLEED -> BLED,BLEEDING,BLEEDS
BLEEDER -> BLEEDERS
BLEEP -> BLEEPED,BLEEPING,BLEEPS
BLEEPER -> BLEEPERS
BLEMISH -> BLEMISHED,BLEMISHES,BLEMISHING
BLENCH -> BLENCHED,BLENCHING
BLEND -> BLENDED,BLENDING,BLENDS
BLENDER -> BLENDERS
BLENNY -> BLENNIES
BLESS -> BLESSED,BLESSES,BLESSING
BLESSING -> BLESSINGS
BLIGHT -> BLIGHTED,BLIGHTING,BLIGHTS
BLIGHTER -> BLIGHTERS
BLIND -> BLINDED,BLINDER,BLINDEST,BLINDING,BLINDS
BLINDFOLD -> BLINDFOLDED,BLINDFOLDING,BLINDFOLDS
BLINK -> BLINKED,BLINKING,BLINKS
BLINKER -> BLINKERED,BLINKERING
BLIP -> BLIPPED,BLIPS
BLISS -> BLISSED,BLISSES,BLISSING
BLISTER -> BLISTERED,BLISTERING,BLISTERS
BLITZE -> BLITZED,BLITZES,BLITZING
BLIZZARD -> BLIZZARDED,BLIZZARDING,BLIZZARDS
BLOAT -> BLOATING
BLOATER -> BLOATERS
BLOB -> BLOBBED,BLOBS
BLOC -> BLOCS
BLOCK -> BLOCKED,BLOCKING,BLOCKS
BLOCKADE -> BLOCKADED,BLOCKADES,BLOCKADING
BLOCKAGE -> BLOCKAGES
BLOCKBUSTER -> BLOCKBUSTERS
BLOCKER -> BLOCKERS
BLOKE -> BLOKES
BLOND -> BLONDED,BLONDER,BLONDS
BLONDE -> BLONDES
BLOOD -> BLOODED,BLOODING,BLOODS
BLOODHOUND -> BLOODHOUNDS
BLOODLINE -> BLOODLINES
BLOODSPORT -> BLOODSPORTS
BLOODSTAIN -> BLOODSTAINS
BLOODSTREAM -> BLOODSTREAMS
BLOODWORM -> BLOODWORMS
BLOODY -> BLOODIED,BLOODIER,BLOODIEST,BLOODYING,BLOODYS
BLOOM -> BLOOMED,BLOOMING,BLOOMS
BLOOMER -> BLOOMERS
BLOSSOM -> BLOSSOMED,BLOSSOMS
BLOSSOME -> BLOSSOMING
BLOT -> BLOTS,BLOTTED,BLOTTING
BLOTCH -> BLOTCHED,BLOTCHES
BLOTTER -> BLOTTERS
BLOUSE -> BLOUSED,BLOUSES,BLOUSING
BLOW -> BLEW,BLOWED,BLOWING,BLOWN,BLOWS
BLOWER -> BLOWERS
BLOWPIPE -> BLOWPIPES
BLU -> BLUER,BLUEST
BLUB -> BLUBBED,BLUBBING,BLUBS
BLUBBER -> BLUBBERED,BLUBBERING
BLUDGEON -> BLUDGEONED,BLUDGEONING,BLUDGEONS
BLUE -> BLUED,BLUEING,BLUES,BLUING
BLUEBELL -> BLUEBELLS
BLUEBERRY -> BLUEBERRIES
BLUEBIRD -> BLUEBIRDS
BLUEBOTTLE -> BLUEBOTTLES
BLUEHART -> BLUEHARTS
BLUEPRINT -> BLUEPRINTED,BLUEPRINTS
BLUETIT -> BLUETITS
BLUFF -> BLUFFED,BLUFFER,BLUFFING,BLUFFS
BLUNDER -> BLUNDERED,BLUNDERING,BLUNDERS
BLUNT -> BLUNTED,BLUNTER,BLUNTEST,BLUNTING,BLUNTS
BLUR -> BLURRED,BLURRING,BLURS
BLURB -> BLURBED,BLURBING,BLURBS
BLURT -> BLURTED,BLURTING,BLURTS
BLUSH -> BLUSHED,BLUSHES,BLUSHING
BLUSTER -> BLUSTERED,BLUSTERING,BLUSTERS
BO -> BOING,BOS
BOA -> BOAS
BOAR -> BOARS
BOARD -> BOARDED,BOARDING,BOARDS
BOARDER -> BOARDERS
BOARDROOM -> BOARDROOMS
BOARDWALK -> BOARDWALKS
BOAST -> BOASTED,BOASTING,BOASTS
BOAT -> BOATED,BOATING,BOATS
BOATBUILDER -> BOATBUILDERS
BOATER -> BOATERED,BOATERS
BOATHOUSE -> BOATHOUSES
BOATLOAD -> BOATLOADS
BOATMAN -> BOATMEN
BOATYARD -> BOATYARDS
BOB -> BOBBED,BOBBING,BOBS
BOBBIN -> BOBBINS
BOBBLE -> BOBBLED,BOBBLES,BOBBLING
BOBBY -> BOBBIES,BOBBYING,BOBBYS
BOCK -> BOCKING
BOD -> BODS
BODDY -> BODDIES,BODDYS
BODE -> BODED,BODES,BODING
BODGE -> BODGED,BODGING
BODICE -> BODICED,BODICES
BODY -> BODIED,BODIES,BODYS
BODYBUILDER -> BODYBUILDERS
BODYGUARD -> BODYGUARDING,BODYGUARDS
BODYSHELL -> BODYSHELLS
BOER -> BOERS
BOFFIN -> BOFFINS
BOG -> BOGGED,BOGGING,BOGS
BOGEY -> BOGEYED,BOGEYING,BOGEYS
BOGEYMAN -> BOGEYMEN
BOGGLE -> BOGGLED,BOGGLES,BOGGLING
BOGY -> BOGIES,BOGYING
BOHEMIAN -> BOHEMIANS
BOIL -> BOILED,BOILING,BOILS
BOILER -> BOILERED,BOILERS
BOILERMAKER -> BOILERMAKERS
BOILY -> BOILIES
BOK -> BOKS
BOLA -> BOLAS
BOLD -> BOLDED,BOLDER,BOLDEST
BOLE -> BOLES
BOLIDE -> BOLIDES
BOLIVIAN -> BOLIVIANS
BOLLARD -> BOLLARDS
BOLLOCK -> BOLLOCKED,BOLLOCKING,BOLLOCKS
BOLSHEVIK -> BOLSHEVIKS
BOLSTER -> BOLSTERED,BOLSTERING,BOLSTERS
BOLT -> BOLTED,BOLTING,BOLTS
BOLTER -> BOLTERS
BOMB -> BOMBED,BOMBING,BOMBS
BOMBARD -> BOMBARDED,BOMBARDING,BOMBARDS
BOMBARDMENT -> BOMBARDMENTS
BOMBER -> BOMBERS
BOMBING -> BOMBINGS
BOMBSHELL -> BOMBSHELLS
BON -> BONED,BONING,BONS
BONANZA -> BONANZAS
BONBON -> BONBONS
BOND -> BONDED,BONDING,BONDS
BONDAGER -> BONDAGERS
BONDHOLDER -> BONDHOLDERS
BONDMAN -> BONDMEN
BONDSMAN -> BONDSMEN
BONE -> BONES
BONFIRE -> BONFIRES
BONG -> BONGS
BONGO -> BONGOS
BONHAM -> BONHAMS
BONK -> BONKED,BONKING,BONKS
BONKER -> BONKERS
BONNET -> BONNETS
BONNY -> BONNIER,BONNIEST
BONUS -> BONUSES
BOO -> BOOING,BOOS
BOOB -> BOOBED,BOOBS
BOOBY -> BOOBIES
BOOBYTRAP -> BOOBYTRAPPED,BOOBYTRAPS
BOOE -> BOOED
BOOGIE -> BOOGIEING
BOOGY -> BOOGIED,BOOGIES,BOOGYING
BOOK -> BOOKED,BOOKING,BOOKKING,BOOKS
BOOKBINDER -> BOOKBINDERS
BOOKCASE -> BOOKCASES
BOOKEND -> BOOKENDING,BOOKENDS
BOOKER -> BOOKERING,BOOKERS
BOOKFUND -> BOOKFUNDS
BOOKING -> BOOKINGS
BOOKLET -> BOOKLETS
BOOKLIST -> BOOKLISTS
BOOKMAKE -> BOOKMAKING
BOOKMAKER -> BOOKMAKERS
BOOKMARK -> BOOKMARKS
BOOKPLATE -> BOOKPLATES
BOOKSEL -> BOOKSELLING
BOOKSELLER -> BOOKSELLERS
BOOKSHELVE -> BOOKSHELVES
BOOKSHOP -> BOOKSHOPS
BOOKSTALL -> BOOKSTALLS
BOOKSTOCK -> BOOKSTOCKS
BOOKSTORE -> BOOKSTORES
BOOKWORM -> BOOKWORMS
BOOKY -> BOOKIES
BOOLEAN -> BOOLEANS
BOOM -> BOOMED,BOOMING,BOOMS
BOOMER -> BOOMERS
BOOR -> BOORING,BOORS
BOOST -> BOOSTED,BOOSTING,BOOSTS
BOOSTER -> BOOSTERS
BOOT -> BOOTED,BOOTING,BOOTS
BOOTEE -> BOOTEES
BOOTH -> BOOTHS
BOOTLACE -> BOOTLACES
BOOTLEG -> BOOTLEGGED,BOOTLEGGING,BOOTLEGS
BOOTLEGGER -> BOOTLEGGERS
BOOTSTRAP -> BOOTSTRAPS
BOOTY -> BOOTIES
BOOZE -> BOOZED,BOOZES,BOOZING
BOOZER -> BOOZERS
BOP -> BOPPED,BOPPING,BOPS
BOPPER -> BOPPERS
BORANE -> BORANES
BORDER -> BORDERED,BORDERING,BORDERS
BORDERER -> BORDERERS
BORDERLAND -> BORDERLANDS
BORDERLINE -> BORDERLINES
BORE -> BORED,BORES,BORING
BOREHOLE -> BOREHOLES,BOREHOLING
BORING -> BORINGEST,BORINGS
BOROUGH -> BOROUGHS
BORROW -> BORROWED,BORROWING,BORROWS
BORROWER -> BORROWERS
BORROWING -> BORROWINGS
BORSTAL -> BORSTALS
BOSNIAN -> BOSNIANS
BOSOM -> BOSOMS
BOSS -> BOSSED,BOSSES,BOSSING
BOT -> BOTS,BOTTING
BOTANICAL -> BOTANICALS
BOTANISE -> BOTANISED,BOTANISING
BOTANIST -> BOTANISTS
BOTCH -> BOTCHED,BOTCHING
BOTHER -> BOTHERED,BOTHERING,BOTHERS
BOTHY -> BOTHIES
BOTTLE -> BOTTLED,BOTTLES,BOTTLING
BOTTLENECK -> BOTTLENECKING,BOTTLENECKS
BOTTOM -> BOTTOMS
BOTTOME -> BOTTOMED,BOTTOMING
BOUE -> BOUES
BOUGH -> BOUGHING,BOUGHS
BOULDER -> BOULDERING,BOULDERS
BOULE -> BOULES
BOULEVARD -> BOULEVARDS
BOUNCE -> BOUNCED,BOUNCES,BOUNCING
BOUNCER -> BOUNCERS
BOUND -> BOUNDED,BOUNDING,BOUNDS
BOUNDARY -> BOUNDARIES
BOUNDER -> BOUNDERS
BOUNTY -> BOUNTIES,BOUNTYS
BOUQUET -> BOUQUETS
BOURBON -> BOURBONS
BOUREQUAT -> BOUREQUATS
BOURGE -> BOURGES
BOURGEOISY -> BOURGEOISIES
BOURSE -> BOURSES
BOUT -> BOUTS
BOUTIQUE -> BOUTIQUES
BOUTRO -> BOUTROS
BOW -> BOWED,BOWING,BOWS
BOWATE -> BOWATER
BOWDLERIZE -> BOWDLERIZED
BOWEL -> BOWELLING,BOWELS
BOWER -> BOWERING,BOWERS
BOWERBIRD -> BOWERBIRDS
BOWL -> BOWLED,BOWLING,BOWLS
BOWLER -> BOWLERS
BOWMAN -> BOWMANS,BOWMEN
BOWY -> BOWYER
BOX -> BOXED,BOXES,BOXING
BOXCAR -> BOXCARS
BOXER -> BOXERS
BOXPLOT -> BOXPLOTS
BOY -> BOYS
BOYAR -> BOYARS
BOYCOTT -> BOYCOTTED,BOYCOTTING,BOYCOTTS
BOYFRIEND -> BOYFRIENDS
BOYO -> BOYOING,BOYOS
BOZO -> BOZOS
BR -> BRER,BREST,BRRING
BRA -> BRAS
BRACE -> BRACED,BRACES,BRACING
BRACELET -> BRACELETS
BRACHIOPOD -> BRACHIOPODS
BRACKET -> BRACKETED,BRACKETS,BRACKETTED
BRACKETE -> BRACKETING
BRACT -> BRACTS
BRACTEATE -> BRACTEATES
BRAE -> BRAES
BRAG -> BRAGGED,BRAGGING,BRAGS
BRAGGART -> BRAGGARTS
BRAHMIN -> BRAHMINS
BRAID -> BRAIDED,BRAIDING,BRAIDS
BRAIN -> BRAINED,BRAINING,BRAINS
BRAINSTORM -> BRAINSTORMING,BRAINSTORMS
BRAINWASH -> BRAINWASHED,BRAINWASHES,BRAINWASHING
BRAINWAVE -> BRAINWAVES
BRAINY -> BRAINIEST
BRAISE -> BRAISED,BRAISING
BRAKE -> BRAKED,BRAKES,BRAKING
BRAMBLE -> BRAMBLES,BRAMBLING
BRANCH -> BRANCHED,BRANCHES,BRANCHING
BRANCHING -> BRANCHINGS
BRAND -> BRANDED,BRANDING,BRANDS
BRANDISH -> BRANDISHED,BRANDISHES,BRANDISHING
BRANDY -> BRANDIES
BRAQUE -> BRAQUES
BRASH -> BRASHED,BRASHER,BRASHEST
BRASS -> BRASSED,BRASSES
BRASSERY -> BRASSERIES
BRASSICA -> BRASSICAS
BRASSIERE -> BRASSIERES
BRAT -> BRATS
BRAVE -> BRAVED,BRAVER,BRAVES,BRAVEST,BRAVING
BRAVOE -> BRAVOES
BRAWL -> BRAWLED,BRAWLING,BRAWLS
BRAWLER -> BRAWLERS
BRAY -> BRAYED,BRAYING,BRAYS
BRAZEN -> BRAZENED,BRAZENING,BRAZENS
BRAZIER -> BRAZIERS
BRAZILIAN -> BRAZILIANS
BREACH -> BREACHED,BREACHES,BREACHING
BREAD -> BREADED,BREADING,BREADS
BREADCRUMB -> BREADCRUMBED,BREADCRUMBS
BREADWINNER -> BREADWINNERS
BREAK -> BREAKING,BREAKS,BROKE,BROKEN
BREAKAGE -> BREAKAGES
BREAKAWAY -> BREAKAWAYS
BREAKDOWN -> BREAKDOWNS
BREAKER -> BREAKERS
BREAKFAST -> BREAKFASTED,BREAKFASTING,BREAKFASTS
BREAKOUT -> BREAKOUTS
BREAKPOINT -> BREAKPOINTS
BREAKTHROUGH -> BREAKTHROUGHS
BREAKWATE -> BREAKWATER
BREAKWATER -> BREAKWATERS
BREAST -> BREASTED,BREASTING,BREASTS
BREASTF -> BREASTFED
BREASTFEED -> BREASTFEEDING,BREASTFEEDS
BREASTPLATE -> BREASTPLATES
BREATH -> BREATHS
BREATHALYSE -> BREATHALYSED
BREATHE -> BREATHED,BREATHES,BREATHING
BRECCHIA -> BRECCHIAS
BRECCIA -> BRECCIAS
BREECH -> BREECHED,BREECHES,BREECHING
BREED -> BRED,BREEDING,BREEDS
BREEDER -> BREEDERS
BREEZE -> BREEZED,BREEZES,BREEZING
BRET -> BRETS
BRETON -> BRETONS
BRETONNIAN -> BRETONNIANS
BREW -> BREWED,BREWING,BREWS
BREWER -> BREWERS
BREWERY -> BREWERIES
BRIAR -> BRIARS
BRIBE -> BRIBED,BRIBES,BRIBING
BRICK -> BRICKED,BRICKING,BRICKS
BRICKBAT -> BRICKBATS
BRICKLAYER -> BRICKLAYERS
BRICKWORK -> BRICKWORKING,BRICKWORKS
BRICKY -> BRICKIES
BRIDE -> BRIDES
BRIDEGROOM -> BRIDEGROOMS
BRIDESMAID -> BRIDESMAIDS
BRIDGE -> BRIDGED,BRIDGES,BRIDGING
BRIDGEWATE -> BRIDGEWATER
BRIDGEWORK -> BRIDGEWORKS
BRIDLE -> BRIDLED,BRIDLES,BRIDLING
BRIDLEPATH -> BRIDLEPATHS
BRIDLEWAY -> BRIDLEWAYS
BRIDY -> BRIDIES
BRIEF -> BRIEFED,BRIEFER,BRIEFEST,BRIEFING,BRIEFS
BRIEFCASE -> BRIEFCASES
BRIEFING -> BRIEFINGS
BRIER -> BRIERS
BRIG -> BRIGGED,BRIGS
BRIGADE -> BRIGADED,BRIGADES
BRIGADIER -> BRIGADIERS
BRIGAND -> BRIGANDS
BRIGHT -> BRIGHTER,BRIGHTEST
BRIGHTEN -> BRIGHTENED,BRIGHTENING,BRIGHTENS
BRILLIANT -> BRILLIANTS
BRIM -> BRIMMED,BRIMMING,BRIMS
BRINDLE -> BRINDLED,BRINDLES
BRINE -> BRINED,BRINES,BRINING
BRING -> BRINGING,BRINGS,BROUGHT
BRINGER -> BRINGERS
BRIOCH -> BRIOCHES
BRIQUETTE -> BRIQUETTES
BRISK -> BRISKER,BRISKEST,BRISKING
BRISTLE -> BRISTLED,BRISTLES,BRISTLING
BRISTLEWORM -> BRISTLEWORMS
BRIT -> BRITS
BRITAIN -> BRITAINS
BRITCH -> BRITCHES
BRITISHER -> BRITISHERS
BRITON -> BRITONS
BRO -> BROS
BROACH -> BROACHED,BROACHES,BROACHING
BROAD -> BROADER,BROADEST,BROADS
BROADCAST -> BROADCASTED,BROADCASTING,BROADCASTS
BROADCASTER -> BROADCASTERS
BROADEN -> BROADENED,BROADENING,BROADENS
BROADLAND -> BROADLANDS
BROADLEAVE -> BROADLEAVED,BROADLEAVES
BROADSHEET -> BROADSHEETS
BROADSIDE -> BROADSIDES
BROADSTAIR -> BROADSTAIRS
BROADSWORD -> BROADSWORDS
BROADWATE -> BROADWATER
BROCADE -> BROCADES
BROCH -> BROCHS
BROCHURE -> BROCHURES
BROGUE -> BROGUES
BROIL -> BROILED,BROILING,BROILS
BROILER -> BROILERS
BROKER -> BROKERED,BROKERING,BROKERS
BROKERAGE -> BROKERAGES
BROLLY -> BROLLIES
BROMELIAD -> BROMELIADS
BRONCHIOLE -> BRONCHIOLES
BRONCHODILATOR -> BRONCHODILATORS
BRONCO -> BRONCOS
BRONTOSAUR -> BRONTOSAURS
BRONZE -> BRONZES,BRONZING
BROOCH -> BROOCHES
BROOD -> BROODED,BROODING,BROODS
BROOK -> BROOKED,BROOKING,BROOKS
BROOM -> BROOMS
BROOMSTICK -> BROOMSTICKS
BROTH -> BROTHS
BROTHEL -> BROTHELS
BROTHER -> BRETHREN,BROTHERS
BROTHERHOOD -> BROTHERHOODS
BROW -> BROWED,BROWS
BROWN -> BROWNED,BROWNER,BROWNING,BROWNS
BROWNSTONE -> BROWNSTONES
BROWNY -> BROWNIES
BROWSE -> BROWSED,BROWSES,BROWSING
BROWSER -> BROWSERS
BRUISE -> BRUISED,BRUISES,BRUISING
BRUISER -> BRUISERS
BRUMMY -> BRUMMIES
BRUNETTE -> BRUNETTES
BRUSH -> BRUSHED,BRUSHES,BRUSHING
BRUSHSTROKE -> BRUSHSTROKES
BRUTALISE -> BRUTALISED,BRUTALISES,BRUTALISING
BRUTALITY -> BRUTALITIES
BRUTALIZE -> BRUTALIZED,BRUTALIZES,BRUTALIZING
BRUTE -> BRUTES
BRUVVER -> BRUVVERS
BRYOPHYTE -> BRYOPHYTES
BRYOZOAN -> BRYOZOANS
BTHE -> BATHING
BUBBLE -> BUBBLED,BUBBLES,BUBBLING
BUBBY -> BUBBIES
BUCCANEER -> BUCCANEERS
BUCK -> BUCKED,BUCKING,BUCKS
BUCKET -> BUCKETS
BUCKETE -> BUCKETED,BUCKETING
BUCKETFUL -> BUCKETFULS
BUCKLE -> BUCKLED,BUCKLES,BUCKLING
BUCKYBALL -> BUCKYBALLS
BUD -> BUDDED,BUDDING,BUDS
BUDDHA -> BUDDHAS
BUDDHIST -> BUDDHISTS
BUDDLEIA -> BUDDLEIAS
BUDDY -> BUDDIES
BUDGE -> BUDGED,BUDGING
BUDGERIGAR -> BUDGERIGARS
BUDGET -> BUDGETED,BUDGETS
BUDGETE -> BUDGETING
BUDGY -> BUDGIES
BUFF -> BUFFED,BUFFING,BUFFS
BUFFALOE -> BUFFALOES
BUFFER -> BUFFERED,BUFFERING,BUFFERS
BUFFET -> BUFFETS,BUFFETTED
BUFFETE -> BUFFETED,BUFFETING
BUFFON -> BUFFONS
BUFFOON -> BUFFOONS
BUG -> BUGGED,BUGGING,BUGS
BUGBEAR -> BUGBEARS
BUGGER -> BUGGERED,BUGGERING,BUGGERS
BUGGY -> BUGGIES
BUGLE -> BUGLES
BUILD -> BUILDED,BUILDING,BUILDS,BUILT
BUILDER -> BUILDERS
BUILDING -> BUILDINGS
BULB -> BULBED,BULBS
BULBFIELD -> BULBFIELDS
BULGAR -> BULGARS
BULGARIAN -> BULGARIANS
BULGE -> BULGED,BULGES,BULGING
BULIMIC -> BULIMICS
BULK -> BULKED,BULKING,BULKS
BULKHEAD -> BULKHEADS
BULKY -> BULKIER,BULKIEST
BULL -> BULLED,BULLING,BULLS
BULLARD -> BULLARDS
BULLDOG -> BULLDOGS
BULLDOZE -> BULLDOZED,BULLDOZES,BULLDOZING
BULLDOZER -> BULLDOZERED,BULLDOZERS
BULLET -> BULLETS
BULLETIN -> BULLETINS
BULLFIGHT -> BULLFIGHTING,BULLFIGHTS
BULLFIGHTER -> BULLFIGHTERS
BULLFINCH -> BULLFINCHES
BULLFROG -> BULLFROGS
BULLOCK -> BULLOCKED,BULLOCKING,BULLOCKS
BULLRUSH -> BULLRUSHES
BULLSEYE -> BULLSEYES
BULLY -> BULLIED,BULLIES,BULLYING
BULMER -> BULMERS
BULRUSH -> BULRUSHES
BULWARK -> BULWARKS
BUM -> BUMMED,BUMMING,BUMS
BUMBLE -> BUMBLED,BUMBLES,BUMBLING
BUMBLEBEE -> BUMBLEBEES
BUMP -> BUMPED,BUMPING,BUMPS
BUMPER -> BUMPERS
BUMPY -> BUMPIER,BUMPIEST
BUN -> BUNNED,BUNNING,BUNS
BUNCH -> BUNCHED,BUNCHES,BUNCHING,BUNCHS
BUND -> BUNDS
BUNDLE -> BUNDLED,BUNDLES,BUNDLING
BUNG -> BUNGED,BUNGING,BUNGS
BUNGALOW -> BUNGALOWS
BUNGLE -> BUNGLED,BUNGLES,BUNGLING
BUNION -> BUNIONS
BUNK -> BUNKED,BUNKING,BUNKS
BUNKBED -> BUNKBEDS
BUNKER -> BUNKERED,BUNKERING,BUNKERS
BUNNY -> BUNNIED,BUNNIES,BUNNYS
BUNNYMAN -> BUNNYMEN
BUNTING -> BUNTINGS
BUOY -> BUOYED,BUOYING,BUOYS
BURBLE -> BURBLED,BURBLES,BURBLING
BURDEN -> BURDENED,BURDENING,BURDENS
BUREAU -> BUREAUS,BUREAUX
BUREAUCRACY -> BUREAUCRACIES
BUREAUCRAT -> BUREAUCRATS
BUREAUCRATIZE -> BUREAUCRATIZED,BUREAUCRATIZING
BURGEON -> BURGEONED,BURGEONING,BURGEONS
BURGER -> BURGERS
BURGERMEIST -> BURGERMEISTER
BURGESS -> BURGESSES
BURGH -> BURGHS
BURGHER -> BURGHERS
BURGLAR -> BURGLARS
BURGLARY -> BURGLARIES
BURGLE -> BURGLED,BURGLES,BURGLING
BURGO -> BURGOS
BURGOMEISTER -> BURGOMEISTERS
BURGUNDIAN -> BURGUNDIANS
BURGUNDY -> BURGUNDIES
BURH -> BURHS
BURIAL -> BURIALS
BURLESQUE -> BURLESQUED,BURLESQUES,BURLESQUING
BURLY -> BURLIER,BURLIES,BURLIEST
BURMAN -> BURMANS
BURN -> BURNED,BURNING,BURNS,BURNT
BURNER -> BURNERS
BURNING -> BURNINGS
BURNISH -> BURNISHED,BURNISHER,BURNISHING
BURP -> BURPED,BURPING,BURPS
BURR -> BURRED,BURRS
BURROW -> BURROWED,BURROWING,BURROWS
BURROWER -> BURROWERS
BURSAR -> BURSARS
BURSARY -> BURSARIES
BURST -> BURSTED,BURSTING,BURSTS
BURTHEN -> BURTHENS
BURY -> BURIED,BURIES,BURYING
BURYAT -> BURYATS
BUS -> BUSES
BUSE -> BUSED,BUSES,BUSING
BUSH -> BUSHED,BUSHES,BUSHING
BUSHEL -> BUSHELS
BUSHMAN -> BUSHMEN
BUSINESS -> BUSINESSES
BUSINESSMAN -> BUSINESSMEN
BUSINESSOBJECT -> BUSINESSOBJECTS
BUSK -> BUSKED,BUSKING
BUSKER -> BUSKERS
BUSKIN -> BUSKINS
BUSLOAD -> BUSLOADS
BUSMAN -> BUSMEN
BUSS -> BUSSED,BUSSES,BUSSING
BUST -> BUSTED,BUSTER,BUSTING,BUSTS
BUSTARD -> BUSTARDS
BUSTER -> BUSTERS
BUSTLE -> BUSTLED,BUSTLES,BUSTLING
BUSTY -> BUSTIER
BUSY -> BUSIED,BUSIER,BUSIES,BUSIEST,BUSYING
BUSYBODY -> BUSYBODIES
BUT -> BUTS,BUTTED
BUTCHER -> BUTCHERED,BUTCHERING,BUTCHERS
BUTLER -> BUTLERS
BUTT -> BUTTING,BUTTS
BUTTER -> BUTTERED,BUTTERING,BUTTERS
BUTTERCUP -> BUTTERCUPS
BUTTERFLY -> BUTTERFLIES,BUTTERFLYING,BUTTERFLYS
BUTTHOLE -> BUTTHOLES
BUTTOCK -> BUTTOCKED,BUTTOCKS
BUTTON -> BUTTONED,BUTTONING,BUTTONS
BUTTONHOLE -> BUTTONHOLED,BUTTONHOLES,BUTTONHOLING
BUTTRESS -> BUTTRESSED,BUTTRESSES,BUTTRESSING
BUTTY -> BUTTIES
BUY -> BOUGHT,BUYED,BUYING,BUYS
BUYER -> BUYERS
BUYOUT -> BUYOUTS
BUZ -> BUZZED,BUZZING
BUZZ -> BUZZES
BUZZARD -> BUZZARDS
BUZZCOCK -> BUZZCOCKS
BUZZE -> BUZZES
BUZZER -> BUZZERS
BUZZWORD -> BUZZWORDS
BYA -> BYAS
BYE -> BYES
BYELAW -> BYELAWS
BYELORUSSIAN -> BYELORUSSIANS
BYER -> BYERS
BYGONE -> BYGONES
BYGRAVE -> BYGRAVES
BYLAW -> BYLAWS
BYNAME -> BYNAMES
BYPASS -> BYPASSED,BYPASSES,BYPASSING
BYPRODUCT -> BYPRODUCTS
BYRE -> BYRES
BYRNE -> BYRNES
BYRNY -> BYRNIES
BYSTANDER -> BYSTANDERS
BYTCH -> BYTCHES
BYTE -> BYTES
BYWAY -> BYWAYS
BYZANTINE -> BYZANTINES
CA -> CAER,CAS
CAB -> CABBING,CABS
CABAL -> CABALLING,CABALS
CABALLERO -> CABALLEROS
CABARET -> CABARETS
CABBAGE -> CABBAGES
CABBY -> CABBIES
CABIN -> CABINS
CABINET -> CABINETS
CABLE -> CABLED,CABLES,CABLING
CACH -> CACHED,CACHES,CACHING
CACHE -> CACHEING
CACIQUE -> CACIQUES
CACK -> CACKED,CACKEST,CACKING
CACKLE -> CACKLED,CACKLES,CACKLING
CACTUS -> CACTI
CACTUSE -> CACTUSES
CAD -> CADS
CADAVER -> CADAVERS
CADD -> CADDS
CADDISE -> CADDISES
CADDY -> CADDIED,CADDIES,CADDYING
CADENCE -> CADENCES
CADENZA -> CADENZAS
CADET -> CADETS
CADGE -> CADGED,CADGING
CADHERIN -> CADHERINS
CADRE -> CADRES
CAECILIAN -> CAECILIANS
CAESAREAN -> CAESAREANS
CAFE -> CAFES
CAFETERIA -> CAFETERIAS
CAGE -> CAGED,CAGES,CAGING
CAGOT -> CAGOTS
CAHIER -> CAHIERS
CAHOOT -> CAHOOTS
CAHOR -> CAHORS
CAIQUE -> CAIQUES
CAIRN -> CAIRNS
CAISSON -> CAISSONS
CAJOLE -> CAJOLED,CAJOLES,CAJOLING
CAKE -> CAKED,CAKES,CAKING
CAL -> CALS
CALAMITY -> CALAMITIES
CALCIFY -> CALCIFIED,CALCIFYING
CALCITE -> CALCITES
CALCULATE -> CALCULATED,CALCULATES,CALCULATING
CALCULATION -> CALCULATIONS
CALCULATOR -> CALCULATORS
CALDERA -> CALDERAS
CALENDAR -> CALENDARS
CALENDER -> CALENDERED,CALENDERING,CALENDERS
CALF -> CALFS,CALVES
CALIBRATE -> CALIBRATED,CALIBRATES,CALIBRATING
CALIBRATION -> CALIBRATIONS
CALICOE -> CALICOES
CALIFORNIAN -> CALIFORNIANS
CALIPER -> CALIPERS
CALIPH -> CALIPHS
CALL -> CALLED,CALLING,CALLS
CALLA -> CALLAS
CALLER -> CALLERS
CALLIGRAPHER -> CALLIGRAPHERS
CALLING -> CALLINGS
CALLINICO -> CALLINICOS
CALLIPER -> CALLIPERS
CALLISTHENIC -> CALLISTHENICS
CALLOUSE -> CALLOUSED,CALLOUSES
CALLUSE -> CALLUSES,CALLUSING
CALM -> CALMED,CALMER,CALMEST,CALMING,CALMS
CALORY -> CALORIES
CALPER -> CALPERS
CALUMNY -> CALUMNIES
CALVE -> CALVED,CALVING
CALVING -> CALVINGS
CALVINIST -> CALVINISTS
CALYCE -> CALYCES
CALYX -> CALYXES
CAM -> CAMMED,CAMS
CAMBER -> CAMBERED,CAMBERS
CAMBODIAN -> CAMBODIANS
CAMCORDER -> CAMCORDERS
CAMEL -> CAMELS
CAMELLIA -> CAMELLIAS
CAMEO -> CAMEOS
CAMERA -> CAMERAS
CAMERAMAN -> CAMERAMANS,CAMERAMEN
CAMERONIAN -> CAMERONIANS
CAMISOLE -> CAMISOLES
CAMOUFLAGE -> CAMOUFLAGED,CAMOUFLAGES,CAMOUFLAGING
CAMP -> CAMPED,CAMPER,CAMPING,CAMPS
CAMPAIGN -> CAMPAIGNED,CAMPAIGNING,CAMPAIGNS
CAMPAIGNER -> CAMPAIGNERS
CAMPANULA -> CAMPANULAS
CAMPER -> CAMPERS
CAMPESINO -> CAMPESINOS
CAMPFIRE -> CAMPFIRES
CAMPSITE -> CAMPSITES
CAMPUSE -> CAMPUSES
CAN -> CA,CANNED,CANNING,CANS
CANAANITE -> CANAANITES
CANADIAN -> CANADIANS
CANAL -> CANALS
CANALISE -> CANALISED
CANALIZE -> CANALIZED,CANALIZING
CANAPE -> CANAPES
CANARY -> CANARIES
CANCEL -> CANCELED,CANCELLED,CANCELLING,CANCELS
CANCELLATION -> CANCELLATIONS
CANCER -> CANCERS
CANCERIAN -> CANCERIANS
CANDELABRA -> CANDELABRAS
CANDIDACY -> CANDIDACIES
CANDIDATE -> CANDIDATES,CANDIDATING
CANDIDATURE -> CANDIDATURES
CANDLE -> CANDLES,CANDLING
CANDLEHOLDER -> CANDLEHOLDERS
CANDLEMA -> CANDLEMAS
CANDLESTICK -> CANDLESTICKS
CANDY -> CANDIED,CANDIES
CANE -> CANED,CANES,CANING
CANID -> CANIDS
CANINE -> CANINES
CANISTER -> CANISTERS
CANIZARE -> CANIZARES
CANJUER -> CANJUERS
CANKER -> CANKERED,CANKERS
CANNA -> CANNAS
CANNER -> CANNERS
CANNIBAL -> CANNIBALS
CANNIBALISE -> CANNIBALISED,CANNIBALISES,CANNIBALISING
CANNIBALIZE -> CANNIBALIZED,CANNIBALIZING
CANNON -> CANNONED,CANNONING,CANNONS
CANNONBALL -> CANNONBALLS
CANNULA -> CANNULAE,CANNULAS
CANNULATE -> CANNULATED,CANNULATING
CANOE -> CANOED,CANOEING,CANOES
CANOEIST -> CANOEISTS
CANON -> CANONS
CANONISE -> CANONISED,CANONISES
CANONIST -> CANONISTS
CANONIZE -> CANONIZED,CANONIZING
CANONRY -> CANONRIES
CANOODLE -> CANOODLED,CANOODLING
CANOPY -> CANOPIED,CANOPIES
CANT -> CANTED,CANTER,CANTING,CANTS
CANTATA -> CANTATAS
CANTEEN -> CANTEENS
CANTER -> CANTERED,CANTERING,CANTERS
CANTICLE -> CANTICLES
CANTILEVER -> CANTILEVERED,CANTILEVERS
CANTIONE -> CANTIONES
CANTO -> CANTOS
CANTON -> CANTONS
CANUCK -> CANUCKS
CANVAS -> CANVASES,CANVASSED,CANVASSING
CANVASS -> CANVASSES
CANVASSER -> CANVASSERS
CANYON -> CANYONS
CANZONA -> CANZONAS
CANZONET -> CANZONETS
CAP -> CAPPED,CAPPING,CAPS
CAPABILITY -> CAPABILITIES
CAPACITANCE -> CAPACITANCES
CAPACITOR -> CAPACITORS
CAPACITY -> CAPACITIES
CAPARISON -> CAPARISONED,CAPARISONS
CAPE -> CAPED,CAPES,CAPING
CAPER -> CAPERED,CAPERING,CAPERS
CAPETIAN -> CAPETIANS
CAPILLARY -> CAPILLARIES
CAPITAL -> CAPITALLED,CAPITALS
CAPITALISE -> CAPITALISED,CAPITALISES,CAPITALISING
CAPITALIST -> CAPITALISTS
CAPITALIZE -> CAPITALIZED,CAPITALIZES,CAPITALIZING
CAPITULARY -> CAPITULARIES
CAPITULATE -> CAPITULATED,CAPITULATES,CAPITULATING
CAPON -> CAPONS
CAPRICE -> CAPRICES
CAPSICUM -> CAPSICUMS
CAPSIZE -> CAPSIZED,CAPSIZES,CAPSIZING
CAPSTAN -> CAPSTANS
CAPSULE -> CAPSULES
CAPTAIN -> CAPTAINED,CAPTAINING,CAPTAINS
CAPTION -> CAPTIONED,CAPTIONING,CAPTIONS
CAPTIVATE -> CAPTIVATED,CAPTIVATES,CAPTIVATING
CAPTIVE -> CAPTIVES
CAPTOR -> CAPTORS
CAPTURE -> CAPTURED,CAPTURES,CAPTURING
CAPUCHIN -> CAPUCHINS
CAPUT -> CAPUTS
CAR -> CARS
CARAMEL -> CARAMELS
CARAPACE -> CARAPACES
CARAT -> CARATS
CARAVAN -> CARAVANNING,CARAVANS
CARAVANNER -> CARAVANNERS
CARB -> CARBS
CARBAMYLATE -> CARBAMYLATED
CARBINE -> CARBINES
CARBOHYDRATE -> CARBOHYDRATES
CARBON -> CARBONS
CARBONATE -> CARBONATED,CARBONATES
CARBONYL -> CARBONYLS
CARBUNCLE -> CARBUNCLED,CARBUNCLES
CARBURETTOR -> CARBURETTORS
CARCASE -> CARCASES,CARCASING
CARCASS -> CARCASSED,CARCASSES
CARCINOGEN -> CARCINOGENS
CARCINOID -> CARCINOIDS
CARCINOMA -> CARCINOMAS
CARD -> CARDED,CARDING,CARDS
CARDHOLDER -> CARDHOLDERS
CARDIGAN -> CARDIGANS
CARDINAL -> CARDINALS
CARDMEMBER -> CARDMEMBERS
CARE -> CARED,CARES,CARING
CAREEN -> CAREENED,CAREENING
CAREER -> CAREERED,CAREERING,CAREERS
CAREERIST -> CAREERISTS
CAREGIVER -> CAREGIVERS
CARER -> CARERS
CARESS -> CARESSED,CARESSES,CARESSING
CARETAKER -> CARETAKERS
CARGO -> CARGOES,CARGOS
CARICATURE -> CARICATURED,CARICATURES,CARICATURING
CARJACK -> CARJACKED,CARJACKING
CARLIST -> CARLISTS
CARLOAD -> CARLOADS
CARMAKER -> CARMAKERS
CARMAN -> CARMEN
CARMELITE -> CARMELITES
CARNATION -> CARNATIONS
CARNIVAL -> CARNIVALS
CARNIVORE -> CARNIVORES
CARNOSAUR -> CARNOSAURS
CAROL -> CAROLLED,CAROLLING,CAROLS
CAROLINGIAN -> CAROLINGIANS
CAROTENOID -> CAROTENOIDS
CAROUSE -> CAROUSED,CAROUSES,CAROUSING
CAROUSEL -> CAROUSELS
CARP -> CARPED,CARPING,CARPS
CARPATHIAN -> CARPATHIANS
CARPENTER -> CARPENTERED,CARPENTERING,CARPENTERS
CARPET -> CARPETED,CARPETS
CARPETE -> CARPETING
CARPOID -> CARPOIDS
CARRIAGE -> CARRIAGES
CARRIAGEWAY -> CARRIAGEWAYS
CARRIER -> CARRIERS
CARROT -> CARROTS
CARRY -> CARRIED,CARRIES,CARRYED,CARRYING,CARRYS,CARRYYING
CARRYING -> CARRYINGS
CART -> CARTED,CARTING,CARTS
CARTEL -> CARTELS
CARTER -> CARTERS
CARTESIAN -> CARTESIANS
CARTHAGINIAN -> CARTHAGINIANS
CARTHORSE -> CARTHORSES
CARTHUSIAN -> CARTHUSIANS
CARTILAGE -> CARTILAGES
CARTLOAD -> CARTLOADS
CARTOGRAPHER -> CARTOGRAPHERS
CARTON -> CARTONS
CARTOON -> CARTOONED,CARTOONING,CARTOONS
CARTOONIST -> CARTOONISTS
CARTRIDGE -> CARTRIDGES
CARTWHEEL -> CARTWHEELED,CARTWHEELING,CARTWHEELS
CARVE -> CARVED,CARVES,CARVING
CARVER -> CARVERS
CARVING -> CARVINGS
CARYATID -> CARYATIDS
CASA -> CASAS
CASCADE -> CASCADED,CASCADES,CASCADING
CASE -> CASED,CASES,CASING
CASELOAD -> CASELOADS
CASEMENT -> CASEMENTS
CASENOTE -> CASENOTES
CASEWORKER -> CASEWORKERS
CASH -> CASHED,CASHES,CASHING
CASHEW -> CASHEWS
CASHIER -> CASHIERED,CASHIERING,CASHIERS
CASING -> CASINGS
CASINO -> CASINOS
CASK -> CASKS
CASKET -> CASKETS
CASSEROLE -> CASSEROLED,CASSEROLES,CASSEROLING
CASSETTE -> CASSETTES
CASSOCK -> CASSOCKED,CASSOCKS
CASSOWARY -> CASSOWARIES,CASSOWARYS
CAST -> CASTED,CASTING,CASTS
CASTANET -> CASTANETS,CASTANETTING
CASTAWAY -> CASTAWAYS
CASTE -> CASTES
CASTELLAN -> CASTELLANS
CASTER -> CASTERS
CASTIGATE -> CASTIGATED,CASTIGATES,CASTIGATING
CASTING -> CASTINGS
CASTLE -> CASTLED,CASTLES
CASTOR -> CASTORS
CASTRATE -> CASTRATED,CASTRATES,CASTRATING
CASUAL -> CASUALEST,CASUALS
CASUALTY -> CASUALTIES
CASUARINA -> CASUARINAS
CAT -> CATS,CATTING
CATACOMB -> CATACOMBS
CATALAN -> CATALANS
CATALOGUE -> CATALOGUED,CATALOGUES,CATALOGUING
CATALOGUER -> CATALOGUERS
CATALYSE -> CATALYSED,CATALYSES,CATALYSING
CATALYST -> CATALYSTS
CATALYZE -> CATALYZED,CATALYZES
CATAMARAN -> CATAMARANS
CATAPULT -> CATAPULTED,CATAPULTING,CATAPULTS
CATARACT -> CATARACTS
CATARRH -> CATARRHED,CATARRHS
CATASTROPHE -> CATASTROPHES
CATASTROPHIST -> CATASTROPHISTS
CATCALL -> CATCALLS
CATCH -> CATCHED,CATCHES,CATCHING,CAUGHT
CATCHER -> CATCHERS
CATCHMENT -> CATCHMENTS
CATCHPHRASE -> CATCHPHRASES
CATCHWORD -> CATCHWORDS
CATECHISM -> CATECHISMS
CATECHIST -> CATECHISTS
CATECHOLAMINE -> CATECHOLAMINES
CATECHUMEN -> CATECHUMENS
CATEGORISATION -> CATEGORISATIONS
CATEGORISE -> CATEGORISED,CATEGORISES,CATEGORISING
CATEGORIZATION -> CATEGORIZATIONS
CATEGORIZE -> CATEGORIZED,CATEGORIZES,CATEGORIZING
CATEGORY -> CATEGORIED,CATEGORIES
CATER -> CATERED,CATERING,CATERS
CATERER -> CATERERS
CATERPILLAR -> CATERPILLARS
CATHAR -> CATHARS
CATHEDRAL -> CATHEDRALS
CATHETE -> CATHETER
CATHETER -> CATHETERS
CATHOLIC -> CATHOLICS
CATION -> CATIONS
CATKIN -> CATKINS
CATNAP -> CATNAPPED,CATNAPPING,CATNAPS
CATSUIT -> CATSUITS
CATTLEMAN -> CATTLEMEN
CATWALK -> CATWALKS
CAUCASIAN -> CAUCASIANS
CAUCUSE -> CAUCUSES
CAULDRON -> CAULDRONS
CAULIFLOWER -> CAULIFLOWERS
CAULK -> CAULKED,CAULKING
CAUSATIVE -> CAUSATIVES
CAUSE -> CAUSED,CAUSES,CAUSING
CAUSEWAY -> CAUSEWAYED,CAUSEWAYS
CAUTERET -> CAUTERETS
CAUTERISE -> CAUTERISED,CAUTERISING
CAUTERIZE -> CAUTERIZED
CAUTION -> CAUTIONED,CAUTIONING,CAUTIONS
CAVALCADE -> CAVALCADES
CAVALE -> CAVALES
CAVALIER -> CAVALIERS
CAVALRYMAN -> CAVALRYMEN
CAVE -> CAVED,CAVES,CAVING
CAVEAT -> CAVEATS
CAVEMAN -> CAVEMEN
CAVER -> CAVERS
CAVERN -> CAVERNS
CAVIL -> CAVILLED,CAVILLING,CAVILS
CAVITY -> CAVITIES
CAVORT -> CAVORTED,CAVORTING,CAVORTS
CAVORTING -> CAVORTINGS
CAW -> CAWED,CAWING,CAWS
CBE -> CBES
CD -> CDS
CDNA -> CDNAS
CE -> CED,CES
CEASE -> CEASED,CEASES,CEASING
CEASEFIRE -> CEASEFIRES
CEDAR -> CEDARS
CEDE -> CEDED,CEDING
CEILIDH -> CEILIDHING,CEILIDHS
CEILING -> CEILINGS
CEL -> CELS
CELEB -> CELEBS
CELEBRANT -> CELEBRANTS
CELEBRATE -> CELEBRATED,CELEBRATES,CELEBRATING
CELEBRATION -> CELEBRATIONS
CELEBRITY -> CELEBRITIES
CELL -> CELLED,CELLS
CELLAR -> CELLARS
CELLIST -> CELLISTS
CELLO -> CELLOS
CELLPHONE -> CELLPHONES
CELT -> CELTS
CEMENT -> CEMENTED,CEMENTING,CEMENTS
CEMETERY -> CEMETERIES
CENOTAPH -> CENOTAPHS
CENSER -> CENSERS
CENSOR -> CENSORED,CENSORS
CENSORE -> CENSORING
CENSURE -> CENSURED,CENSURES,CENSURING
CENSUS -> CENSUSES
CENT -> CENTS
CENTAUR -> CENTAURS
CENTENARIAN -> CENTENARIANS
CENTER -> CENTERED,CENTERING,CENTERS
CENTESIMAL -> CENTESIMALS
CENTILE -> CENTILES
CENTIME -> CENTIMES
CENTIMETRE -> CENTIMETRES
CENTIPEDE -> CENTIPEDES
CENTRALISE -> CENTRALISED,CENTRALISES,CENTRALISING
CENTRALIZE -> CENTRALIZED,CENTRALIZES,CENTRALIZING
CENTRE -> CENTRED,CENTRES,CENTRING
CENTREPIECE -> CENTREPIECES
CENTRIFUGE -> CENTRIFUGED,CENTRIFUGES,CENTRIFUGING
CENTRIST -> CENTRISTS
CENTROID -> CENTROIDS
CENTROMERE -> CENTROMERES
CENTURION -> CENTURIONS
CENTURY -> CENTURIES
CEO -> CEOS
CEP -> CEPS
CEPHALASPID -> CEPHALASPIDS
CEPHALOPOD -> CEPHALOPODS
CEPHEID -> CEPHEIDS
CEPTOR -> CEPTORS
CERAMIC -> CERAMICS
CERATOPSIAN -> CERATOPSIANS
CEREAL -> CEREALS
CEREMONIAL -> CEREMONIALS
CEREMONY -> CEREMONIES
CERT -> CERTS
CERTAINTY -> CERTAINTIES
CERTE -> CERTES
CERTIFICATE -> CERTIFICATED,CERTIFICATES,CERTIFICATING
CERTIFICATION -> CERTIFICATIONS
CERTIFY -> CERTIFIED,CERTIFIES,CERTIFYING
CERTITUDE -> CERTITUDES
CESSPIT -> CESSPITS
CESSPOOL -> CESSPOOLS
CETACEAN -> CETACEANS
CF -> CFS
CFC -> CFCS
CH -> CHES,CHS
CHAFE -> CHAFED,CHAFES,CHAFING
CHAFF -> CHAFFED,CHAFFING,CHAFFS
CHAFFINCH -> CHAFFINCHES
CHAGRINE -> CHAGRINED
CHAIN -> CHAINED,CHAINING,CHAINS
CHAINSAW -> CHAINSAWED,CHAINSAWS
CHAIR -> CHAIRED,CHAIRING,CHAIRS
CHAIRLIFT -> CHAIRLIFTS
CHAIRMAN -> CHAIRMANS,CHAIRMEN
CHAIRMANSHIP -> CHAIRMANSHIPS
CHAIRPERSON -> CHAIRPERSONS
CHAKRA -> CHAKRAS
CHALET -> CHALETS
CHALICE -> CHALICES
CHALK -> CHALKED,CHALKING,CHALKS
CHALKLAND -> CHALKLANDS
CHALLENGE -> CHALLENGED,CHALLENGES,CHALLENGING
CHALLENGER -> CHALLENGERS
CHAMBER -> CHAMBERING,CHAMBERS
CHAMBERLAIN -> CHAMBERLAINS
CHAMBERMAID -> CHAMBERMAIDING,CHAMBERMAIDS
CHAMELEON -> CHAMELEONS
CHAMFER -> CHAMFERED,CHAMFERING,CHAMFERS
CHAMP -> CHAMPED,CHAMPING,CHAMPS
CHAMPAGNE -> CHAMPAGNES
CHAMPER -> CHAMPERS
CHAMPION -> CHAMPIONED,CHAMPIONING,CHAMPIONS
CHAMPIONSHIP -> CHAMPIONSHIPS
CHANCE -> CHANCED,CHANCES,CHANCING
CHANCELLOR -> CHANCELLORS
CHANCERY -> CHANCERIES
CHANDELIER -> CHANDELIERS
CHANDLER -> CHANDLERS
CHANDO -> CHANDOS
CHANGE -> CHANGED,CHANGES,CHANGING
CHANGELING -> CHANGELINGS
CHANGER -> CHANGERS
CHANNEL -> CHANNELLED,CHANNELLING,CHANNELS
CHANSON -> CHANSONS
CHANT -> CHANTED,CHANTING,CHANTS
CHANTERELLE -> CHANTERELLES
CHANTRY -> CHANTRIES
CHAP -> CHAPPED,CHAPPING,CHAPS
CHAPEL -> CHAPELS
CHAPERON -> CHAPERONED,CHAPERONING,CHAPERONS
CHAPLAIN -> CHAPLAINS
CHAPMAN -> CHAPMEN
CHAPPY -> CHAPPIES
CHAPTER -> CHAPTERS
CHAR -> CHARRED,CHARRING,CHARS
CHARABANC -> CHARABANCS
CHARACIN -> CHARACINS
CHARACTER -> CHARACTERED,CHARACTERS
CHARACTERISATION -> CHARACTERISATIONS
CHARACTERISE -> CHARACTERISED,CHARACTERISES,CHARACTERISING
CHARACTERISTIC -> CHARACTERISTICS
CHARACTERIZATION -> CHARACTERIZATIONS
CHARACTERIZE -> CHARACTERIZED,CHARACTERIZES,CHARACTERIZING
CHARCOAL -> CHARCOALED,CHARCOALS
CHARDONNAY -> CHARDONNAYS
CHARGE -> CHARGED,CHARGES,CHARGING
CHARGEE -> CHARGEES
CHARGEHAND -> CHARGEHANDS
CHARGEPAYER -> CHARGEPAYERS
CHARGER -> CHARGERS
CHARIOT -> CHARIOTS
CHARIOTEER -> CHARIOTEERS
CHARISMATIC -> CHARISMATICS
CHARITY -> CHARITIES
CHARLATAN -> CHARLATANS
CHARM -> CHARMED,CHARMING,CHARMS
CHARMER -> CHARMERS
CHARNO -> CHARNOS
CHART -> CHARTED,CHARTING,CHARTS
CHARTBUSTER -> CHARTBUSTERS
CHARTER -> CHARTERED,CHARTERING,CHARTERS
CHARTERER -> CHARTERERS
CHARTIST -> CHARTISTS
CHARWOMAN -> CHARWOMEN
CHASE -> CHASED,CHASES,CHASING
CHASER -> CHASERS
CHASM -> CHASMS
CHASTEN -> CHASTENED,CHASTENING,CHASTENS
CHASTISE -> CHASTISED,CHASTISES,CHASTISING
CHAT -> CHATS,CHATTED,CHATTING
CHATLINE -> CHATLINES
CHATTEL -> CHATTELS
CHATTER -> CHATTERED,CHATTERING,CHATTERS
CHAUFFEUR -> CHAUFFEURED,CHAUFFEURING,CHAUFFEURS
CHAUVINIST -> CHAUVINISTS
CHEAP -> CHEAPER,CHEAPEST
CHEAPEN -> CHEAPENED,CHEAPENING,CHEAPENS
CHEAPSKATE -> CHEAPSKATES
CHEAPY -> CHEAPIES
CHEAT -> CHEATED,CHEATING,CHEATS
CHEATER -> CHEATERING,CHEATERS
CHECK -> CHECKED,CHECKING,CHECKS
CHECKER -> CHECKERED,CHECKERS
CHECKLIST -> CHECKLISTS
CHECKMATE -> CHECKMATED,CHECKMATES,CHECKMATING
CHECKOUT -> CHECKOUTS
CHECKPOINT -> CHECKPOINTS
CHECKUP -> CHECKUPS
CHEEK -> CHEEKED,CHEEKING,CHEEKS
CHEEKBONE -> CHEEKBONES
CHEEKY -> CHEEKIER,CHEEKIES,CHEEKIEST
CHEEP -> CHEEPED,CHEEPING,CHEEPS
CHEER -> CHEERED,CHEERING,CHEERS
CHEERLEADER -> CHEERLEADERS
CHEERY -> CHEERIER,CHEERIEST
CHEESE -> CHEESED,CHEESES
CHEESEBURGER -> CHEESEBURGERS
CHEESECAKE -> CHEESECAKES
CHEESEMAKE -> CHEESEMAKING
CHEESEMAKER -> CHEESEMAKERS
CHEETAH -> CHEETAHS
CHEF -> CHEFS
CHELA -> CHELAS
CHELATE -> CHELATES,CHELATING
CHELONIAN -> CHELONIANS
CHELY -> CHELYS
CHEMIC -> CHEMICS
CHEMICAL -> CHEMICALS
CHEMISE -> CHEMISES
CHEMISORB -> CHEMISORBED
CHEMIST -> CHEMISTS
CHEMOATTRACTANT -> CHEMOATTRACTANTS
CHEOP -> CHEOPS
CHEQUE -> CHEQUED,CHEQUES
CHEQUEBOOK -> CHEQUEBOOKING,CHEQUEBOOKS
CHEQUER -> CHEQUERED,CHEQUERS
CHERISH -> CHERISHED,CHERISHES,CHERISHING
CHEROKEE -> CHEROKEES
CHEROOT -> CHEROOTS
CHERRY -> CHERRIES,CHERRYS
CHERT -> CHERTS
CHERUB -> CHERUBIM,CHERUBS
CHESSMAN -> CHESSMEN
CHEST -> CHESTED,CHESTING,CHESTS
CHESTERFIELD -> CHESTERFIELDS
CHESTNUT -> CHESTNUTS
CHETNIK -> CHETNIKS
CHEVRON -> CHEVRONED,CHEVRONS
CHEW -> CHEWED,CHEWING,CHEWS
CHICANE -> CHICANES
CHICK -> CHICKS
CHICKEN -> CHICKENED,CHICKENING,CHICKENS
CHICKPEA -> CHICKPEAS
CHIDE -> CHIDED,CHIDES,CHIDING
CHIEF -> CHIEFEST,CHIEFS
CHIEFTAIN -> CHIEFTAINS
CHIGGER -> CHIGGERS
CHIGNON -> CHIGNONS
CHIGWELLIAN -> CHIGWELLIANS
CHIHUAHUA -> CHIHUAHUAS
CHILBLAIN -> CHILBLAINS
CHILD -> CHILDED,CHILDREN,CHILDRENS,CHILDS
CHILDHOOD -> CHILDHOODS
CHILDMIND -> CHILDMINDING
CHILDMINDER -> CHILDMINDERS
CHILDREAR -> CHILDREARING
CHILDREN -> CHILDRENS
CHILEAN -> CHILEANS
CHILL -> CHILLED,CHILLER,CHILLING,CHILLS
CHILLER -> CHILLERS
CHILLI -> CHILLIS
CHILLY -> CHILLIER,CHILLIES,CHILLIEST
CHIMAERA -> CHIMAERAS
CHIME -> CHIMED,CHIMES,CHIMING
CHIMERA -> CHIMERAS
CHIMNEY -> CHIMNEYS
CHIMP -> CHIMPS
CHIMPANZEE -> CHIMPANZEES
CHIN -> CHINNED,CHINS
CHINAMAN -> CHINAMEN
CHINAMPA -> CHINAMPAS
CHINCHILLA -> CHINCHILLAS
CHINK -> CHINKED,CHINKING,CHINKS
CHINO -> CHINOS
CHINTZE -> CHINTZES
CHIP -> CHIPPED,CHIPPING,CHIPS
CHIPMAKER -> CHIPMAKERS
CHIPMUNK -> CHIPMUNKS
CHIPPING -> CHIPPINGS
CHIPPY -> CHIPPIES
CHIPSET -> CHIPSETS
CHIPSTICK -> CHIPSTICKS
CHIROPODIST -> CHIROPODISTS
CHIROPRACTOR -> CHIROPRACTORS
CHIRP -> CHIRPED,CHIRPING,CHIRPS
CHIRRUPE -> CHIRRUPED,CHIRRUPING
CHISEL -> CHISELLED,CHISELLING,CHISELS
CHIT -> CHITS,CHITTED,CHITTING
CHITON -> CHITONS
CHITTER -> CHITTERED,CHITTERING
CHITTERLING -> CHITTERLINGS
CHIVE -> CHIVES
CHIVER -> CHIVERS
CHIVVY -> CHIVVIED,CHIVVIES,CHIVVYING
CHLORIDE -> CHLORIDES
CHLORINATE -> CHLORINATED,CHLORINATING
CHLOROFLUOROCARBON -> CHLOROFLUOROCARBONS
CHLOROPLAST -> CHLOROPLASTS
CHOC -> CHOCS
CHOCK -> CHOCKED,CHOCKING,CHOCKS
CHOCOHOLIC -> CHOCOHOLICS
CHOCOLATE -> CHOCOLATES
CHOIC -> CHOICEST
CHOICE -> CHOICES
CHOIR -> CHOIRED,CHOIRS
CHOIRBOY -> CHOIRBOYS
CHOKE -> CHOKED,CHOKES,CHOKING
CHOKER -> CHOKERS
CHOMP -> CHOMPED,CHOMPING,CHOMPS
CHONDRITE -> CHONDRITES
CHOOSE -> CHOOSED,CHOOSES,CHOOSING,CHOSE,CHOSEN
CHOOSER -> CHOOSERS
CHOP -> CHOPPED,CHOPPING,CHOPS
CHOPPER -> CHOPPERING,CHOPPERS
CHOPSTICK -> CHOPSTICKS
CHORALE -> CHORALES
CHORD -> CHORDING,CHORDS
CHORDATE -> CHORDATES
CHORE -> CHORES
CHOREOGRAPH -> CHOREOGRAPHED,CHOREOGRAPHING,CHOREOGRAPHS
CHOREOGRAPHER -> CHOREOGRAPHERS
CHORISTER -> CHORISTERS
CHORTLE -> CHORTLED,CHORTLES,CHORTLING
CHORUS -> CHORUSED,CHORUSES,CHORUSING
CHOSE -> CHOSES,CHOSING
CHOUGH -> CHOUGHS
CHRISSAKE -> CHRISSAKES
CHRISTEN -> CHRISTENED,CHRISTENING
CHRISTENING -> CHRISTENINGS
CHRISTIAN -> CHRISTIANS
CHRISTIANISE -> CHRISTIANISED,CHRISTIANISING
CHRISTIANIZE -> CHRISTIANIZED,CHRISTIANIZING
CHRISTMASE -> CHRISTMASES
CHRISTOLOGY -> CHRISTOLOGIES
CHRISTY -> CHRISTIES
CHROMATICISM -> CHROMATICISMS
CHROMATOGRAM -> CHROMATOGRAMS
CHROMATOGRAPH -> CHROMATOGRAPHED,CHROMATOGRAPHS
CHROME -> CHROMED,CHROMES
CHROMIDE -> CHROMIDES
CHROMOSOME -> CHROMOSOMES
CHRONICLE -> CHRONICLED,CHRONICLES,CHRONICLING
CHRONICLER -> CHRONICLERS
CHRONO -> CHRONOS
CHRONOLOGY -> CHRONOLOGIES
CHRONOMETER -> CHRONOMETERS
CHRYSALID -> CHRYSALIDS
CHRYSALISE -> CHRYSALISES
CHRYSANTH -> CHRYSANTHS
CHRYSANTHEMUM -> CHRYSANTHEMUMS
CHUCK -> CHUCKED,CHUCKING,CHUCKS
CHUCKLE -> CHUCKLED,CHUCKLES,CHUCKLING
CHUFF -> CHUFFED,CHUFFING,CHUFFS
CHUG -> CHUGGED,CHUGGING,CHUGS
CHUKCHI -> CHUKCHIS
CHUKKA -> CHUKKAS
CHUM -> CHUMMED,CHUMS
CHUNK -> CHUNKED,CHUNKING,CHUNKS
CHUNKY -> CHUNKIER,CHUNKIES,CHUNKIEST
CHUNTER -> CHUNTERED,CHUNTERING,CHUNTERS
CHUR -> CHURRED,CHURRING
CHURCH -> CHURCHED,CHURCHES,CHURCHING,CHURCHS
CHURCHGO -> CHURCHGOING
CHURCHGOER -> CHURCHGOERS
CHURCHMAN -> CHURCHMANS,CHURCHMEN
CHURCHWARDEN -> CHURCHWARDENS
CHURCHYARD -> CHURCHYARDS
CHURL -> CHURLS
CHURN -> CHURNED,CHURNING,CHURNS
CHUTE -> CHUTED,CHUTES
CHUTNEY -> CHUTNEYS
CI -> CIS
CICADA -> CICADAS
CICHLID -> CICHLIDS
CIDER -> CIDERS
CIG -> CIGS
CIGAR -> CIGARS
CIGARETTE -> CIGARETTES
CIGGY -> CIGGIES
CINCH -> CINCHED
CINDER -> CINDERED,CINDERS
CINEMA -> CINEMAS
CINEMAGOER -> CINEMAGOERS
CIPHER -> CIPHERED,CIPHERS
CIRCLE -> CIRCLED,CIRCLES,CIRCLING
CIRCLET -> CIRCLETS
CIRCUIT -> CIRCUITED,CIRCUITING,CIRCUITS
CIRCULAR -> CIRCULARS
CIRCULARIZE -> CIRCULARIZED
CIRCULATE -> CIRCULATED,CIRCULATES,CIRCULATING
CIRCULATION -> CIRCULATIONS
CIRCUMCISE -> CIRCUMCISED,CIRCUMCISING
CIRCUMCISION -> CIRCUMCISIONS
CIRCUMFERENCE -> CIRCUMFERENCES
CIRCUMLOCUTION -> CIRCUMLOCUTIONS
CIRCUMNAVIGATE -> CIRCUMNAVIGATED,CIRCUMNAVIGATES,CIRCUMNAVIGATING
CIRCUMSCRIBE -> CIRCUMSCRIBED,CIRCUMSCRIBES,CIRCUMSCRIBING
CIRCUMSTANCE -> CIRCUMSTANCED,CIRCUMSTANCES
CIRCUMVENT -> CIRCUMVENTED,CIRCUMVENTING,CIRCUMVENTS
CIRCUS -> CIRCUSES
CISC -> CISCS
CIST -> CISTS
CISTERCIAN -> CISTERCIANS
CISTERN -> CISTERNS
CITADEL -> CITADELS
CITATION -> CITATIONS
CITE -> CITED,CITES,CITING
CITIZEN -> CITIZENS
CITY -> CITIED,CITIES,CITYS
CITYSCAPE -> CITYSCAPES
CIVET -> CIVETS
CIVIC -> CIVICS
CIVIL -> CIVILS
CIVILIAN -> CIVILIANS
CIVILIANISE -> CIVILIANISED,CIVILIANISING
CIVILISATION -> CIVILISATIONS
CIVILISE -> CIVILISED,CIVILISES,CIVILISING
CIVILITY -> CIVILITIES
CIVILIZATION -> CIVILIZATIONS
CIVITA -> CIVITAS
CIVITATE -> CIVITATES
CIVVY -> CIVVIES
CIYM -> CIYMS
CLACK -> CLACKED,CLACKING
CLAD -> CLADDING,CLADS
CLADE -> CLADES
CLAE -> CLAES
CLAIM -> CLAIMED,CLAIMING,CLAIMS
CLAIMANT -> CLAIMANTS
CLAIRVOYANT -> CLAIRVOYANTS
CLAM -> CLAMMED,CLAMMING,CLAMS
CLAMBER -> CLAMBERED,CLAMBERING,CLAMBERS
CLAMOUR -> CLAMOURED,CLAMOURING,CLAMOURS
CLAMP -> CLAMPED,CLAMPING,CLAMPS
CLAN -> CLANS
CLANG -> CLANGING,CLANGS
CLANGE -> CLANGED
CLANK -> CLANKED,CLANKING,CLANKS
CLANSMAN -> CLANSMEN
CLAP -> CLAPPED,CLAPPING,CLAPS
CLAPPER -> CLAPPERS
CLARET -> CLARETS
CLARIFICATION -> CLARIFICATIONS
CLARIFY -> CLARIFIED,CLARIFIES,CLARIFYING
CLARIN -> CLARINS
CLARINET -> CLARINETS
CLARISWORK -> CLARISWORKS
CLASH -> CLASHED,CLASHES,CLASHING
CLASP -> CLASPED,CLASPING,CLASPS
CLASPER -> CLASPERS
CLASS -> CLASSED,CLASSES,CLASSING
CLASSIC -> CLASSICS
CLASSICAL -> CLASSICALS
CLASSICIST -> CLASSICISTS
CLASSIFICATION -> CLASSIFICATIONS
CLASSIFIED -> CLASSIFIEDS
CLASSIFIER -> CLASSIFIERS
CLASSIFY -> CLASSIFIED,CLASSIFIES,CLASSIFYING
CLASSMATE -> CLASSMATES
CLASSROOM -> CLASSROOMS
CLASSY -> CLASSIER,CLASSIEST
CLAST -> CLASTS
CLASTIC -> CLASTICS
CLATTER -> CLATTERED,CLATTERING,CLATTERS
CLAUSE -> CLAUSES
CLAW -> CLAWED,CLAWING,CLAWS
CLAY -> CLAYED,CLAYS
CLEAN -> CLEANED,CLEANER,CLEANEST,CLEANING,CLEANS
CLEANER -> CLEANERS
CLEANSE -> CLEANSED,CLEANSES,CLEANSING
CLEANSER -> CLEANSERS
CLEAR -> CLEARED,CLEARER,CLEAREST,CLEARING,CLEARS
CLEARANCE -> CLEARANCES
CLEARER -> CLEARERS
CLEARING -> CLEARINGS
CLEARINGHOUSE -> CLEARINGHOUSES
CLEARWATE -> CLEARWATER
CLEAT -> CLEATED,CLEATING,CLEATS
CLEAVAGE -> CLEAVAGES
CLEAVE -> CLEAVED,CLEAVES,CLEAVING
CLEF -> CLEFS
CLEFT -> CLEFTS
CLENCH -> CLENCHED,CLENCHES,CLENCHING
CLERGYMAN -> CLERGYMEN
CLERIC -> CLERICS
CLERK -> CLERKING,CLERKS
CLERKSHIP -> CLERKSHIPS
CLEVE -> CLEVES
CLEVER -> CLEVERER,CLEVEREST
CLICHE -> CLICHES
CLICK -> CLICKED,CLICKING,CLICKS
CLIENT -> CLIENTS
CLIENTELE -> CLIENTELES
CLIFF -> CLIFFS
CLIFFTOP -> CLIFFTOPS
CLIMATE -> CLIMATES
CLIMATOLOGIST -> CLIMATOLOGISTS
CLIMAX -> CLIMAXED,CLIMAXES,CLIMAXING
CLIMB -> CLIMBED,CLIMBING,CLIMBS
CLIMBER -> CLIMBERS
CLIME -> CLIMES
CLINCH -> CLINCHED,CLINCHES,CLINCHING
CLING -> CLINGING,CLINGS,CLUNG
CLINIC -> CLINICS
CLINICIAN -> CLINICIANS
CLINK -> CLINKED,CLINKING,CLINKS
CLINKER -> CLINKERED,CLINKERING,CLINKERS
CLINT -> CLINTS
CLIP -> CLIPPED,CLIPPING,CLIPS
CLIPBOARD -> CLIPBOARDS
CLIPPER -> CLIPPERS
CLIPPING -> CLIPPINGS
CLIQUE -> CLIQUES
CLO -> CLOS
CLOAK -> CLOAKED,CLOAKING,CLOAKS
CLOAKROOM -> CLOAKROOMS
CLOBBER -> CLOBBERED,CLOBBERING
CLOCH -> CLOCHES
CLOCK -> CLOCKED,CLOCKING,CLOCKS
CLOCKMAKER -> CLOCKMAKERS
CLOD -> CLODS
CLOG -> CLOGGED,CLOGGING,CLOGS
CLOISTER -> CLOISTERED,CLOISTERS
CLOMP -> CLOMPED,CLOMPING
CLON -> CLONED,CLONING
CLONE -> CLONES
CLONER -> CLONERS
CLONK -> CLONKED,CLONKING,CLONKS
CLOP -> CLOPPED,CLOPPING,CLOPS
CLOSE -> CLOSED,CLOSER,CLOSES,CLOSEST,CLOSING
CLOSET -> CLOSETED,CLOSETS,CLOSETTING
CLOSURE -> CLOSURES
CLOT -> CLOTS,CLOTTED,CLOTTING
CLOTH -> CLOTHS
CLOTHE -> CLOATHING,CLOTHED,CLOTHES
CLOTHIER -> CLOTHIERS
CLOTHWORKER -> CLOTHWORKERS
CLOUD -> CLOUDED,CLOUDING,CLOUDS
CLOUT -> CLOUTED,CLOUTING,CLOUTS
CLOVE -> CLOVES
CLOVER -> CLOVERS
CLOWN -> CLOWNING,CLOWNS
CLTHE -> CLOTHING,CLUTHING
CLUB -> CLUBBED,CLUBBING,CLUBS
CLUBBER -> CLUBBERS
CLUBGOER -> CLUBGOERS
CLUBMAN -> CLUBMEN
CLUBMOSS -> CLUBMOSSES
CLUBREP -> CLUBREPS
CLUCK -> CLUCKED,CLUCKING,CLUCKS
CLUE -> CLUED,CLUES
CLUMP -> CLUMPED,CLUMPING,CLUMPS
CLUMSY -> CLUMSIER,CLUMSIEST
CLUNK -> CLUNKED,CLUNKING,CLUNKS
CLUSTER -> CLUSTERED,CLUSTERING,CLUSTERS
CLUSTERER -> CLUSTERERS
CLUTCH -> CLUTCHED,CLUTCHES,CLUTCHING
CLUTTER -> CLUTTERED,CLUTTERING,CLUTTERS
CLYDESIDER -> CLYDESIDERS
CM -> CMS
CMO -> CMOS
CNE -> CNES
CNIDARIAN -> CNIDARIANS
COACH -> COACHED,COACHES,COACHING
COACHBUILDER -> COACHBUILDERS
COACHLOAD -> COACHLOADS
COACHMAKER -> COACHMAKERS
COACHMAN -> COACHMEN
COAGULATE -> COAGULATED,COAGULATES,COAGULATING
COAL -> COALING,COALS
COALESCE -> COALESCED,COALESCES,COALESCING
COALFIELD -> COALFIELDS
COALITION -> COALITIONS
COALITIONIST -> COALITIONISTS
COALMINE -> COALMINES,COALMINING
COALMINER -> COALMINERS
COARSE -> COARSER,COARSEST,COARSING
COARSEN -> COARSENED,COARSENING,COARSENS
COAST -> COASTED,COASTING,COASTS
COASTER -> COASTERS
COASTGUARD -> COASTGUARDS
COASTLAND -> COASTLANDS
COASTLINE -> COASTLINES
COAT -> COATED,COATING,COATS
COATHANGER -> COATHANGERS
COATING -> COATINGS
COAUTHOR -> COAUTHORS
COAX -> COAXED,COAXES,COAXING
COB -> COBBED,COBS
COBBLE -> COBBLED,COBBLES,COBBLING
COBBLER -> COBBLERS
COBBLESTONE -> COBBLESTONES
COBRA -> COBRAS
COBWEB -> COBWEBBED,COBWEBS
COCCOLITH -> COCCOLITHS
COCERE -> COCERES
COCK -> COCKED,COCKING,COCKS
COCKATOO -> COCKATOOS
COCKEREL -> COCKERELS
COCKFIGHT -> COCKFIGHTING,COCKFIGHTS
COCKLE -> COCKLES,COCKLING
COCKLER -> COCKLERS
COCKNEY -> COCKNEYS
COCKPIT -> COCKPITS
COCKROACH -> COCKROACHES
COCKTAIL -> COCKTAILS
COCKY -> COCKIER,COCKIEST
COCONUT -> COCONUTS
COCOON -> COCOONED,COCOONING,COCOONS
COD -> CODDING,CODS
CODDLE -> CODDLED,CODDLING
CODE -> CODED,CODES,CODING
CODEBREAKER -> CODEBREAKERS
CODEMASTER -> CODEMASTERS
CODENAME -> CODENAMED,CODENAMES
CODER -> CODERS
CODEX -> CODEXES,CODICES
CODGER -> CODGERS
CODICIL -> CODICILS
CODIFY -> CODIFIED,CODIFIES,CODIFYING
CODING -> CODINGS
CODON -> CODONS
CODPIECE -> CODPIECES
COEFFICIENT -> COEFFICIENTS
COELACANTH -> COELACANTHS
COELENTERATE -> COELENTERATES
COELIAC -> COELIACS
COELUROSAUR -> COELUROSAURS
COERCE -> COERCED,COERCES,COERCING
COEXIST -> COEXISTED,COEXISTING,COEXISTS
COFACTOR -> COFACTORS
COFFEE -> COFFEES
COFFER -> COFFERING,COFFERS
COFFIN -> COFFINS
COFFINE -> COFFINED
COG -> COGS
COGEN -> COGENS
COGNAC -> COGNACS
COGNATE -> COGNATES
COGNITION -> COGNITIONS
COGNO -> COGNOS
COHABIT -> COHABITED,COHABITING,COHABITS
COHABITANT -> COHABITANTS
COHABITEE -> COHABITEES
COHEIR -> COHEIRS
COHEIRESS -> COHEIRESSES
COHER -> COHERED,COHERING
COHERE -> COHERES
COHORT -> COHORTING,COHORTS
COIFF -> COIFFED
COIFFEUR -> COIFFEURED,COIFFEURS
COIFFURE -> COIFFURED,COIFFURES,COIFFURING
COIL -> COILED,COILING,COILS
COIN -> COINED,COINING,COINS
COINAGE -> COINAGES
COINCIDE -> COINCIDED,COINCIDES,COINCIDING
COINCIDENCE -> COINCIDENCES
COKE -> COKED,COKES,COKING
COL -> COLS
COLA -> COLAS
COLANDER -> COLANDERS
COLD -> COLDER,COLDEST,COLDS
COLE -> COLES
COLITIC -> COLITICS
COLLABORATE -> COLLABORATED,COLLABORATES,COLLABORATING
COLLABORATION -> COLLABORATIONS
COLLABORATOR -> COLLABORATORS
COLLAGE -> COLLAGED,COLLAGES
COLLAGEN -> COLLAGENS
COLLAPSE -> COLLAPSED,COLLAPSES,COLLAPSING
COLLAR -> COLLARS
COLLARE -> COLLARED,COLLARING
COLLATE -> COLLATED,COLLATES,COLLATING
COLLATERAL -> COLLATERALS
COLLATOR -> COLLATORS
COLLEAGUE -> COLLEAGUES
COLLECT -> COLLECTED,COLLECTING,COLLECTS
COLLECTABLE -> COLLECTABLES
COLLECTIBLE -> COLLECTIBLES
COLLECTION -> COLLECTIONS
COLLECTIVE -> COLLECTIVES
COLLECTIVITY -> COLLECTIVITIES
COLLECTIVIZE -> COLLECTIVIZED
COLLECTOR -> COLLECTORS
COLLEGE -> COLLEGES
COLLEGIAN -> COLLEGIANS
COLLIDE -> COLLIDED,COLLIDES,COLLIDING
COLLIER -> COLLIERS
COLLIERY -> COLLIERIES
COLLISION -> COLLISIONS
COLLOCATE -> COLLOCATES
COLLOCATION -> COLLOCATIONS
COLLOID -> COLLOIDS
COLLOP -> COLLOPS
COLLOQUIALISM -> COLLOQUIALISMS
COLLUDE -> COLLUDED,COLLUDES,COLLUDING
COLLY -> COLLIES,COLLYER
COLOBINE -> COLOBINES
COLOMBIAN -> COLOMBIANS
COLON -> COLONS
COLONE -> COLONES
COLONEL -> COLONELS
COLONIAL -> COLONIALS
COLONIALIST -> COLONIALISTS
COLONISE -> COLONISED,COLONISES,COLONISING
COLONISER -> COLONISERS
COLONIST -> COLONISTS
COLONIZE -> COLONIZED,COLONIZES,COLONIZING
COLONIZER -> COLONIZERS
COLONNADE -> COLONNADES
COLONOCYTE -> COLONOCYTES
COLONOSCOPY -> COLONOSCOPIES
COLONY -> COLONIES
COLOR -> COLORS
COLORANT -> COLORANTS
COLORE -> COLORED,COLORES,COLORING
COLOSSIAN -> COLOSSIANS
COLOUR -> COLOURED,COLOURING,COLOURS
COLOURANT -> COLOURANTS
COLOURED -> COLOUREDS
COLOURING -> COLOURINGS
COLOURIST -> COLOURISTS
COLOURWAY -> COLOURWAYS
COLT -> COLTING,COLTS
COLUGO -> COLUGOS
COLUMN -> COLUMNED,COLUMNS
COLUMNIST -> COLUMNISTS
COM -> COMMING,COMS
COMA -> COMAS
COMANDANTE -> COMANDANTES
COMB -> COMBED,COMBING,COMBS
COMBAT -> COMBATED,COMBATING,COMBATS,COMBATTED,COMBATTING
COMBATANT -> COMBATANTS
COMBE -> COMBES
COMBER -> COMBERS
COMBINATION -> COMBINATIONS
COMBINE -> COMBINED,COMBINES,COMBINING
COMBING -> COMBINGS
COMBO -> COMBOS
COMBUST -> COMBUSTED,COMBUSTING
COMBUSTIBLE -> COMBUSTIBLES
COME -> CAME,COMED,COMEING,COMES,COMETH,COMING
COMEBACK -> COMEBACKS
COMEDIAN -> COMEDIANS
COMEDY -> COMEDIES
COMER -> COMERS
COMET -> COMETS
COMFIT -> COMFITS
COMFORT -> COMFORTED,COMFORTING,COMFORTS
COMFORTER -> COMFORTERS
COMIC -> COMICS
COMIGRATE -> COMIGRATED,COMIGRATES,COMIGRATING
COMING -> COMINGS
COMITE -> COMITES
COMM -> COMMS
COMMA -> COMMAS
COMMAND -> COMMANDED,COMMANDING,COMMANDS
COMMANDEER -> COMMANDEERED,COMMANDEERING
COMMANDER -> COMMANDERS
COMMANDMENT -> COMMANDMENTS
COMMANDO -> COMMANDOS
COMMEMMORATE -> COMMEMMORATES,COMMEMMORATING
COMMEMORATE -> COMMEMORATED,COMMEMORATES,COMMEMORATING
COMMEMORATION -> COMMEMORATIONS
COMMENCE -> COMMENCED,COMMENCES,COMMENCING
COMMEND -> COMMENDED,COMMENDING,COMMENDS
COMMENDATION -> COMMENDATIONS
COMMENSAL -> COMMENSALS
COMMENT -> COMMENTED,COMMENTING,COMMENTS
COMMENTARY -> COMMENTARIES
COMMENTATE -> COMMENTATED,COMMENTATES,COMMENTATING
COMMENTATOR -> COMMENTATORS
COMMERCIAL -> COMMERCIALS
COMMERCIALISE -> COMMERCIALISED,COMMERCIALISING
COMMERCIALIZE -> COMMERCIALIZED,COMMERCIALIZING
COMMIE -> COMMIES
COMMINGE -> COMMINGES
COMMINGLE -> COMMINGLED,COMMINGLING
COMMISERATE -> COMMISERATED,COMMISERATES,COMMISERATING
COMMISERATION -> COMMISERATIONS
COMMISSAR -> COMMISSARS
COMMISSION -> COMMISSIONED,COMMISSIONING,COMMISSIONS
COMMISSIONAIRE -> COMMISSIONAIRES
COMMISSIONER -> COMMISSIONERS
COMMIT -> COMMITED,COMMITING,COMMITS,COMMITTED,COMMITTING
COMMITMENT -> COMMITMENTS
COMMITTAL -> COMMITTALS
COMMITTEE -> COMMITTEES
COMMITTEEMAN -> COMMITTEEMEN
COMMITTMENT -> COMMITTMENTS
COMMODE -> COMMODES
COMMODITY -> COMMODITIES
COMMODORE -> COMMODORES
COMMONALITY -> COMMONALITIES
COMMONE -> COMMONER,COMMONEST
COMMONER -> COMMONERS
COMMONPLACE -> COMMONPLACES
COMMUNE -> COMMUNED,COMMUNES,COMMUNING
COMMUNICANT -> COMMUNICANTS
COMMUNICATE -> COMMUNICATED,COMMUNICATES,COMMUNICATING
COMMUNICATION -> COMMUNICATIONS
COMMUNICATOR -> COMMUNICATORS
COMMUNION -> COMMUNIONS
COMMUNIST -> COMMUNISTS
COMMUNITA -> COMMUNITAS
COMMUNITY -> COMMUNITIES
COMMUTATOR -> COMMUTATORS
COMMUTE -> COMMUTED,COMMUTES,COMMUTING
COMMUTER -> COMMUTERS
COMP -> COMPING,COMPS
COMPACT -> COMPACTED,COMPACTER,COMPACTING,COMPACTS
COMPACTOR -> COMPACTORS
COMPADRE -> COMPADRES
COMPANION -> COMPANIONING,COMPANIONS
COMPANY -> COMPANIES,COMPANYING,COMPANYS
COMPARATIVE -> COMPARATIVES
COMPARATOR -> COMPARATORS
COMPARE -> COMPARED,COMPARES,COMPARING
COMPARISON -> COMPARISONS
COMPARTMENT -> COMPARTMENTED,COMPARTMENTS
COMPARTMENTALISE -> COMPARTMENTALISED,COMPARTMENTALISES,COMPARTMENTALISING
COMPARTMENTALIZE -> COMPARTMENTALIZED,COMPARTMENTALIZES,COMPARTMENTALIZING
COMPASS -> COMPASSED,COMPASSES
COMPATE -> COMPATED
COMPATIBLE -> COMPATIBLES
COMPATRIOT -> COMPATRIOTS
COMPEL -> COMPELLED,COMPELLING,COMPELS
COMPENDIUM -> COMPENDIA,COMPENDIUMS
COMPENSATE -> COMPENSATED,COMPENSATES,COMPENSATING
COMPENSATION -> COMPENSATIONS
COMPER -> COMPERED,COMPERING,COMPERS
COMPETE -> COMPETED,COMPETES,COMPETING
COMPETENCE -> COMPETENCES
COMPETENCY -> COMPETENCIES
COMPETITION -> COMPETITIONS
COMPETITOR -> COMPETITORS
COMPILATION -> COMPILATIONS
COMPILE -> COMPILED,COMPILES,COMPILING
COMPILER -> COMPILERS
COMPLAIN -> COMPLAINED,COMPLAINING,COMPLAINS
COMPLAINANT -> COMPLAINANTS
COMPLAINER -> COMPLAINERS
COMPLAINT -> COMPLAINTS
COMPLEMENT -> COMPLEMENTED,COMPLEMENTING,COMPLEMENTS
COMPLEMENTARY -> COMPLEMENTARIES
COMPLETE -> COMPLETED,COMPLETER,COMPLETES,COMPLETEST,COMPLETING
COMPLETION -> COMPLETIONS
COMPLEX -> COMPLEXED,COMPLEXES,COMPLEXING,COMPLEXS
COMPLEXION -> COMPLEXIONS
COMPLEXITY -> COMPLEXITIES
COMPLIANCE -> COMPLIANCES
COMPLICATE -> COMPLICATED,COMPLICATES,COMPLICATING
COMPLICATION -> COMPLICATIONS
COMPLIMENT -> COMPLIMENTED,COMPLIMENTING,COMPLIMENTS
COMPLY -> COMPLIED,COMPLIES,COMPLYING
COMPONENT -> COMPONENTS
COMPORT -> COMPORTED,COMPORTING,COMPORTS
COMPOSE -> COMPOSED,COMPOSES,COMPOSING
COMPOSER -> COMPOSERS
COMPOSIT -> COMPOSITED,COMPOSITING,COMPOSITS
COMPOSITE -> COMPOSITES
COMPOSITION -> COMPOSITIONS
COMPOSITOR -> COMPOSITORS
COMPOST -> COMPOSTED,COMPOSTING,COMPOSTS
COMPOUND -> COMPOUNDED,COMPOUNDING,COMPOUNDS
COMPREHEND -> COMPREHENDED,COMPREHENDING,COMPREHENDS
COMPREHENSIVE -> COMPREHENSIVES
COMPREND -> COMPRENDS
COMPRESS -> COMPRESSED,COMPRESSES,COMPRESSING
COMPRESSION -> COMPRESSIONS
COMPRESSOR -> COMPRESSORS
COMPRISE -> COMPRISED,COMPRISES,COMPRISING
COMPROMISE -> COMPROMISED,COMPROMISES,COMPROMISING
COMPROMISER -> COMPROMISERS
COMPULSION -> COMPULSIONS
COMPUNCTION -> COMPUNCTIONS
COMPUTATION -> COMPUTATIONS
COMPUTE -> COMPUTED,COMPUTES,COMPUTING
COMPUTER -> COMPUTERED,COMPUTERS
COMPUTERISE -> COMPUTERISED,COMPUTERISES,COMPUTERISING
COMPUTERIZE -> COMPUTERIZED,COMPUTERIZING
COMRADE -> COMRADES
COMUNICACIONE -> COMUNICACIONES
COMUNIDADE -> COMUNIDADES
CON -> CONED,CONING,CONNED,CONNING,CONS
CONC -> CONCS
CONCATENATE -> CONCATENATED,CONCATENATES,CONCATENATING
CONCEAL -> CONCEALED,CONCEALING,CONCEALS
CONCEALMENT -> CONCEALMENTS
CONCEDE -> CONCEDED,CONCEDES,CONCEDING
CONCEIT -> CONCEITS
CONCEIVE -> CONCEIVED,CONCEIVES,CONCEIVING
CONCELEBRATE -> CONCELEBRATED,CONCELEBRATING
CONCENTRATE -> CONCENTRATED,CONCENTRATES,CONCENTRATING
CONCENTRATION -> CONCENTRATIONS
CONCENTRATOR -> CONCENTRATORS
CONCEPT -> CONCEPTS
CONCEPTION -> CONCEPTIONS
CONCEPTUALISATION -> CONCEPTUALISATIONS
CONCEPTUALISE -> CONCEPTUALISED,CONCEPTUALISES,CONCEPTUALISING
CONCEPTUALIZATION -> CONCEPTUALIZATIONS
CONCEPTUALIZE -> CONCEPTUALIZED,CONCEPTUALIZES,CONCEPTUALIZING
CONCERN -> CONCERNED,CONCERNING,CONCERNS
CONCERT -> CONCERTING,CONCERTS
CONCERTO -> CONCERTOS
CONCESSION -> CONCESSIONS
CONCESSIONAIRE -> CONCESSIONAIRES
CONCIERGE -> CONCIERGES
CONCILIATE -> CONCILIATED,CONCILIATING
CONCILIATOR -> CONCILIATORS
CONCLAVE -> CONCLAVES
CONCLUDE -> CONCLUDED,CONCLUDES,CONCLUDING
CONCLUSION -> CONCLUSIONS
CONCOCT -> CONCOCTED,CONCOCTING,CONCOCTS
CONCOCTION -> CONCOCTIONS
CONCOMITANT -> CONCOMITANTS
CONCORDANCE -> CONCORDANCES,CONCORDANCING
CONCOURSE -> CONCOURSES
CONCRETE -> CONCRETED,CONCRETES,CONCRETING
CONCRETION -> CONCRETIONS
CONCUBINE -> CONCUBINES
CONCUR -> CONCURRED,CONCURRING,CONCURS
CONCUSS -> CONCUSSED,CONCUSSING
CONDEMN -> CONDEMNED,CONDEMNING,CONDEMNS
CONDEMNATION -> CONDEMNATIONS
CONDENSE -> CONDENSED,CONDENSES,CONDENSING
CONDESCEND -> CONDESCENDED,CONDESCENDING,CONDESCENDS
CONDIMENT -> CONDIMENTS
CONDITION -> CONDITIONED,CONDITIONING,CONDITIONS
CONDITIONAL -> CONDITIONALS
CONDITIONER -> CONDITIONERS
CONDOLENCE -> CONDOLENCES
CONDOM -> CONDOMS
CONDOMINIUM -> CONDOMINIUMS
CONDON -> CONDONING
CONDONE -> CONDONED,CONDONES
CONDOR -> CONDORS
CONDUCE -> CONDUCED,CONDUCES
CONDUCT -> CONDUCTED,CONDUCTING,CONDUCTS
CONDUCTANCE -> CONDUCTANCES
CONDUCTIVITY -> CONDUCTIVITIES
CONDUCTOR -> CONDUCTORS
CONDUIT -> CONDUITS
CONE -> CONES
CONFECTION -> CONFECTIONS
CONFECTIONER -> CONFECTIONERS
CONFEDERATE -> CONFEDERATED,CONFEDERATES,CONFEDERATING
CONFEDERATION -> CONFEDERATIONS
CONFER -> CONFERING,CONFERRED,CONFERRING,CONFERS
CONFEREE -> CONFEREES
CONFERENCE -> CONFERENCES
CONFESS -> CONFESSED,CONFESSES,CONFESSING
CONFESSION -> CONFESSIONS
CONFESSIONAL -> CONFESSIONALS
CONFESSOR -> CONFESSORS
CONFIDANT -> CONFIDANTS
CONFIDANTE -> CONFIDANTES
CONFIDE -> CONFIDED,CONFIDES,CONFIDING
CONFIDENCE -> CONFIDENCES
CONFIGURATION -> CONFIGURATIONS
CONFIGURE -> CONFIGURED,CONFIGURES,CONFIGURING
CONFINE -> CONFINED,CONFINES,CONFINING
CONFINEMENT -> CONFINEMENTS
CONFIRM -> CONFIRMED,CONFIRMING,CONFIRMS
CONFIRMATION -> CONFIRMATIONS
CONFISCATE -> CONFISCATED,CONFISCATES,CONFISCATING
CONFISCATION -> CONFISCATIONS
CONFLATE -> CONFLATED,CONFLATES,CONFLATING
CONFLICT -> CONFLICTED,CONFLICTING,CONFLICTS
CONFLUENCE -> CONFLUENCES
CONFORM -> CONFORMED,CONFORMING,CONFORMS
CONFORMATION -> CONFORMATIONS
CONFORMIST -> CONFORMISTS
CONFOUND -> CONFOUNDED,CONFOUNDING,CONFOUNDS
CONFOUNDER -> CONFOUNDERS
CONFRONT -> CONFRONTED,CONFRONTING,CONFRONTS
CONFRONTATION -> CONFRONTATIONS
CONFUCIAN -> CONFUCIANS
CONFUSE -> CONFUSED,CONFUSES,CONFUSING
CONFUSION -> CONFUSIONS
CONFUTE -> CONFUTED,CONFUTES
CONGEAL -> CONGEALED,CONGEALING,CONGEALS
CONGENER -> CONGENERS
CONGESTION -> CONGESTIONS
CONGLOMERATE -> CONGLOMERATES,CONGLOMERATING
CONGLOMERATION -> CONGLOMERATIONS
CONGRAT -> CONGRATS
CONGRATULATE -> CONGRATULATED,CONGRATULATES,CONGRATULATING
CONGREGANT -> CONGREGANTS
CONGREGATE -> CONGREGATED,CONGREGATES,CONGREGATING
CONGREGATION -> CONGREGATIONS
CONGREGATIONALIST -> CONGREGATIONALISTS
CONGRESS -> CONGRESSED,CONGRESSES
CONGRESSMAN -> CONGRESSMEN
CONGRUENCE -> CONGRUENCES
CONIFER -> CONIFERS
CONJECTURE -> CONJECTURED,CONJECTURES,CONJECTURING
CONJOIN -> CONJOINED,CONJOINING,CONJOINS
CONJONCTURE -> CONJONCTURES
CONJUGATE -> CONJUGATED,CONJUGATES,CONJUGATING
CONJUNCT -> CONJUNCTS
CONJUNCTION -> CONJUNCTIONS
CONJUNCTURE -> CONJUNCTURES
CONJURE -> CONJURED,CONJURES,CONJURING
CONJUROR -> CONJURORS
CONK -> CONKED,CONKING,CONKS
CONKER -> CONKERING,CONKERS
CONMAN -> CONMEN
CONNECT -> CONNECTED,CONNECTING,CONNECTS
CONNECTION -> CONNECTIONS
CONNECTIVE -> CONNECTIVES
CONNECTOR -> CONNECTORS
CONNEXION -> CONNEXIONS
CONNIVE -> CONNIVED,CONNIVES,CONNIVING
CONNOISSEUR -> CONNOISSEURS
CONNOTATION -> CONNOTATIONS
CONNOTE -> CONNOTED,CONNOTES,CONNOTING
CONODONT -> CONODONTS
CONQUER -> CONQUERED,CONQUERING,CONQUERS
CONQUEROR -> CONQUERORS
CONQUEST -> CONQUESTS
CONQUISTADOR -> CONQUISTADORES,CONQUISTADORS
CONSCIENCE -> CONSCIENCES
CONSCIOUSNESS -> CONSCIOUSNESSES
CONSCRIPT -> CONSCRIPTED,CONSCRIPTING,CONSCRIPTS
CONSECRATE -> CONSECRATED,CONSECRATES,CONSECRATING
CONSENSY -> CONSENSYS
CONSENT -> CONSENTED,CONSENTING,CONSENTS
CONSEQUENCE -> CONSEQUENCES
CONSERVATIONIST -> CONSERVATIONISTS
CONSERVATIVE -> CONSERVATIVES
CONSERVATOR -> CONSERVATORS
CONSERVATORY -> CONSERVATORIES
CONSERVE -> CONSERVED,CONSERVES,CONSERVING
CONSERVER -> CONSERVERS
CONSIDER -> CONSIDERED,CONSIDERING,CONSIDERS
CONSIDERATION -> CONSIDERATIONS
CONSIGN -> CONSIGNED,CONSIGNING,CONSIGNS
CONSIGNEE -> CONSIGNEES
CONSIGNMENT -> CONSIGNMENTS
CONSIGNOR -> CONSIGNORS
CONSIST -> CONSISTED,CONSISTING,CONSISTS
CONSISTENCY -> CONSISTENCIES
CONSOL -> CONSOLS
CONSOLATION -> CONSOLATIONS
CONSOLE -> CONSOLED,CONSOLES,CONSOLING
CONSOLIDATE -> CONSOLIDATED,CONSOLIDATES,CONSOLIDATING
CONSOLIDATION -> CONSOLIDATIONS
CONSONANCE -> CONSONANCES
CONSONANT -> CONSONANTS
CONSORT -> CONSORTED,CONSORTING,CONSORTS
CONSORTIUM -> CONSORTIUMS
CONSPECIFIC -> CONSPECIFICS
CONSPIRACY -> CONSPIRACIES
CONSPIRATOR -> CONSPIRATORS
CONSPIRE -> CONSPIRED,CONSPIRES,CONSPIRING
CONSTABLE -> CONSTABLES
CONSTABULARY -> CONSTABULARIES
CONSTANT -> CONSTANTS
CONSTELLATION -> CONSTELLATIONS
CONSTIPATE -> CONSTIPATED,CONSTIPATING
CONSTITUENCY -> CONSTITUENCIES
CONSTITUENT -> CONSTITUENTS
CONSTITUTE -> CONSTITUTED,CONSTITUTES,CONSTITUTING
CONSTITUTION -> CONSTITUTIONS
CONSTITUTIONALIST -> CONSTITUTIONALISTS
CONSTRAIN -> CONSTRAINED,CONSTRAINING,CONSTRAINS
CONSTRAINT -> CONSTRAINTS
CONSTRICT -> CONSTRICTED,CONSTRICTING,CONSTRICTS
CONSTRICTION -> CONSTRICTIONS
CONSTRICTOR -> CONSTRICTORS
CONSTRUCT -> CONSTRUCTED,CONSTRUCTING,CONSTRUCTS
CONSTRUCTION -> CONSTRUCTIONS
CONSTRUCTOR -> CONSTRUCTORS
CONSTRUE -> CONSTRUED,CONSTRUES,CONSTRUING
CONSUETUDINE -> CONSUETUDINES
CONSUL -> CONSULS
CONSULATE -> CONSULATES
CONSULT -> CONSULTED,CONSULTING,CONSULTS
CONSULTANCY -> CONSULTANCIES
CONSULTANT -> CONSULTANTS
CONSULTATION -> CONSULTATIONS
CONSULTEE -> CONSULTEES
CONSULTER -> CONSULTERS
CONSUMABLE -> CONSUMABLES
CONSUME -> CONSUMED,CONSUMES,CONSUMING
CONSUMER -> CONSUMERS
CONSUMMATE -> CONSUMMATED,CONSUMMATES,CONSUMMATING
CONTACT -> CONTACTED,CONTACTING,CONTACTS
CONTAIN -> CONTAINED,CONTAINING,CONTAINS
CONTAINER -> CONTAINERS
CONTAMINANT -> CONTAMINANTS
CONTAMINATE -> CONTAMINATED,CONTAMINATES,CONTAMINATING
CONTEMPLATE -> CONTEMPLATED,CONTEMPLATES,CONTEMPLATING
CONTEMPLATIVE -> CONTEMPLATIVES
CONTEMPORARY -> CONTEMPORARIES
CONTEMPT -> CONTEMPTS
CONTEND -> CONTENDED,CONTENDING,CONTENDS
CONTENDER -> CONTENDERS
CONTENT -> CONTENTED,CONTENTING,CONTENTS
CONTENTION -> CONTENTIONS
CONTEST -> CONTESTED,CONTESTING,CONTESTS
CONTESTANT -> CONTESTANTS
CONTEXT -> CONTEXTS
CONTEXTUALISE -> CONTEXTUALISED,CONTEXTUALISING
CONTEXTUALIZE -> CONTEXTUALIZED,CONTEXTUALIZING
CONTIG -> CONTIGS
CONTINENT -> CONTINENTS
CONTINENTAL -> CONTINENTALS
CONTINGENCY -> CONTINGENCIES
CONTINGENT -> CONTINGENTS
CONTINUATION -> CONTINUATIONS
CONTINUE -> CONTINUED,CONTINUEING,CONTINUES,CONTINUING
CONTINUITY -> CONTINUITIES
CONTORT -> CONTORTED,CONTORTING,CONTORTS
CONTORTION -> CONTORTIONS
CONTOUR -> CONTOURED,CONTOURING,CONTOURS
CONTRA -> CONTRAS
CONTRACEPTIVE -> CONTRACEPTIVES
CONTRACT -> CONTRACTED,CONTRACTING,CONTRACTS
CONTRACTION -> CONTRACTIONS
CONTRACTOR -> CONTRACTORS
CONTRADICT -> CONTRADICTED,CONTRADICTING,CONTRADICTS
CONTRADICTION -> CONTRADICTIONS
CONTRAINDICATE -> CONTRAINDICATED
CONTRAINDICATION -> CONTRAINDICATIONS
CONTRAPTION -> CONTRAPTIONS
CONTRARIANT -> CONTRARIANTS
CONTRARY -> CONTRARIES
CONTRAST -> CONTRASTED,CONTRASTING,CONTRASTS
CONTRAVENE -> CONTRAVENED,CONTRAVENES,CONTRAVENING
CONTRAVENTION -> CONTRAVENTIONS
CONTRIBUTE -> CONTRIBUTED,CONTRIBUTES,CONTRIBUTING
CONTRIBUTION -> CONTRIBUTIONS
CONTRIBUTOR -> CONTRIBUTORS
CONTRIVANCE -> CONTRIVANCES
CONTRIVE -> CONTRIVED,CONTRIVES,CONTRIVING
CONTROL -> CONTROLLED,CONTROLLING,CONTROLS
CONTROLLER -> CONTROLLERS
CONTROVERSY -> CONTROVERSIES
CONTROVERT -> CONTROVERTED,CONTROVERTING,CONTROVERTS
CONTUSION -> CONTUSIONS
CONUNDRUM -> CONUNDRUMS
CONURBATION -> CONURBATIONS
CONVALESCE -> CONVALESCED,CONVALESCING
CONVALESCENT -> CONVALESCENTS
CONVECT -> CONVECTING,CONVECTS
CONVEN -> CONVENING
CONVENE -> CONVENED,CONVENES
CONVENER -> CONVENERS
CONVENIEN -> CONVENIENS
CONVENIENCE -> CONVENIENCES
CONVENOR -> CONVENORS
CONVENT -> CONVENTED,CONVENTS
CONVENTICLE -> CONVENTICLES
CONVENTION -> CONVENTIONS
CONVENTIONALIST -> CONVENTIONALISTS
CONVERGE -> CONVERGED,CONVERGES,CONVERGING
CONVERGENCE -> CONVERGENCES
CONVERSATION -> CONVERSATIONS
CONVERSATIONALIST -> CONVERSATIONALISTS
CONVERSE -> CONVERSED,CONVERSES,CONVERSING
CONVERSION -> CONVERSIONS
CONVERT -> CONVERTED,CONVERTING,CONVERTS
CONVERTER -> CONVERTERS
CONVERTIBLE -> CONVERTIBLES
CONVEY -> CONVEYED,CONVEYING,CONVEYS
CONVEYANCE -> CONVEYANCES
CONVEYANCER -> CONVEYANCERS
CONVEYOR -> CONVEYORS
CONVICT -> CONVICTED,CONVICTING,CONVICTS
CONVICTION -> CONVICTIONS
CONVINCE -> CONVINCED,CONVINCES,CONVINCING
CONVOCATION -> CONVOCATIONS
CONVOKE -> CONVOKED,CONVOKES,CONVOKING
CONVOLUTE -> CONVOLUTED,CONVOLUTES
CONVOLUTION -> CONVOLUTIONS
CONVOY -> CONVOYING,CONVOYS
CONVULSE -> CONVULSED,CONVULSES,CONVULSING
CONVULSION -> CONVULSIONS
COO -> COOING,COOS
COOE -> COOED
COOK -> COOKED,COOKING,COOKS
COOKBOOK -> COOKBOOKS
COOKER -> COOKERS
COOKSHOP -> COOKSHOPS
COOKY -> COOKIES
COOL -> COOLED,COOLER,COOLEST,COOLING,COOLS
COOLANT -> COOLANTS
COOLER -> COOLERS
COOLIE -> COOLIES
COON -> COONS
COOP -> COOPED,COOPS
COOPER -> COOPERED,COOPERING,COOPERS
COOPERATE -> COOPERATED,COOPERATES,COOPERATING
COOPERATIVE -> COOPERATIVES
COOPERATOR -> COOPERATORS
COOPT -> COOPTED,COOPTING,COOPTS
COORDINATE -> COORDINATED,COORDINATES,COORDINATING
COORDINATOR -> COORDINATORS
COOT -> COOTS
COP -> COPPED,COPPING,COPS
COPE -> COPED,COPES,COPING
COPEPOD -> COPEPODS
COPERNICAN -> COPERNICANS
COPIER -> COPIERS
COPOLYMER -> COPOLYMERS
COPPE -> COPPES
COPPER -> COPPERED,COPPERING,COPPERS
COPPICE -> COPPICES,COPPICING
COPROCESSOR -> COPROCESSORS
COPSE -> COPSES
COPT -> COPTS
COPTER -> COPTERED,COPTERS
COPULATE -> COPULATED,COPULATES,COPULATING
COPULATION -> COPULATIONS
COPY -> COPIED,COPIES,COPYING
COPYCAT -> COPYCATS
COPYGUARD -> COPYGUARDING,COPYGUARDS
COPYHOLD -> COPYHOLDS
COPYHOLDER -> COPYHOLDERS
COPYIST -> COPYISTS
COPYRIGHT -> COPYRIGHTED,COPYRIGHTS
COPYWRITER -> COPYWRITERS
CORACLE -> CORACLES
CORAL -> CORALLED,CORALS
CORALLITE -> CORALLITES
CORBEL -> CORBELLED,CORBELLING,CORBELS
CORD -> CORDED,CORDS
CORDILLERA -> CORDILLERAS
CORDOBA -> CORDOBAS
CORDON -> CORDONED,CORDONING,CORDONS
CORDUROY -> CORDUROYS
CORE -> CORED,CORES,CORING
CORINTHIAN -> CORINTHIANS
CORK -> CORKED,CORKING,CORKS
CORKSCREW -> CORKSCREWED,CORKSCREWING,CORKSCREWS
CORM -> CORMS
CORMORANT -> CORMORANTS
CORN -> CORNING,CORNS
CORNCRAKE -> CORNCRAKES
CORNEA -> CORNEAS
CORNER -> CORNERED,CORNERING,CORNERS
CORNERSTONE -> CORNERSTONES
CORNET -> CORNETS
CORNFIELD -> CORNFIELDS
CORNFLAKE -> CORNFLAKES
CORNFLOWER -> CORNFLOWERS
CORNICE -> CORNICED,CORNICES,CORNICING
CORNISHMAN -> CORNISHMEN
COROLLARY -> COROLLARIES
CORONARY -> CORONARIES
CORONATION -> CORONATIONS
CORONER -> CORONERS
CORONET -> CORONETS
CORPORAL -> CORPORALS
CORPORATE -> CORPORATED,CORPORATES
CORPORATION -> CORPORATIONS
CORPORATIST -> CORPORATISTS
CORPORATOR -> CORPORATORS
CORPSE -> CORPSES
CORPUSCLE -> CORPUSCLES
CORPUSE -> CORPUSES
CORRAL -> CORRALLED,CORRALLING,CORRALS
CORRECT -> CORRECTED,CORRECTING,CORRECTS
CORRECTION -> CORRECTIONS
CORRECTIVE -> CORRECTIVES
CORRELATE -> CORRELATED,CORRELATES,CORRELATING
CORRELATION -> CORRELATIONS
CORRESPOND -> CORRESPONDED,CORRESPONDING,CORRESPONDS
CORRESPONDENCE -> CORRESPONDENCES
CORRESPONDENT -> CORRESPONDENTS
CORRIDOR -> CORRIDORS
CORROBORATE -> CORROBORATED,CORROBORATES,CORROBORATING
CORRODE -> CORRODED,CORRODES,CORRODING
CORRUGATION -> CORRUGATIONS
CORRUPT -> CORRUPTED,CORRUPTER,CORRUPTING,CORRUPTS
CORRUPTION -> CORRUPTIONS
CORRY -> CORRIES
CORSAGE -> CORSAGES
CORSAIR -> CORSAIRS
CORSET -> CORSETS
CORSETE -> CORSETED
CORTICE -> CORTICES
CORTICOSTEROID -> CORTICOSTEROIDS
CORUSCATE -> CORUSCATED,CORUSCATING
CORVETTE -> CORVETTES
CORY -> CORYS
COSE -> COSES
COSH -> COSHED,COSHES
COSINE -> COSINES
COSMA -> COSMAS
COSMETIC -> COSMETICS
COSMID -> COSMIDS
COSMOLOGIST -> COSMOLOGISTS
COSMOLOGY -> COSMOLOGIES
COSMONAUT -> COSMONAUTS
COSMOPOLITAN -> COSMOPOLITANS
COSSACK -> COSSACKS
COSSET -> COSSETED,COSSETING,COSSETS,COSSETTED,COSSETTING
COST -> COSTED,COSTING,COSTS
COSTER -> COSTERS
COSTERMONGER -> COSTERMONGERS
COSTING -> COSTINGS
COSTLY -> COSTLIER,COSTLIEST
COSTUME -> COSTUMED,COSTUMES,COSTUMING
COSTUMIER -> COSTUMIERS
COSY -> COSIED,COSIER,COSIES,COSIEST,COSYING
COT -> COTS
COTE -> COTES
COTERY -> COTERIES
COTINGA -> COTINGAS
COTRANSFECT -> COTRANSFECTED
COTTAGE -> COTTAGES
COTTAGER -> COTTAGERS
COTTAR -> COTTARS
COTTON -> COTTONED,COTTONING,COTTONS
COTYLEDON -> COTYLEDONS
COUCH -> COUCHED,COUCHES,COUCHING
COUGH -> COUGHED,COUGHING,COUGHS
COUN -> COUNS
COUNCIL -> COUNCILLED,COUNCILLING,COUNCILS
COUNCILLOR -> COUNCILLORS
COUNSEL -> COUNSELLED,COUNSELLING,COUNSELS
COUNSELLEE -> COUNSELLEES
COUNSELLOR -> COUNSELLORS
COUNT -> COUNTED,COUNTING,COUNTS
COUNTENANCE -> COUNTENANCED,COUNTENANCES,COUNTENANCING
COUNTER -> COUNTERED,COUNTERING,COUNTERS
COUNTERACT -> COUNTERACTED,COUNTERACTING,COUNTERACTS
COUNTERATTACK -> COUNTERATTACKED,COUNTERATTACKS
COUNTERBALANCE -> COUNTERBALANCED,COUNTERBALANCES,COUNTERBALANCING
COUNTERCLAIM -> COUNTERCLAIMED,COUNTERCLAIMING,COUNTERCLAIMS
COUNTERFACTUAL -> COUNTERFACTUALS
COUNTERFEIT -> COUNTERFEITED,COUNTERFEITING,COUNTERFEITS
COUNTERFEITER -> COUNTERFEITERS
COUNTERFOIL -> COUNTERFOILS
COUNTERMAND -> COUNTERMANDED,COUNTERMANDING,COUNTERMANDS
COUNTERMEASURE -> COUNTERMEASURES
COUNTERPART -> COUNTERPARTS
COUNTERPARTY -> COUNTERPARTIES
COUNTERPOINT -> COUNTERPOINTED,COUNTERPOINTING,COUNTERPOINTS
COUNTERPOSE -> COUNTERPOSED,COUNTERPOSES,COUNTERPOSING
COUNTERSIGN -> COUNTERSIGNED,COUNTERSIGNING
COUNTERSTAIN -> COUNTERSTAINED
COUNTERWEIGHT -> COUNTERWEIGHTS
COUNTRY -> COUNTRIES,COUNTRYS
COUNTRYMAN -> COUNTRYMEN
COUNTSHIP -> COUNTSHIPS
COUNTY -> COUNTIES
COUP -> COUPED,COUPING,COUPS
COUPE -> COUPES
COUPLE -> COUPLED,COUPLES,COUPLING
COUPLER -> COUPLERS
COUPLET -> COUPLETS
COUPLING -> COUPLINGS
COUPON -> COUPONS
COUR -> COURS
COURGETTE -> COURGETTES
COURIER -> COURIERED,COURIERS
COURSE -> COURSED,COURSES,COURSING
COURSEBOOK -> COURSEBOOKS
COURSER -> COURSERS
COURT -> COURTED,COURTING,COURTS
COURTESAN -> COURTESANS
COURTESY -> COURTESIES
COURTHOUSE -> COURTHOUSES
COURTIER -> COURTIERS
COURTROOM -> COURTROOMS
COURTSHIP -> COURTSHIPS
COURTY -> COURTIER
COURTYARD -> COURTYARDS
COUSIN -> COUSINS
COUTURIER -> COUTURIERS
COVARIANCE -> COVARIANCES
COVE -> COVED,COVES
COVEN -> COVENS
COVENANT -> COVENANTED,COVENANTING,COVENANTS
COVENANTER -> COVENANTERS
COVENANTOR -> COVENANTORS
COVER -> COVERED,COVERING,COVERS
COVERAGE -> COVERAGES
COVERALL -> COVERALLS
COVERING -> COVERINGS
COVERSLIP -> COVERSLIPS
COVERT -> COVERTING,COVERTS
COVET -> COVETS
COVETE -> COVETED,COVETING
COW -> COWED,COWING,COWS
COWARD -> COWARDS
COWBELL -> COWBELLS
COWBOY -> COWBOYS
COWER -> COWERED,COWERING,COWERS
COWL -> COWLED,COWLS
COWLING -> COWLINGS
COWORKER -> COWORKERS
COWRY -> COWRIES
COWSHED -> COWSHEDS
COWSLIP -> COWSLIPS
COX -> COXED,COXES,COXING
COXITE -> COXITES
COYOTE -> COYOTES
CPI -> CPIS
CPN -> CPNS
CPU -> CPUS
CR -> CRED
CRAB -> CRABBED,CRABBING,CRABS
CRACK -> CRACKED,CRACKING,CRACKS
CRACKDOWN -> CRACKDOWNS
CRACKER -> CRACKERS
CRACKLE -> CRACKLED,CRACKLES,CRACKLING
CRACKPOT -> CRACKPOTS
CRADLE -> CRADLED,CRADLES,CRADLING
CRAFT -> CRAFTED,CRAFTING,CRAFTS
CRAFTSMAN -> CRAFTSMEN
CRAFTSWOMAN -> CRAFTSWOMEN
CRAFTY -> CRAFTIER,CRAFTIEST
CRAG -> CRAGGING,CRAGS
CRAM -> CRAMMED,CRAMMING,CRAMS
CRAMMER -> CRAMMERS
CRAMP -> CRAMPED,CRAMPING,CRAMPS
CRAMPON -> CRAMPONED,CRAMPONS
CRANBERRY -> CRANBERRIES
CRANE -> CRANED,CRANES,CRANING
CRANK -> CRANKED,CRANKING,CRANKS
CRANKSHAFT -> CRANKSHAFTS
CRANM -> CRANMER
CRANNY -> CRANNIES
CRAP -> CRAPPED,CRAPPER,CRAPPING,CRAPS
CRASH -> CRASHED,CRASHES,CRASHING
CRASS -> CRASSER,CRASSEST
CRASSIPE -> CRASSIPES
CRATE -> CRATED,CRATES,CRATING
CRATER -> CRATERED,CRATERING,CRATERS
CRATON -> CRATONS
CRAVAT -> CRAVATS
CRAVE -> CRAVED,CRAVES,CRAVING
CRAVING -> CRAVINGS
CRAWL -> CRAWLED,CRAWLING,CRAWLS
CRAWLER -> CRAWLERS
CRAWLY -> CRAWLIES
CRAYON -> CRAYONED,CRAYONING,CRAYONS
CRAZE -> CRAZES,CRAZING
CRAZY -> CRAZIER,CRAZIES,CRAZIEST
CREAK -> CREAKED,CREAKING,CREAKS
CREAM -> CREAMED,CREAMER,CREAMING,CREAMS
CREAMY -> CREAMIER,CREAMIEST
CREASE -> CREASED,CREASES,CREASING
CREATE -> CREATED,CREATES,CREATING
CREATION -> CREATIONS
CREATIONIST -> CREATIONISTS
CREATOR -> CREATORS
CREATURE -> CREATURES
CRECH -> CRECHES,CRECHING
CREDIT -> CREDITED,CREDITING,CREDITS
CREDITOR -> CREDITORS
CREE -> CREES
CREED -> CREEDS
CREEK -> CREEKS
CREEL -> CREELS
CREEP -> CREEPING,CREEPS,CREPT
CREEPER -> CREEPERS
CREMATE -> CREMATED,CREMATING
CREMATION -> CREMATIONS
CREMATORIUM -> CREMATORIA,CREMATORIUMS
CRENELLATE -> CRENELLATED
CRENELLATION -> CRENELLATIONS
CREOLE -> CREOLES
CREOLISM -> CREOLISMS
CREOSOTE -> CREOSOTED,CREOSOTING
CREPE -> CREPES
CRESCENDO -> CRESCENDOS
CRESCENT -> CRESCENTS
CREST -> CRESTED,CRESTING,CRESTS
CRETIN -> CRETINS
CREVASS -> CREVASSES
CREVICE -> CREVICED,CREVICES
CREW -> CREWED,CREWING,CREWS
CREWMAN -> CREWMEN
CRIB -> CRIBBED,CRIBBING,CRIBS
CRICKET -> CRICKETS
CRICKETER -> CRICKETERS
CRIER -> CRIERS
CRIME -> CRIMES,CRIMING
CRIMINAL -> CRIMINALS
CRIMINALISE -> CRIMINALISED,CRIMINALISES,CRIMINALISING
CRIMINALIZE -> CRIMINALIZED,CRIMINALIZING
CRIMINOLOGIST -> CRIMINOLOGISTS
CRIMP -> CRIMPED,CRIMPING,CRIMPS
CRIMSON -> CRIMSONED,CRIMSONS
CRINGE -> CRINGED,CRINGEING,CRINGES,CRINGING
CRINKLE -> CRINKLED,CRINKLES,CRINKLING
CRINOID -> CRINOIDS
CRINOLINE -> CRINOLINES
CRIP -> CRIPS
CRIPPLE -> CRIPPLED,CRIPPLES,CRIPPLING
CRISIS -> CRISES
CRISP -> CRISPED,CRISPER,CRISPEST,CRISPING,CRISPS
CRISPBREAD -> CRISPBREADS
CRISPY -> CRISPIES,CRISPIEST
CRISSCROSS -> CRISSCROSSED,CRISSCROSSES,CRISSCROSSING
CRITERION -> CRITERIA,CRITERIONS
CRITIC -> CRITICS
CRITICISE -> CRITICISED,CRITICISES,CRITICISING
CRITICISM -> CRITICISMS
CRITICIZE -> CRITICIZED,CRITICIZES,CRITICIZING
CRITIQUE -> CRITIQUED,CRITIQUES,CRITIQUING
CRITISISE -> CRITISISED,CRITISISES
CRITTER -> CRITTERS
CROAK -> CROAKED,CROAKING,CROAKS
CROAT -> CROATS
CROATIAN -> CROATIANS
CROCHETE -> CROCHETED,CROCHETING
CROCK -> CROCKED,CROCKS
CROCODILE -> CROCODILED,CROCODILES
CROCODILIAN -> CROCODILIANS
CROCUSE -> CROCUSES
CROFT -> CROFTED,CROFTING,CROFTS
CROFTER -> CROFTERS
CROISSANT -> CROISSANTS
CRONY -> CRONIES
CROOK -> CROOKED,CROOKING,CROOKS
CROOKE -> CROOKEING,CROOKES
CROON -> CROONED,CROONING,CROONS
CROONER -> CROONERS
CROP -> CROPPED,CROPPING,CROPS
CROPLAND -> CROPLANDS
CROPMARK -> CROPMARKS
CROPPER -> CROPPERS
CROQUETTE -> CROQUETTES
CROSS -> CROSSED,CROSSER,CROSSES,CROSSING
CROSSBAR -> CROSSBARS
CROSSBONE -> CROSSBONES
CROSSBOW -> CROSSBOWS
CROSSBOWMAN -> CROSSBOWMEN
CROSSBR -> CROSSBRED
CROSSBRED -> CROSSBREDS
CROSSBREED -> CROSSBREEDING,CROSSBREEDS
CROSSING -> CROSSINGS
CROSSLINK -> CROSSLINKED,CROSSLINKING,CROSSLINKS
CROSSOVER -> CROSSOVERS
CROSSWAY -> CROSSWAYS
CROSSWIND -> CROSSWINDS
CROSSWORD -> CROSSWORDS
CROTCH -> CROTCHES
CROTCHET -> CROTCHETS
CROUCH -> CROUCHED,CROUCHES,CROUCHING
CROUTON -> CROUTONS
CROW -> CROWED,CROWING,CROWS
CROWBAR -> CROWBARS
CROWD -> CROWDED,CROWDING,CROWDS
CROWE -> CROWES
CROWN -> CROWNED,CROWNING,CROWNS
CRUCIBLE -> CRUCIBLES
CRUCIFIX -> CRUCIFIXES
CRUCIFIXION -> CRUCIFIXIONS
CRUCIFY -> CRUCIFIED,CRUCIFIES,CRUCIFYING
CRUDE -> CRUDER,CRUDES,CRUDEST
CRUDITY -> CRUDITIES
CRUE -> CRUES
CRUEL -> CRUELEST,CRUELLER,CRUELLEST
CRUELTY -> CRUELTIES
CRUISE -> CRUISED,CRUISES,CRUISING
CRUISER -> CRUISERS
CRUMB -> CRUMBED,CRUMBS
CRUMBLE -> CRUMBLED,CRUMBLES,CRUMBLING
CRUMPET -> CRUMPETS
CRUMPLE -> CRUMPLED,CRUMPLES,CRUMPLING
CRUMWALLISE -> CRUMWALLISES
CRUNCH -> CRUNCHED,CRUNCHES,CRUNCHING
CRUNCHY -> CRUNCHIER,CRUNCHIES
CRUSADE -> CRUSADED,CRUSADES,CRUSADING
CRUSADER -> CRUSADERS
CRUSH -> CRUSHED,CRUSHES,CRUSHING
CRUSHER -> CRUSHERS
CRUST -> CRUSTED,CRUSTING,CRUSTS
CRUSTACEAN -> CRUSTACEANS
CRUSTY -> CRUSTIER,CRUSTIES
CRUTCH -> CRUTCHES
CRUZADO -> CRUZADOS
CRUZEIRO -> CRUZEIROS
CRY -> CRIED,CRIES,CRYED,CRYING,CRYS
CRYPT -> CRYPTS
CRYPTOGAM -> CRYPTOGAMS
CRYSTAL -> CRYSTALS
CRYSTALLISE -> CRYSTALLISED,CRYSTALLISES,CRYSTALLISING
CRYSTALLITE -> CRYSTALLITES
CRYSTALLIZE -> CRYSTALLIZED,CRYSTALLIZES,CRYSTALLIZING
CRYSTALLOGRAPHER -> CRYSTALLOGRAPHERS
CSE -> CSES
CT -> CTS
CTC -> CTCS
CTO -> CTOS
CUB -> CUBBING,CUBS
CUBAN -> CUBANS
CUBE -> CUBED,CUBES,CUBING
CUBICLE -> CUBICLES
CUBIST -> CUBISTS
CUBIT -> CUBITS
CUBOID -> CUBOIDS
CUCKOLD -> CUCKOLDED,CUCKOLDING,CUCKOLDS
CUCKOO -> CUCKOOS
CUCUMBER -> CUCUMBERS
CUDDLE -> CUDDLED,CUDDLES,CUDDLING
CUDGEL -> CUDGELLED,CUDGELLING,CUDGELS
CUE -> CUED,CUEING,CUES
CUFF -> CUFFED,CUFFING,CUFFS
CUFFLINK -> CUFFLINKS
CUISINE -> CUISINES
CUISTOT -> CUISTOTS
CULL -> CULLED,CULLING,CULLS
CULMINATE -> CULMINATED,CULMINATES,CULMINATING
CULOTTE -> CULOTTES
CULPRIT -> CULPRITS
CULT -> CULTS
CULTIGEN -> CULTIGENS
CULTIST -> CULTISTS
CULTIVAR -> CULTIVARS
CULTIVATE -> CULTIVATED,CULTIVATES,CULTIVATING
CULTIVATION -> CULTIVATIONS
CULTIVATOR -> CULTIVATORS
CULTURE -> CULTURED,CULTURES,CULTURING
CULVERT -> CULVERTED,CULVERTS
CUM -> CUMMING,CUMS
CUMBER -> CUMBERED,CUMBERING,CUMBERS
CUMBRIAN -> CUMBRIANS
CUMMIN -> CUMMINS
CUMMING -> CUMMINGS
CUMULATE -> CUMULATED,CUMULATES,CUMULATING
CUMULATION -> CUMULATIONS
CUNT -> CUNTS
CUP -> CUPPED,CUPPING,CUPS
CUPBOARD -> CUPBOARDS
CUPID -> CUPIDS
CUPOLA -> CUPOLAS
CUPPA -> CUPPAS
CUR -> CURS
CURACY -> CURACIES
CURATE -> CURATED,CURATES,CURATING
CURATOR -> CURATORS
CURB -> CURBED,CURBING,CURBS
CURD -> CURDED,CURDS
CURDLE -> CURDLED,CURDLES,CURDLING
CURE -> CURED,CURES,CURING
CURFEW -> CURFEWS
CURIA -> CURIAS
CURIE -> CURIES
CURIO -> CURIOS
CURIOSITY -> CURIOSITIES,CURIOSITYS
CURIOUS -> CURIOUSER
CURL -> CURLED,CURLING,CURLS
CURLER -> CURLERS
CURLEW -> CURLEWS
CURLICUE -> CURLICUES
CURLY -> CURLIER,CURLIES,CURLIEST
CURRANT -> CURRANTS
CURRENCY -> CURRENCIES
CURRENT -> CURRENTS
CURRICULUM -> CURRICULA,CURRICULUMS
CURRIER -> CURRIERS
CURRY -> CURRIED,CURRIES,CURRYING,CURRYS
CURSE -> CURSED,CURSES,CURSING
CURSOR -> CURSORS
CURTAIL -> CURTAILED,CURTAILING,CURTAILS
CURTAIN -> CURTAINED,CURTAINING,CURTAINS
CURTSEY -> CURTSEYED,CURTSEYING,CURTSEYS
CURTSY -> CURTSIED,CURTSIES,CURTSYING
CURVATURE -> CURVATURES
CURVE -> CURVED,CURVES,CURVING
CURVICEP -> CURVICEPS
CUSHION -> CUSHIONED,CUSHIONING,CUSHIONS
CUSP -> CUSPED,CUSPING,CUSPS
CUSS -> CUSSED,CUSSES,CUSSING
CUSTARD -> CUSTARDS
CUSTODIAN -> CUSTODIANS
CUSTOM -> CUSTOMS
CUSTOMER -> CUSTOMERS
CUSTOMISE -> CUSTOMISED,CUSTOMISES,CUSTOMISING
CUSTOMIZE -> CUSTOMIZED,CUSTOMIZING
CUT -> CUTS,CUTTING
CUTAWAY -> CUTAWAYS
CUTBACK -> CUTBACKS
CUTE -> CUTER,CUTEST
CUTICLE -> CUTICLES
CUTLASS -> CUTLASSES
CUTLER -> CUTLERS
CUTLET -> CUTLETS
CUTOUT -> CUTOUTS
CUTTER -> CUTTERS
CUTTING -> CUTTINGS
CUTWATE -> CUTWATER
CV -> CVS
CYBERNETIC -> CYBERNETICS
CYCAD -> CYCADS
CYCLAMEN -> CYCLAMENS
CYCLE -> CYCLED,CYCLES,CYCLING
CYCLEWAY -> CYCLEWAYS
CYCLIST -> CYCLISTS
CYCLONE -> CYCLONES
CYCLOP -> CYCLOPS
CYGNET -> CYGNETS
CYLINDER -> CYLINDERS
CYMBAL -> CYMBALS
CYMDEITHA -> CYMDEITHAS
CYNIC -> CYNICS
CYPHER -> CYPHERS
CYPRESS -> CYPRESSES
CYPRIOT -> CYPRIOTS
CYRENIAN -> CYRENIANS
CYST -> CYSTS
CYSTEINE -> CYSTEINES
CYSTOSCOPY -> CYSTOSCOPIED,CYSTOSCOPIES
CYTOCHROME -> CYTOCHROMES
CYTOKINE -> CYTOKINES
CZECH -> CZECHED,CZECHS
CZECHOSLOVAK -> CZECHOSLOVAKS
D -> DED,DEST
DAB -> DABBED,DABBING,DABS
DABBLE -> DABBLED,DABBLES,DABBLING
DABBLER -> DABBLERS
DACHSHUND -> DACHSHUNDS
DAD -> DADS
DADAIST -> DADAISTS
DADDY -> DADDIES
DAEMON -> DAEMONS
DAEMONETTE -> DAEMONETTES
DAFF -> DAFFS
DAFFODIL -> DAFFODILS
DAFT -> DAFTER,DAFTEST,DAFTS
DAGGER -> DAGGERED,DAGGERS
DAGUERREOTYPE -> DAGUERREOTYPES
DAHLIA -> DAHLIAS
DAILY -> DAILIES
DAINTY -> DAINTIER,DAINTIES,DAINTIEST
DAIRY -> DAIRIES,DAIRYING
DAIRYMAID -> DAIRYMAIDS
DAIRYMAN -> DAIRYMEN
DAISY -> DAISIES
DALE -> DALES
DALEK -> DALEKS
DALLAM -> DALLAMS
DALLIANCE -> DALLIANCES
DALLY -> DALLIED,DALLIES,DALLYING
DALMATIAN -> DALMATIANS
DALTON -> DALTONS
DAM -> DAMMED,DAMMING,DAMS
DAMAGE -> DAMAGED,DAMAGES,DAMAGING
DAMASK -> DAMASKS
DAMBUSTER -> DAMBUSTERS
DAME -> DAMED,DAMES
DAMN -> DAMNED,DAMNING,DAMNS
DAMNA -> DAMNAS
DAMNEDE -> DAMNEDEST
DAMP -> DAMPED,DAMPER,DAMPEST,DAMPING,DAMPS
DAMPEN -> DAMPENED,DAMPENING,DAMPENS
DAMPER -> DAMPERS
DAMSEL -> DAMSELS
DAMSON -> DAMSONS
DANBY -> DANBYS
DANCE -> DANCED,DANCEING,DANCES,DANCING
DANCER -> DANCERS
DANDELION -> DANDELIONS
DANDLE -> DANDLED,DANDLES,DANDLING
DANDY -> DANDIES,DANDIEST,DANDYING
DANE -> DANES
DANGER -> DANGERS
DANGLE -> DANGLED,DANGLES,DANGLING
DANSEUR -> DANSEURS
DANSEUSE -> DANSEUSES
DAPPLE -> DAPPLED,DAPPLES,DAPPLING
DARE -> DARED,DARES,DARING
DARK -> DARKER,DARKEST,DARKS
DARKEN -> DARKENED,DARKENING,DARKENS
DARLING -> DARLINGEST,DARLINGS
DARN -> DARNED,DARNING,DARNS
DART -> DARTED,DARTING,DARTS
DARWINIAN -> DARWINIANS
DARWINIST -> DARWINISTS
DASH -> DASHED,DASHES,DASHING
DASS -> DASSES
DATA -> DATAS,DATUM
DATABANK -> DATABANKS
DATABASE -> DATABASES,DATABASING
DATAFILE -> DATAFILES
DATAPOINT -> DATAPOINTS
DATASET -> DATASETS
DATE -> DATED,DATES,DATING
DATUM -> DATUMS
DAUB -> DAUBED,DAUBING,DAUBS
DAUGHTER -> DAUGHTERS
DAUNT -> DAUNTED,DAUNTS
DAVER -> DAVERS
DAVIDIAN -> DAVIDIANS
DAVIT -> DAVITS
DAVO -> DAVOS
DAWDLE -> DAWDLED,DAWDLES,DAWDLING
DAWKIN -> DAWKINS
DAWN -> DAWNED,DAWNING,DAWNS
DAY -> DAID,DAIES,DAYS
DAYDREAM -> DAYDREAMED,DAYDREAMING,DAYDREAMS
DAYE -> DAYES,DAYEST
DAYLIGHT -> DAYLIGHTING,DAYLIGHTS
DAYSACK -> DAYSACKS
DAYTIME -> DAYTIMES
DAZE -> DAZED,DAZING
DAZZLE -> DAZZLED,DAZZLES,DAZZLING
DC -> DCS
DEACCESSION -> DEACCESSIONED,DEACCESSIONING,DEACCESSIONS
DEACON -> DEACONS
DEACONESS -> DEACONESSES
DEACTIVATE -> DEACTIVATED,DEACTIVATES,DEACTIVATING
DEAD -> DEADER,DEADEST,DEADS
DEADEN -> DEADENED,DEADENING,DEADENS
DEADHEAD -> DEADHEADING,DEADHEADS
DEADLINE -> DEADLINED,DEADLINES
DEADLOCK -> DEADLOCKED,DEADLOCKING,DEADLOCKS
DEADLY -> DEADLIER,DEADLIEST
DEADPAN -> DEADPANNING,DEADPANS
DEAFEN -> DEAFENED,DEAFENING,DEAFENS
DEAL -> DEALED,DEALING,DEALS,DEALT
DEALER -> DEALERS
DEALERSHIP -> DEALERSHIPS
DEALING -> DEALINGS
DEAN -> DEANS
DEANERY -> DEANERIES
DEANSE -> DEANSES
DEAR -> DEARER,DEAREST,DEARS
DEATH -> DEATHS
DEB -> DEBS
DEBACLE -> DEBACLES
DEBAR -> DEBARRED,DEBARRING,DEBARS
DEBASE -> DEBASED,DEBASES,DEBASING
DEBATE -> DEBATED,DEBATES,DEBATING
DEBATER -> DEBATERS
DEBAUCH -> DEBAUCHED,DEBAUCHES,DEBAUCHING
DEBENTURE -> DEBENTURES
DEBENTUREHOLDER -> DEBENTUREHOLDERS
DEBILITATE -> DEBILITATED,DEBILITATING
DEBIT -> DEBITED,DEBITING,DEBITS
DEBOUCH -> DEBOUCHED,DEBOUCHES,DEBOUCHING
DEBRIEF -> DEBRIEFED,DEBRIEFING
DEBT -> DEBTS
DEBTOR -> DEBTORS
DEBUG -> DEBUGGED,DEBUGGING
DEBUGGER -> DEBUGGERS
DEBUNK -> DEBUNKED,DEBUNKING,DEBUNKS
DEBUT -> DEBUTS
DEBUTANT -> DEBUTANTS
DEBUTANTE -> DEBUTANTES
DEBUTE -> DEBUTED,DEBUTING
DECADE -> DECADES
DECAFFEINATE -> DECAFFEINATED
DECAMP -> DECAMPED,DECAMPING,DECAMPS
DECANT -> DECANTED,DECANTING,DECANTS
DECANTER -> DECANTERS
DECAPITATE -> DECAPITATED,DECAPITATES,DECAPITATING
DECARBONISER -> DECARBONISERS
DECAY -> DECAYED,DECAYING,DECAYS
DECEIT -> DECEITS
DECEIVE -> DECEIVED,DECEIVES,DECEIVING
DECEIVER -> DECEIVERS
DECELERATE -> DECELERATED,DECELERATES,DECELERATING
DECELERATION -> DECELERATIONS
DECEMBRIST -> DECEMBRISTS
DECENCY -> DECENCIES
DECENTR -> DECENTRED,DECENTRING
DECENTRALISE -> DECENTRALISED,DECENTRALISING
DECENTRALIZE -> DECENTRALIZED,DECENTRALIZING
DECEPTION -> DECEPTIONS
DECIBEL -> DECIBELS
DECIDE -> DECIDED,DECIDES,DECIDING
DECIMAL -> DECIMALS
DECIMATE -> DECIMATED,DECIMATES,DECIMATING
DECIPHER -> DECIPHERED,DECIPHERING
DECISION -> DECISIONS
DECK -> DECKED,DECKING,DECKS
DECKCHAIR -> DECKCHAIRS
DECKER -> DECKERS
DECLAIM -> DECLAIMED,DECLAIMING,DECLAIMS
DECLARATION -> DECLARATIONS
DECLARE -> DECLARED,DECLARES,DECLARING
DECLASSIFY -> DECLASSIFIED
DECLINE -> DECLINED,DECLINES,DECLINING
DECLIVITY -> DECLIVITIES
DECODE -> DECODED,DECODES,DECODING
DECODER -> DECODERS
DECOMMISSION -> DECOMMISSIONED,DECOMMISSIONING
DECOMPOSE -> DECOMPOSED,DECOMPOSES,DECOMPOSING
DECOMPOSITION -> DECOMPOSITIONS
DECOMPRESS -> DECOMPRESSED,DECOMPRESSES,DECOMPRESSING
DECONJUGATE -> DECONJUGATED,DECONJUGATING
DECONSECRATE -> DECONSECRATED
DECONSTRUCT -> DECONSTRUCTED,DECONSTRUCTING,DECONSTRUCTS
DECONSTRUCTIONIST -> DECONSTRUCTIONISTS
DECONTAMINATE -> DECONTAMINATED,DECONTAMINATES,DECONTAMINATING
DECONTROL -> DECONTROLLED,DECONTROLLING
DECORATE -> DECORATED,DECORATES,DECORATING
DECORATION -> DECORATIONS
DECORATOR -> DECORATORS
DECOUPLE -> DECOUPLED,DECOUPLING
DECOY -> DECOYED,DECOYING,DECOYS
DECREASE -> DECREASED,DECREASES,DECREASING
DECREE -> DECREED,DECREEING,DECREES
DECREMENT -> DECREMENTED,DECREMENTING,DECREMENTS
DECRETAL -> DECRETALS
DECRIMINALISE -> DECRIMINALISED
DECRY -> DECRIED,DECRIES,DECRYING
DECRYPT -> DECRYPTED,DECRYPTS
DECSTATION -> DECSTATIONS
DECUMBEN -> DECUMBENS
DECWINDOW -> DECWINDOWS
DEDICATE -> DEDICATED,DEDICATES,DEDICATING
DEDICATION -> DEDICATIONS
DEDUCE -> DEDUCED,DEDUCES,DEDUCING
DEDUCT -> DEDUCTED,DEDUCTING,DEDUCTS
DEDUCTIBLE -> DEDUCTIBLES
DEDUCTION -> DEDUCTIONS
DEED -> DEEDS
DEEDE -> DEEDES
DEEJAY -> DEEJAYED,DEEJAYING,DEEJAYS
DEEM -> DEEMED,DEEMING,DEEMS
DEEP -> DEEPER,DEEPEST,DEEPS
DEEPEN -> DEEPENED,DEEPENING,DEEPENS
DEEPWATE -> DEEPWATER
DEFACE -> DEFACED,DEFACING
DEFAMATION -> DEFAMATIONS
DEFAME -> DEFAMED,DEFAMES,DEFAMING
DEFAMILIARIZE -> DEFAMILIARIZED,DEFAMILIARIZES,DEFAMILIARIZING
DEFAULT -> DEFAULTED,DEFAULTING,DEFAULTS
DEFAULTER -> DEFAULTERS
DEFEAT -> DEFEATED,DEFEATING,DEFEATS
DEFEATIST -> DEFEATISTS
DEFECATE -> DEFECATED,DEFECATING
DEFECATION -> DEFECATIONS
DEFECT -> DEFECTED,DEFECTING,DEFECTS
DEFECTION -> DEFECTIONS
DEFECTIVE -> DEFECTIVES
DEFECTOR -> DEFECTORS
DEFENCE -> DEFENCES
DEFEND -> DEFENDED,DEFENDING,DEFENDS
DEFENDANT -> DEFENDANTS
DEFENDER -> DEFENDERS
DEFER -> DEFERRED,DEFERRING,DEFERS
DEFEREN -> DEFERENS
DEFIBRILLATOR -> DEFIBRILLATORS
DEFICIENCY -> DEFICIENCIES
DEFICIT -> DEFICITS
DEFILE -> DEFILED,DEFILES,DEFILING
DEFINE -> DEFINED,DEFINES,DEFINING
DEFINER -> DEFINERS
DEFINITION -> DEFINITIONS
DEFINITIVE -> DEFINITIVES
DEFLATE -> DEFLATED,DEFLATES,DEFLATING
DEFLECT -> DEFLECTED,DEFLECTING,DEFLECTS
DEFLECTION -> DEFLECTIONS
DEFLOWER -> DEFLOWERED,DEFLOWERING
DEFOLIANT -> DEFOLIANTS
DEFOLIATE -> DEFOLIATED,DEFOLIATING
DEFORM -> DEFORMED,DEFORMING,DEFORMS
DEFORMATION -> DEFORMATIONS
DEFORMITY -> DEFORMITIES
DEFRAUD -> DEFRAUDED,DEFRAUDING
DEFRAY -> DEFRAYED,DEFRAYING,DEFRAYS
DEFROST -> DEFROSTED,DEFROSTING,DEFROSTS
DEFUSE -> DEFUSED,DEFUSES,DEFUSING
DEFY -> DEFIED,DEFIES,DEFYING
DEGENERACY -> DEGENERACIES
DEGENERATE -> DEGENERATED,DEGENERATES,DEGENERATING
DEGRADATION -> DEGRADATIONS
DEGRADE -> DEGRADED,DEGRADES,DEGRADING
DEGREASE -> DEGREASING
DEGREASER -> DEGREASERS
DEGREE -> DEGREES
DEHUMANISE -> DEHUMANISED,DEHUMANISES,DEHUMANISING
DEHUMANIZE -> DEHUMANIZED,DEHUMANIZES,DEHUMANIZING
DEHYDRATE -> DEHYDRATED,DEHYDRATES,DEHYDRATING
DEICTIC -> DEICTICS
DEIFY -> DEIFIED,DEIFYING
DEIGN -> DEIGNED,DEIGNING,DEIGNS
DEINSTAL -> DEINSTALLED
DEIST -> DEISTS
DEITY -> DEITIES
DELAY -> DELAYED,DELAYING,DELAYS
DELEGATE -> DELEGATED,DELEGATES,DELEGATING
DELEGATION -> DELEGATIONS
DELETE -> DELETED,DELETES,DELETING
DELETION -> DELETIONS
DELI -> DELIS
DELIBERATE -> DELIBERATED,DELIBERATES,DELIBERATING
DELIBERATION -> DELIBERATIONS
DELICACY -> DELICACIES
DELICATESSEN -> DELICATESSENS
DELICENSE -> DELICENSED
DELIGHT -> DELIGHTED,DELIGHTING,DELIGHTS
DELIMIT -> DELIMITED,DELIMITING,DELIMITS
DELINEAT -> DELINEATING
DELINEATE -> DELINEATED,DELINEATES
DELINQUENCY -> DELINQUENCIES
DELINQUENT -> DELINQUENTS
DELIST -> DELISTED,DELISTING
DELIVER -> DELIVERED,DELIVERING,DELIVERS
DELIVERABLE -> DELIVERABLES
DELIVERANCE -> DELIVERANCES
DELIVERER -> DELIVERERS
DELIVERY -> DELIVERIES,DELIVERYING
DELL -> DELLS
DELO -> DELOS
DELPHINIUM -> DELPHINIUMS
DELTA -> DELTAS
DELUDE -> DELUDED,DELUDES,DELUDING
DELUGE -> DELUGED,DELUGES,DELUGING
DELUSION -> DELUSIONS
DELVE -> DELVED,DELVES,DELVING
DEM -> DEMS
DEMAGOGUE -> DEMAGOGUES
DEMAND -> DEMANDED,DEMANDING,DEMANDS
DEMANDER -> DEMANDERS
DEMARCATE -> DEMARCATED,DEMARCATES,DEMARCATING
DEMARCATION -> DEMARCATIONS
DEMATERIALISE -> DEMATERIALISED,DEMATERIALISES
DEME -> DEMED,DEMES
DEMEAN -> DEMEANED,DEMEANING,DEMEANS
DEMENT -> DEMENTING,DEMENTS
DEMERGE -> DEMERGED,DEMERGING
DEMERIT -> DEMERITS
DEMESNE -> DEMESNES
DEMIGOD -> DEMIGODS
DEMISE -> DEMISED,DEMISES
DEMIT -> DEMITS,DEMITTED,DEMITTING
DEMO -> DEMOING,DEMOS
DEMOB -> DEMOBBED,DEMOBS
DEMOBILISE -> DEMOBILISED,DEMOBILISING
DEMOBILIZE -> DEMOBILIZED,DEMOBILIZING
DEMOCRACY -> DEMOCRACIES
DEMOCRAT -> DEMOCRATS
DEMOCRATISE -> DEMOCRATISED,DEMOCRATISING
DEMOCRATIZE -> DEMOCRATIZED,DEMOCRATIZES,DEMOCRATIZING
DEMOGRAPHER -> DEMOGRAPHERS
DEMOGRAPHIC -> DEMOGRAPHICS
DEMOISELLE -> DEMOISELLES
DEMOLISH -> DEMOLISHED,DEMOLISHES,DEMOLISHING
DEMOLITION -> DEMOLITIONS
DEMON -> DEMONS
DEMONSTRATE -> DEMONSTRATED,DEMONSTRATES,DEMONSTRATING
DEMONSTRATION -> DEMONSTRATIONS
DEMONSTRATIVE -> DEMONSTRATIVES
DEMONSTRATOR -> DEMONSTRATORS
DEMORALISE -> DEMORALISED,DEMORALISING
DEMORALIZE -> DEMORALIZED,DEMORALIZES,DEMORALIZING
DEMOTE -> DEMOTED,DEMOTES,DEMOTING
DEMOTION -> DEMOTIONS
DEMOTIVATE -> DEMOTIVATED,DEMOTIVATES,DEMOTIVATING
DEMUR -> DEMURRED,DEMURRING,DEMURS
DEMYSTIFY -> DEMYSTIFIED,DEMYSTIFIES,DEMYSTIFYING
DEN -> DENS
DENATIONALIZE -> DENATIONALIZED,DENATIONALIZING
DENATURE -> DENATURED,DENATURES,DENATURING
DENDRITE -> DENDRITES
DENET -> DENETTED,DENETTING
DENIAL -> DENIALS
DENIGRATE -> DENIGRATED,DENIGRATES,DENIGRATING
DENIM -> DENIMS
DENIZEN -> DENIZENS
DENOMINATE -> DENOMINATED,DENOMINATING
DENOMINATION -> DENOMINATIONS
DENOMINATOR -> DENOMINATORS
DENOTE -> DENOTED,DENOTES,DENOTING
DENOUNCE -> DENOUNCED,DENOUNCES,DENOUNCING
DENS -> DENSER,DENSEST
DENSITY -> DENSITIES
DENT -> DENTED,DENTING,DENTS
DENTIST -> DENTISTS
DENTURE -> DENTURES
DENUDE -> DENUDED,DENUDING
DENUNCIATION -> DENUNCIATIONS
DENY -> DENIED,DENIES,DENYING,DENYS
DEODORANT -> DEODORANTS
DEPART -> DEPARTED,DEPARTING,DEPARTS
DEPARTMENT -> DEPARTMENTS
DEPARTURE -> DEPARTURES
DEPEND -> DEPENDED,DEPENDING,DEPENDS
DEPENDANT -> DEPENDANTS
DEPENDENCE -> DEPENDENCES
DEPENDENCY -> DEPENDENCIES
DEPENDENT -> DEPENDENTS
DEPERSONALISE -> DEPERSONALISED,DEPERSONALISING
DEPERSONALIZE -> DEPERSONALIZED,DEPERSONALIZING
DEPICT -> DEPICTED,DEPICTING,DEPICTS
DEPICTION -> DEPICTIONS
DEPLETE -> DEPLETED,DEPLETES,DEPLETING
DEPLETION -> DEPLETIONS
DEPLORE -> DEPLORED,DEPLORES,DEPLORING
DEPLOY -> DEPLOYED,DEPLOYING,DEPLOYS
DEPLOYMENT -> DEPLOYMENTS
DEPOLARIZE -> DEPOLARIZED,DEPOLARIZING
DEPOPULATE -> DEPOPULATED,DEPOPULATING
DEPORT -> DEPORTED,DEPORTING,DEPORTS
DEPORTATION -> DEPORTATIONS
DEPORTEE -> DEPORTEES
DEPOSE -> DEPOSED,DEPOSES,DEPOSING
DEPOSIT -> DEPOSITED,DEPOSITING,DEPOSITS
DEPOSITION -> DEPOSITIONS
DEPOSITOR -> DEPOSITORS
DEPOSITORY -> DEPOSITORIES
DEPOT -> DEPOTS
DEPRAVE -> DEPRAVED,DEPRAVES,DEPRAVING
DEPRECATE -> DEPRECATED,DEPRECATES,DEPRECATING
DEPRECIATE -> DEPRECIATED,DEPRECIATES,DEPRECIATING
DEPREDATION -> DEPREDATIONS
DEPRESS -> DEPRESSED,DEPRESSES,DEPRESSING
DEPRESSION -> DEPRESSIONS
DEPRESSIVE -> DEPRESSIVES
DEPRIVATION -> DEPRIVATIONS
DEPRIVE -> DEPRIVED,DEPRIVES,DEPRIVING
DEPT -> DEPTS
DEPTH -> DEPTHS
DEPUTATION -> DEPUTATIONS
DEPUTE -> DEPUTED,DEPUTES,DEPUTING
DEPUTISE -> DEPUTISED,DEPUTISES,DEPUTISING
DEPUTIZE -> DEPUTIZED,DEPUTIZES,DEPUTIZING
DEPUTY -> DEPUTIES
DERAIL -> DERAILED,DERAILING,DERAILS
DERANGE -> DERANGED,DERANGES
DERBY -> DERBIES,DERBYS
DEREGISTER -> DEREGISTERED,DEREGISTERING
DEREGULATE -> DEREGULATED,DEREGULATING
DERELICT -> DERELICTS
DERIDE -> DERIDED,DERIDES,DERIDING
DERIVATION -> DERIVATIONS
DERIVATIVE -> DERIVATIVES
DERIVE -> DERIVED,DERIVES,DERIVING
DERMATOLOGIST -> DERMATOLOGISTS
DERNY -> DERNIER
DEROGATE -> DEROGATED,DEROGATES,DEROGATING
DEROGATION -> DEROGATIONS
DERRICK -> DERRICKS
DERVISH -> DERVISHES
DESCARTE -> DESCARTES
DESCEND -> DESCENDED,DESCENDING,DESCENDS
DESCENDANT -> DESCENDANTS
DESCENDENT -> DESCENDENTS
DESCENDER -> DESCENDERS
DESCENT -> DESCENTS
DESCRIBE -> DESCRIBED,DESCRIBES,DESCRIBING
DESCRIBER -> DESCRIBERS
DESCRIPTION -> DESCRIPTIONS
DESCRIPTOR -> DESCRIPTORS
DESCRY -> DESCRIED,DESCRIES
DESECRATE -> DESECRATED,DESECRATING
DESELECT -> DESELECTED,DESELECTING,DESELECTS
DESERT -> DESERTED,DESERTING,DESERTS
DESERTER -> DESERTERS
DESERTION -> DESERTIONS
DESERVE -> DESERVED,DESERVES,DESERVING
DESIGN -> DESIGNED,DESIGNING,DESIGNS
DESIGNATE -> DESIGNATED,DESIGNATES,DESIGNATING
DESIGNATION -> DESIGNATIONS
DESIGNATOR -> DESIGNATORS
DESIGNER -> DESIGNERS
DESIRE -> DESIRED,DESIRES,DESIRING
DESIST -> DESISTED,DESISTING,DESISTS
DESK -> DESKS
DESKIL -> DESKILLED,DESKILLING
DESKTOP -> DESKTOPS
DESKWORK -> DESKWORKS
DESLOUGH -> DESLOUGHED,DESLOUGHING
DESMOND -> DESMONDS
DESMOSOME -> DESMOSOMES
DESPAIR -> DESPAIRED,DESPAIRING,DESPAIRS
DESPATCH -> DESPATCHED,DESPATCHES,DESPATCHING
DESPERADO -> DESPERADOES,DESPERADOS
DESPISE -> DESPISED,DESPISES,DESPISING
DESPOIL -> DESPOILED,DESPOILING
DESPOT -> DESPOTS
DESSERT -> DESSERTS
DESTABILISE -> DESTABILISED,DESTABILISES,DESTABILISING
DESTABILIZE -> DESTABILIZED,DESTABILIZES,DESTABILIZING
DESTINATION -> DESTINATIONS
DESTINE -> DESTINED
DESTINY -> DESTINIES
DESTOCK -> DESTOCKING
DESTROY -> DESTROYED,DESTROYING,DESTROYS
DESTROYER -> DESTROYERS
DESULFURICAN -> DESULFURICANS
DETACH -> DETACHED,DETACHES,DETACHING
DETACHMENT -> DETACHMENTS
DETAIL -> DETAILED,DETAILING,DETAILS
DETAIN -> DETAINED,DETAINING,DETAINS
DETAINEE -> DETAINEES
DETECT -> DETECTED,DETECTING,DETECTS
DETECTION -> DETECTIONS
DETECTIVE -> DETECTIVES
DETECTOR -> DETECTORS
DETECTORIST -> DETECTORISTS
DETENTION -> DETENTIONS
DETER -> DETERRED,DETERRING,DETERS
DETERGENT -> DETERGENTS
DETERIORATE -> DETERIORATED,DETERIORATES,DETERIORATING
DETERMINANT -> DETERMINANTS
DETERMINATION -> DETERMINATIONS
DETERMINE -> DETERMINED,DETERMINES,DETERMINING
DETERMINER -> DETERMINERS
DETERMINIST -> DETERMINISTS
DETERRENT -> DETERRENTS
DETEST -> DETESTED,DETESTING,DETESTS
DETHRON -> DETHRONED,DETHRONING
DETONATE -> DETONATED,DETONATES,DETONATING
DETONATION -> DETONATIONS
DETONATOR -> DETONATORS
DETOTALIZE -> DETOTALIZES,DETOTALIZING
DETOUR -> DETOURED,DETOURING,DETOURS
DETOX -> DETOXED,DETOXES,DETOXING
DETOXIFY -> DETOXIFIED,DETOXIFIES,DETOXIFYING
DETRACT -> DETRACTED,DETRACTING,DETRACTS
DETRACTOR -> DETRACTORS
DETUNE -> DETUNED,DETUNES
DEUTERON -> DEUTERONS
DEUTEROSTOME -> DEUTEROSTOMES
DEUTSCHEMARK -> DEUTSCHEMARKS
DEUTSCHMARK -> DEUTSCHMARKS
DEVALUATION -> DEVALUATIONS
DEVALUE -> DEVALUED,DEVALUES,DEVALUING
DEVASTATE -> DEVASTATED,DEVASTATES,DEVASTATING
DEVELOP -> DEVELOPED,DEVELOPING,DEVELOPS
DEVELOPER -> DEVELOPERS
DEVELOPMENT -> DEVELOPMENTS
DEVELOPMENTALIST -> DEVELOPMENTALISTS
DEVIANT -> DEVIANTS
DEVIATE -> DEVIATED,DEVIATES,DEVIATING
DEVIATION -> DEVIATIONS
DEVICE -> DEVICES
DEVIL -> DEVILLED,DEVILLING,DEVILS
DEVISE -> DEVISED,DEVISES,DEVISING
DEVOICE -> DEVOICED,DEVOICING
DEVOLVE -> DEVOLVED,DEVOLVES,DEVOLVING
DEVOTE -> DEVOTED,DEVOTES,DEVOTING
DEVOTEE -> DEVOTEES
DEVOTION -> DEVOTIONS
DEVOUR -> DEVOURED,DEVOURING,DEVOURS
DEW -> DEWED,DEWS
DEWAX -> DEWAXED,DEWAXING
DEWDROP -> DEWDROPS
DEXTRAL -> DEXTRALS
DF -> DFS
DHA -> DHAS
DHARJEE -> DHARJEES
DHOW -> DHOWS
DI -> DIS
DIABETIC -> DIABETICS
DIAGNOSE -> DIAGNOSED,DIAGNOSES,DIAGNOSING
DIAGNOSIS -> DIAGNOSES
DIAGNOSTICIAN -> DIAGNOSTICIANS
DIAGONAL -> DIAGONALS
DIAGRAM -> DIAGRAMMED,DIAGRAMMING,DIAGRAMS
DIAL -> DIALED,DIALING,DIALLED,DIALS
DIALECT -> DIALECTS
DIALECTIC -> DIALECTICS
DIALL -> DIALLING
DIALOGUE -> DIALOGUES
DIALYSATE -> DIALYSATES
DIALYSE -> DIALYSED
DIAMETER -> DIAMETERS
DIAMOND -> DIAMONDS
DIAPER -> DIAPERED,DIAPERS
DIAPHRAGM -> DIAPHRAGMS
DIARIST -> DIARISTS
DIARY -> DIARIED,DIARIES
DIATOM -> DIATOMS
DIATRIBE -> DIATRIBES
DICE -> DICED,DICES,DICING
DICHOTOMISE -> DICHOTOMISED
DICHOTOMY -> DICHOTOMIES
DICK -> DICKING,DICKS
DICKEN -> DICKENS
DICKER -> DICKERED,DICKERING,DICKERS
DICKHEAD -> DICKHEADS
DICTATE -> DICTATED,DICTATES,DICTATING
DICTATOR -> DICTATORS
DICTATORSHIP -> DICTATORSHIPS
DICTIONARY -> DICTIONARIES
DICTUM -> DICTA,DICTUMS
DICYNODONT -> DICYNODONTS
DID -> DIDS
DIDDLE -> DIDDLED,DIDDLES,DIDDLING
DIDY -> DIDIER
DIE -> DIED,DIEING,DIES,DYING
DIEHARD -> DIEHARDS
DIELECTRIC -> DIELECTRICS
DIESEL -> DIESELS
DIET -> DIETED,DIETING,DIETS
DIETER -> DIETERS
DIETETIC -> DIETETICS
DIETICIAN -> DIETICIANS
DIETITIAN -> DIETITIANS
DIFERENCIA -> DIFERENCIAS
DIFF -> DIFFS
DIFFER -> DIFFERED,DIFFERING,DIFFERRED,DIFFERS
DIFFERENCE -> DIFFERENCES,DIFFERENCING
DIFFERENTIAL -> DIFFERENTIALS
DIFFERENTIATE -> DIFFERENTIATED,DIFFERENTIATES,DIFFERENTIATING
DIFFERENTIATION -> DIFFERENTIATIONS
DIFFICULTY -> DIFFICULTIES
DIFFRACT -> DIFFRACTED,DIFFRACTING
DIFFUSE -> DIFFUSED,DIFFUSES,DIFFUSING
DIFFUSER -> DIFFUSERS
DIG -> DIGGED,DIGGING,DIGS,DUG
DIGEST -> DIGESTED,DIGESTING,DIGESTS
DIGESTER -> DIGESTERS
DIGESTION -> DIGESTIONS
DIGESTIVE -> DIGESTIVES
DIGGER -> DIGGERS
DIGGING -> DIGGINGS
DIGGORY -> DIGGORYS
DIGIT -> DIGITS
DIGITISE -> DIGITISED,DIGITISES,DIGITISING
DIGITISER -> DIGITISERS
DIGITIZE -> DIGITIZED,DIGITIZING
DIGNIFY -> DIGNIFIES,DIGNIFYING
DIGNITARY -> DIGNITARIES
DIGNITY -> DIGNITIES
DIGRAPH -> DIGRAPHS
DIGRESS -> DIGRESSED,DIGRESSES,DIGRESSING
DIGRESSION -> DIGRESSIONS
DIKE -> DIKED,DIKES
DILAPIDATION -> DILAPIDATIONS
DILATE -> DILATED,DILATES,DILATING
DILATOR -> DILATORS
DILDO -> DILDOS
DILEMMA -> DILEMMAS
DILETTANTE -> DILETTANTES,DILETTANTI
DILLY -> DILLIED,DILLYING,DILLYS
DILUTE -> DILUTED,DILUTES,DILUTING
DILUTION -> DILUTIONS
DIM -> DIMMED,DIMMER,DIMMEST,DIMMING,DIMS
DIMENSION -> DIMENSIONED,DIMENSIONING,DIMENSIONS
DIMER -> DIMERS
DIMINISH -> DIMINISHED,DIMINISHES,DIMINISHING
DIMINUTIVE -> DIMINUTIVES
DIMMER -> DIMMERS
DIMPLE -> DIMPLED,DIMPLES,DIMPLING
DIMWIT -> DIMWITS,DIMWITTED
DIN -> DINNED,DINNING,DINS
DINAR -> DINARS
DINE -> DINED,DINES,DINING
DINER -> DINERS
DING -> DINGING,DINGS
DINGBAT -> DINGBATS
DINGHY -> DINGHIES,DINGHYS
DINKY -> DINKIES,DINKYS
DINNER -> DINNERS
DINOSAUR -> DINOSAURS
DINT -> DINTED,DINTING,DINTS
DINUCLEOTIDE -> DINUCLEOTIDES
DIOCESE -> DIOCESES
DIODE -> DIODES
DIOXIN -> DIOXINS
DIP -> DIPPED,DIPPING,DIPS
DIPHTHONG -> DIPHTHONGS
DIPLOMA -> DIPLOMAS
DIPLOMAT -> DIPLOMATS
DIPLOMATE -> DIPLOMATES
DIPLOMATIST -> DIPLOMATISTS
DIPOLE -> DIPOLES
DIPPER -> DIPPERS
DIPTEROCARP -> DIPTEROCARPS
DIRE -> DIRER,DIREST
DIRECT -> DIRECTED,DIRECTING,DIRECTS
DIRECTION -> DIRECTIONS
DIRECTIVE -> DIRECTIVES
DIRECTOR -> DIRECTORS
DIRECTORATE -> DIRECTORATES
DIRECTORSHIP -> DIRECTORSHIPS
DIRECTORY -> DIRECTORIES
DIRGE -> DIRGES
DIRK -> DIRKS
DIRTY -> DIRTIED,DIRTIER,DIRTIES,DIRTIEST,DIRTYING
DISABILITY -> DISABILITIES
DISABLE -> DISABLED,DISABLES,DISABLING
DISABUSE -> DISABUSED,DISABUSING
DISADVANTAGE -> DISADVANTAGED,DISADVANTAGES,DISADVANTAGING
DISAFFILIATE -> DISAFFILIATED,DISAFFILIATING
DISAFFOREST -> DISAFFORESTED,DISAFFORESTING
DISAFFORESTMENT -> DISAFFORESTMENTS
DISAGGREGATE -> DISAGGREGATED,DISAGGREGATES,DISAGGREGATING
DISAGREE -> DISAGREED,DISAGREEING,DISAGREES
DISAGREEMENT -> DISAGREEMENTS
DISALLOW -> DISALLOWED,DISALLOWING,DISALLOWS
DISAMBIGUATE -> DISAMBIGUATED,DISAMBIGUATES,DISAMBIGUATING
DISAPPEAR -> DISAPPEARED,DISAPPEARING,DISAPPEARS
DISAPPEARANCE -> DISAPPEARANCES
DISAPPLY -> DISAPPLIED,DISAPPLIES,DISAPPLYING
DISAPPOINT -> DISAPPOINTED,DISAPPOINTING,DISAPPOINTS
DISAPPOINTMENT -> DISAPPOINTMENTS
DISAPPROVE -> DISAPPROVED,DISAPPROVES,DISAPPROVING
DISARM -> DISARMED,DISARMING,DISARMS
DISARMER -> DISARMERS
DISARRANGE -> DISARRANGED
DISARTICULATE -> DISARTICULATED,DISARTICULATES
DISASSEMBLE -> DISASSEMBLED,DISASSEMBLES,DISASSEMBLING
DISASSOCIATE -> DISASSOCIATED,DISASSOCIATES,DISASSOCIATING
DISASTER -> DISASTERS
DISAVOW -> DISAVOWED,DISAVOWING,DISAVOWS
DISAVOWAL -> DISAVOWALS
DISBAND -> DISBANDED,DISBANDING,DISBANDS
DISBAR -> DISBARRED,DISBARRING
DISBELIEVE -> DISBELIEVED,DISBELIEVES,DISBELIEVING
DISBENEFIT -> DISBENEFITS
DISBURSE -> DISBURSED,DISBURSING
DISBURSEMENT -> DISBURSEMENTS
DISC -> DISCS
DISCARD -> DISCARDED,DISCARDING,DISCARDS
DISCERN -> DISCERNED,DISCERNING,DISCERNS
DISCHARGE -> DISCHARGED,DISCHARGES,DISCHARGING
DISCHARGER -> DISCHARGERS
DISCIPLE -> DISCIPLED,DISCIPLES,DISCIPLING
DISCIPLINARIAN -> DISCIPLINARIANS
DISCIPLINE -> DISCIPLINED,DISCIPLINES,DISCIPLINING
DISCLAIM -> DISCLAIMED,DISCLAIMING,DISCLAIMS
DISCLAIMER -> DISCLAIMERS
DISCLOSE -> DISCLOSED,DISCLOSES,DISCLOSING
DISCLOSURE -> DISCLOSURES
DISCO -> DISCOING,DISCOS
DISCOLOUR -> DISCOLOURED,DISCOLOURING,DISCOLOURS
DISCOMFIT -> DISCOMFITED,DISCOMFITING,DISCOMFITS,DISCOMFITTED
DISCOMFORT -> DISCOMFORTED,DISCOMFORTING,DISCOMFORTS
DISCOMPOSE -> DISCOMPOSED
DISCONCERT -> DISCONCERTED,DISCONCERTING,DISCONCERTS
DISCONFIRM -> DISCONFIRMED,DISCONFIRMING,DISCONFIRMS
DISCONNECT -> DISCONNECTED,DISCONNECTING,DISCONNECTS
DISCONNECTION -> DISCONNECTIONS
DISCONTENT -> DISCONTENTS
DISCONTINUE -> DISCONTINUED,DISCONTINUES,DISCONTINUING
DISCONTINUITY -> DISCONTINUITIES
DISCORD -> DISCORDS
DISCOTHEQUE -> DISCOTHEQUES
DISCOUNT -> DISCOUNTED,DISCOUNTING,DISCOUNTS
DISCOUNTER -> DISCOUNTERS
DISCOURAGE -> DISCOURAGED,DISCOURAGES,DISCOURAGING
DISCOURSE -> DISCOURSED,DISCOURSES,DISCOURSING
DISCOVER -> DISCOVERED,DISCOVERING,DISCOVERS
DISCOVERER -> DISCOVERERS
DISCOVERY -> DISCOVERIES
DISCREDIT -> DISCREDITED,DISCREDITING,DISCREDITS
DISCREPANCY -> DISCREPANCIES
DISCRETION -> DISCRETIONS
DISCRIMINATE -> DISCRIMINATED,DISCRIMINATES,DISCRIMINATING
DISCRIMINATION -> DISCRIMINATIONS
DISCRIMINATOR -> DISCRIMINATORS
DISCUSS -> DISCUSSED,DISCUSSES,DISCUSSING
DISCUSSION -> DISCUSSIONS
DISDAIN -> DISDAINED,DISDAINING,DISDAINS
DISEASE -> DISEASES
DISECONOMY -> DISECONOMIES
DISEMBARK -> DISEMBARKED,DISEMBARKING,DISEMBARKS
DISEMBED -> DISEMBEDDED
DISEMBODY -> DISEMBODIED,DISEMBODIES
DISEMBOWEL -> DISEMBOWELLED,DISEMBOWELLING
DISEMPOWER -> DISEMPOWERED,DISEMPOWERING,DISEMPOWERS
DISENFRANCHISE -> DISENFRANCHISED,DISENFRANCHISES,DISENFRANCHISING
DISENGAGE -> DISENGAGED,DISENGAGES,DISENGAGING
DISENTANGLE -> DISENTANGLED,DISENTANGLES,DISENTANGLING
DISENTITLE -> DISENTITLED,DISENTITLING
DISESTABLISH -> DISESTABLISHED
DISFAVOUR -> DISFAVOURED,DISFAVOURING,DISFAVOURS
DISFIGURE -> DISFIGURED,DISFIGURES,DISFIGURING
DISFIGUREMENT -> DISFIGUREMENTS
DISFRANCHISE -> DISFRANCHISED
DISGORGE -> DISGORGED,DISGORGES,DISGORGING
DISGRACE -> DISGRACED,DISGRACES,DISGRACING
DISGUISE -> DISGUISED,DISGUISES,DISGUISING
DISGUST -> DISGUSTED,DISGUSTS
DISH -> DISHED,DISHES,DISHING
DISHARMONY -> DISHARMONIES
DISHCLOTH -> DISHCLOTHS
DISHEARTEN -> DISHEARTENED
DISHONOUR -> DISHONOURED,DISHONOURING,DISHONOURS
DISHWASH -> DISHWASHING
DISHWASHER -> DISHWASHERS
DISILLUSION -> DISILLUSIONED,DISILLUSIONING,DISILLUSIONS
DISINCENTIVE -> DISINCENTIVES
DISINFECT -> DISINFECTED,DISINFECTING,DISINFECTS
DISINFECTANT -> DISINFECTANTS
DISINHERIT -> DISINHERITED,DISINHERITING,DISINHERITS
DISINTEGRATE -> DISINTEGRATED,DISINTEGRATES,DISINTEGRATING
DISINTER -> DISINTERRED,DISINTERRING
DISJOIN -> DISJOINED,DISJOINS
DISJUNCT -> DISJUNCTS
DISJUNCTION -> DISJUNCTIONS
DISK -> DISKS
DISKETTE -> DISKETTES
DISLIKE -> DISLIKED,DISLIKES,DISLIKING
DISLOCATE -> DISLOCATED,DISLOCATES,DISLOCATING
DISLOCATION -> DISLOCATIONS
DISLODGE -> DISLODGED,DISLODGES,DISLODGING
DISMANTLE -> DISMANTLED,DISMANTLES,DISMANTLING
DISMAY -> DISMAYED,DISMAYING,DISMAYS
DISMEMBER -> DISMEMBERED,DISMEMBERING
DISMISS -> DISMISSED,DISMISSES,DISMISSING
DISMISSAL -> DISMISSALS
DISMOUNT -> DISMOUNTED,DISMOUNTING,DISMOUNTS
DISOBEY -> DISOBEYED,DISOBEYING,DISOBEYS
DISORDER -> DISORDERED,DISORDERING,DISORDERS
DISORGANISE -> DISORGANISED
DISORGANIZE -> DISORGANIZED,DISORGANIZING
DISORIENT -> DISORIENTED,DISORIENTING,DISORIENTS
DISORIENTATE -> DISORIENTATED,DISORIENTATES,DISORIENTATING
DISOWN -> DISOWNED,DISOWNING,DISOWNS
DISPARAGE -> DISPARAGED,DISPARAGES
DISPARITY -> DISPARITIES
DISPATCH -> DISPATCHED,DISPATCHES,DISPATCHING
DISPEL -> DISPELLED,DISPELLING,DISPELS
DISPENSARY -> DISPENSARIES
DISPENSATION -> DISPENSATIONS
DISPENSE -> DISPENSED,DISPENSES,DISPENSING
DISPENSER -> DISPENSERS
DISPERSAL -> DISPERSALS
DISPERSE -> DISPERSED,DISPERSES,DISPERSING
DISPERSER -> DISPERSERS
DISPERSION -> DISPERSIONS
DISPIRIT -> DISPIRITED
DISPLACE -> DISPLACED,DISPLACES,DISPLACING
DISPLACEMENT -> DISPLACEMENTS
DISPLAY -> DISPLAYED,DISPLAYING,DISPLAYS
DISPLEASE -> DISPLEASED,DISPLEASES,DISPLEASING
DISPORT -> DISPORTED,DISPORTING
DISPOSABLE -> DISPOSABLES
DISPOSAL -> DISPOSALS
DISPOSE -> DISPOSED,DISPOSES,DISPOSING
DISPOSER -> DISPOSERS
DISPOSITION -> DISPOSITIONS
DISPOSSESS -> DISPOSSESSED,DISPOSSESSING
DISPROVE -> DISPROVED,DISPROVES,DISPROVING
DISPUTANT -> DISPUTANTS
DISPUTATION -> DISPUTATIONS
DISPUTE -> DISPUTED,DISPUTES,DISPUTING
DISQUALIFICATION -> DISQUALIFICATIONS
DISQUALIFY -> DISQUALIFIED,DISQUALIFIES,DISQUALIFYING
DISQUIET -> DISQUIETED,DISQUIETS
DISQUISITION -> DISQUISITIONS
DISREGARD -> DISREGARDED,DISREGARDING,DISREGARDS
DISROBE -> DISROBED,DISROBING
DISRUPT -> DISRUPTED,DISRUPTING,DISRUPTS
DISRUPTER -> DISRUPTERS
DISRUPTION -> DISRUPTIONS
DISS -> DISSING
DISSATISFACTION -> DISSATISFACTIONS
DISSECT -> DISSECTED,DISSECTING,DISSECTS
DISSECTION -> DISSECTIONS
DISSEMBLE -> DISSEMBLED,DISSEMBLES,DISSEMBLING
DISSEMINATE -> DISSEMINATED,DISSEMINATES,DISSEMINATING
DISSEMINATOR -> DISSEMINATORS
DISSENSION -> DISSENSIONS
DISSENT -> DISSENTED,DISSENTING,DISSENTS
DISSENTER -> DISSENTERS
DISSERTATION -> DISSERTATIONS
DISSIDENT -> DISSIDENTS
DISSIMILARITY -> DISSIMILARITIES
DISSIMULATE -> DISSIMULATED,DISSIMULATES,DISSIMULATING
DISSIPATE -> DISSIPATED,DISSIPATES,DISSIPATING
DISSOCIATE -> DISSOCIATED,DISSOCIATES,DISSOCIATING
DISSOCIATION -> DISSOCIATIONS
DISSOLVE -> DISSOLVED,DISSOLVES,DISSOLVING
DISSONANCE -> DISSONANCES
DISSUADE -> DISSUADED,DISSUADES,DISSUADING
DISTANCE -> DISTANCED,DISTANCES,DISTANCING
DISTEMPER -> DISTEMPERED,DISTEMPERING,DISTEMPERS
DISTEND -> DISTENDED,DISTENDING
DISTENSION -> DISTENSIONS
DISTIL -> DISTILLED,DISTILLING,DISTILS
DISTILLATION -> DISTILLATIONS
DISTILLER -> DISTILLERS
DISTILLERY -> DISTILLERIES
DISTINCTION -> DISTINCTIONS
DISTINGUISH -> DISTINGUISHED,DISTINGUISHES,DISTINGUISHING
DISTORT -> DISTORTED,DISTORTING,DISTORTS
DISTORTER -> DISTORTERS
DISTORTION -> DISTORTIONS
DISTRACT -> DISTRACTED,DISTRACTING,DISTRACTS
DISTRACTION -> DISTRACTIONS
DISTRACTOR -> DISTRACTORS
DISTRAIN -> DISTRAINED,DISTRAINING
DISTRESS -> DISTRESSED,DISTRESSES
DISTRIBUTARY -> DISTRIBUTARIES
DISTRIBUTE -> DISTRIBUTED,DISTRIBUTES,DISTRIBUTING
DISTRIBUTION -> DISTRIBUTIONS
DISTRIBUTOR -> DISTRIBUTORS
DISTRICT -> DISTRICTING,DISTRICTS
DISTRUST -> DISTRUSTED,DISTRUSTING,DISTRUSTS
DISTURB -> DISTURBED,DISTURBING,DISTURBS
DISTURBANCE -> DISTURBANCES
DISTURBER -> DISTURBERS
DISUNIT -> DISUNITED
DISYLLABLE -> DISYLLABLES
DITCH -> DITCHED,DITCHES,DITCHING
DITHER -> DITHERED,DITHERING,DITHERS
DITHIADIAZOLE -> DITHIADIAZOLES
DITTY -> DITTIES
DIURETIC -> DIURETICS
DIVA -> DIVAS
DIVAN -> DIVANS
DIVE -> DIVED,DIVES,DIVING,DOVE
DIVER -> DIVERS
DIVERGE -> DIVERGED,DIVERGES,DIVERGING
DIVERGENCE -> DIVERGENCES
DIVERGENCY -> DIVERGENCIES
DIVERSIFICATION -> DIVERSIFICATIONS
DIVERSIFY -> DIVERSIFIED,DIVERSIFIES,DIVERSIFYING
DIVERSION -> DIVERSIONS
DIVERSITY -> DIVERSITIES
DIVERT -> DIVERTED,DIVERTING,DIVERTS
DIVERTIMENTO -> DIVERTIMENTOS
DIVERTISSEMENT -> DIVERTISSEMENTS
DIVEST -> DIVESTED,DIVESTING,DIVESTS
DIVESTMENT -> DIVESTMENTS
DIVI -> DIVIS
DIVIDE -> DIVIDED,DIVIDES,DIVIDING
DIVIDEND -> DIVIDENDS
DIVIDER -> DIVIDERS
DIVINE -> DIVINED,DIVINER,DIVINES,DIVINEST,DIVINING
DIVINITY -> DIVINITIES
DIVISION -> DIVISIONS
DIVISOR -> DIVISORS
DIVORCE -> DIVORCED,DIVORCES,DIVORCING
DIVORCEE -> DIVORCEES
DIVOT -> DIVOTS
DIVULGE -> DIVULGED,DIVULGES,DIVULGING
DIZZY -> DIZZIED,DIZZIER
DJ -> DJED,DJING,DJS
DJILA -> DJILAS
DM -> DMS
DN -> DNS
DNA -> DNAS
DO -> DID,DOE,DOES,DOING,DONE,DOS,DOTH,DU
DOBERMAN -> DOBERMANS
DOC -> DOCS
DOCK -> DOCKED,DOCKING,DOCKS
DOCKER -> DOCKERS
DOCKET -> DOCKETS
DOCKETE -> DOCKETED
DOCKLAND -> DOCKLANDS
DOCKWORKER -> DOCKWORKERS
DOCKYARD -> DOCKYARDS
DOCTOR -> DOCTORS
DOCTORATE -> DOCTORATES
DOCTORE -> DOCTORED,DOCTORING
DOCTRINE -> DOCTRINES
DOCUMENT -> DOCUMENTED,DOCUMENTING,DOCUMENTS
DOCUMENTARY -> DOCUMENTARIES
DOCUMENTATION -> DOCUMENTATIONS
DODDER -> DODDERED,DODDERING,DODDERS
DODECAME -> DODECAMER
DODGE -> DODGED,DODGES,DODGING
DODGEM -> DODGEMS
DODGER -> DODGERS
DODO -> DODOS
DOER -> DOERS
DOFF -> DOFFED,DOFFING,DOFFS
DOG -> DOGGED,DOGGING,DOGS
DOGFIGHT -> DOGFIGHTING,DOGFIGHTS
DOGGY -> DOGGIES
DOGMA -> DOGMAS
DOGMATIC -> DOGMATICS
DOGWHELK -> DOGWHELKS
DOILY -> DOILIES
DOING -> DOINGS
DOLDRUM -> DOLDRUMS
DOLE -> DOLED,DOLES,DOLING
DOLEY -> DOLEYS
DOLL -> DOLLED,DOLLING,DOLLS
DOLLAR -> DOLLARS
DOLLOP -> DOLLOPS
DOLLY -> DOLLIES
DOLMEN -> DOLMENS
DOLOMITE -> DOLOMITES
DOLORE -> DOLORES
DOLPHIN -> DOLPHINS
DOLT -> DOLTS
DOMAIN -> DOMAINS
DOME -> DOMED,DOMES
DOMESTIC -> DOMESTICS
DOMESTICATE -> DOMESTICATED,DOMESTICATES,DOMESTICATING
DOMESTIQUE -> DOMESTIQUES
DOMICILE -> DOMICILED,DOMICILES
DOMINANT -> DOMINANTS
DOMINATE -> DOMINATED,DOMINATES,DOMINATING
DOMINEER -> DOMINEERED,DOMINEERING
DOMINICAN -> DOMINICANS
DOMINION -> DOMINIONS
DOMINO -> DOMINOES,DOMINOS
DON -> DONED,DONNED,DONNING,DONS
DONATE -> DONATED,DONATES,DONATING
DONATION -> DONATIONS
DONATIST -> DONATISTS
DONKEY -> DONKEYS
DONOR -> DONORS
DOODLE -> DOODLED,DOODLES,DOODLING
DOODLEBUG -> DOODLEBUGS
DOODLING -> DOODLINGS
DOOM -> DOOMED,DOOMING,DOOMS
DOOR -> DOORED,DOORS
DOORBELL -> DOORBELLS
DOORKEEPER -> DOORKEEPERS
DOORKNOB -> DOORKNOBS
DOORMAN -> DOORMEN
DOORMAT -> DOORMATS
DOORSTEP -> DOORSTEPPING,DOORSTEPS
DOORWAY -> DOORWAYS
DOPAC -> DOPACS
DOPE -> DOPED,DOPES,DOPING
DOPER -> DOPERS
DOPPELGANGER -> DOPPELGANGERS
DORCA -> DORCAS
DORM -> DORMS
DORMER -> DORMERED,DORMERS
DORMITORY -> DORMITORIES
DORN -> DORNING
DOSAGE -> DOSAGES
DOSE -> DOSED,DOSES,DOSING
DOSS -> DOSSED,DOSSES,DOSSING
DOSSER -> DOSSERS
DOSSERET -> DOSSERETS
DOSSIER -> DOSSIERS
DOSSY -> DOSSIER
DOT -> DOTS,DOTTED,DOTTING
DOTE -> DOTED,DOTES,DOTING
DOUBLE -> DOUBLED,DOUBLES,DOUBLING
DOUBLET -> DOUBLETS
DOUBLING -> DOUBLINGS
DOUBT -> DOUBTED,DOUBTING,DOUBTS
DOUBTER -> DOUBTERS
DOUCH -> DOUCHES,DOUCHING
DOUGH -> DOUGHS
DOUGHNUT -> DOUGHNUTS,DOUGHNUTTING
DOUGLASE -> DOUGLASES
DOUSE -> DOUSED,DOUSES,DOUSING
DOVE -> DOVES,DOVING
DOVECOTE -> DOVECOTES
DOVETAIL -> DOVETAILED,DOVETAILING,DOVETAILS
DOWAGER -> DOWAGERS
DOWD -> DOWDING
DOWEL -> DOWELLED,DOWELS
DOWN -> DOWNED,DOWNER,DOWNING,DOWNS
DOWNCLIMB -> DOWNCLIMBED,DOWNCLIMBING
DOWNER -> DOWNERS
DOWNGRADE -> DOWNGRADED,DOWNGRADES,DOWNGRADING
DOWNGRADING -> DOWNGRADINGS
DOWNHEART -> DOWNHEARTED
DOWNHILL -> DOWNHILLS
DOWNLAND -> DOWNLANDS
DOWNLIGHT -> DOWNLIGHTS
DOWNLIGHTER -> DOWNLIGHTERS
DOWNLOAD -> DOWNLOADED,DOWNLOADING,DOWNLOADS
DOWNPIPE -> DOWNPIPES
DOWNPLAY -> DOWNPLAYED,DOWNPLAYING,DOWNPLAYS
DOWNPOUR -> DOWNPOURS
DOWNREGULATE -> DOWNREGULATED
DOWNSIZE -> DOWNSIZED,DOWNSIZING
DOWNSIZER -> DOWNSIZERS
DOWNTURN -> DOWNTURNED,DOWNTURNS
DOWRY -> DOWRIES
DOWSE -> DOWSED,DOWSING
DOWSER -> DOWSERS
DOYEN -> DOYENS
DOZE -> DOZED,DOZES,DOZING
DR -> DREST
DRA -> DRAS
DRAB -> DRABBER,DRABBEST,DRABS
DRACHENFEL -> DRACHENFELS
DRACHMA -> DRACHMAS
DRAFT -> DRAFTED,DRAFTING,DRAFTS
DRAFTEE -> DRAFTEES
DRAFTER -> DRAFTERS
DRAFTSMAN -> DRAFTSMEN
DRAG -> DRAGGED,DRAGGING,DRAGS
DRAGON -> DRAGONS
DRAGONFLY -> DRAGONFLIES
DRAGONRIDER -> DRAGONRIDERS
DRAGOON -> DRAGOONED,DRAGOONING,DRAGOONS
DRAIN -> DRAINED,DRAINING,DRAINS
DRAINPIPE -> DRAINPIPES
DRAKE -> DRAKES
DRAM -> DRAMS
DRAMA -> DRAMAS
DRAMATIC -> DRAMATICS
DRAMATISATION -> DRAMATISATIONS
DRAMATISE -> DRAMATISED,DRAMATISES,DRAMATISING
DRAMATIST -> DRAMATISTS
DRAMATIZE -> DRAMATIZED,DRAMATIZES,DRAMATIZING
DRAPE -> DRAPED,DRAPES,DRAPING
DRAPER -> DRAPERS
DRAPERY -> DRAPERIES
DRAUGHT -> DRAUGHTED,DRAUGHTING,DRAUGHTS
DRAUGHTPROOF -> DRAUGHTPROOFED,DRAUGHTPROOFING
DRAUGHTSMAN -> DRAUGHTSMEN
DRAW -> DRAWED,DRAWING,DRAWN,DRAWS,DREW
DRAWBACK -> DRAWBACKS
DRAWBRIDGE -> DRAWBRIDGES
DRAWCORD -> DRAWCORDS
DRAWER -> DRAWERS
DRAWING -> DRAWINGS
DRAWL -> DRAWLED,DRAWLING,DRAWLS
DRAWSTR -> DRAWSTRING
DRAWSTRING -> DRAWSTRINGS
DRAY -> DRAYS
DREAD -> DREADED,DREADING,DREADS
DREADLOCK -> DREADLOCKED,DREADLOCKS
DREADNOUGHT -> DREADNOUGHTS
DREAM -> DREAMED,DREAMING,DREAMS,DREAMT
DREAMER -> DREAMERS
DREARY -> DREARIER,DREARIEST
DREDGE -> DREDGED,DREDGES,DREDGING
DREDGER -> DREDGERS
DRENCH -> DRENCHED,DRENCHES,DRENCHING
DRESS -> DRESSED,DRESSES,DRESSING
DRESSER -> DRESSERS
DRESSING -> DRESSINGS
DRESSMAKER -> DRESSMAKERS
DRIB -> DRIBS
DRIBBLE -> DRIBBLED,DRIBBLES,DRIBBLING
DRIER -> DRIERS
DRIFT -> DRIFTED,DRIFTING,DRIFTS
DRIFTER -> DRIFTERS
DRIFTNET -> DRIFTNETS,DRIFTNETTING
DRILL -> DRILLED,DRILLING,DRILLS
DRILLER -> DRILLERS
DRINK -> DRANK,DRINKING,DRINKS,DRUNK
DRINKER -> DRINKERS
DRIP -> DRIPPED,DRIPPING,DRIPS
DRIVE -> DRIVED,DRIVEN,DRIVES,DRIVING,DROVE
DRIVER -> DRIVERS
DRIVEWAY -> DRIVEWAYS
DRIZZLE -> DRIZZLED,DRIZZLES,DRIZZLING
DROID -> DROIDS
DRON -> DRONING
DRONE -> DRONED,DRONES
DROOL -> DROOLED,DROOLING,DROOLS
DROOP -> DROOPED,DROOPING,DROOPS
DROP -> DROPPED,DROPPING,DROPS
DROPLET -> DROPLETS
DROPOUT -> DROPOUTS
DROPPING -> DROPPINGS
DROUGHT -> DROUGHTS
DROVE -> DROVES,DROVING
DROVER -> DROVERS
DROVEWAY -> DROVEWAYS
DROWN -> DROWNED,DROWNING,DROWNS
DROWNING -> DROWNINGS
DROWSE -> DROWSED,DROWSING
DRUB -> DRUBBED,DRUBBING,DRUBS
DRUG -> DRUGGED,DRUGGING,DRUGS
DRUGGIST -> DRUGGISTS
DRUGGY -> DRUGGIES
DRUID -> DRUIDS
DRUM -> DRUMMED,DRUMMING,DRUMS
DRUMBEAT -> DRUMBEATS
DRUMLIN -> DRUMLINS
DRUMMER -> DRUMMERS
DRUMMOND -> DRUMMONDS
DRUMSTICK -> DRUMSTICKS
DRUNK -> DRUNKER,DRUNKS
DRUNKARD -> DRUNKARDS
DRY -> DRIED,DRIER,DRIES,DRIEST,DRYED,DRYING,DRYS
DRYAD -> DRYADS
DRYER -> DRYERS
DRYLAND -> DRYLANDS
DUALISM -> DUALISMS
DUALIST -> DUALISTS
DUALITY -> DUALITIES
DUALL -> DUALLED,DUALLING
DUB -> DUBBED,DUBBING,DUBS
DUBLINER -> DUBLINERS
DUCAT -> DUCATS
DUCE -> DUCES
DUCHESS -> DUCHESSES
DUCHY -> DUCHIES
DUCK -> DUCKED,DUCKING,DUCKS
DUCKBOARD -> DUCKBOARDING,DUCKBOARDS
DUCKLING -> DUCKLINGS
DUCT -> DUCTED,DUCTING,DUCTS
DUD -> DUDDING,DUDS
DUDE -> DUDED,DUDES
DUEL -> DUELS
DUELL -> DUELLED,DUELLING
DUET -> DUETS,DUETTED,DUETTING
DUFF -> DUFFED,DUFFS
DUFFER -> DUFFERS
DUGOUT -> DUGOUTS
DUKE -> DUKES
DUKERY -> DUKERIES
DULL -> DULLED,DULLER,DULLEST,DULLING,DULLS
DULLARD -> DULLARDS
DULLE -> DULLES
DUMA -> DUMAS
DUMB -> DUMBED,DUMBER,DUMBEST,DUMBING
DUMBFOUND -> DUMBFOUNDED
DUMMY -> DUMMIED,DUMMIES,DUMMYING,DUMMYS
DUMP -> DUMPED,DUMPING,DUMPS
DUMPER -> DUMPERS
DUMPLING -> DUMPLINGS
DUN -> DUNNED,DUNS
DUNCE -> DUNCES
DUNE -> DUNES
DUNGAREE -> DUNGAREES
DUNGEON -> DUNGEONS
DUNK -> DUNKED,DUNKING,DUNKS
DUNNOCK -> DUNNOCKS
DUNUM -> DUNUMS
DUO -> DUOS
DUPE -> DUPED,DUPES,DUPING
DUPLEX -> DUPLEXED,DUPLEXES,DUPLEXING
DUPLICATE -> DUPLICATED,DUPLICATES,DUPLICATING
DUPLICATION -> DUPLICATIONS
DURABLE -> DURABLES
DURATION -> DURATIONS
DUSK -> DUSKING,DUSKS
DUST -> DUSTED,DUSTING,DUSTS
DUSTBIN -> DUSTBINS
DUSTCART -> DUSTCARTS
DUSTER -> DUSTERS
DUSTJACKET -> DUSTJACKETS
DUSTMAN -> DUSTMEN
DUSTSHEET -> DUSTSHEETS
DUSTY -> DUSTIER
DUTCHMAN -> DUTCHMEN
DUTY -> DUTIES,DUTYS
DUVALIERIST -> DUVALIERISTS
DUVALY -> DUVALIER
DUVET -> DUVETS
DWARF -> DWARFED,DWARFING,DWARFS,DWARVES
DWARVE -> DWARVES
DWELL -> DWELLED,DWELLING,DWELLS,DWELT
DWELLER -> DWELLERS
DWELLING -> DWELLINGS
DWELLINGHOUSE -> DWELLINGHOUSES
DWINDLE -> DWINDLED,DWINDLES,DWINDLING
DYAD -> DYADS
DYBBUK -> DYBBUKKING,DYBBUKS
DYE -> DYED,DYEING,DYES
DYER -> DYERS
DYESTUFF -> DYESTUFFS
DYKE -> DYKES
DYNAMIT -> DYNAMITED,DYNAMITING
DYNAMO -> DYNAMOS
DYNAST -> DYNASTS
DYNASTY -> DYNASTIES
DYSFUNCTION -> DYSFUNCTIONS
DYSLEXIC -> DYSLEXICS
DZHUNGAR -> DZHUNGARS
EA -> EAS
EAD -> EADS
EADM -> EADMER
EADR -> EADRED
EAGLE -> EAGLED,EAGLES
EALDERMAN -> EALDERMEN
EALDORMAN -> EALDORMEN
EALE -> EALES
EAME -> EAMES
EAR -> EARING,EARS
EARDRUM -> EARDRUMS
EARHOLE -> EARHOLES
EARL -> EARLS
EARLDOM -> EARLDOMS
EARLOBE -> EARLOBES
EARLY -> EARLIER,EARLIES,EARLIEST
EARMARK -> EARMARKED,EARMARKING,EARMARKS
EARN -> EARNED,EARNING,EARNS
EARNER -> EARNERS
EARPHONE -> EARPHONES
EARPIECE -> EARPIECES
EARPLUG -> EARPLUGS
EARRING -> EARRINGS
EARTH -> EARTHED,EARTHING,EARTHS
EARTHLING -> EARTHLINGS
EARTHQUAKE -> EARTHQUAKES
EARTHWORK -> EARTHWORKS
EARTHWORM -> EARTHWORMS
EARWIG -> EARWIGGED,EARWIGGING,EARWIGS
EASE -> EASED,EASES,EASING
EASEL -> EASELS
EASEMENT -> EASEMENTS
EASTENDER -> EASTENDERS
EASTERNER -> EASTERNERS
EASY -> EASIER,EASIES,EASIEST
EAT -> ATE,EATEN,EATING,EATS
EATER -> EATERS
EATERY -> EATERIES
EAVE -> EAVED,EAVES
EAVESDROP -> EAVESDROPPED,EAVESDROPPING,EAVESDROPS
EAVESDROPPER -> EAVESDROPPERS
EB -> EBBING,EBS
EBB -> EBBED,EBBS
ECALPEMO -> ECALPEMOS
ECCENTRIC -> ECCENTRICS
ECCENTRICITY -> ECCENTRICITIES
ECCLESIASTIC -> ECCLESIASTICS
ECG -> ECGS
ECHELON -> ECHELONED,ECHELONS
ECHINODERM -> ECHINODERMS
ECHINOID -> ECHINOIDS
ECHINOP -> ECHINOPS
ECHO -> ECHOED,ECHOES,ECHOING,ECHOS
ECLAIR -> ECLAIRS
ECLIPSE -> ECLIPSED,ECLIPSES,ECLIPSING
ECM -> ECMS
ECOLOGIST -> ECOLOGISTS
ECOLOGY -> ECOLOGIES
ECONOMETRIC -> ECONOMETRICS
ECONOMETRICIAN -> ECONOMETRICIANS
ECONOMISE -> ECONOMISED,ECONOMISING
ECONOMIST -> ECONOMISTS
ECONOMIZE -> ECONOMIZED,ECONOMIZES,ECONOMIZING
ECONOMY -> ECONOMIES
ECOSYSTEM -> ECOSYSTEMS
ECOWA -> ECOWAS
ECSTASY -> ECSTASIES
ECTOPARASITE -> ECTOPARASITES
ECTOTHERM -> ECTOTHERMS
ECU -> ECUS
ED -> EDED,EDER,EDS
EDDOE -> EDDOES
EDDY -> EDDIED,EDDIES,EDDYING
EDGE -> EDGED,EDGES,EDGING
EDGEWAY -> EDGEWAYS
EDGING -> EDGINGS
EDIBLE -> EDIBLES
EDICT -> EDICTS
EDIFICE -> EDIFICES
EDIFY -> EDIFIED,EDIFYING
EDIT -> EDITED,EDITING,EDITS
EDITION -> EDITIONED,EDITIONING,EDITIONS
EDITOR -> EDITORS
EDITORIAL -> EDITORIALS
EDOMITE -> EDOMITES
EDUCATE -> EDUCATED,EDUCATES,EDUCATING
EDUCATION -> EDUCATIONS
EDUCATIONALIST -> EDUCATIONALISTS
EDUCATIONIST -> EDUCATIONISTS
EDUCATOR -> EDUCATORS
EDWARDIAN -> EDWARDIANS
EE -> EES
EEIG -> EEIGS
EEL -> EELING,EELS
EFA -> EFAS
EFF -> EFFED,EFFING
EFFACE -> EFFACED,EFFACES,EFFACING
EFFECT -> EFFECTED,EFFECTING,EFFECTS
EFFICIENCY -> EFFICIENCIES
EFFIGY -> EFFIGIES
EFFLUENT -> EFFLUENTS
EFFORT -> EFFORTS
EFFUSION -> EFFUSIONS
EG -> EGER,EGEST,EGGING,EGS
EGALITARIAN -> EGALITARIANS
EGG -> EGGED,EGGS
EGGHEAD -> EGGHEADS
EGGSHELL -> EGGSHELLS
EGO -> EGOS
EGOIST -> EGOISTS
EGOTIST -> EGOTISTS
EGRET -> EGRETS
EGYPTIAN -> EGYPTIANS
EGYPTOLOGIST -> EGYPTOLOGISTS
EH -> EHS
EHO -> EHOS
EHRENREICH -> EHRENREICHS
EIA -> EIAS
EICOSANOID -> EICOSANOIDS
EIDER -> EIDERS
EIDETIKE -> EIDETIKED,EIDETIKING
EIE -> EIES,EYING
EIGENVALUE -> EIGENVALUES
EIGENVECTOR -> EIGENVECTORS
EJACULATE -> EJACULATED,EJACULATES,EJACULATING
EJACULATION -> EJACULATIONS
EJECT -> EJECTED,EJECTING,EJECTS
EJECTION -> EJECTIONS
EK -> EKED,EKING
ELABORATE -> ELABORATED,ELABORATES,ELABORATING
ELABORATION -> ELABORATIONS
ELAPSE -> ELAPSED,ELAPSES,ELAPSING
ELASTICATE -> ELASTICATED
ELASTICITY -> ELASTICITIES
ELASTOMER -> ELASTOMERS
ELATE -> ELATED,ELATING
ELB -> ELBING
ELBOW -> ELBOWED,ELBOWING,ELBOWS
ELDER -> ELDERS
ELDERBERRY -> ELDERBERRIES
ELDERFLOWER -> ELDERFLOWERS
ELECT -> ELECTED,ELECTING,ELECTS
ELECTION -> ELECTIONS
ELECTIONEER -> ELECTIONEERING,ELECTIONEERS
ELECTIVE -> ELECTIVES
ELECTOR -> ELECTORS
ELECTORATE -> ELECTORATES
ELECTRIC -> ELECTRICS
ELECTRICAL -> ELECTRICALS
ELECTRICIAN -> ELECTRICIANS
ELECTRIFY -> ELECTRIFIED,ELECTRIFIES,ELECTRIFYING
ELECTROCARDIOGRAM -> ELECTROCARDIOGRAMS
ELECTROCUTE -> ELECTROCUTED
ELECTRODE -> ELECTRODES
ELECTRODYNAMIC -> ELECTRODYNAMICS
ELECTROENCEPHALOGRAM -> ELECTROENCEPHALOGRAMS
ELECTROLYTE -> ELECTROLYTES
ELECTRON -> ELECTRONS
ELECTROPHORESE -> ELECTROPHORESED
ELECTROPLATE -> ELECTROPLATED,ELECTROPLATING
ELECTROSTATIC -> ELECTROSTATICS
ELEGY -> ELEGIES
ELEMENT -> ELEMENTS
ELEPHANT -> ELEPHANTS
ELEVATE -> ELEVATED,ELEVATES,ELEVATING
ELEVATION -> ELEVATIONS
ELEVATOR -> ELEVATORS
ELEVENSE -> ELEVENSES
ELF -> ELFED,ELVES
ELICIT -> ELICITED,ELICITING,ELICITS
ELIDE -> ELIDED,ELIDES,ELIDING
ELIMINATE -> ELIMINATED,ELIMINATES,ELIMINATING
ELIMINATOR -> ELIMINATORS
ELISION -> ELISIONS
ELITE -> ELITES
ELITIST -> ELITISTS
ELIXIR -> ELIXIRS
ELIZABETHAN -> ELIZABETHANS
ELL -> ELLS
ELLIPSOID -> ELLIPSOIDS
ELM -> ELMS
ELMER -> ELMERS
ELONGATE -> ELONGATED,ELONGATES,ELONGATING
ELOPE -> ELOPED,ELOPES,ELOPING
ELSE -> ELSES
ELUATE -> ELUATES
ELUCIDATE -> ELUCIDATED,ELUCIDATES,ELUCIDATING
ELUDE -> ELUDED,ELUDES,ELUDING
ELUTE -> ELUTED,ELUTES,ELUTING
ELVER -> ELVERS
EMACIATE -> EMACIATED
EMANATE -> EMANATED,EMANATES,EMANATING
EMANATION -> EMANATIONS
EMANCIPATE -> EMANCIPATED,EMANCIPATING
EMANCIPATOR -> EMANCIPATORS
EMASCULATE -> EMASCULATED,EMASCULATES,EMASCULATING
EMBALM -> EMBALMED,EMBALMING,EMBALMS
EMBALMER -> EMBALMERS
EMBANK -> EMBANKED,EMBANKING
EMBANKMENT -> EMBANKMENTS
EMBARGOE -> EMBARGOED,EMBARGOES
EMBARK -> EMBARKED,EMBARKING,EMBARKS
EMBARRASS -> EMBARRASSED,EMBARRASSES,EMBARRASSING
EMBARRASSMENT -> EMBARRASSMENTS
EMBASSY -> EMBASSIES
EMBATTLE -> EMBATTLED,EMBATTLES
EMBED -> EMBEDDED,EMBEDDING,EMBEDS
EMBELLISH -> EMBELLISHED,EMBELLISHES,EMBELLISHING
EMBELLISHMENT -> EMBELLISHMENTS
EMBER -> EMBERS
EMBEZZLE -> EMBEZZLED,EMBEZZLES,EMBEZZLING
EMBITTER -> EMBITTERED,EMBITTERING,EMBITTERS
EMBLAZON -> EMBLAZONED,EMBLAZONING,EMBLAZONS
EMBLEM -> EMBLEMS
EMBODIMENT -> EMBODIMENTS
EMBODY -> EMBODIED,EMBODIES,EMBODYING
EMBOLDEN -> EMBOLDENED,EMBOLDENS
EMBOSS -> EMBOSSED,EMBOSSING
EMBRACE -> EMBRACED,EMBRACES,EMBRACING
EMBRASURE -> EMBRASURES
EMBROIDER -> EMBROIDERED,EMBROIDERING,EMBROIDERS
EMBROIDERER -> EMBROIDERERS
EMBROIDERY -> EMBROIDERIES
EMBROIL -> EMBROILED,EMBROILING
EMBRYO -> EMBRYOS
EMBRYOLOGIST -> EMBRYOLOGISTS
EMEND -> EMENDED,EMENDING
EMENDATION -> EMENDATIONS
EMERALD -> EMERALDS
EMERGE -> EMERGED,EMERGES,EMERGING
EMERGENCY -> EMERGENCIES
EMETIC -> EMETICS
EMIGRANT -> EMIGRANTS
EMIGRATE -> EMIGRATED,EMIGRATES,EMIGRATING
EMIGRE -> EMIGRES
EMINENCE -> EMINENCES
EMIR -> EMIRS
EMIRATE -> EMIRATES
EMISSARY -> EMISSARIES
EMISSION -> EMISSIONS
EMIT -> EMITS,EMITTED,EMITTING
EMITTER -> EMITTERS
EMOLUMENT -> EMOLUMENTS
EMOTE -> EMOTED,EMOTES,EMOTING
EMOTION -> EMOTIONS
EMPATHISE -> EMPATHISED,EMPATHISES,EMPATHISING
EMPATHIZE -> EMPATHIZED,EMPATHIZES,EMPATHIZING
EMPEROR -> EMPERORS
EMPHASE -> EMPHASES
EMPHASISE -> EMPHASISED,EMPHASISES,EMPHASISING
EMPHASIZE -> EMPHASIZED,EMPHASIZES,EMPHASIZING
EMPIRE -> EMPIRES
EMPIRICIST -> EMPIRICISTS
EMPLACE -> EMPLACED
EMPLACEMENT -> EMPLACEMENTS
EMPLOY -> EMPLOYED,EMPLOYING,EMPLOYS
EMPLOYEE -> EMPLOYEES
EMPLOYER -> EMPLOYERS
EMPLOYMENT -> EMPLOYMENTS
EMPORIUM -> EMPORIA,EMPORIUMS
EMPOWER -> EMPOWERED,EMPOWERING,EMPOWERS
EMPTY -> EMPTIED,EMPTIER,EMPTIES,EMPTIEST,EMPTYING
EMU -> EMUS
EMULATE -> EMULATED,EMULATES,EMULATING
EMULATION -> EMULATIONS
EMULATOR -> EMULATORS
EMULSIFIER -> EMULSIFIERS
EMULSIFY -> EMULSIFIED,EMULSIFIES,EMULSIFYING
EMULSION -> EMULSIONED,EMULSIONS
EN -> ENED,ENS
ENABLE -> ENABLED,ENABLES,ENABLING
ENABLER -> ENABLERS
ENACT -> ENACTED,ENACTING,ENACTS
ENACTMENT -> ENACTMENTS
ENAMEL -> ENAMELLED,ENAMELLING,ENAMELS
ENAMOUR -> ENAMOURED
ENCAMP -> ENCAMPED,ENCAMPING
ENCAMPMENT -> ENCAMPMENTS
ENCAPSULATE -> ENCAPSULATED,ENCAPSULATES,ENCAPSULATING
ENCASE -> ENCASED,ENCASES,ENCASING
ENCASH -> ENCASHED,ENCASHING
ENCEPHALOPATHY -> ENCEPHALOPATHIES
ENCHANT -> ENCHANTED,ENCHANTS
ENCHANTMENT -> ENCHANTMENTS
ENCIRCLE -> ENCIRCLED,ENCIRCLES,ENCIRCLING
ENCLAVE -> ENCLAVES
ENCLOSE -> ENCLOSED,ENCLOSES,ENCLOSING
ENCLOSURE -> ENCLOSURES
ENCODE -> ENCODED,ENCODES,ENCODING
ENCODER -> ENCODERS
ENCODING -> ENCODINGS
ENCOFFINE -> ENCOFFINED,ENCOFFINING
ENCOMPASS -> ENCOMPASSED,ENCOMPASSES,ENCOMPASSING
ENCORE -> ENCORED,ENCORES
ENCOUNTER -> ENCOUNTERED,ENCOUNTERING,ENCOUNTERS
ENCOURAGE -> ENCOURAGED,ENCOURAGEING,ENCOURAGES,ENCOURAGING
ENCOURAGEMENT -> ENCOURAGEMENTS
ENCROACH -> ENCROACHED,ENCROACHES,ENCROACHING
ENCROACHMENT -> ENCROACHMENTS
ENCRUST -> ENCRUSTED,ENCRUSTING
ENCRUSTATION -> ENCRUSTATIONS
ENCRYPT -> ENCRYPTED,ENCRYPTING,ENCRYPTS
ENCUMBER -> ENCUMBERED,ENCUMBERING,ENCUMBERS
ENCUMBRANCE -> ENCUMBRANCES
ENCYCLICAL -> ENCYCLICALS
ENCYCLOPAEDIA -> ENCYCLOPAEDIAS
ENCYCLOPEDIA -> ENCYCLOPEDIAS
END -> ENDED,ENDING,ENDS
ENDANGER -> ENDANGERED,ENDANGERING,ENDANGERS
ENDEAR -> ENDEARED,ENDEARING,ENDEARS
ENDEARMENT -> ENDEARMENTS
ENDEAVOUR -> ENDEAVOURED,ENDEAVOURING,ENDEAVOURS
ENDER -> ENDERS
ENDGAME -> ENDGAMES
ENDING -> ENDINGS
ENDOMEMBRANE -> ENDOMEMBRANES
ENDONUCLEASE -> ENDONUCLEASES
ENDOPEROXIDE -> ENDOPEROXIDES
ENDOPROSTHESE -> ENDOPROSTHESES
ENDORPHIN -> ENDORPHINS
ENDORSE -> ENDORSED,ENDORSES,ENDORSING
ENDORSEMENT -> ENDORSEMENTS
ENDOSCOPE -> ENDOSCOPED,ENDOSCOPES,ENDOSCOPING
ENDOSCOPIST -> ENDOSCOPISTS
ENDOSCOPY -> ENDOSCOPIES
ENDOTHELIN -> ENDOTHELINS
ENDOTHERM -> ENDOTHERMS
ENDOTOXIN -> ENDOTOXINS
ENDOW -> ENDOWED,ENDOWING,ENDOWS
ENDOWMENT -> ENDOWMENTS
ENDPAPER -> ENDPAPERS
ENDPOINT -> ENDPOINTS
ENDUE -> ENDUED
ENDURE -> ENDURED,ENDURES,ENDURING
ENEMA -> ENEMAS
ENEMY -> ENEMIES
ENERGETIC -> ENERGETICS
ENERGISE -> ENERGISED,ENERGISES,ENERGISING
ENERGIZE -> ENERGIZED,ENERGIZES,ENERGIZING
ENERGY -> ENERGIES
ENERVATE -> ENERVATED,ENERVATING
ENFANT -> ENFANTS
ENFEEBLE -> ENFEEBLED,ENFEEBLES,ENFEEBLING
ENFOLD -> ENFOLDED,ENFOLDING,ENFOLDS
ENFORCE -> ENFORCED,ENFORCES,ENFORCING
ENFORCER -> ENFORCERS
ENFRANCHISE -> ENFRANCHISED,ENFRANCHISING
ENGAGE -> ENGAGED,ENGAGES,ENGAGING
ENGAGEMENT -> ENGAGEMENTS
ENGEL -> ENGELS
ENGENDER -> ENGENDERED,ENGENDERING,ENGENDERS
ENGINE -> ENGINED,ENGINES
ENGINEER -> ENGINEERED,ENGINEERING,ENGINEERS
ENGLISH -> ENGLISHED,ENGLISHES,ENGLISHING
ENGLISHMAN -> ENGLISHMEN
ENGLISHWOMAN -> ENGLISHWOMEN
ENGORGE -> ENGORGED,ENGORGING
ENGRAIN -> ENGRAINED
ENGRAVE -> ENGRAVED,ENGRAVES,ENGRAVING
ENGRAVER -> ENGRAVERS
ENGRAVING -> ENGRAVINGS
ENGROSS -> ENGROSSED,ENGROSSES,ENGROSSING
ENGULF -> ENGULFED,ENGULFING,ENGULFS
ENHANCE -> ENHANCED,ENHANCES,ENHANCING
ENHANCEMENT -> ENHANCEMENTS
ENHANCER -> ENHANCERS
ENIGMA -> ENIGMAS
ENJOIN -> ENJOINED,ENJOINING,ENJOINS
ENJOY -> ENJOYED,ENJOYING,ENJOYS
ENJOYMENT -> ENJOYMENTS
ENKEPHALIN -> ENKEPHALINS
ENLARGE -> ENLARGED,ENLARGES,ENLARGING
ENLARGEMENT -> ENLARGEMENTS
ENLIGHTEN -> ENLIGHTENED,ENLIGHTENING,ENLIGHTENS
ENLIST -> ENLISTED,ENLISTING,ENLISTS
ENLIVEN -> ENLIVENED,ENLIVENING,ENLIVENS
ENMESH -> ENMESHED,ENMESHES,ENMESHING
ENMITY -> ENMITIES
ENNOBLE -> ENNOBLED,ENNOBLES,ENNOBLING
ENORMITY -> ENORMITIES
ENP -> ENPS
ENQUIRE -> ENQUIRED,ENQUIRES,ENQUIRING
ENQUIRER -> ENQUIRERS
ENQUIRY -> ENQUIRIES
ENRAGE -> ENRAGED,ENRAGES,ENRAGING
ENRAPTURE -> ENRAPTURED
ENRICH -> ENRICHED,ENRICHES,ENRICHING
ENRICHMENT -> ENRICHMENTS
ENROL -> ENROLLED,ENROLLING,ENROLS
ENROLE -> ENROLED,ENROLING
ENROLMENT -> ENROLMENTS
ENSCONCE -> ENSCONCED
ENSEMBLE -> ENSEMBLES
ENSHRINE -> ENSHRINED,ENSHRINES,ENSHRINING
ENSHROUD -> ENSHROUDED,ENSHROUDING,ENSHROUDS
ENSIGN -> ENSIGNS
ENSLAVE -> ENSLAVED,ENSLAVES,ENSLAVING
ENSNARE -> ENSNARED,ENSNARES,ENSNARING
ENSUE -> ENSUED,ENSUES,ENSUING
ENSURE -> ENSURED,ENSURES,ENSURING
ENT -> ENTS
ENTABLATURE -> ENTABLATURES
ENTAIL -> ENTAILED,ENTAILING,ENTAILS
ENTAILMENT -> ENTAILMENTS
ENTANGLE -> ENTANGLED,ENTANGLES,ENTANGLING
ENTANGLEMENT -> ENTANGLEMENTS
ENTENDRE -> ENTENDRES
ENTER -> ENTERED,ENTERING,ENTERS
ENTEROCYTE -> ENTEROCYTES
ENTEROTOXIN -> ENTEROTOXINS
ENTERPRISE -> ENTERPRISES
ENTERTAIN -> ENTERTAINED,ENTERTAINING,ENTERTAINS
ENTERTAINER -> ENTERTAINERS
ENTERTAINMENT -> ENTERTAINMENTS
ENTHALPY -> ENTHALPIES
ENTHRAL -> ENTHRALLED,ENTHRALLING
ENTHRON -> ENTHRONED,ENTHRONING
ENTHUSE -> ENTHUSED,ENTHUSES,ENTHUSING
ENTHUSIASM -> ENTHUSIASMS
ENTHUSIAST -> ENTHUSIASTS
ENTICE -> ENTICED,ENTICES,ENTICING
ENTITLE -> ENTITLED,ENTITLES,ENTITLING
ENTITLEMENT -> ENTITLEMENTS
ENTITY -> ENTITIES
ENTOMB -> ENTOMBED,ENTOMBING,ENTOMBS
ENTOMOLOGIST -> ENTOMOLOGISTS
ENTOURAGE -> ENTOURAGES
ENTRAIN -> ENTRAINED,ENTRAINING
ENTRANCE -> ENTRANCED,ENTRANCES,ENTRANCING
ENTRANT -> ENTRANTS
ENTRAP -> ENTRAPPED,ENTRAPPING,ENTRAPS
ENTREAT -> ENTREATED,ENTREATING,ENTREATS
ENTREATY -> ENTREATIES
ENTREMET -> ENTREMETS
ENTRENCH -> ENTRENCHED,ENTRENCHES,ENTRENCHING
ENTREPRENEUR -> ENTREPRENEURS
ENTROPY -> ENTROPIES
ENTRUST -> ENTRUSTED,ENTRUSTING,ENTRUSTS
ENTRY -> ENTRIES
ENTWINE -> ENTWINED,ENTWINES,ENTWINING
ENUMERATE -> ENUMERATED,ENUMERATES,ENUMERATING
ENUMERATOR -> ENUMERATORS
ENUNCIATE -> ENUNCIATED,ENUNCIATES,ENUNCIATING
ENUNCIATION -> ENUNCIATIONS
ENURE -> ENURED,ENURES,ENURING
ENVELOP -> ENVELOPED,ENVELOPING,ENVELOPS
ENVELOPE -> ENVELOPES
ENVIRONMENT -> ENVIRONMENTS
ENVIRONMENTALIST -> ENVIRONMENTALISTS
ENVISAGE -> ENVISAGED,ENVISAGES,ENVISAGING
ENVISION -> ENVISIONED,ENVISIONING,ENVISIONS
ENVOY -> ENVOYS
ENVY -> ENVIED,ENVIES,ENVYING
ENZYME -> ENZYMES
EO -> EOS
EOCHAY -> EOCHAID
EON -> EONS
EOSINOPHIL -> EOSINOPHILS
EPAULETTE -> EPAULETTES
EPHESIAN -> EPHESIANS
EPIC -> EPICS
EPICYCLE -> EPICYCLES
EPIDEMIC -> EPIDEMICS
EPIDEMIOLOGIST -> EPIDEMIOLOGISTS
EPIDURAL -> EPIDURALS
EPIGONE -> EPIGONES
EPIGRAM -> EPIGRAMS
EPILEPTIC -> EPILEPTICS
EPIPHANY -> EPIPHANIES
EPIPHYSE -> EPIPHYSES
EPIPHYTE -> EPIPHYTES
EPISCOPALIAN -> EPISCOPALIANS
EPISIOTOMY -> EPISIOTOMIES
EPISODE -> EPISODES
EPISTEMOLOGIST -> EPISTEMOLOGISTS
EPISTEMOLOGY -> EPISTEMOLOGIES
EPISTLE -> EPISTLES
EPITAPH -> EPITAPHS
EPITHET -> EPITHETS
EPITOMISE -> EPITOMISED,EPITOMISES,EPITOMISING
EPITOMIZE -> EPITOMIZED,EPITOMIZES,EPITOMIZING
EPITOPE -> EPITOPES
EPO -> EPOS
EPOCH -> EPOCHS
EPOUND -> EPOUNDS
EPZ -> EPZS
EQ -> EQS
EQN -> EQNS
EQUAL -> EQUALLED,EQUALLING,EQUALS
EQUALISE -> EQUALISED,EQUALISES,EQUALISING
EQUALITY -> EQUALITIES
EQUALIZE -> EQUALIZED,EQUALIZES,EQUALIZING
EQUATE -> EQUATED,EQUATES,EQUATING
EQUATION -> EQUATIONS
EQUILIBRATE -> EQUILIBRATED,EQUILIBRATING
EQUINOX -> EQUINOXES
EQUIP -> EQUIPPED,EQUIPPING,EQUIPS
EQUIPMENT -> EQUIPMENTS
EQUIPOTENTIAL -> EQUIPOTENTIALS
EQUITY -> EQUITIES
EQUIVALENCE -> EQUIVALENCED,EQUIVALENCES
EQUIVALENT -> EQUIVALENTS
EQUIVOCATE -> EQUIVOCATED,EQUIVOCATES,EQUIVOCATING
EQUIVOCATION -> EQUIVOCATIONS
ER -> ERRING,ERS
ERA -> ERAS
ERADE -> ERADES
ERADICATE -> ERADICATED,ERADICATES,ERADICATING
ERASE -> ERASED,ERASES,ERASING
ERASER -> ERASERS
ERASURE -> ERASURES
ERDA -> ERDAS
ERECT -> ERECTED,ERECTING,ERECTS
ERECTION -> ERECTIONS
ERECTOR -> ERECTORS
ERG -> ERGS
ERGONOMIST -> ERGONOMISTS
ERITREAN -> ERITREANS
ERM -> ERMS
ERO -> EROS
ERODE -> ERODED,ERODES,ERODING
EROSION -> EROSIONS
EROTICISE -> EROTICISED,EROTICISES,EROTICISING
ERP -> ERPS
ERR -> ERRED,ERRS
ERRAND -> ERRANDS
ERROR -> ERRORS
ERUPT -> ERUPTED,ERUPTING,ERUPTS
ERUPTION -> ERUPTIONS
ERYSIPELA -> ERYSIPELAS
ERYTHROCYTE -> ERYTHROCYTES
ESCALATE -> ESCALATED,ESCALATES,ESCALATING
ESCALATION -> ESCALATIONS
ESCALATOR -> ESCALATORS
ESCALOPE -> ESCALOPES
ESCAPADE -> ESCAPADES
ESCAPE -> ESCAPED,ESCAPES,ESCAPING
ESCAPEE -> ESCAPEES
ESCAPER -> ESCAPERS
ESCARPMENT -> ESCARPMENTS
ESCHEW -> ESCHEWED,ESCHEWING,ESCHEWS
ESCORT -> ESCORTED,ESCORTING,ESCORTS
ESCUDO -> ESCUDOS
ESCUTCHEON -> ESCUTCHEONS
ESKIMO -> ESKIMOS
ESP -> ESPS
ESPADRILLE -> ESPADRILLES
ESPALIER -> ESPALIERED,ESPALIERS
ESPOUSE -> ESPOUSED,ESPOUSES,ESPOUSING
ESPY -> ESPIED
ESQUIRE -> ESQUIRES
ESS -> ESSES
ESSAY -> ESSAYED,ESSAYING,ESSAYS
ESSAYIST -> ESSAYISTS
ESSENCE -> ESSENCES
ESSENE -> ESSENES
ESSENTIAL -> ESSENTIALS
EST -> ESTER
ESTABLISH -> ESTABLISHED,ESTABLISHES,ESTABLISHING
ESTABLISHMENT -> ESTABLISHMENTS
ESTATE -> ESTATES
ESTEEM -> ESTEEMED,ESTEEMING,ESTEEMS
ESTER -> ESTERS
ESTIMATE -> ESTIMATED,ESTIMATES,ESTIMATING
ESTIMATION -> ESTIMATIONS
ESTIMATOR -> ESTIMATORS
ESTONIAN -> ESTONIANS
ESTOP -> ESTOPPED
ESTUARY -> ESTUARIES
ETCH -> ETCHED,ETCHES,ETCHING
ETCHING -> ETCHINGS
ETERNITY -> ETERNITIES
ETHER -> ETHERS
ETHICIST -> ETHICISTS
ETHIOPIAN -> ETHIOPIANS
ETHNICITY -> ETHNICITIES
ETHNOGRAPHER -> ETHNOGRAPHERS
ETHNOGRAPHY -> ETHNOGRAPHIES
ETHNOLOGIST -> ETHNOLOGISTS
ETHNOMETHODOLOGIST -> ETHNOMETHODOLOGISTS
ETHOLOGIST -> ETHOLOGISTS
ETONIAN -> ETONIANS
ETRUSCAN -> ETRUSCANS
ETUDE -> ETUDES
ETYMOLOGY -> ETYMOLOGIES
EUC -> EUCS
EUCRITE -> EUCRITES
EUGENICIST -> EUGENICISTS
EUGENIST -> EUGENISTS
EUKARYOTE -> EUKARYOTES
EULOGISE -> EULOGISED,EULOGISES,EULOGISING
EULOGIZE -> EULOGIZED,EULOGIZING
EULOGY -> EULOGIES
EUNUCH -> EUNUCHS
EUPHAUSIID -> EUPHAUSIIDS
EUPHEMISM -> EUPHEMISMS
EUPHRONIO -> EUPHRONIOS
EURASIAN -> EURASIANS
EURO -> EUROS
EUROBOND -> EUROBONDS
EUROCHEQUE -> EUROCHEQUES
EUROCRAT -> EUROCRATS
EURODOLLAR -> EURODOLLARS
EUROMARKET -> EUROMARKETS
EUROPEAN -> EUROPEANS
EUROQUALIFICATION -> EUROQUALIFICATIONS
EURYPTERID -> EURYPTERIDS
EV -> EVS
EVACUATE -> EVACUATED,EVACUATES,EVACUATING
EVACUATION -> EVACUATIONS
EVACUEE -> EVACUEES
EVADE -> EVADED,EVADES,EVADING
EVADER -> EVADERS
EVALUATE -> EVALUATED,EVALUATES,EVALUATING
EVALUATION -> EVALUATIONS
EVALUATOR -> EVALUATORS
EVANGELICAL -> EVANGELICALS
EVANGELISE -> EVANGELISED,EVANGELISING
EVANGELIST -> EVANGELISTS
EVANGELIZE -> EVANGELIZED,EVANGELIZING
EVAPORATE -> EVAPORATED,EVAPORATES,EVAPORATING
EVAPORITE -> EVAPORITES
EVASION -> EVASIONS
EVE -> EVEING,EVES
EVEN -> EVENED,EVENING,EVENS
EVENING -> EVENINGS
EVENT -> EVENTING,EVENTS
EVENTER -> EVENTERS
EVENTUALITY -> EVENTUALITIES
EVENTUATE -> EVENTUATED,EVENTUATES
EVERGREEN -> EVERGREENS
EVERSH -> EVERSHED
EVERYONE -> EVERYONES
EVICT -> EVICTED,EVICTING,EVICTS
EVICTION -> EVICTIONS
EVIDENCE -> EVIDENCED,EVIDENCES,EVIDENCING
EVIL -> EVILS
EVINCE -> EVINCED,EVINCES,EVINCING
EVISCERATE -> EVISCERATED,EVISCERATING
EVOCATION -> EVOCATIONS
EVOKE -> EVOKED,EVOKES,EVOKING
EVOLUTION -> EVOLUTIONS
EVOLUTIONIST -> EVOLUTIONISTS
EVOLVE -> EVOLVED,EVOLVES,EVOLVING
EW -> EWS
EWE -> EWES
EWER -> EWERS
EWO -> EWOS
EX -> EXES
EXACERBATE -> EXACERBATED,EXACERBATES,EXACERBATING
EXACERBATION -> EXACERBATIONS
EXACT -> EXACTED,EXACTING,EXACTS
EXACTION -> EXACTIONS
EXAF -> EXAFS
EXAGGERATE -> EXAGGERATED,EXAGGERATES,EXAGGERATING
EXAGGERATION -> EXAGGERATIONS
EXALT -> EXALTED,EXALTING,EXALTS
EXAM -> EXAMS
EXAMINATION -> EXAMINATIONS
EXAMINE -> EXAMINED,EXAMINES,EXAMINING
EXAMINEE -> EXAMINEES
EXAMINER -> EXAMINERS
EXAMPLE -> EXAMPLED,EXAMPLES
EXASPERATE -> EXASPERATED,EXASPERATES,EXASPERATING
EXCAVATE -> EXCAVATED,EXCAVATES,EXCAVATING
EXCAVATION -> EXCAVATIONS
EXCAVATOR -> EXCAVATORS
EXCEED -> EXCEEDED,EXCEEDING,EXCEEDS
EXCEL -> EXCELLED,EXCELLING,EXCELS
EXCELLENCY -> EXCELLENCIES
EXCEPT -> EXCEPTED,EXCEPTING,EXCEPTS
EXCEPTION -> EXCEPTIONS
EXCEPTIONAL -> EXCEPTIONALS
EXCERPT -> EXCERPTED,EXCERPTING,EXCERPTS
EXCESS -> EXCESSES
EXCHANGE -> EXCHANGED,EXCHANGES,EXCHANGING
EXCHANGER -> EXCHANGERS
EXCHEQUER -> EXCHEQUERS
EXCISE -> EXCISED,EXCISES,EXCISING
EXCISION -> EXCISIONS
EXCIT -> EXCITING
EXCITATION -> EXCITATIONS
EXCITE -> EXCITED,EXCITES
EXCITEMENT -> EXCITEMENTS
EXCLAIM -> EXCLAIMED,EXCLAIMING,EXCLAIMS
EXCLAMATION -> EXCLAMATIONS
EXCLUDE -> EXCLUDED,EXCLUDES,EXCLUDING
EXCLUDER -> EXCLUDERS
EXCLUSION -> EXCLUSIONS
EXCLUSIVE -> EXCLUSIVES
EXCOMMUNICATE -> EXCOMMUNICATED,EXCOMMUNICATES,EXCOMMUNICATING
EXCORIATE -> EXCORIATED,EXCORIATES,EXCORIATING
EXCRESCENCE -> EXCRESCENCES
EXCRETE -> EXCRETED,EXCRETES,EXCRETING
EXCRETION -> EXCRETIONS
EXCULPATE -> EXCULPATED,EXCULPATES,EXCULPATING
EXCURSION -> EXCURSIONS
EXCURSIONIST -> EXCURSIONISTS
EXCUSE -> EXCUSED,EXCUSES,EXCUSING
EXEC -> EXECS
EXECUTABLE -> EXECUTABLES
EXECUTANT -> EXECUTANTS
EXECUTE -> EXECUTED,EXECUTES,EXECUTING
EXECUTION -> EXECUTIONS
EXECUTIONER -> EXECUTIONERS
EXECUTIVE -> EXECUTIVES
EXECUTOR -> EXECUTORS
EXEGETE -> EXEGETES
EXEMPLAR -> EXEMPLARS
EXEMPLIFICATION -> EXEMPLIFICATIONS
EXEMPLIFY -> EXEMPLIFIED,EXEMPLIFIES,EXEMPLIFYING
EXEMPT -> EXEMPTED,EXEMPTING,EXEMPTS
EXEMPTION -> EXEMPTIONS
EXERCISE -> EXERCISED,EXERCISES,EXERCISING
EXERT -> EXERTED,EXERTING,EXERTS
EXERTION -> EXERTIONS
EXFOLIATOR -> EXFOLIATORS
EXHALATION -> EXHALATIONS
EXHALE -> EXHALED,EXHALES,EXHALING
EXHAUST -> EXHAUSTED,EXHAUSTING,EXHAUSTS
EXHIBIT -> EXHIBITED,EXHIBITING,EXHIBITS
EXHIBITION -> EXHIBITIONS
EXHIBITIONIST -> EXHIBITIONISTS
EXHIBITOR -> EXHIBITORS
EXHORT -> EXHORTED,EXHORTING,EXHORTS
EXHORTATION -> EXHORTATIONS
EXHUME -> EXHUMED,EXHUMES,EXHUMING
EXIGENCE -> EXIGENCES
EXIGENCY -> EXIGENCIES
EXILE -> EXILED,EXILES,EXILING
EXIST -> EXISTED,EXISTING,EXISTS
EXISTENCE -> EXISTENCES
EXISTENT -> EXISTENTS
EXISTENTIALIST -> EXISTENTIALISTS
EXIT -> EXITED,EXITING,EXITS
EXOCET -> EXOCETS
EXON -> EXONS
EXONERATE -> EXONERATED,EXONERATES,EXONERATING
EXORCISE -> EXORCISED,EXORCISES,EXORCISING
EXORCISM -> EXORCISMS
EXORCIST -> EXORCISTS
EXORCIZE -> EXORCIZED,EXORCIZING
EXOTHERMICITY -> EXOTHERMICITIES
EXOTIC -> EXOTICS
EXOTOXIN -> EXOTOXINS
EXPAND -> EXPANDED,EXPANDING,EXPANDS
EXPANSE -> EXPANSES
EXPANSION -> EXPANSIONS
EXPANSIONIST -> EXPANSIONISTS
EXPAT -> EXPATS
EXPATIATE -> EXPATIATED,EXPATIATING
EXPATRIATE -> EXPATRIATED,EXPATRIATES
EXPECT -> EXPECTED,EXPECTING,EXPECTS
EXPECTANCY -> EXPECTANCIES
EXPECTATION -> EXPECTATIONS
EXPECTORATE -> EXPECTORATED,EXPECTORATING
EXPEDIENT -> EXPEDIENTS
EXPEDIT -> EXPEDITED,EXPEDITING
EXPEDITION -> EXPEDITIONING,EXPEDITIONS
EXPEL -> EXPELLED,EXPELLING,EXPELS
EXPELLEE -> EXPELLEES
EXPENCE -> EXPENCES
EXPEND -> EXPENDED,EXPENDING,EXPENDS
EXPENDITURE -> EXPENDITURES
EXPENSE -> EXPENSED,EXPENSES,EXPENSING
EXPERIENCE -> EXPERIENCED,EXPERIENCES,EXPERIENCING
EXPERIMENT -> EXPERIMENTED,EXPERIMENTING,EXPERIMENTS
EXPERIMENTALIST -> EXPERIMENTALISTS
EXPERIMENTER -> EXPERIMENTERS
EXPERT -> EXPERTING,EXPERTS
EXPIATE -> EXPIATED,EXPIATING
EXPIRE -> EXPIRED,EXPIRES,EXPIRING
EXPLAIN -> EXPLAINED,EXPLAINING,EXPLAINS
EXPLANATION -> EXPLANATIONS
EXPLANT -> EXPLANTED,EXPLANTING,EXPLANTS
EXPLETIVE -> EXPLETIVES
EXPLICATE -> EXPLICATED,EXPLICATES,EXPLICATING
EXPLICATION -> EXPLICATIONS
EXPLODE -> EXPLODED,EXPLODES,EXPLODING
EXPLOIT -> EXPLOITED,EXPLOITING,EXPLOITS
EXPLOITATION -> EXPLOITATIONS
EXPLOITER -> EXPLOITERS
EXPLORATION -> EXPLORATIONS
EXPLORE -> EXPLORED,EXPLORES,EXPLORING
EXPLORER -> EXPLORERS
EXPLOSION -> EXPLOSIONS
EXPLOSIVE -> EXPLOSIVES
EXPO -> EXPOS
EXPONENT -> EXPONENTS
EXPORT -> EXPORTED,EXPORTING,EXPORTS
EXPORTER -> EXPORTERS
EXPOSE -> EXPOSED,EXPOSES,EXPOSING
EXPOSITION -> EXPOSITIONS
EXPOSTULATE -> EXPOSTULATED,EXPOSTULATES,EXPOSTULATING
EXPOSURE -> EXPOSURES
EXPOUND -> EXPOUNDED,EXPOUNDING,EXPOUNDS
EXPRESS -> EXPRESSED,EXPRESSES,EXPRESSING
EXPRESSION -> EXPRESSIONS
EXPRESSIONIST -> EXPRESSIONISTS
EXPRESSWAY -> EXPRESSWAYS
EXPROPRIATE -> EXPROPRIATED,EXPROPRIATES,EXPROPRIATING
EXPROPRIATION -> EXPROPRIATIONS
EXPULSION -> EXPULSIONS
EXPUNGE -> EXPUNGED
EXTEMPORISE -> EXTEMPORISED,EXTEMPORISING
EXTEND -> EXTENDED,EXTENDING,EXTENDS
EXTENDER -> EXTENDERS
EXTENSION -> EXTENSIONS
EXTENT -> EXTENTS
EXTENUATE -> EXTENUATES,EXTENUATING
EXTER -> EXTERS
EXTERIOR -> EXTERIORS
EXTERMINATE -> EXTERMINATED,EXTERMINATING
EXTERNAL -> EXTERNALS
EXTERNALISE -> EXTERNALISED,EXTERNALISING
EXTERNALITY -> EXTERNALITIES
EXTERNALIZE -> EXTERNALIZED,EXTERNALIZING
EXTINCTION -> EXTINCTIONS
EXTINGUISH -> EXTINGUISHED,EXTINGUISHES,EXTINGUISHING
EXTINGUISHER -> EXTINGUISHERS
EXTIRPATE -> EXTIRPATED,EXTIRPATING
EXTOL -> EXTOLLED,EXTOLLING,EXTOLS
EXTORT -> EXTORTED,EXTORTING,EXTORTS
EXTORTION -> EXTORTIONS
EXTORTIONIST -> EXTORTIONISTS
EXTRA -> EXTRAS
EXTRACODE -> EXTRACODES
EXTRACT -> EXTRACTED,EXTRACTING,EXTRACTS
EXTRACTION -> EXTRACTIONS
EXTRACTOR -> EXTRACTORS
EXTRADIT -> EXTRADITED,EXTRADITING
EXTRAORDINARY -> EXTRAORDINARIES
EXTRAPOLATE -> EXTRAPOLATED,EXTRAPOLATES,EXTRAPOLATING
EXTRAPOLATION -> EXTRAPOLATIONS
EXTRASYSTOLE -> EXTRASYSTOLES
EXTRATERRESTRIAL -> EXTRATERRESTRIALS
EXTRAVAGANCE -> EXTRAVAGANCES
EXTRAVAGANZA -> EXTRAVAGANZAS
EXTRAVERT -> EXTRAVERTS
EXTREME -> EXTREMES,EXTREMEST
EXTREMIST -> EXTREMISTS
EXTREMITY -> EXTREMITIES
EXTRICATE -> EXTRICATED,EXTRICATES,EXTRICATING
EXTROVERT -> EXTROVERTED,EXTROVERTS
EXTRUDE -> EXTRUDED,EXTRUDES,EXTRUDING
EXTRUSION -> EXTRUSIONS
EXUDE -> EXUDED,EXUDES,EXUDING
EXULT -> EXULTED,EXULTING,EXULTS
EYE -> EYED,EYEING,EYES
EYEBAL -> EYEBALLED,EYEBALLING
EYEBALL -> EYEBALLS
EYEBROW -> EYEBROWS
EYECATCH -> EYECATCHING
EYEGLASS -> EYEGLASSES
EYELASH -> EYELASHED,EYELASHES
EYELET -> EYELETS
EYELID -> EYELIDS
EYEPIECE -> EYEPIECES
EYESHADOW -> EYESHADOWS
EYESOCKET -> EYESOCKETS
EYESORE -> EYESORES
EYESTRIPE -> EYESTRIPES
EYEWITNESS -> EYEWITNESSES
EYLE -> EYLES
EYRE -> EYRES
EYRY -> EYRIES
F -> FER,FING
FABIAN -> FABIANS
FABLE -> FABLES
FABRIC -> FABRICS
FABRICATE -> FABRICATED,FABRICATES,FABRICATING
FABRICATION -> FABRICATIONS
FABRICATOR -> FABRICATORS
FACADE -> FACADES
FACE -> FACED,FACES,FACING
FACELIFT -> FACELIFTED,FACELIFTS
FACET -> FACETS
FACETE -> FACETED,FACETING
FACIA -> FACIAS
FACIAL -> FACIALS
FACILITATE -> FACILITATED,FACILITATES,FACILITATING
FACILITATOR -> FACILITATORS
FACILITE -> FACILITES
FACILITY -> FACILITIES
FACING -> FACINGS
FACSIMILE -> FACSIMILES
FACT -> FACTED,FACTS
FACTION -> FACTIONS
FACTOR -> FACTORS
FACTORE -> FACTORED,FACTORING
FACTORISE -> FACTORISED,FACTORISES,FACTORISING
FACTORY -> FACTORIES,FACTORYS
FACTSHEET -> FACTSHEETS
FACULTY -> FACULTIES
FACY -> FACIES
FAD -> FADS
FADE -> FADED,FADES,FADING
FAECE -> FAECES
FAEROE -> FAEROES
FAFF -> FAFFING
FAG -> FAGGED,FAGGING,FAGS
FAGGOT -> FAGGOTS
FAHFAKH -> FAHFAKHS
FAIL -> FAILED,FAILING,FAILS
FAILING -> FAILINGS
FAILURE -> FAILURES
FAINT -> FAINTED,FAINTER,FAINTEST,FAINTING,FAINTS
FAIR -> FAIRED,FAIRER,FAIREST,FAIRING,FAIRS
FAIRGROUND -> FAIRGROUNDS
FAIRING -> FAIRINGS
FAIRWAY -> FAIRWAYS
FAIRY -> FAIRIES
FAIRYTALE -> FAIRYTALES
FAIT -> FAITS
FAITH -> FAITHS
FAITHFUL -> FAITHFULS
FAKE -> FAKED,FAKES,FAKING
FAKER -> FAKERS
FALAISE -> FALAISES
FALANGIST -> FALANGISTS
FALCON -> FALCONING,FALCONS
FALCONER -> FALCONERS
FALL -> FALLED,FALLEN,FALLING,FALLS,FELL
FALLACY -> FALLACIES
FALLOW -> FALLOWING,FALLOWS
FALSEHOOD -> FALSEHOODS
FALSIFICATION -> FALSIFICATIONS
FALSIFICATIONIST -> FALSIFICATIONISTS
FALSIFIER -> FALSIFIERS
FALSIFY -> FALSIFIED,FALSIFIES,FALSIFYING
FALTER -> FALTERED,FALTERING,FALTERS
FAMILE -> FAMILES
FAMILIAR -> FAMILIARS
FAMILIARISE -> FAMILIARISED,FAMILIARISES,FAMILIARISING
FAMILIARITY -> FAMILIARITIES
FAMILIARIZE -> FAMILIARIZED,FAMILIARIZES,FAMILIARIZING
FAMILY -> FAMILIES,FAMILYS
FAMINE -> FAMINES
FAN -> FANNED,FANNING,FANS
FANATIC -> FANATICS
FANCIER -> FANCIERS
FANCY -> FANCIED,FANCIER,FANCIES,FANCIEST,FANCYING
FANFARE -> FANFARES
FANG -> FANGS
FANLIGHT -> FANLIGHTS
FANNICH -> FANNICHS
FANNY -> FANNIES
FANTASIA -> FANTASIAS
FANTASISE -> FANTASISED,FANTASISES,FANTASISING
FANTASIZE -> FANTASIZED,FANTASIZING
FANTASY -> FANTASIES
FANWORM -> FANWORMS
FANZINE -> FANZINES
FAR -> FARTHER,FARTHEST,FURTHER,FURTHEST
FARCE -> FARCES
FARE -> FARED,FARES,FARING
FAREWELL -> FAREWELLS
FARIA -> FARIAS
FARM -> FARMED,FARMING,FARMS
FARMER -> FARMERS
FARMHAND -> FARMHANDS
FARMHOUSE -> FARMHOUSES
FARMLAND -> FARMLANDS
FARMSTEAD -> FARMSTEADS
FARMWORKER -> FARMWORKERS
FARMYARD -> FARMYARDS
FARRIER -> FARRIERS
FARROW -> FARROWED,FARROWING,FARROWS
FART -> FARTED,FARTING,FARTS
FARTHING -> FARTHINGS
FASCIA -> FASCIAS
FASCINATE -> FASCINATED,FASCINATES,FASCINATING
FASCINATION -> FASCINATIONS
FASCIST -> FASCISTS
FASHION -> FASHIONED,FASHIONING,FASHIONS
FAST -> FASTED,FASTER,FASTEST,FASTING,FASTS
FASTEN -> FASTENED,FASTENING,FASTENS
FASTENER -> FASTENERS
FASTENING -> FASTENINGS
FASTNESS -> FASTNESSES
FAT -> FATS,FATTED,FATTER,FATTEST
FATALITY -> FATALITIES
FATE -> FATED,FATES,FATEST
FATHER -> FATHERED,FATHERING,FATHERS
FATHOM -> FATHOMS
FATHOME -> FATHOMED,FATHOMES,FATHOMING
FATIGUE -> FATIGUED,FATIGUES,FATIGUING
FATIMID -> FATIMIDS
FATTEN -> FATTENED,FATTENING,FATTENS
FATTY -> FATTIER,FATTIES,FATTIEST,FATTYS
FAULT -> FAULTED,FAULTING,FAULTS
FAUNA -> FAUNAS
FAUVE -> FAUVES
FAVE -> FAVES
FAVELA -> FAVELAS
FAVORE -> FAVORED,FAVORING
FAVOUR -> FAVOURED,FAVOURING,FAVOURS
FAVOURITE -> FAVOURITES
FAWN -> FAWNED,FAWNING,FAWNS
FAX -> FAXED,FAXES,FAXING
FAY -> FAYED,FAYS
FAYRE -> FAYRES
FAZE -> FAZED,FAZES
FEAR -> FEARED,FEARING,FEARS
FEAST -> FEASTED,FEASTING,FEASTS
FEASTING -> FEASTINGS
FEAT -> FEATS
FEATHER -> FEATHERED,FEATHERING,FEATHERS
FEATHERSTONEHAUGH -> FEATHERSTONEHAUGHS
FEATURE -> FEATURED,FEATURES,FEATURING
FECCA -> FECCAS
FEDERALIST -> FEDERALISTS
FEDERATE -> FEDERATED,FEDERATES,FEDERATING
FEDERATION -> FEDERATIONS
FEE -> FEEING,FEES
FEEBL -> FEEBLER,FEEBLEST
FEED -> FED,FEEDED,FEEDING,FEEDS
FEEDBACK -> FEEDBACKS
FEEDER -> FEEDERS
FEEDING -> FEEDINGS
FEEDSTOCK -> FEEDSTOCKS
FEEDSTUFF -> FEEDSTUFFS
FEEL -> FEELED,FEELING,FEELS,FELT
FEELER -> FEELERED,FEELERS
FEELING -> FEELINGS
FEETHAM -> FEETHAMS
FEIGN -> FEIGNED,FEIGNING,FEIGNS
FEINT -> FEINTED,FEINTING,FEINTS
FEL -> FELS
FELDSPAR -> FELDSPARS
FELICITATION -> FELICITATIONS
FELICITY -> FELICITIES
FELID -> FELIDS
FELINE -> FELINES
FELL -> FELLED,FELLING,FELLS
FELLA -> FELLAS
FELLER -> FELLERS
FELLOE -> FELLOES
FELLOW -> FELLOWS
FELLOWSHIP -> FELLOWSHIPS
FELON -> FELONS
FELONY -> FELONIES
FELT -> FELTED,FELTS
FELUCCA -> FELUCCAS
FEMALE -> FEMALES
FEMININITY -> FEMININITIES
FEMINIST -> FEMINISTS
FEMINIZE -> FEMINIZED,FEMINIZES,FEMINIZING
FEMME -> FEMMES
FEMUR -> FEMURS
FEN -> FENS
FENCE -> FENCED,FENCES,FENCING
FENCER -> FENCERS
FEND -> FENDED,FENDING,FENDS
FENDER -> FENDERED,FENDERS
FENIAN -> FENIANS
FENLAND -> FENLANDS
FEOFFEE -> FEOFFEES
FERMENT -> FERMENTED,FERMENTING,FERMENTS
FERMENTER -> FERMENTERS
FERN -> FERNS
FERNANDE -> FERNANDES
FERRER -> FERRERS
FERRET -> FERRETS
FERRETE -> FERRETED,FERRETING
FERRETER -> FERRETERS
FERRULE -> FERRULES
FERRY -> FERRIED,FERRIES,FERRYING
FERTILISE -> FERTILISED,FERTILISES,FERTILISING
FERTILISER -> FERTILISERS
FERTILIZE -> FERTILIZED,FERTILIZES,FERTILIZING
FERTILIZER -> FERTILIZERS
FESTER -> FESTERED,FESTERING,FESTERS
FESTIVAL -> FESTIVALS
FESTIVITY -> FESTIVITIES
FESTOON -> FESTOONED,FESTOONING,FESTOONS
FET -> FETS
FETCH -> FETCHED,FETCHES,FETCHING
FETE -> FETED,FETES,FETING
FETISH -> FETISHES
FETISHISE -> FETISHISED,FETISHISING
FETISHIST -> FETISHISTS
FETLOCK -> FETLOCKS
FETTE -> FETTES
FETTER -> FETTERED,FETTERING,FETTERS
FETTLE -> FETTLED,FETTLING
FETUSE -> FETUSES
FETVA -> FETVAS
FEUD -> FEUDED,FEUDING,FEUDS
FEUDATORY -> FEUDATORIES
FEVER -> FEVERED,FEVERS
FF -> FFS
FHSA -> FHSAS
FIASCO -> FIASCOS
FIAT -> FIATS
FIB -> FIBBED,FIBBING,FIBS
FIBER -> FIBERS
FIBRE -> FIBRES
FIBREBOARD -> FIBREBOARDS
FIBRIL -> FIBRILS
FIBROBLAST -> FIBROBLASTS
FIBROID -> FIBROIDS
FIBRONIC -> FIBRONICS
FIBROSE -> FIBROSED,FIBROSING
FICTION -> FICTIONS
FICTIONALISE -> FICTIONALISED
FIDDLE -> FIDDLED,FIDDLES,FIDDLING
FIDDLER -> FIDDLERS
FIDE -> FIDES
FIDGET -> FIDGETED,FIDGETS
FIDGETE -> FIDGETING
FIDUCIARY -> FIDUCIARIES
FIEF -> FIEFS
FIEFDOM -> FIEFDOMS
FIELD -> FIELDED,FIELDING,FIELDS
FIELDER -> FIELDERS
FIELDFARE -> FIELDFARES
FIELDNAME -> FIELDNAMES
FIELDNOTE -> FIELDNOTES
FIELDSMAN -> FIELDSMEN
FIELDWORKER -> FIELDWORKERS
FIEND -> FIENDS
FIERCE -> FIERCER,FIERCEST
FIESTA -> FIESTAS
FIG -> FIGGING,FIGS
FIGHT -> FIGHTING,FIGHTS,FOUGHT
FIGHTER -> FIGHTERS
FIGMENT -> FIGMENTS
FIGURATION -> FIGURATIONS
FIGURE -> FIGURED,FIGURES,FIGURING
FIGUREHEAD -> FIGUREHEADS
FIGURINE -> FIGURINES
FIJIAN -> FIJIANS
FIL -> FILS
FILAMENT -> FILAMENTS
FILCH -> FILCHED,FILCHES,FILCHING
FILE -> FILED,FILES,FILING
FILENAME -> FILENAMES
FILIBUSTER -> FILIBUSTERED,FILIBUSTERING,FILIBUSTERS
FILING -> FILINGS
FILIPINO -> FILIPINOS
FILL -> FILLED,FILLING,FILLS
FILLER -> FILLERS
FILLET -> FILLETS
FILLETE -> FILLETED,FILLETING
FILLING -> FILLINGS
FILLY -> FILLIES
FILM -> FILMED,FILMING,FILMS
FILMGOER -> FILMGOERS
FILMMAKE -> FILMMAKING
FILMMAKER -> FILMMAKERS
FILMSTAR -> FILMSTARS
FILOFAX -> FILOFAXES
FILTER -> FILTERED,FILTERING,FILTERS
FILTHY -> FILTHIER,FILTHIEST
FIN -> FINNED,FINNING,FINS
FINAL -> FINALS
FINALE -> FINALES
FINALISE -> FINALISED,FINALISES,FINALISING
FINALIST -> FINALISTS
FINALIZE -> FINALIZED,FINALIZES,FINALIZING
FINANCE -> FINANCED,FINANCES,FINANCING
FINANCIAL -> FINANCIALS
FINANCIER -> FINANCIERS
FINANCING -> FINANCINGS
FINCH -> FINCHES
FIND -> FINDED,FINDING,FINDS,FOUND
FINDER -> FINDERS
FINDING -> FINDINGS
FINE -> FINED,FINER,FINES,FINEST,FINING
FING -> FINGS
FINGER -> FINGERED,FINGERING,FINGERS
FINGERBOARD -> FINGERBOARDS
FINGERING -> FINGERINGS
FINGERMARK -> FINGERMARKS
FINGERNAIL -> FINGERNAILS
FINGERPICK -> FINGERPICKED,FINGERPICKING
FINGERPRINT -> FINGERPRINTED,FINGERPRINTING,FINGERPRINTS
FINGERSPEL -> FINGERSPELLED,FINGERSPELLING
FINGERTIP -> FINGERTIPPED,FINGERTIPS
FINIAL -> FINIALS
FINING -> FININGS
FININV -> FININVEST
FINISH -> FINISHED,FINISHES,FINISHING
FINISHER -> FINISHERS
FINK -> FINKS
FINN -> FINNS
FIORD -> FIORDS
FIR -> FIRS
FIRBA -> FIRBAS
FIRE -> FIRED,FIRES,FIRING
FIREARM -> FIREARMS
FIREBALL -> FIREBALLS
FIREBOMB -> FIREBOMBED,FIREBOMBING,FIREBOMBS
FIREBRAND -> FIREBRANDS
FIRECRACKER -> FIRECRACKERS
FIREFIGHT -> FIREFIGHTING,FIREFIGHTS
FIREFIGHTER -> FIREFIGHTERS
FIREFLY -> FIREFLIES
FIREGUARD -> FIREGUARDS
FIRELIGHTER -> FIRELIGHTERS
FIREMAN -> FIREMANS,FIREMEN
FIREMOUTH -> FIREMOUTHS
FIREPLACE -> FIREPLACES
FIRESHIP -> FIRESHIPS
FIRESIDE -> FIRESIDES
FIREWALL -> FIREWALLS
FIREWORK -> FIREWORKS
FIRING -> FIRINGS
FIRM -> FIRMED,FIRMER,FIRMEST,FIRMING,FIRMS
FIRMLET -> FIRMLETS
FIRST -> FIRSTS
FIRSTFRUIT -> FIRSTFRUITS
FIRTH -> FIRTHS
FISH -> FISHED,FISHES,FISHING
FISHCAKE -> FISHCAKES
FISHER -> FISHERS
FISHERMAN -> FISHERMEN
FISHERWOMAN -> FISHERWOMEN
FISHERY -> FISHERIES
FISHFINGER -> FISHFINGERS
FISHING -> FISHINGS
FISHKEEPER -> FISHKEEPERS
FISHMONGER -> FISHMONGERS
FISHNET -> FISHNETS
FISHPOND -> FISHPONDS
FISHWIFE -> FISHWIVES
FISSURE -> FISSURES,FISSURING
FIST -> FISTED,FISTING,FISTS
FISTFUL -> FISTFULS
FISTICUFF -> FISTICUFFING,FISTICUFFS
FISTULA -> FISTULAS
FIT -> FITS,FITTED,FITTER,FITTEST,FITTING
FITMENT -> FITMENTS
FITNESS -> FITNESSES
FITTER -> FITTERS
FITTING -> FITTINGS
FIVER -> FIVERS
FIX -> FIXED,FIXES,FIXING
FIXATE -> FIXATED,FIXATES,FIXATING
FIXATION -> FIXATIONS
FIXATIVE -> FIXATIVES
FIXER -> FIXERS
FIXING -> FIXINGS
FIXTURE -> FIXTURES,FIXTURING
FIZ -> FIZZED,FIZZING
FIZZE -> FIZZES
FIZZLE -> FIZZLED,FIZZLES,FIZZLING
FJORD -> FJORDS
FLAG -> FLAGGED,FLAGGING,FLAGS
FLAGELLANT -> FLAGELLANTS
FLAGELLATE -> FLAGELLATED,FLAGELLATES,FLAGELLATING
FLAGON -> FLAGONS
FLAGPOLE -> FLAGPOLES
FLAGSHIP -> FLAGSHIPS
FLAGSTONE -> FLAGSTONES
FLAIL -> FLAILED,FLAILING,FLAILS
FLAKE -> FLAKED,FLAKES,FLAKING
FLAME -> FLAMED,FLAMES,FLAMING
FLAMER -> FLAMERS
FLAMINGO -> FLAMINGOES,FLAMINGOS
FLAN -> FLANS
FLANGE -> FLANGED,FLANGES
FLANK -> FLANKED,FLANKING,FLANKS
FLANKER -> FLANKERS
FLANNEL -> FLANNELS
FLAP -> FLAPPED,FLAPPING,FLAPS
FLAPPER -> FLAPPERS
FLARE -> FLARED,FLARES,FLARING
FLASH -> FLASHED,FLASHER,FLASHES,FLASHEST,FLASHING
FLASHBACK -> FLASHBACKS
FLASHBULB -> FLASHBULBS
FLASHCARD -> FLASHCARDS
FLASHER -> FLASHERS
FLASHING -> FLASHINGS
FLASHLIGHT -> FLASHLIGHTS
FLASHPOINT -> FLASHPOINTS
FLASHY -> FLASHIER,FLASHIES,FLASHIEST
FLASK -> FLASKED,FLASKS
FLAT -> FLATS,FLATTER,FLATTEST,FLATTING
FLATLAND -> FLATLANDS
FLATLET -> FLATLETS
FLATMATE -> FLATMATES
FLATTEN -> FLATTENED,FLATTENING,FLATTENS
FLATTER -> FLATTERED,FLATTERING,FLATTERS
FLATTERER -> FLATTERERS
FLATTY -> FLATTIES
FLATWORM -> FLATWORMS
FLAUNT -> FLAUNTED,FLAUNTING,FLAUNTS
FLAVONOID -> FLAVONOIDS
FLAVOUR -> FLAVOURED,FLAVOURING,FLAVOURS
FLAVOURING -> FLAVOURINGS
FLAW -> FLAWS
FLAY -> FLAYED,FLAYING,FLAYS
FLEA -> FLEAING,FLEAS
FLECK -> FLECKED,FLECKING,FLECKS
FLEDGE -> FLEDGED,FLEDGES,FLEDGING
FLEDGELING -> FLEDGELINGS
FLEDGLING -> FLEDGLINGS
FLEE -> FLED,FLEEING,FLEES
FLEECE -> FLEECED,FLEECES,FLEECING
FLEET -> FLEETEST,FLEETING,FLEETS
FLEETLAND -> FLEETLANDS
FLEMYNG -> FLEMYNGS
FLESH -> FLESHED,FLESHES,FLESHING
FLEUR -> FLEURS
FLEX -> FLEXED,FLEXES,FLEXING
FLEXIBILITY -> FLEXIBILITIES
FLICK -> FLICKED,FLICKING,FLICKS
FLICKER -> FLICKERED,FLICKERING,FLICKERS
FLICKERING -> FLICKERINGS
FLIER -> FLIERS
FLIGHT -> FLIGHTED,FLIGHTING,FLIGHTS
FLIGHTCASE -> FLIGHTCASED,FLIGHTCASES
FLIMSY -> FLIMSIER,FLIMSIES,FLIMSIEST
FLINCH -> FLINCHED,FLINCHES,FLINCHING
FLINDER -> FLINDERS
FLING -> FLINGING,FLINGS,FLUNG
FLINT -> FLINTS
FLINTSTONE -> FLINTSTONES
FLIP -> FLIPPED,FLIPPING,FLIPS
FLIPPER -> FLIPPERS
FLIRT -> FLIRTED,FLIRTING,FLIRTS
FLIRTATION -> FLIRTATIONS
FLIT -> FLITS,FLITTED,FLITTING
FLITTER -> FLITTERED,FLITTERING,FLITTERS
FLOAT -> FLOATED,FLOATING,FLOATS
FLOATER -> FLOATERS
FLOATPLANE -> FLOATPLANES
FLOC -> FLOCS
FLOCCULATE -> FLOCCULATED,FLOCCULATES,FLOCCULATING
FLOCK -> FLOCKED,FLOCKING,FLOCKS
FLOCKMASTER -> FLOCKMASTERS
FLOE -> FLOES
FLOG -> FLOGGED,FLOGGING,FLOGS
FLOGGER -> FLOGGERS
FLOGGING -> FLOGGINGS
FLOOD -> FLOODED,FLOODING,FLOODS
FLOODGATE -> FLOODGATES
FLOODLIGHT -> FLOODLIGHTING,FLOODLIGHTS
FLOODPLAIN -> FLOODPLAINS
FLOODWATE -> FLOODWATER
FLOODWATER -> FLOODWATERS
FLOOR -> FLOORED,FLOORING,FLOORS
FLOORBOARD -> FLOORBOARDING,FLOORBOARDS
FLOORCOVER -> FLOORCOVERING
FLOORCOVERING -> FLOORCOVERINGS
FLOP -> FLOPPED,FLOPPING,FLOPS
FLOPPY -> FLOPPIER,FLOPPIES
FLORA -> FLORAS
FLORAL -> FLORALS
FLORENTINE -> FLORENTINES
FLORET -> FLORETS
FLORIBUNDA -> FLORIBUNDAS
FLORIDIAN -> FLORIDIANS
FLORIN -> FLORINS
FLORIST -> FLORISTS
FLOSS -> FLOSSED,FLOSSING
FLOTATION -> FLOTATIONS
FLOTILLA -> FLOTILLAS
FLOUNCE -> FLOUNCED,FLOUNCES,FLOUNCING
FLOUNDER -> FLOUNDERED,FLOUNDERING,FLOUNDERS
FLOUR -> FLOURED,FLOURING,FLOURS
FLOURISH -> FLOURISHED,FLOURISHES,FLOURISHING
FLOUT -> FLOUTED,FLOUTING,FLOUTS
FLOUTING -> FLOUTINGS
FLOW -> FLOWED,FLOWING,FLOWS
FLOWCHART -> FLOWCHARTING,FLOWCHARTS
FLOWER -> FLOWERED,FLOWERING,FLOWERS
FLOWERBED -> FLOWERBEDS
FLOWERHEAD -> FLOWERHEADS
FLOWERING -> FLOWERINGS
FLOWERPOT -> FLOWERPOTS
FLUCTUATE -> FLUCTUATED,FLUCTUATES,FLUCTUATING
FLUCTUATION -> FLUCTUATIONS
FLUE -> FLUEING,FLUES
FLUFF -> FLUFFED,FLUFFING,FLUFFS
FLUID -> FLUIDS
FLUKE -> FLUKED,FLUKES
FLUME -> FLUMES
FLUNK -> FLUNKED,FLUNKING,FLUNKS
FLUNKEY -> FLUNKEYS
FLUORESCE -> FLUORESCED,FLUORESCES
FLUORESCENT -> FLUORESCENTS
FLUORIDE -> FLUORIDES
FLUOROCARBON -> FLUOROCARBONS
FLUOROQUINOLONE -> FLUOROQUINOLONES
FLURRY -> FLURRIED,FLURRIES,FLURRYING
FLUSH -> FLUSHED,FLUSHES,FLUSHING
FLUSTER -> FLUSTERED,FLUSTERING
FLUTE -> FLUTED,FLUTES,FLUTING
FLUTTER -> FLUTTERED,FLUTTERING,FLUTTERS
FLUX -> FLUXED,FLUXES,FLUXING
FLY -> FLEW,FLIES,FLOWN,FLYING,FLYS
FLYCATCHER -> FLYCATCHERS
FLYE -> FLYES
FLYER -> FLYERS
FLYOVER -> FLYOVERS
FLYSHEET -> FLYSHEETS
FLYWHEEL -> FLYWHEELS
FM -> FMS
FME -> FMES
FO -> FOEST,FOS
FOAL -> FOALED,FOALING,FOALS
FOAM -> FOAMED,FOAMING,FOAMS
FOB -> FOBBED,FOBBING,FOBS
FOCUS -> FOCI,FOCUSED,FOCUSES,FOCUSING,FOCUSSED,FOCUSSING
FOE -> FOES
FOETUSE -> FOETUSES
FOG -> FOGGED,FOGGING,FOGS
FOGEY -> FOGEYS
FOGGY -> FOGGIER,FOGGIEST
FOGY -> FOGIES
FOIBLE -> FOIBLES
FOIL -> FOILED,FOILING,FOILS
FOINMAN -> FOINMEN
FOIST -> FOISTED,FOISTING,FOISTS
FOLD -> FOLDED,FOLDING,FOLDS
FOLDER -> FOLDERS
FOLIATE -> FOLIATED
FOLIO -> FOLIOS
FOLK -> FOLKS
FOLKE -> FOLKES
FOLKLINGUISTIC -> FOLKLINGUISTICS
FOLKLORIST -> FOLKLORISTS
FOLKSONG -> FOLKSONGS
FOLKTALE -> FOLKTALES
FOLKY -> FOLKIES,FOLKYS
FOLLICLE -> FOLLICLES
FOLLOW -> FOLLOWED,FOLLOWING,FOLLOWS
FOLLOWER -> FOLLOWERS
FOLLOWING -> FOLLOWINGS
FOLLY -> FOLLIES
FOMENT -> FOMENTED,FOMENTING,FOMENTS
FOMITE -> FOMITES
FOND -> FONDER,FONDEST,FONDS
FONDLE -> FONDLED,FONDLES,FONDLING
FONDUE -> FONDUES
FONT -> FONTS
FOOD -> FOODS
FOODSTUFF -> FOODSTUFFS
FOODY -> FOODIES,FOODIEST
FOOL -> FOOLED,FOOLING,FOOLS
FOOT -> FEET,FOOTED,FOOTING,FOOTS
FOOTBALL -> FOOTBALLS
FOOTBALLER -> FOOTBALLERS
FOOTBED -> FOOTBEDS
FOOTBRIDGE -> FOOTBRIDGES
FOOTER -> FOOTERING,FOOTERS
FOOTFALL -> FOOTFALLS
FOOTHILL -> FOOTHILLS
FOOTHOLD -> FOOTHOLDS
FOOTING -> FOOTINGS
FOOTLIGHT -> FOOTLIGHTS
FOOTMAN -> FOOTMEN
FOOTMARK -> FOOTMARKS
FOOTNOTE -> FOOTNOTED,FOOTNOTES
FOOTPAD -> FOOTPADS
FOOTPATH -> FOOTPATHS
FOOTPRINT -> FOOTPRINTING,FOOTPRINTS
FOOTREST -> FOOTRESTS
FOOTSOLDIER -> FOOTSOLDIERING,FOOTSOLDIERS
FOOTSTEP -> FOOTSTEPS
FOOTSTRAP -> FOOTSTRAPS
FOOTSWITCH -> FOOTSWITCHES,FOOTSWITCHING
FOOTWAY -> FOOTWAYS
FOOTWELL -> FOOTWELLS
FOP -> FOPPED,FOPS
FOR -> FORREST,FORS
FORAGE -> FORAGED,FORAGES,FORAGING
FORAGER -> FORAGERS
FORAMAN -> FORAMEN
FORAY -> FORAYING,FORAYS
FORBEAR -> FORBEARING,FORBEARS
FORBID -> FORBADE,FORBIDDEN,FORBIDDING,FORBIDS
FORCE -> FORCED,FORCES,FORCING
FORCEP -> FORCEPS
FORD -> FORDED,FORDING,FORDS
FOREARM -> FOREARMS
FOREBEAR -> FOREBEARS
FOREBODING -> FOREBODINGS
FORECAST -> FORECASTED,FORECASTING,FORECASTS
FORECASTER -> FORECASTERS
FORECLOSE -> FORECLOSED,FORECLOSES,FORECLOSING
FORECOURT -> FORECOURTS
FOREFATHER -> FOREFATHERS
FOREFING -> FOREFINGER
FOREFINGER -> FOREFINGERS
FOREGATHER -> FOREGATHERED,FOREGATHERING
FOREGO -> FOREGOES,FOREGOING,FOREGONE
FOREGROUND -> FOREGROUNDED,FOREGROUNDING,FOREGROUNDS
FOREHAND -> FOREHANDS
FOREHEAD -> FOREHEADS
FOREIGNER -> FOREIGNERS
FORELEG -> FORELEGS
FORELIMB -> FORELIMBS
FOREMAN -> FOREMANS,FOREMEN
FORENAME -> FORENAMES
FORENSIC -> FORENSICS
FOREPAW -> FOREPAWS
FOREQUARTER -> FOREQUARTERS
FORERUNNER -> FORERUNNERS
FORESEE -> FORESAW,FORESEEING,FORESEEN,FORESEES
FORESHADOW -> FORESHADOWED,FORESHADOWING,FORESHADOWS
FORESHORE -> FORESHORES
FORESHORTEN -> FORESHORTENED,FORESHORTENING
FORESKIN -> FORESKINS
FOREST -> FORESTED,FORESTS
FORESTAL -> FORESTALLED,FORESTALLING
FORESTER -> FORESTERS
FORETEL -> FORETELLING
FORETELL -> FORETELLS
FOREW -> FOREWING
FOREWARN -> FOREWARNED,FOREWARNING,FOREWARNS
FORFEIT -> FORFEITED,FORFEITING,FORFEITS
FORFEITURE -> FORFEITURES
FORGE -> FORGED,FORGES,FORGING
FORGER -> FORGERS
FORGERY -> FORGERIES
FORGET -> FORGETS,FORGETTING,FORGOT,FORGOTTEN
FORGING -> FORGINGS
FORGIVE -> FORGAVE,FORGIVEN,FORGIVES,FORGIVING
FORGO -> FORGOING
FORINT -> FORINTS
FORK -> FORKED,FORKING,FORKS
FORKFUL -> FORKFULS
FORM -> FORMED,FORMING,FORMS
FORMALISE -> FORMALISED,FORMALISES,FORMALISING
FORMALISM -> FORMALISMS
FORMALIST -> FORMALISTS
FORMALITY -> FORMALITIES
FORMALIZE -> FORMALIZED,FORMALIZES,FORMALIZING
FORMAN -> FORMEN
FORMAT -> FORMATS,FORMATTED,FORMATTING
FORMATION -> FORMATIONS
FORME -> FORMES
FORMER -> FORMERS
FORMULA -> FORMULAE,FORMULAS
FORMULARY -> FORMULARIES
FORMULATE -> FORMULATED,FORMULATES,FORMULATING
FORMULATION -> FORMULATIONS
FORMULATOR -> FORMULATORS
FORNICATE -> FORNICATED,FORNICATING
FORSAKE -> FORSAKEN,FORSAKES,FORSAKING
FORT -> FORTS
FORTE -> FORTES
FORTIFICATION -> FORTIFICATIONS
FORTIFY -> FORTIFIED,FORTIFIES,FORTIFYING
FORTNIGHT -> FORTNIGHTS
FORTRESS -> FORTRESSED,FORTRESSES
FORTUNE -> FORTUNES
FORUM -> FORA,FORUMS
FORWARD -> FORWARDED,FORWARDING,FORWARDS
FORWARDER -> FORWARDERS
FOSSIL -> FOSSILS
FOSSILISE -> FOSSILISED,FOSSILISES
FOSSILIZE -> FOSSILIZED,FOSSILIZES,FOSSILIZING
FOSTER -> FOSTERED,FOSTERING,FOSTERS
FOUL -> FOULED,FOULER,FOULEST,FOULING,FOULS
FOULD -> FOULDS
FOULKE -> FOULKES
FOUND -> FOUNDED,FOUNDING,FOUNDS
FOUNDATION -> FOUNDATIONS
FOUNDATIONALIST -> FOUNDATIONALISTS
FOUNDER -> FOUNDERED,FOUNDERING,FOUNDERS
FOUNDLING -> FOUNDLINGS
FOUNDRY -> FOUNDRIES
FOUNT -> FOUNTS
FOUNTAIN -> FOUNTAINED,FOUNTAINING,FOUNTAINS
FOURSOME -> FOURSOMES
FOURTH -> FOURTHS
FOWL -> FOWLING,FOWLS
FOWLE -> FOWLES
FOX -> FOXED,FOXES,FOXING
FOXGLOVE -> FOXGLOVES
FOXHOUND -> FOXHOUNDS
FOXHUNTER -> FOXHUNTERS
FOXTROT -> FOXTROTS,FOXTROTTING
FOYER -> FOYERS
FRACTAL -> FRACTALS
FRACTION -> FRACTIONS
FRACTIONATE -> FRACTIONATED,FRACTIONATES
FRACTIONATION -> FRACTIONATIONS
FRACTURE -> FRACTURED,FRACTURES,FRACTURING
FRAGMENT -> FRAGMENTED,FRAGMENTING,FRAGMENTS
FRAGRAN -> FRAGRANS
FRAGRANCE -> FRAGRANCED,FRAGRANCES
FRAIL -> FRAILER,FRAILEST,FRAILS
FRAILTY -> FRAILTIES
FRAME -> FRAMED,FRAMES,FRAMING
FRAMER -> FRAMERS
FRAMEWORK -> FRAMEWORKS
FRANC -> FRANCS
FRANCHISE -> FRANCHISED,FRANCHISES,FRANCHISING
FRANCHISEE -> FRANCHISEES
FRANCHISOR -> FRANCHISORS
FRANCISCAN -> FRANCISCANS
FRANK -> FRANKED,FRANKER,FRANKEST,FRANKING
FRANKFURTER -> FRANKFURTERS
FRATERNISE -> FRATERNISED,FRATERNISING
FRATERNITY -> FRATERNITIES
FRATERNIZE -> FRATERNIZED,FRATERNIZING
FRAUD -> FRAUDS
FRAUDSTER -> FRAUDSTERS
FRAY -> FRAID,FRAYED,FRAYING,FRAYS
FRAZZLE -> FRAZZLED,FRAZZLING
FRE -> FRES
FREAK -> FREAKED,FREAKING,FREAKS
FRECKLE -> FRECKLED,FRECKLES,FRECKLING
FREE -> FREED,FREEING,FREER,FREES,FREEST
FREEBOOTER -> FREEBOOTERS
FREEBY -> FREEBIES
FREEDMAN -> FREEDMANS,FREEDMEN
FREEDOM -> FREEDOMS
FREEHOLD -> FREEHOLDS
FREEHOLDER -> FREEHOLDERS
FREEHOUSE -> FREEHOUSES
FREELANCE -> FREELANCED,FREELANCES,FREELANCING
FREELANCER -> FREELANCERS
FREELOAD -> FREELOADING
FREELOADER -> FREELOADERS
FREEMAN -> FREEMEN
FREEMASON -> FREEMASONS
FREEPORT -> FREEPORTS
FREESIA -> FREESIAS
FREESTAND -> FREESTANDING
FREETHINKER -> FREETHINKERS
FREEWAY -> FREEWAYS
FREEWHEEL -> FREEWHEELED,FREEWHEELING,FREEWHEELS
FREEZE -> FREEZED,FREEZES,FREEZING,FROZE,FROZEN
FREEZER -> FREEZERS
FREIGHT -> FREIGHTED,FREIGHTING,FREIGHTS
FREIGHTER -> FREIGHTERS
FREIRA -> FREIRAS
FREN -> FRENS
FRENCH -> FRENCHED,FRENCHER,FRENCHES,FRENCHING
FRENCHMAN -> FRENCHMEN
FRENCHWOMAN -> FRENCHWOMEN
FRENZY -> FRENZIED,FRENZIES
FREQUENCY -> FREQUENCIES
FREQUENT -> FREQUENTED,FREQUENTING,FREQUENTS
FRER -> FRERS
FRESCO -> FRESCOES,FRESCOS
FRESCOE -> FRESCOED
FRESH -> FRESHER,FRESHEST
FRESHEN -> FRESHENED,FRESHENING,FRESHENS
FRESHENER -> FRESHENERS
FRESHER -> FRESHERS
FRESHMAN -> FRESHMEN
FRET -> FRETS,FRETTED,FRETTING
FREUDIAN -> FREUDIANS
FRIAR -> FRIARS
FRIARY -> FRIARIES
FRICATIVE -> FRICATIVES
FRICTION -> FRICTIONED,FRICTIONS
FRIDAY -> FRIDAYS
FRIDGE -> FRIDGES
FRIEND -> FRIENDS
FRIENDLY -> FRIENDLIER,FRIENDLIES,FRIENDLIEST
FRIENDSHIP -> FRIENDSHIPS
FRIER -> FRIERS
FRIESIAN -> FRIESIANS
FRIEZE -> FRIEZES
FRIG -> FRIGGED,FRIGGING
FRIGATE -> FRIGATES
FRIGHT -> FRIGHTED,FRIGHTS
FRIGHTEN -> FRIGHTENED,FRIGHTENING,FRIGHTENS
FRIGHTENER -> FRIGHTENERS
FRILL -> FRILLING,FRILLS
FRILLY -> FRILLIER,FRILLIES
FRINGE -> FRINGED,FRINGES,FRINGING
FRIPPERY -> FRIPPERIES
FRISIAN -> FRISIANS
FRISK -> FRISKED,FRISKING,FRISKS
FRISSON -> FRISSONS
FRITE -> FRITES
FRITILLARY -> FRITILLARIES
FRITTER -> FRITTERED,FRITTERING,FRITTERS
FRIVOLITY -> FRIVOLITIES
FRIZ -> FRIZZED,FRIZZING
FRN -> FRNS
FRO -> FROING,FROS
FROBISH -> FROBISHER
FROCK -> FROCKED,FROCKS
FROG -> FROGGED,FROGS
FROGMAN -> FROGMEN
FROGMARCH -> FROGMARCHED,FROGMARCHING
FROLIC -> FROLICS
FROLICK -> FROLICKED,FROLICKING,FROLICKS
FRON -> FRONS
FROND -> FRONDED,FRONDS
FRONT -> FRONTED,FRONTING,FRONTS
FRONTAGE -> FRONTAGES
FRONTBENCHER -> FRONTBENCHERS
FRONTIER -> FRONTIERS
FRONTIERSMAN -> FRONTIERSMEN
FRONTIST -> FRONTISTS
FRONTRUNNER -> FRONTRUNNERS
FROST -> FROSTED,FROSTING,FROSTS
FROSTY -> FROSTIER,FROSTIES,FROSTIEST
FROTH -> FROTHED,FROTHING,FROTHS
FROWN -> FROWNED,FROWNING,FROWNS
FRUGIVORE -> FRUGIVORES
FRUIT -> FRUITED,FRUITING,FRUITS
FRUITY -> FRUITIER,FRUITIEST
FRUSTRATE -> FRUSTRATED,FRUSTRATES,FRUSTRATING
FRUSTRATION -> FRUSTRATIONS
FRY -> FRIED,FRIES,FRYING
FRYER -> FRYERS
FT -> FTS
FTE -> FTES
FUCH -> FUCHS
FUCHSIA -> FUCHSIAS
FUCK -> FUCKED,FUCKING,FUCKS
FUCKER -> FUCKERS
FUDGE -> FUDGED,FUDGES,FUDGING
FUEL -> FUELED,FUELLED,FUELLING,FUELS
FUERO -> FUEROS
FUGITIVE -> FUGITIVES
FUGUE -> FUGUES
FULFIL -> FULFILLED,FULFILLING,FULFILS
FULFILL -> FULFILLS
FULL -> FULLED,FULLER,FULLEST,FULLING,FULLS
FULLBACK -> FULLBACKS
FULLER -> FULLERS
FULLERENE -> FULLERENES
FULMAR -> FULMARS
FULMINATE -> FULMINATED,FULMINATES,FULMINATING
FULMINATION -> FULMINATIONS
FUMAROLE -> FUMAROLES
FUMBLE -> FUMBLED,FUMBLES,FUMBLING
FUMBLING -> FUMBLINGS
FUME -> FUMED,FUMES,FUMING
FUMIGATE -> FUMIGATED,FUMIGATING
FUNBOARD -> FUNBOARDS
FUNCTION -> FUNCTIONED,FUNCTIONING,FUNCTIONS
FUNCTIONALIST -> FUNCTIONALISTS
FUNCTIONARY -> FUNCTIONARIES
FUND -> FUNDED,FUNDING,FUNDS
FUNDAMENTAL -> FUNDAMENTALS
FUNDAMENTALIST -> FUNDAMENTALISTS
FUNDER -> FUNDERING,FUNDERS
FUNDHOLD -> FUNDHOLDING
FUNDHOLDER -> FUNDHOLDERS
FUNDING -> FUNDINGS
FUNDRAISE -> FUNDRAISING
FUNDRAISER -> FUNDRAISERS
FUNERAL -> FUNERALS
FUNFAIR -> FUNFAIRS
FUNGICIDE -> FUNGICIDES
FUNGUS -> FUNGI
FUNGUSE -> FUNGUSED,FUNGUSES,FUNGUSING
FUNK -> FUNKED,FUNKING,FUNKS
FUNKY -> FUNKIER,FUNKIEST
FUNNEL -> FUNNELLED,FUNNELLING,FUNNELS
FUNNY -> FUNNIER,FUNNIES,FUNNIEST
FUR -> FURRED,FURRING,FURS
FURL -> FURLED,FURLING,FURLS
FURLONG -> FURLONGS
FURNACE -> FURNACES
FURNISH -> FURNISHED,FURNISHES,FURNISHING
FURNISHER -> FURNISHERS
FURNISHING -> FURNISHINGS
FURRIER -> FURRIERS
FURROW -> FURROWED,FURROWING,FURROWS
FURRY -> FURRIER
FURTHER -> FURTHERED,FURTHERING,FURTHERS
FURY -> FURIES
FUSE -> FUSED,FUSES,FUSING
FUSELAGE -> FUSELAGES
FUSILIER -> FUSILIERS
FUSION -> FUSIONS
FUSS -> FUSSED,FUSSES,FUSSING
FUSSY -> FUSSIER,FUSSIES,FUSSIEST
FUTURE -> FUTURES
FUTURIST -> FUTURISTS
FUTUROLOGIST -> FUTUROLOGISTS
GAA -> GAAS
GABBLE -> GABBLED,GABBLES,GABBLING
GABLE -> GABLES,GABLING
GAD -> GADDED,GADDING
GADGET -> GADGETS
GADROON -> GADROONS
GAEL -> GAELS
GAFF -> GAFFED,GAFFING,GAFFS
GAFFE -> GAFFES
GAFFER -> GAFFERS
GAG -> GAGGED,GAGGING,GAGS
GAGE -> GAGES
GAIETY -> GAIETIES
GAIN -> GAINED,GAINEST,GAINING,GAINS
GAINER -> GAINERS
GAINSAY -> GAINSAID,GAINSAYING,GAINSAYS
GAIT -> GAITS
GAITER -> GAITERS
GAL -> GALS
GALA -> GALAS
GALACTOSIDE -> GALACTOSIDES
GALAPAGO -> GALAPAGOS
GALATIAN -> GALATIANS
GALAXY -> GALAXIES
GALE -> GALES
GALEASPID -> GALEASPIDS
GALL -> GALLED,GALLS
GALLANT -> GALLANTS
GALLEON -> GALLEONS
GALLERIST -> GALLERISTS
GALLERY -> GALLERIED,GALLERIES
GALLEY -> GALLEYS
GALLIBAYA -> GALLIBAYAS
GALLIVANT -> GALLIVANTING,GALLIVANTS
GALLON -> GALLONS
GALLOP -> GALLOPED,GALLOPING,GALLOPS
GALLOPER -> GALLOPERS
GALLOWAY -> GALLOWAYS
GALLSTONE -> GALLSTONES
GALOSH -> GALOSHES
GALTRE -> GALTRES
GALUMPH -> GALUMPHED,GALUMPHING
GALVANISE -> GALVANISED,GALVANISES,GALVANISING
GALVANIZE -> GALVANIZED,GALVANIZES,GALVANIZING
GALVANOMETE -> GALVANOMETER
GAMBIT -> GAMBITS
GAMBLE -> GAMBLED,GAMBLES,GAMBLING
GAMBLER -> GAMBLERS
GAMBOL -> GAMBOLLED,GAMBOLLING,GAMBOLS
GAME -> GAMES,GAMEST
GAMEBIRD -> GAMEBIRDS
GAMEKEEPER -> GAMEKEEPERS
GAMETE -> GAMETES
GAMMA -> GAMMAS
GAN -> GANNING,GANS
GANG -> GANGED,GANGING,GANGS
GANGCULT -> GANGCULTS
GANGLION -> GANGLIA
GANGLIOSIDE -> GANGLIOSIDES
GANGSTER -> GANGSTERS
GANGWAY -> GANGWAYED,GANGWAYS
GANNET -> GANNETS
GANTRY -> GANTRIES
GAOL -> GAOLED,GAOLING,GAOLS
GAOLER -> GAOLERS
GAP -> GAPPED,GAPPING,GAPS
GAPE -> GAPED,GAPES,GAPING
GARAGE -> GARAGED,GARAGES,GARAGING
GARB -> GARBED
GARBLE -> GARBLED,GARBLING
GARDEN -> GARDENED,GARDENING,GARDENS
GARDENER -> GARDENERS
GARGLE -> GARGLED,GARGLES,GARGLING
GARGOYLE -> GARGOYLED,GARGOYLES
GARIMPEIRO -> GARIMPEIROS
GARLAND -> GARLANDED,GARLANDS
GARMENT -> GARMENTS
GARNER -> GARNERED,GARNERING
GARNET -> GARNETS
GARNISH -> GARNISHED,GARNISHES,GARNISHING
GAROT -> GAROTTING
GAROTTER -> GAROTTERS
GARRIMPERO -> GARRIMPEROS
GARRIMPO -> GARRIMPOS
GARRISON -> GARRISONED,GARRISONING,GARRISONS
GARRON -> GARRONS
GARROT -> GARROTTED,GARROTTING
GARTER -> GARTERED,GARTERING,GARTERS
GAS -> GASES,GASSES,GASSING
GASCON -> GASCONS
GASH -> GASHED,GASHES,GASHING
GASIFIER -> GASIFIERS
GASKET -> GASKETS
GASLAMP -> GASLAMPS
GASMASK -> GASMASKS
GASP -> GASPED,GASPING,GASPS
GASS -> GASSED,GASSES
GASTRIN -> GASTRINS
GASTROENTEROLOGIST -> GASTROENTEROLOGISTS
GASTROPOD -> GASTROPODS
GASTROSCOPY -> GASTROSCOPIES
GATE -> GATED,GATES,GATING
GATECRASH -> GATECRASHED,GATECRASHING
GATECRASHER -> GATECRASHERS
GATEHOUSE -> GATEHOUSES
GATEKEEPER -> GATEKEEPERS
GATEPOST -> GATEPOSTS
GATEVALVE -> GATEVALVES
GATEWAY -> GATEWAYS
GATHER -> GATHERED,GATHERING,GATHERS
GATHERER -> GATHERERS
GATHERING -> GATHERINGS
GAUCHO -> GAUCHOS
GAUGE -> GAUGED,GAUGES,GAUGING
GAUL -> GAULS
GAULLIST -> GAULLISTS
GAULOISE -> GAULOISES
GAULTY -> GAULTIER
GAUNTLET -> GAUNTLETS
GAUZE -> GAUZES
GAWK -> GAWKED,GAWKING
GAWP -> GAWPED,GAWPING,GAWPS
GAWPER -> GAWPERS
GAY -> GAYS
GAYE -> GAYER,GAYEST
GAZAN -> GAZANS
GAZE -> GAZED,GAZES,GAZING
GAZELLE -> GAZELLES
GAZETTE -> GAZETTED,GAZETTES
GAZETTEER -> GAZETTEERS
GAZUMP -> GAZUMPED,GAZUMPING
GBLSECTION -> GBLSECTIONS
GCO -> GCOS
GCSE -> GCSES
GE -> GED,GING
GEAR -> GEARED,GEARING,GEARS
GEARBOX -> GEARBOXES
GECKO -> GECKOS
GEE -> GEEING,GEEST
GEEK -> GEEKS
GEEZER -> GEEZERS
GEL -> GELS
GELADA -> GELADAS
GELDING -> GELDINGS
GELL -> GELLED,GELLING
GEM -> GEMS
GEMM -> GEMMS
GEMMULE -> GEMMULES
GEMSTONE -> GEMSTONES
GEN -> GENNED,GENNING,GENS
GENDARME -> GENDARMES
GENDER -> GENDERED,GENDERS
GENE -> GENES
GENEALOGIST -> GENEALOGISTS
GENEALOGY -> GENEALOGIES
GENERAL -> GENERALS
GENERALISATION -> GENERALISATIONS
GENERALISE -> GENERALISED,GENERALISES,GENERALISING
GENERALIST -> GENERALISTS
GENERALITY -> GENERALITIES
GENERALIZATION -> GENERALIZATIONS
GENERALIZE -> GENERALIZED,GENERALIZES,GENERALIZING
GENERATE -> GENERATED,GENERATES,GENERATING
GENERATION -> GENERATIONS
GENERATOR -> GENERATORS
GENERIC -> GENERICS
GENESTEAL -> GENESTEALER
GENET -> GENETS
GENETICIST -> GENETICISTS
GENITAL -> GENITALS
GENIUS -> GENIUSES
GENOME -> GENOMES
GENOTYPE -> GENOTYPED,GENOTYPES
GENRE -> GENRES
GENT -> GENTS
GENTIAN -> GENTIANS
GENTILE -> GENTILES
GENTL -> GENTLER,GENTLEST
GENTLE -> GENTLED,GENTLES,GENTLING
GENTLEMAN -> GENTLEMANS,GENTLEMEN
GENTLEWOMAN -> GENTLEWOMEN
GENUFLECT -> GENUFLECTED,GENUFLECTING,GENUFLECTS
GENUFLECTION -> GENUFLECTIONS
GENUS -> GENERA
GENY -> GENIES
GEOCHEMIST -> GEOCHEMISTS
GEODEMOGRAPHIC -> GEODEMOGRAPHICS
GEODESIC -> GEODESICS
GEOGRAPHER -> GEOGRAPHERS
GEOGRAPHY -> GEOGRAPHIES
GEOLOGIST -> GEOLOGISTS
GEOMETER -> GEOMETERS
GEOMETRIC -> GEOMETRICS
GEOMETRY -> GEOMETRIES
GEOMORPHOLOGIST -> GEOMORPHOLOGISTS
GEOPHYSIC -> GEOPHYSICS
GEOPHYSICIST -> GEOPHYSICISTS
GEORDY -> GEORDIES
GEORGIADE -> GEORGIADES
GEORGIAN -> GEORGIANS
GEOSCIENTIST -> GEOSCIENTISTS
GER -> GERS
GERANIUM -> GERANIUMS
GERBERA -> GERBERAS
GERBIL -> GERBILS
GERIATRIC -> GERIATRICS
GERIATRICIAN -> GERIATRICIANS
GERM -> GERMS
GERMAN -> GERMANS
GERMANISE -> GERMANISED
GERMINATE -> GERMINATED,GERMINATES,GERMINATING
GERONTOLOGIST -> GERONTOLOGISTS
GERRYMANDER -> GERRYMANDERED,GERRYMANDERING
GESTATE -> GESTATED,GESTATES,GESTATING
GESTICULATE -> GESTICULATED,GESTICULATES,GESTICULATING
GESTICULATION -> GESTICULATIONS
GESTURE -> GESTURED,GESTURES,GESTURING
GET -> GETS,GETTING,GOT,GOTTEN
GETE -> GETES,GETING
GEWGAW -> GEWGAWS
GEYSER -> GEYSERED,GEYSERS
GHANAIAN -> GHANAIANS
GHARRGOYLE -> GHARRGOYLES
GHERKIN -> GHERKINS
GHETTO -> GHETTOS
GHETTOE -> GHETTOES
GHOST -> GHOSTED,GHOSTING,GHOSTS
GHOUL -> GHOULS
GI -> GIS
GIANT -> GIANTS
GIANTESS -> GIANTESSES
GIANTKILLER -> GIANTKILLERS
GIBBER -> GIBBERED,GIBBERING,GIBBERS
GIBBET -> GIBBETS
GIBBETE -> GIBBETED
GIBBON -> GIBBONS
GIBE -> GIBED,GIBES
GIBLET -> GIBLETS
GIBRALTARIAN -> GIBRALTARIANS
GID -> GIDDING
GIE -> GIES
GIEVE -> GIEVES
GIF -> GIFS
GIFFEN -> GIFFENS
GIFT -> GIFTED,GIFTING,GIFTS
GIG -> GIGGED,GIGGING,GIGS
GIGA -> GIGAS
GIGABYTE -> GIGABYTES
GIGAWATT -> GIGAWATTS
GIGG -> GIGGS
GIGGLE -> GIGGLED,GIGGLES,GIGGLING
GIGOLO -> GIGOLOS
GILBO -> GILBOS
GILD -> GILDED,GILDING,GILDS
GILKE -> GILKES
GILL -> GILLING,GILLS
GILLY -> GILLIED,GILLIES,GILLYING
GILT -> GILTS
GIMMICK -> GIMMICKED,GIMMICKS
GIN -> GINNED,GINS
GINGER -> GINGERED,GINGERING,GINGERS
GINKGO -> GINKGOS
GIPSY -> GIPSIES
GIRAFFE -> GIRAFFES
GIRD -> GIRDED,GIRDING,GIRDS
GIRDER -> GIRDERS
GIRDLE -> GIRDLED,GIRDLES,GIRDLING
GIRL -> GIRLS
GIRLFRIEND -> GIRLFRIENDS
GIRLY -> GIRLIES
GIRO -> GIROS
GIRONDIN -> GIRONDINS
GIRTH -> GIRTHED,GIRTHS
GIT -> GITS
GITTIN -> GITTINS
GIVE -> GAVE,GIVED,GIVEING,GIVEN,GIVES,GIVEST,GIVETH,GIVING
GIVEAWAY -> GIVEAWAYS
GIVEN -> GIVENS
GIVER -> GIVERS
GIZMO -> GIZMOS
GIZZARD -> GIZZARDS
GLACIATE -> GLACIATED
GLACIATION -> GLACIATIONS
GLACIER -> GLACIERS
GLAD -> GLADDER
GLADDEN -> GLADDENED,GLADDENING,GLADDENS
GLADE -> GLADES
GLADIATOR -> GLADIATORS
GLAMORISE -> GLAMORISED,GLAMORISING
GLAMORIZE -> GLAMORIZED,GLAMORIZES,GLAMORIZING
GLAN -> GLANS
GLANCE -> GLANCED,GLANCES,GLANCING
GLAND -> GLANDS
GLANDER -> GLANDERS
GLARE -> GLARED,GLARES,GLARING
GLASS -> GLASSED,GLASSES
GLASSHOUSE -> GLASSHOUSES
GLASSMAKER -> GLASSMAKERS
GLASWEGIAN -> GLASWEGIANS
GLAZE -> GLAZED,GLAZES,GLAZING
GLAZIER -> GLAZIERS
GLAZY -> GLAZIER
GLCAB -> GLCABS
GLEAM -> GLEAMED,GLEAMING,GLEAMS
GLEAN -> GLEANED,GLEANING,GLEANS
GLEANER -> GLEANERS
GLEANING -> GLEANINGS
GLEN -> GLENS
GLENEAGLE -> GLENEAGLES
GLENY -> GLENYS
GLEY -> GLEYED,GLEYING,GLEYS
GLIDE -> GLIDED,GLIDES,GLIDING
GLIDER -> GLIDERS
GLIMMER -> GLIMMERED,GLIMMERING,GLIMMERS
GLIMMERING -> GLIMMERINGS
GLIMPSE -> GLIMPSED,GLIMPSES,GLIMPSING
GLINT -> GLINTED,GLINTING,GLINTS
GLISSADE -> GLISSADED,GLISSADES,GLISSADING
GLISSANDO -> GLISSANDOS
GLISTEN -> GLISTENED,GLISTENING,GLISTENS
GLITCH -> GLITCHES
GLITTER -> GLITTERED,GLITTERING,GLITTERS
GLOAM -> GLOAMING
GLOAT -> GLOATED,GLOATING,GLOATS
GLOB -> GLOBS
GLOBE -> GLOBED,GLOBES
GLOBULAR -> GLOBULARS
GLOBULE -> GLOBULES
GLOOM -> GLOOMED,GLOOMING,GLOOMS
GLOOMY -> GLOOMIER,GLOOMIES,GLOOMIEST
GLORIFY -> GLORIFIED,GLORIFIES,GLORIFYING
GLORY -> GLORIED,GLORIES,GLORYING
GLOSS -> GLOSSED,GLOSSES,GLOSSING
GLOSSARY -> GLOSSARIES
GLOSSY -> GLOSSIER,GLOSSIES,GLOSSIEST
GLOSTER -> GLOSTERS
GLOVE -> GLOVES,GLOVING
GLOVER -> GLOVERS
GLOW -> GLOWED,GLOWING,GLOWS
GLOWER -> GLOWERED,GLOWERING,GLOWERS
GLUCOCORTICOID -> GLUCOCORTICOIDS
GLUE -> GLUED,GLUEING,GLUES,GLUING
GLUEING -> GLUEINGS
GLUON -> GLUONS
GLUR -> GLURS
GLUT -> GLUTS,GLUTTED
GLUTTON -> GLUTTONED,GLUTTONS
GLYCOPROTEIN -> GLYCOPROTEINS
GLYCOSIDE -> GLYCOSIDES
GMO -> GMOS
GNASH -> GNASHED,GNASHES,GNASHING
GNAT -> GNATS
GNATHOSTOME -> GNATHOSTOMES
GNAW -> GNAWED,GNAWING,GNAWS
GNEISS -> GNEISSES
GNOME -> GNOMED,GNOMES
GNVQ -> GNVQS
GO -> GOES,GOING,GONE,GOS,WENT
GOAD -> GOADED,GOADING,GOADS
GOAL -> GOALED,GOALS
GOALKEEPER -> GOALKEEPERS
GOALPOST -> GOALPOSTS
GOALSCORER -> GOALSCORERS
GOALY -> GOALIES
GOAN -> GOANS
GOAT -> GOATS
GOB -> GOBBED,GOBBING,GOBS
GOBBET -> GOBBETS
GOBBLE -> GOBBLED,GOBBLES,GOBBLING
GOBLET -> GOBLETS
GOBLIN -> GOBLINS
GOBSMACK -> GOBSMACKED,GOBSMACKING
GOBY -> GOBIES
GOD -> GODDEST,GODDING,GODS
GODDESS -> GODDESSES
GODFATHER -> GODFATHERS
GODMOTHER -> GODMOTHERS
GODPARENT -> GODPARENTS
GODWINIAN -> GODWINIANS
GODWIT -> GODWITS
GOER -> GOERING,GOERS
GOFER -> GOFERS
GOGGLE -> GOGGLED,GOGGLES,GOGGLING
GOING -> GOINGS
GOLD -> GOLDER,GOLDING,GOLDS
GOLDCR -> GOLDCREST
GOLDFIELD -> GOLDFIELDS
GOLDFINCH -> GOLDFINCHES
GOLDILOCK -> GOLDILOCKS
GOLDSMITH -> GOLDSMITHS
GOLDY -> GOLDIES
GOLF -> GOLFED,GOLFS
GOLFER -> GOLFERS
GOME -> GOMES
GONAD -> GONADS
GONADOTROPIN -> GONADOTROPINS
GONDOLA -> GONDOLAS
GONDOLIER -> GONDOLIERS
GONDOLY -> GONDOLIER
GONG -> GONGING,GONGS
GOOD -> BEST,BETTER
GOODBYE -> GOODBYES
GOODER -> GOODERS
GOODFELLA -> GOODFELLAS
GOODNIGHT -> GOODNIGHTS
GOODY -> GOODIES
GOOF -> GOOFED,GOOFING,GOOFS
GOOLY -> GOOLIES
GOON -> GOONED,GOONS
GOOSANDER -> GOOSANDERS
GOOSE -> GEESE,GOOSED,GOOSING
GOOSEBERRY -> GOOSEBERRIES
GOOSEBUMP -> GOOSEBUMPS
GOOSEPIMPLE -> GOOSEPIMPLED,GOOSEPIMPLES
GOPHER -> GOPHERS
GORBAL -> GORBALS
GORE -> GORED,GORES,GORING
GORGE -> GORGED,GORGES,GORGING
GORGIO -> GORGIOS
GORGON -> GORGONS
GORGONIAN -> GORGONIANS
GORILLA -> GORILLAS
GOSLING -> GOSLINGS
GOSPEL -> GOSPELS
GOSSIP -> GOSSIPING,GOSSIPPING,GOSSIPS
GOSSIPE -> GOSSIPED
GOTH -> GOTHS
GOUACH -> GOUACHES
GOUGE -> GOUGED,GOUGES,GOUGING
GOUGER -> GOUGERS
GOUL -> GOULED
GOURD -> GOURDS
GOURMET -> GOURMETS
GOUT -> GOUTED,GOUTS
GOVERN -> GOVERNED,GOVERNING,GOVERNS
GOVERNESS -> GOVERNESSES,GOVERNESSING
GOVERNMENT -> GOVERNMENTS
GOVERNOR -> GOVERNORS
GOVERNORSHIP -> GOVERNORSHIPS
GOWN -> GOWNS
GP -> GPS
GRA -> GRAS
GRAB -> GRABBED,GRABBING,GRABS
GRABBER -> GRABBERS
GRACE -> GRACED,GRACES,GRACING
GRADATION -> GRADATIONS
GRADE -> GRADED,GRADES,GRADING
GRADER -> GRADERS
GRADIENT -> GRADIENTS
GRADING -> GRADINGS
GRADUATE -> GRADUATED,GRADUATES,GRADUATING
GRADUATION -> GRADUATIONS
GRAFT -> GRAFTED,GRAFTING,GRAFTS
GRAIN -> GRAINED,GRAINING,GRAINS
GRAINSTONE -> GRAINSTONES
GRAM -> GRAMS
GRAMMAR -> GRAMMARS
GRAMMARIAN -> GRAMMARIANS
GRAMMATICALIZE -> GRAMMATICALIZED
GRAMME -> GRAMMES
GRAMOPHONE -> GRAMOPHONES
GRAMP -> GRAMPS
GRAMPIAN -> GRAMPIANS
GRAN -> GRANS
GRANARY -> GRANARIES
GRAND -> GRANDER,GRANDEST,GRANDS
GRANDAD -> GRANDADS
GRANDDAUGHTER -> GRANDDAUGHTERS
GRANDE -> GRANDES
GRANDEE -> GRANDEES
GRANDFATHER -> GRANDFATHERING,GRANDFATHERS
GRANDMA -> GRANDMAS
GRANDMASTER -> GRANDMASTERS
GRANDMOTHER -> GRANDMOTHERS
GRANDPARENT -> GRANDPARENTS
GRANDSON -> GRANDSONS
GRANDSTAND -> GRANDSTANDING,GRANDSTANDS
GRANGE -> GRANGES
GRANITE -> GRANITES
GRANNY -> GRANNIES
GRANT -> GRANTED,GRANTING,GRANTS
GRANTEE -> GRANTEES
GRANTER -> GRANTERS
GRANTOR -> GRANTORS
GRANULATE -> GRANULATED,GRANULATING
GRANULE -> GRANULES
GRANULITE -> GRANULITES
GRANULOCYTE -> GRANULOCYTES
GRANULOMA -> GRANULOMAS
GRAPE -> GRAPES
GRAPEFRUIT -> GRAPEFRUITS
GRAPEVINE -> GRAPEVINES
GRAPH -> GRAPHED,GRAPHING,GRAPHS
GRAPHEME -> GRAPHEMES
GRAPPLE -> GRAPPLED,GRAPPLES,GRAPPLING
GRAPTOLITE -> GRAPTOLITES
GRAPTOLOID -> GRAPTOLOIDS
GRASP -> GRASPED,GRASPING,GRASPS
GRASS -> GRASSED,GRASSES,GRASSING
GRASSHOPPER -> GRASSHOPPERED,GRASSHOPPERS
GRASSLAND -> GRASSLANDS
GRASSROOTS -> GRASSROOT
GRATE -> GRATED,GRATES,GRATING
GRATIFICATION -> GRATIFICATIONS
GRATIFY -> GRATIFIED,GRATIFIES,GRATIFYING
GRATING -> GRATINGS
GRATUITY -> GRATUITIES
GRAVAMAN -> GRAVAMEN
GRAVE -> GRAVED,GRAVER,GRAVES,GRAVEST,GRAVING
GRAVEDIGGER -> GRAVEDIGGERS
GRAVEL -> GRAVELS
GRAVESTONE -> GRAVESTONES
GRAVEYARD -> GRAVEYARDS
GRAVITA -> GRAVITAS
GRAVITATE -> GRAVITATED,GRAVITATES,GRAVITATING
GRAVITON -> GRAVITONS
GRAVITY -> GRAVITIES
GRAY -> GRAYING,GRAYS
GRAZE -> GRAZED,GRAZES,GRAZING
GRAZER -> GRAZERS
GRAZIER -> GRAZIERS
GRAZING -> GRAZINGS
GREA -> GREAS
GREASE -> GREASED,GREASES,GREASING
GREASER -> GREASERS
GREASY -> GREASIER,GREASIEST
GREAT -> GREATER,GREATEST,GREATS
GREATCOAT -> GREATCOATS
GREAVE -> GREAVES
GREBE -> GREBES
GREEDY -> GREEDIER,GREEDIEST
GREEK -> GREEKS
GREEN -> GREENED,GREENER,GREENEST,GREENING,GREENS
GREENBACK -> GREENBACKS
GREENBELT -> GREENBELTS
GREENFINCH -> GREENFINCHES
GREENGAGE -> GREENGAGES
GREENGROCER -> GREENGROCERS
GREENHOUSE -> GREENHOUSES
GREENKEEPER -> GREENKEEPERS
GREENSKIN -> GREENSKINS
GREENSLEEVE -> GREENSLEEVES
GREET -> GREETED,GREETING,GREETS
GREETING -> GREETINGS
GREMLIN -> GREMLINS
GRENADE -> GRENADED,GRENADES
GRENADIER -> GRENADIERS
GRESHORN -> GRESHORNS
GREY -> GREYED,GREYING,GREYS
GREYBEARD -> GREYBEARDS
GREYCOAT -> GREYCOATS
GREYE -> GREYER,GREYEST
GREYHOUND -> GREYHOUNDS
GREYSTONE -> GREYSTONES
GREYWACKE -> GREYWACKES
GRID -> GRIDDED,GRIDS
GRIDDLE -> GRIDDLED,GRIDDLES,GRIDDLING
GRIEF -> GRIEFS
GRIEVANCE -> GRIEVANCES
GRIEVE -> GRIEVED,GRIEVES,GRIEVING
GRIFFIN -> GRIFFINS
GRILL -> GRILLED,GRILLING,GRILLS
GRILLE -> GRILLES
GRIM -> GRIMMER,GRIMMEST,GRIMS
GRIMACE -> GRIMACED,GRIMACES,GRIMACING
GRIME -> GRIMED
GRIMOIRE -> GRIMOIRES
GRIN -> GRINNED,GRINNING,GRINS
GRIND -> GRINDING,GRINDS,GROUND
GRINDER -> GRINDERS
GRINGO -> GRINGOS
GRIP -> GRIPPED,GRIPPING,GRIPS
GRIPE -> GRIPED,GRIPES,GRIPING
GRIPING -> GRIPINGS
GRIT -> GRITS,GRITTED,GRITTING
GRIZZLE -> GRIZZLED,GRIZZLES,GRIZZLING
GRIZZLY -> GRIZZLIER,GRIZZLIES,GRIZZLIEST
GRO -> GROS
GROAN -> GROANED,GROANING,GROANS
GROAT -> GROATS
GROCER -> GROCERS
GROCERY -> GROCERIES
GROIN -> GROINING,GROINS
GROLY -> GROLIER
GROMMET -> GROMMETS
GROOM -> GROOMED,GROOMING,GROOMS
GROOVE -> GROOVED,GROOVES,GROOVING
GROOVER -> GROOVERS
GROPE -> GROPED,GROPES,GROPING
GROSS -> GROSSED,GROSSER,GROSSES,GROSSEST,GROSSING
GROTESQUE -> GROTESQUES
GROTTO -> GROTTOS
GROTTOE -> GROTTOES
GROUND -> GROUNDED,GROUNDING,GROUNDS
GROUNDING -> GROUNDINGS
GROUNDNUT -> GROUNDNUTS
GROUNDSMAN -> GROUNDSMEN
GROUNDSTROKE -> GROUNDSTROKES
GROUNDWATER -> GROUNDWATERS
GROUP -> GROUPED,GROUPING,GROUPS
GROUPER -> GROUPERS
GROUPING -> GROUPINGS
GROUPWORKER -> GROUPWORKERS
GROUPY -> GROUPIES
GROUSE -> GROUSES
GROUT -> GROUTED,GROUTING,GROUTS
GROVE -> GROVES
GROVEL -> GROVELLED,GROVELLING,GROVELS
GROW -> GREW,GROWED,GROWING,GROWN,GROWS
GROWBAG -> GROWBAGS
GROWER -> GROWERS
GROWL -> GROWLED,GROWLING,GROWLS
GROWNUP -> GROWNUPS
GROWTH -> GROWTHS
GROYNE -> GROYNES
GRUB -> GRUBBED,GRUBBING,GRUBS
GRUBBY -> GRUBBIED,GRUBBIER,GRUBBIEST
GRUDGE -> GRUDGED,GRUDGES,GRUDGING
GRUDGER -> GRUDGERS
GRUMBLE -> GRUMBLED,GRUMBLES,GRUMBLING
GRUMBLING -> GRUMBLINGS
GRUMP -> GRUMPED,GRUMPING,GRUMPS
GRUMPY -> GRUMPIER,GRUMPIES
GRUNGER -> GRUNGERS
GRUNT -> GRUNTED,GRUNTING,GRUNTS
GUANINE -> GUANINES
GUARANTEE -> GUARANTEED,GUARANTEEING,GUARANTEES
GUARANTOR -> GUARANTORS
GUARD -> GUARDED,GUARDING,GUARDS
GUARDIAN -> GUARDIANS
GUARDSMAN -> GUARDSMEN
GUATEMALAN -> GUATEMALANS
GUAVA -> GUAVAS
GUBBIN -> GUBBINS
GUENON -> GUENONS
GUERILLA -> GUERILLAS
GUERRILLA -> GUERRILLAS
GUESS -> GUESSED,GUESSES,GUESSING
GUEST -> GUESTED,GUESTING,GUESTS
GUESTHOUSE -> GUESTHOUSES
GUFFAW -> GUFFAWED,GUFFAWING,GUFFAWS
GUIDE -> GUIDED,GUIDES,GUIDING
GUIDEBOOK -> GUIDEBOOKS
GUIDELINE -> GUIDELINES
GUILD -> GUILDING,GUILDS
GUILDER -> GUILDERS
GUILDSMAN -> GUILDSMEN
GUILLEMOT -> GUILLEMOTS
GUILLOTINE -> GUILLOTINED,GUILLOTINES,GUILLOTINING
GUILT -> GUILTS
GUINEA -> GUINEAS
GUINEAN -> GUINEANS
GUISE -> GUISES
GUITAR -> GUITARRING,GUITARS
GUITARIST -> GUITARISTS
GUL -> GULS
GULAG -> GULAGS
GULE -> GULES
GULF -> GULFS
GULL -> GULLED,GULLS
GULLET -> GULLETS
GULLEY -> GULLEYS
GULLY -> GULLIED,GULLIES,GULLYING
GULP -> GULPED,GULPING,GULPS
GUM -> GUMMED,GUMMING,GUMS
GUMBOOT -> GUMBOOTS
GUN -> GUNNED,GUNNING,GUNS
GUNBOAT -> GUNBOATS
GUNDOG -> GUNDOGS
GUNMAN -> GUNMEN
GUNNEL -> GUNNELS
GUNNER -> GUNNERS
GUNSHIP -> GUNSHIPS
GUNSHOT -> GUNSHOTS
GUNSLINGER -> GUNSLINGERS
GUNSMITH -> GUNSMITHS
GUNWALE -> GUNWALES
GUPPY -> GUPPIES
GURGLE -> GURGLED,GURGLES,GURGLING
GUSH -> GUSHED,GUSHES,GUSHING
GUST -> GUSTED,GUSTING,GUSTS
GUT -> GUTTED,GUTTING
GUTTER -> GUTTERED,GUTTERING,GUTTERS
GUY -> GUYED,GUYING,GUYS
GUYLINE -> GUYLINES
GUZZLE -> GUZZLED,GUZZLES,GUZZLING
GYB -> GYBED,GYBING
GYBE -> GYBES
GYLE -> GYLES
GYM -> GYMS
GYMNASIUM -> GYMNASIUMS
GYMNAST -> GYMNASTS
GYMNOSPERM -> GYMNOSPERMS
GYNAECOLOGIST -> GYNAECOLOGISTS
GYPPO -> GYPPOS
GYPSY -> GYPSIES,GYPSYS
GYRATE -> GYRATED,GYRATING
GYRATION -> GYRATIONS
GYRO -> GYROS
GYROSCOPE -> GYROSCOPES
H -> HED,HING
HAA -> HAAS
HABERDASHER -> HABERDASHERS
HABERMA -> HABERMAS
HABIT -> HABITED,HABITS
HABITAT -> HABITATS
HABITATION -> HABITATIONS
HABITUATE -> HABITUATED,HABITUATES,HABITUATING
HACIENDA -> HACIENDAS
HACK -> HACKED,HACKING,HACKS
HACKER -> HACKERS
HACKLE -> HACKLED,HACKLES
HACKSAW -> HACKSAWED,HACKSAWING,HACKSAWS
HADRON -> HADRONS
HAEMODYNAMIC -> HAEMODYNAMICS
HAEMOPHILIAC -> HAEMOPHILIACS
HAEMORRHAGE -> HAEMORRHAGED,HAEMORRHAGES,HAEMORRHAGING
HAEMORRHOID -> HAEMORRHOIDS
HAFT -> HAFTED,HAFTING,HAFTS
HAG -> HAGS
HAGAN -> HAGANS
HAGFISH -> HAGFISHES
HAGGLE -> HAGGLED,HAGGLES,HAGGLING
HAGIOGRAPHER -> HAGIOGRAPHERS
HAIL -> HAILED,HAILING,HAILS
HAILE -> HAILES
HAILSTONE -> HAILSTONES
HAILSTORM -> HAILSTORMS
HAIN -> HAINER,HAINING,HAINS
HAIR -> HAIRING,HAIRS
HAIRBRUSH -> HAIRBRUSHES
HAIRCUT -> HAIRCUTS,HAIRCUTTING
HAIRDO -> HAIRDOS
HAIRDRESSER -> HAIRDRESSERS
HAIRDRIER -> HAIRDRIERS
HAIRDRYER -> HAIRDRYERS
HAIRGRIP -> HAIRGRIPS
HAIRLINE -> HAIRLINES
HAIRNET -> HAIRNETS
HAIRPIECE -> HAIRPIECES
HAIRPIN -> HAIRPINS
HAIRSPRAY -> HAIRSPRAYS
HAIRSTYLE -> HAIRSTYLES,HAIRSTYLING
HAIRY -> HAIRIER,HAIRIES,HAIRIEST
HAITIAN -> HAITIANS
HAJDUK -> HAJDUKS
HAKIM -> HAKIMS
HALBERD -> HALBERDS
HALBERDIER -> HALBERDIERS
HALE -> HALED,HALES,HALING
HALF -> HALFED,HALFS,HALVES
HALFBACK -> HALFBACKS
HALFLE -> HALFLING
HALFLING -> HALFLINGS
HALFMEA -> HALFMEAS
HALFPENNY -> HALFPENNIES,HALFPENNYS
HALFTONE -> HALFTONES
HALFWIT -> HALFWITS
HALIDE -> HALIDES
HALKIERIID -> HALKIERIIDS
HALL -> HALLING,HALLS
HALLMARK -> HALLMARKED,HALLMARKING,HALLMARKS
HALLOW -> HALLOWING,HALLOWS
HALLUCINATE -> HALLUCINATED,HALLUCINATES,HALLUCINATING
HALLUCINATION -> HALLUCINATIONS
HALLUCINOGEN -> HALLUCINOGENS
HALLWAY -> HALLWAYS
HALO -> HALOED,HALOES,HALOING,HALOS
HALOGEN -> HALOGENS
HALON -> HALONS
HALT -> HALTED,HALTING,HALTS
HALTER -> HALTERED,HALTERS
HALTERE -> HALTERES
HALVE -> HALVED,HALVES,HALVING
HALYARD -> HALYARDS
HAM -> HAMMED,HAMMING,HAMS
HAMA -> HAMAS
HAMADRYA -> HAMADRYAS
HAMBURGER -> HAMBURGERS
HAMLET -> HAMLETS
HAMMER -> HAMMERED,HAMMERING,HAMMERS
HAMMERMAN -> HAMMERMEN
HAMMOCK -> HAMMOCKED,HAMMOCKS
HAMPER -> HAMPERED,HAMPERING,HAMPERS
HAMSTER -> HAMSTERS
HAMSTRING -> HAMSTRINGING,HAMSTRINGS
HAN -> HANNING,HANS
HAND -> HANDED,HANDING,HANDS
HANDBAG -> HANDBAGGED,HANDBAGS
HANDBILL -> HANDBILLS
HANDBOOK -> HANDBOOKS
HANDCART -> HANDCARTS
HANDCRAFT -> HANDCRAFTED,HANDCRAFTING,HANDCRAFTS
HANDCUFF -> HANDCUFFED,HANDCUFFING,HANDCUFFS
HANDER -> HANDERS
HANDFUL -> HANDFULS
HANDGUN -> HANDGUNS
HANDHELD -> HANDHELDS
HANDHOLD -> HANDHOLDING,HANDHOLDS
HANDICAP -> HANDICAPPED,HANDICAPPING,HANDICAPS
HANDICAPPER -> HANDICAPPERS
HANDICRAFT -> HANDICRAFTS
HANDJOB -> HANDJOBS
HANDKERCHIEF -> HANDKERCHIEFS
HANDKERCHIEVE -> HANDKERCHIEVES
HANDLE -> HANDLED,HANDLES,HANDLING
HANDLEBAR -> HANDLEBARS
HANDLER -> HANDLERS
HANDMAID -> HANDMAIDS
HANDMAIDEN -> HANDMAIDENS
HANDOUT -> HANDOUTS
HANDPAINT -> HANDPAINTED
HANDPICK -> HANDPICKED
HANDPRINT -> HANDPRINTED,HANDPRINTS
HANDPUMP -> HANDPUMPS
HANDRAIL -> HANDRAILS
HANDSET -> HANDSETS,HANDSETTING
HANDSHAKE -> HANDSHAKES
HANDSOME -> HANDSOMER,HANDSOMEST
HANDSTAND -> HANDSTANDS
HANDWASH -> HANDWASHES,HANDWASHING
HANDY -> HANDIER,HANDIES
HANDYMAN -> HANDYMEN
HANG -> HANGED,HANGING,HANGS,HUNG
HANGAR -> HANGARS
HANGER -> HANGERS
HANGING -> HANGINGS
HANGMAN -> HANGMEN
HANGOVER -> HANGOVERS
HANK -> HANKED,HANKER,HANKS
HANKER -> HANKERED,HANKERING,HANKERS
HANKY -> HANKIES
HANN -> HANNS
HANOVERIAN -> HANOVERIANS
HAPC -> HAPCS
HAPLOCHROMINE -> HAPLOCHROMINES
HAPLOTYPE -> HAPLOTYPES
HAPPEN -> HAPPENED,HAPPENING,HAPPENS
HAPPENING -> HAPPENINGS
HAPPY -> HAPPIER,HAPPIEST
HARANGUE -> HARANGUED,HARANGUES,HARANGUING
HARASS -> HARASSED,HARASSES,HARASSING
HARASSMENT -> HARASSMENTS
HARBINGER -> HARBINGERS
HARBOUR -> HARBOURED,HARBOURING,HARBOURS
HARD -> HARDER,HARDEST
HARDBACK -> HARDBACKED,HARDBACKS
HARDEN -> HARDENED,HARDENING,HARDENS
HARDLINER -> HARDLINERS
HARDSHIP -> HARDSHIPS
HARDWOOD -> HARDWOODS
HARDY -> HARDIER,HARDIES,HARDIEST
HARE -> HARED,HAREING,HARES,HARING
HAREBELL -> HAREBELLS
HAREE -> HAREES
HAREEM -> HAREEMS
HAREM -> HAREMS
HARK -> HARKED,HARKING,HARKS
HARLOT -> HARLOTS
HARM -> HARMED,HARMING,HARMS
HARMONIC -> HARMONICS
HARMONISE -> HARMONISED,HARMONISES,HARMONISING
HARMONIZE -> HARMONIZED,HARMONIZES,HARMONIZING
HARMONY -> HARMONIES,HARMONYS
HARNESS -> HARNESSED,HARNESSES,HARNESSING
HARP -> HARPED,HARPING,HARPS
HARPOON -> HARPOONED,HARPOONS
HARPSICHORD -> HARPSICHORDS
HARPY -> HARPIES
HARRASS -> HARASSED,HARRASSED,HARRASSING
HARRIDAN -> HARRIDANS
HARRIER -> HARRIERS
HARRISE -> HARRISES
HARROW -> HARROWED,HARROWING,HARROWS
HARRY -> HARRIED,HARRIES,HARRYING
HARSH -> HARSHER,HARSHEST
HARVEST -> HARVESTED,HARVESTING,HARVESTS
HARVESTER -> HARVESTERS
HASH -> HASHED,HASHES,HASHING
HASHEMITE -> HASHEMITER,HASHEMITES
HASSLE -> HASSLED,HASSLES,HASSLING
HASSOCK -> HASSOCKS
HAST -> HASTED,HASTING
HASTEN -> HASTENED,HASTENING,HASTENS
HAT -> HATS,HATTED
HATBOX -> HATBOXES
HATCH -> HATCHED,HATCHES,HATCHING
HATCHBACK -> HATCHBACKS
HATCHERY -> HATCHERIES
HATCHET -> HATCHETS
HATCHING -> HATCHINGS
HATCHLING -> HATCHLINGS
HATCHMENT -> HATCHMENTS
HATE -> HATED,HATES,HATING
HATER -> HATERS
HATRED -> HATREDS
HATTER -> HATTERS
HAUBERK -> HAUBERKS
HAUL -> HAULED,HAULING,HAULS
HAULIER -> HAULIERS
HAULM -> HAULMS
HAULY -> HAULIER
HAUNCH -> HAUNCHES
HAUNT -> HAUNTED,HAUNTING,HAUNTS
HAUNTING -> HAUNTINGS
HAUTVILLER -> HAUTVILLERS
HAVE -> HAD,HAS,HAVED,HAVEING,HAVES,HAVING,OF
HAVEN -> HAVENS
HAVER -> HAVERED,HAVERING,HAVERS
HAVERSACK -> HAVERSACKS
HAW -> HAWED,HAWING,HAWS
HAWAIIAN -> HAWAIIANS
HAWK -> HAWKED,HAWKING,HAWKS
HAWKER -> HAWKERS
HAWSER -> HAWSERS
HAWTHORN -> HAWTHORNS
HAY -> HAYS
HAYCOCK -> HAYCOCKS
HAYFIELD -> HAYFIELDS
HAYMAKER -> HAYMAKERS
HAYSTACK -> HAYSTACKS
HAZARD -> HAZARDED,HAZARDING,HAZARDS
HAZE -> HAZED,HAZES,HAZING
HAZEL -> HAZELS
HAZELNUT -> HAZELNUTS
HAZY -> HAZIER,HAZIEST
HE -> HIM,HIS
HEAD -> HEADED,HEADING,HEADS
HEADACH -> HEADACHES
HEADACHE -> HEADACHES
HEADBAND -> HEADBANDS
HEADBOARD -> HEADBOARDS
HEADBUT -> HEADBUTTED,HEADBUTTING
HEADDRESS -> HEADDRESSES
HEADER -> HEADERS
HEADHUNT -> HEADHUNTED,HEADHUNTING,HEADHUNTS
HEADHUNTER -> HEADHUNTERS
HEADING -> HEADINGS
HEADLAMP -> HEADLAMPS
HEADLAND -> HEADLANDS
HEADLIGHT -> HEADLIGHTS
HEADLINE -> HEADLINED,HEADLINES,HEADLINING
HEADLINER -> HEADLINERS
HEADMAN -> HEADMEN
HEADMASTER -> HEADMASTERS
HEADMISTRESS -> HEADMISTRESSES
HEADPHONE -> HEADPHONES
HEADQUARTER -> HEADQUARTERED
HEADR -> HEADREST
HEADREST -> HEADRESTS
HEADSCARF -> HEADSCARFED,HEADSCARFS,HEADSCARVES
HEADSET -> HEADSETS
HEADSHIP -> HEADSHIPS
HEADSTOCK -> HEADSTOCKS
HEADSTONE -> HEADSTONES
HEADTEACHER -> HEADTEACHERS
HEADWATER -> HEADWATERS
HEADWIND -> HEADWINDS
HEADWORD -> HEADWORDS
HEAL -> HEALED,HEALING,HEALS
HEALER -> HEALERS
HEALING -> HEALINGS
HEALTHY -> HEALTHIER,HEALTHIEST
HEAP -> HEAPED,HEAPING,HEAPS
HEAR -> HEARD,HEARING,HEARS
HEARER -> HEARERS
HEARING -> HEARINGS
HEARKEN -> HEARKENED,HEARKENING
HEARSE -> HEARSES
HEART -> HEARTS
HEARTACH -> HEARTACHES
HEARTBEAT -> HEARTBEATS
HEARTBREAKER -> HEARTBREAKERS
HEARTEN -> HEARTENED,HEARTENS
HEARTH -> HEARTHS
HEARTHWARE -> HEARTHWARES
HEARTLAND -> HEARTLANDS
HEARTSTRING -> HEARTSTRINGS
HEARTY -> HEARTIER,HEARTIES,HEARTIEST
HEAT -> HEATED,HEATING,HEATS
HEATER -> HEATERS
HEATERSTAT -> HEATERSTATS
HEATH -> HEATHS
HEATHEN -> HEATHENS
HEATHER -> HEATHERS
HEATHLAND -> HEATHLANDS
HEATSINK -> HEATSINKS
HEAVE -> HEAVED,HEAVES,HEAVING
HEAVEN -> HEAVENS
HEAVER -> HEAVERS
HEAVING -> HEAVINGS
HEAVY -> HEAVIER,HEAVIES,HEAVIEST
HEAVYWEIGHT -> HEAVYWEIGHTS
HEBREW -> HEBREWS
HECKLE -> HECKLED,HECKLES,HECKLING
HECKLER -> HECKLERS
HECTARE -> HECTARES
HECTOLITRE -> HECTOLITRES
HECTORE -> HECTORED,HECTORING
HEDGE -> HEDGED,HEDGES,HEDGING
HEDGEHOG -> HEDGEHOGS
HEDGER -> HEDGERS
HEDGEROW -> HEDGEROWS
HEDONIST -> HEDONISTS
HEED -> HEEDED,HEEDING,HEEDS
HEEL -> HEELED,HEELING,HEELS
HEELA -> HEELAS
HEFT -> HEFTED,HEFTING
HEFTY -> HEFTIER,HEFTIEST
HEGELIAN -> HEGELIANS
HEGEMONY -> HEGEMONIES
HEIFER -> HEIFERS
HEIGHT -> HEIGHTS
HEIGHTEN -> HEIGHTENED,HEIGHTENING,HEIGHTENS
HEIR -> HEIRS
HEIRESS -> HEIRESSES
HEIRLOOM -> HEIRLOOMS
HELICE -> HELICES
HELICOPTER -> HELICOPTERED,HELICOPTERING,HELICOPTERS
HELIO -> HELIOS
HELL -> HELLS
HELLHOUND -> HELLHOUNDS
HELLIWELL -> HELLIWELLS
HELLO -> HELLOS
HELLRAISER -> HELLRAISERS
HELM -> HELMED,HELMING,HELMS
HELMET -> HELMETS
HELMINTH -> HELMINTHS
HELMSMAN -> HELMSMEN
HELOT -> HELOTS
HELP -> HELPED,HELPING,HELPS
HELPER -> HELPERS
HELPING -> HELPINGS
HELPLINE -> HELPLINES
HEM -> HEMMED,HEMMING,HEMS
HEMISPHERE -> HEMISPHERES
HEMLINE -> HEMLINES
HEMMING -> HEMMINGS
HEN -> HENS
HENCHMAN -> HENCHMEN
HENGE -> HENGES
HENHOUSE -> HENHOUSES
HENNE -> HENNES
HEPATOCYTE -> HEPATOCYTES
HEPE -> HEPES,HEPING
HERALD -> HERALDED,HERALDING,HERALDS
HERB -> HERBS
HERBAL -> HERBALS
HERBALIST -> HERBALISTS
HERBICIDE -> HERBICIDES
HERBIVORE -> HERBIVORES
HERD -> HERDED,HERDING,HERDS
HERDER -> HERDERS
HERDSMAN -> HERDSMEN
HERE -> HERES
HEREDITAMENT -> HEREDITAMENTS
HEREGULIN -> HEREGULINS
HERESY -> HERESIES
HERETIC -> HERETICS
HERITAGE -> HERITAGES
HERITOR -> HERITORS
HERM -> HERMS
HERMAPHRODITE -> HERMAPHRODITES
HERMENEUTIC -> HERMENEUTICS
HERMIT -> HERMITS
HERNIA -> HERNIAS
HERO -> HEROES,HEROS
HEROIC -> HEROICS
HEROINE -> HEROINES
HERON -> HERONS
HERPE -> HERPES
HERRING -> HERRINGS
HESITATE -> HESITATED,HESITATES,HESITATING
HESITATION -> HESITATIONS
HESPERIDE -> HESPERIDES
HETERODIMER -> HETERODIMERS
HETEROMORPH -> HETEROMORPHS
HETEROSEXUAL -> HETEROSEXUALS
HETEROSTRACAN -> HETEROSTRACANS
HETEROZYGOTE -> HETEROZYGOTES
HEURE -> HEURES
HEURISTIC -> HEURISTICS
HEW -> HEWED,HEWING,HEWS
HEWER -> HEWERS
HEX -> HEXED,HEXES
HEXAGON -> HEXAGONS
HEYDAY -> HEYDAYS
HIBERNATE -> HIBERNATED,HIBERNATES,HIBERNATING
HICCOUGH -> HICCOUGHED,HICCOUGHING,HICCOUGHS
HICCUP -> HICCUPPED,HICCUPPING,HICCUPS
HICCUPE -> HICCUPED,HICCUPING
HIDE -> HID,HIDDEN,HIDES,HIDING
HIDEAWAY -> HIDEAWAYS
HIDEOUT -> HIDEOUTS
HIERARCH -> HIERARCHS
HIERARCHY -> HIERARCHIES
HIEROGLYPH -> HIEROGLYPHS
HIEROGLYPHIC -> HIEROGLYPHICS
HIGG -> HIGGS
HIGH -> HIGHER,HIGHEST,HIGHS
HIGHLAND -> HIGHLANDS
HIGHLANDER -> HIGHLANDERS
HIGHLIGHT -> HIGHLIGHTED,HIGHLIGHTING,HIGHLIGHTS
HIGHNESS -> HIGHNESSES
HIGHWAY -> HIGHWAYS
HIGHWAYMAN -> HIGHWAYMEN
HIGUERA -> HIGUERAS
HIJACK -> HIJACKED,HIJACKING,HIJACKS
HIJACKER -> HIJACKERS
HIJACKING -> HIJACKINGS
HIJRA -> HIJRAS
HIKE -> HIKED,HIKES,HIKING
HIKER -> HIKERS
HILL -> HILLED,HILLING,HILLS
HILLFORT -> HILLFORTS
HILLOCK -> HILLOCKS
HILLSIDE -> HILLSIDES
HILLTOP -> HILLTOPS
HILLWALK -> HILLWALKING,HILLWALKS
HILLWALKER -> HILLWALKERS
HILLY -> HILLIER,HILLIEST
HILT -> HILTS
HIND -> HINDS
HINDER -> HINDERED,HINDERING,HINDERS
HINDLEG -> HINDLEGS
HINDLIMB -> HINDLIMBS
HINDQUARTER -> HINDQUARTERS
HINDRANCE -> HINDRANCES
HINDU -> HINDUS
HING -> HINGING,HINGS
HINGE -> HINGED,HINGEING,HINGES
HINNY -> HINNIES
HINT -> HINTED,HINTING,HINTS
HINTERLAND -> HINTERLANDS
HIP -> HIPPER,HIPPEST,HIPS
HIPPO -> HIPPOS
HIPPOCRATE -> HIPPOCRATES
HIPPOPOTAMUSE -> HIPPOPOTAMUSES
HIPPY -> HIPPIES,HIPPYS
HIPSTER -> HIPSTERS
HIRE -> HIRED,HIRES,HIRING
HIRELING -> HIRELINGS
HIRER -> HIRERS
HIRING -> HIRINGS
HISPANIC -> HISPANICS
HISS -> HISSED,HISSES,HISSING
HISTOGRAM -> HISTOGRAMS
HISTONE -> HISTONES
HISTORIAN -> HISTORIANS
HISTORIATE -> HISTORIATED
HISTORICIST -> HISTORICISTS
HISTORIQUE -> HISTORIQUES
HISTORY -> HISTORIES
HISTRIONIC -> HISTRIONICS
HIT -> HITS,HITTER,HITTING
HITCH -> HITCHED,HITCHES,HITCHING
HITCHHIKE -> HITCHHIKED,HITCHHIKING
HITMAN -> HITMEN
HITTER -> HITTERS
HITTITE -> HITTITES
HIVE -> HIVED,HIVES,HIVING
HLCA -> HLCAS
HMO -> HMOS
HOARD -> HOARDED,HOARDING,HOARDS
HOARDING -> HOARDINGS
HOAX -> HOAXED,HOAXES,HOAXING
HOB -> HOBS
HOBBIT -> HOBBITS
HOBBLE -> HOBBLED,HOBBLES,HOBBLING
HOBBY -> HOBBIES
HOBBYIST -> HOBBYISTS
HOBGOBLIN -> HOBGOBLINS
HOBNOB -> HOBNOBBED,HOBNOBBING,HOBNOBS
HOCK -> HOCKED,HOCKING,HOCKS
HOE -> HOED,HOEING,HOES
HOG -> HOGGED,HOGGING,HOGS
HOGGET -> HOGGETS
HOGSHEAD -> HOGSHEADS
HOHENZOLLERN -> HOHENZOLLERNS
HOIK -> HOIKED,HOIKS
HOIST -> HOISTED,HOISTING,HOISTS
HOL -> HOLS
HOLD -> HELD,HOLDED,HOLDING,HOLDS
HOLDALL -> HOLDALLS
HOLDER -> HOLDERS
HOLDING -> HOLDINGS
HOLDUP -> HOLDUPS
HOLE -> HOLED,HOLES,HOLING
HOLIDAY -> HOLIDAYED,HOLIDAYING,HOLIDAYS
HOLIDAYMAKER -> HOLIDAYMAKERS
HOLIST -> HOLISTS
HOLLAND -> HOLLANDS
HOLLER -> HOLLERED,HOLLERING,HOLLERS
HOLLOW -> HOLLOWED,HOLLOWER,HOLLOWING,HOLLOWS
HOLLY -> HOLLIES
HOLLYHOCK -> HOLLYHOCKS
HOLO -> HOLOS
HOLOENZYME -> HOLOENZYMES
HOLOGRAM -> HOLOGRAMS
HOLSTER -> HOLSTERED,HOLSTERING,HOLSTERS
HOLT -> HOLTS
HOLY -> HOLIER,HOLIES,HOLIEST
HOME -> HOMED,HOMES,HOMING
HOMEBOY -> HOMEBOYS
HOMEBUILT -> HOMEBUILTS
HOMEBUYER -> HOMEBUYERS
HOMELAND -> HOMELANDS
HOMEMAKER -> HOMEMAKERS
HOMEOTHERM -> HOMEOTHERMS
HOMEOWNER -> HOMEOWNERS
HOMER -> HOMERS
HOMESITTER -> HOMESITTERS
HOMESTEAD -> HOMESTEADING,HOMESTEADS
HOMEWORK -> HOMEWORKING,HOMEWORKS
HOMEWORKER -> HOMEWORKERS
HOMICIDE -> HOMICIDES
HOMILY -> HOMILIES
HOMINE -> HOMINES
HOMINID -> HOMINIDS
HOMINOID -> HOMINOIDS
HOMME -> HOMMES
HOMODIMER -> HOMODIMERS
HOMOEOPATH -> HOMOEOPATHS
HOMOGENATE -> HOMOGENATES
HOMOGENISE -> HOMOGENISED,HOMOGENISING
HOMOGENIZE -> HOMOGENIZED,HOMOGENIZES,HOMOGENIZING
HOMOGRAPH -> HOMOGRAPHS
HOMOLOGUE -> HOMOLOGUES
HOMOLOGY -> HOMOLOGIES
HOMONYM -> HOMONYMS
HOMOPHOBE -> HOMOPHOBES
HOMOPHONE -> HOMOPHONES
HOMOSEXUAL -> HOMOSEXUALS
HOMOZYGOTE -> HOMOZYGOTES
HON -> HONING,HONS
HONE -> HONED,HONES
HONEYBEE -> HONEYBEES
HONEYCOMB -> HONEYCOMBED,HONEYCOMBING,HONEYCOMBS
HONEYMOON -> HONEYMOONED,HONEYMOONING,HONEYMOONS
HONEYMOONER -> HONEYMOONERS
HONEYPOT -> HONEYPOTS
HONEYSUCKLE -> HONEYSUCKLES
HONIST -> HONISTER
HONK -> HONKED,HONKING,HONKS
HONORE -> HONORED,HONORES
HONORIFIC -> HONORIFICS
HONOUR -> HONOURED,HONOURING,HONOURS
HOOD -> HOODING,HOODS
HOODLUM -> HOODLUMS
HOODWINK -> HOODWINKED,HOODWINKING,HOODWINKS
HOOF -> HOOFED,HOOFING,HOOFS,HOOVES
HOOFBEAT -> HOOFBEATS
HOOK -> HOOKED,HOOKING,HOOKS
HOOKER -> HOOKERS
HOOKWORM -> HOOKWORMS
HOOLIGAN -> HOOLIGANS
HOOP -> HOOPED,HOOPS
HOOPOE -> HOOPOES
HOORAY -> HOORAYS
HOOT -> HOOTED,HOOTING,HOOTS
HOOTER -> HOOTERS
HOOVER -> HOOVERED,HOOVERING,HOOVERS
HOP -> HOPPED,HOPPING,HOPS
HOPE -> HOPED,HOPES,HOPING
HOPEFUL -> HOPEFULS
HOPLITE -> HOPLITES
HOPPER -> HOPPERS
HOR -> HORS
HORDE -> HORDES
HORIZON -> HORIZONS
HORIZONTAL -> HORIZONTALS
HORLICK -> HORLICKS
HORMONE -> HORMONES
HORN -> HORNED,HORNING,HORNS
HORNBILL -> HORNBILLS
HORNET -> HORNETS
HOROSCOPE -> HOROSCOPES
HORRIFY -> HORRIFIED,HORRIFIES
HORROCK -> HORROCKS
HORROR -> HORRORS
HORSE -> HORSED,HORSES,HORSING
HORSEFLY -> HORSEFLIES
HORSEMAN -> HORSEMEN
HORSEMASTER -> HORSEMASTERS
HORSERACE -> HORSERACING
HORSESHOE -> HORSESHOES
HORSETAIL -> HORSETAILS
HORTICULTURALIST -> HORTICULTURALISTS
HORTICULTURIST -> HORTICULTURISTS
HOSE -> HOSED,HOSES,HOSING
HOSEPIPE -> HOSEPIPES,HOSEPIPING
HOSIER -> HOSIERS
HOSPICE -> HOSPICES
HOSPITAL -> HOSPITALS
HOSPITALISE -> HOSPITALISED
HOSPITALIZE -> HOSPITALIZED,HOSPITALIZES
HOSPITALLER -> HOSPITALLERS
HOST -> HOSTED,HOSTING,HOSTS
HOSTA -> HOSTAS
HOSTAGE -> HOSTAGED,HOSTAGES
HOSTEL -> HOSTELLING,HOSTELS
HOSTELRY -> HOSTELRIES
HOSTESS -> HOSTESSED,HOSTESSES,HOSTESSING
HOSTILE -> HOSTILES
HOSTILITY -> HOSTILITIES
HOT -> HOTS,HOTTED,HOTTER,HOTTEST,HOTTING
HOTBED -> HOTBEDS
HOTCAKE -> HOTCAKES
HOTDOG -> HOTDOGGING,HOTDOGS
HOTEL -> HOTELS
HOTELIER -> HOTELIERS
HOTFOOT -> HOTFOOTED,HOTFOOTING
HOTHEAD -> HOTHEADED,HOTHEADS
HOTHOUSE -> HOTHOUSES
HOTLINE -> HOTLINES
HOTPANT -> HOTPANTS
HOTPLATE -> HOTPLATES
HOTSHOT -> HOTSHOTS
HOTSPOT -> HOTSPOTS
HOTTENTOT -> HOTTENTOTS
HOTTETERRE -> HOTTETERRES
HOUND -> HOUNDED,HOUNDING,HOUNDS
HOUR -> HOURS
HOURI -> HOURIS
HOUSE -> HOUSED,HOUSES,HOUSING
HOUSEBOAT -> HOUSEBOATS
HOUSEBREAK -> HOUSEBREAKING
HOUSEBUILD -> HOUSEBUILDING
HOUSEBUILDER -> HOUSEBUILDERS
HOUSEGROUP -> HOUSEGROUPS
HOUSEHOLD -> HOUSEHOLDING,HOUSEHOLDS
HOUSEHOLDER -> HOUSEHOLDERS
HOUSEKEEPER -> HOUSEKEEPERS
HOUSEMAID -> HOUSEMAIDS
HOUSEMARTIN -> HOUSEMARTINS
HOUSEMATE -> HOUSEMATES
HOUSEPARTY -> HOUSEPARTIES
HOUSEPLANT -> HOUSEPLANTS
HOUSEWARE -> HOUSEWARES
HOUSEWIFE -> HOUSEWIFES,HOUSEWIVES
HOUSING -> HOUSINGS
HOUY -> HOUYS
HOVE -> HOVES,HOVING
HOVEL -> HOVELLED,HOVELS
HOVER -> HOVERED,HOVERING,HOVERS
HOVERFLY -> HOVERFLIES
HOW -> HOWS
HOWITZER -> HOWITZERS
HOWL -> HOWLED,HOWLING,HOWLS
HOWLER -> HOWLERS
HR -> HRS
HUB -> HUBS
HUBCAP -> HUBCAPS
HUCKSTER -> HUCKSTERS
HUDDLE -> HUDDLED,HUDDLES,HUDDLING
HUE -> HUED,HUES
HUFF -> HUFFED,HUFFING,HUFFS
HUG -> HUGGED,HUGGING,HUGS
HUGE -> HUGER,HUGEST
HUGGER -> HUGGERED,HUGGERS
HUGUENOT -> HUGUENOTS
HUISMAN -> HUISMANS
HUISSY -> HUISSIER
HULK -> HULKED,HULKS
HULL -> HULLED,HULLS
HUM -> HUMMED,HUMMING,HUMS
HUMAN -> HUMANS
HUMANIORE -> HUMANIORES
HUMANISE -> HUMANISED,HUMANISES,HUMANISING
HUMANIST -> HUMANISTS
HUMANITARIAN -> HUMANITARIANS
HUMANIZE -> HUMANIZED,HUMANIZING
HUMANOID -> HUMANOIDS
HUMBL -> HUMBLER,HUMBLEST
HUMBLE -> HUMBLED,HUMBLES,HUMBLING
HUMBUCKER -> HUMBUCKERS
HUMBUG -> HUMBUGGED,HUMBUGGING,HUMBUGS
HUMIDITY -> HUMIDITIES
HUMILIATE -> HUMILIATED,HUMILIATES,HUMILIATING
HUMILIATION -> HUMILIATIONS
HUMMINGBIRD -> HUMMINGBIRDS
HUMMOCK -> HUMMOCKS
HUMORIST -> HUMORISTS
HUMOUR -> HUMOURED,HUMOURING,HUMOURS
HUMP -> HUMPED,HUMPING,HUMPS
HUMPBACK -> HUMPBACKED,HUMPBACKS
HUMPHRY -> HUMPHRIES
HUNCH -> HUNCHED,HUNCHES,HUNCHING
HUNCHBACK -> HUNCHBACKED,HUNCHBACKS
HUNGARIAN -> HUNGARIANS
HUNGER -> HUNGERED,HUNGERING,HUNGERS
HUNGRY -> HUNGRIER,HUNGRIEST
HUNK -> HUNKS
HUNKER -> HUNKERED,HUNKERING,HUNKERS
HUNT -> HUNTED,HUNTING,HUNTS
HUNTER -> HUNTERS
HUNTSMAN -> HUNTSMEN
HURDLE -> HURDLED,HURDLES,HURDLING
HURDLER -> HURDLERS
HURL -> HURLED,HURLING,HURLS
HURLER -> HURLERS
HURRICANE -> HURRICANES
HURRY -> HURRIED,HURRIES,HURRYING
HURT -> HURTED,HURTING,HURTS
HURTLE -> HURTLED,HURTLES,HURTLING
HUSBAND -> HUSBANDED,HUSBANDING,HUSBANDS
HUSBANDMAN -> HUSBANDMEN
HUSH -> HUSHED,HUSHES,HUSHING
HUSK -> HUSKED,HUSKING,HUSKS
HUSKY -> HUSKIER,HUSKIES,HUSKIEST
HUSSAR -> HUSSARS
HUSSITE -> HUSSITES
HUSTING -> HUSTINGS
HUSTLE -> HUSTLED,HUSTLES,HUSTLING
HUSTLER -> HUSTLERS
HUT -> HUTS,HUTTED
HUTCH -> HUTCHED,HUTCHES
HYACINTH -> HYACINTHS
HYAENA -> HYAENAS
HYBRID -> HYBRIDS
HYBRIDISATION -> HYBRIDISATIONS
HYBRIDISE -> HYBRIDISED,HYBRIDISES,HYBRIDISING
HYBRIDIZATION -> HYBRIDIZATIONS
HYBRIDIZE -> HYBRIDIZED,HYBRIDIZES,HYBRIDIZING
HYBRIDOMA -> HYBRIDOMAS
HYDRANGEA -> HYDRANGEAS
HYDRANT -> HYDRANTS
HYDRATE -> HYDRATED,HYDRATES,HYDRATING
HYDROCARBON -> HYDROCARBONS
HYDROCHLOROFLUOROCARBON -> HYDROCHLOROFLUOROCARBONS
HYDROFOIL -> HYDROFOILS
HYDROGEL -> HYDROGELS
HYDROGEN -> HYDROGENS
HYDROLASE -> HYDROLASES
HYDROLOGIST -> HYDROLOGISTS
HYDROLYSE -> HYDROLYSED,HYDROLYSES,HYDROLYSING
HYDROSTATIC -> HYDROSTATICS
HYDROXIDE -> HYDROXIDES
HYDROXYL -> HYDROXYLS
HYENA -> HYENAS
HYGIENIST -> HYGIENISTS
HYMN -> HYMNED,HYMNING,HYMNS
HYMNAL -> HYMNALS
HYP -> HYPED,HYPING
HYPERDOCUMENT -> HYPERDOCUMENTS
HYPERMARKET -> HYPERMARKETS
HYPERPOLARIZE -> HYPERPOLARIZED,HYPERPOLARIZES,HYPERPOLARIZING
HYPERSURFACE -> HYPERSURFACES
HYPERTENSIVE -> HYPERTENSIVES
HYPERVENTILATE -> HYPERVENTILATED,HYPERVENTILATING
HYPHEN -> HYPHENED,HYPHENS
HYPNOTHERAPIST -> HYPNOTHERAPISTS
HYPNOTIC -> HYPNOTICS
HYPNOTISE -> HYPNOTISED,HYPNOTISES,HYPNOTISING
HYPNOTIST -> HYPNOTISTS
HYPNOTIZE -> HYPNOTIZED,HYPNOTIZES,HYPNOTIZING
HYPOCHLORITE -> HYPOCHLORITES
HYPOCHONDRIAC -> HYPOCHONDRIACS
HYPOCRISY -> HYPOCRISIES
HYPOCRITE -> HYPOCRITES
HYPONYM -> HYPONYMS
HYPOTHESIS -> HYPOTHESES
HYPOTHESISE -> HYPOTHESISED,HYPOTHESISES,HYPOTHESISING
HYPOTHESIZE -> HYPOTHESIZED,HYPOTHESIZES,HYPOTHESIZING
HYSTERECTOMY -> HYSTERECTOMIES
HYSTERIC -> HYSTERICS
I -> IS,ME,MINE,MY
IAC -> IACS
IB -> IBS
IBISE -> IBISES
IBO -> IBOS
ICAM -> ICAMS
ICBM -> ICBMS
ICE -> ICED,ICES,ICING
ICEBERG -> ICEBERGS
ICECAP -> ICECAPS
ICEFALL -> ICEFALLS
ICELANDER -> ICELANDERS
ICHTHYOSAUR -> ICHTHYOSAURS
ICICLE -> ICICLES
ICON -> ICONS
ICONOCLAST -> ICONOCLASTS
ICU -> ICUS
ID -> IDING,IDS
IDB -> IDBS
IDE -> IDES
IDEA -> IDEAS
IDEAL -> IDEALS
IDEALISE -> IDEALISED,IDEALISING
IDEALIST -> IDEALISTS
IDEALIZATION -> IDEALIZATIONS
IDEALIZE -> IDEALIZED,IDEALIZES,IDEALIZING
IDENTIFICATION -> IDENTIFICATIONS
IDENTIFIER -> IDENTIFIERS
IDENTIFY -> IDENTIFIED,IDENTIFIES,IDENTIFYING
IDENTITY -> IDENTITIES
IDEOGRAM -> IDEOGRAMS
IDEOLOGIST -> IDEOLOGISTS
IDEOLOGUE -> IDEOLOGUES
IDEOLOGY -> IDEOLOGIES
IDIOCY -> IDIOCIES
IDIOM -> IDIOMS
IDIOSYNCRASY -> IDIOSYNCRASIES
IDIOT -> IDIOTS
IDLE -> IDLED,IDLING
IDLER -> IDLERS
IDO -> IDOS
IDOL -> IDOLS
IDOLISE -> IDOLISED,IDOLISES,IDOLISING
IDOLIZE -> IDOLIZED
IDYLL -> IDYLLS
IE -> IED,IES
IF -> IFS
IFA -> IFAS
IGFET -> IGFETS
IGNIMBRITE -> IGNIMBRITES
IGNITE -> IGNITED,IGNITES,IGNITING
IGNORAMUSE -> IGNORAMUSES
IGNORE -> IGNORED,IGNORES,IGNORING
IGUANA -> IGUANAS
IIA -> IIAS
IIE -> IYING
IIR -> IIRS
IKON -> IKONS
IL -> ILS
ILEOSTOMY -> ILEOSTOMIES
ILL -> ILLER,ILLEST,ILLS
ILLEGAL -> ILLEGALS
ILLEGALITY -> ILLEGALITIES
ILLITERATE -> ILLITERATES
ILLNESS -> ILLNESSES
ILLUMINATE -> ILLUMINATED,ILLUMINATES,ILLUMINATING
ILLUMINATION -> ILLUMINATIONS
ILLUMINATOR -> ILLUMINATORS
ILLUMINE -> ILLUMINED,ILLUMINES
ILLUSION -> ILLUSIONS
ILLUSIONIST -> ILLUSIONISTS
ILLUSTRATE -> ILLUSTRATED,ILLUSTRATES,ILLUSTRATING
ILLUSTRATION -> ILLUSTRATIONS
ILLUSTRATOR -> ILLUSTRATORS
ILLYRIAN -> ILLYRIANS
ILP -> ILPS
IMAGE -> IMAGED,IMAGES,IMAGING
IMAGEWORK -> IMAGEWORKS
IMAGINATION -> IMAGINATIONS
IMAGINE -> IMAGINED,IMAGINES,IMAGINING
IMAGINING -> IMAGININGS
IMAGIST -> IMAGISTS
IMAGO -> IMAGOS
IMAM -> IMAMS
IMBALANCE -> IMBALANCED,IMBALANCES,IMBALANCING
IMBECILE -> IMBECILES
IMBED -> IMBEDDED,IMBEDDING
IMBIBE -> IMBIBED,IMBIBES,IMBIBING
IMBRICATE -> IMBRICATED,IMBRICATING
IMBUE -> IMBUED,IMBUES,IMBUING
IMITATE -> IMITATED,IMITATES,IMITATING
IMITATION -> IMITATIONS
IMITATOR -> IMITATORS
IMMATURE -> IMMATURES
IMMENSITY -> IMMENSITIES
IMMERSE -> IMMERSED,IMMERSES,IMMERSING
IMMIGRANT -> IMMIGRANTS
IMMOBILISE -> IMMOBILISED,IMMOBILISES,IMMOBILISING
IMMOBILIZE -> IMMOBILIZED,IMMOBILIZES
IMMORALITY -> IMMORALITIES
IMMORTAL -> IMMORTALS
IMMORTALISE -> IMMORTALISED,IMMORTALISES,IMMORTALISING
IMMORTALIZE -> IMMORTALIZED,IMMORTALIZING
IMMUNISATION -> IMMUNISATIONS
IMMUNISE -> IMMUNISED,IMMUNISING
IMMUNITY -> IMMUNITIES
IMMUNIZE -> IMMUNIZED,IMMUNIZING
IMMUNOASSAY -> IMMUNOASSAYS
IMMUNOBLOT -> IMMUNOBLOTS,IMMUNOBLOTTED,IMMUNOBLOTTING
IMMUNOCYTE -> IMMUNOCYTES
IMMUNOGLOBULIN -> IMMUNOGLOBULINS
IMMUNOPRECIPITATE -> IMMUNOPRECIPITATED,IMMUNOPRECIPITATES,IMMUNOPRECIPITATING
IMMUNOSTAIN -> IMMUNOSTAINED,IMMUNOSTAINING,IMMUNOSTAINS
IMMURE -> IMMURED
IMP -> IMPS
IMPACT -> IMPACTED,IMPACTING,IMPACTS
IMPAIR -> IMPAIRED,IMPAIRING,IMPAIRS
IMPAIRMENT -> IMPAIRMENTS
IMPALE -> IMPALED,IMPALES,IMPALING
IMPART -> IMPARTED,IMPARTING,IMPARTS
IMPEACH -> IMPEACHED,IMPEACHING
IMPEDANCE -> IMPEDANCES
IMPEDE -> IMPEDED,IMPEDES,IMPEDING
IMPEDIMENT -> IMPEDIMENTS
IMPEL -> IMPELLED,IMPELLING,IMPELS
IMPERATIVE -> IMPERATIVES
IMPERFECTION -> IMPERFECTIONS
IMPERIALIST -> IMPERIALISTS
IMPERIL -> IMPERILLED,IMPERILLING,IMPERILS
IMPERSONATE -> IMPERSONATED,IMPERSONATES,IMPERSONATING
IMPERSONATION -> IMPERSONATIONS
IMPERSONATOR -> IMPERSONATORS
IMPING -> IMPINGING
IMPINGE -> IMPINGED,IMPINGES
IMPINGEMENT -> IMPINGEMENTS
IMPLANT -> IMPLANTED,IMPLANTING,IMPLANTS
IMPLEMENT -> IMPLEMENTED,IMPLEMENTING,IMPLEMENTS
IMPLEMENTATION -> IMPLEMENTATIONS
IMPLEMENTER -> IMPLEMENTERS
IMPLEMENTOR -> IMPLEMENTORS
IMPLICATE -> IMPLICATED,IMPLICATES,IMPLICATING
IMPLICATION -> IMPLICATIONS
IMPLICATURE -> IMPLICATURES
IMPLODE -> IMPLODED,IMPLODES,IMPLODING
IMPLORE -> IMPLORED,IMPLORES,IMPLORING
IMPLY -> IMPLIED,IMPLIES,IMPLYING
IMPONDERABLE -> IMPONDERABLES
IMPORT -> IMPORTED,IMPORTING,IMPORTS
IMPORTANCE -> IMPORTANCES
IMPORTATION -> IMPORTATIONS
IMPORTER -> IMPORTERS
IMPORTUNE -> IMPORTUNED,IMPORTUNING
IMPOSE -> IMPOSED,IMPOSES,IMPOSING
IMPOSITION -> IMPOSITIONS
IMPOSSIBILITY -> IMPOSSIBILITIES
IMPOSTER -> IMPOSTERS
IMPOSTOR -> IMPOSTORS
IMPOUND -> IMPOUNDED,IMPOUNDING,IMPOUNDS
IMPOVERISH -> IMPOVERISHES,IMPOVERISHING
IMPRECATION -> IMPRECATIONS
IMPREGNATE -> IMPREGNATED,IMPREGNATES,IMPREGNATING
IMPRESARIO -> IMPRESARIOS
IMPRESS -> IMPRESSED,IMPRESSES,IMPRESSING
IMPRESSION -> IMPRESSIONS
IMPRESSIONIST -> IMPRESSIONISTS
IMPRINT -> IMPRINTED,IMPRINTING,IMPRINTS
IMPRISON -> IMPRISONED,IMPRISONING,IMPRISONS
IMPRISONMENT -> IMPRISONMENTS
IMPROBABILITY -> IMPROBABILITIES
IMPROMPTU -> IMPROMPTUS
IMPROPRIETY -> IMPROPRIETIES
IMPROVE -> IMPROVED,IMPROVES,IMPROVING
IMPROVEMENT -> IMPROVEMENTS
IMPROVER -> IMPROVERS
IMPROVISATION -> IMPROVISATIONS
IMPROVISE -> IMPROVISED,IMPROVISES,IMPROVISING
IMPROVISER -> IMPROVISERS
IMPUGN -> IMPUGNED,IMPUGNING,IMPUGNS
IMPULSE -> IMPULSES
IMPURITY -> IMPURITIES
IMPUTATION -> IMPUTATIONS
IMPUTE -> IMPUTED,IMPUTES,IMPUTING
IN -> INNED,INS
INABILITY -> INABILITIES
INACCURACY -> INACCURACIES
INACTIVATE -> INACTIVATED,INACTIVATES,INACTIVATING
INADEQUACY -> INADEQUACIES
INADEQUATE -> INADEQUATES
INANIMATE -> INANIMATES
INANITY -> INANITIES
INAUGURATE -> INAUGURATED,INAUGURATES,INAUGURATING
INCA -> INCAS
INCANTATION -> INCANTATIONS
INCAPACITATE -> INCAPACITATED,INCAPACITATES,INCAPACITATING
INCARCERATE -> INCARCERATED,INCARCERATING
INCARNATE -> INCARNATED,INCARNATES,INCARNATING
INCARNATION -> INCARNATIONS
INCENDIARY -> INCENDIARIES
INCENSE -> INCENSED,INCENSES
INCENTIVE -> INCENTIVES
INCH -> INCHED,INCHES,INCHING
INCIDENCE -> INCIDENCES
INCIDENT -> INCIDENTS
INCIDENTAL -> INCIDENTALS
INCINERATE -> INCINERATED,INCINERATES,INCINERATING
INCINERATOR -> INCINERATORS
INCISE -> INCISED,INCISING
INCISION -> INCISIONS
INCISOR -> INCISORS
INCIT -> INCITED
INCITE -> INCITES,INCITING
INCITEMENT -> INCITEMENTS
INCLINATION -> INCLINATIONS
INCLINE -> INCLINED,INCLINES,INCLINING
INCLOSURE -> INCLOSURES
INCLUDE -> INCLUDED,INCLUDES,INCLUDING
INCLUSION -> INCLUSIONS
INCOME -> INCOMES,INCOMING
INCOMER -> INCOMERS
INCOMPATIBILITY -> INCOMPATIBILITIES
INCOMPATIBLE -> INCOMPATIBLES
INCOMPETENT -> INCOMPETENTS
INCONGRUITY -> INCONGRUITIES
INCONSISTENCY -> INCONSISTENCIES
INCONVENIENCE -> INCONVENIENCED,INCONVENIENCES,INCONVENIENCING
INCORPORATE -> INCORPORATED,INCORPORATES,INCORPORATING
INCREASE -> INCREASED,INCREASES,INCREASING
INCREMENT -> INCREMENTED,INCREMENTING,INCREMENTS
INCRIMINATE -> INCRIMINATED,INCRIMINATES,INCRIMINATING
INCUBATE -> INCUBATED,INCUBATES,INCUBATING
INCUBATION -> INCUBATIONS
INCUBATOR -> INCUBATORS
INCULCATE -> INCULCATED,INCULCATES,INCULCATING
INCUMBENT -> INCUMBENTS
INCUMBRANCE -> INCUMBRANCES
INCUR -> INCURRED,INCURRING,INCURS
INCURSION -> INCURSIONS
INDEMNIFY -> INDEMNIFIED,INDEMNIFIES,INDEMNIFYING
INDEMNITY -> INDEMNITIES
INDENT -> INDENTED,INDENTING,INDENTS
INDENTATION -> INDENTATIONS
INDENTURE -> INDENTURED,INDENTURES
INDEPENDENT -> INDEPENDENTS
INDEX -> INDEXED,INDEXES,INDEXING,INDICES
INDEXER -> INDEXERS
INDEXICAL -> INDEXICALS
INDIAN -> INDIANS
INDICATE -> INDICATED,INDICATES,INDICATING
INDICATION -> INDICATIONS
INDICATOR -> INDICATORS
INDICT -> INDICTED,INDICTING,INDICTS
INDICTMENT -> INDICTMENTS
INDIGNITY -> INDIGNITIES
INDISCERNIBLE -> INDISCERNIBLES
INDISCIPLINE -> INDISCIPLINED
INDISCRETION -> INDISCRETIONS
INDIVIDUAL -> INDIVIDUALS
INDIVIDUALISE -> INDIVIDUALISED,INDIVIDUALISES,INDIVIDUALISING
INDIVIDUALIST -> INDIVIDUALISTS
INDIVIDUALIZE -> INDIVIDUALIZED,INDIVIDUALIZING
INDIVIDUATE -> INDIVIDUATED,INDIVIDUATES,INDIVIDUATING
INDOCTRINATE -> INDOCTRINATED,INDOCTRINATES,INDOCTRINATING
INDONESIAN -> INDONESIANS
INDORSE -> INDORSED,INDORSES
INDRAW -> INDRAWN
INDRIYA -> INDRIYAS
INDUCE -> INDUCED,INDUCES,INDUCING
INDUCEMENT -> INDUCEMENTS
INDUCER -> INDUCERS
INDUCT -> INDUCTED,INDUCTING
INDUCTANCE -> INDUCTANCES
INDUCTION -> INDUCTIONS
INDUCTIVIST -> INDUCTIVISTS
INDUCTOR -> INDUCTORS
INDULGE -> INDULGED,INDULGES,INDULGING
INDULGENCE -> INDULGENCES
INDUSTRIALISE -> INDUSTRIALISED,INDUSTRIALISES,INDUSTRIALISING
INDUSTRIALIST -> INDUSTRIALISTS
INDUSTRIALIZE -> INDUSTRIALIZED,INDUSTRIALIZES,INDUSTRIALIZING
INDUSTRY -> INDUSTRIES
INDWEL -> INDWELLING
INDWELL -> INDWELLS
INEFFICIENCY -> INEFFICIENCIES
INEQUALITY -> INEQUALITIES
INEQUITY -> INEQUITIES
INESSENTIAL -> INESSENTIALS
INFANT -> INFANTS
INFANTILISE -> INFANTILISED,INFANTILISES,INFANTILISING
INFANTRYMAN -> INFANTRYMEN
INFARCT -> INFARCTS
INFARCTION -> INFARCTIONS
INFATUATION -> INFATUATIONS
INFECT -> INFECTED,INFECTING,INFECTS
INFECTION -> INFECTIONS
INFELICITY -> INFELICITIES
INFER -> INFERRED,INFERRING,INFERS
INFERENCE -> INFERENCES,INFERENCING
INFERIOR -> INFERIORS
INFEST -> INFESTED,INFESTING,INFESTS
INFESTATION -> INFESTATIONS
INFIDEL -> INFIDELS
INFIDELITY -> INFIDELITIES
INFIL -> INFILLED,INFILLING
INFILL -> INFILLS
INFILTRATE -> INFILTRATED,INFILTRATES,INFILTRATING
INFILTRATOR -> INFILTRATORS
INFINITIVE -> INFINITIVES
INFINITY -> INFINITIES,INFINITYS
INFIRMARY -> INFIRMARIES
INFIRMITY -> INFIRMITIES
INFLAME -> INFLAMED,INFLAMES,INFLAMING
INFLAMMATION -> INFLAMMATIONS
INFLATABLE -> INFLATABLES
INFLATE -> INFLATED,INFLATES,INFLATING
INFLATION -> INFLATIONS
INFLECT -> INFLECTED,INFLECTS
INFLECTION -> INFLECTIONS
INFLEXIBILITY -> INFLEXIBILITIES
INFLEXION -> INFLEXIONS
INFLICT -> INFLICTED,INFLICTING,INFLICTS
INFLOW -> INFLOWING,INFLOWS
INFLUENCE -> INFLUENCED,INFLUENCES,INFLUENCING
INFLUENCER -> INFLUENCERS
INFLUX -> INFLUXES
INFOMATIC -> INFOMATICS
INFORM -> INFORMED,INFORMING,INFORMS
INFORMAL -> INFORMALS
INFORMANT -> INFORMANTS
INFORMATIC -> INFORMATICS
INFORMATION -> INFORMATIONS
INFORMER -> INFORMERS
INFOSHEET -> INFOSHEETS
INFRACTION -> INFRACTIONS
INFRASTRUCTURE -> INFRASTRUCTURES
INFRINGE -> INFRINGED,INFRINGER,INFRINGES,INFRINGING
INFRINGEMENT -> INFRINGEMENTS
INFURIATE -> INFURIATED,INFURIATES,INFURIATING
INFUSE -> INFUSED,INFUSES,INFUSING
INFUSION -> INFUSIONS
ING -> INGEST,INGS
INGEST -> INGESTED,INGESTING,INGESTS
INGOT -> INGOTS
INGRAIN -> INGRAINED
INGRATIATE -> INGRATIATED,INGRATIATES,INGRATIATING
INGREDIENT -> INGREDIENTS
INGROW -> INGROWING,INGROWN
INHABIT -> INHABITED,INHABITING,INHABITS
INHABITANT -> INHABITANTS
INHALANT -> INHALANTS
INHALATION -> INHALATIONS
INHALE -> INHALED,INHALES,INHALING
INHALER -> INHALERS
INHER -> INHERED,INHERING
INHERE -> INHERES
INHERIT -> INHERITED,INHERITING,INHERITS
INHERITANCE -> INHERITANCES
INHERITOR -> INHERITORS
INHIBIT -> INHIBITED,INHIBITING,INHIBITS
INHIBITION -> INHIBITIONS
INHIBITOR -> INHIBITORS
INHOMOGENEITY -> INHOMOGENEITIES
INHUMATION -> INHUMATIONS
INIQUITY -> INIQUITIES
INITIAL -> INITIALLED,INITIALLING,INITIALS
INITIALISE -> INITIALISED,INITIALISES,INITIALISING
INITIALIZE -> INITIALIZED,INITIALIZING
INITIATE -> INITIATED,INITIATES,INITIATING
INITIATION -> INITIATIONS
INITIATIVE -> INITIATIVES
INITIATOR -> INITIATORS
INJECT -> INJECTED,INJECTING,INJECTS
INJECTION -> INJECTIONS
INJECTOR -> INJECTORS
INJUNCTION -> INJUNCTIONS
INJURE -> INJURED,INJURES,INJURING
INJURY -> INJURIES
INJUSTICE -> INJUSTICES
INK -> INKED,INKING,INKS
INKJET -> INKJETS
INKLING -> INKLINGS
INKWELL -> INKWELLS
INLAY -> INLAYING,INLAYS
INLET -> INLETS
INMATE -> INMATES
INMO -> INMOS
INN -> INNS
INNER -> INNERS
INNERVATE -> INNERVATED,INNERVATES,INNERVATING
INNHOLDER -> INNHOLDERS
INNKEEPER -> INNKEEPERS
INNOCENT -> INNOCENTS
INNOVATE -> INNOVATED,INNOVATES,INNOVATING
INNOVATION -> INNOVATIONS
INNOVATOR -> INNOVATORS
INNUENDO -> INNUENDOS
INNUENDOE -> INNUENDOES
INOCULATE -> INOCULATED,INOCULATES,INOCULATING
INOCULATION -> INOCULATIONS
INPATIENT -> INPATIENTS
INPUT -> INPUTS,INPUTTED,INPUTTING
INQUEST -> INQUESTS
INQUIRE -> INQUIRED,INQUIRES,INQUIRING
INQUIRY -> INQUIRIES
INQUISITION -> INQUISITIONS
INQUISITOR -> INQUISITORS
INROAD -> INROADS
INSCRIBE -> INSCRIBED,INSCRIBES,INSCRIBING
INSCRIPTION -> INSCRIPTIONS
INSECT -> INSECTED,INSECTS
INSECTICIDE -> INSECTICIDES
INSECTIVORE -> INSECTIVORES
INSECURITY -> INSECURITIES
INSEMINATE -> INSEMINATED
INSEMINATION -> INSEMINATIONS
INSERT -> INSERTED,INSERTING,INSERTS
INSERTION -> INSERTIONS
INSET -> INSETS,INSETTING
INSIDE -> INSIDES
INSIDER -> INSIDERS
INSIGHT -> INSIGHTS
INSINUATE -> INSINUATED,INSINUATES,INSINUATING
INSINUATION -> INSINUATIONS
INSIST -> INSISTED,INSISTING,INSISTS
INSOLVENCY -> INSOLVENCIES
INSOMNIAC -> INSOMNIACS
INSPECT -> INSPECTED,INSPECTING,INSPECTS
INSPECTION -> INSPECTIONS
INSPECTOR -> INSPECTORS
INSPECTORATE -> INSPECTORATES
INSPIRAL -> INSPIRALS
INSPIRATION -> INSPIRATIONS
INSPIRE -> INSPIRED,INSPIRES,INSPIRING
INSTABILITY -> INSTABILITIES
INSTALL -> INSTALLED,INSTALLING,INSTALLS
INSTALLATION -> INSTALLATIONS
INSTALLER -> INSTALLERS
INSTALLMENT -> INSTALLMENTS
INSTALMENT -> INSTALMENTS
INSTANCE -> INSTANCED,INSTANCES,INSTANCING
INSTANT -> INSTANTS
INSTANTIATE -> INSTANTIATED,INSTANTIATES,INSTANTIATING
INSTAR -> INSTARS
INSTEP -> INSTEPS
INSTIGATE -> INSTIGATED,INSTIGATES,INSTIGATING
INSTIGATOR -> INSTIGATORS
INSTIL -> INSTILLED,INSTILLING,INSTILS
INSTINCT -> INSTINCTS
INSTITUTE -> INSTITUTED,INSTITUTES,INSTITUTING
INSTITUTION -> INSTITUTIONS
INSTITUTIONALISE -> INSTITUTIONALISED,INSTITUTIONALISES,INSTITUTIONALISING
INSTITUTIONALIZE -> INSTITUTIONALIZED,INSTITUTIONALIZES,INSTITUTIONALIZING
INSTONIAN -> INSTONIANS
INSTRUCT -> INSTRUCTED,INSTRUCTING,INSTRUCTS
INSTRUCTION -> INSTRUCTIONING,INSTRUCTIONS
INSTRUCTOR -> INSTRUCTORS
INSTRUMENT -> INSTRUMENTED,INSTRUMENTING,INSTRUMENTS
INSTRUMENTAL -> INSTRUMENTALS
INSTRUMENTALIST -> INSTRUMENTALISTS
INSULATE -> INSULATED,INSULATES,INSULATING
INSULATOR -> INSULATORS
INSULIN -> INSULINS
INSULT -> INSULTED,INSULTING,INSULTS
INSURANCE -> INSURANCES
INSURE -> INSURED,INSURES,INSURING
INSURER -> INSURERS
INSURGENT -> INSURGENTS
INSURRECTION -> INSURRECTIONS
INTAGLIO -> INTAGLIOS
INTAKE -> INTAKES
INTANGIBLE -> INTANGIBLES
INTEGER -> INTEGERS
INTEGRAL -> INTEGRALS
INTEGRATE -> INTEGRATED,INTEGRATES,INTEGRATING
INTEGRATION -> INTEGRATIONS
INTEGRATOR -> INTEGRATORS
INTEGRIN -> INTEGRINS
INTELLECT -> INTELLECTS
INTELLECTUAL -> INTELLECTUALS
INTELLIGENCE -> INTELLIGENCES
INTELLOID -> INTELLOIDS
INTEND -> INTENDED,INTENDING,INTENDS
INTENDANT -> INTENDANTS
INTENS -> INTENSER,INTENSEST
INTENSIFY -> INTENSIFIED,INTENSIFIES,INTENSIFYING
INTENSITY -> INTENSITIES
INTENT -> INTENTS
INTENTION -> INTENTIONS
INTER -> INTERRED,INTERRING
INTERACT -> INTERACTED,INTERACTING,INTERACTS
INTERACTANT -> INTERACTANTS
INTERACTION -> INTERACTIONS
INTERACTIONIST -> INTERACTIONISTS
INTERBED -> INTERBEDDED,INTERBEDS
INTERBR -> INTERBRED
INTERBREED -> INTERBREEDING,INTERBREEDS
INTERCALATE -> INTERCALATED,INTERCALATES,INTERCALATING
INTERCEDE -> INTERCEDED,INTERCEDES,INTERCEDING
INTERCEPT -> INTERCEPTED,INTERCEPTING,INTERCEPTS
INTERCEPTION -> INTERCEPTIONS
INTERCEPTOR -> INTERCEPTORS
INTERCESSION -> INTERCESSIONS
INTERCESSOR -> INTERCESSORS
INTERCHANG -> INTERCHANGING
INTERCHANGE -> INTERCHANGED,INTERCHANGES
INTERCONNECT -> INTERCONNECTED,INTERCONNECTS
INTERCONNECTION -> INTERCONNECTIONS
INTERCONVERSION -> INTERCONVERSIONS
INTERCRATE -> INTERCRATER
INTERDEPENDENCY -> INTERDEPENDENCIES
INTERDICT -> INTERDICTED,INTERDICTING,INTERDICTS
INTERDIGITATE -> INTERDIGITATES,INTERDIGITATING
INTEREST -> INTERESTED,INTERESTING,INTERESTS
INTERFACE -> INTERFACED,INTERFACES,INTERFACING
INTERFERE -> INTERFERED,INTERFERES,INTERFERING
INTERFERENCE -> INTERFERENCES
INTERFEROMETER -> INTERFEROMETERS
INTERFERON -> INTERFERONS
INTERGLACIAL -> INTERGLACIALS
INTERIM -> INTERIMS
INTERIOR -> INTERIORS
INTERJECT -> INTERJECTED,INTERJECTING,INTERJECTS
INTERJECTION -> INTERJECTIONS
INTERLACE -> INTERLACED,INTERLACING
INTERLAGO -> INTERLAGOS
INTERLEAVE -> INTERLEAVED,INTERLEAVING
INTERLEND -> INTERLENDING
INTERLINK -> INTERLINKED,INTERLINKING,INTERLINKS
INTERLINKAGE -> INTERLINKAGES
INTERLOAN -> INTERLOANS
INTERLOCK -> INTERLOCKED,INTERLOCKING,INTERLOCKS
INTERLOCUTOR -> INTERLOCUTORS
INTERLOPER -> INTERLOPERS
INTERLUDE -> INTERLUDES
INTERMARRIAGE -> INTERMARRIAGES
INTERMARRY -> INTERMARRIED,INTERMARRYING
INTERMEDIARY -> INTERMEDIARIES
INTERMEDIATE -> INTERMEDIATED,INTERMEDIATES,INTERMEDIATING
INTERMENT -> INTERMENTS
INTERMESH -> INTERMESHED,INTERMESHES,INTERMESHING
INTERMINGLE -> INTERMINGLED,INTERMINGLING
INTERMIX -> INTERMIXED,INTERMIXING
INTERN -> INTERNED,INTERNING,INTERNS
INTERNAL -> INTERNALS
INTERNALISE -> INTERNALISED,INTERNALISES,INTERNALISING
INTERNALIZE -> INTERNALIZED,INTERNALIZES,INTERNALIZING
INTERNATIONAL -> INTERNATIONALS
INTERNATIONALISE -> INTERNATIONALISED,INTERNATIONALISING
INTERNATIONALIST -> INTERNATIONALISTS
INTERNATIONALIZE -> INTERNATIONALIZED,INTERNATIONALIZING
INTERNEE -> INTERNEES
INTERNETWORK -> INTERNETWORKING,INTERNETWORKS
INTERNEURON -> INTERNEURONS
INTERPELLATE -> INTERPELLATED,INTERPELLATES
INTERPENETRATE -> INTERPENETRATED,INTERPENETRATES,INTERPENETRATING
INTERPLANT -> INTERPLANTED
INTERPOLATE -> INTERPOLATED,INTERPOLATES,INTERPOLATING
INTERPOLATION -> INTERPOLATIONS
INTERPOSE -> INTERPOSED,INTERPOSES,INTERPOSING
INTERPRET -> INTERPRETED,INTERPRETING,INTERPRETS
INTERPRETATION -> INTERPRETATIONS
INTERPRETER -> INTERPRETERS
INTERRELATE -> INTERRELATED,INTERRELATES,INTERRELATING
INTERRELATION -> INTERRELATIONS
INTERRELATIONSHIP -> INTERRELATIONSHIPS
INTERROGATE -> INTERROGATED,INTERROGATES,INTERROGATING
INTERROGATION -> INTERROGATIONS
INTERROGATIVE -> INTERROGATIVES
INTERROGATOR -> INTERROGATORS
INTERROGATORY -> INTERROGATORIES
INTERRUPT -> INTERRUPTED,INTERRUPTING,INTERRUPTS
INTERRUPTER -> INTERRUPTERS
INTERRUPTION -> INTERRUPTIONS
INTERSECT -> INTERSECTED,INTERSECTING,INTERSECTS
INTERSECTION -> INTERSECTIONING,INTERSECTIONS
INTERSPACE -> INTERSPACED,INTERSPACES
INTERSPERSE -> INTERSPERSED,INTERSPERSES,INTERSPERSING
INTERSTICE -> INTERSTICES
INTERSYSTEM -> INTERSYSTEMS
INTERTWINE -> INTERTWINED
INTERVAL -> INTERVALS
INTERVENE -> INTERVENED,INTERVENES,INTERVENING
INTERVENIEN -> INTERVENIENS
INTERVENTION -> INTERVENTIONS
INTERVIEW -> INTERVIEWED,INTERVIEWING,INTERVIEWS
INTERVIEWEE -> INTERVIEWEES
INTERVIEWER -> INTERVIEWERS
INTERWEAVE -> INTERWEAVES,INTERWEAVING
INTESTINE -> INTESTINES
INTIMACY -> INTIMACIES
INTIMATE -> INTIMATED,INTIMATES,INTIMATING
INTIMATION -> INTIMATIONS
INTIMIDATE -> INTIMIDATED,INTIMIDATES,INTIMIDATING
INTOLERANCE -> INTOLERANCES
INTON -> INTONING
INTONATION -> INTONATIONS
INTONE -> INTONED,INTONES
INTOXICANT -> INTOXICANTS
INTOXICATE -> INTOXICATED,INTOXICATES,INTOXICATING
INTRICACY -> INTRICACIES
INTRIGUE -> INTRIGUED,INTRIGUES
INTRINSIC -> INTRINSICS
INTRO -> INTROS
INTRODUCE -> INTRODUCED,INTRODUCEING,INTRODUCES,INTRODUCING
INTRODUCTION -> INTRODUCTIONS
INTROJECT -> INTROJECTED,INTROJECTING,INTROJECTS
INTRON -> INTRONS
INTROVERT -> INTROVERTED,INTROVERTS
INTRUDE -> INTRUDED,INTRUDES,INTRUDING
INTRUDER -> INTRUDERS
INTRUSION -> INTRUSIONS
INTRUSIVE -> INTRUSIVES
INTUBATE -> INTUBATED
INTUIT -> INTUITED,INTUITING,INTUITS
INTUITION -> INTUITIONS
INTUITIONIST -> INTUITIONISTS
INUNDATE -> INUNDATED,INUNDATES,INUNDATING
INURE -> INURED
INVADE -> INVADED,INVADES,INVADING
INVADER -> INVADERS
INVAGINATION -> INVAGINATIONS
INVALID -> INVALIDS
INVALIDATE -> INVALIDATED,INVALIDATES,INVALIDATING
INVALIDE -> INVALIDED,INVALIDES
INVARIANT -> INVARIANTS
INVASION -> INVASIONS
INVEIGH -> INVEIGHED,INVEIGHING,INVEIGHS
INVEIGLE -> INVEIGLED,INVEIGLING
INVENT -> INVENTED,INVENTING,INVENTS
INVENTION -> INVENTIONS
INVENTOR -> INVENTORS
INVENTORY -> INVENTORIED,INVENTORIES
INVERSE -> INVERSES
INVERSION -> INVERSIONS
INVERT -> INVERTED,INVERTING,INVERTS
INVERTEBRATE -> INVERTEBRATES
INVERTER -> INVERTERS
INVEST -> INVESTED,INVESTING,INVESTS
INVESTIGATE -> INVESTIGATED,INVESTIGATES,INVESTIGATING
INVESTIGATION -> INVESTIGATIONS
INVESTIGATOR -> INVESTIGATORS
INVESTITURE -> INVESTITURES
INVESTMENT -> INVESTMENTS
INVESTOR -> INVESTORS
INVIGORATE -> INVIGORATED,INVIGORATES
INVISIBLE -> INVISIBLES
INVITATION -> INVITATIONS
INVITE -> INVITED,INVITES,INVITING
INVITEE -> INVITEES
INVOCATION -> INVOCATIONS
INVOICE -> INVOICED,INVOICES,INVOICING
INVOKE -> INVOKED,INVOKES,INVOKING
INVOLUTE -> INVOLUTED,INVOLUTES
INVOLVE -> INVOLVED,INVOLVES,INVOLVING
INVOLVEMENT -> INVOLVEMENTS
ION -> IONS
IONIAN -> IONIANS
IONISE -> IONISED,IONISES,IONISING
IONIZE -> IONIZED,IONIZES,IONIZING
IONOMER -> IONOMERS
IONOPHORE -> IONOPHORES
IOU -> IOUS
IP -> IPS
IPO -> IPOS
IPR -> IPRS
IPSO -> IPSOS
IRANIAN -> IRANIANS
IRAQI -> IRAQIS
IRIS -> IRISES
IRISHMAN -> IRISHMEN
IRK -> IRKED,IRKS
IRON -> IRONED,IRONING,IRONS
IRONMAKE -> IRONMAKING
IRONMASTER -> IRONMASTERS
IRONMONGER -> IRONMONGERS
IRONWORK -> IRONWORKING,IRONWORKS
IRONY -> IRONIES
IRRADIATE -> IRRADIATED,IRRADIATES,IRRADIATING
IRRATIONALITY -> IRRATIONALITIES
IRRECONCILABLE -> IRRECONCILABLES
IRREDUCIBLE -> IRREDUCIBLES
IRREGULAR -> IRREGULARS
IRREGULARITY -> IRREGULARITIES
IRRELEVANCY -> IRRELEVANCIES
IRRIGATE -> IRRIGATED,IRRIGATES,IRRIGATING
IRRITANT -> IRRITANTS
IRRITATE -> IRRITATED,IRRITATES,IRRITATING
IRRITATION -> IRRITATIONS
IRRUPTION -> IRRUPTIONS
ISLAMIST -> ISLAMISTS
ISLAND -> ISLANDED,ISLANDING,ISLANDS
ISLANDER -> ISLANDERS
ISLE -> ISLES
ISLET -> ISLETS
ISM -> ISMS
ISOBAR -> ISOBARS
ISOENZYME -> ISOENZYMES
ISOFORM -> ISOFORMS
ISOLATE -> ISOLATED,ISOLATES,ISOLATING
ISOLATION -> ISOLATIONS
ISOLATIONIST -> ISOLATIONISTS
ISOLATOR -> ISOLATORS
ISOME -> ISOMER
ISOMER -> ISOMERS
ISOPOD -> ISOPODS
ISOSCELE -> ISOSCELES
ISOTHERM -> ISOTHERMS
ISOTOPE -> ISOTOPES
ISRAELI -> ISRAELIS
ISRAELITE -> ISRAELITES
ISSUANCE -> ISSUANCES
ISSUE -> ISSUED,ISSUES,ISSUING
ISSUER -> ISSUERS
ISV -> ISVS
IT -> ITS
ITALIAN -> ITALIANS
ITALIC -> ITALICS
ITALICISE -> ITALICISED,ITALICISING
ITALICIZE -> ITALICIZED,ITALICIZES,ITALICIZING
ITCH -> ITCHED,ITCHES,ITCHING
ITELMEN -> ITELMENS
ITEM -> ITEMS
ITEMISE -> ITEMISED,ITEMISES,ITEMISING
ITEMIZE -> ITEMIZED,ITEMIZES,ITEMIZING
ITERATE -> ITERATED,ITERATES,ITERATING
ITERATION -> ITERATIONS
ITINERANT -> ITINERANTS
ITINERARY -> ITINERARIES
IUD -> IUDS
IVA -> IVAS
IVAR -> IVARS
IVORY -> IVORIES
IVY -> IVIES
IXMARITIAN -> IXMARITIANS
IXO -> IXOS
IXYPHALIAN -> IXYPHALIANS
JAB -> JABBED,JABBING,JABS
JABBER -> JABBERED,JABBERING,JABBERS
JACANA -> JACANAS
JACK -> JACKED,JACKING,JACKS
JACKAL -> JACKALS
JACKBOOT -> JACKBOOTS
JACKDAW -> JACKDAWS
JACKET -> JACKETS
JACKETE -> JACKETED,JACKETING
JACKPOT -> JACKPOTS
JACOBIN -> JACOBINS
JACOBITE -> JACOBITES
JACQUARD -> JACQUARDS
JADE -> JADES,JADING
JAEGER -> JAEGERS
JAFAAR -> JAFAARS
JAGUAR -> JAGUARS
JAIL -> JAILED,JAILING,JAILS
JAILBIRD -> JAILBIRDS
JAILER -> JAILERS
JAM -> JAMMED,JAMMING,JAMS
JAMAICAN -> JAMAICANS
JAMB -> JAMBS
JAMMER -> JAMMERS
JANGLE -> JANGLED,JANGLES,JANGLING
JANISSARY -> JANISSARIES
JANITOR -> JANITORS
JAP -> JAPS
JAPE -> JAPES
JAQUE -> JAQUES
JAR -> JARRED,JARRING,JARS
JARE -> JARED
JASMINE -> JASMINES
JAUNT -> JAUNTED,JAUNTS
JAVELIN -> JAVELINS
JAW -> JAWED,JAWING,JAWS
JAWBONE -> JAWBONES
JAY -> JAYS
JAYHAWK -> JAYHAWKS
JAZ -> JAZZED,JAZZING
JAZZER -> JAZZERS
JE -> JES
JEALOUSY -> JEALOUSIES
JEANS -> JEAN
JEEP -> JEEPS
JEER -> JEERED,JEERING,JEERS
JEEVE -> JEEVES
JELL -> JELLED,JELLING
JELLY -> JELLIED,JELLIES,JELLYS
JEN -> JENNER,JENS
JENK -> JENKING,JENKS
JENNY -> JENNIES
JEOPARDISE -> JEOPARDISED,JEOPARDISES,JEOPARDISING
JEOPARDITE -> JEOPARDITES
JEOPARDIZE -> JEOPARDIZED,JEOPARDIZES,JEOPARDIZING
JERK -> JERKED,JERKING,JERKS
JERKIN -> JERKINS
JERSEY -> JERSEYS
JESS -> JESSES
JEST -> JESTING,JESTS
JESTER -> JESTERS
JESUIT -> JESUITS
JET -> JETS,JETTED,JETTING
JETTISON -> JETTISONED,JETTISONING,JETTISONS
JETTY -> JETTIED,JETTIES
JEW -> JEWS
JEWEL -> JEWELLED,JEWELLING,JEWELS
JEWELLER -> JEWELLERS
JEWKE -> JEWKES
JIB -> JIBBED,JIBBING,JIBS
JIBE -> JIBED,JIBES,JIBING
JIG -> JIGGED,JIGGING,JIGS
JIGGER -> JIGGERED,JIGGERS
JIGGLE -> JIGGLED,JIGGLES,JIGGLING
JIGSAW -> JIGSAWS
JILT -> JILTED,JILTING
JINGLE -> JINGLED,JINGLES,JINGLING
JINK -> JINKED,JINKING,JINKS
JINX -> JINXED
JITTER -> JITTERED,JITTERS
JIVE -> JIVED,JIVES,JIVING
JOB -> JOBS
JOBBER -> JOBBERS
JOBCENTRE -> JOBCENTRES
JOBCLUB -> JOBCLUBS
JOBSEEKER -> JOBSEEKERS
JOCK -> JOCKED,JOCKS
JOCKEY -> JOCKEYED,JOCKEYING,JOCKEYS
JODHPUR -> JODHPURS
JOG -> JOGGED,JOGGING,JOGS
JOGGER -> JOGGERS
JOGGLE -> JOGGLED,JOGGLES,JOGGLING
JOHN -> JOHNS
JOHNE -> JOHNES
JOHNNY -> JOHNNIES
JOIN -> JOINED,JOINING,JOINS
JOINER -> JOINERING,JOINERS
JOINT -> JOINTED,JOINTER,JOINTING,JOINTS
JOIST -> JOISTED,JOISTS
JOKE -> JOKED,JOKES,JOKING
JOKER -> JOKERS
JOLLIFICATION -> JOLLIFICATIONS
JOLLITY -> JOLLITIES
JOLLY -> JOLLIED,JOLLIER,JOLLIES,JOLLIEST,JOLLYING
JOLT -> JOLTED,JOLTING,JOLTS
JONA -> JONAS
JONESE -> JONESES
JORASS -> JORASSES
JORDANIAN -> JORDANIANS
JOSH -> JOSHED,JOSHING
JOSTLE -> JOSTLED,JOSTLES,JOSTLING
JOT -> JOTS,JOTTED,JOTTING
JOTTER -> JOTTERS
JOTTING -> JOTTINGS
JOULE -> JOULES
JOUNCE -> JOUNCED,JOUNCING
JOUR -> JOURS
JOURNAL -> JOURNALLING,JOURNALS
JOURNALIST -> JOURNALISTS
JOURNEY -> JOURNEYED,JOURNEYING,JOURNEYS
JOURNEYING -> JOURNEYINGS
JOURNEYMAN -> JOURNEYMEN
JOURNO -> JOURNOS
JOUST -> JOUSTED,JOUSTING,JOUSTS
JOVELLANO -> JOVELLANOS
JOWL -> JOWLS
JOY -> JOYED,JOYS
JOYRIDE -> JOYRIDED,JOYRIDES,JOYRIDING
JOYRIDER -> JOYRIDERS
JOYSTICK -> JOYSTICKS
JP -> JPS
JUBILEE -> JUBILEES
JUDDER -> JUDDERED,JUDDERING,JUDDERS
JUDGE -> JUDGED,JUDGES,JUDGING
JUDGEMENT -> JUDGEMENTS
JUDGESHIP -> JUDGESHIPS
JUDGMENT -> JUDGMENTS
JUDICIARY -> JUDICIARIES
JUG -> JUGS
JUGGERNAUT -> JUGGERNAUTS
JUGGLE -> JUGGLED,JUGGLES,JUGGLING
JUGGLER -> JUGGLERS
JUGOSLAV -> JUGOSLAVS
JUICE -> JUICED,JUICES
JUICY -> JUICIER,JUICIEST
JUKEBOX -> JUKEBOXES
JULY -> JULIES
JUMBLE -> JUMBLED,JUMBLES,JUMBLING
JUMBO -> JUMBOS
JUMP -> JUMPED,JUMPING,JUMPS
JUMPER -> JUMPERS
JUNCTION -> JUNCTIONS
JUNCTURE -> JUNCTURES
JUNGLE -> JUNGLED,JUNGLES
JUNIOR -> JUNIORS
JUNIPER -> JUNIPERS
JUNK -> JUNKED,JUNKER,JUNKING,JUNKS
JUNKET -> JUNKETS
JUNKY -> JUNKIES
JUNTA -> JUNTAS
JURISDICTION -> JURISDICTIONS
JURIST -> JURISTS
JUROR -> JURORS
JURY -> JURIES,JURYS
JURYMAN -> JURYMEN
JUST -> JUSTER,JUSTS
JUSTICE -> JUSTICES
JUSTIFICATION -> JUSTIFICATIONS
JUSTIFY -> JUSTIFIED,JUSTIFIES,JUSTIFYING
JUT -> JUTS,JUTTED,JUTTING
JUTE -> JUTES
JUVENILE -> JUVENILES
JUXTAPOSE -> JUXTAPOSED,JUXTAPOSES,JUXTAPOSING
JUXTAPOSITION -> JUXTAPOSITIONS
KAA -> KAAS
KABBALIST -> KABBALISTS
KADET -> KADETS
KADI -> KADIS
KADILIK -> KADILIKS
KAFTAN -> KAFTANS
KAIRO -> KAIROS
KALEIDOSCOPE -> KALEIDOSCOPED,KALEIDOSCOPES
KALLIKRATE -> KALLIKRATES
KALM -> KALMS
KANDORA -> KANDORAS
KANGAROO -> KANGAROOS
KARIAN -> KARIANS
KART -> KARTING,KARTS
KARYOTYPE -> KARYOTYPES
KASZUBIAN -> KASZUBIANS
KAT -> KATS
KATA -> KATAS
KAYAK -> KAYAKS
KAYAKE -> KAYAKED,KAYAKING
KAZAKH -> KAZAKHS
KAZASKER -> KAZASKERS
KB -> KBS
KBYTE -> KBYTES
KEBAB -> KEBABS
KECK -> KECKS
KEEL -> KEELED,KEELING,KEELS
KEEN -> KEENED,KEENER,KEENEST,KEENING
KEEP -> KEEPED,KEEPING,KEEPS,KEPT
KEEPER -> KEEPERS
KEEPSAKE -> KEEPSAKES
KEG -> KEGGING,KEGS
KELIM -> KELIMS
KELVIN -> KELVINS
KENNEL -> KENNELLED,KENNELS
KENTISHMAN -> KENTISHMEN
KENYAN -> KENYANS
KERATINOCYTE -> KERATINOCYTES
KERB -> KERBED,KERBING,KERBS
KERN -> KERNED,KERNING
KERNEL -> KERNELS
KESTREL -> KESTRELS
KET -> KETS
KETCH -> KETCHES
KETONE -> KETONES
KETTLE -> KETTLED,KETTLES
KETTLEDRUM -> KETTLEDRUMS
KEY -> KEYED,KEYING,KEYS
KEYBOARD -> KEYBOARDED,KEYBOARDING,KEYBOARDS
KEYHOLE -> KEYHOLES
KEYNE -> KEYNES
KEYNESIAN -> KEYNESIANS
KEYNOTE -> KEYNOTES,KEYNOTING
KEYRING -> KEYRINGS
KEYSTONE -> KEYSTONES
KEYSTROKE -> KEYSTROKES
KEYTOP -> KEYTOPS
KEYWORD -> KEYWORDING,KEYWORDS
KG -> KGS
KHALE -> KHALED
KHALIFA -> KHALIFAS
KHAN -> KHANS
KHANATE -> KHANATES
KHTHON -> KHTHONS
KIBBLE -> KIBBLES
KICK -> KICKED,KICKING,KICKS
KICKBACK -> KICKBACKS
KICKBOX -> KICKBOXING
KICKER -> KICKERS
KID -> KIDDED,KIDDING,KIDS
KIDDY -> KIDDIES
KIDNAP -> KIDNAPPED,KIDNAPPING,KIDNAPS
KIDNAPPER -> KIDNAPPERS
KIDNAPPING -> KIDNAPPINGS
KIDNEY -> KIDNEYS
KILL -> KILLED,KILLING,KILLS
KILLA -> KILLAS
KILLER -> KILLERS
KILLING -> KILLINGS
KILLJOY -> KILLJOYS
KILN -> KILNS
KILO -> KILOS
KILOBASE -> KILOBASES
KILOBYTE -> KILOBYTES
KILOCALORY -> KILOCALORIES
KILOCRED -> KILOCREDS
KILOGRAM -> KILOGRAMS
KILOGRAMME -> KILOGRAMMES
KILOMETER -> KILOMETERS
KILOMETRE -> KILOMETRES
KILOTON -> KILOTONS
KILOTONNE -> KILOTONNES
KILOWATT -> KILOWATTS
KILT -> KILTED,KILTS
KIMBERLITE -> KIMBERLITES
KIMONO -> KIMONOS
KINASE -> KINASED,KINASES,KINASING
KIND -> KINDER,KINDEST,KINDS
KINDERGARTEN -> KINDERGARTENS
KINDLE -> KINDLED,KINDLES,KINDLING
KINDLY -> KINDLIER
KINDNESS -> KINDNESSES
KINEMATIC -> KINEMATICS
KING -> KINGS
KINGDOM -> KINGDOMS
KINGFISHER -> KINGFISHERS
KINGPIN -> KINGPINS
KINK -> KINKED,KINKING,KINKS
KINSMAN -> KINSMEN
KINSWOMAN -> KINSWOMEN
KIOSK -> KIOSKS
KIP -> KIPPED,KIPPING
KIPPER -> KIPPERED,KIPPERING,KIPPERS
KIRK -> KIRKS
KISLEVITE -> KISLEVITES
KISS -> KISSED,KISSES,KISSING
KISSER -> KISSERS
KIT -> KITING,KITS,KITTED,KITTING
KITCHEN -> KITCHENS
KITCHENETTE -> KITCHENETTES
KITE -> KITES
KITTEN -> KITTENED,KITTENS
KITTIWAKE -> KITTIWAKES
KIWI -> KIWIS
KLAXON -> KLAXONING,KLAXONS
KLICK -> KLICKS
KLINGON -> KLINGONS
KM -> KMS
KNACKER -> KNACKERED,KNACKERS
KNAPSACK -> KNAPSACKS
KNAVE -> KNAVES
KNEAD -> KNEADED,KNEADING,KNEADS
KNEE -> KNEEING,KNEES
KNEECAP -> KNEECAPPING,KNEECAPS
KNEEL -> KNEELED,KNEELING,KNEELS,KNELT
KNEELER -> KNEELERS
KNICKERBOCKER -> KNICKERBOCKERED,KNICKERBOCKERS
KNIFE -> KNIFED,KNIFES,KNIFING,KNIVES
KNIGHT -> KNIGHTED,KNIGHTING,KNIGHTS
KNIGHTHOOD -> KNIGHTHOODS
KNIGHTSHAYE -> KNIGHTSHAYES
KNIT -> KNITS,KNITTED,KNITTING
KNITTER -> KNITTERS
KNOB -> KNOBBED,KNOBBING,KNOBS
KNOBBLE -> KNOBBLED,KNOBBLES,KNOBBLING
KNOCK -> KNOCKED,KNOCKING,KNOCKS
KNOCKDOWN -> KNOCKDOWNS
KNOCKER -> KNOCKERS
KNOCKOUT -> KNOCKOUTS
KNOLL -> KNOLLED,KNOLLS
KNOT -> KNOTS,KNOTTED,KNOTTING
KNOTTY -> KNOTTIER,KNOTTIEST
KNOW -> KNEW,KNOWED,KNOWING,KNOWN,KNOWS
KNOWER -> KNOWERS
KNOWLEDGE -> KNOWLEDGES
KNUCKLE -> KNUCKLED,KNUCKLES,KNUCKLING
KNUCKLEDUSTER -> KNUCKLEDUSTERS
KOALA -> KOALAS
KOKO -> KOKOS
KOON -> KOONING,KOONS
KOONKY -> KOONKIES
KOOP -> KOOPS
KOREAN -> KOREANS
KORYAK -> KORYAKS
KOSKOTA -> KOSKOTAS
KOSMO -> KOSMOS
KOURO -> KOUROS
KOWTOW -> KOWTOWED,KOWTOWING,KOWTOWS
KR -> KRING
KRAY -> KRAYS
KRISPY -> KRISPIES
KROOM -> KROOMS
KRUGERRAND -> KRUGERRANDS
KRYTRON -> KRYTRONS
KUDO -> KUDOS
KUFRAN -> KUFRANS
KULAK -> KULAKS
KUMQUAT -> KUMQUATS
KURD -> KURDS
KUWAITI -> KUWAITIS
KW -> KWS
KWANZA -> KWANZAS
KWIR -> KWIRS
KY -> KIER
KYAT -> KYATS
L -> LS
LA -> LAS
LAB -> LABS
LABEL -> LABELED,LABELING,LABELLED,LABELLING,LABELS
LABELMATE -> LABELMATES
LABORATORY -> LABORATORIES,LABORATORYS
LABOULBENIALE -> LABOULBENIALES
LABOUR -> LABOURED,LABOURING,LABOURS
LABOURER -> LABOURERS
LABOURITE -> LABOURITES
LABRADOR -> LABRADORS
LABYRINTH -> LABYRINTHS
LACE -> LACED,LACES,LACING
LACERATE -> LACERATED,LACERATING
LACERATION -> LACERATIONS
LACK -> LACKED,LACKING,LACKS
LACKEY -> LACKEYS
LACQUER -> LACQUERED,LACQUERING,LACQUERS
LACTATE -> LACTATES,LACTATING
LAD -> LADDING,LADS
LADDER -> LADDERED,LADDERS
LADLE -> LADLED,LADLES,LADLING
LADY -> LADIES,LADYS
LADYBIRD -> LADYBIRDS
LAFF -> LAFFED,LAFFS
LAG -> LAGGED,LAGGING,LAGS
LAGER -> LAGERED,LAGERS
LAGGARD -> LAGGARDS
LAGOMORPH -> LAGOMORPHS
LAGOON -> LAGOONS
LAIR -> LAIRS
LAIRD -> LAIRDS
LAJO -> LAJOS
LAKATO -> LAKATOS
LAKE -> LAKES
LAM -> LAMMED,LAMMING
LAMA -> LAMAS
LAMARCKIAN -> LAMARCKIANS
LAMB -> LAMBED,LAMBING,LAMBS
LAMBAST -> LAMBASTED,LAMBASTING,LAMBASTS
LAME -> LAMED,LAMER,LAMES,LAMEST,LAMING
LAMEDUCK -> LAMEDUCKED,LAMEDUCKING
LAMENT -> LAMENTED,LAMENTING,LAMENTS
LAMENTATION -> LAMENTATIONS
LAMINATE -> LAMINATED,LAMINATES,LAMINATING
LAMINATION -> LAMINATIONS
LAMP -> LAMPING,LAMPS
LAMPOON -> LAMPOONED,LAMPOONING,LAMPOONS
LAMPPOST -> LAMPPOSTS
LAMPREY -> LAMPREYS
LAMPSHADE -> LAMPSHADES
LAN -> LANS
LANCASTRIAN -> LANCASTRIANS
LANCE -> LANCED,LANCES,LANCING
LANCER -> LANCERS
LANCET -> LANCETS
LAND -> LANDED,LANDING,LANDS
LANDE -> LANDES
LANDER -> LANDERS
LANDFALL -> LANDFALLS
LANDFARM -> LANDFARMING
LANDFIL -> LANDFILLED,LANDFILLING
LANDFILL -> LANDFILLS
LANDFORM -> LANDFORMS
LANDHOLD -> LANDHOLDING
LANDHOLDER -> LANDHOLDERS
LANDHOLDING -> LANDHOLDINGS
LANDING -> LANDINGS
LANDLADY -> LANDLADIES
LANDLINE -> LANDLINES
LANDLOCK -> LANDLOCKED,LANDLOCKING
LANDLORD -> LANDLORDS
LANDMARK -> LANDMARKING,LANDMARKS
LANDMINE -> LANDMINES
LANDOWNER -> LANDOWNERS
LANDROVER -> LANDROVERS
LANDSCAPE -> LANDSCAPED,LANDSCAPES,LANDSCAPING
LANDSCAPER -> LANDSCAPERS
LANDSLIDE -> LANDSLIDES,LANDSLIDING
LANDSLIP -> LANDSLIPPING,LANDSLIPS
LANDSURFACE -> LANDSURFACES
LANE -> LANES
LANGOUSTINE -> LANGOUSTINES
LANGUAGE -> LANGUAGES
LANGUISH -> LANGUISHED,LANGUISHES,LANGUISHING
LANGUR -> LANGURS
LANKAN -> LANKANS
LANOPTIC -> LANOPTICS
LANTERN -> LANTERNS
LAP -> LAPPED,LAPPING,LAPS
LAPEL -> LAPELS
LAPIDARY -> LAPIDARIES
LAPP -> LAPPS
LAPSE -> LAPSED,LAPSES,LAPSING
LAPTOP -> LAPTOPS
LAPW -> LAPWING
LAPWING -> LAPWINGS
LARCH -> LARCHES
LARD -> LARDED,LARDING
LARDER -> LARDERS
LARGE -> LARGER,LARGEST
LARK -> LARKED,LARKING,LARKS
LARVA -> LARVAE
LASCAR -> LASCARS
LASER -> LASERED,LASERING,LASERS
LASH -> LASHED,LASHES,LASHING
LASHING -> LASHINGS
LASS -> LASSES
LASSO -> LASSOING,LASSOS
LASSOE -> LASSOED,LASSOES
LASSY -> LASSIES
LAST -> LASTED,LASTEST,LASTING,LASTS
LATCH -> LATCHED,LATCHES,LATCHING
LATE -> LATER,LATES,LATEST
LATECOMER -> LATECOMERS
LATENCY -> LATENCIES
LATERAL -> LATERALS
LATERALISE -> LATERALISED
LATH -> LATHS
LATHE -> LATHES
LATHER -> LATHERED,LATHERING,LATHERS
LATIN -> LATINS
LATINO -> LATINOS
LATITUDE -> LATITUDES
LATRINE -> LATRINES
LATTER -> LATTERS
LATTICE -> LATTICED,LATTICES
LATVIAN -> LATVIANS
LAUD -> LAUDED,LAUDING,LAUDS
LAUGH -> LAUGHED,LAUGHING,LAUGHS
LAUNCH -> LAUNCHED,LAUNCHES,LAUNCHING
LAUNCHER -> LAUNCHERS
LAUNDER -> LAUNDERED,LAUNDERING,LAUNDERS
LAUNDERETTE -> LAUNDERETTES
LAUNDRY -> LAUNDRIES
LAUREATE -> LAUREATES
LAUREL -> LAURELS
LAVA -> LAVAS
LAVATORY -> LAVATORIES
LAVENDER -> LAVENDERS
LAVISH -> LAVISHED,LAVISHES,LAVISHING
LAW -> LAWED,LAWING,LAWS
LAWBREAKER -> LAWBREAKERS
LAWCOURT -> LAWCOURTS
LAWE -> LAWES
LAWMAKE -> LAWMAKING
LAWMAKER -> LAWMAKERS
LAWMAN -> LAWMEN
LAWN -> LAWNED,LAWNS
LAWNMOWER -> LAWNMOWERS
LAWSUIT -> LAWSUITS
LAWYER -> LAWYERING,LAWYERS
LAXATIVE -> LAXATIVES
LAXE -> LAXER
LAY -> LAID,LAYED,LAYING,LAYS
LAYABOUT -> LAYABOUTS
LAYBACK -> LAYBACKED,LAYBACKING,LAYBACKS
LAYBY -> LAYBYS
LAYER -> LAYERED,LAYERING,LAYERS
LAYMAN -> LAYMANS,LAYMEN
LAYOFF -> LAYOFFS
LAYOUT -> LAYOUTS
LAZE -> LAZED,LAZING
LAZY -> LAZIER,LAZIEST
LB -> LBS
LBO -> LBOS
LCD -> LCDS
LDC -> LDCS
LEACH -> LEACHED,LEACHES,LEACHING
LEAD -> LEADING,LEADS,LED
LEADER -> LEADERS
LEADERSHIP -> LEADERSHIPS
LEAF -> LEAFED,LEAFING,LEAFS,LEAVES
LEAFLET -> LEAFLETS,LEAFLETTING
LEAFLETE -> LEAFLETED,LEAFLETING
LEAFY -> LEAFIER
LEAGUE -> LEAGUED,LEAGUES
LEAK -> LEAKED,LEAKING,LEAKS
LEAKAGE -> LEAKAGES
LEAN -> LEANED,LEANER,LEANEST,LEANING,LEANS,LEANT
LEANING -> LEANINGS
LEAP -> LEAPED,LEAPING,LEAPS,LEAPT
LEAPFROG -> LEAPFROGGED,LEAPFROGGING,LEAPFROGS
LEARN -> LEARNED,LEARNING,LEARNS,LEARNT
LEARNER -> LEARNERS
LEARNING -> LEARNINGS
LEASE -> LEASED,LEASES,LEASING
LEASEHOLD -> LEASEHOLDING,LEASEHOLDS
LEASEHOLDER -> LEASEHOLDERS
LEASH -> LEASHED,LEASHES,LEASHING
LEASTWAY -> LEASTWAYS
LEATHER -> LEATHERED,LEATHERING,LEATHERS
LEATHERJACKET -> LEATHERJACKETS
LEAVE -> LEAVED,LEAVES,LEAVING,LEFT
LEAVEN -> LEAVENED,LEAVENING,LEAVENS
LEAVER -> LEAVERS
LEAVING -> LEAVINGS
LEC -> LECS
LECHER -> LECHERS
LECITHIN -> LECITHINS
LECT -> LECTS
LECTERN -> LECTERNS
LECTIN -> LECTINS
LECTURE -> LECTURED,LECTURES,LECTURING
LECTURER -> LECTURERS
LECTURESHIP -> LECTURESHIPS
LED -> LEDS
LEDGE -> LEDGED,LEDGES
LEDGER -> LEDGERED,LEDGERING,LEDGERS
LEE -> LEES
LEECH -> LEECHED,LEECHES,LEECHING
LEED -> LEEDS
LEEK -> LEEKS
LEEM -> LEEMING
LEER -> LEERED,LEERING,LEERS
LEFT -> LEFTER,LEFTS
LEFTHAND -> LEFTHANDED,LEFTHANDER
LEFTIST -> LEFTISTS
LEFTOVER -> LEFTOVERS
LEFTY -> LEFTIES
LEG -> LEGGED,LEGGING,LEGS
LEGACY -> LEGACIES
LEGALISE -> LEGALISED,LEGALISING
LEGALITY -> LEGALITIES
LEGALIZE -> LEGALIZED,LEGALIZES,LEGALIZING
LEGATE -> LEGATED,LEGATES
LEGATEE -> LEGATEES
LEGATION -> LEGATIONS
LEGEND -> LEGENDS
LEGER -> LEGERED,LEGERING,LEGERS
LEGGING -> LEGGINGS
LEGION -> LEGIONS
LEGIONARY -> LEGIONARIES
LEGIONNAIRE -> LEGIONNAIRES
LEGISLATE -> LEGISLATED,LEGISLATES,LEGISLATING
LEGISLATION -> LEGISLATIONS
LEGISLATOR -> LEGISLATORS
LEGISLATURE -> LEGISLATURES
LEGITIMATE -> LEGITIMATED,LEGITIMATES,LEGITIMATING
LEGITIMISE -> LEGITIMISED,LEGITIMISES,LEGITIMISING
LEGITIMIZE -> LEGITIMIZED,LEGITIMIZES,LEGITIMIZING
LEGUME -> LEGUMES
LEISURE -> LEISURED,LEISURES
LEITMOTIF -> LEITMOTIFS
LEK -> LEKKING,LEKS
LEMMA -> LEMMAS
LEMMING -> LEMMINGS
LEMNO -> LEMNOS
LEMON -> LEMONED,LEMONS
LEMONHEAD -> LEMONHEADS
LEMPIRA -> LEMPIRAS
LEMUR -> LEMURS
LEND -> LENDING,LENDS,LENT
LENDER -> LENDERS
LENGTH -> LENGTHS
LENGTHEN -> LENGTHENED,LENGTHENING,LENGTHENS
LENGTHY -> LENGTHIER,LENGTHIEST
LENSE -> LENSED,LENSES,LENSING
LENTIL -> LENTILS
LEOPARD -> LEOPARDS
LEOTARD -> LEOTARDS
LEPER -> LEPERS
LEPRECHAUN -> LEPRECHAUNS
LEPTON -> LEPTONS
LESBIAN -> LESBIANS
LESBO -> LESBOS
LESION -> LESIONED,LESIONING,LESIONS
LESSEE -> LESSEES
LESSEN -> LESSENED,LESSENING,LESSENS
LESSON -> LESSONS
LESSOR -> LESSORS
LET -> LETS,LETTED,LETTING
LETT -> LETTS
LETTER -> LETTERED,LETTERS
LETTERBOX -> LETTERBOXES
LETTERHEAD -> LETTERHEADING,LETTERHEADS
LETTING -> LETTINGS
LETTUCE -> LETTUCES
LEUCOCYTE -> LEUCOCYTES
LEUDE -> LEUDES
LEUKAEMIA -> LEUKAEMIAS
LEUKOCYTE -> LEUKOCYTES
LEUKOTRIENE -> LEUKOTRIENES
LEVADA -> LEVADAS
LEVEE -> LEVEES
LEVEL -> LEVELLED,LEVELLING,LEVELS
LEVELLER -> LEVELLERS
LEVER -> LEVERED,LEVERING,LEVERS
LEVERAGE -> LEVERAGED,LEVERAGES,LEVERAGING
LEVINA -> LEVINAS
LEVITATE -> LEVITATED,LEVITATES,LEVITATING
LEVITE -> LEVITES
LEVY -> LEVIED,LEVIES,LEVYING
LEXEME -> LEXEMES
LEXICOGRAPHER -> LEXICOGRAPHERS
LEXICON -> LEXICONS
LEY -> LEYS
LFA -> LFAS
LIA -> LIAS
LIABILITY -> LIABILITIES
LIAISE -> LIAISED,LIAISES,LIAISING
LIAISON -> LIAISONS
LIANE -> LIANES
LIAR -> LIARS
LIARTE -> LIARTES
LIASE -> LIASING
LIB -> LIBBING,LIBS
LIBATION -> LIBATIONS
LIBBER -> LIBBERS
LIBDEM -> LIBDEMS
LIBEL -> LIBELLED,LIBELLING,LIBELS
LIBERAL -> LIBERALS
LIBERALISE -> LIBERALISED,LIBERALISES,LIBERALISING
LIBERALIZE -> LIBERALIZED,LIBERALIZING
LIBERATE -> LIBERATED,LIBERATES,LIBERATING
LIBERATIONIST -> LIBERATIONISTS
LIBERATOR -> LIBERATORS
LIBERIAN -> LIBERIANS
LIBERTARIAN -> LIBERTARIANS
LIBERTY -> LIBERTIES,LIBERTYS
LIBRARIAN -> LIBRARIANS
LIBRARY -> LIBRARIES
LIBRATION -> LIBRATIONS
LIBRETTIST -> LIBRETTISTS
LIBRETTO -> LIBRETTI,LIBRETTOS
LIBYAN -> LIBYANS
LICENCE -> LICENCED,LICENCES,LICENCING
LICENCEE -> LICENCEES
LICENSE -> LICENSED,LICENSES,LICENSING
LICENSEE -> LICENSEES
LICENSOR -> LICENSORS
LICENTIATE -> LICENTIATES
LICHEN -> LICHENS
LICK -> LICKED,LICKING,LICKS
LID -> LIDDED,LIDS
LIE -> LAIN,LAY,LIED,LIEING,LIES,LYING
LIEGE -> LIEGES
LIEN -> LIENS
LIEUTENANT -> LIEUTENANTS
LIFE -> LIFES,LIVES
LIFEBELT -> LIFEBELTS
LIFEBOAT -> LIFEBOATS
LIFEBOATMAN -> LIFEBOATMEN
LIFECYCLE -> LIFECYCLES
LIFEFORM -> LIFEFORMS
LIFEGUARD -> LIFEGUARDING,LIFEGUARDS
LIFEJACKET -> LIFEJACKETS
LIFELINE -> LIFELINES
LIFER -> LIFERS
LIFESAVE -> LIFESAVING
LIFESPAN -> LIFESPANS
LIFESTYLE -> LIFESTYLES
LIFETIME -> LIFETIMES
LIFT -> LIFTED,LIFTING,LIFTS
LIFTER -> LIFTERS
LIG -> LIGGING,LIGS
LIGAMENT -> LIGAMENTS
LIGAND -> LIGANDS
LIGATE -> LIGATED,LIGATING
LIGATURE -> LIGATURES
LIGGER -> LIGGERS
LIGHT -> LIGHTED,LIGHTER,LIGHTEST,LIGHTING,LIGHTS,LIT
LIGHTBULB -> LIGHTBULBS
LIGHTEN -> LIGHTENED,LIGHTENING,LIGHTENS
LIGHTER -> LIGHTERS
LIGHTERMAN -> LIGHTERMEN
LIGHTHEAD -> LIGHTHEADED
LIGHTHEART -> LIGHTHEARTED
LIGHTHOUSE -> LIGHTHOUSES
LIGHTNING -> LIGHTNINGS
LIGHTWATE -> LIGHTWATER
LIGHTWEIGHT -> LIGHTWEIGHTS
LIGNITE -> LIGNITES
LIKE -> LIKED,LIKES,LIKING
LIKELIHOOD -> LIKELIHOODS
LIKELY -> LIKELIER,LIKELIES,LIKELIEST
LIKEN -> LIKENED,LIKENING,LIKENS
LIKENESS -> LIKENESSES
LILAC -> LILACS
LILLIPUTIAN -> LILLIPUTIANS
LILLYWHITE -> LILLYWHITES
LILT -> LILTED,LILTING,LILTS
LILY -> LILIES
LIMB -> LIMBED,LIMBS
LIMBER -> LIMBERED,LIMBERING,LIMBERS
LIME -> LIMED,LIMES,LIMING
LIMEKILN -> LIMEKILNS
LIMERICK -> LIMERICKS
LIMESTONE -> LIMESTONES
LIMIT -> LIMITED,LIMITING,LIMITS
LIMITATION -> LIMITATIONS
LIMITER -> LIMITERS
LIMN -> LIMNED,LIMNING
LIMNITITZKER -> LIMNITITZKERS
LIMO -> LIMOS
LIMOGE -> LIMOGES
LIMOUSINE -> LIMOUSINES
LIMP -> LIMPED,LIMPEST,LIMPING,LIMPS
LIMPET -> LIMPETS
LINCHPIN -> LINCHPINS
LINDO -> LINDOS
LINE -> LINED,LINES,LINING
LINEAGE -> LINEAGES
LINEAMENT -> LINEAMENTS
LINEARISE -> LINEARISED,LINEARISING
LINEN -> LINENS
LINEOUT -> LINEOUTS
LINER -> LINERS
LINESMAN -> LINESMANS,LINESMEN
LINGER -> LINGERED,LINGERING,LINGERS
LINGUIST -> LINGUISTS
LINING -> LININGS
LINK -> LINKED,LINKING,LINKS
LINKAGE -> LINKAGES
LINKER -> LINKERS
LINNET -> LINNETS
LINTEL -> LINTELS
LION -> LIONS
LIONESS -> LIONESSES
LIONISE -> LIONISED,LIONISES,LIONISING
LIONISER -> LIONISERS
LIP -> LIPPED,LIPPING,LIPS
LIPID -> LIPIDS
LIPOCALIN -> LIPOCALINS
LIPOCYTE -> LIPOCYTES
LIPOPROTEIN -> LIPOPROTEINS
LIPOSOME -> LIPOSOMES
LIPREAD -> LIPREADING
LIPSTICK -> LIPSTICKED,LIPSTICKING,LIPSTICKS
LIQUEFY -> LIQUEFIED,LIQUEFIES,LIQUEFYING
LIQUEUR -> LIQUEURS
LIQUID -> LIQUIDS
LIQUIDATE -> LIQUIDATED,LIQUIDATING
LIQUIDATION -> LIQUIDATIONS
LIQUIDATOR -> LIQUIDATORS
LIQUIFY -> LIQUIFIED,LIQUIFIES,LIQUIFYING
LIQUOR -> LIQUORS
LISP -> LISPED,LISPING,LISPS
LIST -> LISTED,LISTING,LISTS
LISTEN -> LISTENED,LISTENING,LISTENS
LISTENER -> LISTENERS
LISTING -> LISTINGS
LITANY -> LITANIES
LITERACY -> LITERACIES
LITERAL -> LITERALS
LITERALIZE -> LITERALIZED,LITERALIZES,LITERALIZING
LITERATE -> LITERATES
LITERATURE -> LITERATURES
LITHOGRAPH -> LITHOGRAPHED,LITHOGRAPHS
LITHOLOGY -> LITHOLOGIES
LITHOSOL -> LITHOSOLS
LITHUANIAN -> LITHUANIANS
LITIGANT -> LITIGANTS
LITIGATE -> LITIGATED,LITIGATING
LITIGATOR -> LITIGATORS
LITRE -> LITRES
LITTER -> LITTERED,LITTERING,LITTERS
LITTERMATE -> LITTERMATES
LITTL -> LITTLER,LITTLEST
LITURGIST -> LITURGISTS
LITURGY -> LITURGIES
LIVE -> LIVED,LIVES,LIVING
LIVEBEARER -> LIVEBEARERS
LIVELIHOOD -> LIVELIHOODS
LIVELY -> LIVELIER,LIVELIEST
LIVEN -> LIVENED,LIVENING,LIVENS
LIVER -> LIVERS
LIVERPUDLIAN -> LIVERPUDLIANS
LIVERWORT -> LIVERWORTS
LIVERY -> LIVERIED,LIVERIES
LIVERYMAN -> LIVERYMEN
LIVING -> LIVINGS
LIVRE -> LIVRES
LIVRET -> LIVRETS
LIZARD -> LIZARDS
LIZZY -> LIZZIES
LLAMA -> LLAMAS
LN -> LNER
LOACH -> LOACHES
LOAD -> LADEN,LOADED,LOADING,LOADS
LOADER -> LOADERS
LOADING -> LOADINGS
LOAF -> LOAFED,LOAFING,LOAFS,LOAVES
LOAFER -> LOAFERS
LOAM -> LOAMS
LOAN -> LOANED,LOANING,LOANS
LOATHE -> LOATHED,LOATHES
LOB -> LOBBED,LOBBING,LOBS
LOBBER -> LOBBERS
LOBBY -> LOBBIED,LOBBIES,LOBBYING
LOBBYIST -> LOBBYISTS
LOBE -> LOBED,LOBES
LOBOTOMISE -> LOBOTOMISED,LOBOTOMISING
LOBSTER -> LOBSTERS
LOCAL -> LOCALS
LOCALE -> LOCALES
LOCALISE -> LOCALISED,LOCALISES,LOCALISING
LOCALITY -> LOCALITIES
LOCALIZE -> LOCALIZED,LOCALIZES,LOCALIZING
LOCATE -> LOCATED,LOCATES,LOCATING
LOCATION -> LOCATIONS
LOCH -> LOCHES,LOCHS
LOCHAN -> LOCHANS
LOCK -> LOCKED,LOCKING,LOCKS
LOCKER -> LOCKERS
LOCKET -> LOCKETS
LOCKOUT -> LOCKOUTS
LOCKSMITH -> LOCKSMITHS
LOCO -> LOCOS
LOCOMOTIVE -> LOCOMOTIVES
LOCUM -> LOCUMS
LOCUST -> LOCUSTS
LOCUTION -> LOCUTIONS
LODE -> LODES
LODGE -> LODGED,LODGES,LODGING
LODGER -> LODGERS
LOFT -> LOFTED,LOFTING,LOFTS
LOFTY -> LOFTIER,LOFTIEST
LOG -> LOGGED,LOGGING,LOGS
LOGARITHM -> LOGARITHMS
LOGBOOK -> LOGBOOKS
LOGGER -> LOGGERS
LOGGERHEAD -> LOGGERHEADS
LOGGIA -> LOGGIAS
LOGIC -> LOGICS
LOGICAL -> LOGICALS
LOGICIAN -> LOGICIANS
LOGO -> LOGOS
LOGOGEN -> LOGOGENS
LOIN -> LOINED,LOINS
LOINCLOTH -> LOINCLOTHS
LOITER -> LOITERED,LOITERING,LOITERS
LOLL -> LOLLED,LOLLING,LOLLS
LOLLIPOP -> LOLLIPOPS
LOLLOPE -> LOLLOPED,LOLLOPING
LOLLY -> LOLLIES
LONDONER -> LONDONERS
LONELY -> LONELIER,LONELIEST
LONER -> LONERS
LONG -> LONGED,LONGER,LONGEST,LONGING,LONGS
LONGBOW -> LONGBOWS
LONGBOWMAN -> LONGBOWMEN
LONGHORN -> LONGHORNS
LONGHOUSE -> LONGHOUSES
LONGING -> LONGINGS
LONGITUDE -> LONGITUDES
LONGJOHN -> LONGJOHNS
LONGLEG -> LONGLEGGED,LONGLEGS
LONGSHIP -> LONGSHIPS
LONGUEUR -> LONGUEURS
LOO -> LOOING,LOOS
LOOFAH -> LOOFAHS
LOOK -> LOOKED,LOOKING,LOOKS
LOOKALIKE -> LOOKALIKES
LOOKOUT -> LOOKOUTS
LOOM -> LOOMED,LOOMING,LOOMS
LOON -> LOONING,LOONS
LOONY -> LOONIES,LOONIEST
LOOP -> LOOPED,LOOPING,LOOPS
LOOPHOLE -> LOOPHOLED,LOOPHOLES
LOOS -> LOOSER,LOOSEST
LOOSE -> LOOSED,LOOSES,LOOSING
LOOSEN -> LOOSENED,LOOSENING,LOOSENS
LOOT -> LOOTED,LOOTING
LOOTER -> LOOTERS
LOP -> LOPPED,LOPPING,LOPS
LOPE -> LOPED,LOPES,LOPING
LOPPER -> LOPPERS
LOPSIDE -> LOPSIDED
LORD -> LORDED,LORDING
LORDSHIP -> LORDSHIPS
LOREMASTER -> LOREMASTERS
LORRY -> LORRIES
LORRYLOAD -> LORRYLOADS
LOSE -> LOSES,LOSING,LOST
LOSER -> LOSERS
LOSS -> LOSSES,LOSSING
LOT -> LOTS,LOTTED
LOTHE -> LOATHING
LOTION -> LOTIONED,LOTIONS
LOTTERY -> LOTTERIES
LOUD -> LOUDER,LOUDEST
LOUDHAILER -> LOUDHAILERS
LOUDSPEAKER -> LOUDSPEAKERED,LOUDSPEAKERING,LOUDSPEAKERS
LOUGH -> LOUGHS
LOUGHTONIAN -> LOUGHTONIANS
LOUNG -> LOUNGER
LOUNGE -> LOUNGED,LOUNGES,LOUNGING
LOUNGER -> LOUNGERS
LOUR -> LOURED,LOURING,LOURS
LOUSE -> LICE,LOUSED,LOUSING
LOUT -> LOUTING,LOUTS
LOUVRE -> LOUVRES
LOVE -> LOVED,LOVES,LOVEST,LOVING
LOVEBIRD -> LOVEBIRDS
LOVEBITE -> LOVEBITES
LOVELY -> LOVELIER,LOVELIES,LOVELIEST
LOVEMAKE -> LOVEMAKING
LOVER -> LOVERS
LOW -> LOWED,LOWER,LOWEST,LOWING,LOWS
LOWER -> LOWERED,LOWERING,LOWERS
LOWLAND -> LOWLANDS
LOWLANDER -> LOWLANDERS
LOWLIGHT -> LOWLIGHTS
LOWLY -> LOWLIER,LOWLIEST
LOYALIST -> LOYALISTS
LOYALTY -> LOYALTIES
LOZENGE -> LOZENGES
LP -> LPS
LUBBER -> LUBBERS
LUBRICANT -> LUBRICANTS
LUBRICATE -> LUBRICATED,LUBRICATES,LUBRICATING
LUCKY -> LUCKIER,LUCKIEST
LUDDITE -> LUDDITES
LUDEN -> LUDENS
LUFF -> LUFFED,LUFFING
LUG -> LUGGED,LUGGING,LUGS
LUGGER -> LUGGERS
LUGWORM -> LUGWORMS
LUKAC -> LUKACS
LUKAL -> LUKALS
LULL -> LULLED,LULLING,LULLS
LULLABY -> LULLABIES
LUMBER -> LUMBERED,LUMBERING,LUMBERS
LUMBERJILL -> LUMBERJILLS
LUMEN -> LUMENS
LUMINARY -> LUMINARIES
LUMP -> LUMPED,LUMPING,LUMPS
LUMPER -> LUMPERS
LUNATIC -> LUNATICS
LUNCH -> LUNCHED,LUNCHES,LUNCHING
LUNCHEON -> LUNCHEONS
LUNCHER -> LUNCHERS
LUNCHTIME -> LUNCHTIMES
LUNG -> LUNGING,LUNGS
LUNGE -> LUNGED,LUNGEING,LUNGES
LUNGFUL -> LUNGFULS
LUNGWORM -> LUNGWORMS
LUPIN -> LUPINS
LURCH -> LURCHED,LURCHES,LURCHING
LURCHER -> LURCHERS
LURE -> LURED,LURES,LURING
LURK -> LURKED,LURKING,LURKS
LUSH -> LUSHER,LUSHES,LUSHEST
LUST -> LUSTED,LUSTING,LUSTS
LUTE -> LUTES
LUTEINISE -> LUTEINISING
LUTHERAN -> LUTHERANS
LUXURIATE -> LUXURIATED,LUXURIATES,LUXURIATING
LUXURY -> LUXURIES
LVE -> LIVEN,LVING
LY -> LYS
LYCHEE -> LYCHEES
LYCOPOD -> LYCOPODS
LYMPHOCYTE -> LYMPHOCYTES
LYMPHOMA -> LYMPHOMAS
LYNCH -> LYNCHED,LYNCHES,LYNCHING
LYNXO -> LYNXOS
LYRIC -> LYRICS
LYRICIST -> LYRICISTS
LYSATE -> LYSATES
LYSE -> LYSED,LYSING
LYSINE -> LYSINES
LYSOSOME -> LYSOSOMES
M -> MED,MER,MEST,MING
MAA -> MAAS
MAC -> MACS
MACAQUE -> MACAQUES
MACAROON -> MACAROONS
MACAW -> MACAWS
MACE -> MACES
MACHAIR -> MACHAIRS
MACHETE -> MACHETES
MACHINATION -> MACHINATIONS
MACHINE -> MACHINED,MACHINES,MACHINING
MACHINEHEAD -> MACHINEHEADS
MACHINEMAN -> MACHINEMEN
MACHINIST -> MACHINISTS
MACKINTOSH -> MACKINTOSHES
MACRO -> MACROS
MACROCELL -> MACROCELLS
MACROECONOMIC -> MACROECONOMICS
MACROECONOMIST -> MACROECONOMISTS
MACROFOSSIL -> MACROFOSSILS
MACROMOLECULE -> MACROMOLECULES
MACROPHAGE -> MACROPHAGES
MAD -> MADDER,MADDEST,MADDING,MADS
MADAM -> MADAMS
MADDEN -> MADDENED,MADDENING,MADDENS
MADEIRA -> MADEIRAS
MADEIRAN -> MADEIRANS
MADHOUSE -> MADHOUSES
MADMAN -> MADMANS,MADMEN
MADRIGAL -> MADRIGALS
MADRIGALIST -> MADRIGALISTS
MAESTRO -> MAESTROS
MAFEKE -> MAFEKING
MAFIA -> MAFIAS
MAG -> MAGS
MAGAZINE -> MAGAZINES
MAGE -> MAGED,MAGES
MAGGOT -> MAGGOTS
MAGHARIAN -> MAGHARIANS
MAGIC -> MAGICS
MAGICIAN -> MAGICIANS
MAGICK -> MAGICKED,MAGICKS
MAGISTRATE -> MAGISTRATES
MAGMA -> MAGMAS
MAGNATE -> MAGNATES
MAGNET -> MAGNETS
MAGNETIC -> MAGNETICS
MAGNETISE -> MAGNETISED,MAGNETISES,MAGNETISING
MAGNETIZATION -> MAGNETIZATIONS
MAGNETIZE -> MAGNETIZED,MAGNETIZING
MAGNETO -> MAGNETOS
MAGNETRON -> MAGNETRONS
MAGNIFICATION -> MAGNIFICATIONS
MAGNIFIER -> MAGNIFIERS
MAGNIFY -> MAGNIFIED,MAGNIFIES,MAGNIFYING
MAGNITUDE -> MAGNITUDES
MAGNOLIA -> MAGNOLIAS
MAGNUM -> MAGNUMS
MAGPIE -> MAGPIES
MAGYAR -> MAGYARS
MAHARAJA -> MAHARAJAS
MAHARAJAH -> MAHARAJAHS
MAHOUT -> MAHOUTS
MAID -> MAIDING,MAIDS
MAIDEN -> MAIDENS
MAIDSERVANT -> MAIDSERVANTS
MAIL -> MAILED,MAILING,MAILS
MAILBAG -> MAILBAGS
MAILBOX -> MAILBOXES
MAILER -> MAILERS
MAILING -> MAILINGS
MAILMERGE -> MAILMERGING
MAILSHOT -> MAILSHOTS,MAILSHOTTING
MAIM -> MAIMED,MAIMING,MAIMS
MAINFRAME -> MAINFRAMES
MAINLINE -> MAINLINES,MAINLINING
MAINPLANE -> MAINPLANES
MAINSPRING -> MAINSPRINGS
MAINSTAY -> MAINSTAYS
MAINSTREAM -> MAINSTREAMING,MAINSTREAMS
MAINTAIN -> MAINTAINED,MAINTAINING,MAINTAINS
MAINTAINER -> MAINTAINERS
MAISONETTE -> MAISONETTES
MAJESTY -> MAJESTIES
MAJOR -> MAJORS
MAJORE -> MAJORED,MAJORING
MAJORETTE -> MAJORETTES
MAJORITY -> MAJORITIES
MAKARIO -> MAKARIOS
MAKE -> MADE,MAKED,MAKEING,MAKES,MAKEST,MAKETH,MAKING
MAKER -> MAKERS
MAKING -> MAKINGS
MAKTOUM -> MAKTOUMS
MALABSORB -> MALABSORBED
MALADY -> MALADIES
MALAPROPISM -> MALAPROPISMS
MALAWIAN -> MALAWIANS
MALAY -> MALAYS
MALAYSIAN -> MALAYSIANS
MALCONTENT -> MALCONTENTS
MALE -> MALES
MALEFACTOR -> MALEFACTORS
MALEFFECT -> MALEFFECTS
MALEO -> MALEOS
MALFORMATION -> MALFORMATIONS
MALFUNCTION -> MALFUNCTIONED,MALFUNCTIONING,MALFUNCTIONS
MALIGN -> MALIGNED,MALIGNING
MALIGNANCY -> MALIGNANCIES
MALINGER -> MALINGERING
MALINGERER -> MALINGERERS
MALL -> MALLING,MALLS
MALLARD -> MALLARDS
MALLET -> MALLETS
MALLORY -> MALLORYS
MALLOW -> MALLOWS
MALPRACTICE -> MALPRACTICES
MALT -> MALTED,MALTING,MALTS
MALTHUSIAN -> MALTHUSIANS
MALTING -> MALTINGS
MALTREAT -> MALTREATED
MALTSTER -> MALTSTERS
MAM -> MAMS
MAMA -> MAMAS
MAMBA -> MAMBAS
MAMELUKE -> MAMELUKES
MAMLUK -> MAMLUKS
MAMMAL -> MAMMALS
MAMMOGRAM -> MAMMOGRAMS
MAMMOTH -> MAMMOTHS
MAN -> MANNED,MANNING,MANS,MEN
MANACLE -> MANACLED,MANACLES,MANACLING
MANAGE -> MANAGED,MANAGES,MANAGING
MANAGEMENT -> MANAGEMENTS
MANAGER -> MANAGERING,MANAGERS
MANATEE -> MANATEES
MANCHU -> MANCHUS
MANCUNIAN -> MANCUNIANS
MANDARIN -> MANDARINS
MANDATE -> MANDATED,MANDATES,MANDATING
MANDIBLE -> MANDIBLES
MANDOLIN -> MANDOLINS
MANDROID -> MANDROIDS
MANE -> MANES
MANGER -> MANGERS
MANGLE -> MANGLED,MANGLES,MANGLING
MANGO -> MANGOES,MANGOS
MANGOLD -> MANGOLDS
MANGONEL -> MANGONELS
MANGROVE -> MANGROVES
MANHANDLE -> MANHANDLED,MANHANDLES,MANHANDLING
MANHOLE -> MANHOLES
MANHOUR -> MANHOURS
MANIAC -> MANIACS
MANICURE -> MANICURED,MANICURES,MANICURING
MANIFEST -> MANIFESTED,MANIFESTING,MANIFESTS
MANIFESTATION -> MANIFESTATIONS
MANIFESTO -> MANIFESTOS
MANIFESTOE -> MANIFESTOES
MANIFOLD -> MANIFOLDING,MANIFOLDS
MANIKIN -> MANIKINS
MANIPULATE -> MANIPULATED,MANIPULATES,MANIPULATING
MANIPULATION -> MANIPULATIONS
MANIPULATOR -> MANIPULATORS
MANNEQUIN -> MANNEQUINS
MANNER -> MANNERS
MANNERISM -> MANNERISMS
MANOEUVR -> MANOEUVRED
MANOEUVRE -> MANOEUVRES,MANOEUVRING
MANOEUVRING -> MANOEUVRINGS
MANOMETE -> MANOMETER
MANOR -> MANORS
MANSERVANT -> MANSERVANTS,MENSERVANTS
MANSION -> MANSIONS
MANSIONE -> MANSIONES
MANTE -> MANTES
MANTELPIECE -> MANTELPIECES
MANTID -> MANTIDS
MANTLE -> MANTLED,MANTLES,MANTLING
MANTRA -> MANTRAS
MANUAL -> MANUALS
MANUALIST -> MANUALISTS
MANUFACTORY -> MANUFACTORIES,MANUFACTORYS
MANUFACTURE -> MANUFACTURED,MANUFACTURES,MANUFACTURING
MANUFACTURER -> MANUFACTURERS
MANURE -> MANURED,MANURES,MANURING
MANUSCRIPT -> MANUSCRIPTS
MANYATTA -> MANYATTAS
MAOIST -> MAOISTS
MAP -> MAPPED,MAPPING,MAPS
MAPLE -> MAPLES
MAPPING -> MAPPINGS
MAPUNIT -> MAPUNITS
MAQUETTE -> MAQUETTES
MAQUILA -> MAQUILAS
MAQUILADORA -> MAQUILADORAS
MAR -> MARRED,MARRING,MARS
MARACA -> MARACAS
MARATHON -> MARATHONS
MARATHONER -> MARATHONERS
MARAUD -> MARAUDED,MARAUDING
MARAUDER -> MARAUDERS
MARBLE -> MARBLES,MARBLING
MARCH -> MARCHED,MARCHES,MARCHING
MARCHER -> MARCHERS
MARCOSE -> MARCOSES
MARE -> MARES
MARENCH -> MARENCHES
MARGARINE -> MARGARINES
MARGIN -> MARGINS
MARGINAL -> MARGINALS
MARGINALISE -> MARGINALISED,MARGINALISES,MARGINALISING
MARGINALIZE -> MARGINALIZED,MARGINALIZES,MARGINALIZING
MARGUERITE -> MARGUERITES
MARIGOLD -> MARIGOLDS
MARINA -> MARINAS
MARINADE -> MARINADED,MARINADES,MARINADING
MARINATE -> MARINATED,MARINATING
MARINE -> MARINES
MARINER -> MARINERS
MARIONETTE -> MARIONETTES
MARK -> MARKED,MARKING,MARKS
MARKER -> MARKERS
MARKET -> MARKETED,MARKETS
MARKETE -> MARKETING
MARKETEER -> MARKETEERS
MARKETER -> MARKETERS
MARKETING -> MARKETINGS
MARKETMAKER -> MARKETMAKERS
MARKETPLACE -> MARKETPLACES
MARKING -> MARKINGS
MARKIO -> MARKIOS
MARKSMAN -> MARKSMEN
MARKSTONE -> MARKSTONES
MARL -> MARLED,MARLS
MARMALADE -> MARMALADES
MARMOSET -> MARMOSETS
MARMOT -> MARMOTS
MARNY -> MARNIER
MARONITE -> MARONITES
MAROON -> MAROONED,MAROONING,MAROONS
MARQUE -> MARQUES
MARQUEE -> MARQUEES
MARQUESS -> MARQUESSES
MARRIAGE -> MARRIAGES
MARRIED -> MARRIEDS
MARRON -> MARRONS
MARROW -> MARROWS
MARRY -> MARRIED,MARRIES,MARRYED,MARRYING
MARSH -> MARSHES
MARSHAL -> MARSHALLED,MARSHALLING,MARSHALS
MARSHALL -> MARSHALLS
MARSHLAND -> MARSHLANDS
MARSHMALLOW -> MARSHMALLOWS
MARSUPIAL -> MARSUPIALS
MART -> MARTS
MARTEN -> MARTENS
MARTIAL -> MARTIALLED,MARTIALS
MARTIAN -> MARTIANS
MARTIGUE -> MARTIGUES
MARTIN -> MARTINS
MARTINI -> MARTINIS
MARTYR -> MARTYRED,MARTYRING,MARTYRS
MARTYRDOM -> MARTYRDOMS
MARVEL -> MARVELLED,MARVELLING,MARVELS
MARXISM -> MARXISMS
MARXIST -> MARXISTS
MASCOT -> MASCOTS
MASCULINITY -> MASCULINITIES
MASER -> MASERS
MASH -> MASHED,MASHES,MASHING
MASHER -> MASHERS
MASK -> MASKED,MASKING,MASKS
MASOCHIST -> MASOCHISTS
MASON -> MASONED,MASONS
MASQUE -> MASQUES
MASQUERADE -> MASQUERADED,MASQUERADES,MASQUERADING
MASS -> MASSED,MASSES,MASSING
MASSACR -> MASSACRED,MASSACRING
MASSACRE -> MASSACRES
MASSAGE -> MASSAGED,MASSAGES,MASSAGING
MASSEUR -> MASSEURS
MASSEUSE -> MASSEUSES
MASSIF -> MASSIFS
MAST -> MASTED,MASTS
MASTER -> MASTERED,MASTERING,MASTERS
MASTERCLASS -> MASTERCLASSES
MASTERMIND -> MASTERMINDED,MASTERMINDING,MASTERMINDS
MASTERPIECE -> MASTERPIECES
MASTERSINGER -> MASTERSINGERS
MASTERWORK -> MASTERWORKS
MASTHEAD -> MASTHEADS
MASTICATE -> MASTICATED,MASTICATES,MASTICATING
MASTIFF -> MASTIFFS
MASTURBATE -> MASTURBATED,MASTURBATES,MASTURBATING
MAT -> MATS,MATTED,MATTING
MATCH -> MATCHED,MATCHES,MATCHING
MATCHBOX -> MATCHBOXES
MATCHFACT -> MATCHFACTS
MATCHING -> MATCHINGS
MATCHMAKE -> MATCHMAKING
MATCHMAKER -> MATCHMAKERS
MATCHMAN -> MATCHMEN
MATCHSTICK -> MATCHSTICKS
MATE -> MATED,MATES,MATING
MATERIAL -> MATERIALS
MATERIALISE -> MATERIALISED,MATERIALISES,MATERIALISING
MATERIALIST -> MATERIALISTS
MATERIALIZE -> MATERIALIZED,MATERIALIZES,MATERIALIZING
MATHEMATICIAN -> MATHEMATICIANS
MATHEW -> MATHEWS
MATINEE -> MATINEES
MATING -> MATINGS
MATISS -> MATISSES
MATRIARCH -> MATRIARCHS
MATRICULATE -> MATRICULATED,MATRICULATING
MATRILINE -> MATRILINES
MATRIX -> MATRICES,MATRIXED,MATRIXES
MATRON -> MATRONS
MATTE -> MATTES
MATTER -> MATTERED,MATTERING,MATTERS
MATTOCK -> MATTOCKS
MATTRESS -> MATTRESSES
MATURE -> MATURED,MATURER,MATURES,MATURING
MATURER -> MATURERS
MATURITY -> MATURITIES
MATZO -> MATZOS
MAUL -> MAULED,MAULING,MAULS
MAUNDER -> MAUNDERED,MAUNDERING
MAURITANIAN -> MAURITANIANS
MAUSOLEUM -> MAUSOLEUMS
MAVERICK -> MAVERICKS
MAXIM -> MAXIMS
MAXIMISE -> MAXIMISED,MAXIMISES,MAXIMISING
MAXIMIZE -> MAXIMIZED,MAXIMIZES,MAXIMIZING
MAXIMIZER -> MAXIMIZERS
MAXIMUM -> MAXIMA,MAXIMUMS
MAXT -> MAXTED
MAY -> MAYS
MAYBE -> MAYBES
MAYFLY -> MAYFLIES
MAYOR -> MAYORS
MAYORALTY -> MAYORALTIES
MAYORSHIP -> MAYORSHIPS
MAZE -> MAZED,MAZES,MAZING
MAZURKA -> MAZURKAS
MB -> MBEST,MBS
MBA -> MBAS
MBE -> MBES
MBO -> MBOS
MBYTE -> MBYTES
MC -> MCS
MD -> MDS
MDB -> MDBS
ME -> MES
MEADOW -> MEADOWS
MEADOWLAND -> MEADOWLANDS
MEAL -> MEALS
MEALTIME -> MEALTIMES
MEAN -> MEANED,MEANER,MEANEST,MEANING,MEANS,MEANT
MEANDER -> MEANDERED,MEANDERING,MEANDERS
MEANDERING -> MEANDERINGS
MEANING -> MEANINGS
MEANNESS -> MEANNESSES
MEASURE -> MEASURED,MEASURES,MEASURING
MEASUREMENT -> MEASUREMENTS
MEAT -> MEATING,MEATS
MEATBALL -> MEATBALLS
MEATY -> MEATIER
MEAULNE -> MEAULNES
MECCA -> MECCAS
MECHANIC -> MECHANICS
MECHANICAL -> MECHANICALS
MECHANISM -> MECHANISMS
MECHANIZE -> MECHANIZED,MECHANIZING
MECHATRONIC -> MECHATRONICS
MECHONOID -> MECHONOIDS
MEDAL -> MEDALLING,MEDALS
MEDALLION -> MEDALLIONS
MEDALLIST -> MEDALLISTS
MEDDLE -> MEDDLED,MEDDLES,MEDDLING
MEDDLER -> MEDDLERS
MEDE -> MEDES
MEDIAN -> MEDIANS
MEDIATE -> MEDIATED,MEDIATES,MEDIATING
MEDIATION -> MEDIATIONS
MEDIATOR -> MEDIATORS
MEDIC -> MEDICS
MEDICAL -> MEDICALS
MEDICAMENT -> MEDICAMENTS
MEDICATE -> MEDICATED,MEDICATES,MEDICATING
MEDICATION -> MEDICATIONS
MEDICINE -> MEDICINES,MEDICINING
MEDIEVALIST -> MEDIEVALISTS
MEDIOCRITY -> MEDIOCRITIES
MEDITATE -> MEDITATED,MEDITATES,MEDITATING
MEDITATION -> MEDITATIONS
MEDIUM -> MEDIUMS
MEDJAY -> MEDJAYS
MEDRESE -> MEDRESES
MEEK -> MEEKER,MEEKEST
MEERKAT -> MEERKATS
MEET -> MEETED,MEETEST,MEETING,MEETS,MET
MEETING -> MEETINGS
MEGABIT -> MEGABITS
MEGABUCK -> MEGABUCKS
MEGABYTE -> MEGABYTES
MEGACRYST -> MEGACRYSTS
MEGALITH -> MEGALITHS
MEGAPHONE -> MEGAPHONES
MEGARIAN -> MEGARIANS
MEGASTAR -> MEGASTARS
MEGASTORE -> MEGASTORES
MEGATAPE -> MEGATAPES
MEGATON -> MEGATONS
MEGATONNE -> MEGATONNES
MEGATREND -> MEGATRENDS
MEGAWATT -> MEGAWATTS
MEHFIL -> MEHFILS
MEK -> MEKS
MEKON -> MEKONS
MELA -> MELAS
MELANESIAN -> MELANESIANS
MELANISM -> MELANISMS
MELANOCYTE -> MELANOCYTES
MELANOMA -> MELANOMAS
MELD -> MELDED,MELDING,MELDS
MELGE -> MELGES
MELLOW -> MELLOWED,MELLOWER,MELLOWING,MELLOWS
MELODRAMA -> MELODRAMAS
MELODY -> MELODIES
MELON -> MELONS
MELT -> MELTED,MELTING,MELTS
MELTWATE -> MELTWATER
MEMBER -> INDEPENDENTS,MEMBERED,MEMBERING,MEMBERS
MEMBERSHIP -> MEMBERSHIPS
MEMBRANE -> MEMBRANES
MEME -> MEMES
MEMENTO -> MEMENTOES,MEMENTOS
MEMO -> MEMOS
MEMOIR -> MEMOIRS
MEMORANDUM -> MEMORANDA,MEMORANDUMS
MEMORIAL -> MEMORIALS
MEMORIALISE -> MEMORIALISED,MEMORIALISING
MEMORISE -> MEMORISED,MEMORISES,MEMORISING
MEMORIZE -> MEMORIZED,MEMORIZES,MEMORIZING
MEMORY -> MEMORIES
MEN -> MENS
MENACE -> MENACED,MENACES,MENACING
MENAGERY -> MENAGERIES
MEND -> MENDED,MENDING,MENDS
MENDER -> MENDERS
MENESE -> MENESES
MENHIR -> MENHIRS
MENIAL -> MENIALS
MENNONITE -> MENNONITES
MENSE -> MENSES
MENSHEVIK -> MENSHEVIKS
MENSTRUATE -> MENSTRUATES,MENSTRUATING
MENTALITY -> MENTALITIES
MENTION -> MENTIONED,MENTIONING,MENTIONS
MENTOR -> MENTORS
MENTORE -> MENTORED,MENTORING
MENU -> MENUS
MEOW -> MEOWED,MEOWING,MEOWS
MEP -> MEPS
MERCENARY -> MERCENARIES
MERCER -> MERCERS
MERCHANDISE -> MERCHANDISED,MERCHANDISING
MERCHANDISER -> MERCHANDISERS
MERCHANT -> MERCHANTING,MERCHANTS
MERCHANTMAN -> MERCHANTMEN
MERCIAN -> MERCIANS
MERCURIAL -> MERCURIALS
MERCY -> MERCIED,MERCIES
MERE -> MERES,MEREST
MERGANSER -> MERGANSERS
MERGE -> MERGED,MERGES,MERGING
MERGER -> MERGERS
MERIDIAN -> MERIDIANS
MERINGUE -> MERINGUES
MERIT -> MERITED,MERITING,MERITS
MERITOCRAT -> MERITOCRATS
MERK -> MERKS
MERKUT -> MERKUTS
MERMAID -> MERMAIDS
MEROVINGIAN -> MEROVINGIANS
MERRY -> MERRIER,MERRIEST
MERSEYSIDER -> MERSEYSIDERS
MESA -> MESAS
MESH -> MESHED,MESHES,MESHING
MESKHETIAN -> MESKHETIANS
MESMERISE -> MESMERISED,MESMERISING
MESMERIZE -> MESMERIZED,MESMERIZES,MESMERIZING
MESON -> MESONS
MESS -> MESSED,MESSES,MESSING
MESSAGE -> MESSAGED,MESSAGES,MESSAGING
MESSENGER -> MESSENGERS
MESSERSCHMITT -> MESSERSCHMITTS
MESSIAH -> MESSIAHS
MESSIEUR -> MESSIEURS
MESSY -> MESSIER
MESTIZO -> MESTIZOS
MET -> METS
METABOLISE -> METABOLISED,METABOLISING
METABOLITE -> METABOLITES
METABOLIZE -> METABOLIZED,METABOLIZES,METABOLIZING
METAL -> METALLED,METALLING,METALS
METALLER -> METALLERS
METALLOPROTEINASE -> METALLOPROTEINASES
METALLURGIST -> METALLURGISTS
METALWORKER -> METALWORKERS
METAMORPHOSE -> METAMORPHOSED,METAMORPHOSES,METAMORPHOSING
METAPHASE -> METAPHASES
METAPHOR -> METAPHORS
METAPHYSIC -> METAPHYSICS
METAPHYSICIAN -> METAPHYSICIANS
METAPODIAL -> METAPODIALS
METASEDIMENT -> METASEDIMENTS
METASOMITE -> METASOMITES
METASTASE -> METASTASES
METAZOAN -> METAZOANS
METE -> METED,METES,METING
METEOR -> METEORS
METEORITE -> METEORITES
METEOROLOGIST -> METEOROLOGISTS
METER -> METERED,METERING,METERS
METH -> METHS
METHACRYLATE -> METHACRYLATES
METHANOGEN -> METHANOGENS
METHOD -> METHODS
METHODIST -> METHODISTS
METHODOLOGY -> METHODOLOGIES
METHYLATE -> METHYLATED,METHYLATES
METHYLTRANSFERASE -> METHYLTRANSFERASES
METOPE -> METOPES
METRE -> METRES
METRIC -> METRICS
METRO -> METROS
METROPOLIS -> METROPOLISES
MEVLEVIYET -> MEVLEVIYETS
MEW -> MEWED,MEWING,MEWS
MEXICAN -> MEXICANS
MGLUR -> MGLURS
MIA -> MIAS
MIAOW -> MIAOWED,MIAOWING,MIAOWS
MIASM -> MIASMS
MIASMA -> MIASMAS
MIC -> MICS
MICA -> MICAS
MICELLE -> MICELLES
MICRO -> MICROS
MICROBE -> MICROBES
MICROBIOLOGIST -> MICROBIOLOGISTS
MICROCHIP -> MICROCHIPS
MICROCOMPUTE -> MICROCOMPUTING
MICROCOMPUTER -> MICROCOMPUTERS
MICROCONTROLLER -> MICROCONTROLLERS
MICROCOSM -> MICROCOSMS
MICROECONOMIC -> MICROECONOMICS
MICROELECTRODE -> MICROELECTRODES
MICROFIBRE -> MICROFIBRES
MICROFILAMENT -> MICROFILAMENTS
MICROFILM -> MICROFILMED,MICROFILMING,MICROFILMS
MICROFORM -> MICROFORMS
MICROFOSSIL -> MICROFOSSILS
MICROGRAM -> MICROGRAMS
MICROGRAMME -> MICROGRAMMES
MICROGRAPH -> MICROGRAPHS
MICROINJECT -> MICROINJECTED
MICROKERNEL -> MICROKERNELS
MICROLIGHT -> MICROLIGHTS
MICROMETER -> MICROMETERS
MICROMETRE -> MICROMETRES
MICRON -> MICRONS
MICROORGANISM -> MICROORGANISMS
MICROPARTICLE -> MICROPARTICLES
MICROPHONE -> MICROPHONES
MICROPIPETTE -> MICROPIPETTES
MICROPROCESSOR -> MICROPROCESSORS
MICROPROGRAM -> MICROPROGRAMMED,MICROPROGRAMMING,MICROPROGRAMS
MICROSCOPE -> MICROSCOPES,MICROSCOPING
MICROSECOND -> MICROSECONDS
MICROSYSTEM -> MICROSYSTEMS
MICROTUBULE -> MICROTUBULES
MICROVOLT -> MICROVOLTS
MICROWAVE -> MICROWAVED,MICROWAVES,MICROWAVING
MID -> MIDDER,MIDDEST,MIDS
MIDDEN -> MIDDENS
MIDDLE -> MIDDLED,MIDDLES
MIDDLEMAN -> MIDDLEMEN
MIDFIELDER -> MIDFIELDERS
MIDGE -> MIDGES
MIDGET -> MIDGETS
MIDIANITE -> MIDIANITES
MIDLAND -> MIDLANDER,MIDLANDS
MIDLANDER -> MIDLANDERS
MIDRIP -> MIDRIPS
MIDSHIP -> MIDSHIPS
MIDSHIPMAN -> MIDSHIPMEN
MIDSOLE -> MIDSOLES
MIDSPREAD -> MIDSPREADS
MIDWIVE -> MIDWIVES
MIFF -> MIFFED
MIG -> MIGS
MIGHTY -> MIGHTIER,MIGHTIEST
MIGRAINE -> MIGRAINES
MIGRAN -> MIGRANS
MIGRANT -> MIGRANTS
MIGRATE -> MIGRATED,MIGRATES,MIGRATING
MIGRATION -> MIGRATIONS
MIKE -> MIKED,MIKES,MIKING
MIL -> MILS
MILD -> MILDER,MILDEST,MILDS
MILDEW -> MILDEWED,MILDEWS
MILE -> MILER,MILES,MILING
MILEAGE -> MILEAGES
MILER -> MILERS
MILESTONE -> MILESTONES
MILIEU -> MILIEUS
MILITANT -> MILITANTS
MILITARIST -> MILITARISTS
MILITATE -> MILITATED,MILITATES,MILITATING
MILITE -> MILITES
MILITIA -> MILITIAS
MILITIAMAN -> MILITIAMEN
MILK -> MILKED,MILKING,MILKS
MILKER -> MILKERS
MILKMAID -> MILKMAIDS
MILKMAN -> MILKMEN
MILL -> MILLED,MILLING,MILLS
MILLENNIUM -> MILLENNIUMS
MILLER -> MILLERS
MILLESIMAL -> MILLESIMALS
MILLET -> MILLETS
MILLIAMP -> MILLIAMPS
MILLIBAR -> MILLIBARS
MILLIGRAM -> MILLIGRAMS
MILLIGRAMME -> MILLIGRAMMES
MILLILITRE -> MILLILITRES
MILLIMETRE -> MILLIMETRES
MILLINER -> MILLINERS
MILLIONAIRE -> MILLIONAIRES
MILLIONTH -> MILLIONTHS
MILLIPEDE -> MILLIPEDES
MILLISECOND -> MILLISECONDS
MILLISIEVERT -> MILLISIEVERTS
MILLIVOLT -> MILLIVOLTS
MILLSTONE -> MILLSTONES
MILLWRIGHT -> MILLWRIGHTS
MILPITA -> MILPITAS
MILTIADE -> MILTIADES
MIME -> MIMED,MIMES,MIMING
MIMIC -> MIMICS
MIMICK -> MIMICKED,MIMICKING,MIMICKS
MIN -> MINS
MINARET -> MINARETS
MINCE -> MINCED,MINCES,MINCING
MIND -> MINDED,MINDING,MINDS
MINDER -> MINDERS
MINE -> MINED,MINES,MINING
MINEFIELD -> MINEFIELDS
MINER -> MINERS
MINERAL -> MINERALS
MINERALISE -> MINERALISED,MINERALISING
MINERALOGY -> MINERALOGIES
MINESHAFT -> MINESHAFTS
MINESWEEPER -> MINESWEEPERS
MINEWORKER -> MINEWORKERS
MINGLE -> MINGLED,MINGLES,MINGLING
MINI -> MINIS
MINIATURE -> MINIATURES
MINIATURISE -> MINIATURISED,MINIATURISING
MINIATURIST -> MINIATURISTS
MINIATURIZE -> MINIATURIZED
MINIBUSE -> MINIBUSES
MINICELL -> MINICELLS
MINICLINIC -> MINICLINICS
MINICOMPUTER -> MINICOMPUTERS
MINIGRAM -> MINIGRAMS
MINIM -> MINIMS
MINIMISE -> MINIMISED,MINIMISES,MINIMISING
MINIMIZE -> MINIMIZED,MINIMIZES,MINIMIZING
MINIMUM -> MINIMA,MINIMUMS
MINION -> MINIONS
MINISKIRT -> MINISKIRTS
MINISTER -> MINISTERED,MINISTERING,MINISTERS
MINISTERIALE -> MINISTERIALES
MINISTRATION -> MINISTRATIONS
MINISTRY -> MINISTRIES
MINISUPERCOMPUTER -> MINISUPERCOMPUTERS
MINK -> MINKS
MINNOW -> MINNOWS
MINNY -> MINNIES
MINOAN -> MINOANS
MINOR -> MINORS
MINORITY -> MINORITIES
MINPIN -> MINPINS
MINSTER -> MINSTERS
MINSTREL -> MINSTRELS
MINT -> MINTED,MINTING,MINTS
MINUET -> MINUETS
MINUS -> MINUSES
MINUSE -> MINUSES
MINUTE -> MINUTED,MINUTES,MINUTEST,MINUTING
MINUTEMAN -> MINUTEMEN
MINUTIA -> MINUTIAE
MIRA -> MIRAS
MIRACLE -> MIRACLES
MIRAGE -> MIRAGES
MIRE -> MIRED,MIRES,MIRING
MIRROR -> MIRRORED,MIRRORS
MIRRORE -> MIRRORING
MIRRORSHADE -> MIRRORSHADES
MISADVENTURE -> MISADVENTURES
MISALIGN -> MISALIGNED,MISALIGNING
MISALIGNMENT -> MISALIGNMENTS
MISAPPLY -> MISAPPLIED,MISAPPLIES,MISAPPLYING
MISAPPREHENSION -> MISAPPREHENSIONS
MISAPPROPRIATE -> MISAPPROPRIATED,MISAPPROPRIATES,MISAPPROPRIATING
MISBEHAVE -> MISBEHAVED,MISBEHAVES,MISBEHAVING
MISCALCULATE -> MISCALCULATED,MISCALCULATES,MISCALCULATING
MISCALCULATION -> MISCALCULATIONS
MISCARRIAGE -> MISCARRIAGES
MISCARRY -> MISCARRIED,MISCARRIES,MISCARRYING
MISCELLANY -> MISCELLANIES
MISCHIEF -> MISCHIEFING,MISCHIEFS
MISCLASSIFY -> MISCLASSIFIED,MISCLASSIFYING
MISCONCEIVE -> MISCONCEIVED,MISCONCEIVES
MISCONCEPTION -> MISCONCEPTIONS
MISCONSTRUE -> MISCONSTRUED,MISCONSTRUES,MISCONSTRUING
MISCREANT -> MISCREANTS
MISCUE -> MISCUED,MISCUES
MISDEED -> MISDEEDS
MISDEMEANOUR -> MISDEMEANOURS
MISDESCRIBE -> MISDESCRIBED,MISDESCRIBES
MISDESCRIPTION -> MISDESCRIPTIONS
MISDIAGNOSE -> MISDIAGNOSED
MISDIRECT -> MISDIRECTED,MISDIRECTING,MISDIRECTS
MISER -> MISERS
MISERICORD -> MISERICORDS
MISERVER -> MISERVERS
MISERY -> MISERIES
MISFILE -> MISFILED,MISFILING
MISFIRE -> MISFIRED,MISFIRES,MISFIRING
MISFIT -> MISFITS,MISFITTING
MISFORTUNE -> MISFORTUNES
MISGIVING -> MISGIVINGS
MISGUIDE -> MISGUIDED,MISGUIDING
MISHANDLE -> MISHANDLED,MISHANDLES,MISHANDLING
MISHAP -> MISHAPS
MISIDENTIFY -> MISIDENTIFIED,MISIDENTIFIES
MISINFORM -> MISINFORMED,MISINFORMING
MISINTERPRET -> MISINTERPRETED,MISINTERPRETS
MISINTERPRETATION -> MISINTERPRETATIONS
MISINTERPRETE -> MISINTERPRETING
MISJUDGE -> MISJUDGED,MISJUDGES,MISJUDGING
MISJUDGEMENT -> MISJUDGEMENTS
MISJUDGMENT -> MISJUDGMENTS
MISKICK -> MISKICKED,MISKICKS
MISLABEL -> MISLABELLED,MISLABELLING
MISLAY -> MISLAID,MISLAYING,MISLAYS
MISLEAD -> MISLEADING,MISLEADS,MISLED
MISMANAGE -> MISMANAGED,MISMANAGING
MISMATCH -> MISMATCHED,MISMATCHES,MISMATCHING
MISNAME -> MISNAMED,MISNAMES,MISNAMING
MISOGYNIST -> MISOGYNISTS
MISPERCEPTION -> MISPERCEPTIONS
MISPLACE -> MISPLACED,MISPLACES,MISPLACING
MISPRICE -> MISPRICED,MISPRICING
MISPRICING -> MISPRICINGS
MISPRINT -> MISPRINTED,MISPRINTS
MISPRONOUNCE -> MISPRONOUNCED,MISPRONOUNCING
MISPRONUNCIATION -> MISPRONUNCIATIONS
MISQUOTE -> MISQUOTED,MISQUOTES,MISQUOTING
MISREAD -> MISREADING,MISREADS
MISREADING -> MISREADINGS
MISREPORT -> MISREPORTED,MISREPORTING,MISREPORTS
MISREPRESENT -> MISREPRESENTED,MISREPRESENTING,MISREPRESENTS
MISREPRESENTATION -> MISREPRESENTATIONS
MISS -> MISSED,MISSES,MISSING
MISSAL -> MISSALS
MISSILE -> MISSILES
MISSION -> MISSIONS
MISSIONARY -> MISSIONARIES
MISSIONER -> MISSIONERS
MISSIVE -> MISSIVES
MISSPEL -> MISSPELLED,MISSPELLING
MISSPELLING -> MISSPELLINGS
MISSTATEMENT -> MISSTATEMENTS
MIST -> MISTED,MISTING,MISTS
MISTAKE -> MISTAKEN,MISTAKES,MISTAKING,MISTOOK
MISTIME -> MISTIMED,MISTIMING
MISTREAT -> MISTREATED,MISTREATING,MISTREATS
MISTRESS -> MISTRESSED,MISTRESSES
MISTRUST -> MISTRUSTED,MISTRUSTING,MISTRUSTS
MISUNDERSTAND -> MISUNDERSTANDING,MISUNDERSTANDS,MISUNDERSTOOD
MISUNDERSTANDING -> MISUNDERSTANDINGS
MISUSE -> MISUSED,MISUSES,MISUSING
MISUSER -> MISUSERS
MITE -> MITES
MITIGATE -> MITIGATED,MITIGATES,MITIGATING
MITOGEN -> MITOGENS
MITR -> MITRING
MITRE -> MITREING,MITRES
MITT -> MITTS
MITTEN -> MITTENED,MITTENS
MIX -> MIXED,MIXES,MIXING
MIXER -> MIXERS
MIXTURE -> MIXTURES
ML -> MLS
MM -> MMS
MNE -> MNES
MNEMONIC -> MNEMONICS
MO -> MOS
MOA -> MOAS
MOAN -> MOANED,MOANING,MOANS
MOANER -> MOANERS
MOAT -> MOATS
MOB -> MOBBED,MOBBING,MOBS
MOBILE -> MOBILES
MOBILISE -> MOBILISED,MOBILISES,MOBILISING
MOBILIZE -> MOBILIZED,MOBILIZES,MOBILIZING
MOBSTER -> MOBSTERS
MOCCASIN -> MOCCASINS
MOCK -> MOCKED,MOCKING,MOCKS
MOD -> MODDED,MODDING,MODS
MODAL -> MODALS
MODALITY -> MODALITIES
MODE -> MODES
MODEL -> MODELLED,MODELLING,MODELS
MODELE -> MODELED,MODELING
MODELLER -> MODELLERS
MODEM -> MODEMS
MODERATE -> MODERATED,MODERATES,MODERATING
MODERATION -> MODERATIONS
MODERATOR -> MODERATORS
MODERN -> MODERNS
MODERNE -> MODERNES
MODERNISATION -> MODERNISATIONS
MODERNISE -> MODERNISED,MODERNISES,MODERNISING
MODERNISM -> MODERNISMS
MODERNIST -> MODERNISTS
MODERNIZE -> MODERNIZED,MODERNIZING
MODERNIZER -> MODERNIZERS
MODIFICATION -> MODIFICATIONS
MODIFIER -> MODIFIERS
MODIFY -> MODIFIED,MODIFIES,MODIFYING
MODULATE -> MODULATED,MODULATES,MODULATING
MODULATION -> MODULATIONS
MODULATOR -> MODULATORS
MODULE -> MODULES
MODULUS -> MODULI
MOGGIE -> MOGGIES
MOGUL -> MOGULS
MOHAWK -> MOHAWKS
MOHICAN -> MOHICANS
MOIETY -> MOIETIES
MOIST -> MOISTER
MOISTEN -> MOISTENED,MOISTENING,MOISTENS
MOISTURISE -> MOISTURISED,MOISTURISES,MOISTURISING
MOISTURISER -> MOISTURISERS
MOLAR -> MOLARS
MOLDAVIAN -> MOLDAVIANS
MOLE -> MOLES
MOLECULE -> MOLECULES
MOLEHILL -> MOLEHILLS
MOLEST -> MOLESTED,MOLESTING
MOLESTER -> MOLESTERS
MOLLI -> MOLLIS
MOLLIFY -> MOLLIFIED,MOLLIFYING
MOLLUSC -> MOLLUSCS
MOLLYCODDLE -> MOLLYCODDLED,MOLLYCODDLING
MOMENT -> MOMENTS
MONAD -> MONADS
MONARCH -> MONARCHS
MONARCHIST -> MONARCHISTS
MONARCHY -> MONARCHIES
MONASTERY -> MONASTERIES
MONDAY -> MONDAYS
MONETARIST -> MONETARISTS
MONEY -> MONEYED,MONEYS
MONEYBAG -> MONEYBAGS
MONEYCHANGER -> MONEYCHANGERS
MONEYER -> MONEYERS
MONEYLENDER -> MONEYLENDERS
MONEYMAN -> MONEYMEN
MONEYSPINNER -> MONEYSPINNERS
MONGER -> MONGERING,MONGERS
MONGOL -> MONGOLS
MONGOLIAN -> MONGOLIANS
MONGOOSE -> MONGOOSES
MONGREL -> MONGRELS
MONITOR -> MONITORED,MONITORING,MONITORS
MONK -> MONKS
MONKEE -> MONKEES
MONKEY -> MONKEYED,MONKEYING,MONKEYS
MONOCHROME -> MONOCHROMED,MONOCHROMES
MONOCOTYLEDON -> MONOCOTYLEDONS
MONOCULTURE -> MONOCULTURES
MONOCYTE -> MONOCYTES
MONOGRAM -> MONOGRAMMED,MONOGRAMS
MONOGRAPH -> MONOGRAPHS
MONOLAYER -> MONOLAYERS
MONOLINGUAL -> MONOLINGUALS
MONOLITH -> MONOLITHS
MONOLOGUE -> MONOLOGUES,MONOLOGUING
MONOMER -> MONOMERS
MONOPLANE -> MONOPLANES
MONOPOLE -> MONOPOLES
MONOPOLISE -> MONOPOLISED,MONOPOLISES,MONOPOLISING
MONOPOLIST -> MONOPOLISTS
MONOPOLIZE -> MONOPOLIZED,MONOPOLIZES,MONOPOLIZING
MONOPOLY -> MONOPOLIES
MONOSYLLABLE -> MONOSYLLABLES
MONOTONE -> MONOTONES
MONOTYPE -> MONOTYPES
MONOUNSATURATE -> MONOUNSATURATED,MONOUNSATURATES
MONSOON -> MONSOONS
MONSTER -> MONSTERING,MONSTERS
MONSTROSITY -> MONSTROSITIES
MONTAGE -> MONTAGES
MONTENEGRIN -> MONTENEGRINS
MONTFORTIAN -> MONTFORTIANS
MONTH -> MONTHS
MONTHLY -> MONTHLIES
MONTONERO -> MONTONEROS
MONUMENT -> MONUMENTS
MONY -> MONIES
MOO -> MOOING,MOOS
MOOCH -> MOOCHED,MOOCHES,MOOCHING
MOOD -> MOODS
MOODY -> MOODIER,MOODIEST,MOODYS
MOOE -> MOOED
MOON -> MOONED,MOONING,MOONS
MOONBEAM -> MOONBEAMS
MOONLIGHT -> MOONLIGHTED,MOONLIGHTING,MOONLIGHTS
MOONSTONE -> MOONSTONES
MOONY -> MOONIES
MOOR -> MOORED,MOORING,MOORS
MOORHEN -> MOORHENS
MOORING -> MOORINGS
MOORLAND -> MOORLANDS
MOOT -> MOOTED,MOOTER,MOOTING,MOOTS
MOP -> MOPPED,MOPPING,MOPS
MOPE -> MOPED,MOPES,MOPING
MOPED -> MOPEDS
MORAINE -> MORAINES
MORAL -> MORALS
MORALE -> MORALES
MORALISE -> MORALISED,MORALISES,MORALISING
MORALIST -> MORALISTS
MORALITY -> MORALITIES
MORALIZE -> MORALIZED,MORALIZING
MORATORIUM -> MORATORIUMS
MORAVIAN -> MORAVIANS
MORE -> MORES
MOREL -> MORELS
MORMAER -> MORMAERS
MORMON -> MORMONS
MORNING -> MORNINGS
MOROCCAN -> MOROCCANS
MORON -> MORONS
MORPH -> MORPHS
MORPHEME -> MORPHEMES
MORPHOLOGIST -> MORPHOLOGISTS
MORPHOLOGY -> MORPHOLOGIES
MORSEL -> MORSELS
MORTAL -> MORTALS
MORTALITY -> MORTALITIES
MORTAR -> MORTARS
MORTARE -> MORTARED,MORTARING
MORTGAGE -> MORTGAGED,MORTGAGES,MORTGAGING
MORTGAGEE -> MORTGAGEES
MORTGAGOR -> MORTGAGORS
MORTIFY -> MORTIFIED,MORTIFIES,MORTIFYING
MORTISE -> MORTISED,MORTISES,MORTISING
MOSAIC -> MOSAICS
MOSAICIST -> MOSAICISTS
MOSEY -> MOSEYED,MOSEYING,MOSEYS
MOSFET -> MOSFETS
MOSLEM -> MOSLEMS
MOSQUE -> MOSQUES
MOSQUITO -> MOSQUITOS
MOSQUITOE -> MOSQUITOES
MOSS -> MOSSES
MOSSTROOPER -> MOSSTROOPERS
MOT -> MOTS
MOTE -> MOTED,MOTER,MOTES
MOTEL -> MOTELS
MOTET -> MOTETS
MOTH -> MOTHS
MOTHBAL -> MOTHBALLED,MOTHBALLING
MOTHBALL -> MOTHBALLS
MOTHER -> MOTHERED,MOTHERING,MOTHERS
MOTHERBOARD -> MOTHERBOARDS
MOTHERFUCKER -> MOTHERFUCKERS
MOTIF -> MOTIFS
MOTION -> MOTIONED,MOTIONING,MOTIONS
MOTIVATE -> MOTIVATED,MOTIVATES,MOTIVATING
MOTIVATION -> MOTIVATIONS
MOTIVATOR -> MOTIVATORS
MOTIVE -> MOTIVES
MOTOR -> MOTORED,MOTORS
MOTORBIKE -> MOTORBIKES,MOTORBIKING
MOTORBOAT -> MOTORBOATS
MOTORCADE -> MOTORCADED,MOTORCADES
MOTORCAR -> MOTORCARS
MOTORCYCLE -> MOTORCYCLES
MOTORCYCLIST -> MOTORCYCLISTS
MOTORE -> MOTORING
MOTORHOME -> MOTORHOMES
MOTORIST -> MOTORISTS
MOTORIZE -> MOTORIZED
MOTOROPTION -> MOTOROPTIONS
MOTORSPORT -> MOTORSPORTS
MOTORWAGON -> MOTORWAGONS
MOTORWAY -> MOTORWAYS
MOTTLE -> MOTTLES,MOTTLING
MOTTO -> MOTTOS
MOTTOE -> MOTTOES
MOULD -> MOULDED,MOULDING,MOULDS
MOULDER -> MOULDERED,MOULDERING,MOULDERS
MOULDING -> MOULDINGS
MOULE -> MOULES
MOULT -> MOULTED,MOULTING,MOULTS
MOUND -> MOUNDED,MOUNDING,MOUNDS
MOUNT -> MOUNTED,MOUNTING,MOUNTS
MOUNTAIN -> MOUNTAINS
MOUNTAINEER -> MOUNTAINEERS
MOUNTAINSIDE -> MOUNTAINSIDES
MOUNTING -> MOUNTINGS
MOUNTY -> MOUNTIES
MOURN -> MOURNED,MOURNING,MOURNS
MOURNER -> MOURNERS
MOUSE -> MICE,MOUSES,MOUSING
MOUSETRAP -> MOUSETRAPS
MOUSS -> MOUSSED,MOUSSES
MOUSTACH -> MOUSTACHED,MOUSTACHES
MOUSTACHE -> MOUSTACHES
MOUTH -> MOUTHED,MOUTHING,MOUTHS
MOUTHBROODER -> MOUTHBROODERS
MOUTHFUL -> MOUTHFULS
MOUTHING -> MOUTHINGS
MOUTHPART -> MOUTHPARTS
MOUTHPIECE -> MOUTHPIECES
MOUTHWASH -> MOUTHWASHES
MOUTHWATER -> MOUTHWATERING
MOVABLE -> MOVABLES
MOVE -> MOVED,MOVES,MOVING
MOVEABLE -> MOVEABLES
MOVEMENT -> MOVEMENTS
MOVER -> MOVERS
MOVIE -> MOVIES
MOVIEGOER -> MOVIEGOERS
MOW -> MOWED,MOWING,MOWS
MOWER -> MOWERS
MOZAMBICAN -> MOZAMBICANS
MOZARTIAN -> MOZARTIANS
MP -> MPS
MPA -> MPAS
MRNA -> MRNAS
MSDO -> MSDOS
MSEC -> MSECS
MU -> MUS
MUCIN -> MUCINS
MUCK -> MUCKED,MUCKING,MUCKS
MUCOPOLYSACCHARIDE -> MUCOPOLYSACCHARIDES
MUCOSA -> MUCOSAE
MUD -> MUDS
MUDBANK -> MUDBANKS
MUDDLE -> MUDDLED,MUDDLES,MUDDLING
MUDDLETONIAN -> MUDDLETONIANS
MUDDY -> MUDDIED,MUDDIER,MUDDIES,MUDDIEST,MUDDYING
MUDERRISE -> MUDERRISES
MUDFLAT -> MUDFLATS
MUDGUARD -> MUDGUARDS
MUDROCK -> MUDROCKS
MUDSTONE -> MUDSTONES
MUFF -> MUFFED,MUFFING,MUFFS
MUFFIN -> MUFFINS
MUFFLE -> MUFFLED,MUFFLES,MUFFLING
MUFTI -> MUFTIS
MUFTILIK -> MUFTILIKS
MUG -> MUGGED,MUGGING,MUGS
MUGGER -> MUGGERS
MUGGIN -> MUGGINS
MUGGING -> MUGGINGS
MULBERRY -> MULBERRIES,MULBERRYS
MULCH -> MULCHED,MULCHES,MULCHING
MULE -> MULES
MULL -> MULLED,MULLING,MULLS
MULLAH -> MULLAHS
MULLION -> MULLIONED,MULLIONS
MULTICULTURALIST -> MULTICULTURALISTS
MULTIFACETE -> MULTIFACETED
MULTILATERAL -> MULTILATERALS
MULTILOAD -> MULTILOADED,MULTILOADS
MULTINATIONAL -> MULTINATIONALS
MULTIPLE -> MULTIPLED,MULTIPLES
MULTIPLEX -> MULTIPLEXED,MULTIPLEXING
MULTIPLEXER -> MULTIPLEXERS
MULTIPLICATION -> MULTIPLICATIONS
MULTIPLICITY -> MULTIPLICITIES
MULTIPLIER -> MULTIPLIERS
MULTIPLY -> MULTIPLIED,MULTIPLIES,MULTIPLYING
MULTIPROCESS -> MULTIPROCESSING
MULTIPROCESSOR -> MULTIPROCESSORS
MULTITASK -> MULTITASKING
MULTITHREAD -> MULTITHREADED,MULTITHREADING
MULTITUDE -> MULTITUDES
MUM -> MUMMING,MUMS
MUMBLE -> MUMBLED,MUMBLES,MUMBLING
MUMBLING -> MUMBLINGS
MUMMER -> MUMMERS
MUMMIFY -> MUMMIFIED,MUMMIFIES,MUMMIFYING
MUMMY -> MUMMIES
MUNCH -> MUNCHED,MUNCHES,MUNCHING
MUNCHY -> MUNCHIES
MUND -> MUNDING
MUNICIPALITY -> MUNICIPALITIES
MUNIMENT -> MUNIMENTS
MUNITION -> MUNITIONS
MUON -> MUONS
MUPPET -> MUPPETS
MURAL -> MURALS
MURDER -> MURDERED,MURDERING,MURDERS
MURDERER -> MURDERERS
MURE -> MURES
MURKY -> MURKIER,MURKIEST
MURMUR -> MURMURED,MURMURING,MURMURS
MURMURING -> MURMURINGS
MUSCLE -> MUSCLED,MUSCLES,MUSCLING
MUSCOVITE -> MUSCOVITES
MUSE -> MUSED,MUSES,MUSING
MUSETTE -> MUSETTES
MUSEUM -> MUSEUMS
MUSH -> MUSHED,MUSHES
MUSHER -> MUSHERS
MUSHROOM -> MUSHROOMED,MUSHROOMING,MUSHROOMS
MUSIC -> MUSICS
MUSICAL -> MUSICALS
MUSICIAN -> MUSICIANS
MUSICOLOGIST -> MUSICOLOGISTS
MUSING -> MUSINGS
MUSK -> MUSKS
MUSKET -> MUSKETS
MUSKETEER -> MUSKETEERS
MUSLIM -> MUSLIMS
MUSLIN -> MUSLINS
MUSO -> MUSOS
MUSS -> MUSSED,MUSSING
MUSSEL -> MUSSELS
MUST -> MUSTS
MUSTANG -> MUSTANGS
MUSTARD -> MUSTARDED,MUSTARDS
MUSTELID -> MUSTELIDS
MUSTER -> MUSTERED,MUSTERING,MUSTERS
MUTAGEN -> MUTAGENS
MUTANT -> MUTANTS
MUTATE -> MUTATED,MUTATES,MUTATING
MUTATION -> MUTATIONS
MUTE -> MUTED,MUTES,MUTING
MUTILATE -> MUTILATED,MUTILATES,MUTILATING
MUTILATION -> MUTILATIONS
MUTINEER -> MUTINEERS
MUTINY -> MUTINIED,MUTINIES,MUTINYING
MUTTER -> MUTTERED,MUTTERING,MUTTERS
MUTTERING -> MUTTERINGS
MUZZLE -> MUZZLED,MUZZLES,MUZZLING
MYCOLOGIST -> MYCOLOGISTS
MYCOTOXIN -> MYCOTOXINS
MYLE -> MYLES
MYNEWPO -> MYNEWPOS
MYOFIBROBLAST -> MYOFIBROBLASTS
MYPO -> MYPOS
MYRCAN -> MYRCANS
MYRIAD -> MYRIADS
MYSTERY -> MYSTERIES
MYSTIC -> MYSTICS
MYSTIFICATION -> MYSTIFICATIONS
MYSTIFY -> MYSTIFIED,MYSTIFIES,MYSTIFYING
MYTH -> MYTHS
MYTHAGO -> MYTHAGOS
MYTHO -> MYTHOS
MYTHOLOGY -> MYTHOLOGIES
NAA -> NAAS
NAB -> NABBED,NABBING,NABS
NABLAB -> NABLABS
NACELLE -> NACELLES
NACHO -> NACHOS
NAFF -> NAFFED,NAFFEST,NAFFS
NAG -> NAGGED,NAGGING,NAGS
NAIAD -> NAIADS
NAIL -> NAILED,NAILING,NAILS
NAILBIT -> NAILBITING
NAILER -> NAILERS
NAMA -> NAMAS
NAME -> NAMED,NAMES,NAMING
NAMEPLATE -> NAMEPLATES
NAMESAKE -> NAMESAKES
NAMIBIAN -> NAMIBIANS
NAN -> NANNING,NANS
NANA -> NANAS
NANNY -> NANNIED,NANNIES,NANNYING
NANOMETRE -> NANOMETRES
NANOSECOND -> NANOSECONDS
NANOTUBE -> NANOTUBES
NAP -> NAPPED,NAPPING,NAPS
NAPE -> NAPES
NAPKIN -> NAPKINS
NAPPE -> NAPPES
NAPPY -> NAPPIES
NARCOTIC -> NARCOTICS
NARK -> NARKED,NARKING,NARKS
NARRATE -> NARRATED,NARRATES,NARRATING
NARRATION -> NARRATIONS
NARRATIVE -> NARRATIVES
NARRATOR -> NARRATORS
NARROW -> NARROWED,NARROWER,NARROWEST,NARROWING,NARROWS
NARROWBOAT -> NARROWBOATING,NARROWBOATS
NARROWING -> NARROWINGS
NARWHAL -> NARWHALS
NASAL -> NASALS
NASTURTIUM -> NASTURTIUMS
NASTY -> NASTIER,NASTIES,NASTIEST
NAT -> NATTER
NATAN -> NATANS
NATION -> NATIONS
NATIONAL -> NATIONALS
NATIONALISE -> NATIONALISED,NATIONALISING
NATIONALISM -> NATIONALISMS
NATIONALIST -> NATIONALISTS
NATIONALITY -> NATIONALITIES
NATIONALIZATION -> NATIONALIZATIONS
NATIONALIZE -> NATIONALIZED,NATIONALIZING
NATIVE -> NATIVES
NATTER -> NATTERED,NATTERING
NATURAL -> NATURALS
NATURALISE -> NATURALISED,NATURALISES,NATURALISING
NATURALIST -> NATURALISTS
NATURALIZE -> NATURALIZED,NATURALIZES,NATURALIZING
NATURE -> NATURES
NATURIST -> NATURISTS
NAUGHTY -> NAUGHTIER,NAUGHTIES,NAUGHTIEST
NAUSEATE -> NAUSEATED,NAUSEATES
NAUTILOID -> NAUTILOIDS
NAVAID -> NAVAIDS
NAVE -> NAVES
NAVEL -> NAVELS
NAVIGATE -> NAVIGATED,NAVIGATES,NAVIGATING
NAVIGATION -> NAVIGATIONS
NAVIGATOR -> NAVIGATORS
NAVVY -> NAVVIES,NAVVYING
NAVY -> NAVIES
NAXALITE -> NAXALITES
NAXO -> NAXOS
NAZAREAN -> NAZAREANS
NAZI -> NAZIS
NE -> NES
NEAPOLITAN -> NEAPOLITANS
NEAR -> NEARED,NEARER,NEAREST,NEARING,NEARS
NEAT -> NEATER,NEATEST,NEATS
NEATEN -> NEATENED,NEATENING
NEBULA -> NEBULAE,NEBULAS
NECESSARY -> NECESSARIES
NECESSITATE -> NECESSITATED,NECESSITATES,NECESSITATING
NECESSITY -> NECESSITIES
NECK -> NECKED,NECKING,NECKS
NECKBAND -> NECKBANDS
NECKLACE -> NECKLACED,NECKLACES,NECKLACING
NECKLINE -> NECKLINES
NECKTY -> NECKTIES
NECROMANCER -> NECROMANCERS
NECROTISE -> NECROTISING
NECTARINE -> NECTARINES
NECTARY -> NECTARIES
NEED -> NEEDED,NEEDING,NEEDS
NEEDLE -> NEEDLED,NEEDLES,NEEDLING
NEEDY -> NEEDIEST
NEEP -> NEEPS
NEGATE -> NEGATED,NEGATES,NEGATING
NEGATION -> NEGATIONS
NEGATIVE -> NEGATIVED,NEGATIVES,NEGATIVING
NEGLECT -> NEGLECTED,NEGLECTING,NEGLECTS
NEGOTIATE -> NEGOTIATED,NEGOTIATES,NEGOTIATING
NEGOTIATION -> NEGOTIATIONS
NEGOTIATOR -> NEGOTIATORS
NEGRO -> NEGROS
NEGROE -> NEGROES
NEIGH -> NEIGHED,NEIGHING,NEIGHS
NEIGHBOR -> NEIGHBORS
NEIGHBORE -> NEIGHBORING
NEIGHBOUR -> NEIGHBOURED,NEIGHBOURING,NEIGHBOURS
NEIGHBOURHOOD -> NEIGHBOURHOODS
NEMATOCYST -> NEMATOCYSTS
NEMATODE -> NEMATODES
NEOLOGISM -> NEOLOGISMS
NEON -> NEONS
NEONATE -> NEONATES
NEOPHYTE -> NEOPHYTES
NEOPLASM -> NEOPLASMS
NEPHEW -> NEPHEWS
NEPMAN -> NEPMEN
NEREID -> NEREIDS
NERVE -> NERVED,NERVES,NERVING
NEST -> NESTED,NESTING,NESTS
NESTER -> NESTERS
NESTLE -> NESTLED,NESTLES,NESTLING
NESTLING -> NESTLINGS
NET -> NETS,NETTED,NETTER,NETTING
NETHERLANDER -> NETHERLANDERS
NETL -> NETLS
NETTER -> NETTERS
NETTLE -> NETTLED,NETTLES
NETWORK -> NETWORKED,NETWORKING,NETWORKS
NEUROBIOLOGIST -> NEUROBIOLOGISTS
NEUROLEPTIC -> NEUROLEPTICS
NEUROLOGIST -> NEUROLOGISTS
NEUROMODULATOR -> NEUROMODULATORS
NEURON -> NEURONS
NEURONE -> NEURONES
NEUROPEPTIDE -> NEUROPEPTIDES
NEUROPHYSIOLOGIST -> NEUROPHYSIOLOGISTS
NEUROSCIENCE -> NEUROSCIENCES
NEUROSCIENTIST -> NEUROSCIENTISTS
NEUROSIS -> NEUROSES
NEUROSURGEON -> NEUROSURGEONS
NEUROTIC -> NEUROTICS
NEUROTOXIN -> NEUROTOXINS
NEUROTRANSMITTER -> NEUROTRANSMITTERS
NEUTER -> NEUTERED,NEUTERING,NEUTERS
NEUTRAL -> NEUTRALS
NEUTRALISE -> NEUTRALISED,NEUTRALISES,NEUTRALISING
NEUTRALIZE -> NEUTRALIZED,NEUTRALIZES,NEUTRALIZING
NEUTRINO -> NEUTRINOS
NEUTRON -> NEUTRONS
NEUTROPHIL -> NEUTROPHILS
NEW -> NEWER,NEWEST
NEWBORN -> NEWBORNS
NEWCOMER -> NEWCOMERS
NEWLYWED -> NEWLYWEDS
NEWSAGENT -> NEWSAGENTS
NEWSBOY -> NEWSBOYS
NEWSCAST -> NEWSCASTS
NEWSCASTER -> NEWSCASTERS
NEWSFLASH -> NEWSFLASHES
NEWSHOUND -> NEWSHOUNDS
NEWSLETTER -> NEWSLETTERS
NEWSMAN -> NEWSMEN
NEWSPAPER -> NEWSPAPERS
NEWSPAPERMAN -> NEWSPAPERMEN
NEWSREADER -> NEWSREADERS
NEWSREEL -> NEWSREELS
NEWSROOM -> NEWSROOMS
NEWSSTAND -> NEWSSTANDS
NEWT -> NEWTS
NEWTON -> NEWTONS
NF -> NFER,NFS
NFE -> NFES
NIB -> NIBS
NIBBLE -> NIBBLED,NIBBLES,NIBBLING
NICARAGUAN -> NICARAGUANS
NICE -> NICER,NICEST
NICETY -> NICETIES
NICH -> NICHED,NICHES
NICK -> NICKED,NICKING,NICKS
NICKEL -> NICKELS
NICKELODEON -> NICKELODEONS
NICKLAU -> NICKLAUS
NICKNAME -> NICKNAMED,NICKNAMES,NICKNAMING
NIECE -> NIECES
NIEL -> NIELS
NIGERIAN -> NIGERIANS
NIGGER -> NIGGERS
NIGGLE -> NIGGLED,NIGGLES,NIGGLING
NIGHT -> NIGHTER,NIGHTS
NIGHTCLOTHE -> NIGHTCLOTHES
NIGHTCLUB -> NIGHTCLUBBING,NIGHTCLUBS
NIGHTDRESS -> NIGHTDRESSES
NIGHTGOWN -> NIGHTGOWNS
NIGHTIE -> NIGHTIES
NIGHTINGALE -> NIGHTINGALES
NIGHTJAR -> NIGHTJARS
NIGHTLIGHT -> NIGHTLIGHTS
NIGHTMARE -> NIGHTMARES
NIGHTSHIRT -> NIGHTSHIRTS
NIGHTSPOT -> NIGHTSPOTS
NIGRICAN -> NIGRICANS
NIHILIST -> NIHILISTS
NIKO -> NIKOS
NIL -> NILS
NILT -> NILTS
NIMBL -> NIMBLER,NIMBLEST
NIME -> NIMES
NINEPIN -> NINEPINS
NIP -> NIPPED,NIPPING,NIPS
NIPPER -> NIPPERS
NIPPLE -> NIPPLED,NIPPLES
NIT -> NITS
NITPICK -> NITPICKING
NITRATE -> NITRATES
NITRILE -> NITRILES
NITRITE -> NITRITES
NITROGEN -> NITROGENS
NIVE -> NIVES
NIVKH -> NIVKHS
NIX -> NIXED,NIXES
NO -> NOS
NOAKE -> NOAKES
NOB -> NOBS
NOBBLE -> NOBBLED,NOBBLES,NOBBLING
NOBL -> NOBLER,NOBLEST
NOBLE -> NOBLES
NOBLEMAN -> NOBLEMEN
NOBODY -> NOBODIES
NOCICEPTOR -> NOCICEPTORS
NOCK -> NOCKED,NOCKS
NOCTURNE -> NOCTURNES
NOD -> NODDED,NODDING,NODS
NODDY -> NODDIES
NODE -> NODED,NODES
NODULE -> NODULES
NOE -> NOES
NOIR -> NOIRS
NOISE -> NOISES
NOISETTE -> NOISETTES
NOISY -> NOISIER,NOISIEST
NOMAD -> NOMADS
NOME -> NOMES
NOMINATE -> NOMINATED,NOMINATES,NOMINATING
NOMINATION -> NOMINATIONS
NOMINE -> NOMINES
NOMINEE -> NOMINEES
NOMO -> NOMOS
NONAGENARIAN -> NONAGENARIANS
NONCONFORM -> NONCONFORMING
NONCONFORMIST -> NONCONFORMISTS
NONE -> NONES
NONENTITY -> NONENTITIES
NONJUROR -> NONJURORS
NONLIVE -> NONLIVING
NONSENSE -> NONSENSED,NONSENSES
NONSMOKER -> NONSMOKERS
NONWORD -> NONWORDS
NOODLE -> NOODLED,NOODLES,NOODLING
NOOK -> NOOKS
NOONE -> NOONES
NOOSE -> NOOSED,NOOSES
NORDERN -> NORDERNS
NORM -> NORMS
NORMAL -> NORMALS
NORMALISE -> NORMALISED,NORMALISES,NORMALISING
NORMALIZE -> NORMALIZED,NORMALIZING
NORMAN -> NORMANS
NORSEMAN -> NORSEMEN
NORTHERN -> NORTHERNS
NORTHERNER -> NORTHERNERS
NORTHLAND -> NORTHLANDS
NORTHUMBRIAN -> NORTHUMBRIANS
NORWAY -> NORWAYS
NORWEGIAN -> NORWEGIANS
NOSE -> NOSED,NOSES,NOSING
NOSEBLEED -> NOSEBLEEDS
NOSEDIVE -> NOSEDIVED,NOSEDIVES
NOSODE -> NOSODES
NOSTRIL -> NOSTRILLING,NOSTRILS
NOSTRUM -> NOSTRUMS
NOT -> NOTS,NOTTING
NOTABLE -> NOTABLES
NOTARY -> NOTARIES
NOTATE -> NOTATED,NOTATING
NOTATION -> NOTATIONS
NOTCH -> NOTCHED,NOTCHES,NOTCHING
NOTE -> NOTED,NOTES,NOTING
NOTEBOOK -> NOTEBOOKS
NOTECARD -> NOTECARDS
NOTELET -> NOTELETS
NOTEPAD -> NOTEPADS
NOTHING -> NOTHINGS
NOTICE -> NOTICED,NOTICES,NOTICING
NOTICEBOARD -> NOTICEBOARDS
NOTIFICATION -> NOTIFICATIONS
NOTIFY -> NOTIFIED,NOTIFIES,NOTIFYING
NOTION -> NOTIONS
NOUGHT -> NOUGHTS
NOUN -> NOUNS
NOURISH -> NOURISHED,NOURISHES,NOURISHING
NOVATE -> NOVATED
NOVEL -> NOVELS
NOVELETTE -> NOVELETTES
NOVELIST -> NOVELISTS
NOVELTY -> NOVELTIES
NOVICE -> NOVICES
NOWER -> NOWERS
NOZZLE -> NOZZLES
NPA -> NPAS
NSA -> NSAS
NSAY -> NSAID
NSE -> NSES
NU -> NUER,NUS
NUANCE -> NUANCED,NUANCES,NUANCING
NUB -> NUBS
NUBIAN -> NUBIANS
NUCLEAT -> NUCLEATED,NUCLEATING
NUCLEON -> NUCLEONS
NUCLEOSIDE -> NUCLEOSIDES
NUCLEOTIDE -> NUCLEOTIDES
NUCLEUS -> NUCLEI
NUCLIDE -> NUCLIDES
NUDE -> NUDER,NUDES
NUDGE -> NUDGED,NUDGES,NUDGING
NUDIBRANCH -> NUDIBRANCHS
NUDIST -> NUDISTS
NUGGET -> NUGGETS
NUISANCE -> NUISANCES
NUKE -> NUKED,NUKES,NUKING
NULL -> NULLED,NULLING,NULLS
NULLIFY -> NULLIFIED,NULLIFIES,NULLIFYING
NUMB -> NUMBED,NUMBER,NUMBING,NUMBS
NUMBER -> NUMBERED,NUMBERING,NUMBERS
NUMERAL -> NUMERALS
NUMERIC -> NUMERICS
NUMMULITE -> NUMMULITES
NUN -> NUNS
NUNNERY -> NUNNERIES
NUPTIAL -> NUPTIALS
NURSE -> NURSED,NURSES,NURSING
NURSEMAID -> NURSEMAIDING,NURSEMAIDS
NURSERY -> NURSERIES,NURSERYS
NURSERYMAN -> NURSERYMEN
NURTURE -> NURTURED,NURTURES,NURTURING
NUT -> NUTS,NUTTED,NUTTING
NUTCRACKER -> NUTCRACKERS
NUTHATCH -> NUTHATCHES
NUTMEG -> NUTMEGGED,NUTMEGS
NUTRIENT -> NUTRIENTS
NUTRITIONIST -> NUTRITIONISTS
NUTTER -> NUTTERS
NUZZLE -> NUZZLED,NUZZLES,NUZZLING
NVQ -> NVQS
NYLON -> NYLONS
NYMPH -> NYMPHS
NYMPHET -> NYMPHETS
OAF -> OAFS
OAK -> OAKING,OAKS
OAKWOOD -> OAKWOODS
OAP -> OAPS
OAR -> OARS
OARSMAN -> OARSMEN
OASIS -> OASES
OATCAKE -> OATCAKES
OATH -> OATHS
OB -> OBED,OBS
OBE -> OBES
OBELISK -> OBELISKS
OBEY -> OBEYED,OBEYING,OBEYS
OBFUSCATE -> OBFUSCATED,OBFUSCATES,OBFUSCATING
OBITUARY -> OBITUARIES
OBJECT -> OBJECTED,OBJECTING,OBJECTS
OBJECTIFICATION -> OBJECTIFICATIONS
OBJECTIFY -> OBJECTIFIED,OBJECTIFIES,OBJECTIFYING
OBJECTION -> OBJECTIONS
OBJECTIVE -> OBJECTIVES
OBJECTOR -> OBJECTORS
OBJET -> OBJETS
OBLIGATE -> OBLIGATED,OBLIGATING
OBLIGATION -> OBLIGATIONS
OBLIGE -> OBLIGED,OBLIGES,OBLIGING
OBLITERAN -> OBLITERANS
OBLITERATE -> OBLITERATED,OBLITERATES,OBLITERATING
OBLONG -> OBLONGS
OBOE -> OBOES
OBSCENITY -> OBSCENITIES
OBSCURE -> OBSCURED,OBSCURER,OBSCURES,OBSCURING
OBSCURITY -> OBSCURITIES
OBSEQUY -> OBSEQUIES
OBSERVABLE -> OBSERVABLES
OBSERVANCE -> OBSERVANCES
OBSERVATION -> OBSERVATIONS
OBSERVATORY -> OBSERVATORIES
OBSERVE -> OBSERVED,OBSERVES,OBSERVING
OBSERVER -> OBSERVERS
OBSESS -> OBSESSED,OBSESSES,OBSESSING
OBSESSION -> OBSESSIONS
OBSESSIVE -> OBSESSIVES
OBSTACLE -> OBSTACLES
OBSTETRICIAN -> OBSTETRICIANS
OBSTRUCT -> OBSTRUCTED,OBSTRUCTING,OBSTRUCTS
OBSTRUCTION -> OBSTRUCTIONS
OBTAIN -> OBTAINED,OBTAINING,OBTAINS
OBTRUDE -> OBTRUDED,OBTRUDES,OBTRUDING
OBVIATE -> OBVIATED,OBVIATES,OBVIATING
OCCASION -> OCCASIONED,OCCASIONING,OCCASIONS
OCCLUDE -> OCCLUDED,OCCLUDES,OCCLUDING
OCCULTIST -> OCCULTISTS
OCCUPANCY -> OCCUPANCIES
OCCUPANT -> OCCUPANTS
OCCUPATION -> OCCUPATIONS
OCCUPIER -> OCCUPIERS
OCCUPY -> OCCUPIED,OCCUPIES,OCCUPYED,OCCUPYING
OCCUR -> OCCURRED,OCCURRING,OCCURS
OCCURE -> OCCURED,OCCURES,OCCURING
OCCURRENCE -> OCCURRENCES
OCEAN -> OCEANS
OCEANOGRAPHER -> OCEANOGRAPHERS
OCHRE -> OCHRES
OCTAGON -> OCTAGONS
OCTAVE -> OCTAVES
OCTOBRIST -> OCTOBRISTS
OCTOGENARIAN -> OCTOGENARIANS
OCTOPUSE -> OCTOPUSES
OD -> ODDER,ODDEST,ODER,ODS
ODDBALL -> ODDBALLS
ODDBIN -> ODDBINS
ODDITY -> ODDITIES
ODDMENT -> ODDMENTS
ODE -> ODES
ODEON -> ODEONS
ODOMETE -> ODOMETER
ODORANT -> ODORANTS
ODOUR -> ODOURS
OESTROGEN -> OESTROGENS
OFF -> OFFED,OFFS
OFFCUT -> OFFCUTS
OFFENCE -> OFFENCED,OFFENCES
OFFEND -> OFFENDED,OFFENDING,OFFENDS
OFFENDER -> OFFENDERS
OFFENSE -> OFFENSES
OFFENSIVE -> OFFENSIVES
OFFER -> OFFERED,OFFERING,OFFERRED,OFFERRING,OFFERS
OFFERING -> OFFERINGS
OFFEROR -> OFFERORS
OFFICAL -> OFFICALS
OFFICE -> OFFICES
OFFICER -> OFFICERED,OFFICERING,OFFICERS
OFFICIAL -> OFFICIALS
OFFICIANT -> OFFICIANTS
OFFICIATE -> OFFICIATED,OFFICIATES,OFFICIATING
OFFLINE -> OFFLINED,OFFLINES,OFFLINING
OFFLOAD -> OFFLOADED,OFFLOADING,OFFLOADS
OFFPRINT -> OFFPRINTS
OFFPUT -> OFFPUTTING
OFFSET -> OFFSETS,OFFSETTING
OFFSHOOT -> OFFSHOOTS
OFGA -> OFGAS
OGILVY -> OGILVIES,OGILVYS
OGLE -> OGLED,OGLES,OGLING
OGRE -> OGRES
OHM -> OHMS
OIE -> OIES
OIL -> OILED,OILING,OILS
OILFIELD -> OILFIELDS
OILMAN -> OILMEN
OILSEED -> OILSEEDS
OILSKIN -> OILSKINS
OILY -> OILIER,OILIES,OILIEST
OINTMENT -> OINTMENTS
OKAY -> OKAYED
OL -> OLS
OLA -> OLAS
OLD -> OLDER,OLDEST,OLDS
OLDY -> OLDIES
OLEANDER -> OLEANDERS
OLIGARCH -> OLIGARCHS
OLIGARCHY -> OLIGARCHIES
OLIGODENDROCYTE -> OLIGODENDROCYTES
OLIGOMER -> OLIGOMERS
OLIGONUCLEOTIDE -> OLIGONUCLEOTIDES
OLIGOPOLIST -> OLIGOPOLISTS
OLIGOPOLY -> OLIGOPOLIES
OLIGOSACCHARIDE -> OLIGOSACCHARIDES
OLIVE -> OLIVES
OLLY -> OLLIED,OLLIER,OLLIES
OLYMPIAN -> OLYMPIANS
OLYMPIC -> OLYMPICS
OMBUDSMAN -> OMBUDSMANS,OMBUDSMEN
OMELETTE -> OMELETTES
OMEN -> OMENS
OMISSION -> OMISSIONS
OMIT -> OMITS,OMITTED,OMITTING
OMMIT -> OMMITTED
OMNE -> OMNES
OMNIBUSE -> OMNIBUSES
OMNIVORE -> OMNIVORES
ON -> ONEST,ONS
ONCOGENE -> ONCOGENES
ONCOLOGIST -> ONCOLOGISTS
ONE -> ONES
ONION -> ONIONS
ONLOOKER -> ONLOOKERS
ONLY -> ONLYS
ONSLAUGHT -> ONSLAUGHTS
ONTO -> ONTOS
OOCYTE -> OOCYTES
OODLE -> OODLES
OOH -> OOHED,OOHHING,OOHING,OOHS
OOOP -> OOOPS
OOZE -> OOZED,OOZES,OOZING
OP -> OPED,OPPED,OPS
OPA -> OPAS
OPAC -> OPACS
OPAL -> OPALS
OPAQUE -> OPAQUED,OPAQUES
OPEN -> OPENED,OPENING,OPENS
OPENCAST -> OPENCASTING
OPENER -> OPENERS
OPENING -> OPENINGS
OPENWINDOW -> OPENWINDOWS
OPERA -> OPERAS
OPERAND -> OPERANDS
OPERATE -> OPERATED,OPERATES,OPERATING
OPERATION -> OPERATIONED,OPERATIONS
OPERATIONALISE -> OPERATIONALISED,OPERATIONALISING
OPERATIONALIZE -> OPERATIONALIZED,OPERATIONALIZING
OPERATIVE -> OPERATIVES
OPERATOR -> OPERATORS
OPERETTA -> OPERETTAS
OPHIOLITE -> OPHIOLITES
OPHIUROID -> OPHIUROIDS
OPHTHALMOLOGIST -> OPHTHALMOLOGISTS
OPIATE -> OPIATES
OPINE -> OPINED,OPINES,OPINING
OPINION -> OPINIONS
OPINIONATE -> OPINIONATED
OPIOID -> OPIOIDS
OPOSSUM -> OPOSSUMS
OPPONENT -> OPPONENTS
OPPORTUNIST -> OPPORTUNISTS
OPPORTUNITE -> OPPORTUNITES
OPPORTUNITY -> OPPORTUNITIES
OPPOSE -> OPPOSED,OPPOSES,OPPOSING
OPPOSITE -> OPPOSITES
OPPOSITION -> OPPOSITIONS
OPPRESS -> OPPRESSED,OPPRESSES,OPPRESSING
OPPRESSION -> OPPRESSIONS
OPPRESSOR -> OPPRESSORS
OPT -> OPTED,OPTING,OPTS
OPTICIAN -> OPTICIANS
OPTIMISE -> OPTIMISED,OPTIMISES,OPTIMISING
OPTIMIST -> OPTIMISTS
OPTIMIZE -> OPTIMIZED,OPTIMIZES,OPTIMIZING
OPTION -> OPTIONED,OPTIONS
OPTOMETRIST -> OPTOMETRISTS
OR -> ORRED,ORS
ORACLE -> ORACLES
ORALIST -> ORALISTS
ORANG -> ORANGS
ORANGE -> ORANGED,ORANGES
ORANGEMAN -> ORANGEMEN
ORATION -> ORATIONS
ORATOR -> ORATORS
ORATORIO -> ORATORIOS
ORATORY -> ORATORIES
ORB -> ORBS
ORBIT -> ORBITED,ORBITING,ORBITS
ORBITAL -> ORBITALS
ORC -> ORCS
ORCADIAN -> ORCADIANS
ORCHARD -> ORCHARDS
ORCHESTRA -> ORCHESTRAS
ORCHESTRATE -> ORCHESTRATED,ORCHESTRATES,ORCHESTRATING
ORCHID -> ORCHIDS
ORDAIN -> ORDAINED,ORDAINING,ORDAINS
ORDAINER -> ORDAINERS
ORDEAL -> ORDEALS
ORDER -> ORDERED,ORDERING,ORDERS
ORDERING -> ORDERINGS
ORDERLY -> ORDERLIES
ORDINAL -> ORDINALS
ORDINANCE -> ORDINANCES
ORDINAND -> ORDINANDS
ORDINARY -> ORDINARIES
ORDINATE -> ORDINATED,ORDINATES,ORDINATING
ORDINATION -> ORDINATIONS
ORE -> ORES
OREFIELD -> OREFIELDS
ORF -> ORFS
ORGAN -> ORGANS
ORGANELLE -> ORGANELLES
ORGANIC -> ORGANICS
ORGANISATION -> ORGANISATIONS
ORGANISE -> ORGANISED,ORGANISES,ORGANISING
ORGANISER -> ORGANISERS
ORGANISM -> ORGANISMS
ORGANIST -> ORGANISTS
ORGANIZATION -> ORGANIZATIONS
ORGANIZE -> ORGANIZED,ORGANIZES,ORGANIZING
ORGANIZER -> ORGANIZERS
ORGANOCHLORIDE -> ORGANOCHLORIDES
ORGANOCHLORINE -> ORGANOCHLORINES
ORGASM -> ORGASMED,ORGASMS
ORGY -> ORGIES
ORIENT -> ORIENTED,ORIENTING,ORIENTS
ORIENTAL -> ORIENTALS
ORIENTALISE -> ORIENTALISING
ORIENTATE -> ORIENTATED,ORIENTATES,ORIENTATING
ORIENTATION -> ORIENTATIONS
ORIFICE -> ORIFICES
ORIGIN -> ORIGINS
ORIGINAL -> ORIGINALS
ORIGINATE -> ORIGINATED,ORIGINATES,ORIGINATING
ORIGINATOR -> ORIGINATORS
ORIOLE -> ORIOLES
ORISON -> ORISONS
ORNAMENT -> ORNAMENTED,ORNAMENTING,ORNAMENTS
ORNITHISCHIAN -> ORNITHISCHIANS
ORNITHOLOGIST -> ORNITHOLOGISTS
ORNITHOPOD -> ORNITHOPODS
OROGEN -> OROGENS
OROGENY -> OROGENIES
ORPHAN -> ORPHANS
ORPHANAGE -> ORPHANAGES
ORPHANE -> ORPHANED
ORPHANGE -> ORPHANGES
ORTHODOXY -> ORTHODOXIES
ORTHOPAEDIC -> ORTHOPAEDICS
OSCAR -> OSCARS
OSCILLATE -> OSCILLATED,OSCILLATES,OSCILLATING
OSCILLATION -> OSCILLATIONS
OSCILLATOR -> OSCILLATORS
OSCILLOGRAM -> OSCILLOGRAMS
OSIER -> OSIERS
OSPREY -> OSPREYS
OSSIFY -> OSSIFIED,OSSIFYING
OSTEOPATH -> OSTEOPATHS
OSTINATO -> OSTINATOS
OSTLER -> OSTLERS
OSTMARK -> OSTMARKS
OSTRACISE -> OSTRACISED,OSTRACISES,OSTRACISING
OSTRACIZE -> OSTRACIZED,OSTRACIZING
OSTRACOD -> OSTRACODS
OSTRICH -> OSTRICHES
OT -> OTER,OTS
OTHER -> OTHERING,OTHERS
OTTER -> OTTERS
OTTOMAN -> OTTOMANS
OUGHT -> OUGHTEST,OUGHTS
OUNCE -> OUNCES
OUST -> OUSTED,OUSTING,OUSTS
OUT -> OUTED,OUTS
OUTBID -> OUTBIDDING,OUTBIDS
OUTBREAK -> OUTBREAKS
OUTBREED -> OUTBREEDING
OUTBUILDING -> OUTBUILDINGS
OUTBURST -> OUTBURSTS
OUTCAST -> OUTCASTS
OUTCLASS -> OUTCLASSED,OUTCLASSES,OUTCLASSING
OUTCOME -> OUTCOMES
OUTCROP -> OUTCROPPED,OUTCROPPING,OUTCROPS
OUTCROPPING -> OUTCROPPINGS
OUTCRY -> OUTCRIES
OUTDATE -> OUTDATED
OUTDISTANCE -> OUTDISTANCED,OUTDISTANCES
OUTDO -> OUTDOING
OUTDOE -> OUTDOES
OUTER -> OUTERS
OUTFACE -> OUTFACED,OUTFACING
OUTFALL -> OUTFALLS
OUTFIT -> OUTFITS,OUTFITTED,OUTFITTING
OUTFITTER -> OUTFITTERS
OUTFLANK -> OUTFLANKED,OUTFLANKING,OUTFLANKS
OUTFLOW -> OUTFLOWING,OUTFLOWS
OUTGA -> OUTGAS
OUTGASS -> OUTGASSED,OUTGASSES,OUTGASSING
OUTGOING -> OUTGOINGS
OUTGROUP -> OUTGROUPS
OUTGROW -> OUTGROWING,OUTGROWN,OUTGROWS
OUTGROWTH -> OUTGROWTHS
OUTGUN -> OUTGUNNED
OUTHOUSE -> OUTHOUSED,OUTHOUSES
OUTING -> OUTINGS
OUTJUMP -> OUTJUMPED,OUTJUMPING
OUTLAST -> OUTLASTED,OUTLASTING,OUTLASTS
OUTLAW -> OUTLAWED,OUTLAWING,OUTLAWS
OUTLAY -> OUTLAID,OUTLAYS
OUTLET -> OUTLETS
OUTLIER -> OUTLIERS
OUTLINE -> OUTLINED,OUTLINES,OUTLINING
OUTLIVE -> OUTLIVED,OUTLIVES,OUTLIVING
OUTLOOK -> OUTLOOKS
OUTLY -> OUTLIER
OUTMANOEUVRE -> OUTMANOEUVRED,OUTMANOEUVREING
OUTMATCH -> OUTMATCHED,OUTMATCHING
OUTNUMBER -> OUTNUMBERED,OUTNUMBERING,OUTNUMBERS
OUTPACE -> OUTPACED,OUTPACES,OUTPACING
OUTPATIENT -> OUTPATIENTS
OUTPERFORM -> OUTPERFORMED,OUTPERFORMING,OUTPERFORMS
OUTPLAY -> OUTPLAYED,OUTPLAYING
OUTPOINT -> OUTPOINTED,OUTPOINTING
OUTPOST -> OUTPOSTED,OUTPOSTS
OUTPOURING -> OUTPOURINGS
OUTPUT -> OUTPUTS,OUTPUTTING
OUTRAGE -> OUTRAGES,OUTRAGING
OUTRANK -> OUTRANKED,OUTRANKING,OUTRANKS
OUTREACH -> OUTREACHED,OUTREACHES,OUTREACHING
OUTRIDER -> OUTRIDERS
OUTRIGGER -> OUTRIGGERS
OUTRUN -> OUTRUNNING,OUTRUNS
OUTSCORE -> OUTSCORED,OUTSCORING
OUTSELL -> OUTSELLS
OUTSHINE -> OUTSHINES,OUTSHINING
OUTSIDE -> OUTSIDES
OUTSIDER -> OUTSIDERS
OUTSKIRTER -> OUTSKIRTERS
OUTSMART -> OUTSMARTED,OUTSMARTING
OUTSOLE -> OUTSOLES
OUTSOURCE -> OUTSOURCING
OUTSTATION -> OUTSTATIONS
OUTSTAY -> OUTSTAYED,OUTSTAYING
OUTSTRIP -> OUTSTRIPPED,OUTSTRIPPING,OUTSTRIPS
OUTVOTE -> OUTVOTED
OUTWEIGH -> OUTWEIGHED,OUTWEIGHING,OUTWEIGHS
OUTWIT -> OUTWITS,OUTWITTED,OUTWITTING
OUTWORK -> OUTWORKING,OUTWORKS
OUTWORKER -> OUTWORKERS
OVAL -> OVALS
OVARY -> OVARIES
OVATION -> OVATIONS
OVEN -> OVENS
OVER -> OVERING,OVERS
OVERALL -> OVERALLS
OVERARCH -> OVERARCHING
OVERAWE -> OVERAWED,OVERAWES
OVERBALANCE -> OVERBALANCED,OVERBALANCES,OVERBALANCING
OVERBOOK -> OVERBOOKED,OVERBOOKING,OVERBOOKS
OVERBURDEN -> OVERBURDENED,OVERBURDENING
OVERCHARGE -> OVERCHARGED,OVERCHARGES,OVERCHARGING
OVERCOAT -> OVERCOATED,OVERCOATS
OVERCOME -> OVERCAME,OVERCOMES,OVERCOMING
OVERCOMMIT -> OVERCOMMITTED,OVERCOMMITTING
OVERCOMPENSATE -> OVERCOMPENSATED,OVERCOMPENSATING
OVERCOOK -> OVERCOOKED,OVERCOOKING
OVERCROWD -> OVERCROWDING
OVERDETERMINE -> OVERDETERMINED,OVERDETERMINING
OVERDEVELOPE -> OVERDEVELOPED
OVERDO -> OVERDID,OVERDOING,OVERDONE
OVERDOSE -> OVERDOSED,OVERDOSES,OVERDOSING
OVERDRAFT -> OVERDRAFTS
OVERDRESS -> OVERDRESSED,OVERDRESSING
OVERDRIVE -> OVERDRIVING
OVERDRVE -> OVERDRIVEN
OVERDUB -> OVERDUBBED,OVERDUBBING,OVERDUBS
OVEREAT -> OVEREATING,OVEREATS
OVEREATER -> OVEREATERS
OVEREMPHASISE -> OVEREMPHASISED,OVEREMPHASISES,OVEREMPHASISING
OVEREMPHASIZE -> OVEREMPHASIZED,OVEREMPHASIZES,OVEREMPHASIZING
OVERESTIMATE -> OVERESTIMATED,OVERESTIMATES,OVERESTIMATING
OVEREXCIT -> OVEREXCITED,OVEREXCITING
OVEREXPRESS -> OVEREXPRESSED,OVEREXPRESSING
OVEREXTEND -> OVEREXTENDED
OVERF -> OVERFED
OVERFEED -> OVERFEEDING
OVERFIL -> OVERFILLED,OVERFILLING
OVERFISH -> OVERFISHED,OVERFISHING
OVERFLIGHT -> OVERFLIGHTS
OVERFLOW -> OVERFLOWED,OVERFLOWING,OVERFLOWS
OVERFLY -> OVERFLYING
OVERFUND -> OVERFUNDED,OVERFUNDING
OVERGROW -> OVERGROWING,OVERGROWN
OVERGROWTH -> OVERGROWTHS
OVERHANG -> OVERHANGING,OVERHANGS
OVERHAUL -> OVERHAULED,OVERHAULING,OVERHAULS
OVERHEAD -> OVERHEADS
OVERHEAR -> OVERHEARD,OVERHEARING,OVERHEARS
OVERHEAT -> OVERHEATED,OVERHEATING,OVERHEATS
OVERLAP -> OVERLAPPED,OVERLAPPING,OVERLAPS
OVERLAY -> OVERLAID,OVERLAYED,OVERLAYING,OVERLAYS
OVERLEARN -> OVERLEARNED,OVERLEARNING
OVERLIE -> OVERLYING
OVERLOAD -> OVERLOADED,OVERLOADING,OVERLOADS
OVERLOOK -> OVERLOOKED,OVERLOOKING,OVERLOOKS
OVERLORD -> OVERLORDS
OVERLY -> OVERLIES
OVERMAN -> OVERMANNED,OVERMANNING
OVERNIGHT -> OVERNIGHTED,OVERNIGHTER,OVERNIGHTING,OVERNIGHTS
OVERPAINT -> OVERPAINTED
OVERPAY -> OVERPAID,OVERPAYED,OVERPAYING
OVERPAYMENT -> OVERPAYMENTS
OVERPLAY -> OVERPLAYED,OVERPLAYING,OVERPLAYS
OVERPOPULATE -> OVERPOPULATED,OVERPOPULATING
OVERPOWER -> OVERPOWERED,OVERPOWERING,OVERPOWERS
OVERPRICE -> OVERPRICED,OVERPRICES,OVERPRICING
OVERPRINT -> OVERPRINTED,OVERPRINTING,OVERPRINTS
OVERPRODUCE -> OVERPRODUCED,OVERPRODUCES,OVERPRODUCING
OVERRATE -> OVERRATED,OVERRATES,OVERRATING
OVERREACH -> OVERREACHED,OVERREACHES,OVERREACHING
OVERREACT -> OVERREACTED,OVERREACTING,OVERREACTS
OVERREPRESENT -> OVERREPRESENTED,OVERREPRESENTS
OVERRIDE -> OVERRIDES,OVERRIDING
OVERRULE -> OVERRULED,OVERRULES,OVERRULING
OVERRUN -> OVERRUNNING,OVERRUNS
OVERSEE -> OVERSEEING,OVERSEES
OVERSEER -> OVERSEERS
OVERSHADOW -> OVERSHADOWED,OVERSHADOWING,OVERSHADOWS
OVERSHOE -> OVERSHOES
OVERSHOOT -> OVERSHOOTING,OVERSHOOTS
OVERSIGHT -> OVERSIGHTED,OVERSIGHTS
OVERSIMPLIFY -> OVERSIMPLIFIED,OVERSIMPLIFIES,OVERSIMPLIFYING
OVERSIZE -> OVERSIZED
OVERSLEEP -> OVERSLEEPING,OVERSLEEPS
OVERSPEND -> OVERSPENDING,OVERSPENDS
OVERSTATE -> OVERSTATED,OVERSTATES,OVERSTATING
OVERSTAY -> OVERSTAYED,OVERSTAYING
OVERSTEP -> OVERSTEPPED,OVERSTEPPING,OVERSTEPS
OVERSTOCK -> OVERSTOCKED,OVERSTOCKING,OVERSTOCKS
OVERSTRAIN -> OVERSTRAINED,OVERSTRAINING
OVERSTRESS -> OVERSTRESSED,OVERSTRESSING
OVERSTRETCH -> OVERSTRETCHED,OVERSTRETCHING
OVERSUBSCRIBE -> OVERSUBSCRIBED
OVERTAKE -> OVERTAKEN,OVERTAKES,OVERTAKING,OVERTOOK
OVERTAX -> OVERTAXED,OVERTAXES,OVERTAXING
OVERTHROW -> OVERTHROWING,OVERTHROWN,OVERTHROWS
OVERTIRE -> OVERTIRED
OVERTONE -> OVERTONES
OVERTOP -> OVERTOPPED,OVERTOPPING
OVERTROUSER -> OVERTROUSERS
OVERTURE -> OVERTURES
OVERTURN -> OVERTURNED,OVERTURNING,OVERTURNS
OVERTYP -> OVERTYPING
OVERUSE -> OVERUSED,OVERUSING
OVERVALUE -> OVERVALUED,OVERVALUES,OVERVALUING
OVERVIEW -> OVERVIEWED,OVERVIEWING,OVERVIEWS
OVERWATER -> OVERWATERED,OVERWATERING
OVERWEEN -> OVERWEENING
OVERWHELM -> OVERWHELMED,OVERWHELMS
OVERWINTER -> OVERWINTERED,OVERWINTERING,OVERWINTERS
OVERWORK -> OVERWORKED,OVERWORKING,OVERWORKS
OVERWRIT -> OVERWRITING
OVERWRITE -> OVERWRITES
OVIDUCT -> OVIDUCTS
OVULATE -> OVULATED,OVULATES,OVULATING
OVULE -> OVULES
OW -> OWER,OWS
OWE -> OWED,OWES,OWING
OWENITE -> OWENITES
OWER -> OWERS
OWL -> OWLED,OWLS
OWLET -> OWLETS
OWN -> OWNED,OWNING,OWNS
OWNER -> OWNERS
OWNERSHIP -> OWNERSHIPS
OX -> OXEN,OXER,OXES
OXIDANT -> OXIDANTS
OXIDE -> OXIDES
OXIDISE -> OXIDISED,OXIDISES,OXIDISING
OXIDIZE -> OXIDIZED,OXIDIZES,OXIDIZING
OXO -> OXOS
OXYGEN -> OXYGENS
OXYGENATE -> OXYGENATED,OXYGENATES,OXYGENATING
OXYGENATOR -> OXYGENATORS
OYSTER -> OYSTERS
OYSTERCATCHER -> OYSTERCATCHERS
OZ -> OZS
P -> PED,PP,PS
PABX -> PABXES,PABXS
PACE -> PACED,PACES,PACING
PACEMAKER -> PACEMAKERS
PACEMAN -> PACEMEN
PACER -> PACERS
PACESETTER -> PACESETTERS
PACIFIST -> PACIFISTS
PACIFY -> PACIFIED,PACIFIES,PACIFYING
PACK -> PACKED,PACKING,PACKS
PACKAGE -> PACKAGED,PACKAGES,PACKAGING
PACKAGER -> PACKAGERS
PACKER -> PACKERS
PACKET -> PACKETS
PACKHORSE -> PACKHORSES
PACKING -> PACKINGS
PACKMAN -> PACKMEN
PACT -> PACTS
PAD -> PADDED,PADDING,PADS
PADDLE -> PADDLED,PADDLES,PADDLING
PADDLER -> PADDLERS
PADDOCK -> PADDOCKED,PADDOCKS
PADDY -> PADDIES
PADLOCK -> PADLOCKED,PADLOCKING,PADLOCKS
PAEAN -> PAEANS
PAEDIATRIC -> PAEDIATRICS
PAEDIATRICIAN -> PAEDIATRICIANS
PAEDOPHILE -> PAEDOPHILES
PAET -> PAETS
PAGAN -> PAGANS
PAGE -> PAGED,PAGES,PAGING
PAGEANT -> PAGEANTS
PAGER -> PAGERS
PAGODA -> PAGODAS
PAH -> PAHS
PAI -> PAIS
PAIL -> PAILS
PAIN -> PAINED,PAINING,PAINS
PAINKILLER -> PAINKILLERS
PAINT -> PAINTED,PAINTING,PAINTS
PAINTBRUSH -> PAINTBRUSHES
PAINTER -> PAINTERS
PAINTING -> PAINTINGS
PAIR -> PAIRED,PAIRING,PAIRS
PAIRING -> PAIRINGS
PAISLEYITE -> PAISLEYITES
PAKISTANI -> PAKISTANIS
PAL -> PALS
PALACE -> PALACES
PALADIN -> PALADINS
PALAEOENVIRONMENT -> PALAEOENVIRONMENTS
PALAEOLATITUDE -> PALAEOLATITUDES
PALAEONTOLOGIST -> PALAEONTOLOGISTS
PALATE -> PALATES
PALE -> PALED,PALER,PALES,PALEST,PALING
PALEONTOLOGIST -> PALEONTOLOGISTS
PALERNIAN -> PALERNIANS
PALESTINIAN -> PALESTINIANS
PALETTE -> PALETTES
PALFREY -> PALFREYS
PALING -> PALINGS
PALISADE -> PALISADES
PALL -> PALLED,PALLING,PALLS
PALLA -> PALLAS
PALLET -> PALLETS
PALLIASS -> PALLIASSES
PALLIATIVE -> PALLIATIVES
PALLIST -> PALLISTER
PALM -> PALMED,PALMING,PALMS
PALMETTE -> PALMETTES
PALP -> PALPING,PALPS
PALPATE -> PALPATED,PALPATES,PALPATING
PALPITATE -> PALPITATED,PALPITATING
PALPITATION -> PALPITATIONS
PAMIR -> PAMIRS
PAMPA -> PAMPAS
PAMPER -> PAMPERED,PAMPERING,PAMPERS
PAMPHLET -> PAMPHLETS
PAMPHLETEER -> PAMPHLETEERING,PAMPHLETEERS
PAN -> PANNED,PANNING,PANS
PANACEA -> PANACEAS
PANAMA -> PANAMAS
PANAMANIAN -> PANAMANIANS
PANCAKE -> PANCAKED,PANCAKES
PANDA -> PANDAS
PANDER -> PANDERED,PANDERING,PANDERS
PANE -> PANES
PANEGYRIC -> PANEGYRICS
PANEL -> PANELLED,PANELLING,PANELS
PANELLIST -> PANELLISTS
PANG -> PANGS
PANGOLIN -> PANGOLINS
PANIC -> PANICKING,PANICS
PANICK -> PANICKED
PANICLE -> PANICLES
PANNIER -> PANNIERS
PANNY -> PANNIER
PANORAMA -> PANORAMAS
PANSLAVIST -> PANSLAVISTS
PANSY -> PANSIES,PANSYING
PANT -> PANTED,PANTING
PANTHER -> PANTHERS
PANTILE -> PANTILED,PANTILES
PANTOGRAPH -> PANTOGRAPHS
PANTOMIME -> PANTOMIMED,PANTOMIMES
PANTRY -> PANTRIES
PANTY -> PANTIES
PANZER -> PANZERS
PAPA -> PAPAS
PAPER -> PAPERED,PAPERING,PAPERS
PAPERBACK -> PAPERBACKED,PAPERBACKS
PAPERCLIP -> PAPERCLIPPED,PAPERCLIPS
PAPERWEIGHT -> PAPERWEIGHTS
PAPIST -> PAPISTS
PAPY -> PAPIER
PAPYRUS -> PAPYRI
PAR -> PARRED,PARRING,PARS
PARA -> PARAS
PARABLE -> PARABLES
PARABOLA -> PARABOLAS
PARACETAMOL -> PARACETAMOLS
PARACHUTE -> PARACHUTED,PARACHUTES,PARACHUTING
PARACHUTIST -> PARACHUTISTS
PARADE -> PARADED,PARADES,PARADING
PARADI -> PARADIS
PARADIGM -> PARADIGMS
PARADISE -> PARADISES
PARADOX -> PARADOXES
PARAFFIN -> PARAFFINS
PARAGLIDE -> PARAGLIDING
PARAGLIDER -> PARAGLIDERS
PARAGON -> PARAGONS
PARAGRAPH -> PARAGRAPHED,PARAGRAPHING,PARAGRAPHS
PARAKEET -> PARAKEETS
PARALLEL -> PARALLELING,PARALLELLED,PARALLELS
PARALLELE -> PARALLELED
PARALLELISE -> PARALLELISED,PARALLELISES,PARALLELISING
PARALLELISM -> PARALLELISMS
PARALLELOGRAM -> PARALLELOGRAMS
PARALYSE -> PARALYSED,PARALYSES,PARALYSING
PARAMEDIC -> PARAMEDICS
PARAMETER -> PARAMETERS
PARAMILITARY -> PARAMILITARIES
PARAPET -> PARAPETS
PARAPHRASE -> PARAPHRASED,PARAPHRASES,PARAPHRASING
PARAPROFESSIONAL -> PARAPROFESSIONALS
PARAPSYCHOLOGIST -> PARAPSYCHOLOGISTS
PARASCEND -> PARASCENDING
PARASITE -> PARASITES
PARASITISE -> PARASITISED,PARASITISES,PARASITISING
PARASITIZE -> PARASITIZED,PARASITIZING
PARASOL -> PARASOLS
PARASTATAL -> PARASTATALS
PARATROOP -> PARATROOPS
PARATROOPER -> PARATROOPERS
PARC -> PARCS
PARCEL -> PARCELLED,PARCELLING,PARCELS
PARCH -> PARCHED,PARCHES,PARCHING
PARCHMENT -> PARCHMENTS
PARDON -> PARDONED,PARDONING,PARDONS
PARE -> PARED,PARES,PARING
PARENT -> PARENTED,PARENTING,PARENTS
PARENTHESIS -> PARENTHESES
PARIAH -> PARIAHS
PARISH -> PARISHES
PARISHIONER -> PARISHIONERS
PARISIAN -> PARISIANS
PARITY -> PARITIES
PARK -> PARKED,PARKING,PARKS
PARKA -> PARKAS
PARKER -> PARKERS
PARKLAND -> PARKLANDS
PARKONIAN -> PARKONIANS
PARLEMENT -> PARLEMENTS
PARLEY -> PARLEYED,PARLEYING,PARLEYS
PARLIAMENT -> PARLIAMENTS
PARLIAMENTARIAN -> PARLIAMENTARIANS
PARLOUR -> PARLOURS
PARLOURMAID -> PARLOURMAIDS
PARODY -> PARODIED,PARODIES,PARODYING
PAROLE -> PAROLED,PAROLES
PAROXYSM -> PAROXYSMS
PARROT -> PARROTS
PARROTE -> PARROTED,PARROTING
PARRY -> PARRIED,PARRIES,PARRYING
PARSE -> PARSED,PARSES,PARSING
PARSER -> PARSERS
PARSING -> PARSINGS
PARSLOW -> PARSLOWS
PARSNIP -> PARSNIPS
PARSON -> PARSONS
PARSY -> PARSYS
PART -> PARTED,PARTING,PARTS
PARTAKE -> PARTAKES,PARTAKING
PARTE -> PARTES
PARTHIAN -> PARTHIANS
PARTICIPANT -> PARTICIPANTS
PARTICIPATE -> PARTICIPATED,PARTICIPATES,PARTICIPATING
PARTICIPATION -> PARTICIPATIONS
PARTICIPATOR -> PARTICIPATORS
PARTICIPLE -> PARTICIPLES
PARTICLE -> PARTICLES
PARTICULARISE -> PARTICULARISED,PARTICULARISING
PARTICULARITY -> PARTICULARITIES
PARTICULATE -> PARTICULATES
PARTICULY -> PARTICULIER
PARTING -> PARTINGS
PARTISAN -> PARTISANS
PARTITION -> PARTITIONED,PARTITIONING,PARTITIONS
PARTNER -> PARTNERED,PARTNERING,PARTNERS
PARTNERSHIP -> PARTNERSHIPS
PARTRIDGE -> PARTRIDGES
PARTY -> PARTIED,PARTIES,PARTYING,PARTYS
PARTYGOER -> PARTYGOERS
PARVENU -> PARVENUS
PARY -> PARYS
PASS -> PASSED,PASSES,PASSING
PASSAGE -> PASSAGED,PASSAGES
PASSAGEWAY -> PASSAGEWAYS
PASSENGER -> PASSENGERS
PASSER -> PASSERS
PASSERINE -> PASSERINES
PASSION -> PASSIONS
PASSIVE -> PASSIVES
PASSPORT -> PASSPORTS
PASSWORD -> PASSWORDS
PAST -> PASTING,PASTS
PASTA -> PASTAS
PASTE -> PASTED,PASTES
PASTEL -> PASTELS
PASTERN -> PASTERNS
PASTEURISE -> PASTEURISED,PASTEURISING
PASTEURIZE -> PASTEURIZED,PASTEURIZING
PASTICH -> PASTICHES
PASTILLE -> PASTILLES
PASTIME -> PASTIMES
PASTOR -> PASTORS
PASTORAL -> PASTORALS
PASTORALIST -> PASTORALISTS
PASTRY -> PASTRIES
PASTURE -> PASTURED,PASTURES,PASTURING
PASTY -> PASTIES
PAT -> PATS,PATTED,PATTING
PATCH -> PATCHED,PATCHES,PATCHING
PATE -> PATES
PATENT -> PATENTED,PATENTING,PATENTS
PATENTEE -> PATENTEES
PATH -> PATHS
PATHFINDER -> PATHFINDERS
PATHOGEN -> PATHOGENS
PATHOLOGIST -> PATHOLOGISTS
PATHOLOGIZE -> PATHOLOGIZED,PATHOLOGIZING
PATHOLOGY -> PATHOLOGIES
PATHWAY -> PATHWAYS
PATHWORK -> PATHWORKS
PATIENT -> PATIENTS
PATINA -> PATINAS
PATINATE -> PATINATED,PATINATES,PATINATING
PATIO -> PATIOS
PATISSERY -> PATISSERIES
PATRIAL -> PATRIALS
PATRIARCH -> PATRIARCHS
PATRIARCHATE -> PATRIARCHATES
PATRICIAN -> PATRICIANS
PATRIOT -> PATRIOTS
PATROL -> PATROLLED,PATROLLING,PATROLS
PATRON -> PATRONS
PATRONISE -> PATRONISED,PATRONISES,PATRONISING
PATRONIZE -> PATRONIZED,PATRONIZES,PATRONIZING
PATTEN -> PATTENS
PATTER -> PATTERED,PATTERING,PATTERS
PATTERN -> PATTERNED,PATTERNING,PATTERNS
PATTERNING -> PATTERNINGS
PATTY -> PATTIES
PAUPER -> PAUPERED,PAUPERS
PAUSANIA -> PAUSANIAS
PAUSE -> PAUSED,PAUSES,PAUSING
PAVE -> PAVED,PAVES,PAVING
PAVEMENT -> PAVEMENTS
PAVER -> PAVERS
PAVILION -> PAVILIONS
PAVING -> PAVINGS
PAVIOR -> PAVIORS
PAVIOUR -> PAVIOURS
PAW -> PAWED,PAWING,PAWS
PAWN -> PAWNED,PAWNING,PAWNS
PAWNBROKER -> PAWNBROKERS
PAWNSHOP -> PAWNSHOPS
PAXO -> PAXOS
PAY -> PAID,PAYED,PAYING,PAYS
PAYABLE -> PAYABLES
PAYER -> PAYERS
PAYLOAD -> PAYLOADS
PAYMASTER -> PAYMASTERS
PAYMENT -> PAYMENTS
PAYOFF -> PAYOFFS
PAYOUT -> PAYOUTS
PAYPHONE -> PAYPHONES
PAYROLL -> PAYROLLS
PAYSLIP -> PAYSLIPS
PC -> PCS
PCA -> PCAS
PCB -> PCBS
PDA -> PDAS
PE -> PES
PEA -> PEAS
PEACE -> PEACES
PEACEKEEP -> PEACEKEEPING
PEACEKEEPER -> PEACEKEEPERS
PEACEMAKE -> PEACEMAKING
PEACEMAKER -> PEACEMAKERS
PEACH -> PEACHES
PEACOCK -> PEACOCKING,PEACOCKS
PEAHEN -> PEAHENS
PEAK -> PEAKED,PEAKING,PEAKS
PEAL -> PEALED,PEALING,PEALS
PEANUT -> PEANUTS
PEAR -> PEARS
PEARL -> PEARLED,PEARLING,PEARLS
PEASANT -> PEASANTS
PEAT -> PEATING,PEATS
PEATBOG -> PEATBOGS
PEATLAND -> PEATLANDS
PEB -> PEBS
PEBBLE -> PEBBLES
PEC -> PECS
PECCADILLOE -> PECCADILLOES
PECCARY -> PECCARIES
PECK -> PECKED,PECKING,PECKS
PECTORAL -> PECTORALS
PECULIAR -> PECULIARS
PECULIARITY -> PECULIARITIES
PEDAGOGY -> PEDAGOGIES
PEDAL -> PEDALLED,PEDALLING,PEDALS
PEDALO -> PEDALOS
PEDALOE -> PEDALOES
PEDANT -> PEDANTS
PEDDLE -> PEDDLED,PEDDLES,PEDDLING
PEDDLER -> PEDDLERS
PEDERAST -> PEDERASTS
PEDESTAL -> PEDESTALS
PEDESTRIAN -> PEDESTRIANS
PEDESTRIANISE -> PEDESTRIANISED,PEDESTRIANISING
PEDIGREE -> PEDIGREES
PEDIMENT -> PEDIMENTS
PEDLAR -> PEDLARS
PEE -> PEED,PEEING,PEES
PEEK -> PEEKED,PEEKING,PEEKS
PEEL -> PEELED,PEELING,PEELS
PEELER -> PEELERS
PEELING -> PEELINGS
PEEP -> PEEPED,PEEPING,PEEPS
PEER -> PEERED,PEERING,PEERS
PEERAGE -> PEERAGES
PEERESS -> PEERESSES
PEG -> PEGGED,PEGGING,PEGS
PEGMATITE -> PEGMATITES
PELARGONIUM -> PELARGONIUMS
PELICAN -> PELICANS
PELLEA -> PELLEAS
PELLET -> PELLETS
PELLETE -> PELLETED,PELLETING
PELMET -> PELMETS
PELOP -> PELOPS
PELOPONNESIAN -> PELOPONNESIANS
PELT -> PELTED,PELTING,PELTS
PELVIS -> PELVES,PELVISES
PELYCOSAUR -> PELYCOSAURS
PEN -> PENNED,PENNING,PENS
PENALISE -> PENALISED,PENALISES,PENALISING
PENALIZE -> PENALIZED,PENALIZES,PENALIZING
PENALTY -> PENALTIES
PENAN -> PENANS
PENANCE -> PENANCES
PENCE -> PENCES
PENCIL -> PENCILLED,PENCILLING,PENCILS
PENDANT -> PENDANTS
PENDENTIVE -> PENDENTIVES
PENDULUM -> PENDULUMS
PENETRATE -> PENETRATED,PENETRATES,PENETRATING
PENETRATION -> PENETRATIONS
PENFRIEND -> PENFRIENDS
PENGUIN -> PENGUINS
PENICILLIN -> PENICILLINS
PENINSULA -> PENINSULAS
PENISE -> PENISED,PENISES
PENITENT -> PENITENTS
PENKNIVE -> PENKNIVES
PENNANT -> PENNANTS
PENNON -> PENNONS
PENNY -> PENNIES
PENOLOGIST -> PENOLOGISTS
PENPAL -> PENPALS
PENSION -> PENSIONED,PENSIONING,PENSIONS
PENSIONER -> PENSIONERS
PENTAGON -> PENTAGONS
PENTATONIC -> PENTATONICS
PENTHOUSE -> PENTHOUSES
PENTO -> PENTOS
PENZIA -> PENZIAS
PEON -> PEONS
PEONY -> PEONIES
PEOPLE -> PEOPLED,PEOPLES,PEOPLING
PEP -> PEPPED,PEPPING,PEPS
PEPLO -> PEPLOS
PEPPER -> PEPPERED,PEPPERING,PEPPERS
PEPPERCORN -> PEPPERCORNS
PEPPERMINT -> PEPPERMINTED,PEPPERMINTS
PEPSINOGEN -> PEPSINOGENS
PEPTIDE -> PEPTIDES
PER -> PERRING,PERS
PERAMBULATE -> PERAMBULATED,PERAMBULATING
PERAMBULATION -> PERAMBULATIONS
PERAMBULATOR -> PERAMBULATORS
PERCEIVE -> PERCEIVED,PERCEIVES,PERCEIVING
PERCENTAGE -> PERCENTAGED,PERCENTAGES
PERCENTILE -> PERCENTILES
PERCEPT -> PERCEPTS
PERCEPTION -> PERCEPTIONS
PERCEPTRON -> PERCEPTRONS
PERCH -> PERCHED,PERCHES,PERCHING
PERCOLATE -> PERCOLATED,PERCOLATES,PERCOLATING
PERCUSSIONIST -> PERCUSSIONISTS
PEREGRINATION -> PEREGRINATIONS
PEREGRINE -> PEREGRINES
PERENNIAL -> PERENNIALS
PERFECT -> PERFECTED,PERFECTING,PERFECTS
PERFECTION -> PERFECTIONS
PERFECTIONIST -> PERFECTIONISTS
PERFORATE -> PERFORATED,PERFORATES,PERFORATING
PERFORATION -> PERFORATIONS
PERFORM -> PERFORMED,PERFORMING,PERFORMS
PERFORMANCE -> PERFORMANCES
PERFORMATIVE -> PERFORMATIVES
PERFORMER -> PERFORMERS
PERFRINGEN -> PERFRINGENS
PERFUME -> PERFUMED,PERFUMES,PERFUMING
PERFUMER -> PERFUMERS
PERFUSATE -> PERFUSATES
PERFUSE -> PERFUSED,PERFUSING
PERGOLA -> PERGOLAS
PERICLE -> PERICLES
PERIDOTITE -> PERIDOTITES
PERIL -> PERILS
PERIMETER -> PERIMETERS
PERIOD -> PERIODING,PERIODS
PERIODICAL -> PERIODICALS
PERIODICITY -> PERIODICITIES
PERIPHERAL -> PERIPHERALS
PERIPHERY -> PERIPHERIES
PERISCOPE -> PERISCOPED,PERISCOPES
PERISH -> PERISHED,PERISHES,PERISHING
PERISHABLE -> PERISHABLES
PERISHER -> PERISHERS
PERISTYLE -> PERISTYLES
PERJURE -> PERJURED
PERK -> PERKED,PERKING,PERKS
PERM -> PERMED,PERMING,PERMS
PERMEABILITY -> PERMEABILITIES
PERMEATE -> PERMEATED,PERMEATES,PERMEATING
PERMISSION -> PERMISSIONS
PERMIT -> PERMITS,PERMITTED,PERMITTING
PERMUTATION -> PERMUTATIONS
PERMUTE -> PERMUTED,PERMUTES,PERMUTING
PERONIST -> PERONISTS
PEROXIDE -> PEROXIDED,PEROXIDES,PEROXIDING
PERPETRATE -> PERPETRATED,PERPETRATES,PERPETRATING
PERPETRATOR -> PERPETRATORS
PERPETUATE -> PERPETUATED,PERPETUATES,PERPETUATING
PERPETUITY -> PERPETUITIES
PERPLEX -> PERPLEXED,PERPLEXES,PERPLEXING
PERPLEXITY -> PERPLEXITIES
PERQUISITE -> PERQUISITES
PERSECUTE -> PERSECUTED,PERSECUTES,PERSECUTING
PERSECUTION -> PERSECUTIONS
PERSECUTOR -> PERSECUTORS
PERSEVER -> PERSEVERING
PERSEVERE -> PERSEVERED,PERSEVERES
PERSH -> PERSHING
PERSIAN -> PERSIANS
PERSIST -> PERSISTED,PERSISTING,PERSISTS
PERSON -> PERSONS
PERSONA -> PERSONAS
PERSONAGE -> PERSONAGES
PERSONALISE -> PERSONALISED,PERSONALISES,PERSONALISING
PERSONALITY -> PERSONALITIES
PERSONALIZE -> PERSONALIZED,PERSONALIZES,PERSONALIZING
PERSONIFICATION -> PERSONIFICATIONS
PERSONIFY -> PERSONIFIED,PERSONIFIES,PERSONIFYING
PERSPECTIVE -> PERSPECTIVES
PERSPIRE -> PERSPIRED,PERSPIRING
PERSUADE -> PERSUADED,PERSUADES,PERSUADING
PERSUADER -> PERSUADERS
PERSUASION -> PERSUASIONS
PERTAIN -> PERTAINED,PERTAINING,PERTAINS
PERTURB -> PERTURBED,PERTURBING,PERTURBS
PERTURBATION -> PERTURBATIONS
PERUSE -> PERUSED,PERUSES,PERUSING
PERUVIAN -> PERUVIANS
PERVADE -> PERVADED,PERVADES,PERVADING
PERVERSION -> PERVERSIONS
PERVERSITY -> PERVERSITIES
PERVERT -> PERVERTED,PERVERTING,PERVERTS
PESETA -> PESETAS
PESO -> PESOS
PESSARY -> PESSARIES
PESSIMIST -> PESSIMISTS
PEST -> PESTS
PESTER -> PESTERED,PESTERING
PESTICIDE -> PESTICIDES
PET -> PETS,PETTED,PETTING
PETAL -> PETALLED,PETALLING,PETALS
PETER -> PETERED,PETERING,PETERS
PETFOOD -> PETFOODS
PETIT -> PETITS
PETITE -> PETITES
PETITION -> PETITIONED,PETITIONING,PETITIONS
PETITIONER -> PETITIONERS
PETRA -> PETRAS
PETREL -> PETRELS
PETRIFY -> PETRIFIED,PETRIFIES,PETRIFYING
PETROBRA -> PETROBRAS
PETROCHEMICAL -> PETROCHEMICALS
PETRODOLLAR -> PETRODOLLARS
PETROGRAPHER -> PETROGRAPHERS
PETROL -> PETROLS
PETT -> PETTS
PETTICOAT -> PETTICOATS
PETTY -> PETTIER,PETTIEST,PETTYS
PETUNIA -> PETUNIAS
PEW -> PEWS
PFENNIG -> PFENNIGS
PGCE -> PGCES
PHAGE -> PHAGES
PHAGOCYTE -> PHAGOCYTES
PHAISTO -> PHAISTOS
PHALANGE -> PHALANGES
PHALANGIST -> PHALANGISTS
PHALAROPE -> PHALAROPES
PHALLUSE -> PHALLUSES
PHANTASM -> PHANTASMS
PHANTASY -> PHANTASIED,PHANTASIES
PHANTOM -> PHANTOMS
PHARAOH -> PHARAOHS
PHARISEE -> PHARISEES
PHARMACEUTICAL -> PHARMACEUTICALS
PHARMACIST -> PHARMACISTS
PHARMACOLOGIST -> PHARMACOLOGISTS
PHARMACY -> PHARMACIES
PHARO -> PHAROS
PHASE -> PHASED,PHASES,PHASING
PHASOR -> PHASORS
PHD -> PHDS
PHEASANT -> PHEASANTS
PHENOCRYST -> PHENOCRYSTS
PHENOL -> PHENOLS
PHENOLIC -> PHENOLICS
PHENOMENOLOGIST -> PHENOMENOLOGISTS
PHENOMENON -> PHENOMENA
PHENOTHIAZINE -> PHENOTHIAZINES
PHENOTYPE -> PHENOTYPES
PHEROMONE -> PHEROMONES
PHIAL -> PHIALS
PHIG -> PHIGS
PHILANDER -> PHILANDERING
PHILANTHROPIST -> PHILANTHROPISTS
PHILHELLENE -> PHILHELLENES
PHILIPPIAN -> PHILIPPIANS
PHILIPPO -> PHILIPPOS
PHILISTINE -> PHILISTINES
PHILOLOGIST -> PHILOLOGISTS
PHILOSOPHE -> PHILOSOPHES
PHILOSOPHER -> PHILOSOPHERS
PHILOSOPHISE -> PHILOSOPHISED,PHILOSOPHISES,PHILOSOPHISING
PHILOSOPHIZE -> PHILOSOPHIZES,PHILOSOPHIZING
PHILOSOPHY -> PHILOSOPHIES
PHILTRE -> PHILTRES
PHO -> PHOS
PHOBIA -> PHOBIAS
PHOENICIAN -> PHOENICIANS
PHOENIX -> PHOENIXES
PHONE -> PHONED,PHONES,PHONING
PHONECALL -> PHONECALLS
PHONEME -> PHONEMES
PHONETICIAN -> PHONETICIANS
PHONIC -> PHONICS
PHONOLOGIST -> PHONOLOGISTS
PHONY -> PHONIES,PHONIEST
PHOSPHATASE -> PHOSPHATASES
PHOSPHATE -> PHOSPHATES,PHOSPHATING
PHOSPHATIDYLCHOLINE -> PHOSPHATIDYLCHOLINES
PHOSPHOLIPID -> PHOSPHOLIPIDS
PHOSPHOR -> PHOSPHORS
PHOSPHORYLATE -> PHOSPHORYLATED,PHOSPHORYLATES,PHOSPHORYLATING
PHOTO -> PHOTOS
PHOTOCELL -> PHOTOCELLS
PHOTOCOPIER -> PHOTOCOPIERS
PHOTOCOPY -> PHOTOCOPIED,PHOTOCOPIES,PHOTOCOPYING
PHOTOFIT -> PHOTOFITS
PHOTOGRAPH -> PHOTOGRAPHED,PHOTOGRAPHING,PHOTOGRAPHS
PHOTOGRAPHER -> PHOTOGRAPHERS
PHOTOMICROGRAPH -> PHOTOMICROGRAPHS
PHOTOMONTAGE -> PHOTOMONTAGES
PHOTOMULTIPLY -> PHOTOMULTIPLIER
PHOTON -> PHOTONS
PHOTORECEPTOR -> PHOTORECEPTORS
PHOTOSTAT -> PHOTOSTATS,PHOTOSTATTED,PHOTOSTATTING
PHOTOSYNTHESISE -> PHOTOSYNTHESISING
PHOTOVOLTAIC -> PHOTOVOLTAICS
PHRAGMITE -> PHRAGMITES
PHRASE -> PHRASED,PHRASES,PHRASING
PHRENOLOGIST -> PHRENOLOGISTS
PHYLOGENY -> PHYLOGENIES
PHYSICIAN -> PHYSICIANS
PHYSICIST -> PHYSICISTS
PHYSIO -> PHYSIOS
PHYSIOLOGIST -> PHYSIOLOGISTS
PHYSIOTHERAPIST -> PHYSIOTHERAPISTS
PHYSIQUE -> PHYSIQUES
PHYTOLITH -> PHYTOLITHS
PI -> PIS
PIANIST -> PIANISTS
PIANO -> PIANOS
PIASTER -> PIASTERS
PIASTRE -> PIASTRES
PIAZZA -> PIAZZAS
PIB -> PIBS
PIC -> PICS
PICA -> PICAS
PICK -> PICKED,PICKING,PICKS
PICKER -> PICKERING,PICKERS
PICKET -> PICKETS,PICKETTED
PICKETE -> PICKETED,PICKETING
PICKING -> PICKINGS
PICKLE -> PICKLED,PICKLES,PICKLING
PICKMAN -> PICKMEN
PICKPOCKET -> PICKPOCKETS
PICKPOCKETE -> PICKPOCKETED,PICKPOCKETING
PICKUP -> PICKUPS
PICNIC -> PICNICKING,PICNICS
PICNICK -> PICNICKED
PICNICKER -> PICNICKERS
PICOSECOND -> PICOSECONDS
PICT -> PICTS
PICTOGRAM -> PICTOGRAMS
PICTURE -> PICTURED,PICTURES,PICTURING
PIDDLE -> PIDDLED,PIDDLES,PIDDLING
PIE -> PIES
PIECE -> PIECED,PIECES,PIECING
PIED -> PIEDS
PIER -> PIERS
PIERCE -> PIERCED,PIERCES,PIERCING
PIETA -> PIETAS
PIETY -> PIETIES
PIFFLE -> PIFFLING
PIG -> PIGGED,PIGGING,PIGS
PIGEON -> PIGEONS
PIGEONHOLE -> PIGEONHOLED,PIGEONHOLES,PIGEONHOLING
PIGGERY -> PIGGERIES
PIGGY -> PIGGIES
PIGGYBACK -> PIGGYBACKED,PIGGYBACKING,PIGGYBACKS
PIGHEAD -> PIGHEADED
PIGLET -> PIGLETS
PIGMENT -> PIGMENTING,PIGMENTS
PIGSTY -> PIGSTIES,PIGSTYS
PIGTAIL -> PIGTAILS
PIKE -> PIKED,PIKES,PIKING
PIKEMAN -> PIKEMEN
PIL -> PILS
PILASTER -> PILASTERED,PILASTERS
PILCHARD -> PILCHARDS
PILE -> PILED,PILES,PILING
PILFER -> PILFERED,PILFERING
PILGRIM -> PILGRIMS
PILGRIMAGE -> PILGRIMAGES
PILL -> PILLED,PILLING,PILLS
PILLAGE -> PILLAGED,PILLAGES,PILLAGING
PILLAR -> PILLARS
PILLARE -> PILLARED
PILLBOX -> PILLBOXES
PILLORY -> PILLORIED,PILLORIES
PILLOW -> PILLOWED,PILLOWING,PILLOWS
PILLOWCASE -> PILLOWCASES
PILOT -> PILOTS,PILOTTED
PILOTE -> PILOTED,PILOTING
PIMENTO -> PIMENTOS
PIMIENTO -> PIMIENTOS
PIMP -> PIMPING,PIMPS
PIMPLE -> PIMPLES
PIN -> PINNED,PINNING,PINS
PINAFORE -> PINAFORED,PINAFORES
PINCERS -> PINCER
PINCH -> PINCHED,PINCHES,PINCHING
PINE -> PINED,PINES,PINING
PINEAPPLE -> PINEAPPLES
PINEWOOD -> PINEWOODS
PING -> PINGING,PINGS
PINGE -> PINGED
PINION -> PINIONED,PINIONING,PINIONS
PINK -> PINKED,PINKER,PINKEST,PINKING,PINKS
PINNACLE -> PINNACLED,PINNACLES
PINNY -> PINNIES
PINOUT -> PINOUTS
PINPOINT -> PINPOINTED,PINPOINTING,PINPOINTS
PINPRICK -> PINPRICKS
PINSTRIPE -> PINSTRIPED,PINSTRIPES
PINT -> PINTING,PINTS
PINTA -> PINTAS
PINTAIL -> PINTAILS
PIONEER -> PIONEERED,PIONEERING,PIONEERS
PIP -> PIPPED,PIPPING,PIPS
PIPE -> PIPED,PIPES,PIPING
PIPELINE -> PIPELINED,PIPELINES,PIPELINING
PIPER -> PIPERS
PIPET -> PIPETTED,PIPETTING
PIPETTE -> PIPETTES
PIPHRO -> PIPHROS
PIPIT -> PIPITS
PIPPIN -> PIPPINS
PIQUE -> PIQUED,PIQUES
PIRANHA -> PIRANHAS
PIRATE -> PIRATED,PIRATES,PIRATING
PIRE -> PIRES
PIROGUE -> PIROGUES
PIROUET -> PIROUETTED,PIROUETTING
PIROUETTE -> PIROUETTES
PISAN -> PISANS
PISS -> PISSED,PISSES,PISSING
PISTACHIO -> PISTACHIOS
PISTE -> PISTES
PISTOL -> PISTOLS
PISTON -> PISTONED,PISTONING,PISTONS
PIT -> PITS,PITTED,PITTING
PITCH -> PITCHED,PITCHES,PITCHING
PITCHER -> PITCHERS
PITCHFORK -> PITCHFORKED,PITCHFORKS
PITFALL -> PITFALLS
PITHER -> PITHERS
PITMAN -> PITMEN
PITON -> PITONS
PITY -> PITIED,PITIES,PITYING
PIVOT -> PIVOTS
PIVOTE -> PIVOTED,PIVOTING
PIXEL -> PIXELS
PIXY -> PIXIES
PIZZA -> PIZZAS
PL -> PLS
PLACARD -> PLACARDED,PLACARDING,PLACARDS
PLACATE -> PLACATED,PLACATING
PLACE -> PLACED,PLACES,PLACING
PLACEBO -> PLACEBOS
PLACEMAN -> PLACEMEN
PLACEMENT -> PLACEMENTS
PLACENAME -> PLACENAMES
PLACING -> PLACINGS
PLAGIARISE -> PLAGIARISED,PLAGIARISING
PLAGIARIZE -> PLAGIARIZED,PLAGIARIZING
PLAGUE -> PLAGUED,PLAGUES,PLAGUING
PLAID -> PLAIDS
PLAIN -> PLAINER,PLAINEST,PLAINS
PLAINCLOTHE -> PLAINCLOTHES
PLAINT -> PLAINTS
PLAINTIFF -> PLAINTIFFS
PLAIT -> PLAITED,PLAITING,PLAITS
PLAN -> PLANNED,PLANNING,PLANS
PLANE -> PLANED,PLANER,PLANES,PLANING
PLANELOAD -> PLANELOADS
PLANER -> PLANERS
PLANET -> PLANETS
PLANETARY -> PLANETARIES
PLANING -> PLANINGS
PLANK -> PLANKED,PLANKING,PLANKS
PLANNER -> PLANNERS
PLANT -> PLANTED,PLANTING,PLANTS
PLANTAIN -> PLANTAINS
PLANTATION -> PLANTATIONS
PLANTER -> PLANTERS
PLANTING -> PLANTINGS
PLANTLET -> PLANTLETS
PLAQUE -> PLAQUES
PLAQUETTE -> PLAQUETTES
PLASH -> PLASHED,PLASHING
PLASMA -> PLASMAS
PLASMID -> PLASMIDS
PLASTER -> PLASTERED,PLASTERING,PLASTERS
PLASTERBOARD -> PLASTERBOARDS
PLASTERER -> PLASTERERS
PLASTIC -> PLASTICS
PLASTICISER -> PLASTICISERS
PLATE -> PLATED,PLATES,PLATING
PLATEAU -> PLATEAUS
PLATEAUE -> PLATEAUED,PLATEAUING
PLATEFUL -> PLATEFULS
PLATELAYER -> PLATELAYERS
PLATELET -> PLATELETS
PLATER -> PLATERS
PLATFORM -> PLATFORMING,PLATFORMS
PLATITUDE -> PLATITUDES
PLATONIST -> PLATONISTS
PLATOON -> PLATOONS
PLATTER -> PLATTERS
PLAUDIT -> PLAUDITS
PLAY -> PLAYED,PLAYING,PLAYS
PLAYBACK -> PLAYBACKS
PLAYBILL -> PLAYBILLS
PLAYBOY -> PLAYBOYS
PLAYER -> PLAYERS
PLAYGOER -> PLAYGOERS
PLAYGROUND -> PLAYGROUNDS
PLAYGROUP -> PLAYGROUPS
PLAYLIST -> PLAYLISTED,PLAYLISTING,PLAYLISTS
PLAYMATE -> PLAYMATES
PLAYOFF -> PLAYOFFS
PLAYTHING -> PLAYTHINGS
PLAYTIME -> PLAYTIMES
PLAYWRIGHT -> PLAYWRIGHTING,PLAYWRIGHTS
PLAZA -> PLAZAS
PLC -> PLCS
PLE -> PLED,PLES
PLEA -> PLEAS
PLEAD -> PLEADED,PLEADING,PLEADS
PLEADING -> PLEADINGS
PLEASANT -> PLEASANTER,PLEASANTEST
PLEASANTRY -> PLEASANTRIES
PLEASE -> PLEASED,PLEASES,PLEASING
PLEASURE -> PLEASURED,PLEASURES,PLEASURING
PLEAT -> PLEATED,PLEATING,PLEATS
PLEB -> PLEBS
PLEBEIAN -> PLEBEIANS
PLEBISCITE -> PLEBISCITES
PLEC -> PLECS
PLECTRUM -> PLECTRUMS
PLEDGE -> PLEDGED,PLEDGES,PLEDGING
PLEIADE -> PLEIADES
PLENIPOTENTIARY -> PLENIPOTENTIARIES
PLESIOSAUR -> PLESIOSAURS
PLEURITE -> PLEURITES
PLEXUSE -> PLEXUSES
PLIER -> PLIERS
PLIMSOLL -> PLIMSOLLS
PLINTH -> PLINTHS
PLOD -> PLODDED,PLODDING,PLODS
PLONK -> PLONKED,PLONKING,PLONKS
PLONKER -> PLONKERS
PLOP -> PLOPPED,PLOPPING,PLOPS
PLOSIVE -> PLOSIVES
PLOT -> PLOTS,PLOTTED,PLOTTING
PLOTTER -> PLOTTERS
PLOUGH -> PLOUGHED,PLOUGHING,PLOUGHS
PLOUGHMAN -> PLOUGHMANS,PLOUGHMEN
PLOUGHSHARE -> PLOUGHSHARES
PLOVER -> PLOVERS
PLOW -> PLOWED,PLOWING,PLOWS
PLOY -> PLOYED,PLOYS
PLUCK -> PLUCKED,PLUCKING,PLUCKS
PLUG -> PLUGGED,PLUGGING,PLUGS
PLUGGER -> PLUGGERS
PLUM -> PLUMS
PLUMAGE -> PLUMAGED,PLUMAGES
PLUMB -> PLUMBED,PLUMBING,PLUMBS
PLUMBER -> PLUMBERS
PLUME -> PLUMED,PLUMES,PLUMING
PLUMMET -> PLUMMETS,PLUMMETTED
PLUMMETE -> PLUMMETED,PLUMMETING
PLUMP -> PLUMPED,PLUMPER,PLUMPEST,PLUMPING,PLUMPS
PLUNDER -> PLUNDERED,PLUNDERING,PLUNDERS
PLUNG -> PLUNGER
PLUNGE -> PLUNGED,PLUNGES,PLUNGING
PLUNGER -> PLUNGERS
PLUNK -> PLUNKED,PLUNKS
PLURAL -> PLURALS
PLURALIST -> PLURALISTS
PLUS -> PLUSES
PLUSS -> PLUSSES,PLUSSING
PLUTOCRAT -> PLUTOCRATS
PLY -> PLIED,PLIES,PLYED,PLYING,PLYS
PM -> PMEST,PMS
PMOLE -> PMOLES
PNEUMOCYTE -> PNEUMOCYTES
PO -> POING,POS
POACH -> POACHED,POACHES,POACHING
POACHER -> POACHERS
POCK -> POCKED,POCKS
POCKET -> POCKETS
POCKETE -> POCKETED,POCKETING
POCKMARK -> POCKMARKED,POCKMARKS
POD -> PODDING,PODS
PODZOL -> PODZOLS
POEM -> POEMS
POET -> POETS
POETIC -> POETICS
POGO -> POGOING
POGROM -> POGROMS
POGUE -> POGUES
POINSETTIA -> POINSETTIAS
POINT -> POINTED,POINTING,POINTS
POINTE -> POINTES
POINTER -> POINTERS
POISE -> POISED,POISES,POISING
POISON -> POISONED,POISONING,POISONS
POISONER -> POISONERS
POISONING -> POISONINGS
POITIER -> POITIERS
POKE -> POKED,POKES,POKING
POKER -> POKERS
POLARISE -> POLARISED,POLARISES,POLARISING
POLARISER -> POLARISERS
POLARITY -> POLARITIES
POLARIZE -> POLARIZED,POLARIZES,POLARIZING
POLAROID -> POLAROIDS
POLDER -> POLDERS
POLE -> POLED,POLES,POLING
POLEAX -> POLEAXED
POLECAT -> POLECATS
POLEMIC -> POLEMICS
POLEMICIST -> POLEMICISTS
POLENIER -> POLENIERS
POLEPIECE -> POLEPIECES
POLICE -> POLICED,POLICES,POLICING
POLICEMAN -> POLICEMEN
POLICEWOMAN -> POLICEWOMEN
POLICY -> POLICIES
POLICYHOLDER -> POLICYHOLDERS
POLICYMAKER -> POLICYMAKERS
POLISE -> POLISES
POLISH -> POLISHED,POLISHES,POLISHING
POLISHER -> POLISHERS
POLITE -> POLITER,POLITEST
POLITENES -> POLITENESS
POLITICAN -> POLITICANS
POLITICIAN -> POLITICIANS
POLITICISE -> POLITICISED,POLITICISING
POLITICIZE -> POLITICIZED,POLITICIZES,POLITICIZING
POLITICO -> POLITICOS
POLITY -> POLITIES
POLL -> POLLED,POLLING,POLLS
POLLARD -> POLLARDED,POLLARDING,POLLARDS
POLLEN -> POLLENS
POLLINATE -> POLLINATED,POLLINATES,POLLINATING
POLLINATOR -> POLLINATORS
POLLSTER -> POLLSTERS
POLLUTANT -> POLLUTANTS
POLLUTE -> POLLUTED,POLLUTES,POLLUTING
POLLUTER -> POLLUTERS
POLLUTION -> POLLUTIONS
POLO -> POLOS
POLONAISE -> POLONAISES
POLTERGEIST -> POLTERGEISTS
POLY -> POLYS
POLYAMIDE -> POLYAMIDES
POLYCHLORINATEDBIPHENYL -> POLYCHLORINATEDBIPHENYLS
POLYCHROMO -> POLYCHROMOS
POLYESTER -> POLYESTERS
POLYGON -> POLYGONS
POLYMER -> POLYMERS
POLYMERASE -> POLYMERASES
POLYMERIZE -> POLYMERIZED,POLYMERIZES,POLYMERIZING
POLYMORPH -> POLYMORPHS
POLYMORPHISM -> POLYMORPHISMS
POLYNESIAN -> POLYNESIANS
POLYNOMIAL -> POLYNOMIALS
POLYNYA -> POLYNYAS
POLYP -> POLYPS
POLYPEPTIDE -> POLYPEPTIDES
POLYPHOSPHATE -> POLYPHOSPHATES
POLYPTYCH -> POLYPTYCHS
POLYSACCHARIDE -> POLYSACCHARIDES
POLYSYLLABLE -> POLYSYLLABLES
POLYTECHNIC -> POLYTECHNICS
POLYTECHNICIEN -> POLYTECHNICIENS
POLYTHEIST -> POLYTHEISTS
POLYUNSATURATE -> POLYUNSATURATED,POLYUNSATURATES
POM -> POMS
POMEGRANATE -> POMEGRANATES
POMESHCHIK -> POMESHCHIKS
POMME -> POMMES
POMMEL -> POMMELLED,POMMELS
POMP -> POMPS
PONCE -> PONCEING,PONCES,PONCING
PONCHO -> PONCHOS
POND -> PONDED,PONDING,PONDS
PONDER -> PONDERED,PONDERING,PONDERS
PONDKEEPER -> PONDKEEPERS
PONT -> PONTING,PONTS
PONTIFICATE -> PONTIFICATED,PONTIFICATES,PONTIFICATING
PONTIN -> PONTINS
PONTOON -> PONTOONING,PONTOONS
PONY -> PONIES
PONYTAIL -> PONYTAILS
POO -> POOING,POOS
POOCH -> POOCHES
POODLE -> POODLED,POODLES,POODLING
POOE -> POOED
POOF -> POOFS
POOKA -> POOKAS
POOL -> POOLED,POOLING,POOLS
POOP -> POOPED,POOPING,POOPS
POOR -> POORER,POOREST,POORS
POORHOUSE -> POORHOUSES
POP -> POPPED,POPPING,POPS
POPE -> POPES
POPINJAY -> POPINJAYS
POPLAR -> POPLARS
POPPADOM -> POPPADOMS
POPPADUM -> POPPADUMS
POPPER -> POPPERS
POPPY -> POPPIES,POPPIEST
POPSTER -> POPSTERS
POPULAIRE -> POPULAIRES
POPULAR -> POPULARS
POPULARISE -> POPULARISED,POPULARISING
POPULARISER -> POPULARISERS
POPULARIZE -> POPULARIZED,POPULARIZES,POPULARIZING
POPULATE -> POPULATED,POPULATES,POPULATING
POPULATION -> POPULATIONS
POPULIST -> POPULISTS
PORCELAIN -> PORCELAINS
PORCH -> PORCHES
PORCUPINE -> PORCUPINED,PORCUPINES
PORE -> PORED,PORES,PORING
PORKER -> PORKERS
PORKY -> PORKIES
PORNOGRAPHER -> PORNOGRAPHERS
POROSITY -> POROSITIES
PORPOISE -> PORPOISED,PORPOISES,PORPOISING
PORSCH -> PORSCHES
PORT -> PORTED,PORTING,PORTS
PORTABLE -> PORTABLES
PORTAKABIN -> PORTAKABINS
PORTAL -> PORTALS
PORTCULLI -> PORTCULLIS
PORTE -> PORTES
PORTEND -> PORTENDED,PORTENDING,PORTENDS
PORTENT -> PORTENTS
PORTER -> PORTERS
PORTFOLIO -> PORTFOLIOS
PORTHOLE -> PORTHOLES
PORTICO -> PORTICOS
PORTICOE -> PORTICOED,PORTICOES
PORTION -> PORTIONED,PORTIONING,PORTIONS
PORTRAIT -> PORTRAITS
PORTRAITIST -> PORTRAITISTS
PORTRAY -> PORTRAYED,PORTRAYING,PORTRAYS
PORTRAYAL -> PORTRAYALS
POSE -> POSED,POSES,POSING
POSER -> POSERS
POSEUR -> POSEURS
POSH -> POSHED,POSHER,POSHEST
POSIT -> POSITED,POSITING,POSITS
POSITION -> POSITIONED,POSITIONING,POSITIONS
POSITIVE -> POSITIVES
POSITIVIST -> POSITIVISTS
POSITRON -> POSITRONS
POSS -> POSSED,POSSES,POSSEST
POSSESS -> POSSESSED,POSSESSES,POSSESSING
POSSESSION -> POSSESSIONS
POSSESSOR -> POSSESSORS
POSSIBILITY -> POSSIBILITIES
POSSIBLE -> POSSIBLES
POSSUM -> POSSUMS
POST -> POSTED,POSTING,POSTS
POSTCARD -> POSTCARDS
POSTCODE -> POSTCODED,POSTCODES,POSTCODING
POSTDATE -> POSTDATED,POSTDATES
POSTER -> POSTERS
POSTERIOR -> POSTERIORS
POSTFIX -> POSTFIXED
POSTGRADUATE -> POSTGRADUATES
POSTHOLE -> POSTHOLES
POSTING -> POSTINGS
POSTMAN -> POSTMEN
POSTMARK -> POSTMARKED,POSTMARKS
POSTMODERNIST -> POSTMODERNISTS
POSTMULTIPLY -> POSTMULTIPLIED,POSTMULTIPLIER,POSTMULTIPLYING
POSTPON -> POSTPONING
POSTPONE -> POSTPONED,POSTPONES
POSTPONEMENT -> POSTPONEMENTS
POSTSTRUCTURALIST -> POSTSTRUCTURALISTS
POSTULATE -> POSTULATED,POSTULATES,POSTULATING
POSTURE -> POSTURED,POSTURES,POSTURING
POSTURING -> POSTURINGS
POSTVERBAL -> POSTVERBALS
POSY -> POSIES
POT -> POTS,POTTED,POTTING
POTATO -> POTATOES,POTATOS
POTBOILER -> POTBOILERS
POTEN -> POTENS
POTENCY -> POTENCIES
POTENTATE -> POTENTATES
POTENTE -> POTENTES
POTENTIAL -> POTENTIALS
POTENTIALITY -> POTENTIALITIES
POTENTIATE -> POTENTIATED,POTENTIATES,POTENTIATING
POTENTILLA -> POTENTILLAS
POTHERB -> POTHERBS
POTHOLE -> POTHOLED,POTHOLES,POTHOLING
POTION -> POTIONS
POTSHERD -> POTSHERDS
POTSHOT -> POTSHOTS
POTTER -> POTTERED,POTTERING,POTTERS
POTTERY -> POTTERIES
POTTY -> POTTIES
POUCH -> POUCHED,POUCHES,POUCHING
POULTICE -> POULTICED,POULTICES
POUNCE -> POUNCED,POUNCES,POUNCING
POUND -> POUNDED,POUNDING,POUNDS
POUNDAGE -> POUNDAGES
POUNDER -> POUNDERS
POUNDIAN -> POUNDIANS
POUR -> POURED,POURING,POURS
POUSSIN -> POUSSINS
POUT -> POUTED,POUTING,POUTS
POW -> POWS
POWDER -> POWDERED,POWDERING,POWDERS
POWER -> POWERED,POWERING,POWERS
POWERBOAT -> POWERBOATING,POWERBOATS
POWERBOATER -> POWERBOATERS
POWERHEAD -> POWERHEADS
POWERHOUSE -> POWERHOUSES
POWERPLANT -> POWERPLANTS
POWERTOOL -> POWERTOOLS
POXVIRUSE -> POXVIRUSES
PP -> PPS
PPS -> PPSS
PR -> PREST,PRING,PRS
PRACTICAL -> PRACTICALS
PRACTICALITY -> PRACTICALITIES
PRACTICE -> PRACTICED,PRACTICES,PRACTICING
PRACTISE -> PRACTISED,PRACTISES,PRACTISING
PRACTITIONER -> PRACTITIONERS
PRAGMATIST -> PRAGMATISTS
PRAIRY -> PRAIRIES
PRAISE -> PRAISED,PRAISES,PRAISING
PRAM -> PRAMMED,PRAMS
PRANCE -> PRANCED,PRANCES,PRANCING
PRANGE -> PRANGED
PRANK -> PRANKING,PRANKS
PRANKSTER -> PRANKSTERS
PRAP -> PRAPS
PRAT -> PRATS,PRATTED,PRATTING
PRATE -> PRATED,PRATER,PRATES,PRATING
PRATTLE -> PRATTLED,PRATTLING
PRAWN -> PRAWNS
PRAY -> PRAYED,PRAYING,PRAYS
PRAYER -> PRAYERS
PREACH -> PREACHED,PREACHES,PREACHING
PREACHER -> PREACHERS
PREACHING -> PREACHINGS
PREAMBLE -> PREAMBLES
PREAMP -> PREAMPS
PREARRANGE -> PREARRANGED
PREBEND -> PREBENDS
PRECAUTION -> PRECAUTIONS
PRECEDE -> PRECEDED,PRECEDES,PRECEDING
PRECEDENT -> PRECEDENTED,PRECEDENTS
PRECEED -> PRECEEDED,PRECEEDING,PRECEEDS
PRECEPT -> PRECEPTED,PRECEPTING,PRECEPTS
PRECEPTOR -> PRECEPTORS
PRECINCT -> PRECINCTED,PRECINCTS
PRECIPICE -> PRECIPICES
PRECIPITANT -> PRECIPITANTS
PRECIPITATE -> PRECIPITATED,PRECIPITATES,PRECIPITATING
PRECIPITATION -> PRECIPITATIONS
PRECISION -> PRECISIONING,PRECISIONS
PRECLUDE -> PRECLUDED,PRECLUDES,PRECLUDING
PRECONCEIVE -> PRECONCEIVED
PRECONCEPTION -> PRECONCEPTIONS
PRECONDITION -> PRECONDITIONED,PRECONDITIONS
PRECOVERAGE -> PRECOVERAGES
PRECURSOR -> PRECURSORS
PREDATE -> PREDATED,PREDATES,PREDATING
PREDATOR -> PREDATORS
PREDECEASE -> PREDECEASED,PREDECEASES,PREDECEASING
PREDECESSOR -> PREDECESSORS
PREDEFINE -> PREDEFINED
PREDESTINE -> PREDESTINED
PREDETERMINE -> PREDETERMINED,PREDETERMINES,PREDETERMINING
PREDICAMENT -> PREDICAMENTS
PREDICATE -> PREDICATED,PREDICATES,PREDICATING
PREDICT -> PREDICTED,PREDICTING,PREDICTS
PREDICTION -> PREDICTIONS
PREDICTOR -> PREDICTORS
PREDILECTION -> PREDILECTIONS
PREDISPOSE -> PREDISPOSED,PREDISPOSES,PREDISPOSING
PREDISPOSITION -> PREDISPOSITIONS
PREDOMINATE -> PREDOMINATED,PREDOMINATES,PREDOMINATING
PREEMPT -> PREEMPTED,PREEMPTING,PREEMPTS
PREEN -> PREENED,PREENING,PREENS
PREEXIST -> PREEXISTED,PREEXISTING
PREFAB -> PREFABS
PREFACE -> PREFACED,PREFACES,PREFACING
PREFECT -> PREFECTS
PREFECTURE -> PREFECTURES
PREFER -> PREFERED,PREFERING,PREFERRED,PREFERRING,PREFERS
PREFERENCE -> PREFERENCES
PREFIGURE -> PREFIGURED,PREFIGURES,PREFIGURING
PREFIX -> PREFIXED,PREFIXES,PREFIXING
PREGNANCY -> PREGNANCIES
PREHEAT -> PREHEATED,PREHEATING
PREHISTORIAN -> PREHISTORIANS
PREINCUBATE -> PREINCUBATED,PREINCUBATING
PREJUDGE -> PREJUDGED,PREJUDGING
PREJUDICE -> PREJUDICED,PREJUDICES,PREJUDICING
PRELATE -> PRELATES
PRELIM -> PRELIMS
PRELIMINARY -> PRELIMINARIES
PRELOAD -> PRELOADED,PRELOADING
PRELUDE -> PRELUDES
PREMEDITATE -> PREMEDITATED
PREMIER -> PREMIERED,PREMIERING,PREMIERS
PREMIERE -> PREMIERES
PREMISE -> PREMISED,PREMISES,PREMISING
PREMISS -> PREMISSED,PREMISSES
PREMIUM -> PREMIUMS
PREMOLAR -> PREMOLARS
PREMONITION -> PREMONITIONS
PREMULTIPLY -> PREMULTIPLIED,PREMULTIPLIER,PREMULTIPLYING
PREOCCUPATION -> PREOCCUPATIONS
PREOCCUPY -> PREOCCUPIED,PREOCCUPIES,PREOCCUPYING
PREORDAIN -> PREORDAINED,PREORDAINING
PREP -> PREPPED,PREPPING,PREPS
PREPARATION -> PREPARATIONS
PREPARE -> PREPARED,PREPARES,PREPARING
PREPARER -> PREPARERS
PREPAYMENT -> PREPAYMENTS
PREPOSITION -> PREPOSITIONS
PREPOSSESS -> PREPOSSESSING
PREPRINT -> PREPRINTED,PREPRINTS
PREPROGRAM -> PREPROGRAMMED
PRERECORD -> PRERECORDED,PRERECORDING
PREREQUISITE -> PREREQUISITES
PREROGATIVE -> PREROGATIVES
PRESAGE -> PRESAGED,PRESAGES,PRESAGING
PRESBYTER -> PRESBYTERS
PRESBYTERIAN -> PRESBYTERIANS
PRESBYTERY -> PRESBYTERIES
PRESCRIBE -> PRESCRIBED,PRESCRIBES,PRESCRIBING
PRESCRIBER -> PRESCRIBERS
PRESCRIPTION -> PRESCRIPTIONS
PRESCRIPTIVE -> PRESCRIPTIVES
PRESELECT -> PRESELECTED,PRESELECTS
PRESENCE -> PRESENCES
PRESENT -> PRESENTED,PRESENTING,PRESENTS
PRESENTATION -> PRESENTATIONS
PRESENTER -> PRESENTERS
PRESENTIMENT -> PRESENTIMENTS
PRESENTMENT -> PRESENTMENTS
PRESERVATIONIST -> PRESERVATIONISTS
PRESERVATIVE -> PRESERVATIVES
PRESERVE -> PRESERVED,PRESERVES,PRESERVING
PRESERVER -> PRESERVERS
PRESET -> PRESETS,PRESETTING
PRESIDE -> PRESIDED,PRESIDES,PRESIDING
PRESIDENCY -> PRESIDENCIES
PRESIDENT -> PRESIDENTS
PRESS -> PRESSED,PRESSES,PRESSING
PRESSING -> PRESSINGS
PRESSMAN -> PRESSMEN
PRESSURE -> PRESSURED,PRESSURES,PRESSURING
PRESSURISE -> PRESSURISED,PRESSURISES,PRESSURISING
PRESSURIZE -> PRESSURIZED,PRESSURIZES,PRESSURIZING
PRESUME -> PRESUMED,PRESUMES,PRESUMING
PRESUMPTION -> PRESUMPTIONS
PRESUPPOSE -> PRESUPPOSED,PRESUPPOSES,PRESUPPOSING
PRESUPPOSITION -> PRESUPPOSITIONS
PRETENCE -> PRETENCES
PRETEND -> PRETENDED,PRETENDER,PRETENDING,PRETENDS
PRETENDER -> PRETENDERS
PRETENSION -> PRETENSIONS
PRETENTION -> PRETENTIONS
PRETEXT -> PRETEXTS
PRETREAT -> PRETREATED
PRETTIFY -> PRETTIFIED,PRETTIFYING
PRETTY -> PRETTIED,PRETTIER,PRETTIES,PRETTIEST
PRETZEL -> PRETZELS
PREVAIL -> PREVAILED,PREVAILING,PREVAILS
PREVALENCE -> PREVALENCES
PREVARICATE -> PREVARICATED,PREVARICATES,PREVARICATING
PREVARICATION -> PREVARICATIONS
PREVENT -> PREVENTED,PREVENTING,PREVENTS
PREVIEW -> PREVIEWED,PREVIEWING,PREVIEWS
PREY -> PREIES,PREYED,PREYING,PREYS
PREZZY -> PREZZIES
PRICE -> PRICED,PRICES,PRICING
PRICK -> PRICKED,PRICKING,PRICKS
PRICKLE -> PRICKLED,PRICKLES,PRICKLING
PRICY -> PRICIER,PRICIEST
PRIDE -> PRIDED,PRIDES,PRIDING
PRIEST -> PRIESTED,PRIESTS
PRIESTESS -> PRIESTESSES
PRIG -> PRIGS
PRIMARY -> PRIMARIES
PRIMATE -> PRIMATES
PRIME -> PRIMED,PRIMES,PRIMING
PRIMER -> PRIMERS
PRIMITIVE -> PRIMITIVES
PRIMP -> PRIMPED,PRIMPING
PRIMROSE -> PRIMROSES
PRIMULA -> PRIMULAS
PRINCE -> PRINCES
PRINCELING -> PRINCELINGS
PRINCEP -> PRINCEPS
PRINCESS -> PRINCESSES
PRINCIPAL -> PRINCIPALS
PRINCIPALITY -> PRINCIPALITIES
PRINCIPLE -> PRINCIPLED,PRINCIPLES
PRINK -> PRINKED,PRINKING,PRINKS
PRINT -> PRINTED,PRINTING,PRINTS
PRINTER -> PRINTERS
PRINTING -> PRINTINGS
PRINTMAKER -> PRINTMAKERS
PRINTOUT -> PRINTOUTS
PRINTWORK -> PRINTWORKS
PRIOR -> PRIORS
PRIORITISE -> PRIORITISED,PRIORITISES,PRIORITISING
PRIORITIZE -> PRIORITIZED,PRIORITIZES,PRIORITIZING
PRIORITY -> PRIORITIED,PRIORITIES
PRIORY -> PRIORIES
PRISE -> PRISED,PRISES,PRISING
PRISM -> PRISMS
PRISON -> PRISONED,PRISONING,PRISONS
PRISONER -> PRISONERS
PRIVATE -> PRIVATES
PRIVATEER -> PRIVATEERING,PRIVATEERS
PRIVATION -> PRIVATIONS
PRIVATISATION -> PRIVATISATIONS
PRIVATISE -> PRIVATISED,PRIVATISING
PRIVATISER -> PRIVATISERS
PRIVATIZATION -> PRIVATIZATIONS
PRIVATIZE -> PRIVATIZED,PRIVATIZING
PRIVILEGE -> PRIVILEGED,PRIVILEGES,PRIVILEGING
PRIVY -> PRIVIES
PRIZE -> PRIZED,PRIZES,PRIZING
PRIZEFIGHT -> PRIZEFIGHTING,PRIZEFIGHTS
PRIZEWIN -> PRIZEWINNING
PRIZEWINNER -> PRIZEWINNERS
PRO -> PROS
PROB -> PROBS
PROBABILITY -> PROBABILITIES
PROBABLE -> PROBABLES
PROBAND -> PROBANDS
PROBATIONER -> PROBATIONERS
PROBE -> PROBED,PROBES,PROBING
PROBING -> PROBINGS
PROBLEM -> PROBLEMS
PROBLEMATISE -> PROBLEMATISED,PROBLEMATISES,PROBLEMATISING
PROBLEMATIZE -> PROBLEMATIZED,PROBLEMATIZES
PROCEDURAL -> PROCEDURALS
PROCEDURE -> PROCEDURES
PROCEED -> PROCEEDED,PROCEEDING,PROCEEDS
PROCEEDING -> PROCEEDINGS
PROCESS -> PROCESSED,PROCESSES,PROCESSING
PROCESSION -> PROCESSIONS
PROCESSOR -> PROCESSORS
PROCLAIM -> PROCLAIMED,PROCLAIMING,PROCLAIMS
PROCLAMATION -> PROCLAMATIONS
PROCLIVITY -> PROCLIVITIES
PROCONSUL -> PROCONSULS
PROCRASTINATE -> PROCRASTINATED,PROCRASTINATES,PROCRASTINATING
PROCTOR -> PROCTORS
PROCUMBEN -> PROCUMBENS
PROCURATOR -> PROCURATORS
PROCURE -> PROCURED,PROCURES,PROCURING
PROCUREMENT -> PROCUREMENTS
PROCURER -> PROCURERS
PROD -> PRODDED,PRODDING,PRODS
PRODDER -> PRODDERS
PRODIGY -> PRODIGIES
PRODUCE -> PRODUCED,PRODUCES,PRODUCING
PRODUCER -> PRODUCERS
PRODUCT -> PRODUCTED,PRODUCTS
PRODUCTION -> PRODUCTIONS
PRODUCTISE -> PRODUCTISED,PRODUCTISING
PRODUCTIVITY -> PRODUCTIVITIES
PROF -> PROFS
PROFANE -> PROFANED,PROFANES,PROFANING
PROFANITY -> PROFANITIES
PROFEREN -> PROFERENS
PROFESS -> PROFESSED,PROFESSES,PROFESSING
PROFESSION -> PROFESSIONS
PROFESSIONAL -> PROFESSIONALS
PROFESSIONALISE -> PROFESSIONALISED,PROFESSIONALISING
PROFESSIONALIZE -> PROFESSIONALIZED,PROFESSIONALIZING
PROFESSOR -> PROFESSORS
PROFESSORSHIP -> PROFESSORSHIPS
PROFFER -> PROFFERED,PROFFERING,PROFFERS
PROFILE -> PROFILED,PROFILES,PROFILING
PROFIT -> PROFITED,PROFITING,PROFITS
PROFITBOSS -> PROFITBOSSES
PROFITEER -> PROFITEERING,PROFITEERS
PROFITEROLE -> PROFITEROLES
PROFOUND -> PROFOUNDER,PROFOUNDEST,PROFOUNDS
PROG -> PROGGED,PROGS
PROGENITOR -> PROGENITORS
PROGNOSE -> PROGNOSES
PROGNOSTICATE -> PROGNOSTICATED,PROGNOSTICATES
PROGNOSTICATION -> PROGNOSTICATIONS
PROGRADE -> PROGRADED
PROGRAM -> PROGRAMMING,PROGRAMS
PROGRAMME -> PROGRAMMED,PROGRAMMES
PROGRAMMER -> PROGRAMMERS
PROGRESS -> PROGRESSED,PROGRESSES,PROGRESSING
PROGRESSION -> PROGRESSIONS
PROGRESSIVE -> PROGRESSIVES
PROHIBIT -> PROHIBITED,PROHIBITING,PROHIBITS
PROHIBITION -> PROHIBITIONS
PROJECT -> PROJECTED,PROJECTING,PROJECTS
PROJECTILE -> PROJECTILES
PROJECTION -> PROJECTIONS
PROJECTIONIST -> PROJECTIONISTS
PROJECTOR -> PROJECTORS
PROJET -> PROJETS
PROKARYOTE -> PROKARYOTES
PROLAMIN -> PROLAMINS
PROLE -> PROLES
PROLETARIAN -> PROLETARIANS
PROLETARIANIZE -> PROLETARIANIZED,PROLETARIANIZING
PROLIFERATE -> PROLIFERATED,PROLIFERATES,PROLIFERATING
PROLIFERATOR -> PROLIFERATORS
PROLOGUE -> PROLOGUES
PROLONG -> PROLONGED,PROLONGING,PROLONGS
PROM -> PROMS
PROMENADE -> PROMENADED,PROMENADES,PROMENADING
PROMISE -> PROMISED,PROMISES,PROMISING
PROMO -> PROMOS
PROMONTORY -> PROMONTORIES
PROMOTE -> PROMOTED,PROMOTES,PROMOTING
PROMOTER -> PROMOTERS
PROMOTION -> PROMOTIONS
PROMOTOR -> PROMOTORS
PROMPT -> PROMPTED,PROMPTER,PROMPTING,PROMPTS
PROMPTING -> PROMPTINGS
PROMULGATE -> PROMULGATED,PROMULGATES,PROMULGATING
PRONG -> PRONGS
PRONOUN -> PRONOUNS
PRONOUNCE -> PRONOUNCED,PRONOUNCES,PRONOUNCING
PRONOUNCEMENT -> PRONOUNCEMENTS
PRONUNCIATION -> PRONUNCIATIONS
PROOF -> PROOFED,PROOFING,PROOFS
PROOFREAD -> PROOFREADING
PROOP -> PROOPS
PROP -> PROPPED,PROPPING,PROPS
PROPAGANDISE -> PROPAGANDISED,PROPAGANDISING
PROPAGANDIST -> PROPAGANDISTS
PROPAGATE -> PROPAGATED,PROPAGATES,PROPAGATING
PROPAGATOR -> PROPAGATORS
PROPAGULE -> PROPAGULES
PROPEL -> PROPELLED,PROPELLING,PROPELS
PROPELLANT -> PROPELLANTS
PROPELLER -> PROPELLERS
PROPENSITY -> PROPENSITIES
PROPERTY -> PROPERTIED,PROPERTIES
PROPHECY -> PROPHECIES
PROPHESY -> PROPHESIED,PROPHESIES,PROPHESYING
PROPHET -> PROPHETS
PROPITIATE -> PROPITIATED,PROPITIATES,PROPITIATING
PROPLINER -> PROPLINERS
PROPONENT -> PROPONENTS
PROPORTION -> PROPORTIONED,PROPORTIONING,PROPORTIONS
PROPOSAL -> PROPOSALS
PROPOSE -> PROPOSED,PROPOSES,PROPOSING
PROPOSER -> PROPOSERS
PROPOSITION -> PROPOSITIONED,PROPOSITIONING,PROPOSITIONS
PROPOUND -> PROPOUNDED,PROPOUNDING,PROPOUNDS
PROPRIETOR -> PROPRIETORS
PROPRIETY -> PROPRIETIES
PROROGUE -> PROROGUED,PROROGUING
PROSCRIBE -> PROSCRIBED,PROSCRIBES,PROSCRIBING
PROSCRIPTION -> PROSCRIPTIONS
PROSECUTE -> PROSECUTED,PROSECUTES,PROSECUTING
PROSECUTION -> PROSECUTIONS
PROSECUTOR -> PROSECUTORS
PROSELYTISE -> PROSELYTISED,PROSELYTISES,PROSELYTISING
PROSELYTIZE -> PROSELYTIZED,PROSELYTIZING
PROSPECT -> PROSPECTED,PROSPECTING,PROSPECTS
PROSPECTOR -> PROSPECTORS
PROSPECTUSE -> PROSPECTUSES
PROSPER -> PROSPERED,PROSPERING,PROSPERS
PROSTAGLANDIN -> PROSTAGLANDINS
PROSTANOID -> PROSTANOIDS
PROSTHESE -> PROSTHESES
PROSTHETIC -> PROSTHETICS
PROSTITUTE -> PROSTITUTED,PROSTITUTES,PROSTITUTING
PROSTRATE -> PROSTRATED,PROSTRATES,PROSTRATING
PROTAGONIST -> PROTAGONISTS
PROTAGORA -> PROTAGORAS
PROTEASE -> PROTEASES
PROTECT -> PROTECTED,PROTECTING,PROTECTS
PROTECTION -> PROTECTIONS
PROTECTIONIST -> PROTECTIONISTS
PROTECTOR -> PROTECTORS
PROTECTORATE -> PROTECTORATES
PROTEGE -> PROTEGES
PROTEIN -> PROTEINS
PROTEOGLYCAN -> PROTEOGLYCANS
PROTEST -> PROTESTED,PROTESTING,PROTESTS
PROTESTANT -> PROTESTANTS
PROTESTATION -> PROTESTATIONS
PROTESTER -> PROTESTERS
PROTESTOR -> PROTESTORS
PROTOCOL -> PROTOCOLS
PROTON -> PROTONS
PROTOPLAST -> PROTOPLASTS
PROTOSTOME -> PROTOSTOMES
PROTOTYP -> PROTOTYPED,PROTOTYPING
PROTOTYPE -> PROTOTYPES
PROTOZOAN -> PROTOZOANS
PROTRACT -> PROTRACTED,PROTRACTING,PROTRACTS
PROTRACTOR -> PROTRACTORS
PROTRUDE -> PROTRUDED,PROTRUDES,PROTRUDING
PROTRUSION -> PROTRUSIONS
PROTUBERANCE -> PROTUBERANCES
PROUD -> PROUDER,PROUDEST
PROVE -> PROVED,PROVEN,PROVES,PROVING
PROVENANCE -> PROVENANCED,PROVENANCES,PROVENANCING
PROVERB -> PROVERBS
PROVIDE -> PROVIDED,PROVIDES,PROVIDING
PROVIDER -> PROVIDERS
PROVINCE -> PROVINCES
PROVINCIAL -> PROVINCIALS
PROVING -> PROVINGS
PROVISION -> PROVISIONED,PROVISIONING,PROVISIONS
PROVISIONAL -> PROVISIONALS
PROVISO -> PROVISOS
PROVO -> PROVOS
PROVOCATEUR -> PROVOCATEURS
PROVOCATION -> PROVOCATIONS
PROVOKE -> PROVOKED,PROVOKES,PROVOKING
PROVOST -> PROVOSTS
PROW -> PROWS
PROWL -> PROWLED,PROWLING,PROWLS
PROWLER -> PROWLERS
PROXY -> PROXIED,PROXIES
PRUDE -> PRUDES
PRUNE -> PRUNED,PRUNES,PRUNING
PRUNING -> PRUNINGS
PRUSSIAN -> PRUSSIANS
PRY -> PRIED,PRIES,PRYED,PRYING,PRYS
PS -> PSS
PSALM -> PSALMS
PSALME -> PSALMES
PSALTER -> PSALTERS
PSEPHOLOGIST -> PSEPHOLOGISTS
PSEUDOANEURYSM -> PSEUDOANEURYSMS
PSEUDOCYST -> PSEUDOCYSTS
PSEUDONYM -> PSEUDONYMS
PSYCH -> PSYCHED,PSYCHES,PSYCHING,PSYCHS
PSYCHEDELIC -> PSYCHEDELICS
PSYCHIATRIST -> PSYCHIATRISTS
PSYCHIC -> PSYCHICS
PSYCHOANALYSE -> PSYCHOANALYSED,PSYCHOANALYSES,PSYCHOANALYSING
PSYCHOANALYST -> PSYCHOANALYSTS
PSYCHOBIOLOGIST -> PSYCHOBIOLOGISTS
PSYCHOGERIATRICIAN -> PSYCHOGERIATRICIANS
PSYCHOLINGUIST -> PSYCHOLINGUISTS
PSYCHOLINGUISTIC -> PSYCHOLINGUISTICS
PSYCHOLOGIST -> PSYCHOLOGISTS
PSYCHOLOGY -> PSYCHOLOGIES
PSYCHOPATH -> PSYCHOPATHS
PSYCHOPOMP -> PSYCHOPOMPS
PSYCHOSE -> PSYCHOSES
PSYCHOTHERAPIST -> PSYCHOTHERAPISTS
PSYCHOTIC -> PSYCHOTICS
PSYKER -> PSYKERS
PT -> PTS
PTA -> PTAS
PTE -> PTES
PTERINE -> PTERINES
PTERODACTYL -> PTERODACTYLS
PTEROSAUR -> PTEROSAURS
PTERYGOTE -> PTERYGOTES
PTOLEMY -> PTOLEMIES,PTOLEMYS
PUB -> PUBBED,PUBS
PUBE -> PUBES
PUBESCEN -> PUBESCENS
PUBLIC -> PUBLICS
PUBLICAN -> PUBLICANS
PUBLICATION -> PUBLICATIONS
PUBLICISE -> PUBLICISED,PUBLICISES,PUBLICISING
PUBLICIST -> PUBLICISTS
PUBLICIZE -> PUBLICIZED,PUBLICIZES,PUBLICIZING
PUBLISH -> PUBLISHED,PUBLISHES,PUBLISHING
PUBLISHER -> PUBLISHERS
PUCKER -> PUCKERED,PUCKERING,PUCKERS
PUD -> PUDS
PUDDING -> PUDDINGS
PUDDLE -> PUDDLED,PUDDLES,PUDDLING
PUEBLO -> PUEBLOS
PUFF -> PUFFED,PUFFING,PUFFS
PUFFBALL -> PUFFBALLS
PUFFER -> PUFFERS
PUFFIN -> PUFFINS
PUG -> PUGGING,PUGS
PUKE -> PUKED,PUKING
PUL -> PULS
PULL -> PULLED,PULLING,PULLS
PULLER -> PULLERS
PULLET -> PULLETS
PULLEY -> PULLEYS
PULLOVER -> PULLOVERS
PULP -> PULPED,PULPING,PULPS
PULPIT -> PULPITS
PULSAR -> PULSARS
PULSATANCE -> PULSATANCES
PULSATE -> PULSATED,PULSATES,PULSATING
PULSATION -> PULSATIONS
PULSE -> PULSED,PULSES,PULSING
PULVERISE -> PULVERISED,PULVERISES,PULVERISING
PULVERIZE -> PULVERIZED,PULVERIZING
PUMA -> PUMAS
PUMMEL -> PUMMELLED,PUMMELLING,PUMMELS
PUMP -> PUMPED,PUMPING,PUMPS
PUMPKIN -> PUMPKINS
PUN -> PUNNED,PUNNING,PUNS
PUNCH -> PUNCHED,PUNCHES,PUNCHING
PUNCHCARD -> PUNCHCARDS
PUNCHLINE -> PUNCHLINES
PUNCHY -> PUNCHIER
PUNCTUATE -> PUNCTUATED,PUNCTUATES,PUNCTUATING
PUNCTURE -> PUNCTURED,PUNCTURES,PUNCTURING
PUNDIT -> PUNDITS
PUNISH -> PUNISHED,PUNISHES,PUNISHING
PUNISHER -> PUNISHERS
PUNISHMENT -> PUNISHMENTS
PUNJABI -> PUNJABIS
PUNK -> PUNKS
PUNT -> PUNTED,PUNTING,PUNTS
PUNTER -> PUNTERS
PUP -> PUPPED,PUPS
PUPIL -> PUPILS
PUPPET -> PUPPETS
PUPPETEER -> PUPPETEERS
PUPPY -> PUPPIES,PUPPYS
PUR -> PURRING
PURCHA -> PURCHAS
PURCHASE -> PURCHASED,PURCHASES,PURCHASING
PURCHASER -> PURCHASERS
PURE -> PURER,PURES,PUREST
PURGE -> PURGED,PURGES,PURGING
PURIFY -> PURIFIED,PURIFIES,PURIFYING
PURINE -> PURINES
PURIST -> PURISTS
PURITAN -> PURITANS
PURL -> PURLED,PURLING,PURLS
PURLIN -> PURLINS
PURLOIN -> PURLOINED,PURLOINING,PURLOINS
PURPLE -> PURPLED,PURPLES,PURPLEST,PURPLING
PURPORT -> PURPORTED,PURPORTING,PURPORTS
PURPOSE -> PURPOSED,PURPOSES,PURPOSING
PURR -> PURRED,PURRS
PURSE -> PURSED,PURSES,PURSING
PURSER -> PURSERS
PURSUADE -> PURSUADED,PURSUADING
PURSUE -> PURSUED,PURSUES,PURSUING
PURSUER -> PURSUERS
PURSUIT -> PURSUITS
PURVEY -> PURVEYED,PURVEYING,PURVEYS
PURVEYANCE -> PURVEYANCES
PURVEYOR -> PURVEYORS
PUSH -> PUSHED,PUSHES,PUSHING
PUSHCHAIR -> PUSHCHAIRS
PUSHER -> PUSHERS
PUSHOVER -> PUSHOVERS
PUSSY -> PUSSIES
PUSSYCAT -> PUSSYCATS
PUSTULE -> PUSTULES
PUT -> PUTS,PUTTED,PUTTEST,PUTTING
PUTREFY -> PUTREFIED,PUTREFYING
PUTT -> PUTTS
PUTTER -> PUTTERED,PUTTERING,PUTTERS
PUZZLE -> PUZZLED,PUZZLES,PUZZLING
PV -> PVS
PWR -> PWRS
PYCNOGONID -> PYCNOGONIDS
PYGMY -> PYGMIES
PYJAMAS -> PYJAMA
PYLON -> PYLONS
PYLORUS -> PYLORI
PYON -> PYONS
PYRAMID -> PYRAMIDS
PYRE -> PYRES
PYRIMIDINE -> PYRIMIDINES
PYRITE -> PYRITES
PYROCLAST -> PYROCLASTS
PYROCLASTIC -> PYROCLASTICS
PYROTECHNIC -> PYROTECHNICS
PYROXENE -> PYROXENES
PYTHAGORA -> PYTHAGORAS
PYTHAGOREAN -> PYTHAGOREANS
PYTHON -> PYTHONS
Q -> QING
QAC -> QACS
QANTA -> QANTAS
QC -> QCS
QUACK -> QUACKED,QUACKING,QUACKS
QUAD -> QUADS
QUADRANGLE -> QUADRANGLES
QUADRANT -> QUADRANTS
QUADRAT -> QUADRATS
QUADRICEP -> QUADRICEPS
QUADRILATERAL -> QUADRILATERALS
QUADRUPED -> QUADRUPEDS
QUADRUPLE -> QUADRUPLED,QUADRUPLES,QUADRUPLING
QUAFF -> QUAFFED,QUAFFING,QUAFFS
QUAGMIRE -> QUAGMIRES
QUAIL -> QUAILED,QUAILING,QUAILS
QUAKE -> QUAKED,QUAKES,QUAKING
QUAKER -> QUAKERS
QUALIFICATION -> QUALIFICATIONS
QUALIFIER -> QUALIFIERS
QUALIFY -> QUALIFIED,QUALIFIES,QUALIFYING
QUALITY -> QUALITIES
QUALM -> QUALMS
QUANDARY -> QUANDARIES
QUANGO -> QUANGOS
QUANTA -> QUANTAS
QUANTIFIER -> QUANTIFIERS
QUANTIFY -> QUANTIFIED,QUANTIFIES,QUANTIFYING
QUANTISE -> QUANTISED,QUANTISES
QUANTITATE -> QUANTITATED,QUANTITATING
QUANTITY -> QUANTITIES
QUANTIZE -> QUANTIZED,QUANTIZING
QUARANTINE -> QUARANTINED,QUARANTINES
QUARK -> QUARKS
QUARREL -> QUARRELLED,QUARRELLING,QUARRELS
QUARRY -> QUARRIED,QUARRIES,QUARRYING
QUARRYMAN -> QUARRYMEN
QUART -> QUARTS
QUARTER -> QUARTERED,QUARTERING,QUARTERS
QUARTERBACK -> QUARTERBACKS
QUARTERING -> QUARTERINGS
QUARTET -> QUARTETS
QUARTO -> QUARTOS
QUARTZITE -> QUARTZITES
QUASAR -> QUASARS
QUASH -> QUASHED,QUASHES,QUASHING
QUATERNION -> QUATERNIONS
QUATRAIN -> QUATRAINS
QUAVER -> QUAVERED,QUAVERING,QUAVERS
QUAY -> QUAYS
QUAYSIDE -> QUAYSIDES
QUEBECKER -> QUEBECKERS
QUEEN -> QUEENED,QUEENING,QUEENS
QUEER -> QUEERED,QUEERER,QUEEREST,QUEERING,QUEERS
QUELL -> QUELLED,QUELLING,QUELLS
QUENCH -> QUENCHED,QUENCHES,QUENCHING
QUENELLE -> QUENELLES
QUERY -> QUERIED,QUERIES,QUERYING
QUEST -> QUESTED,QUESTING,QUESTS
QUESTION -> QUESTIONED,QUESTIONING,QUESTIONNED,QUESTIONS
QUESTIONER -> QUESTIONERS
QUESTIONING -> QUESTIONINGS
QUESTIONNAIRE -> QUESTIONNAIRES
QUEUE -> QUEUED,QUEUEING,QUEUES,QUEUING
QUIBBLE -> QUIBBLED,QUIBBLES,QUIBBLING
QUICH -> QUICHES
QUICK -> QUICKER,QUICKEST,QUICKS
QUICKEN -> QUICKENED,QUICKENING,QUICKENS
QUICKSAND -> QUICKSANDS
QUICKY -> QUICKIES
QUID -> QUIDDING,QUIDS
QUIERE -> QUIERES
QUIET -> QUIETED,QUIETER,QUIETEST,QUIETING
QUIETEN -> QUIETENED,QUIETENING,QUIETENS
QUIFF -> QUIFFED,QUIFFS
QUILL -> QUILLING,QUILLS
QUILT -> QUILTED,QUILTING,QUILTS
QUILTER -> QUILTERS
QUIN -> QUINS
QUINCE -> QUINCES
QUINOLONE -> QUINOLONES
QUINONE -> QUINONES
QUINTA -> QUINTAS
QUINTET -> QUINTETS
QUINTUPLE -> QUINTUPLED,QUINTUPLING
QUIP -> QUIPPED,QUIPPING,QUIPS
QUIREBOY -> QUIREBOYS
QUIRK -> QUIRKED,QUIRKING,QUIRKS
QUIRKY -> QUIRKIER,QUIRKIEST
QUIT -> QUITEST,QUITS,QUITTED,QUITTING
QUIVER -> QUIVERED,QUIVERING,QUIVERS
QUIZ -> QUIZZED,QUIZZING
QUIZZE -> QUIZZES
QUOIN -> QUOINS
QUOIT -> QUOITS
QUOTA -> QUOTAS
QUOTATION -> QUOTATIONS
QUOTE -> QUOTED,QUOTES,QUOTING
QUOTIENT -> QUOTIENTS
RA -> RAS
RABBI -> RABBIS
RABBIT -> RABBITED,RABBITING,RABBITS,RABBITTING
RACE -> RACED,RACES,RACING
RACECARD -> RACECARDS
RACECOURSE -> RACECOURSES
RACEGOER -> RACEGOERS
RACEHORSE -> RACEHORSES
RACER -> RACERS
RACETRACK -> RACETRACKS
RACISM -> RACISMS
RACIST -> RACISTS
RACK -> RACKED,RACKING,RACKS
RACKET -> RACKETS
RACKETE -> RACKETED,RACKETING
RACKETEER -> RACKETEERS
RACQUET -> RACQUETS
RACY -> RACIER,RACIEST
RAD -> RADS
RADAR -> RADARS
RADDLE -> RADDLED
RADIAL -> RADIALS
RADIAN -> RADIANS
RADIATE -> RADIATED,RADIATES,RADIATING
RADIATION -> RADIATIONS
RADIATOR -> RADIATORS
RADICAL -> RADICALS
RADICALISE -> RADICALISED
RADICALIZE -> RADICALIZED,RADICALIZES,RADICALIZING
RADIO -> RADIOING,RADIOS
RADIOCOMMUNICATION -> RADIOCOMMUNICATIONS
RADIOE -> RADIOED
RADIOGRAPH -> RADIOGRAPHED,RADIOGRAPHING,RADIOGRAPHS
RADIOIMMUNOASSAY -> RADIOIMMUNOASSAYS
RADIOISOTOPE -> RADIOISOTOPES
RADIOLABEL -> RADIOLABELLED,RADIOLABELLING
RADIOLOGIST -> RADIOLOGISTS
RADIOMETE -> RADIOMETER
RADIONUCLIDE -> RADIONUCLIDES
RADISH -> RADISHES
RADIUS -> RADII
RADLEY -> RADLEYS
RAFFLE -> RAFFLED,RAFFLES,RAFFLING
RAFT -> RAFTED,RAFTING,RAFTS
RAFTER -> RAFTERED,RAFTERS
RAG -> RAGGED,RAGGING,RAGS
RAGAMUFFIN -> RAGAMUFFINS
RAGE -> RAGED,RAGES,RAGING
RAGGER -> RAGGERS
RAID -> RAIDED,RAIDING,RAIDS
RAIDER -> RAIDERS
RAIL -> RAILED,RAILS
RAILCAR -> RAILCARS
RAILCARD -> RAILCARDS
RAILCOACH -> RAILCOACHES
RAILHEAD -> RAILHEADS
RAILING -> RAILINGS
RAILROAD -> RAILROADED,RAILROADING,RAILROADS
RAILTOUR -> RAILTOURS
RAILWAY -> RAILWAYS
RAILWAYMAN -> RAILWAYMEN
RAILWORK -> RAILWORKS
RAILWORKER -> RAILWORKERS
RAIN -> RAINED,RAINING,RAINS
RAINBOW -> RAINBOWED,RAINBOWS
RAINCOAT -> RAINCOATED,RAINCOATS
RAINDROP -> RAINDROPS
RAINFALL -> RAINFALLS
RAINFOREST -> RAINFORESTS
RAINSTORM -> RAINSTORMS
RAISE -> RAISED,RAISES,RAISING
RAISER -> RAISERS
RAISIN -> RAISINS
RAJATHUK -> RAJATHUKS
RAKE -> RAKED,RAKES,RAKING
RAKING -> RAKINGS
RALLY -> RALLIED,RALLIES,RALLYING,RALLYS
RAM -> RAMMED,RAMMING,RAMS
RAMBLE -> RAMBLED,RAMBLES,RAMBLING
RAMBLER -> RAMBLERS
RAMBLING -> RAMBLINGS
RAMEKIN -> RAMEKINS
RAMET -> RAMETS
RAMIFICATION -> RAMIFICATIONS
RAMIFY -> RAMIFIED,RAMIFYING
RAMP -> RAMPED,RAMPING,RAMPS
RAMPAGE -> RAMPAGED,RAMPAGES,RAMPAGING
RAMPART -> RAMPARTS
RAMROD -> RAMRODDED,RAMRODS
RAMSE -> RAMSES
RAN -> RANS
RANCH -> RANCHED,RANCHES,RANCHING
RANCHER -> RANCHERS
RANDOMISE -> RANDOMISED
RANDOMIZE -> RANDOMIZED,RANDOMIZES,RANDOMIZING
RANGE -> RANGED,RANGES,RANGING
RANGELAND -> RANGELANDS
RANK -> RANKED,RANKER,RANKEST,RANKING,RANKS
RANKER -> RANKERS
RANKING -> RANKINGS
RANKLE -> RANKLED,RANKLES
RANSACK -> RANSACKED,RANSACKING,RANSACKS
RANSOM -> RANSOMS
RANSOME -> RANSOMED,RANSOMING
RANT -> RANTED,RANTING,RANTS
RANTER -> RANTERS
RANTING -> RANTINGS
RAP -> RAPPED,RAPPING,RAPS
RAPE -> RAPED,RAPES,RAPING
RAPID -> RAPIDS
RAPIER -> RAPIERED,RAPIERS
RAPIST -> RAPISTS
RAPPER -> RAPPERS
RAPPORTEUR -> RAPPORTEURS
RAPTOR -> RAPTORS
RAPTURE -> RAPTURED,RAPTURES
RARE -> RARER,RAREST,RARING
RAREFY -> RAREFIED,RAREFYING
RARITY -> RARITIES
RASBORA -> RASBORAS
RASCAL -> RASCALS
RASE -> RASED,RASEING,RASES,RASING
RASH -> RASHES
RASHER -> RASHERS
RASP -> RASPED,RASPING,RASPS
RASPBERRY -> RASPBERRIES,RASPBERRYING
RASTA -> RASTAS
RASTAFARIAN -> RASTAFARIANS
RASTER -> RASTERED,RASTERS
RAT -> RATS,RATTED,RATTING
RATAFIA -> RATAFIAS
RATBAG -> RATBAGS
RATCHET -> RATCHETS
RATCHETE -> RATCHETED,RATCHETING
RATE -> RATED,RATES,RATING
RATEPAYER -> RATEPAYERS
RATIFICATION -> RATIFICATIONS
RATIFY -> RATIFIED,RATIFIES,RATIFYING
RATING -> RATINGS
RATIO -> RATIOING,RATIOS
RATION -> RATIONED,RATIONING,RATIONS
RATIONALE -> RATIONALES
RATIONALISATION -> RATIONALISATIONS
RATIONALISE -> RATIONALISED,RATIONALISES,RATIONALISING
RATIONALIST -> RATIONALISTS
RATIONALIZATION -> RATIONALIZATIONS
RATIONALIZE -> RATIONALIZED,RATIONALIZES,RATIONALIZING
RATLINE -> RATLINES
RATTAN -> RATTANS
RATTLE -> RATTLED,RATTLES,RATTLING
RATTLESNAKE -> RATTLESNAKES
RATTRY -> RATTRIES
RAUNCHY -> RAUNCHIER,RAUNCHIEST
RAVAGE -> RAVAGED,RAVAGES,RAVAGING
RAVE -> RAVED,RAVES,RAVING
RAVEL -> RAVELLED,RAVELLING,RAVELS
RAVEN -> RAVENING,RAVENS
RAVER -> RAVERS
RAVINE -> RAVINES
RAVING -> RAVINGS
RAVISH -> RAVISHED,RAVISHES,RAVISHING
RAW -> RAWER,RAWEST
RAWL -> RAWLS
RAWLING -> RAWLINGS
RAY -> RAYED,RAYING,RAYS
RAYBAN -> RAYBANS
RAYBESTO -> RAYBESTOS
RAZE -> RAZED,RAZING
RAZOR -> RAZORS
RAZORBILL -> RAZORBILLS
RD -> RDS
RE -> RES
REABSORB -> REABSORBED,REABSORBING,REABSORBS
REACH -> REACHED,REACHES,REACHING
REACT -> REACTED,REACTING,REACTS
REACTANCE -> REACTANCES
REACTANT -> REACTANTS
REACTION -> REACTIONS
REACTIONARY -> REACTIONARIES
REACTIVATE -> REACTIVATED,REACTIVATES,REACTIVATING
REACTIVITY -> REACTIVITIES
REACTOR -> REACTORS
READ -> READING,READS
READDRESS -> READDRESSED
READER -> READERS
READERSHIP -> READERSHIPS
READING -> READINGS
READJUST -> READJUSTED,READJUSTING,READJUSTS
READJUSTMENT -> READJUSTMENTS
READMISSION -> READMISSIONS
READMIT -> READMITTED,READMITTING
READOPT -> READOPTED,READOPTING
READOUT -> READOUTS
READY -> READIED,READIER,READIES,READIEST,READYING
REAFFIRM -> REAFFIRMED,REAFFIRMING,REAFFIRMS
REAGANITE -> REAGANITES
REAGENT -> REAGENTS
REAGGREGATE -> REAGGREGATED,REAGGREGATES,REAGGREGATING
REAL -> REALER,REALS
REALIGN -> REALIGNED,REALIGNING,REALIGNS
REALIGNMENT -> REALIGNMENTS
REALISATION -> REALISATIONS
REALISE -> REALISED,REALISES,REALISING
REALIST -> REALISTS
REALITY -> REALITIES
REALIZATION -> REALIZATIONS
REALIZE -> REALIZED,REALIZES,REALIZING
REALLOCATE -> REALLOCATED,REALLOCATES,REALLOCATING
REALM -> REALMS
REAM -> REAMING,REAMS
REANALYSE -> REANALYSED,REANALYSES
REANIMATE -> REANIMATED,REANIMATES,REANIMATING
REAP -> REAPED,REAPING,REAPS
REAPER -> REAPERS
REAPPEAR -> REAPPEARED,REAPPEARING,REAPPEARS
REAPPLY -> REAPPLIED,REAPPLIES,REAPPLYING
REAPPOINT -> REAPPOINTED,REAPPOINTING,REAPPOINTS
REAPPRAISAL -> REAPPRAISALS
REAPPRAISE -> REAPPRAISED,REAPPRAISES,REAPPRAISING
REAR -> REARED,REARING,REARREST,REARS
REARM -> REARMED,REARMING
REARRANG -> REARRANGING
REARRANGE -> REARRANGED,REARRANGES
REARRANGEMENT -> REARRANGEMENTS
REARREST -> REARRESTED
REARTICULATE -> REARTICULATED,REARTICULATING
REASON -> REASONED,REASONING,REASONS
REASONING -> REASONINGS
REASSEMBLE -> REASSEMBLED,REASSEMBLES,REASSEMBLING
REASSERT -> REASSERTED,REASSERTING,REASSERTS
REASSESS -> REASSESSED,REASSESSES,REASSESSING
REASSESSMENT -> REASSESSMENTS
REASSIGN -> REASSIGNED,REASSIGNING
REASSUME -> REASSUMED,REASSUMES
REASSURANCE -> REASSURANCES
REASSURE -> REASSURED,REASSURES,REASSURING
REAVE -> REAVES,REAVING
REAWAKEN -> REAWAKENED,REAWAKENING,REAWAKENS
REBALANCE -> REBALANCED,REBALANCING
REBASE -> REBASED,REBASING
REBATE -> REBATED,REBATES,REBATING
REBEL -> REBELLED,REBELLING,REBELS
REBELLION -> REBELLIONS
REBIRTH -> REBIRTHING,REBIRTHS
REBLE -> REBLED
REBLEED -> REBLEEDING,REBLEEDS
REBLEEDER -> REBLEEDERS
REBOARD -> REBOARDED,REBOARDING
REBOOT -> REBOOTED,REBOOTING,REBOOTS
REBOUND -> REBOUNDED,REBOUNDING,REBOUNDS
REBUFF -> REBUFFED,REBUFFING,REBUFFS
REBUILD -> REBUILDING,REBUILDS,REBUILT
REBUKE -> REBUKED,REBUKES,REBUKING
REBURY -> REBURIED,REBURYING
REBUT -> REBUTS,REBUTTED,REBUTTING
REBUTTAL -> REBUTTALS
REC -> RECCED,RECS
RECALCULATE -> RECALCULATED,RECALCULATES,RECALCULATING
RECALIBRATE -> RECALIBRATED,RECALIBRATING
RECALL -> RECALLED,RECALLING,RECALLS
RECANT -> RECANTED,RECANTING
RECANTATION -> RECANTATIONS
RECAP -> RECAPPED,RECAPPING
RECAPITULATE -> RECAPITULATED,RECAPITULATES,RECAPITULATING
RECAPTURE -> RECAPTURED,RECAPTURES,RECAPTURING
RECAST -> RECASTING,RECASTS
RECCE -> RECCES
RECEDE -> RECEDED,RECEDES,RECEDING
RECEIPT -> RECEIPTED,RECEIPTING,RECEIPTS
RECEIVABLE -> RECEIVABLES
RECEIVE -> RECEIVED,RECEIVES,RECEIVING
RECEIVER -> RECEIVERS
RECEIVERSHIP -> RECEIVERSHIPS
RECEPTACLE -> RECEPTACLES
RECEPTION -> RECEPTIONS
RECEPTIONIST -> RECEPTIONISTS
RECEPTOR -> RECEPTORS
RECESS -> RECESSED,RECESSES,RECESSING
RECESSION -> RECESSIONS
RECHANNEL -> RECHANNELLED,RECHANNELLING
RECHARGE -> RECHARGED,RECHARGES,RECHARGING
RECHECK -> RECHECKED,RECHECKING
RECHRISTEN -> RECHRISTENED,RECHRISTENING
RECIEVE -> RECIEVED
RECIPE -> RECIPES
RECIPIENT -> RECIPIENTS
RECIPROCAL -> RECIPROCALS
RECIPROCATE -> RECIPROCATED,RECIPROCATES,RECIPROCATING
RECIRCULATE -> RECIRCULATED,RECIRCULATING
RECITAL -> RECITALS
RECITATION -> RECITATIONS
RECITATIVE -> RECITATIVES
RECITE -> RECITED,RECITES,RECITING
RECKON -> RECKONED,RECKONING,RECKONS
RECLAIM -> RECLAIMED,RECLAIMING,RECLAIMS
RECLASSIFY -> RECLASSIFIED,RECLASSIFIES,RECLASSIFYING
RECLINE -> RECLINED,RECLINES,RECLINING
RECLUSE -> RECLUSES
RECODE -> RECODED,RECODING
RECOGNISE -> RECOGNISED,RECOGNISES,RECOGNISING
RECOGNISER -> RECOGNISERS
RECOGNITION -> RECOGNITIONS
RECOGNIZE -> RECOGNIZED,RECOGNIZES,RECOGNIZING
RECOIL -> RECOILED,RECOILING,RECOILS
RECOLLAPSE -> RECOLLAPSED,RECOLLAPSES
RECOLLECT -> RECOLLECTED,RECOLLECTING,RECOLLECTS
RECOLLECTION -> RECOLLECTIONS
RECOLONISE -> RECOLONISED,RECOLONISING
RECOLOUR -> RECOLOURED
RECOMBINANT -> RECOMBINANTS
RECOMBINE -> RECOMBINED,RECOMBINES,RECOMBINING
RECOMMENCE -> RECOMMENCED,RECOMMENCES,RECOMMENCING
RECOMMEND -> RECOMMENDED,RECOMMENDING,RECOMMENDS
RECOMMENDATION -> RECOMMENDATIONS
RECOMMISSION -> RECOMMISSIONED,RECOMMISSIONING
RECOMPENSE -> RECOMPENSED,RECOMPENSES,RECOMPENSING
RECOMPILE -> RECOMPILED,RECOMPILES,RECOMPILING
RECOMPOSE -> RECOMPOSED,RECOMPOSING
RECONCILE -> RECONCILED,RECONCILES,RECONCILING
RECONCILIATION -> RECONCILIATIONS
RECONDITION -> RECONDITIONED,RECONDITIONING,RECONDITIONS
RECONFIGURE -> RECONFIGURED,RECONFIGURING
RECONFIRM -> RECONFIRMED,RECONFIRMING
RECONNAISSANCE -> RECONNAISSANCES
RECONNECT -> RECONNECTED,RECONNECTING,RECONNECTS
RECONNOITR -> RECONNOITRED,RECONNOITRING
RECONQU -> RECONQUEST
RECONQUER -> RECONQUERED,RECONQUERING
RECONSECRATE -> RECONSECRATED
RECONSIDER -> RECONSIDERED,RECONSIDERING,RECONSIDERS
RECONSTITUTE -> RECONSTITUTED,RECONSTITUTES,RECONSTITUTING
RECONSTRUCT -> RECONSTRUCTED,RECONSTRUCTING,RECONSTRUCTS
RECONSTRUCTION -> RECONSTRUCTIONS
RECONTACT -> RECONTACTED
RECONVEN -> RECONVENED,RECONVENING
[truncated: 151,734 more chars]
