# Supplementary material for: Exploring translator’s style in children’s literature: A case study of Nicky Harman’s English translations of Huang Beijia’s two works
Source: PLoS One. 2026 Jun 2;21(6):e0350245. doi: 10.1371/journal.pone.0350245 (PMC13229296; doi:10.1371/journal.pone.0350245)
Supplement: S7 File — (ZIP) [file pone.0350245.s010.zip › data/BNC_world.lst_Word list.xlsx]

## Sheet: WordSmith Word list
WordSmith Tools 8.0 Word list (BNC_world.lst)
N	Word	Freq.	%	Texts	%	Dispersion	Lemmas	Set
1	THE	6057816	6.09946	4050	99.9013	0.952821
2	OF	3052778	3.07376	4040	99.6547	0.929678
3	AND	2627758	2.64582	4050	99.9013	0.974102
4	TO	2605439	2.62335	4049	99.8767	0.971819
5	A	2185188	2.20021	4045	99.778	0.975728
6	IN	1955086	1.96853	4047	99.8273	0.946735
7	#	1338897	1.3481	3168	78.145	0.857478
8	THAT	1120949	1.12865	4030	99.408	0.935766
9	IT	1054915	1.06217	4027	99.334	0.912059
10	IS	974532	0.981231	4027	99.334	0.929385
11	FOR	881727	0.887788	4036	99.556	0.95627
12	I	878687	0.884727	3849	94.9433	0.802581
13	WAS	863964	0.869903	3931	96.966	0.923934
14	S	815552	0.821158	4019	99.1367	0.895851
15	ON	735898	0.740956	4027	99.334	0.967006
16	YOU	668774	0.673371	3630	89.5412	0.780651
17	WITH	660203	0.664741	4012	98.964	0.958965
18	AS	655568	0.660074	3992	98.4706	0.948728
19	BE	652745	0.657232	4011	98.9393	0.952238
20	HE	641379	0.645788	3756	92.6492	0.847549
21	AT	524476	0.528081	4000	98.668	0.95138
22	BY	516097	0.519645	3910	96.448	0.912106
23	ARE	458472	0.461623	3995	98.5446	0.934508
24	THIS	454597	0.457722	4004	98.7666	0.951068
25	HAVE	448791	0.451876	4000	98.668	0.971173
26	BUT	446913	0.449985	3984	98.2733	0.955223
27	NOT	431473	0.434439	3987	98.3473	0.957395
28	FROM	426073	0.429002	3949	97.41	0.948501
29	THEY	420574	0.423465	3947	97.3606	0.924204
30	HAD	413184	0.416024	3820	94.2279	0.878518
31	HIS	410345	0.413166	3645	89.9112	0.860552
32	OR	370414	0.37296	3953	97.5086	0.91966
33	WHICH	366249	0.368767	3881	95.7326	0.912683
34	SHE	353445	0.355875	3125	77.0844	0.71506
35	WE	351199	0.353613	3854	95.0666	0.875952
36	AN	338076	0.3404	3942	97.2373	0.941783
37	THERE	319901	0.3221	3971	97.9526	0.923337
38	T	316998	0.319177	3544	87.4198	0.770415
39	WERE	308387	0.310507	3809	93.9566	0.938569
40	ONE	305776	0.307878	3941	97.2126	0.950937
41	HER	304348	0.30644	3136	77.3557	0.703657
42	ALL	282065	0.284004	3983	98.2486	0.955513
43	BEEN	260409	0.262199	3905	96.3246	0.962581
44	THEIR	254625	0.256375	3825	94.3513	0.936036
45	IF	253856	0.255601	3921	96.7193	0.941281
46	HAS	252761	0.254498	3866	95.3626	0.897261
47	WILL	251434	0.253162	3864	95.3133	0.908198
48	SO	242856	0.244525	3931	96.966	0.902883
49	WHAT	240875	0.242531	3883	95.7819	0.849254
50	CAN	240050	0.2417	3961	97.706	0.938365
51	NO	232768	0.234368	3924	96.7933	0.895622
52	WOULD	230796	0.232382	3849	94.9433	0.947977
53	UP	221790	0.223315	3923	96.7686	0.92011
54	WHEN	209990	0.211433	3904	96.2999	0.95622
55	MORE	209879	0.211322	3893	96.0286	0.958057
56	OUT	203182	0.204579	3892	96.0039	0.925329
57	WHO	201145	0.202528	3806	93.8826	0.945113
58	SAID	195602	0.196947	3581	88.3325	0.799913
59	ABOUT	192172	0.193493	3907	96.374	0.938652
60	DO	177688	0.178909	3883	95.7819	0.854824
61	THEM	167482	0.168633	3851	94.9926	0.926162
62	SOME	167442	0.168593	3883	95.7819	0.965411
63	TIME	164368	0.165498	3871	95.4859	0.97181
64	TWO	161605	0.162716	3880	95.7079	0.95169
65	ITS	160600	0.161704	3510	86.5812	0.888764
66	INTO	157917	0.159003	3831	94.4993	0.936055
67	THEN	154919	0.155984	3809	93.9566	0.891196
68	OTHER	154376	0.155437	3873	95.5353	0.947089
69	HIM	153872	0.15493	3192	78.7371	0.792432
70	LIKE	151977	0.153022	3757	92.6739	0.869838
71	WELL	151400	0.152441	3890	95.9546	0.798939
72	ONLY	149231	0.150257	3858	95.1653	0.973426
73	MY	146831	0.14784	3213	79.2551	0.847046
74	THAN	145090	0.146087	3804	93.8333	0.946059
75	COULD	144015	0.145005	3787	93.4139	0.91958
76	NOW	139610	0.14057	3912	96.4973	0.908375
77	OVER	136222	0.137158	3798	93.6852	0.935371
78	YOUR	134498	0.135423	3247	80.0937	0.870706
79	ME	131767	0.132673	3095	76.3444	0.801093
80	MAY	128089	0.128969	3627	89.4672	0.881067
81	JUST	126570	0.12744	3786	93.3892	0.851419
82	NEW	125367	0.126229	3683	90.8485	0.898878
83	FIRST	124206	0.12506	3825	94.3513	0.948455
84	THESE	123637	0.124487	3794	93.5866	0.900105
85	ALSO	123624	0.124474	3699	91.2432	0.906446
86	ANY	122204	0.123044	3826	94.3759	0.952624
87	PEOPLE	121945	0.122783	3604	88.8998	0.938224
88	VERY	119655	0.120477	3774	93.0932	0.936967
89	KNOW	119186	0.120005	3492	86.1371	0.733689
90	SEE	115607	0.116402	3784	93.3399	0.887331
91	AFTER	114750	0.115539	3770	92.9946	0.904897
92	SUCH	107492	0.108231	3551	87.5925	0.880917
93	WHERE	106003	0.106732	3776	93.1426	0.955842
94	SHOULD	105163	0.105886	3719	91.7366	0.949793
95	BECAUSE	100663	0.101355	3737	92.1806	0.933641
96	BACK	100293	0.100982	3689	90.9965	0.861697
97	HOW	99451	0.100135	3705	91.3912	0.921799
98	MOST	98280	0.0989556	3695	91.1445	0.92048
99	WAY	97543	0.0982135	3770	92.9946	0.955483
100	GET	96382	0.0970445	3506	86.4825	0.813924
101	DOWN	94530	0.0951798	3685	90.8979	0.879919
102	MADE	93585	0.0942283	3702	91.3172	0.947483
103	RIGHT	93517	0.0941598	3692	91.0705	0.824504
104	OUR	93469	0.0941115	3548	87.5185	0.926596
105	RE	93020	0.0936594	3495	86.2112	0.756937
106	DON	92416	0.0930513	2998	73.9517	0.747447
107	DID	92082	0.092715	3519	86.8032	0.874381
108	MUCH	90832	0.0914564	3758	92.6986	0.96736
109	BETWEEN	90794	0.0914181	3607	88.9739	0.890563
110	WORK	90770	0.0913939	3659	90.2565	0.935883
111	ER	90500	0.0911221	1289	31.7958	0.445259
112	YEARS	89053	0.0896651	3642	89.8372	0.932067
113	MANY	89004	0.0896158	3681	90.7992	0.926821
114	THINK	88958	0.0895695	3328	82.0918	0.764528
115	YEAR	88599	0.089208	3520	86.8278	0.852317
116	BEING	88535	0.0891436	3706	91.4159	0.952625
117	GO	88218	0.0888244	3617	89.2205	0.818143
118	EVEN	87886	0.0884901	3626	89.4425	0.947999
119	THOSE	87201	0.0878004	3726	91.9092	0.937523
120	GOT	86571	0.0871661	3016	74.3957	0.693161
121	VE	86374	0.0869677	2548	62.8515	0.699433
122	THREE	85264	0.0858501	3758	92.6986	0.925133
123	BEFORE	85183	0.0857685	3751	92.5259	0.942731
124	YEAH	83019	0.0835897	1013	24.9877	0.385883
125	GOOD	82334	0.0829	3698	91.2186	0.918419
126	THROUGH	81569	0.0821297	3711	91.5392	0.953986
127	US	81059	0.0816162	3523	86.9018	0.92415
128	M	79963	0.0805127	3160	77.9477	0.807354
129	MAKE	78980	0.0795229	3736	92.1559	0.961173
130	D	78967	0.0795098	3141	77.479	0.814201
131	LAST	75418	0.0759364	3665	90.4045	0.841382
132	OFF	74627	0.07514	3574	88.1598	0.899321
133	STILL	72331	0.0728282	3695	91.1445	0.937696
134	TAKE	70755	0.0712414	3771	93.0192	0.954547
135	LL	69408	0.0698851	2442	60.2368	0.72633
136	MUST	69279	0.0697552	3544	87.4198	0.937876
137	OWN	69133	0.0696082	3607	88.9739	0.950055
138	HERE	68217	0.0686859	3471	85.6191	0.865787
139	BOTH	67468	0.0679318	3552	87.6172	0.927184
140	TOO	67303	0.0677656	3575	88.1845	0.908141
141	SAY	67296	0.0677586	3505	86.4578	0.851217
142	OH	66937	0.0673971	1921	47.3853	0.500231
143	COME	66867	0.0673266	3657	90.2072	0.865199
144	DAY	66761	0.0672199	3525	86.9512	0.937276
145	USED	66359	0.0668151	3572	88.1105	0.9192
146	MR	66119	0.0665735	2280	56.2407	0.744354
147	LONG	65205	0.0656532	3649	90.0099	0.948249
148	GOING	64178	0.0646192	3432	84.6571	0.824457
149	UNDER	63682	0.0641197	3539	87.2965	0.920234
150	OLD	63601	0.0640382	3353	82.7084	0.901844
151	ERM	63101	0.0635348	960	23.6803	0.455114
152	GOVERNMENT	63001	0.0634341	2312	57.0301	0.813213
153	LITTLE	62923	0.0633555	3499	86.3098	0.912898
154	USE	62846	0.063278	3534	87.1732	0.905279
155	SAME	61294	0.0617153	3656	90.1825	0.953707
156	MAN	60901	0.0613196	2989	73.7297	0.862829
157	EACH	60503	0.0609189	3514	86.6798	0.919978
158	HOWEVER	59743	0.0601537	3138	77.405	0.868932
159	MIGHT	59342	0.0597499	3453	85.1751	0.931094
160	ANOTHER	59195	0.0596019	3652	90.0839	0.977026
161	WORLD	59099	0.0595052	3211	79.2057	0.907798
162	YES	58725	0.0591287	2352	58.0168	0.625587
163	PUT	57805	0.0582023	3581	88.3325	0.868952
164	LIFE	57768	0.0581651	3258	80.3651	0.930399
165	AGAIN	57511	0.0579063	3555	87.6912	0.885264
166	PART	56576	0.0569649	3587	88.4805	0.927343
167	AGAINST	55337	0.0557174	3258	80.3651	0.911476
168	WANT	55274	0.0556539	3214	79.2797	0.829076
169	NEED	54909	0.0552864	3575	88.1845	0.949857
170	WHILE	54821	0.0551978	3462	85.3971	0.944298
171	THOUGHT	53956	0.0543269	3272	80.7104	0.834302
172	PER	53861	0.0542312	2620	64.6275	0.841248
173	NEVER	53558	0.0539262	3323	81.9684	0.881466
174	LOOK	52567	0.0529283	3411	84.1391	0.853341
175	HOME	52100	0.0524581	3229	79.6497	0.902144
176	HOUSE	51402	0.0517553	3138	77.405	0.917752
177	END	50724	0.0510727	3567	87.9872	0.952666
178	FOUR	50534	0.0508814	3568	88.0118	0.897283
179	DOES	50203	0.0505481	3485	85.9645	0.920856
180	SOMETHING	50186	0.050531	3290	81.1544	0.85537
181	COURSE	49395	0.0497345	3433	84.6818	0.941826
182	NUMBER	49072	0.0494093	3440	84.8545	0.917498
183	SINCE	49020	0.049357	3391	83.6458	0.930254
184	WHY	48690	0.0490247	3284	81.0064	0.855721
185	PLACE	48492	0.0488253	3482	85.8905	0.953435
186	AWAY	48289	0.0486209	3370	83.1278	0.858258
187	DIFFERENT	47673	0.0480007	3452	85.1505	0.901489
188	LEFT	47565	0.047892	3310	81.6478	0.922332
189	FOUND	47483	0.0478094	3308	81.5984	0.931338
190	GREAT	47381	0.0477067	3392	83.6704	0.93826
191	REALLY	46483	0.0468025	3145	77.5777	0.80852
192	LOCAL	46310	0.0466283	2971	73.2856	0.880092
193	WENT	45878	0.0461934	3034	74.8397	0.857267
194	CHILDREN	45837	0.0461521	2665	65.7375	0.891657
195	SET	45805	0.0461199	3457	85.2738	0.933164
196	WITHIN	45770	0.0460846	3270	80.6611	0.8786
197	CASE	45718	0.0460323	3265	80.5377	0.862082
198	FIVE	45677	0.045991	3468	85.5451	0.879476
199	NEXT	45330	0.0456416	3543	87.3952	0.90893
200	WITHOUT	44832	0.0451402	3446	85.0025	0.944438
201	CAME	44829	0.0451372	3214	79.2797	0.884428
202	SYSTEM	44629	0.0449358	2853	70.3749	0.847074
203	ALWAYS	44444	0.0447495	3362	82.9304	0.933663
204	HIGH	44221	0.044525	3356	82.7824	0.926677
205	SMALL	44082	0.044385	3314	81.7464	0.927809
206	GIVE	44063	0.0443659	3613	89.1219	0.943169
207	THOUGH	44058	0.0443609	3248	80.1184	0.940345
208	DURING	43539	0.0438383	3240	79.9211	0.893063
209	AROUND	43488	0.0437869	3359	82.8564	0.91335
210	FEW	43376	0.0436742	3445	84.9778	0.946902
211	MEAN	43027	0.0433228	3102	76.517	0.714882
212	SECOND	42982	0.0432775	3387	83.5471	0.922935
213	ALTHOUGH	42786	0.0430801	3224	79.5264	0.91089
214	SOCIAL	42228	0.0425183	2265	55.8707	0.740736
215	DIDN	41855	0.0421427	2258	55.6981	0.763184
216	GROUP	41816	0.0421034	3063	75.555	0.889195
217	RATHER	41814	0.0421014	3323	81.9684	0.930899
218	GIVEN	41281	0.0415648	3446	85.0025	0.917962
219	PARTY	41274	0.0415577	2484	61.2728	0.810769
220	POINT	41057	0.0413392	3335	82.2644	0.927716
221	THINGS	40995	0.0412768	3211	79.2057	0.874426
222	FIND	40954	0.0412355	3428	84.5585	0.947816
223	GENERAL	40806	0.0410865	3109	76.6897	0.872513
224	FAR	40622	0.0409012	3490	86.0878	0.959439
225	STATE	40174	0.0404502	2799	69.0429	0.830913
226	UNTIL	40136	0.0404119	3362	82.9304	0.935495
227	COMPANY	39995	0.0402699	2648	65.3182	0.81735
228	QUITE	39928	0.0402025	3285	81.0311	0.888049
229	SAYS	39370	0.0396406	2833	69.8816	0.826078
230	PUBLIC	39250	0.0395198	2823	69.6349	0.867682
231	EVERY	39214	0.0394836	3477	85.7671	0.953296
232	LESS	39062	0.0393305	3306	81.5491	0.913423
233	IMPORTANT	39026	0.0392943	3267	80.5871	0.893076
234	INFORMATION	38638	0.0389036	2835	69.9309	0.858938
235	SCHOOL	38483	0.0387475	2576	63.5422	0.898428
236	LATER	38464	0.0387284	3254	80.2664	0.926504
237	CENT	38448	0.0387123	1680	41.4406	0.800297
238	WOMEN	38385	0.0386489	2335	57.5974	0.881868
239	NATIONAL	38061	0.0383226	2567	63.3202	0.851427
240	HALF	37826	0.038086	3291	81.1791	0.924815
241	MEN	37403	0.0376601	2536	62.5555	0.92121
242	HELP	37386	0.037643	3337	82.3138	0.931813
243	ONCE	37332	0.0375886	3348	82.5851	0.924713
244	MONEY	37329	0.0375856	3044	75.0863	0.90882
245	HAND	37263	0.0375191	3173	78.2684	0.860272
246	TOOK	37254	0.0375101	3141	77.479	0.89309
247	OFTEN	37230	0.0374859	3058	75.4317	0.897047
248	HEAD	36993	0.0372473	2976	73.409	0.841122
249	FACT	36933	0.0371869	3340	82.3878	0.925764
250	SEEN	36406	0.0366563	3294	81.2531	0.953213
251	NIGHT	36217	0.036466	2611	64.4055	0.835551
252	BEST	36104	0.0363522	3351	82.6591	0.920924
253	WATER	36097	0.0363451	2500	61.6675	0.873742
254	EXAMPLE	36096	0.0363441	2763	68.1549	0.838034
255	BRITISH	36084	0.036332	2555	63.0242	0.877128
256	FURTHER	35822	0.0360682	3243	79.9951	0.906743
257	LARGE	35644	0.035889	3121	76.9857	0.905832
258	BUSINESS	35530	0.0357742	2873	70.8683	0.885394
259	WHETHER	35493	0.035737	3310	81.6478	0.899323
260	TOLD	35478	0.0357219	2827	69.7336	0.843022
261	BETTER	35153	0.0353946	3383	83.4484	0.942135
262	CALLED	35116	0.0353574	3356	82.7824	0.947638
263	AREA	35026	0.0352668	3013	74.3217	0.882067
264	P	34983	0.0352235	2236	55.1554	0.783351
265	LONDON	34947	0.0351872	2707	66.7736	0.894309
266	MM	34795	0.0350342	909	22.4223	0.417032
267	ORDER	34790	0.0350291	3144	77.553	0.872812
268	TAKEN	34668	0.0349063	3343	82.4618	0.947448
269	FORM	34659	0.0348972	3103	76.5417	0.876329
270	DONE	34360	0.0345962	3388	83.5718	0.890743
271	HAVING	34264	0.0344995	3412	84.1638	0.980574
272	SIDE	34068	0.0343022	3123	77.035	0.910986
273	FAMILY	34058	0.0342921	2845	70.1776	0.901923
274	YET	33984	0.0342176	3307	81.5738	0.951309
275	THING	33966	0.0341995	3008	74.1983	0.823638
276	EARLY	33801	0.0340333	3157	77.8737	0.917072
277	FACE	33794	0.0340263	2803	69.1416	0.775188
278	POSSIBLE	33682	0.0339135	3175	78.3177	0.902653
279	PERHAPS	33605	0.033836	3087	76.147	0.916024
280	LET	33495	0.0337252	3084	76.073	0.840451
281	ALREADY	33343	0.0335722	3344	82.4864	0.952342
282	WEEK	32957	0.0331835	3083	76.0483	0.850106
283	SIX	32747	0.0329721	3303	81.4751	0.885664
284	FULL	32701	0.0329258	3369	83.1031	0.938979
285	POWER	32606	0.0328301	2734	67.4396	0.885063
286	C	32534	0.0327576	2515	62.0375	0.838753
287	JOHN	32481	0.0327043	2538	62.6048	0.856256
288	YOUNG	32438	0.032661	2808	69.2649	0.924504
289	NOTHING	32374	0.0325965	3074	75.8263	0.850193
290	LOOKED	32283	0.0325049	2544	62.7528	0.711412
291	DAYS	32213	0.0324344	3177	78.367	0.939129
292	DEVELOPMENT	32171	0.0323921	2419	59.6695	0.843793
293	ROUND	32159	0.0323801	2957	72.9403	0.862783
294	COUNTRY	32032	0.0322522	2953	72.8416	0.906205
295	ROOM	31916	0.0321354	2622	64.6769	0.805943
296	CHANGE	31767	0.0319854	3234	79.7731	0.926365
297	COUNCIL	31378	0.0315937	2122	52.3434	0.8251
298	SERVICE	31331	0.0315464	2796	68.9689	0.89551
299	ASKED	31279	0.031494	2971	73.2856	0.823908
300	OPEN	31269	0.0314839	3264	80.5131	0.919574
301	ENOUGH	31221	0.0314356	3214	79.2797	0.916131
302	WORKING	31139	0.031353	3240	79.9211	0.932458
303	MARKET	31127	0.031341	2467	60.8535	0.790886
304	SUPPORT	30795	0.0310067	2859	70.5229	0.877184
305	MAKING	30651	0.0308617	3387	83.5471	0.955315
306	POLITICAL	30539	0.0307489	1765	43.5372	0.799649
307	WAR	30539	0.0307489	2276	56.1421	0.88463
308	ALMOST	30438	0.0306472	3033	74.815	0.919993
309	LEAST	30393	0.0306019	3231	79.6991	0.951323
310	WHOLE	30329	0.0305375	3290	81.1544	0.951536
311	TOGETHER	30075	0.0302817	3339	82.3631	0.952639
312	ABLE	29932	0.0301377	3341	82.4124	0.96477
313	BECOME	29760	0.0299646	3143	77.5284	0.91636
314	MEMBERS	29734	0.0299384	2622	64.6769	0.872204
315	TIMES	29524	0.0297269	3323	81.9684	0.944871
316	CONTROL	29367	0.0295689	2798	69.0183	0.876756
317	LAW	29164	0.0293645	2338	57.6714	0.767681
318	TELL	29115	0.0293151	2794	68.9196	0.801974
319	HIMSELF	29034	0.0292336	2452	60.4835	0.857026
320	PROBLEM	29017	0.0292165	3100	76.4677	0.922754
321	MAJOR	28957	0.029156	2771	68.3522	0.889842
322	PARTICULAR	28812	0.0290101	2974	73.3596	0.848406
323	LEVEL	28802	0.029	2929	72.2496	0.899971
324	COURT	28736	0.0289335	1951	48.1253	0.765981
325	INTEREST	28040	0.0282327	2949	72.743	0.86579
326	LOT	28030	0.0282227	2828	69.7583	0.813077
327	EVER	27930	0.028122	3132	77.257	0.902488
328	DOING	27919	0.0281109	3167	78.1204	0.839834
329	LABOUR	27692	0.0278824	1727	42.5999	0.841034
330	OTHERS	27588	0.0277776	3096	76.369	0.920396
331	ACT	27578	0.0277676	2688	66.3049	0.781874
332	TOP	27525	0.0277142	2961	73.039	0.873988
333	ANYTHING	27513	0.0277021	3068	75.6783	0.860009
334	HELD	27499	0.027688	2889	71.2629	0.896105
335	CAR	27496	0.027685	2262	55.7967	0.870093
336	REPORT	27489	0.027678	2455	60.5575	0.840732
337	EYES	27460	0.0276488	2035	50.1973	0.651169
338	MIND	27457	0.0276457	2922	72.077	0.868254
339	LOOKING	27441	0.0276296	3106	76.6157	0.876126
340	BIT	27411	0.0275994	2531	62.4322	0.763598
341	POLICE	27283	0.0274705	1719	42.4026	0.803204
342	TOWARDS	27277	0.0274645	3002	74.0503	0.907134
343	KNOWN	27275	0.0274625	3037	74.9137	0.91779
344	PROBLEMS	27211	0.027398	2932	72.3236	0.897404
345	EITHER	27191	0.0273779	3276	80.8091	0.938172
346	ROAD	27125	0.0273115	2555	63.0242	0.865027
347	AVAILABLE	27059	0.027245	2817	69.4869	0.862588
348	BASED	27043	0.0272289	2686	66.2555	0.822856
349	KEEP	26985	0.0271705	3225	79.5511	0.910242
350	SORT	26968	0.0271534	2745	67.7109	0.763094
351	RESEARCH	26816	0.0270003	2101	51.8254	0.7587
352	AM	26743	0.0269268	2660	65.6142	0.853276
353	FOLLOWING	26716	0.0268996	3014	74.3463	0.890582
354	POLICY	26685	0.0268684	1994	49.186	0.843532
355	TERMS	26580	0.0267627	2744	67.6862	0.830473
356	PROBABLY	26544	0.0267265	3103	76.5417	0.914175
357	SHOW	26491	0.0266731	3225	79.5511	0.929436
358	B	26486	0.0266681	2397	59.1268	0.848315
359	MEANS	26440	0.0266217	3197	78.8604	0.915461
360	WON	26344	0.0265251	2751	67.8589	0.854556
361	LINE	26291	0.0264717	3059	75.4563	0.917604
362	FELT	26195	0.0263751	2518	62.1115	0.786806
363	SOUTH	26068	0.0262472	2431	59.9655	0.873382
364	EDUCATION	26045	0.026224	1935	47.7306	0.805973
365	TODAY	26040	0.026219	3053	75.3083	0.855725
366	NAME	25916	0.0260941	3037	74.9137	0.928645
367	PAST	25908	0.0260861	3180	78.441	0.952644
368	QUESTION	25819	0.0259965	2951	72.7923	0.896236
369	CLEAR	25588	0.0257639	3083	76.0483	0.933814
370	PRESENT	25482	0.0256572	3072	75.777	0.896744
371	WHITE	25476	0.0256511	2612	64.4302	0.901251
372	ACTUALLY	25458	0.025633	2969	73.2363	0.759669
373	FEEL	25411	0.0255857	2864	70.6463	0.897686
374	BIG	25386	0.0255605	2791	68.8456	0.870266
375	ABOVE	25371	0.0255454	2927	72.2003	0.910678
376	SAW	25309	0.025483	2724	67.1929	0.839497
377	VIEW	25245	0.0254185	2976	73.409	0.892965
378	BLACK	25233	0.0254065	2503	61.7415	0.910955
379	MOTHER	25229	0.0254024	2028	50.0247	0.83679
380	OFFICE	25164	0.025337	2709	66.8229	0.931621
381	PERSON	25135	0.0253078	2777	68.5002	0.889969
382	BOOK	25106	0.0252786	2733	67.4149	0.924965
383	MAIN	25089	0.0252615	3052	75.2837	0.913173
384	BODY	25059	0.0252313	2626	64.7755	0.898551
385	BRITAIN	25046	0.0252182	2104	51.8994	0.860199
386	HEALTH	25009	0.0251809	2195	54.1441	0.861793
387	NORTH	25000	0.0251718	2403	59.2748	0.8654
388	CARE	24932	0.0251034	2564	63.2462	0.851674
389	MILLION	24922	0.0250933	2057	50.74	0.803744
390	SERVICES	24921	0.0250923	2257	55.6734	0.849769
391	E	24797	0.0249675	2403	59.2748	0.84447
392	USING	24528	0.0246966	2970	73.261	0.880622
393	CHILD	24514	0.0246825	2072	51.11	0.858913
394	MONTHS	24460	0.0246281	2997	73.927	0.905701
395	CENTURY	24379	0.0245466	2050	50.5673	0.787598
396	PERIOD	24318	0.0244852	2632	64.9235	0.861477
397	ECONOMIC	24170	0.0243361	1653	40.7745	0.785864
398	HARD	24162	0.0243281	2986	73.6556	0.902111
399	MINISTER	24128	0.0242939	1434	35.3725	0.662498
400	ACROSS	24122	0.0242878	3007	74.1737	0.885364
401	DOOR	24033	0.0241982	2163	53.3547	0.740812
402	FREE	24017	0.0241821	3020	74.4943	0.931345
403	INCLUDING	24017	0.0241821	2831	69.8323	0.873413
404	KNEW	24001	0.024166	2225	54.8841	0.746884
405	VOICE	24000	0.024165	1849	45.6093	0.720421
406	CENTRE	23871	0.0240351	2821	69.5856	0.875299
407	SURE	23823	0.0239868	2748	67.7849	0.845376
408	WORDS	23809	0.0239727	2729	67.3162	0.890036
409	RUN	23796	0.0239596	3125	77.0844	0.906099
410	LIGHT	23792	0.0239555	2849	70.2763	0.894138
411	START	23782	0.0239455	3205	79.0577	0.916913
412	KIND	23700	0.0238629	2893	71.3616	0.934912
413	CITY	23674	0.0238367	2325	57.3508	0.879168
414	SOCIETY	23598	0.0237602	2259	55.7227	0.848164
415	WEST	23594	0.0237562	2367	58.3868	0.872138
416	ALONG	23549	0.0237109	3061	75.5057	0.922727
417	ENGLISH	23527	0.0236887	2334	57.5728	0.901118
418	SUBJECT	23493	0.0236545	2639	65.0962	0.834745
419	SHORT	23485	0.0236464	3107	76.6404	0.940662
420	SEVERAL	23454	0.0236152	2891	71.3123	0.913765
421	CLASS	23389	0.0235498	2377	58.6334	0.822565
422	REAL	23366	0.0235266	3020	74.4943	0.940305
423	EFFECT	23356	0.0235165	2715	66.9709	0.851892
424	GOD	23298	0.0234581	1744	43.0192	0.739026
425	AREAS	23287	0.0234471	2472	60.9768	0.856515
426	FATHER	23281	0.023441	1970	48.594	0.82467
427	COMMUNITY	23268	0.0234279	2150	53.034	0.846513
428	ITSELF	23258	0.0234179	2982	73.557	0.896351
429	TURNED	23184	0.0233434	2562	63.1968	0.785754
430	UPON	23057	0.0232155	2571	63.4188	0.864862
431	ENGLAND	23040	0.0231984	2223	54.8347	0.842535
432	THEMSELVES	23029	0.0231873	2969	73.2363	0.915198
433	LIKELY	23012	0.0231702	2818	69.5116	0.888005
434	THEREFORE	22988	0.023146	2498	61.6182	0.83845
435	POSITION	22879	0.0230363	2847	70.2269	0.8997
436	LOVE	22786	0.0229426	1994	49.186	0.844306
437	STAFF	22685	0.0228409	2248	55.4514	0.862425
438	JOB	22577	0.0227322	2685	66.2309	0.923243
439	PROCESS	22575	0.0227302	2503	61.7415	0.846323
440	BEHIND	22552	0.022707	2844	70.1529	0.860639
441	READ	22526	0.0226808	2684	66.2062	0.835646
442	BEGAN	22497	0.0226516	2379	58.6828	0.854043
443	AMONG	22448	0.0226023	2595	64.0109	0.903134
444	AGE	22416	0.0225701	2683	66.1815	0.882532
445	FUTURE	22405	0.022559	2953	72.8416	0.91416
446	WOMAN	22390	0.0225439	2022	49.8767	0.838799
447	THIRD	22324	0.0224775	2973	73.335	0.900744
448	PAY	22264	0.022417	2799	69.0429	0.915441
449	MATTER	22240	0.0223929	2951	72.7923	0.928275
450	NON	22224	0.0223768	2636	65.0222	0.828233
451	PROVIDE	22181	0.0223335	2733	67.4149	0.87388
452	WANTED	22181	0.0223335	2643	65.1949	0.852495
453	INTERNATIONAL	22160	0.0223123	1968	48.5446	0.840564
454	TAKING	22119	0.022271	3237	79.8471	0.962272
455	ACTION	22105	0.0222569	2643	65.1949	0.87994
456	SEEMED	22105	0.0222569	2199	54.2427	0.782876
457	MANAGEMENT	22092	0.0222439	1944	47.9526	0.822463
458	COST	22074	0.0222257	2612	64.4302	0.872987
459	STUDY	22017	0.0221683	2225	54.8841	0.78489
460	GAVE	21981	0.0221321	2857	70.4736	0.884328
461	RESULT	21965	0.022116	2770	68.3276	0.881486
462	SPECIAL	21954	0.0221049	2957	72.9403	0.910461
463	FRONT	21952	0.0221029	2716	66.9956	0.902954
464	PLAY	21895	0.0220455	2726	67.2422	0.892236
465	LAND	21823	0.021973	2217	54.6867	0.880953
466	CERTAIN	21816	0.021966	2988	73.705	0.904629
467	BECAME	21780	0.0219297	2519	62.1362	0.87777
468	PARTICULARLY	21704	0.0218532	2933	72.3483	0.906279
469	SENSE	21689	0.0218381	2703	66.6749	0.899372
470	DIFFICULT	21647	0.0217958	3056	75.3823	0.937371
471	CANNOT	21478	0.0216256	2692	66.4035	0.896141
472	CLOSE	21476	0.0216236	2998	73.9517	0.934157
473	OUTSIDE	21222	0.0213679	3004	74.0997	0.955436
474	EVIDENCE	21205	0.0213508	2327	57.4001	0.823477
475	EXPERIENCE	21192	0.0213377	2697	66.5269	0.897067
476	IDEA	21140	0.0212853	2919	72.003	0.949109
477	RANGE	21111	0.0212561	2519	62.1362	0.862742
478	MRS	21024	0.0211685	1696	41.8352	0.822374
479	TURN	20997	0.0211413	3098	76.4184	0.953207
480	TRY	20978	0.0211222	2909	71.7563	0.914215
481	MOMENT	20882	0.0210255	2609	64.3562	0.820256
482	SEEMS	20785	0.0209279	2872	70.8436	0.914513
483	MEETING	20759	0.0209017	2551	62.9255	0.871637
484	EAST	20744	0.0208866	2218	54.7114	0.857283
485	TRAINING	20721	0.0208634	2138	52.738	0.862025
486	EUROPEAN	20699	0.0208413	1960	48.3473	0.838056
487	TWENTY	20644	0.0207859	2379	58.6828	0.7741
488	TEN	20624	0.0207658	2816	69.4623	0.873125
489	TRADE	20623	0.0207648	2100	51.8007	0.853833
490	BELIEVE	20547	0.0206882	2833	69.8816	0.910627
491	V	20517	0.020658	1709	42.1559	0.728555
492	CHURCH	20460	0.0206006	1718	42.3779	0.821278
493	DEATH	20321	0.0204607	2248	55.4514	0.914778
494	MORNING	20262	0.0204013	2450	60.4341	0.843857
495	THUS	20231	0.0203701	1995	49.2107	0.800894
496	COMMON	20227	0.020366	2728	67.2916	0.870578
497	AIR	20119	0.0202573	2425	59.8175	0.883924
498	LOW	20117	0.0202553	2747	67.7602	0.920171
499	TABLE	20083	0.020221	2328	57.4248	0.868032
500	SINGLE	20069	0.020207	2816	69.4623	0.904881
501	INDUSTRY	20047	0.0201848	1977	48.7667	0.854211
502	LATE	20046	0.0201838	2828	69.7583	0.943506
503	NEEDS	19967	0.0201043	2749	67.8096	0.897655
504	SOMETIMES	19961	0.0200982	2792	68.8703	0.937251
505	ELSE	19949	0.0200861	2802	69.1169	0.865971
506	RATE	19907	0.0200438	2300	56.7341	0.822223
507	LEAVE	19899	0.0200358	2963	73.0883	0.907053
508	SOON	19858	0.0199945	2892	71.337	0.908496
509	SHALL	19819	0.0199552	2292	56.5368	0.866324
510	MOVE	19814	0.0199502	2988	73.705	0.944644
511	WORD	19748	0.0198837	2649	65.3429	0.882822
512	COMING	19712	0.0198475	3025	74.6177	0.862079
513	GETTING	19707	0.0198425	2852	70.3503	0.87042
514	INVOLVED	19685	0.0198203	2894	71.3863	0.911254
515	HUMAN	19675	0.0198102	2187	53.9467	0.861698
516	BROUGHT	19658	0.0197931	2940	72.521	0.939437
517	UNITED	19578	0.0197126	1882	46.4233	0.835072
518	TEAM	19512	0.0196461	1968	48.5446	0.789041
519	BUILDING	19454	0.0195877	2676	66.0089	0.903295
520	COMMITTEE	19414	0.0195474	1770	43.6606	0.854976
521	GROUPS	19413	0.0195464	2247	55.4267	0.829245
522	STREET	19411	0.0195444	2311	57.0054	0.880154
523	AGO	19394	0.0195273	2881	71.0656	0.856099
524	WHOSE	19384	0.0195172	2717	67.0202	0.9151
525	YESTERDAY	19363	0.0194961	1401	34.5585	0.474522
526	CENTRAL	19358	0.0194911	2509	61.8895	0.874584
527	SECTION	19354	0.019487	2175	53.6507	0.792987
528	TERM	19285	0.0194176	2562	63.1968	0.868591
529	EIGHT	19237	0.0193692	2864	70.6463	0.857296
530	CALL	19226	0.0193582	2990	73.7543	0.921743
531	HISTORY	19169	0.0193008	2379	58.6828	0.872748
532	LANGUAGE	19108	0.0192393	2033	50.148	0.788491
533	PRICE	19098	0.0192293	2326	57.3754	0.807005
534	CHANGES	19083	0.0192142	2468	60.8781	0.858734
535	PROGRAMME	19058	0.019189	2265	55.8707	0.866789
536	FOOD	19039	0.0191699	2267	55.9201	0.898592
537	HEARD	19018	0.0191487	2567	63.3202	0.831602
538	INDIVIDUAL	19009	0.0191397	2391	58.9788	0.839411
539	SEVEN	18989	0.0191195	2907	71.707	0.868756
540	SELF	18948	0.0190782	2546	62.8022	0.905076
541	LOST	18918	0.019048	2859	70.5229	0.915752
542	USUALLY	18872	0.0190017	2606	64.2822	0.905491
543	HUNDRED	18833	0.0189625	2279	56.2161	0.717191
544	WASN	18779	0.0189081	1886	46.522	0.766212
545	TYPE	18713	0.0188416	2482	61.2235	0.856972
546	ASK	18660	0.0187883	2729	67.3162	0.866588
547	NEAR	18647	0.0187752	2728	67.2916	0.905327
548	HOURS	18634	0.0187621	2644	65.2195	0.942767
549	CUT	18616	0.018744	2785	68.6976	0.909242
550	MEMBER	18611	0.0187389	2379	58.6828	0.813454
551	GONE	18512	0.0186392	2755	67.9576	0.841544
552	REMEMBER	18464	0.0185909	2557	63.0735	0.843672
553	SIR	18455	0.0185819	1834	45.2393	0.859915
554	DECISION	18439	0.0185657	2403	59.2748	0.862167
555	INDEED	18435	0.0185617	2647	65.2935	0.905152
556	DATA	18429	0.0185557	1282	31.6231	0.772932
557	VALUE	18413	0.0185396	2509	61.8895	0.851735
558	AUTHORITY	18349	0.0184751	2080	51.3074	0.843467
559	SIMILAR	18336	0.018462	2739	67.5629	0.857172
560	TOWN	18276	0.0184016	2181	53.7987	0.866037
561	ROLE	18266	0.0183916	2292	56.5368	0.853654
562	REASON	18256	0.0183815	2926	72.1756	0.925732
563	CASES	18188	0.018313	2320	57.2274	0.778782
564	EUROPE	18128	0.0182526	2009	49.556	0.831019
565	CERTAINLY	18125	0.0182496	2853	70.3749	0.929155
566	STATES	18054	0.0181781	1986	48.9887	0.813323
567	HANDS	18020	0.0181439	2502	61.7168	0.805393
568	DATE	18014	0.0181378	2473	61.0015	0.786305
569	TAX	18001	0.0181247	1395	34.4105	0.781878
570	UNION	17995	0.0181187	1642	40.5032	0.806063
571	SAYING	17966	0.0180895	2668	65.8115	0.844765
572	PRIVATE	17933	0.0180563	2393	59.0281	0.892864
573	NATURE	17927	0.0180502	2471	60.9521	0.868181
574	BANK	17920	0.0180432	2101	51.8254	0.831323
575	NECESSARY	17879	0.0180019	2661	65.6389	0.872543
576	TRUE	17805	0.0179274	2823	69.6349	0.937185
577	TRYING	17799	0.0179213	2789	68.7962	0.895056
578	SOMEONE	17790	0.0179123	2401	59.2255	0.865133
579	COMPANIES	17768	0.0178901	1773	43.7346	0.786908
580	EVERYTHING	17767	0.0178891	2679	66.0829	0.873544
581	PRESIDENT	17705	0.0178267	1432	35.3231	0.679104
582	MINUTES	17666	0.0177874	2317	57.1534	0.883439
583	UK	17663	0.0177844	1449	35.7425	0.792049
584	DEPARTMENT	17611	0.0177321	2077	51.2333	0.794925
585	FIGURE	17610	0.0177311	2376	58.6088	0.860934
586	CO	17518	0.0176384	2405	59.3241	0.846185
587	TOTAL	17483	0.0176032	2559	63.1228	0.890941
588	PERSONAL	17439	0.0175589	2568	63.3448	0.887843
589	RETURN	17435	0.0175548	2649	65.3429	0.909681
590	FRENCH	17428	0.0175478	1949	48.076	0.892249
591	PATIENTS	17420	0.0175397	797	19.6596	0.352277
592	ESPECIALLY	17381	0.0175005	2683	66.1815	0.916904
593	PAPER	17338	0.0174572	2634	64.9729	0.948529
594	SYSTEMS	17311	0.01743	1700	41.9339	0.69316
595	SIMPLY	17295	0.0174139	2687	66.2802	0.924828
596	HOPE	17225	0.0173434	2775	68.4509	0.901373
597	AMERICAN	17153	0.0172709	2026	49.9753	0.864397
598	PRACTICE	17043	0.0171602	2320	57.2274	0.829403
599	DEAL	17020	0.017137	2840	70.0543	0.931001
600	LIVE	17014	0.017131	2704	66.6996	0.932448
601	FORMER	16972	0.0170887	2176	53.6754	0.786764
602	PROVIDED	16927	0.0170434	2551	62.9255	0.869252
603	STAGE	16832	0.0169477	2708	66.7982	0.928762
604	STARTED	16826	0.0169417	2858	70.4983	0.912249
605	INCREASE	16811	0.0169266	2187	53.9467	0.875544
606	QUALITY	16785	0.0169004	2382	58.7568	0.880518
607	COS	16759	0.0168742	851	20.9916	0.404215
608	WIFE	16748	0.0168631	2025	49.9507	0.887449
609	SECRETARY	16701	0.0168158	1765	43.5372	0.802509
610	ISN	16686	0.0168007	2016	49.7287	0.737098
611	CLUB	16678	0.0167926	1687	41.6132	0.738814
612	LONGER	16671	0.0167856	2912	71.8303	0.950238
613	FINANCIAL	16617	0.0167312	2037	50.2467	0.808439
614	R	16605	0.0167191	1824	44.9926	0.805044
615	STRONG	16602	0.0167161	2779	68.5496	0.941839
616	COUNTRIES	16587	0.016701	1787	44.0799	0.817326
617	ISSUE	16572	0.0166859	2346	57.8688	0.882783
618	RED	16551	0.0166648	2242	55.3034	0.890911
619	EXPECTED	16515	0.0166285	2637	65.0469	0.894537
620	SEEM	16509	0.0166225	2728	67.2916	0.94081
621	FRIEND	16506	0.0166195	2023	49.9013	0.714174
622	HIGHER	16504	0.0166174	2457	60.6068	0.867662
623	GROUND	16501	0.0166144	2578	63.5915	0.915708
624	MAKES	16492	0.0166054	2917	71.9536	0.932011
625	DOESN	16491	0.0166044	2173	53.6014	0.797609
626	UNIVERSITY	16461	0.0165742	1925	47.484	0.830846
627	ACCOUNT	16457	0.0165701	2448	60.3848	0.862303
628	FINAL	16439	0.016552	2597	64.0602	0.839388
629	MONTH	16435	0.016548	2492	61.4702	0.822109
630	BOARD	16422	0.0165349	2405	59.3241	0.893269
631	EARLIER	16396	0.0165087	2774	68.4262	0.918875
632	REQUIRED	16349	0.0164614	2380	58.7075	0.850666
633	FOREIGN	16343	0.0164553	1747	43.0932	0.750874
634	TALK	16339	0.0164513	2530	62.4075	0.887148
635	LIVING	16204	0.0163154	2535	62.5308	0.942215
636	MARCH	16192	0.0163033	2008	49.5313	0.771496
637	NEEDED	16178	0.0162892	2767	68.2536	0.941385
638	LORD	16159	0.0162701	1739	42.8959	0.898487
639	KING	16151	0.016262	1648	40.6512	0.855419
640	PARENTS	16076	0.0161865	1809	44.6226	0.869417
641	CONCERNED	16065	0.0161754	2693	66.4282	0.888508
642	APPROACH	16027	0.0161372	2415	59.5708	0.84313
643	FORCE	16021	0.0161311	2424	59.7928	0.898683
644	HERSELF	15938	0.0160476	1544	38.0858	0.662706
645	PRODUCTION	15817	0.0159257	1904	46.966	0.862065
646	LED	15759	0.0158673	2483	61.2481	0.900108
647	SITUATION	15744	0.0158522	2581	63.6655	0.907602
648	OFFER	15710	0.015818	2688	66.3049	0.891132
649	REST	15698	0.0158059	2892	71.337	0.933168
650	RECENT	15696	0.0158039	2487	61.3468	0.883583
651	COMES	15691	0.0157989	2955	72.891	0.901888
652	ACCORDING	15685	0.0157928	2515	62.0375	0.875956
653	PAID	15655	0.0157626	2544	62.7528	0.913446
654	COULDN	15637	0.0157445	1823	44.9679	0.776592
655	WRONG	15628	0.0157354	2674	65.9595	0.907317
656	ART	15624	0.0157314	1731	42.6986	0.77293
657	FIELD	15607	0.0157143	2341	57.7454	0.890486
658	G	15574	0.0156811	1946	48.002	0.84887
659	SCHOOLS	15460	0.0155663	1559	38.4558	0.821342
660	BED	15432	0.0155381	1811	44.6719	0.79712
661	CONDITIONS	15416	0.015522	2239	55.2294	0.858728
662	DUE	15389	0.0154948	2736	67.4889	0.906182
663	MIDDLE	15365	0.0154706	2602	64.1835	0.926668
664	RESULTS	15356	0.0154616	2277	56.1667	0.822437
665	GREATER	15316	0.0154213	2378	58.6581	0.863389
666	AMOUNT	15314	0.0154193	2575	63.5175	0.853491
667	STOP	15314	0.0154193	2631	64.8989	0.89098
668	AWARD	15310	0.0154152	1023	25.2343	0.284858
669	VARIOUS	15298	0.0154032	2653	65.4415	0.885581
670	RECORD	15269	0.015374	2382	58.7568	0.882462
671	PROJECT	15240	0.0153448	1879	46.3493	0.789554
672	GREEN	15223	0.0153276	2222	54.8101	0.902164
673	COSTS	15198	0.0153025	2041	50.3453	0.844208
674	WOULDN	15171	0.0152753	1870	46.1273	0.75663
675	BAD	15162	0.0152662	2623	64.7015	0.896049
676	ADDED	15159	0.0152632	2565	63.2708	0.856824
677	MUSIC	15150	0.0152541	1638	40.4045	0.854037
678	INCLUDE	15148	0.0152521	2416	59.5955	0.863088
679	WEEKS	15131	0.015235	2661	65.6389	0.909221
680	DAVID	15098	0.0152018	1845	45.5106	0.801535
681	PLAN	15075	0.0151786	2335	57.5974	0.878685
682	CLEARLY	15042	0.0151454	2538	62.6048	0.894766
683	FORWARD	15034	0.0151373	2666	65.7622	0.911819
684	BRING	15018	0.0151212	3016	74.3957	0.955314
685	POST	15008	0.0151112	2554	62.9995	0.909287
686	HOSPITAL	14969	0.0150719	1666	41.0952	0.809559
687	NINE	14950	0.0150528	2563	63.2215	0.819302
688	UNDERSTAND	14948	0.0150508	2590	63.8875	0.903766
689	APRIL	14940	0.0150427	1847	45.5599	0.76813
690	SHOWN	14882	0.0149843	2410	59.4475	0.822437
691	DE	14872	0.0149742	1972	48.6433	0.896802
692	WORKERS	14859	0.0149611	1613	39.7879	0.811441
693	JUNE	14846	0.0149481	1918	47.3113	0.768914
694	GIRL	14835	0.014937	1595	39.3439	0.787073
695	EASY	14821	0.0149229	2740	67.5876	0.927268
696	GAME	14797	0.0148987	1802	44.4499	0.759797
697	WAYS	14733	0.0148343	2690	66.3542	0.894493
698	ROYAL	14727	0.0148282	1835	45.2639	0.837937
699	POOR	14718	0.0148192	2460	60.6808	0.928476
700	DESCRIBED	14690	0.014791	2334	57.5728	0.851917
701	GOES	14656	0.0147567	2791	68.8456	0.827059
702	PLANNING	14645	0.0147457	2038	50.2713	0.852997
703	FRIENDS	14633	0.0147336	2300	56.7341	0.901673
704	LEAD	14628	0.0147286	2652	65.4169	0.910791
705	DECIDED	14616	0.0147165	2695	66.4776	0.92571
706	COMPUTER	14603	0.0147034	1559	38.4558	0.767909
707	CHAPTER	14598	0.0146983	1383	34.1145	0.793857
708	SERIES	14588	0.0146883	2384	58.8061	0.866975
709	KNOWLEDGE	14564	0.0146641	2280	56.2407	0.84412
710	CURRENT	14549	0.014649	2308	56.9314	0.87304
711	STUDENTS	14536	0.0146359	1488	36.7045	0.836784
712	POINTS	14497	0.0145967	2471	60.9521	0.896676
713	ST	14495	0.0145946	1880	46.374	0.851385
714	FOLLOWED	14401	0.0145	2600	64.1342	0.919283
715	AGREED	14391	0.0144899	2388	58.9048	0.884948
716	BASIS	14374	0.0144728	2356	58.1154	0.844163
717	DESPITE	14365	0.0144637	2320	57.2274	0.901293
718	ANSWER	14354	0.0144527	2610	64.3809	0.917576
719	NEWS	14350	0.0144486	2283	56.3148	0.88851
720	FIRE	14327	0.0144255	2052	50.6167	0.876541
721	TRIED	14322	0.0144204	2449	60.4095	0.863085
722	ANYONE	14299	0.0143973	2493	61.4948	0.889993
723	BUILT	14272	0.0143701	2561	63.1722	0.868075
724	INSTEAD	14255	0.014353	2775	68.4509	0.956324
725	NATURAL	14250	0.014348	2322	57.2768	0.884413
726	BELOW	14212	0.0143097	2506	61.8155	0.909757
727	WORKS	14206	0.0143037	2536	62.5555	0.872183
728	MANAGER	14105	0.014202	1655	40.8239	0.759673
729	TEST	14089	0.0141858	2116	52.1954	0.854124
730	SOUND	14084	0.0141808	2290	56.4874	0.860173
731	WIDE	14081	0.0141778	2685	66.2309	0.923459
732	QUESTIONS	14077	0.0141738	2466	60.8288	0.896409
733	RUNNING	14068	0.0141647	2787	68.7469	0.909025
734	SEA	14025	0.0141214	1813	44.7213	0.890459
735	ALLOWED	14018	0.0141144	2644	65.2195	0.902507
736	HEART	13981	0.0140771	2297	56.6601	0.857047
737	MOVED	13930	0.0140258	2468	60.8781	0.88644
738	HAIR	13902	0.0139976	1461	36.0385	0.76514
739	SECURITY	13881	0.0139764	1904	46.966	0.826731
740	STRUCTURE	13841	0.0139361	1883	46.448	0.825173
741	PLEASE	13840	0.0139351	2055	50.6907	0.827978
742	SIMPLE	13802	0.0138969	2572	63.4435	0.91102
743	WRITTEN	13771	0.0138657	2570	63.3942	0.92357
744	MET	13750	0.0138445	2516	62.0622	0.903805
745	CAPITAL	13747	0.0138415	1735	42.7972	0.808766
746	MEET	13738	0.0138324	2768	68.2782	0.928283
747	KEPT	13732	0.0138264	2579	63.6162	0.901062
748	INSIDE	13701	0.0137952	2347	57.8934	0.858186
749	ALONE	13661	0.0137549	2524	62.2595	0.897111
750	LETTER	13660	0.0137539	2240	55.2541	0.930462
751	BILL	13657	0.0137509	1832	45.1899	0.849348
752	OPERATION	13648	0.0137418	2258	55.6981	0.868563
753	DIED	13630	0.0137237	1995	49.2107	0.877679
754	SHARE	13608	0.0137015	2431	59.9655	0.845907
755	STUDIES	13605	0.0136985	1472	36.3098	0.737848
756	STORY	13540	0.0136331	2208	54.4647	0.926646
757	CARRIED	13478	0.0135706	2619	64.6029	0.925377
758	FEET	13411	0.0135032	1892	46.67	0.827012
759	MATERIAL	13404	0.0134961	2212	54.5634	0.866975
760	HOLD	13397	0.0134891	2735	67.4642	0.946191
761	ATTENTION	13371	0.0134629	2508	61.8648	0.903546
762	CONSIDERED	13366	0.0134579	2375	58.5841	0.863892
763	PERFORMANCE	13363	0.0134549	1990	49.0873	0.859217
764	MODEL	13355	0.0134468	1847	45.5599	0.847787
765	MOVEMENT	13346	0.0134377	2064	50.9127	0.874112
766	DARK	13320	0.0134116	1745	43.0439	0.755929
767	SENT	13305	0.0133965	2469	60.9028	0.920026
768	SUCCESS	13282	0.0133733	2380	58.7075	0.895083
769	EVENING	13281	0.0133723	2089	51.5294	0.86157
770	ANALYSIS	13265	0.0133562	1537	37.9132	0.758768
771	AGREEMENT	13262	0.0133532	1878	46.3246	0.791478
772	LEGAL	13262	0.0133532	1733	42.7479	0.774051
773	MODERN	13255	0.0133461	2157	53.2067	0.872692
774	SPACE	13231	0.0133219	2332	57.5234	0.921182
775	SCOTLAND	13215	0.0133058	1578	38.9245	0.819368
776	FINE	13214	0.0133048	2471	60.9521	0.915422
777	HEAR	13206	0.0132968	2276	56.1421	0.847714
778	HAPPENED	13167	0.0132575	2419	59.6695	0.875347
779	STANDARD	13163	0.0132535	2294	56.5861	0.8699
780	RECEIVED	13117	0.0132072	2466	60.8288	0.90402
781	CAUSE	13103	0.0131931	2442	60.2368	0.900731
782	BOY	13096	0.013186	1687	41.6132	0.810955
783	ENVIRONMENT	13085	0.0131749	1905	46.9906	0.849964
784	POPULATION	13077	0.0131669	1543	38.0612	0.803578
785	SON	13059	0.0131488	1848	45.5846	0.884698
786	BOOKS	13057	0.0131468	2141	52.812	0.88958
787	PRODUCED	13047	0.0131367	2407	59.3735	0.889469
788	THINKING	13045	0.0131347	2455	60.5575	0.894802
789	TALKING	13022	0.0131115	2312	57.0301	0.830568
790	PRESS	13012	0.0131014	2238	55.2047	0.910614
791	DESIGN	12996	0.0130853	1780	43.9073	0.838894
792	HOUR	12993	0.0130823	2371	58.4854	0.911878
793	SIZE	12993	0.0130823	2387	58.8801	0.901374
794	INCREASED	12967	0.0130561	2133	52.6147	0.832506
795	RIGHTS	12937	0.0130259	1694	41.7859	0.8311
796	GROWTH	12913	0.0130018	1724	42.5259	0.8566
797	THEORY	12894	0.0129826	1613	39.7879	0.783708
798	BUY	12891	0.0129796	2362	58.2634	0.881696
799	AUTHORITIES	12885	0.0129736	1648	40.6512	0.829854
800	CHANCE	12873	0.0129615	2507	61.8402	0.886596
801	WHATEVER	12812	0.0129001	2716	66.9956	0.909182
802	NICE	12805	0.012893	1831	45.1653	0.718533
803	EVERYONE	12791	0.0128789	2393	59.0281	0.90788
804	KEY	12773	0.0128608	2422	59.7435	0.920192
805	LOWER	12765	0.0128527	2306	56.8821	0.881499
806	RELATIONSHIP	12763	0.0128507	2041	50.3453	0.858266
807	LIST	12742	0.0128296	2466	60.8288	0.922597
808	HAVEN	12733	0.0128205	1957	48.2733	0.687428
809	PROPERTY	12672	0.0127591	1772	43.7099	0.807313
810	DIRECTOR	12648	0.0127349	1747	43.0932	0.825168
811	PARTIES	12647	0.0127339	1783	43.9813	0.777934
812	ESTABLISHED	12641	0.0127279	2251	55.5254	0.851148
813	COMPLETE	12640	0.0127269	2696	66.5022	0.90623
814	GIVING	12636	0.0127229	2875	70.9176	0.964758
815	WHOM	12598	0.0126846	2254	55.5994	0.903337
816	FINALLY	12587	0.0126735	2552	62.9502	0.934911
817	ENERGY	12565	0.0126514	1726	42.5752	0.805017
818	STYLE	12539	0.0126252	2099	51.776	0.874467
819	DEVELOPED	12529	0.0126151	2268	55.9447	0.858117
820	FEELING	12513	0.012599	2197	54.1934	0.855717
821	WORKED	12473	0.0125587	2654	65.4662	0.946869
822	INCOME	12459	0.0125446	1386	34.1885	0.75688
823	GONNA	12441	0.0125265	735	18.1302	0.435771
824	MARK	12438	0.0125235	2294	56.5861	0.847013
825	PRIME	12411	0.0124963	1614	39.8125	0.725065
826	WORTH	12361	0.012446	2631	64.8989	0.918001
827	VISIT	12345	0.0124299	2126	52.442	0.863687
828	FRANCE	12338	0.0124228	1700	41.9339	0.872602
829	RISK	12320	0.0124047	2003	49.408	0.855035
830	CONTINUED	12317	0.0124017	2222	54.8101	0.893628
831	NORMAL	12311	0.0123956	2373	58.5348	0.851698
832	RECENTLY	12293	0.0123775	2589	63.8629	0.895804
833	TREATMENT	12292	0.0123765	1790	44.1539	0.738763
834	DR	12279	0.0123634	1415	34.9038	0.833632
835	LEVELS	12276	0.0123604	1977	48.7667	0.866161
836	THROUGHOUT	12265	0.0123493	2502	61.7168	0.890892
837	INCLUDED	12263	0.0123473	2322	57.2768	0.876893
838	CUP	12255	0.0123392	1329	32.7824	0.70509
839	DEAD	12244	0.0123282	2039	50.296	0.846843
840	STAY	12216	0.0123	2320	57.2274	0.879866
841	STOOD	12215	0.012299	1777	43.8333	0.719398
842	ISSUES	12211	0.0122949	1923	47.4346	0.857668
843	BEHAVIOUR	12198	0.0122818	1661	40.9719	0.797003
844	SERIOUS	12169	0.0122526	2490	61.4208	0.927104
845	FIRM	12167	0.0122506	2144	52.886	0.839865
846	COLD	12140	0.0122234	1964	48.446	0.848933
847	JULY	12125	0.0122083	1723	42.5012	0.717087
848	POUNDS	12113	0.0121963	1474	36.3591	0.710943
849	PRESSURE	12105	0.0121882	2237	55.1801	0.871705
850	OKAY	12100	0.0121832	884	21.8056	0.481922
851	SCHEME	12094	0.0121771	1848	45.5846	0.865754
852	PREVIOUS	12075	0.012158	2466	60.8288	0.905865
853	SPECIFIC	12074	0.012157	1951	48.1253	0.812232
854	PETER	12072	0.012155	1768	43.6112	0.829237
855	DEFENCE	12069	0.012152	1620	39.9605	0.782037
856	CONTRACT	12037	0.0121197	1590	39.2205	0.764349
857	SIGNIFICANT	12036	0.0121187	1967	48.52	0.813571
858	NOR	12033	0.0121157	2329	57.4494	0.903773
859	CHARGE	12030	0.0121127	2313	57.0548	0.909733
860	SOVIET	12011	0.0120936	703	17.3409	0.655684
861	MYSELF	12010	0.0120926	1925	47.484	0.837839
862	HALL	11999	0.0120815	1880	46.374	0.876807
863	DOUBT	11990	0.0120724	2509	61.8895	0.92831
864	CHOICE	11988	0.0120704	2449	60.4095	0.91671
865	RESPONSE	11985	0.0120674	2211	54.5387	0.867385
866	REPORTED	11976	0.0120583	1902	46.9166	0.775404
867	MISS	11971	0.0120533	1737	42.8466	0.779637
868	BEGINNING	11948	0.0120301	2664	65.7129	0.943577
869	CHAIRMAN	11925	0.012007	1481	36.5318	0.812229
870	COUPLE	11925	0.012007	2181	53.7987	0.877385
871	TECHNOLOGY	11916	0.0119979	1527	37.6665	0.77142
872	ASSOCIATION	11900	0.0119818	2020	49.8273	0.869929
873	INDUSTRIAL	11893	0.0119748	1566	38.6285	0.843848
874	WALL	11871	0.0119526	1980	48.8407	0.852475
875	QUICKLY	11852	0.0119335	2527	62.3335	0.88757
876	COLOUR	11848	0.0119294	1951	48.1253	0.819878
877	SUN	11840	0.0119214	1744	43.0192	0.781687
878	DIRECT	11836	0.0119174	2448	60.3848	0.882969
879	LOSS	11816	0.0118972	2207	54.4401	0.884216
880	THANK	11812	0.0118932	1780	43.9073	0.726888
881	REACHED	11760	0.0118408	2310	56.9808	0.874412
882	TAKES	11681	0.0117613	2631	64.8989	0.929198
883	FORCES	11673	0.0117532	1636	40.3552	0.745157
884	WRITING	11662	0.0117422	2253	55.5747	0.916575
885	DETAILS	11658	0.0117381	2364	58.3128	0.867481
886	ANYWAY	11654	0.0117341	1881	46.3986	0.736861
887	MILITARY	11650	0.0117301	1185	29.2304	0.726381
888	CONTINUE	11644	0.011724	2549	62.8762	0.902991
889	RATES	11618	0.0116979	1469	36.2358	0.81784
890	CHIEF	11600	0.0116797	1895	46.744	0.85944
891	FLOOR	11600	0.0116797	1917	47.2866	0.833042
892	CONSIDER	11597	0.0116767	2298	56.6848	0.87325
893	SHOWS	11593	0.0116727	2304	56.8328	0.882186
894	FORMS	11575	0.0116546	2027	50	0.82912
895	PLANS	11569	0.0116485	2076	51.2087	0.84859
896	TEACHERS	11569	0.0116485	1135	27.997	0.774867
897	PAGE	11567	0.0116465	2083	51.3814	0.876102
898	PAUL	11567	0.0116465	1530	37.7405	0.810678
899	PARTS	11560	0.0116395	2488	61.3715	0.899214
900	ONES	11529	0.0116082	2565	63.2708	0.877247
901	WISH	11518	0.0115972	2497	61.5935	0.913762
902	ACTIVITY	11516	0.0115952	1910	47.114	0.799861
903	PRODUCE	11503	0.0115821	2334	57.5728	0.887826
904	ACTIVITIES	11489	0.011568	2003	49.408	0.846132
905	STAND	11485	0.0115639	2630	64.8742	0.926602
906	GENERALLY	11474	0.0115529	2233	55.0814	0.863785
907	SPENT	11474	0.0115529	2462	60.7301	0.920104
908	PRODUCT	11467	0.0115458	1684	41.5392	0.802774
909	HAPPY	11465	0.0115438	2338	57.6714	0.894973
910	PARK	11464	0.0115428	1784	44.0059	0.783972
911	APPROPRIATE	11453	0.0115317	2139	52.7627	0.844485
912	COUNTY	11433	0.0115116	1282	31.6231	0.810238
913	THIRTY	11429	0.0115076	1918	47.3113	0.77047
914	GERMAN	11412	0.0114904	1551	38.2585	0.839786
915	BEYOND	11375	0.0114532	2444	60.2861	0.92164
916	L	11363	0.0114411	1625	40.0839	0.755608
917	SEASON	11336	0.0114139	1258	31.0311	0.656898
918	BLUE	11325	0.0114028	1925	47.484	0.850832
919	FIGURES	11319	0.0113968	2248	55.4514	0.898701
920	ARMY	11285	0.0113626	1444	35.6191	0.83142
921	ORIGINAL	11285	0.0113626	2346	57.8688	0.888679
922	ALLOW	11278	0.0113555	2475	61.0508	0.920993
923	LOOKS	11254	0.0113314	2404	59.2995	0.885246
924	MALE	11253	0.0113304	1422	35.0765	0.78606
925	COVER	11251	0.0113283	2466	60.8288	0.906975
926	RELATIONS	11244	0.0113213	1513	37.3212	0.768768
927	ATTEMPT	11241	0.0113183	2235	55.1307	0.891525
928	LEADING	11235	0.0113122	2437	60.1135	0.897424
929	CLAIM	11227	0.0113042	2059	50.7893	0.868406
930	SUMMER	11226	0.0113032	2215	54.6374	0.881586
931	NEARLY	11216	0.0112931	2536	62.5555	0.94508
932	FALL	11207	0.011284	2539	62.6295	0.927683
933	DIFFERENCE	11200	0.011277	2466	60.8288	0.882983
934	PROFESSIONAL	11197	0.011274	1950	48.1006	0.876574
935	SAT	11195	0.011272	1514	37.3458	0.702226
936	NUMBERS	11194	0.0112709	2279	56.2161	0.901152
937	CHANGED	11185	0.0112619	2656	65.5155	0.963701
938	HOTEL	11180	0.0112569	1415	34.9038	0.762406
939	EFFECTS	11164	0.0112407	1853	45.7079	0.839485
940	UNIT	11158	0.0112347	1819	44.8693	0.877044
941	POTENTIAL	11135	0.0112115	2156	53.182	0.867184
942	ROSE	11095	0.0111713	1808	44.5979	0.810362
943	DEEP	11075	0.0111511	2135	52.664	0.858961
944	APPEAL	11070	0.0111461	1792	44.2033	0.779238
945	BASIC	11068	0.0111441	2109	52.0227	0.868499
946	VILLAGE	11066	0.0111421	1526	37.6418	0.869601
947	REPORTS	11063	0.011139	1946	48.002	0.837959
948	OPENED	11060	0.011136	2198	54.2181	0.845308
949	FISH	11050	0.011126	1347	33.2264	0.679827
950	CROSS	11049	0.0111249	2367	58.3868	0.921614
951	DEMAND	11032	0.0111078	2017	49.7533	0.786805
952	INDEPENDENT	11032	0.0111078	2082	51.3567	0.871018
953	WRITE	11027	0.0111028	2313	57.0548	0.915491
954	SUDDENLY	11026	0.0111018	1790	44.1539	0.736093
955	PLAYED	11024	0.0110998	2074	51.1593	0.863615
956	VIDEO	10999	0.0110746	1165	28.737	0.694312
957	GARDEN	10994	0.0110696	1664	41.0459	0.845841
958	READING	10983	0.0110585	2209	54.4894	0.92001
959	INVESTMENT	10951	0.0110263	1369	33.7691	0.7793
960	ACCESS	10940	0.0110152	1977	48.7667	0.849398
961	BENEFIT	10921	0.0109961	2168	53.478	0.870802
962	HUSBAND	10912	0.010987	1646	40.6019	0.886926
963	IDEAS	10905	0.01098	2030	50.074	0.887341
964	NORTHERN	10877	0.0109518	1695	41.8106	0.836426
965	SHOP	10872	0.0109467	1899	46.8426	0.901603
966	RULES	10860	0.0109347	1910	47.114	0.809188
967	UNLESS	10849	0.0109236	2555	63.0242	0.930883
968	MEANT	10843	0.0109175	2401	59.2255	0.922495
969	PLAYING	10837	0.0109115	1988	49.038	0.855299
970	PICTURE	10830	0.0109044	2288	56.4381	0.939712
971	EMPLOYMENT	10828	0.0109024	1360	33.5471	0.808348
972	ARMS	10822	0.0108964	1680	41.4406	0.806621
973	GEORGE	10807	0.0108813	1570	38.7272	0.896647
974	SUGGESTED	10804	0.0108783	2306	56.8821	0.890908
975	NOTE	10799	0.0108732	2360	58.2141	0.912642
976	SORRY	10792	0.0108662	1686	41.5886	0.743649
977	OCTOBER	10779	0.0108531	1819	44.8693	0.837562
978	OIL	10771	0.010845	1531	37.7652	0.860009
979	APPEAR	10770	0.010844	2411	59.4721	0.902507
980	CONTACT	10741	0.0108148	2215	54.6374	0.892
981	REASONS	10740	0.0108138	2456	60.5821	0.881528
982	SUCCESSFUL	10722	0.0107957	2343	57.7948	0.897941
983	ELECTION	10711	0.0107846	994	24.519	0.733298
984	SCIENCE	10710	0.0107836	1357	33.4731	0.803726
985	HON	10707	0.0107806	176	4.34139	0.0321043
986	PRODUCTS	10699	0.0107725	1553	38.3078	0.791468
987	PUBLISHED	10696	0.0107695	1907	47.04	0.861855
988	RISE	10670	0.0107433	2238	55.2047	0.880654
989	OBVIOUSLY	10668	0.0107413	2380	58.7075	0.885788
990	SEPTEMBER	10601	0.0106739	1822	44.9433	0.845197
991	FOLLOW	10593	0.0106658	2609	64.3562	0.913963
992	FILM	10583	0.0106557	1494	36.8525	0.871092
993	WIN	10560	0.0106326	1635	40.3305	0.701382
994	READY	10550	0.0106225	2491	61.4455	0.908833
995	SALES	10538	0.0106104	1427	35.1998	0.78156
996	YOURSELF	10522	0.0105943	1876	46.2753	0.870111
997	AWARE	10520	0.0105923	2312	57.0301	0.881471
998	ECONOMY	10511	0.0105833	1342	33.1031	0.827082
999	STANDING	10490	0.0105621	2380	58.7075	0.883147
1000	BLOOD	10480	0.010552	1677	41.3666	0.856906
1001	COMMISSION	10479	0.010551	1493	36.8278	0.841417
1002	INTERESTS	10470	0.010542	1849	45.6093	0.820857
1003	MILES	10454	0.0105259	1852	45.6833	0.873174
1004	RESOURCES	10451	0.0105228	1716	42.3286	0.850212
1005	OFFERED	10450	0.0105218	2385	58.8308	0.934497
1006	POPULAR	10443	0.0105148	2079	51.2827	0.877443
1007	LIMITED	10439	0.0105108	2222	54.8101	0.851348
1008	ANNOUNCED	10423	0.0104946	1697	41.8599	0.713347
1009	SHOWED	10418	0.0104896	2220	54.7607	0.871032
1010	J	10409	0.0104806	1555	38.3572	0.812792
1011	EVENT	10400	0.0104715	2194	54.1194	0.87487
1012	INFLUENCE	10365	0.0104362	1864	45.9793	0.833242
1013	PREPARED	10357	0.0104282	2512	61.9635	0.943699
1014	JANUARY	10355	0.0104262	1716	42.3286	0.837901
1015	ADVICE	10334	0.010405	2075	51.184	0.892589
1016	WINDOW	10334	0.010405	1757	43.3399	0.798623
1017	GIVES	10332	0.010403	2507	61.8402	0.913782
1018	EVENTS	10318	0.0103889	2122	52.3434	0.89022
1019	APPLICATION	10314	0.0103849	1719	42.4026	0.824497
1020	EXACTLY	10311	0.0103819	2418	59.6448	0.910526
1021	GERMANY	10303	0.0103738	1517	37.4198	0.825843
1022	DESIGNED	10302	0.0103728	2254	55.5994	0.865998
1023	WESTERN	10301	0.0103718	1645	40.5772	0.846078
1024	EXPECT	10283	0.0103537	2509	61.8895	0.943446
1025	PASSED	10277	0.0103476	2342	57.7701	0.902387
1026	CONCERN	10276	0.0103466	2194	54.1194	0.883591
1027	EFFECTIVE	10276	0.0103466	2034	50.1727	0.855438
1028	WALK	10268	0.0103386	1896	46.7686	0.864456
1029	THOUSAND	10262	0.0103325	1769	43.6359	0.740178
1030	FELL	10255	0.0103255	2102	51.85	0.884844
1031	CIRCUMSTANCES	10252	0.0103225	2083	51.3814	0.831338
1032	LINES	10246	0.0103164	2366	58.3621	0.928108
1033	LIVES	10243	0.0103134	2270	55.9941	0.920282
1034	COLLEGE	10240	0.0103104	1605	39.5905	0.87131
1035	AMERICA	10235	0.0103054	1765	43.5372	0.813221
1036	ENSURE	10225	0.0102953	2039	50.296	0.862199
1037	DOCTOR	10223	0.0102933	1539	37.9625	0.831184
1038	APPEARED	10221	0.0102913	2098	51.7514	0.90283
1039	RESPECT	10220	0.0102903	2135	52.664	0.861315
1040	SUPPOSE	10210	0.0102802	1818	44.8446	0.803636
1041	SITE	10193	0.0102631	1607	39.6399	0.856003
1042	EXTRA	10160	0.0102298	2348	57.9181	0.915447
1043	GOODS	10152	0.0102218	1382	34.0898	0.760498
1044	BREAK	10150	0.0102198	2470	60.9275	0.926324
1045	IMMEDIATELY	10150	0.0102198	2420	59.6941	0.937421
1046	EXCEPT	10145	0.0102147	2401	59.2255	0.919299
1047	OPPORTUNITY	10123	0.0101926	2369	58.4361	0.920937
1048	STATION	10119	0.0101886	1712	42.2299	0.884693
1049	TRUST	10102	0.0101714	1959	48.3226	0.899666
1050	RELATED	10093	0.0101624	1930	47.6073	0.822878
1051	H	10088	0.0101573	1671	41.2185	0.749024
1052	MINUTE	10084	0.0101533	2100	51.8007	0.851565
1053	PRICES	10072	0.0101412	1514	37.3458	0.808097
1054	HIT	10066	0.0101352	1897	46.7933	0.803726
1055	CARRY	10050	0.0101191	2598	64.0849	0.959188
1056	JAMES	10034	0.010103	1575	38.8505	0.886429
1057	SCOTTISH	10033	0.010102	1243	30.6611	0.763404
1058	CONFERENCE	10027	0.0100959	1438	35.4711	0.802965
1059	MAYBE	10024	0.0100929	1818	44.8446	0.802783
1060	EYE	10021	0.0100899	2086	51.4554	0.898423
1061	HOUSES	10018	0.0100869	1916	47.262	0.907692
1062	RAISED	10013	0.0100818	2347	57.8934	0.920899
1063	DEGREE	10000	0.0100687	2014	49.6793	0.858898
1064	FOLLOWS	9996	0.0100647	1705	42.0572	0.708779
1065	GLASS	9980	0.0100486	1619	39.9359	0.820246
1066	MATCH	9980	0.0100486	1730	42.6739	0.731207
1067	USEFUL	9970	0.0100385	2154	53.1327	0.892242
1068	AVERAGE	9969	0.0100375	1890	46.6206	0.889274
1069	AH	9956	0.0100244	1195	29.4771	0.532824
1070	TITLE	9942	0.0100103	1537	37.9132	0.773583
1071	EXTENT	9938	0.0100063	1971	48.6186	0.815286
1072	ADDITION	9934	0.0100023	2059	50.7893	0.852628
1073	REGION	9926	0.00999423	1499	36.9758	0.82294
1074	EXISTING	9923	0.00999121	1890	46.6206	0.861957
1075	LAY	9908	0.00997611	2032	50.1233	0.846903
1076	LACK	9907	0.0099751	2271	56.0187	0.899362
1077	RETURNED	9893	0.009961	1999	49.3093	0.883733
1078	PURPOSE	9889	0.00995698	2220	54.7607	0.865913
1079	STRAIGHT	9888	0.00995597	2134	52.6394	0.881454
1080	MOVING	9879	0.00994691	2519	62.1362	0.942447
1081	TRADITIONAL	9873	0.00994087	1954	48.1993	0.874539
1082	MARRIED	9862	0.00992979	1584	39.0725	0.872343
1083	MAJORITY	9853	0.00992073	2001	49.3587	0.845845
1084	YORK	9831	0.00989858	1507	37.1732	0.81842
1085	TELEVISION	9825	0.00989254	1739	42.8959	0.884213
1086	STATEMENT	9822	0.00988952	1907	47.04	0.867483
1087	APART	9794	0.00986132	2518	62.1115	0.952166
1088	SCALE	9793	0.00986032	2056	50.7153	0.876701
1089	WROTE	9774	0.00984119	1857	45.8066	0.857438
1090	GROWING	9772	0.00983917	2295	56.6108	0.919981
1091	X	9751	0.00981803	1230	30.3404	0.791749
1092	SUPPLY	9743	0.00980997	1954	48.1993	0.840806
1093	WAITING	9722	0.00978883	2040	50.3207	0.83872
1094	PARLIAMENT	9690	0.00975661	1154	28.4657	0.787593
1095	SPECIES	9685	0.00975157	849	20.9423	0.719041
1096	EASILY	9679	0.00974553	2365	58.3374	0.922677
1097	OFFICIAL	9677	0.00974352	1831	45.1653	0.843684
1098	EARTH	9675	0.00974151	1739	42.8959	0.881444
1099	PLACES	9664	0.00973043	2434	60.0395	0.946609
1100	CLOSED	9656	0.00972237	2156	53.182	0.864209
1101	PIECE	9653	0.00971935	2251	55.5254	0.924029
1102	IRELAND	9650	0.00971633	1284	31.6724	0.815358
1103	REVIEW	9631	0.0096972	1630	40.2072	0.834948
1104	ACCEPT	9629	0.00969519	2281	56.2654	0.915714
1105	IMPORTANCE	9628	0.00969418	2027	50	0.840262
1106	RICHARD	9628	0.00969418	1419	35.0025	0.84732
1107	JOBS	9619	0.00968512	1742	42.9699	0.880933
1108	STANDARDS	9603	0.00966901	1960	48.3473	0.873771
1109	HEAVY	9590	0.00965592	2268	55.9447	0.913403
1110	RULE	9581	0.00964686	1869	46.1026	0.836047
1111	LEAVING	9560	0.00962571	2432	59.9901	0.914026
1112	DAUGHTER	9513	0.00957839	1551	38.2585	0.84881
1113	PHYSICAL	9511	0.00957638	1832	45.1899	0.854802
1114	DECEMBER	9508	0.00957336	1637	40.3799	0.828671
1115	NOVEMBER	9508	0.00957336	1709	42.1559	0.846698
1116	CAMPAIGN	9495	0.00956027	1418	34.9778	0.81498
1117	MACHINE	9485	0.0095502	1767	43.5866	0.844916
1118	SOFTWARE	9480	0.00954517	545	13.4435	0.465502
1119	STEP	9474	0.00953912	2364	58.3128	0.926234
1120	MICHAEL	9471	0.0095361	1451	35.7918	0.80278
1121	INTERESTING	9470	0.0095351	2352	58.0168	0.936391
1122	CONSIDERABLE	9467	0.00953208	1984	48.9393	0.860273
1123	HOUSING	9455	0.00951999	1171	28.8851	0.812506
1124	ATTACK	9448	0.00951295	1769	43.6359	0.855236
1125	FIFTY	9444	0.00950892	1678	41.3912	0.705102
1126	COMPETITION	9440	0.00950489	1689	41.6626	0.853701
1127	BASE	9435	0.00949986	2069	51.036	0.900639
1128	COMPLEX	9426	0.00949079	1942	47.9033	0.843528
1129	PRIMARY	9423	0.00948777	1424	35.1258	0.697486
1130	STATUS	9423	0.00948777	1776	43.8086	0.840806
1131	UNDERSTANDING	9415	0.00947972	1949	48.076	0.849622
1132	BOX	9410	0.00947468	1959	48.3226	0.896844
1133	F	9406	0.00947066	1705	42.0572	0.882516
1134	CAUSED	9399	0.00946361	2216	54.6621	0.900071
1135	HOT	9398	0.0094626	1903	46.9413	0.876976
1136	LADY	9387	0.00945153	1614	39.8125	0.822413
1137	MEDICAL	9370	0.00943441	1523	37.5678	0.845584
1138	WALES	9361	0.00942535	1426	35.1751	0.840067
1139	HIGHLY	9324	0.00938809	2237	55.1801	0.892295
1140	RESPONSIBLE	9320	0.00938406	2216	54.6621	0.902781
1141	DOUBLE	9306	0.00936997	2208	54.4647	0.905671
1142	RIVER	9306	0.00936997	1417	34.9531	0.881669
1143	LEARNING	9300	0.00936393	1563	38.5545	0.82884
1144	LEADER	9281	0.0093448	1470	36.2605	0.774592
1145	WATCH	9261	0.00932466	1991	49.112	0.867097
1146	ASSOCIATED	9256	0.00931962	1797	44.3266	0.784833
1147	BORN	9252	0.0093156	1982	48.89	0.901084
1148	II	9248	0.00931157	1339	33.0291	0.793823
1149	SALE	9242	0.00930553	1583	39.0479	0.849201
1150	SECTOR	9240	0.00930351	1084	26.739	0.801388
1151	FAIR	9239	0.00930251	2307	56.9068	0.936766
1152	SUNDAY	9236	0.00929949	1687	41.6132	0.838926
1153	PRE	9209	0.0092723	2072	51.11	0.872413
1154	RESPONSIBILITY	9188	0.00925116	1945	47.9773	0.877965
1155	TEACHER	9180	0.0092431	1255	30.9571	0.798318
1156	TASK	9167	0.00923001	2006	49.482	0.867025
1157	SURFACE	9160	0.00922296	1599	39.4425	0.822434
1158	FAILED	9158	0.00922095	2129	52.516	0.887706
1159	SITTING	9147	0.00920988	1916	47.262	0.822895
1160	DRIVE	9146	0.00920887	2069	51.036	0.89116
1161	SOURCE	9138	0.00920081	2068	51.0113	0.872039
1162	GIRLS	9133	0.00919578	1430	35.2738	0.888369
1163	AID	9132	0.00919477	1754	43.2659	0.831418
1164	FORMULA	9129	0.00919175	893	22.0276	0.539949
1165	PATTERN	9126	0.00918873	1731	42.6986	0.859676
1166	ABILITY	9115	0.00917766	2025	49.9507	0.889011
1167	SKILLS	9102	0.00916457	1586	39.1219	0.850361
1168	TEACHING	9100	0.00916255	1297	31.9931	0.828099
1169	FULLY	9091	0.00915349	2423	59.7681	0.910554
1170	SPEAK	9082	0.00914443	2106	51.9487	0.876302
1171	SEPARATE	9074	0.00913637	2282	56.2901	0.895776
1172	NOTICE	9069	0.00913134	2116	52.1954	0.888834
1173	NONE	9068	0.00913033	2366	58.3621	0.93153
1174	OFFICER	9068	0.00913033	1687	41.6132	0.915313
1175	OPPOSITION	9068	0.00913033	1279	31.5491	0.736181
1176	INSTANCE	9048	0.0091102	1917	47.2866	0.857166
1177	TROUBLE	9048	0.0091102	2181	53.7987	0.888992
1178	DIVISION	9036	0.00909811	1629	40.1825	0.825232
1179	FEAR	9035	0.00909711	1938	47.8046	0.902594
1180	BROWN	9032	0.00909409	1791	44.1786	0.88131
1181	STOPPED	9026	0.00908804	1862	45.9299	0.793967
1182	MOUTH	9007	0.00906891	1428	35.2245	0.704695
1183	RADIO	8993	0.00905482	1567	38.6532	0.87947
1184	METHOD	8980	0.00904173	1746	43.0686	0.828539
1185	ARM	8979	0.00904072	1653	40.7745	0.78176
1186	BALANCE	8979	0.00904072	2081	51.332	0.879207
1187	CHARLES	8979	0.00904072	1203	29.6744	0.801627
1188	CLAIMS	8969	0.00903065	1723	42.5012	0.83703
1189	PEACE	8965	0.00902662	1543	38.0612	0.846883
1190	EXCHANGE	8956	0.00901756	1707	42.1066	0.791829
1191	BOUGHT	8946	0.00900749	2044	50.4193	0.877454
1192	DISEASE	8940	0.00900145	1092	26.9364	0.569638
1193	O	8937	0.00899843	1796	44.3019	0.810579
1194	TYPES	8923	0.00898434	1768	43.6112	0.8437
1195	OXFORD	8914	0.00897527	1121	27.6517	0.761234
1196	TOMORROW	8913	0.00897427	1514	37.3458	0.778848
1197	EQUIPMENT	8905	0.00896621	1809	44.6226	0.864307
1198	REMAIN	8898	0.00895916	2236	55.1554	0.90537
1199	BROTHER	8892	0.00895312	1528	37.6912	0.871438
1200	AHEAD	8888	0.0089491	2135	52.664	0.854186
1201	METHODS	8864	0.00892493	1642	40.5032	0.808002
1202	REMAINS	8864	0.00892493	2142	52.8367	0.885153
1203	INTERESTED	8862	0.00892292	2421	59.7188	0.956066
1204	EVENTUALLY	8860	0.0089209	2291	56.5121	0.934763
1205	BABY	8858	0.00891889	1374	33.8925	0.879621
1206	N	8855	0.00891587	1564	38.5792	0.794667
1207	WINDOWS	8842	0.00890278	1401	34.5585	0.672175
1208	CASH	8837	0.00889775	1550	38.2338	0.776565
1209	REMAINED	8823	0.00888365	1822	44.9433	0.862853
1210	CREATED	8789	0.00884941	2051	50.592	0.879968
1211	ACCEPTED	8785	0.00884539	2231	55.0321	0.898317
1212	SUGGEST	8782	0.00884237	2152	53.0834	0.878305
1213	POLICIES	8781	0.00884136	1253	30.9077	0.832352
1214	PROVISION	8773	0.0088333	1306	32.2151	0.771341
1215	CULTURE	8767	0.00882726	1300	32.0671	0.823696
1216	COMPARED	8751	0.00881115	1993	49.1613	0.827576
1217	OFFICERS	8750	0.00881015	1347	33.2264	0.877948
1218	OLDER	8750	0.00881015	1932	47.6566	0.842759
1219	CHRISTMAS	8746	0.00880612	1531	37.7652	0.834332
1220	CONTEXT	8746	0.00880612	1444	35.6191	0.741611
1221	SPEAKER	8744	0.00880411	795	19.6103	0.64655
1222	FLAT	8742	0.00880209	1805	44.5239	0.882111
1223	WANTS	8732	0.00879202	2074	51.1593	0.876361
1224	FEATURES	8731	0.00879102	1876	46.2753	0.855081
1225	MID	8720	0.00877994	2015	49.704	0.875054
1226	WEIGHT	8706	0.00876584	1930	47.6073	0.883218
1227	ESSENTIAL	8690	0.00874973	2067	50.9867	0.8738
1228	MATTERS	8688	0.00874772	2023	49.9013	0.874119
1229	FACTORS	8685	0.0087447	1468	36.2112	0.790188
1230	LIVED	8684	0.00874369	2008	49.5313	0.922272
1231	FUNCTION	8681	0.00874067	1587	39.1465	0.791595
1232	SAFETY	8680	0.00873967	1677	41.3666	0.869997
1233	VARIETY	8676	0.00873564	2017	49.7533	0.86499
1234	SEX	8668	0.00872758	1290	31.8204	0.875203
1235	WALKED	8666	0.00872557	1350	33.3004	0.721461
1236	OTHERWISE	8655	0.00871449	2427	59.8668	0.920414
1237	TEA	8652	0.00871147	1508	37.1978	0.825172
1238	DIRECTLY	8625	0.00868429	2171	53.552	0.884407
1239	EXERCISE	8623	0.00868227	1976	48.742	0.865945
1240	SLIGHTLY	8617	0.00867623	2167	53.4534	0.909879
1241	CHARACTER	8616	0.00867523	1864	45.9793	0.899258
1242	PLACED	8612	0.0086712	2235	55.1307	0.923827
1243	ALTERNATIVE	8602	0.00866113	2039	50.296	0.87893
1244	CIVIL	8599	0.00865811	1454	35.8658	0.833744
1245	SIT	8587	0.00864603	1995	49.2107	0.848014
1246	INTRODUCED	8577	0.00863596	2222	54.8101	0.896347
1247	DIRECTION	8576	0.00863495	2170	53.5274	0.919587
1248	TRANSPORT	8566	0.00862488	1574	38.8259	0.863025
1249	DEVELOP	8561	0.00861985	1949	48.076	0.863153
1250	FEBRUARY	8528	0.00858662	1592	39.2699	0.846744
1251	ANIMALS	8519	0.00857756	1314	32.4124	0.844228
1252	HAPPEN	8514	0.00857252	2335	57.5974	0.924133
1253	KILLED	8510	0.0085685	1520	37.4938	0.848049
1254	DEAR	8506	0.00856447	1371	33.8185	0.763718
1255	NUCLEAR	8504	0.00856246	784	19.3389	0.748398
1256	BUDGET	8497	0.00855541	1164	28.7124	0.816258
1257	LEAGUE	8481	0.0085393	882	21.7563	0.626571
1258	POSITIVE	8470	0.00852822	1839	45.3626	0.844783
1259	COVERED	8469	0.00852722	2243	55.3281	0.922954
1260	PATIENT	8464	0.00852218	1061	26.1717	0.634023
1261	SOLD	8457	0.00851513	1919	47.336	0.863148
1262	DISCUSSION	8447	0.00850506	1783	43.9813	0.825608
1263	STONE	8447	0.00850506	1609	39.6892	0.871669
1264	ENVIRONMENTAL	8441	0.00849902	1039	25.629	0.764579
1265	ARRIVED	8430	0.00848795	1911	47.1386	0.881548
1266	ORGANISATION	8418	0.00847586	1440	35.5205	0.829022
1267	HARDLY	8417	0.00847486	2020	49.8273	0.883098
1268	BEAUTIFUL	8407	0.00846479	1573	38.8012	0.84689
1269	FINISHED	8405	0.00846278	2026	49.9753	0.879291
1270	ADD	8398	0.00845573	2187	53.9467	0.859222
1271	SHARES	8398	0.00845573	1068	26.3444	0.679338
1272	PROPOSED	8376	0.00843358	1696	41.8352	0.859882
1273	CONDITION	8374	0.00843156	1841	45.4119	0.882562
1274	DOG	8369	0.00842653	1325	32.6838	0.835024
1275	SMITH	8369	0.00842653	1370	33.7938	0.783727
1276	WAIT	8365	0.0084225	2035	50.1973	0.842225
1277	QUARTER	8359	0.00841646	1943	47.928	0.758356
1278	STOCK	8359	0.00841646	1744	43.0192	0.834811
1279	PROVIDES	8355	0.00841243	1819	44.8693	0.831639
1280	COMPLETELY	8343	0.00840035	2354	58.0661	0.947254
1281	FIT	8343	0.00840035	2272	56.0434	0.933154
1282	REFERENCE	8342	0.00839934	1807	44.5733	0.821619
1283	ANTI	8334	0.00839129	1520	37.4938	0.834877
1284	DAMAGE	8333	0.00839028	1710	42.1806	0.851475
1285	SPEED	8333	0.00839028	1862	45.9299	0.876743
1286	ALRIGHT	8332	0.00838927	757	18.6729	0.415275
1287	OBVIOUS	8316	0.00837316	2206	54.4154	0.921971
1288	EXECUTIVE	8310	0.00836712	1407	34.7065	0.843896
1289	MEANING	8302	0.00835907	1689	41.6626	0.793578
1290	PLUS	8302	0.00835907	1947	48.0266	0.856629
1291	WILLIAM	8302	0.00835907	1282	31.6231	0.843787
1292	SENIOR	8301	0.00835806	1680	41.4406	0.852749
1293	PLANT	8297	0.00835403	1380	34.0405	0.838695
1294	INCREASING	8277	0.0083339	1956	48.2486	0.867239
1295	BAR	8267	0.00832383	1573	38.8012	0.881427
1296	CAUGHT	8257	0.00831376	1798	44.3513	0.819313
1297	LENGTH	8256	0.00831275	1993	49.1613	0.887108
1298	ARGUMENT	8252	0.00830872	1783	43.9813	0.817756
1299	FAMILIES	8251	0.00830772	1664	41.0459	0.860587
1300	SHOT	8251	0.00830772	1465	36.1371	0.82516
1301	CLAIMED	8247	0.00830369	1731	42.6986	0.808162
1302	RAN	8243	0.00829966	1805	44.5239	0.818808
1303	LIBRARY	8237	0.00829362	1221	30.1184	0.797594
1304	SIGN	8234	0.0082906	2162	53.33	0.93102
1305	DUTY	8229	0.00828557	1707	42.1066	0.825367
1306	FORTY	8203	0.00825939	1693	41.7612	0.757238
1307	ANNUAL	8196	0.00825234	1768	43.6112	0.865674
1308	HORSE	8192	0.00824831	1290	31.8204	0.8233
1309	MUM	8188	0.00824428	731	18.0316	0.660465
1310	CREATE	8185	0.00824126	2012	49.63	0.882341
1311	SATURDAY	8185	0.00824126	1453	35.8411	0.733363
1312	HOLDING	8182	0.00823824	2181	53.7987	0.893076
1313	W	8177	0.00823321	1622	40.0099	0.859605
1314	AUGUST	8175	0.00823119	1617	39.8865	0.841854
1315	COMMERCIAL	8168	0.00822415	1756	43.3152	0.858931
1316	PLAYERS	8164	0.00822012	793	19.5609	0.645707
1317	AFTERNOON	8160	0.00821609	1773	43.7346	0.858224
1318	LEARN	8150	0.00820602	2036	50.222	0.946985
1319	NORMALLY	8144	0.00819998	2117	52.22	0.922981
1320	MEDIA	8140	0.00819595	1316	32.4618	0.827435
1321	SURVEY	8136	0.00819193	1454	35.8658	0.859014
1322	TREES	8128	0.00818387	1423	35.1011	0.866324
1323	PUPILS	8127	0.00818286	792	19.5363	0.753822
1324	PRINCIPLE	8119	0.00817481	1642	40.5032	0.803163
1325	PROGRESS	8116	0.00817179	2041	50.3453	0.890763
1326	RACE	8101	0.00815669	1437	35.4465	0.80258
1327	TRUTH	8098	0.00815366	1759	43.3892	0.885389
1328	VERSION	8089	0.0081446	1717	42.3532	0.730638
1329	FOOT	8082	0.00813755	1812	44.6966	0.885074
1330	GOLD	8078	0.00813353	1568	38.6778	0.891806
1331	KNOWS	8077	0.00813252	2047	50.4933	0.882627
1332	PROTECTION	8072	0.00812749	1736	42.8219	0.872509
1333	FAST	8070	0.00812547	2099	51.776	0.903746
1334	FEMALE	8061	0.00811641	1342	33.1031	0.860985
1335	AGREE	8060	0.0081154	2110	52.0474	0.859746
1336	DISTRICT	8053	0.00810836	1328	32.7578	0.857586
1337	COURSES	8049	0.00810433	1193	29.4277	0.80188
1338	TRAIN	8049	0.00810433	1718	42.3779	0.889273
1339	REDUCED	8043	0.00809829	2020	49.8273	0.870804
1340	SELL	8016	0.0080711	1880	46.374	0.872632
1341	APPLY	8012	0.00806707	1867	46.0533	0.846745
1342	BELIEVED	7989	0.00804392	1929	47.5826	0.902338
1343	INDIVIDUALS	7973	0.00802781	1527	37.6665	0.806853
1344	NEITHER	7958	0.0080127	2184	53.8727	0.921982
1345	REGIONAL	7954	0.00800867	1290	31.8204	0.83747
1346	PRESENTED	7952	0.00800666	2030	50.074	0.872089
1347	RELEVANT	7936	0.00799055	1597	39.3932	0.788288
1348	GRANT	7927	0.00798149	1336	32.9551	0.800718
1349	PHONE	7925	0.00797948	1392	34.3365	0.833586
1350	DRINK	7921	0.00797545	1553	38.3078	0.846197
1351	REACH	7919	0.00797343	2293	56.5614	0.913314
1352	TELEPHONE	7903	0.00795732	1689	41.6626	0.896469
1353	SEND	7902	0.00795632	2118	52.2447	0.914296
1354	BOYS	7896	0.00795028	1477	36.4332	0.901425
1355	TEXT	7890	0.00794424	1202	29.6497	0.788955
1356	TOUCH	7889	0.00794323	2053	50.6413	0.882653
1357	GAS	7884	0.00793819	1338	33.0044	0.876423
1358	FORCED	7878	0.00793215	1965	48.4706	0.889459
1359	ACHIEVED	7874	0.00792813	2034	50.1727	0.880318
1360	WIND	7866	0.00792007	1552	38.2832	0.840807
1361	PRESENCE	7861	0.00791504	1870	46.1273	0.829211
1362	BALL	7853	0.00790698	1283	31.6478	0.771668
1363	ROBERT	7843	0.00789691	1422	35.0765	0.881934
1364	AVOID	7842	0.00789591	2139	52.7627	0.917257
1365	SPEECH	7826	0.0078798	1452	35.8165	0.829023
1366	QUEEN	7824	0.00787778	1441	35.5451	0.866152
1367	RELATIVELY	7823	0.00787677	1748	43.1179	0.836465
1368	COLLECTION	7799	0.00785261	1679	41.4159	0.82139
1369	STUDENT	7793	0.00784657	1337	32.9798	0.864772
1370	PASS	7789	0.00784254	2254	55.5994	0.94927
1371	LETTERS	7788	0.00784153	1805	44.5239	0.919564
1372	FIG	7783	0.0078365	301	7.42477	0.635706
1373	IMAGE	7782	0.00783549	1774	43.7593	0.894924
1374	AFRICA	7775	0.00782845	1202	29.6497	0.792375
1375	OPENING	7770	0.00782341	2121	52.3187	0.888327
1376	HOLIDAY	7765	0.00781838	1612	39.7632	0.856778
1377	KITCHEN	7765	0.00781838	1295	31.9438	0.775048
1378	LATTER	7755	0.00780831	1739	42.8959	0.841268
1379	HADN	7745	0.00779824	1243	30.6611	0.706714
1380	MARRIAGE	7742	0.00779522	1215	29.9704	0.886454
1381	BUILD	7740	0.0077932	2220	54.7607	0.908119
1382	OVERALL	7739	0.0077922	1821	44.9186	0.88214
1383	DIFFERENCES	7736	0.00778918	1442	35.5698	0.771428
1384	BENEFITS	7726	0.00777911	1575	38.8505	0.848328
1385	CAREER	7725	0.0077781	1551	38.2585	0.857332
1386	CELLS	7718	0.00777105	649	16.0089	0.539812
1387	FAILURE	7714	0.00776703	1855	45.7573	0.871257
1388	NAMES	7707	0.00775998	2108	51.998	0.934787
1389	DETERMINED	7690	0.00774286	2010	49.5807	0.887646
1390	EXPLAIN	7686	0.00773883	2112	52.0967	0.913365
1391	PRACTICAL	7681	0.0077338	1889	46.596	0.874527
1392	SUBJECTS	7670	0.00772272	1258	31.0311	0.759243
1393	DRAWN	7669	0.00772172	2191	54.0454	0.932581
1394	HUGE	7658	0.00771064	1920	47.3606	0.894074
1395	BOTTOM	7648	0.00770057	1967	48.52	0.907308
1396	BECOMES	7647	0.00769957	1898	46.818	0.87415
1397	SETTING	7645	0.00769755	2226	54.9087	0.917107
1398	LARGER	7640	0.00769252	1968	48.5446	0.88177
1399	VALUES	7631	0.00768346	1308	32.2644	0.780971
1400	CHAIR	7607	0.00765929	1426	35.1751	0.802885
1401	GETS	7606	0.00765828	2034	50.1727	0.864035
1402	APPARENTLY	7602	0.00765426	2064	50.9127	0.94645
1403	WOOD	7601	0.00765325	1540	37.9872	0.862615
1404	EFFORT	7597	0.00764922	2172	53.5767	0.929969
1405	APPEARS	7596	0.00764821	1949	48.076	0.861122
1406	APPLIED	7586	0.00763815	1927	47.5333	0.858943
1407	STUDIO	7568	0.00762002	610	15.0469	0.509767
1408	PRETTY	7567	0.00761901	1775	43.7839	0.847633
1409	RECORDS	7554	0.00760593	1558	38.4312	0.863253
1410	REGULAR	7554	0.00760593	2145	52.9107	0.904198
1411	MASS	7553	0.00760492	1679	41.4159	0.856487
1412	DAILY	7545	0.00759686	1884	46.4726	0.871318
1413	CHECK	7544	0.00759586	1895	46.744	0.917121
1414	EDGE	7531	0.00758277	1726	42.5752	0.867788
1415	FINANCE	7522	0.00757371	1285	31.6971	0.787111
1416	INTENDED	7521	0.0075727	2017	49.7533	0.896211
1417	SISTER	7518	0.00756968	1397	34.4598	0.81704
1418	VIEWS	7512	0.00756364	1833	45.2146	0.886214
1419	FACILITIES	7511	0.00756263	1531	37.7652	0.830021
1420	MEMORY	7505	0.00755659	1687	41.6132	0.861645
1421	DECISIONS	7482	0.00753343	1529	37.7158	0.826533
1422	FIRMS	7482	0.00753343	938	23.1376	0.713856
1423	PUTTING	7479	0.00753041	2370	58.4608	0.92056
1424	MHM	7474	0.00752538	492	12.1362	0.379759
1425	ENDED	7472	0.00752336	1826	45.0419	0.740434
1426	CREDIT	7466	0.00751732	1502	37.0498	0.76512
1427	MANAGED	7465	0.00751631	2094	51.6527	0.909341
1428	RELATION	7465	0.00751631	1479	36.4825	0.769324
1429	ETC	7458	0.00750927	1335	32.9304	0.846933
1430	OPINION	7456	0.00750725	1926	47.5086	0.890433
1431	ACTIVE	7437	0.00748812	1796	44.3019	0.847168
1432	RECEIVE	7431	0.00748208	2058	50.7647	0.895664
1433	IMPACT	7428	0.00747906	1717	42.3532	0.87207
1434	MERELY	7425	0.00747604	1829	45.1159	0.881466
1435	SLOWLY	7425	0.00747604	1646	40.6019	0.764426
1436	POLITICS	7416	0.00746698	1216	29.9951	0.841334
1437	HELPED	7405	0.0074559	2164	53.3794	0.911433
1438	SAVE	7402	0.00745288	2060	50.814	0.905985
1439	JUSTICE	7362	0.00741261	1323	32.6344	0.825955
1440	EXPRESSION	7359	0.00740959	1542	38.0365	0.813973
1441	USUAL	7359	0.00740959	2052	50.6167	0.909809
1442	CARS	7352	0.00740254	1458	35.9645	0.865274
1443	CONFIDENCE	7347	0.0073975	1851	45.6586	0.905509
1444	ADDITIONAL	7339	0.00738945	1788	44.1046	0.862801
1445	SPEND	7334	0.00738441	2126	52.442	0.937519
1446	SLEEP	7327	0.00737737	1356	33.4484	0.810466
1447	BEGIN	7321	0.00737132	2189	53.9961	0.927968
1448	EAT	7320	0.00737032	1536	37.8885	0.85767
1449	PROVIDING	7319	0.00736931	2057	50.74	0.883945
1450	RICH	7311	0.00736126	1850	45.6339	0.920593
1451	RAILWAY	7307	0.00735723	1064	26.2457	0.826041
1452	CONSERVATIVE	7302	0.00735219	1079	26.6157	0.83124
1453	WINTER	7299	0.00734917	1653	40.7745	0.864051
1454	JOIN	7296	0.00734615	2157	53.2067	0.920897
1455	DEBATE	7292	0.00734212	1412	34.8298	0.849254
1456	NETWORK	7283	0.00733306	1413	34.8545	0.720833
1457	LARGELY	7282	0.00733206	1775	43.7839	0.84844
1458	STAR	7277	0.00732702	1383	34.1145	0.791625
1459	DRAW	7272	0.00732199	2102	51.85	0.925208
1460	FOREST	7263	0.00731293	1002	24.7163	0.817378
1461	SMALLER	7254	0.00730386	2022	49.8767	0.912079
1462	TRAVEL	7254	0.00730386	1815	44.7706	0.873088
1463	FORMED	7246	0.00729581	1977	48.7667	0.862317
1464	AFFAIRS	7233	0.00728272	1496	36.9018	0.764274
1465	LEADERS	7226	0.00727567	1202	29.6497	0.764465
1466	ADVANTAGE	7223	0.00727265	2158	53.2314	0.915944
1467	POWERFUL	7206	0.00725553	1931	47.632	0.911459
1468	PLANTS	7202	0.00725151	1114	27.479	0.807755
1469	ASPECTS	7194	0.00724345	1692	41.7366	0.827799
1470	HILL	7194	0.00724345	1543	38.0612	0.88997
1471	SEARCH	7183	0.00723238	1764	43.5126	0.86328
1472	CORNER	7182	0.00723137	1692	41.7366	0.859054
1473	VOTE	7181	0.00723036	1023	25.2343	0.788438
1474	AL	7180	0.00722935	892	22.003	0.689288
1475	PAIN	7174	0.00722331	1397	34.4598	0.873008
1476	SQUARE	7171	0.00722029	1792	44.2033	0.921136
1477	WARM	7166	0.00721526	1646	40.6019	0.837694
1478	ROCK	7151	0.00720016	1260	31.0804	0.83025
1479	EXPRESSED	7146	0.00719512	1724	42.5259	0.830224
1480	UNITS	7144	0.00719311	1375	33.9171	0.863529
1481	JOINT	7133	0.00718203	1704	42.0326	0.853451
1482	ACCOUNTS	7128	0.007177	1570	38.7272	0.768777
1483	INSURANCE	7109	0.00715787	1265	31.2037	0.850644
1484	JOINED	7100	0.0071488	2000	49.334	0.894273
1485	CLOTHES	7084	0.0071327	1487	36.6798	0.834717
1486	REDUCE	7082	0.00713068	1685	41.5639	0.878255
1487	RING	7063	0.00711155	1672	41.2432	0.887583
1488	CRIME	7062	0.00711054	1033	25.481	0.812498
1489	EXAMPLES	7057	0.00710551	1539	37.9625	0.82325
1490	POSSIBLY	7049	0.00709745	2281	56.2654	0.938385
1491	TREATED	7047	0.00709544	1851	45.6586	0.843922
1492	BECOMING	7045	0.00709343	2190	54.0207	0.921142
1493	NEVERTHELESS	7045	0.00709343	1713	42.2546	0.856426
1494	CURRENTLY	7034	0.00708235	1689	41.6626	0.841386
1495	FARM	7033	0.00708134	1200	29.6004	0.858945
1496	STRENGTH	7031	0.00707933	1964	48.446	0.917999
1497	CHRISTIAN	7024	0.00707228	1061	26.1717	0.782424
1498	BROKEN	7022	0.00707027	2013	49.6547	0.906586
1499	MAINLY	7021	0.00706926	2030	50.074	0.898345
1500	EC	7017	0.00706523	567	13.9862	0.719989
1501	BANKS	7016	0.00706423	1243	30.6611	0.741672
1502	ILL	7014	0.00706221	1925	47.484	0.926282
1503	SOMEBODY	7013	0.00706121	1440	35.5205	0.689277
1504	TRANSFER	7005	0.00705315	1398	34.4845	0.848179
1505	POUND	7001	0.00704912	1216	29.9951	0.702646
1506	POSSIBILITY	6998	0.0070461	1989	49.0627	0.881528
1507	LEGISLATION	6973	0.00702093	1077	26.5664	0.799291
1508	SKIN	6955	0.00700281	1289	31.7958	0.844101
1509	MARY	6952	0.00699979	1250	30.8337	0.8876
1510	MENTIONED	6951	0.00699878	2100	51.8007	0.91036
1511	DOMESTIC	6946	0.00699375	1550	38.2338	0.869481
1512	WORSE	6944	0.00699173	2052	50.6167	0.920191
1513	REGARDED	6943	0.00699073	1754	43.2659	0.849876
1514	ADDRESS	6942	0.00698972	1900	46.8673	0.9115
1515	DISTANCE	6939	0.0069867	1864	45.9793	0.923967
1516	STUFF	6932	0.00697965	1580	38.9739	0.759727
1517	BAND	6921	0.00696857	1268	31.2778	0.802871
1518	MEASURES	6916	0.00696354	1369	33.7691	0.839385
1519	SMILE	6913	0.00696052	1006	24.815	0.609645
1520	DISCUSSED	6904	0.00695146	1685	41.5639	0.823369
1521	BLOODY	6899	0.00694642	1027	25.333	0.658146
1522	SMILED	6899	0.00694642	666	16.4282	0.562145
1523	OBJECT	6895	0.0069424	1604	39.5659	0.780026
1524	SEXUAL	6883	0.00693031	984	24.2723	0.78246
1525	KEEPING	6882	0.00692931	2228	54.9581	0.93335
1526	POWERS	6881	0.0069283	1425	35.1505	0.822453
1527	NET	6878	0.00692528	1303	32.1411	0.745241
1528	TECHNICAL	6877	0.00692427	1688	41.6379	0.861529
1529	FUND	6875	0.00692226	1389	34.2625	0.847559
1530	CAREFULLY	6868	0.00691521	1959	48.3226	0.873086
1531	IMPOSSIBLE	6854	0.00690111	2104	51.8994	0.930416
1532	ORDINARY	6850	0.00689709	1917	47.2866	0.915048
1533	SAFE	6849	0.00689608	1943	47.928	0.908596
1534	ASSESSMENT	6843	0.00689004	1162	28.663	0.780827
1535	REQUIRE	6838	0.006885	1723	42.5012	0.849264
1536	SHAPE	6838	0.006885	1829	45.1159	0.898908
1537	PROPOSALS	6834	0.00688098	1156	28.515	0.819866
1538	PREVIOUSLY	6823	0.0068699	1923	47.4346	0.847565
1539	USER	6819	0.00686587	689	16.9956	0.636378
1540	SOLUTION	6817	0.00686386	1624	40.0592	0.803116
1541	THOMAS	6817	0.00686386	1171	28.8851	0.864342
1542	WASTE	6817	0.00686386	1631	40.2319	0.856412
1543	PROVED	6813	0.00685983	1986	48.9887	0.90552
1544	CULTURAL	6810	0.00685681	1051	25.925	0.796927
1545	CLEAN	6806	0.00685278	1800	44.4006	0.896887
1546	APPOINTED	6805	0.00685178	1442	35.5698	0.823224
1547	FAVOUR	6804	0.00685077	1958	48.298	0.901844
1548	MESSAGE	6803	0.00684976	1786	44.0553	0.89572
1549	ANIMAL	6795	0.00684171	1326	32.7084	0.874933
1550	MUSEUM	6795	0.00684171	848	20.9176	0.733343
1551	ACTUAL	6792	0.00683869	1939	47.8293	0.861942
1552	FIGHT	6788	0.00683466	1666	41.0952	0.847063
1553	BODIES	6776	0.00682258	1752	43.2166	0.899099
1554	MINISTERS	6775	0.00682157	798	19.6843	0.696393
1555	DIFFICULTIES	6773	0.00681956	1747	43.0932	0.850812
1556	EXPLAINED	6771	0.00681754	1987	49.0133	0.914165
1557	TARGET	6770	0.00681654	1483	36.5812	0.842686
1558	FRESH	6769	0.00681553	1838	45.3379	0.882486
1559	MATERIALS	6764	0.0068105	1370	33.7938	0.850291
1560	INCLUDES	6749	0.00679539	1803	44.4746	0.828579
1561	JUDGE	6748	0.00679439	1548	38.1845	0.825358
1562	DRY	6744	0.00679036	1562	38.5298	0.86537
1563	CHALLENGE	6741	0.00678734	1774	43.7593	0.871294
1564	ENTIRELY	6741	0.00678734	2078	51.258	0.923256
1565	TREE	6732	0.00677828	1393	34.3611	0.897871
1566	FIXED	6725	0.00677123	1827	45.0666	0.885572
1567	TV	6724	0.00677022	1047	25.8263	0.780872
1568	ACHIEVE	6719	0.00676519	1886	46.522	0.892063
1569	CHOOSE	6717	0.00676317	1978	48.7913	0.904927
1570	USERS	6716	0.00676217	864	21.3123	0.675615
1571	CUSTOMERS	6714	0.00676015	1257	31.0064	0.786809
1572	SPENDING	6707	0.0067531	1535	37.8638	0.861783
1573	CORRECT	6704	0.00675008	1925	47.484	0.903882
1574	INTERNAL	6703	0.00674908	1553	38.3078	0.858236
1575	FOOTBALL	6698	0.00674404	1062	26.1964	0.730106
1576	HENRY	6695	0.00674102	998	24.6177	0.827857
1577	EXTREMELY	6692	0.006738	1994	49.186	0.927303
1578	ITEMS	6691	0.00673699	1504	37.0992	0.848099
1579	STEPS	6683	0.00672894	1904	46.966	0.903726
1580	PICK	6680	0.00672592	1944	47.9526	0.87296
1581	PREVENT	6679	0.00672491	1865	46.0039	0.888896
1582	TWELVE	6673	0.00671887	1823	44.9679	0.789772
1583	SUGGESTS	6671	0.00671686	1574	38.8259	0.818235
1584	SCENE	6670	0.00671585	1720	42.4272	0.904319
1585	TALKS	6668	0.00671384	1299	32.0424	0.669847
1586	RELEASE	6662	0.00670779	1573	38.8012	0.833562
1587	BATTLE	6657	0.00670276	1576	38.8752	0.857028
1588	ISLAND	6657	0.00670276	1217	30.0197	0.867853
1589	TRAFFIC	6657	0.00670276	1386	34.1885	0.878177
1590	SOMEWHERE	6652	0.00669773	1855	45.7573	0.816319
1591	SEEING	6643	0.00668866	2017	49.7533	0.882184
1592	FINDING	6640	0.00668564	2140	52.7874	0.929284
1593	ARTICLE	6632	0.00667759	1384	34.1391	0.850083
1594	COFFEE	6629	0.00667457	1263	31.1544	0.799093
1595	EXCELLENT	6628	0.00667356	1775	43.7839	0.855482
1596	TRIAL	6624	0.00666953	1287	31.7464	0.809727
1597	RECORDED	6622	0.00666752	1614	39.8125	0.866336
1598	MASTER	6620	0.00666551	1513	37.3212	0.881168
1599	PP	6616	0.00666148	490	12.0868	0.577152
1600	RELIGIOUS	6616	0.00666148	1209	29.8224	0.820663
1601	INTRODUCTION	6612	0.00665745	1794	44.2526	0.856329
1602	INITIAL	6606	0.00665141	1791	44.1786	0.846865
1603	ADMINISTRATION	6602	0.00664738	1272	31.3764	0.824391
1604	CLIENT	6596	0.00664134	870	21.4603	0.788209
1605	BUILDINGS	6595	0.00664033	1445	35.6438	0.846307
1606	EXISTENCE	6590	0.0066353	1686	41.5886	0.844752
1607	FAIRLY	6587	0.00663228	2025	49.9507	0.924182
1608	SOURCES	6586	0.00663127	1563	38.5545	0.853676
1609	DAD	6584	0.00662926	767	18.9196	0.713155
1610	TURNING	6583	0.00662825	1964	48.446	0.873239
1611	JAPAN	6581	0.00662624	997	24.593	0.764972
1612	INC	6580	0.00662523	406	10.0148	0.0787162
1613	DECIDE	6576	0.0066212	2019	49.8027	0.944875
1614	INCREASINGLY	6574	0.00661919	1751	43.1919	0.872445
1615	TONIGHT	6570	0.00661516	1068	26.3444	0.775144
1616	SPOKE	6560	0.00660509	1615	39.8372	0.805106
1617	PROPORTION	6547	0.006592	1524	37.5925	0.824922
1618	KINGDOM	6540	0.00658496	1161	28.6384	0.799006
1619	FAMOUS	6535	0.00657992	1671	41.2185	0.874135
1620	CABINET	6521	0.00656582	862	21.263	0.70428
1621	NOTES	6512	0.00655676	1724	42.5259	0.886727
1622	AREN	6511	0.00655576	1469	36.2358	0.726904
1623	RELIEF	6510	0.00655475	1621	39.9852	0.91467
1624	DRIVING	6506	0.00655072	1656	40.8485	0.895619
1625	TRACK	6499	0.00654367	1423	35.1011	0.851246
1626	TOUR	6498	0.00654267	1129	27.849	0.764843
1627	CHANGING	6497	0.00654166	2135	52.664	0.916071
1628	WALKING	6496	0.00654065	1615	39.8372	0.866388
1629	MEASURE	6491	0.00653562	1807	44.5733	0.89184
1630	PULLED	6490	0.00653461	1433	35.3478	0.751014
1631	STARTING	6489	0.00653361	2237	55.1801	0.933362
1632	BRIDGE	6484	0.00652857	1454	35.8658	0.886576
1633	LATEST	6482	0.00652656	1830	45.1406	0.802655
1634	EQUALLY	6480	0.00652454	2029	50.0493	0.897118
1635	EDWARD	6476	0.00652052	886	21.855	0.812378
1636	CONTRAST	6474	0.0065185	1590	39.2205	0.826382
1637	RAIN	6466	0.00651045	1337	32.9798	0.824216
1638	UNEMPLOYMENT	6464	0.00650843	808	19.9309	0.816953
1639	SHOWING	6463	0.00650743	2177	53.7001	0.93626
1640	SIGHT	6454	0.00649836	1801	44.4253	0.860108
1641	Q	6453	0.00649736	653	16.1075	0.642033
1642	INSTITUTIONS	6445	0.0064893	1125	27.7504	0.799596
1643	ENJOY	6440	0.00648427	1895	46.744	0.903993
1644	PROGRAMMES	6430	0.0064742	1313	32.3878	0.855844
1645	CONCEPT	6429	0.00647319	1432	35.3231	0.81252
1646	PROFIT	6429	0.00647319	1331	32.8318	0.788641
1647	SPIRIT	6423	0.00646715	1522	37.5432	0.76375
1648	LTD	6422	0.00646614	870	21.4603	0.664725
1649	REALITY	6420	0.00646413	1654	40.7992	0.878527
1650	DETAILED	6419	0.00646312	1683	41.5146	0.856883
1651	THANKS	6409	0.00645305	1812	44.6966	0.862524
1652	AIM	6405	0.00644903	1879	46.3493	0.878007
1653	SPEAKING	6400	0.00644399	2029	50.0493	0.942837
1654	ARGUED	6395	0.00643896	1365	33.6704	0.783451
1655	LEAVES	6390	0.00643392	1770	43.6606	0.883225
1656	WELCOME	6384	0.00642788	1865	46.0039	0.863467
1657	FORMAL	6383	0.00642688	1618	39.9112	0.840907
1658	GOAL	6383	0.00642688	1048	25.851	0.710501
1659	ACCIDENT	6366	0.00640976	1526	37.6418	0.845233
1660	DEFINED	6365	0.00640875	1406	34.6818	0.794526
1661	EQUAL	6358	0.0064017	1752	43.2166	0.872413
1662	PROPER	6356	0.00639969	2036	50.222	0.929245
1663	SEAT	6354	0.00639768	1519	37.4692	0.875183
1664	ORGANIZATION	6345	0.00638861	725	17.8836	0.751577
1665	ELEMENTS	6344	0.00638761	1516	37.3952	0.824087
1666	FOURTH	6335	0.00637855	1802	44.4499	0.88566
1667	FACTOR	6330	0.00637351	1571	38.7519	0.810351
1668	AIRCRAFT	6329	0.0063725	738	18.2042	0.754608
1669	WATCHING	6326	0.00636948	1544	38.0858	0.809671
1670	CONSTRUCTION	6320	0.00636344	1428	35.2245	0.868705
1671	STRANGE	6319	0.00636244	1624	40.0592	0.833166
1672	DISPLAY	6316	0.00635942	1618	39.9112	0.823126
1673	LOSE	6316	0.00635942	2087	51.48	0.931145
1674	JAPANESE	6313	0.00635639	1063	26.221	0.783902
1675	RURAL	6311	0.00635438	1023	25.2343	0.792728
1676	IDENTIFIED	6310	0.00635337	1597	39.3932	0.822969
1677	SERVED	6300	0.00634331	1753	43.2412	0.898585
1678	WINE	6300	0.00634331	1126	27.775	0.829339
1679	WONDER	6299	0.0063423	1804	44.4993	0.853366
1680	DISTRIBUTION	6297	0.00634028	1351	33.3251	0.813237
1681	APPLICATIONS	6284	0.0063272	1065	26.2703	0.638809
1682	OUTPUT	6281	0.00632418	972	23.9763	0.759772
1683	EASTERN	6270	0.0063131	1334	32.9058	0.831647
1684	FUNDS	6266	0.00630907	1376	33.9418	0.81303
1685	OBTAINED	6262	0.00630504	1421	35.0518	0.755434
1686	FEATURE	6245	0.00628793	1795	44.2773	0.869008
1687	PRISON	6245	0.00628793	1037	25.5797	0.836856
1688	SIDES	6241	0.0062839	1819	44.8693	0.914292
1689	ASKING	6237	0.00627987	2049	50.5427	0.919637
1690	DIFFICULTY	6232	0.00627484	1925	47.484	0.884227
1691	SUPPOSED	6231	0.00627383	1840	45.3873	0.87656
1692	DISCOVERED	6227	0.0062698	1858	45.8313	0.912594
1693	SOFT	6226	0.0062688	1553	38.3078	0.837412
1694	MINE	6217	0.00625974	1540	37.9872	0.818657
1695	WEEKEND	6215	0.00625772	1422	35.0765	0.771768
1696	REFERRED	6209	0.00625168	1676	41.3419	0.826154
1697	DEVELOPING	6205	0.00624765	1660	40.9472	0.867565
1698	CHARGES	6204	0.00624665	1327	32.7331	0.844971
1699	SPREAD	6202	0.00624463	1971	48.6186	0.929693
1700	REFUSED	6200	0.00624262	1643	40.5279	0.870436
1701	IRISH	6192	0.00623456	1072	26.443	0.826073
1702	TWICE	6192	0.00623456	2069	51.036	0.917275
1703	PAPERS	6184	0.00622651	1578	38.9245	0.908069
1704	ROUTE	6183	0.0062255	1542	38.0365	0.86734
1705	DETAIL	6182	0.00622449	1877	46.2999	0.888722
1706	SUBSTANTIAL	6180	0.00622248	1675	41.3172	0.866432
1707	GREY	6172	0.00621443	1403	34.6078	0.803009
1708	GAMES	6171	0.00621342	1203	29.6744	0.73963
1709	IMPROVE	6171	0.00621342	1819	44.8693	0.892624
1710	REASONABLE	6171	0.00621342	1796	44.3019	0.826337
1711	LEGS	6170	0.00621241	1252	30.8831	0.810346
1712	WHEREAS	6170	0.00621241	1736	42.8219	0.850918
1713	DINNER	6167	0.00620939	1314	32.4124	0.840309
1714	FILE	6158	0.00620033	1002	24.7163	0.740337
1715	SUFFICIENT	6155	0.00619731	1796	44.3019	0.844527
1716	WATCHED	6155	0.00619731	1292	31.8698	0.73611
1717	RAISE	6152	0.00619429	1969	48.5693	0.900883
1718	TEND	6150	0.00619227	1684	41.5392	0.881672
1719	UNABLE	6146	0.00618825	1937	47.78	0.922572
1720	POINTED	6145	0.00618724	1867	46.0533	0.89642
1721	GROUNDS	6140	0.00618221	1722	42.4766	0.859889
1722	STRATEGY	6131	0.00617314	1301	32.0918	0.854374
1723	CALLS	6127	0.00616912	1912	47.1633	0.90995
1724	QUICK	6122	0.00616408	1932	47.6566	0.887521
1725	OFFICIALS	6120	0.00616207	1096	27.035	0.785047
1726	PARIS	6104	0.00614596	1191	29.3784	0.861741
1727	COMMUNICATION	6101	0.00614294	1279	31.5491	0.819226
1728	DEMOCRATIC	6092	0.00613388	695	17.1436	0.633893
1729	NOTED	6090	0.00613186	1620	39.9605	0.853832
1730	PATH	6080	0.00612179	1521	37.5185	0.864117
1731	ELECTIONS	6078	0.00611978	568	14.0109	0.5448
1732	SPRING	6074	0.00611575	1735	42.7972	0.878898
1733	SLOW	6073	0.00611475	1936	47.7553	0.925904
1734	BACKGROUND	6071	0.00611273	1913	47.188	0.92262
1735	EDINBURGH	6070	0.00611172	890	21.9536	0.787969
1736	QUIET	6067	0.0061087	1691	41.7119	0.83983
1737	CONTENT	6066	0.0061077	1686	41.5886	0.850372
1738	TELLING	6061	0.00610266	1829	45.1159	0.869977
1739	SELECTION	6056	0.00609763	1425	35.1505	0.870931
1740	CLASSES	6055	0.00609662	1361	33.5718	0.834811
1741	HEAT	6050	0.00609159	1382	34.0898	0.870978
1742	ONTO	6050	0.00609159	1494	36.8525	0.884511
1743	LOVELY	6043	0.00608454	1256	30.9817	0.761023
1744	HOMES	6037	0.0060785	1331	32.8318	0.854099
1745	SURELY	6035	0.00607648	1671	41.2185	0.85809
1746	OPERATIONS	6027	0.00606843	1423	35.1011	0.849546
1747	SUITABLE	6025	0.00606642	1785	44.0306	0.887987
1748	REQUIREMENTS	6024	0.00606541	1428	35.2245	0.830746
1749	GUIDE	6016	0.00605735	1630	40.2072	0.876573
1750	REGARD	6016	0.00605735	1751	43.1919	0.840536
1751	AGENCY	6014	0.00605534	1247	30.7597	0.846639
1752	IMMEDIATE	6014	0.00605534	1905	46.9906	0.883338
1753	PAIR	6005	0.00604628	1552	38.2832	0.892634
1754	SIGNED	5990	0.00603117	1472	36.3098	0.808551
1755	WEATHER	5980	0.00602111	1582	39.0232	0.879845
1756	PICKED	5978	0.00601909	1647	40.6265	0.820675
1757	COMPLETED	5975	0.00601607	1865	46.0039	0.887608
1758	COPY	5973	0.00601406	1580	38.9739	0.893631
1759	RELATIONSHIPS	5971	0.00601204	1199	29.5757	0.781206
1760	AFFECTED	5969	0.00601003	1768	43.6112	0.879591
1761	BIRDS	5969	0.00601003	1070	26.3937	0.829127
1762	FORGET	5964	0.006005	1822	44.9433	0.857601
1763	CRISIS	5959	0.00599996	1279	31.5491	0.82746
1764	REFORM	5956	0.00599694	863	21.2876	0.799472
1765	LAID	5954	0.00599493	1977	48.7667	0.923876
1766	ATTITUDE	5952	0.00599291	1731	42.6986	0.916818
1767	FREEDOM	5947	0.00598788	1631	40.2319	0.885704
1768	FOCUS	5938	0.00597882	1704	42.0326	0.859955
1769	DRAWING	5935	0.0059758	1754	43.2659	0.912248
1770	COURTS	5932	0.00597278	970	23.927	0.685974
1771	WALLS	5919	0.00595969	1404	34.6325	0.844393
1772	PRINCE	5916	0.00595667	951	23.4583	0.837212
1773	MARKETS	5915	0.00595566	1043	25.7277	0.745426
1774	SCIENTIFIC	5914	0.00595465	1178	29.0577	0.824703
1775	PROFITS	5909	0.00594962	1004	24.7657	0.724449
1776	TECHNIQUES	5908	0.00594861	1330	32.8071	0.833405
1777	PACKAGE	5905	0.00594559	1191	29.3784	0.686961
1778	CONFLICT	5904	0.00594458	1314	32.4124	0.83486
1779	CAPACITY	5901	0.00594156	1665	41.0705	0.874454
1780	CARRYING	5898	0.00593854	1961	48.372	0.932126
1781	CHOSEN	5895	0.00593552	1983	48.9147	0.914522
1782	MANAGERS	5893	0.00593351	1044	25.7523	0.789517
1783	PLAYER	5893	0.00593351	811	20.0049	0.701034
1784	OPERATING	5890	0.00593049	1491	36.7785	0.753282
1785	EVERYBODY	5887	0.00592747	1564	38.5792	0.769838
1786	LARGEST	5887	0.00592747	1630	40.2072	0.847931
1787	THEATRE	5880	0.00592042	1082	26.6897	0.836531
1788	EDUCATIONAL	5877	0.0059174	1034	25.5057	0.758618
1789	MANNER	5875	0.00591538	1807	44.5733	0.89646
1790	CARD	5870	0.00591035	1354	33.3991	0.878509
1791	IMAGINE	5854	0.00589424	1807	44.5733	0.880065
1792	OFFERS	5851	0.00589122	1641	40.4785	0.835426
1793	K	5849	0.00588921	1207	29.7731	0.869409
1794	PLANNED	5849	0.00588921	1865	46.0039	0.890874
1795	CELL	5848	0.0058882	696	17.1682	0.606051
1796	DANGER	5848	0.0058882	1883	46.448	0.92694
1797	PURPOSES	5847	0.00588719	1585	39.0972	0.800196
1798	NOBODY	5844	0.00588417	1601	39.4919	0.851529
1799	SENTENCE	5844	0.00588417	1103	27.2077	0.78398
1800	EMPLOYEES	5843	0.00588316	1109	27.3557	0.794554
1801	RECOGNITION	5837	0.00587712	1503	37.0745	0.803029
1802	LIBERAL	5832	0.00587209	910	22.447	0.822459
1803	EASIER	5823	0.00586303	2050	50.5673	0.924501
1804	DEALING	5822	0.00586202	1805	44.5239	0.875575
1805	SELLING	5821	0.00586101	1660	40.9472	0.839875
1806	OPPOSITE	5819	0.005859	1919	47.336	0.934177
1807	RELATIVE	5809	0.00584893	1465	36.1371	0.810871
1808	ENTERED	5803	0.00584289	1675	41.3172	0.887014
1809	PATTERNS	5802	0.00584188	1225	30.2171	0.821039
1810	PROCEDURE	5800	0.00583987	1250	30.8337	0.773514
1811	SOUNDS	5800	0.00583987	1592	39.2699	0.874947
1812	FIELDS	5798	0.00583785	1567	38.6532	0.898652
1813	ELECTED	5796	0.00583584	956	23.5816	0.696336
1814	OUGHT	5794	0.00583383	1623	40.0345	0.879889
1815	MENTAL	5791	0.00583081	1206	29.7484	0.837634
1816	EXPENSIVE	5785	0.00582477	1820	44.8939	0.92844
1817	OPPORTUNITIES	5785	0.00582477	1479	36.4825	0.867137
1818	SITES	5783	0.00582275	1056	26.0483	0.80975
1819	WHILST	5776	0.0058157	1254	30.9324	0.878389
1820	STRIKE	5773	0.00581268	1315	32.4371	0.84582
1821	MARKED	5772	0.00581168	1837	45.3133	0.902267
1822	REMOVED	5767	0.00580664	1831	45.1653	0.901096
1823	CRITICAL	5759	0.00579859	1545	38.1105	0.853516
1824	CHINA	5757	0.00579657	1064	26.2457	0.790724
1825	WILD	5751	0.00579053	1398	34.4845	0.870788
1826	HAPPENS	5742	0.00578147	1957	48.2733	0.914886
1827	ISSUED	5738	0.00577744	1392	34.3365	0.834622
1828	BEAT	5737	0.00577644	1352	33.3498	0.773049
1829	SUPPORTED	5730	0.00576939	1786	44.0553	0.877702
1830	ARRANGEMENTS	5727	0.00576637	1565	38.6038	0.868687
1831	FREQUENTLY	5726	0.00576536	1601	39.4919	0.850853
1832	UPPER	5724	0.00576335	1515	37.3705	0.875737
1833	FIGHTING	5722	0.00576133	1460	36.0138	0.866994
1834	ABSENCE	5719	0.00575831	1680	41.4406	0.825369
1835	WIDELY	5709	0.00574824	1683	41.5146	0.850178
1836	TOTALLY	5696	0.00573515	1870	46.1273	0.944998
1837	GRAND	5691	0.00573012	1485	36.6305	0.872481
1838	ROMAN	5689	0.00572811	871	21.485	0.791782
1839	DISCIPLINE	5688	0.0057271	977	24.0997	0.493218
1840	JACK	5686	0.00572509	1017	25.0863	0.794504
1841	PROJECTS	5686	0.00572509	1325	32.6838	0.863768
1842	DEMANDS	5677	0.00571602	1619	39.9359	0.86425
1843	ABSOLUTELY	5673	0.005712	1787	44.0799	0.849343
1844	PERFECT	5671	0.00570998	1666	41.0952	0.881053
1845	BEAR	5665	0.00570394	1927	47.5333	0.926563
1846	SUB	5665	0.00570394	1456	35.9151	0.884376
1847	PRINCIPLES	5653	0.00569186	1347	33.2264	0.810708
1848	COMMITMENT	5652	0.00569085	1486	36.6552	0.883053
1849	EMPTY	5649	0.00568783	1552	38.2832	0.815914
1850	DANGEROUS	5647	0.00568582	1809	44.6226	0.928242
1851	PAYMENT	5642	0.00568078	1127	27.7997	0.805823
1852	FAMILIAR	5632	0.00567071	1836	45.2886	0.923898
1853	IDEAL	5631	0.00566971	1633	40.2812	0.868002
1854	MURDER	5630	0.0056687	941	23.2116	0.823247
1855	VIOLENCE	5630	0.0056687	1095	27.0104	0.818278
1856	FILLED	5626	0.00566467	1779	43.8826	0.869595
1857	PARTLY	5623	0.00566165	1692	41.7366	0.890835
1858	UN	5613	0.00565158	871	21.485	0.593877
1859	UNDERSTOOD	5609	0.00564756	1779	43.8826	0.906835
1860	DEBT	5608	0.00564655	1004	24.7657	0.779171
1861	ELSEWHERE	5608	0.00564655	1854	45.7326	0.895201
1862	NECESSARILY	5608	0.00564655	1749	43.1426	0.846209
1863	RUSSIAN	5608	0.00564655	873	21.5343	0.786923
1864	DARLINGTON	5606	0.00564454	144	3.55205	0.168919
1865	URBAN	5602	0.00564051	905	22.3236	0.765101
1866	HISTORICAL	5599	0.00563749	1173	28.9344	0.823785
1867	PROVE	5598	0.00563648	1996	49.2353	0.919413
1868	SECRET	5596	0.00563447	1559	38.4558	0.878864
1869	ADMITTED	5593	0.00563145	1445	35.6438	0.787402
1870	LIVERPOOL	5589	0.00562742	834	20.5723	0.594654
1871	THREAT	5584	0.00562238	1578	38.9245	0.88712
1872	TAPE	5580	0.00561836	1163	28.6877	0.833314
1873	ROOMS	5577	0.00561534	1353	33.3744	0.831114
1874	OWNER	5576	0.00561433	1368	33.7444	0.877326
1875	SERIOUSLY	5576	0.00561433	1958	48.298	0.952474
1876	ELEMENT	5575	0.00561332	1593	39.2945	0.84012
1877	BOAT	5572	0.0056103	1082	26.6897	0.867132
1878	DROPPED	5570	0.00560829	1727	42.5999	0.854016
1879	REPLACED	5564	0.00560225	1751	43.1919	0.861687
1880	OCCUR	5562	0.00560023	1376	33.9418	0.796833
1881	BUS	5557	0.0055952	1202	29.6497	0.885126
1882	VICTORY	5557	0.0055952	1028	25.3577	0.716634
1883	PROPERLY	5554	0.00559218	1949	48.076	0.940596
1884	AFRAID	5552	0.00559016	1441	35.5451	0.757756
1885	EMPLOYED	5547	0.00558513	1606	39.6152	0.870377
1886	UNLIKELY	5545	0.00558312	1850	45.6339	0.897145
1887	VOLUME	5541	0.00557909	1389	34.2625	0.828098
1888	EXPERIENCED	5521	0.00555895	1823	44.9679	0.904697
1889	EFFORTS	5517	0.00555492	1746	43.0686	0.882466
1890	FACED	5516	0.00555392	1889	46.596	0.919527
1891	SOUTHERN	5516	0.00555392	1249	30.8091	0.832832
1892	BRIEF	5515	0.00555291	1866	46.0286	0.931151
1893	CLOSELY	5512	0.00554989	1910	47.114	0.901614
1894	BRANCH	5509	0.00554687	1357	33.4731	0.855597
1895	DISCUSS	5508	0.00554586	1749	43.1426	0.908161
1896	EXPENDITURE	5504	0.00554183	861	21.2383	0.76646
1897	REACTION	5504	0.00554183	1593	39.2945	0.873992
1898	NECK	5499	0.0055368	1214	29.9457	0.80936
1899	HEADS	5492	0.00552975	1715	42.3039	0.925887
1900	BAG	5491	0.00552874	1224	30.1924	0.818974
1901	DRUG	5488	0.00552572	910	22.447	0.82009
1902	ENTRY	5488	0.00552572	1499	36.9758	0.888391
1903	CASTLE	5485	0.0055227	899	22.1756	0.808815
1904	CODE	5483	0.00552069	1226	30.2417	0.772339
1905	LINK	5482	0.00551968	1746	43.0686	0.897434
1906	LISTEN	5481	0.00551868	1543	38.0612	0.843466
1907	CONGRESS	5479	0.00551666	569	14.0355	0.660597
1908	BRIGHT	5475	0.00551263	1523	37.5678	0.838746
1909	COAL	5473	0.00551062	988	24.371	0.868466
1910	DIE	5470	0.0055076	1582	39.0232	0.894372
1911	ASSEMBLY	5466	0.00550357	875	21.5836	0.639009
1912	JESUS	5465	0.00550257	596	14.7015	0.517484
1913	FRIDAY	5457	0.00549451	1436	35.4218	0.806886
1914	EXIST	5454	0.00549149	1688	41.6379	0.880521
1915	OPTION	5454	0.00549149	1359	33.5224	0.757181
1916	DROP	5452	0.00548948	1838	45.3379	0.90719
1917	IRON	5452	0.00548948	1381	34.0651	0.883758
1918	BROAD	5451	0.00548847	1697	41.8599	0.896654
1919	PIECES	5450	0.00548746	1679	41.4159	0.898445
1920	FINGERS	5448	0.00548545	1148	28.3177	0.692969
1921	PICTURES	5448	0.00548545	1420	35.0271	0.901652
1922	REPRESENTED	5448	0.00548545	1570	38.7272	0.85432
1923	ET	5447	0.00548444	761	18.7716	0.600053
1924	SILENCE	5437	0.00547437	1194	29.4524	0.712765
1925	COLLEAGUES	5434	0.00547135	1424	35.1258	0.880944
1926	DRIVER	5433	0.00547035	1152	28.4164	0.855481
1927	FLOW	5431	0.00546833	1482	36.5565	0.83154
1928	PROCESSES	5430	0.00546733	1046	25.8017	0.781469
1929	MARTIN	5429	0.00546632	1172	28.9097	0.827353
1930	CONSIDERATION	5421	0.00545826	1526	37.6418	0.799776
1931	ARTS	5420	0.00545726	975	24.0503	0.828933
1932	BOUND	5416	0.00545323	1898	46.818	0.923703
1933	AGED	5415	0.00545222	1418	34.9778	0.839635
1934	ESTATE	5405	0.00544215	1197	29.5264	0.88464
1935	EXHIBITION	5404	0.00544115	893	22.0276	0.738437
1936	EMPHASIS	5400	0.00543712	1561	38.5052	0.841989
1937	MAINTAIN	5398	0.00543511	1764	43.5126	0.887383
1938	RUNS	5398	0.00543511	1777	43.8333	0.838282
1939	ESTABLISH	5397	0.0054341	1660	40.9472	0.863379
1940	TILL	5396	0.00543309	1376	33.9418	0.774825
1941	EXTENDED	5392	0.00542906	1840	45.3873	0.889752
1942	SOUGHT	5390	0.00542705	1632	40.2565	0.856307
1943	BESIDE	5384	0.00542101	1149	28.3424	0.70537
1944	USES	5384	0.00542101	1646	40.6019	0.861577
1945	SEEK	5381	0.00541799	1745	43.0439	0.8878
1946	GROW	5375	0.00541195	1757	43.3399	0.899035
1947	DRUGS	5371	0.00540792	937	23.113	0.853328
1948	HEARING	5369	0.00540591	1479	36.4825	0.887813
1949	THOUSANDS	5369	0.00540591	1649	40.6759	0.859349
1950	APPEARANCE	5368	0.0054049	1729	42.6492	0.902202
1951	CURRICULUM	5367	0.00540389	465	11.4702	0.622555
1952	FIFTEEN	5367	0.00540389	1608	39.6645	0.815272
1953	OCCURRED	5367	0.00540389	1554	38.3325	0.860857
1954	ADOPTED	5366	0.00540289	1601	39.4919	0.846382
1955	LA	5364	0.00540087	1122	27.6764	0.885771
1956	FLOWERS	5363	0.00539986	1141	28.145	0.825278
1957	LUNCH	5359	0.00539584	1270	31.3271	0.858406
1958	AUDIENCE	5358	0.00539483	1276	31.4751	0.896419
1959	LEG	5355	0.00539181	1211	29.8717	0.82122
1960	TOM	5351	0.00538778	1085	26.7637	0.844162
1961	DESIRE	5348	0.00538476	1522	37.5432	0.875262
1962	INSTITUTE	5345	0.00538174	1187	29.2797	0.814549
1963	CAPTAIN	5344	0.00538073	871	21.485	0.801491
1964	CENTRES	5342	0.00537872	1366	33.6951	0.859224
1965	YOUTH	5339	0.0053757	1281	31.5984	0.878123
1966	IAN	5326	0.00536261	954	23.5323	0.679538
1967	ENTER	5324	0.0053606	1837	45.3133	0.90311
1968	MEETINGS	5321	0.00535758	1463	36.0878	0.874933
1969	MORAL	5320	0.00535657	1117	27.553	0.812444
1970	BIRTH	5318	0.00535456	1338	33.0044	0.887978
1971	CORP	5315	0.00535154	209	5.1554	0.0405439
1972	SERVE	5313	0.00534952	1814	44.7459	0.904642
1973	FUNCTIONS	5312	0.00534851	1300	32.0671	0.805593
1974	CONTRIBUTION	5309	0.00534549	1569	38.7025	0.876952
1975	JONES	5306	0.00534247	1048	25.851	0.770594
1976	WORRY	5306	0.00534247	1602	39.5165	0.84544
1977	ORDERS	5303	0.00533945	1602	39.5165	0.918737
1978	SUFFERED	5287	0.00532334	1616	39.8619	0.856724
1979	DOCUMENT	5285	0.00532133	1171	28.8851	0.872133
1980	MEMBERSHIP	5279	0.00531529	1192	29.4031	0.868608
1981	PROCEDURES	5277	0.00531327	1155	28.4904	0.813969
1982	CROWN	5269	0.00530522	1078	26.591	0.810674
1983	REQUIRES	5269	0.00530522	1437	35.4465	0.82713
1984	FLIGHT	5268	0.00530421	1186	29.2551	0.810484
1985	CONTINUING	5267	0.0053032	1748	43.1179	0.881752
1986	III	5267	0.0053032	908	22.3976	0.784987
1987	LIKED	5267	0.0053032	1398	34.4845	0.78907
1988	MODELS	5263	0.00529918	1185	29.2304	0.838438
1989	COMMITTED	5261	0.00529716	1690	41.6872	0.887126
1990	SCREEN	5260	0.00529616	1184	29.2057	0.819697
1991	COMMENT	5259	0.00529515	1699	41.9092	0.914695
1992	YOUNGER	5258	0.00529414	1629	40.1825	0.923172
1993	MARKETING	5257	0.00529314	1029	25.3823	0.738368
1994	REVEALED	5254	0.00529012	1599	39.4425	0.817161
1995	LEARNED	5247	0.00528307	1513	37.3212	0.877094
1996	ROW	5246	0.00528206	1318	32.5111	0.82448
1997	APPARENT	5243	0.00527904	1698	41.8846	0.863677
1998	CONTROLLED	5241	0.00527703	1664	41.0459	0.879153
[truncated: 345,469+ more rows]
