# Supplementary material for: Exploring translator’s style in children’s literature: A case study of Nicky Harman’s English translations of Huang Beijia’s two works
Source: PLoS One. 2026 Jun 2;21(6):e0350245. doi: 10.1371/journal.pone.0350245 (PMC13229296; doi:10.1371/journal.pone.0350245)
Supplement: S7 File — (ZIP) [file pone.0350245.s010.zip › data/English_stoplist.stp]

; A potential stop list. 
; Put ; at left margin to ignore a line.
; Separate items with commas.
; Use a Windows text editor, eg. NOTEPAD.
; Use CAPITALS.

; This list was constructed using the whole 1990s British National Corpus and simply taking 
; the top 200 items excluding # and filtering out any open class nouns, verbs, ; adjectives

THE
OF
AND
TO
A
IN
THAT
IS
IT
FOR
WAS
ON
I
WITH
AS
BE
HE
YOU
AT
BY
ARE
THIS
HAVE
BUT
NOT
FROM
HAD
HIS
THEY
OR
WHICH
AN
SHE
WERE
HER
ONE
WE
THERE
ALL
BEEN
THEIR
IF
HAS
WILL
SO
NO
WOULD
WHAT
UP
CAN
MORE
WHEN
OUT
SAID
WHO
ABOUT
DO
SOME
THEM
TWO
ITS
INTO
THEN
HIM
OTHER
WELL
ONLY
MY
THAN
COULD
OVER
YOUR
ME
MAY
IT'S
JUST
ALSO
THESE
ANY
VERY
AFTER
SUCH
SHOULD
WHERE
BECAUSE
BACK
HOW
MOST
GET
DOWN
DON'T
OUR
DID
MUCH
BETWEEN
MANY
BEING
GO
EVEN
THOSE
GOT
THREE
BEFORE
YEAH
THROUGH
US
POUND
OFF
STILL
MUST
BOTH
TOO
OH
HERE
THAT'S
MR
GOING
UNDER
ERM
I'M
EACH
HOWEVER
MIGHT
ANOTHER
YES
AGAIN
AGAINST
WHILE
PER
NEVER
FOUR
DOES
SOMETHING
SINCE
WHY
AWAY
REALLY
WENT
WITHIN
FIVE
WITHOUT
ALWAYS
