# Supplementary material for: Exploring translator’s style in children’s literature: A case study of Nicky Harman’s English translations of Huang Beijia’s two works
Source: PLoS One. 2026 Jun 2;21(6):e0350245. doi: 10.1371/journal.pone.0350245 (PMC13229296; doi:10.1371/journal.pone.0350245)
Supplement: S7 File — (ZIP) [file pone.0350245.s010.zip › data/original data/Flight of the Bumblebee (translated Englist text)/Chapter 1 mulberry tree mishap.txt]

Chapter 1
	By the end of May in 1938, the wheat in Huaxi Fields was golden, the mulberry trees were laden with dark purple berries, and the pomegranate trees were covered in red flowers.
	My little brother had been born and was four months old by then.
	My mother was badly malnourished during her pregnancy, and had had a terrible journey to Chengdu, so it wasn't surprising that my brother only weighed a pitiful two pounds and eight ounces at birth, no more than a kitten. He didn't even cry like a normal baby -he sounded wheezy. When Doctor Fan, who lived downstairs in Pomegranate Gardens, saw him for the first time in the maternity ward of the U…
	Luckily, the Fans had some American milk formula, which they gave my mother. Two tins of that and he began to grow in leaps and bounds. Within three months, he had turned into a beautiful chubby baby with little dimpled hands and arms, who gurgled with delight when anyone teased him.
	As I said, Doctor Fan was our downstairs neighbour. He was American, a Christian, and a professor of surgery at the West China Union University. He was a wonderful doctor. Top government officials and their families came all the way from Chongqing to consult him. His wife, Mary, taught piano at the Conservatory of Music of West China Union University. Every evening, we'd hear piano music flooding…
	But most of the time, the 'music' was more of a crashing and banging. That was when Mrs Fan's piano students were having their lessons. For a while, I was one of them. My mother used to frogmarch me to piano lessons, the reason being that I was such a restless, energetic kid, and my dad hoped that learning piano would smooth off some rough edges.
	The Fans had just one daughter, Sheona. She was blonde; with cherry-red lips and eyes like a Persian cat, with pupils that gleamed when she was out in the dark. We were the same age, in the same class at primary school, and we were best friends. When I went to catch fish in the stream, climbed trees to raid birds' nests, or slipped into the experimental fields at the Agricultural College to pick …
	I reckoned that the other reason why she was happy just to watch, was because she always wore a skirt. Skirts were no good for climbing trees because your knickers showed and that was embarrassing. Why did foreign girls always wear skirts? I never understood.
	But I never held it against her. She had her role. I had mine. Every performer needs an audience to cheer her on, after all.
	Back to my baby brother. At four months old, he still had no name because my dad was too busy to choose one. Once the institute arrived in Huaxi Fields, he was busy taking his students out on field trips. They co-organized the Crop Promotion Pilot Zone with the local government, set up farmers' associations and cooperatives, distributed the improved wheat and cotton varieties to the farmers, and …
	Kid was a delight by day but a nuisance at night. He would start to cry as soon as dusk fell, and wail inconsolably. My mother was always afraid he would disturb the neighbours, so she used to carry him round and round the room for night after night to keep him quiet. As Kid got chubbier, my mother got more haggard. She grew so sallow and thin that it seemed like a puff of wind might blow her awa…
	The Fans, housekeeper, Mrs Xing, was upset. 'Mrs Huang, you can't go on like this. It's not doing you any good,' she remonstrated with my mother.
	Mrs Xing was from Shanghai and although she had come to Chengdu with the family years before, she never gave up speaking Shanghainese. She probably didn't want to. Shanghai folk are famously proud of their dialect.
	Mum sighed, 'But what am I to do? I can't put him back inside me.'
	Mrs Xing thought a moment, then said, 'Write some prayers on strips of paper and stick them up. See if that works.'
	Mum was worried that my dad would think this was superstitious. 'Will it work?' she asked hesitantly. Mrs Xing took charge. 'We'll never know till we try,' she said.
	My mother, in some trepidation, asked my sister Shuya to write the strips for her. Shuya shook her head adamantly, her face full of scorn, and declared, 'It's just superstitious nonsense!'
	Whenever there was a family drama, I threw myself into the fray. 'Mum, I can write! I'll write them for you!' I offered eagerly. My sister glared at me. "You're so dumb!"
	I ignored her. All I wanted was to be involved. Relieved to have found a helper, Mum quickly gathered the writing materials - brush, ink, and a big piece of yellow paper which she cut into foot-long strips - and soon had everything ready for me. I followed her instructions and wrote in my wonky handwriting the same rhyme on each strip:
	'Heaven up there
Earth down here
We've got a cry-baby at home.
	Read this thrice, ye passers-by,
	And Kid will sleep soundly till dawn.'
	My older sister watched me scrawl and snorted in disgust, 'You never work for your tests in school and now look at you beavering away! And look how wonky your writing is. You should be ashamed of yourself!'
	I was happily engrossed in my calligraphy, and ignored her. She was competitive, I knew that. And she was dead jealous that our mother was paying me all this attention. But my mother was always indulgent to any one of us who did what she said.
	I wrote out ten strips. 'That should be enough." my mother said. I thought it was enough too. Ten times I'd written it! Now we had to stick them around outside in the hopes that some kind person would see one of them and stop long enough to read it aloud three times, so that Kid would sleep right through the next night and our mother would be saved.
	Mum made a bowl of flour paste so my little sister, Su, and I could go out and stick up the strips. Su could carry the bowl of glue and I found an old worn-out brush of my father's to paste it on with.
	Su and I sneaked along the deserted street, with the bowl of flour paste and the brush, half anxious, half guilty. We took a quick look to make sure no one was watching, and pasted a strip on the wall outside Pomegranate Gardens, then another on the corner of Lantern Alley. We pasted one at the back of Tingbi Teahouse. That was enough for the moment. I pulled Su out of sight, and we found some sh…
	We hung onto the tree trunk like geckos, our hearts in our mouths, not daring to take our eyes off the strips of paper, even to blink. After a while, a man in a long gown came bustling out of the teahouse, one hand clutching the hem of his jacket, the other clasping his belly. He looked like he was looking for a place to do a poo. He got to the corner of the street, looked up and saw our strip, s…
	Su was frantic. 'Sis, Sis!' she cried. 'He's torn it off and gone away with it! Go after him!'
	But there was no way I was going to catch him. He was scurrying faster than a rabbit. Besides, he was a big man. Even if I did catch him up, I wouldn't dare challenge him.
	I pretended not be concerned. I rapped Su over the head with the remaining strips and said, 'Let's go and find somewhere far away to paste them up.'
	'Far away, will there be someone who can read it three times?' she asked.
	Of course, I snapped back.
	Su was my little tail. She always stuck right behind me, no matter what craziness I was up to. We walked along Shaanxi Street, over the cobbles, past a store selling brooms and dustpans, straw mats and hats, then a dilapidated clan hall guarded by a stone lion with half its head missing, and an inn with brilliant red canna flowers around the door. There were a few houses with tiny yards here and …
	As we went past the inn with the canna flowers, it occurred to me that there must be guests coming and going, so I stopped, looked around, and then motioned to Su to hold the bowl up. I hurriedly dipped my brush in and slopped some paste on the gate, then pulled out a strip, unfolded it, and pressed it down onto the paste. 'Run!' I hissed, and pulled Su with me.
	But Su was quite little and besides, she had the bowl of paste in her hands. When I jerked her, she went flying, and so did the bowl. It broke into pieces on the cobbles and the grey-white paste slithered out all over the stones and in the gaps. It looked yucky, like snot.
	I was terrified that the inn-keeper would come out and catch us, so I yelled at her, "Why are you so clumsy?" Her little mouth turned down and I knew she was about to cry. I flung her off and marched away. She was so scared at being left behind, she scurried after me, snivelling, 'Far away there's no one...far away there's no one...'
	Poor little thing, she was only four, and had only just started kindergarten. I relented. 'Don't be such a pain! Just keep quiet, will you? If you keep quiet, I'll pick you some mulberries.'
	That hushed her up in no time, and she stopped snivelling. Her eyes were still teary but she stared around her eagerly. 'Where? Where are the mulberry trees?'
	I remembered my mother saying, 'You mustn't lie to a child. If you do, she won't believe any adult next time around.'
	So I let her into my secret: the mulberries were in the woods by the river. The tree was full of them, so many you couldn't count, ripe, purple berries, sweet enough to die for. Su listened to me entranced, lips parted, her baby teeth gleaming in the sun, big eyes staring, blinking as if she hardly dared believe me.
	It was true there were mulberries in the woods by the river, but we'd picked all the ones on the branches that were low enough for our short arms to reach.
	Every day when Sheona and I got out of school, we'd been going there and eating till our lips were purple. It got so that when we burped, we got a winey taste in our mouths. So there weren't any left for Su, that was for sure.
	But I'd said it now, so I couldn't take it back, could I? I told her there were mulberries, so there must be some.
	I took her by the hand and we went to the river. I put her on a knobbly old tree stump and told her to wait for me, not to move. Then I squinted upwards, my hand shielding my eyes, before I bent double and crashed into the undergrowth. I was praying fervently, Mulberry tree, bring them to me! Please God, let me find a few mulberries! It didn't matter if they were green and so unripe they made her…
	It was cosy and warm among the trees. Mottled sunlight filtered through the canopy, it was hot underfoot, and there was the dry smell of the earth, the whiff of rotting leaves, and the sharp scent of countless flowers and grasses. A black centipede boldly crawled onto my shoe, and there was a wasp as big as my thumb buzzing around the back of my neck. It didn't sting me, but it wouldn't go away e…
	I could hear Su whimpering, 'Sis! Sis!'
	'Coming!' I called. There was nothing for it. I'd have to climb the tree. I was good at climbing. There was no tree anywhere around our house that had beaten me yet. Besides, the mulberry tree had lots of leafy branches and a short trunk and rough bark. I'd be up at the top in no time at all. What I had to look out for was the ripe berries at the top. If I didn't take care, I'd bruise them and ge…
	I made my way up the trunk, carefully reached out, and picked seven or eight berries from the nearest branch, cradling them gently in the palm of my hand. I couldn't help myself. I began to drool with anticipation. My mouth opened and in one gulp, they were gone. They're Su's...Su's... I told myself firmly, and tried my utmost to keep my fist closed over the few I had left.
	Suddenly I heard a shriek from the edge of the wood, 'Daddy! Daddy!'
	My heart in my mouth, I propped myself against the trunk, and stood on tiptoe so I could peer through the branches.
	My dad hadn't been home for two or three weeks, and my mother was still waiting for his salary, so she could buy material to make us summer clothes. I saw two people coming along the road. The tall one was my dad. His clothes were covered in dust and he was wearing a pair of cloth shoes with holes in the toes. His hair was long and tangled, and looked like a bird's nest from where we were. If it …
	But who was the boy walking beside him? Why had I never seen him before? I guessed he was about my age, judging by his size. He only came up to my father's armpit. He was more ragged even than my dad, with half of one sleeve missing from his jacket and his trouser legs hanging over his ankles. He was barefoot, his feet black with filth, and he scuffed along kicking up dust with every step. He kep…
	Was he a beggar? My dad had once brought a beggar boy home, for my mother to feed him up. The trouble was, with five children in our family, there was no knowing where the next meal was coming from. We really didn't have anything to spare.
	I stood in the tree fork, making myself as tall as I could, and waved frantically towards the road. 'Dad! Dad!'
	My father stopped. He shielded his eyes and looked suspiciously towards the wood. The boy stopped too. He was looking down at the ground, completely uninterested, as if all this had nothing to do with him.
	Su was already running towards her daddy, her little arms outstretched, laughing and calling to him. Su adored our dad, because he was strong enough to swing her high in the air, something my mother couldn't do. I started to climb clown as quickly as I could, I was keen to grab hold of my dad's bag, sling it over my shoulder, and carry it home for him.
	But I still had a bunch of ripe mulberries in one hand, and didn't want to throw them away. So I had to come down with only one arm around the trunk, the other arm held high in the air, and I slid faster than I meant to. I felt a stabbing pain in my knee, as if I'd been stung by a wasp. I ignored it. My mother always said I was tougher than other little girls, though I never knew if that was prai…
	I hurtled towards the road, still clutching the berries. Su was already having a cuddle, her arms around Dad's neck as she giggled happily. Dad's bedroll had spewed dirty clothes onto the road. The boy stood behind the bags, shoulders drooping, looking dully at the sky, the ground, and the woods, anywhere but at us.
	I was a big girl, I'd had my eighth birthday, I was almost nine. I couldn't expect as many cuddles as Su, but I was just as happy as she was to see Dad come home. I acted very grownup and went over to pick up my dad's bags and bedroll. The boy still didn't turn his head. It was obviously deliberate. He must have been jealous that we three were so happy to see each other.
	'Orange!' my father suddenly yelped, 'look at your leg!'
	I looked down. My knee was a mess. I must have cut myself coming down the tree, and the wound looked deep. The blood was trickling down in a thin stream. It was bright red, like leeches had been sucking my blood. No wonder it didn't feel right when I was running. My knee felt stiff.
	Su was terrified at the sight of the blood and buried her head in the crook of Dad's neck. He tried to put her down so he could attend to me, but she wouldn't let go of him. She locked her legs around his waist and her arms around his neck, and stuck like a limpet.
	To be honest, even I was scared when I saw the blood pouring down my leg. I was afraid I'd get tetanus. Sheona had told me that if you got tetanus, you died. If I died, I wouldn't get any more mulberries next year.
	My father crouched down and tried to coax and scold Su into letting go. I stood there dumbly, just wishing I knew how to make the bleeding stop. In the middle of all this, the boy suddenly hurtled away. We saw him in a bit of scrubland back from the road, scrabbling around in the bushes until he found a plant, which he pulled up. He ran back to us, crouched clown in front of me, and stuffed the h…
	I was dumbstruck. I had no idea he was going to put spit on my leg. What a disgusting idea!
	But strangely enough, as soon as the stuff was stuck to my knee, the wound cooled down, and felt nice and slightly ticklish. The bleeding stopped, and I could flex my knee a little bit too. That was better.
	'Look, Dad, look!' I exclaimed.
	My father grinned at the boy and gave him the thumbs up. 'You're a good boy, Shen Tianlu!' he said.
	Ah-hah, so he had a name. He wasn't just a beggar boy who'd been tagging along after my dad.
	I was even more astonished by what happened next. Tianlu stood up, thought for a moment, then bent down in front of me, put his hands behind his back and grabbed me, and hoisted me firmly onto his back!
	'Let's go, Uncle,' was all he said.
	'Can you carry her?'
	'Sure.'
	'Let's go then.' And my father set off briskly, with his roll slung over his shoulder, and Su in his arms.
	Good heavens, Dad was letting this stranger carry me! How did he know I wasn't going to be kidnapped? This boy was strong too, even though he was only a tiny bit taller than me. He wasn't even puffing as he piggybacked me along.
	I was terrified as I lay on his back, the thoughts flashing through my mind. But I dared not move, let alone protest. On his back, I smelled the sweetish smell of his sweat in his neck. It really was sweet, to my surprise. In our textbooks, 'sweat' was always described as 'sour', but his neck smelled like sweet rice wine. There was something else strange: a child's hair is usually too slippery to…
	I had completely forgotten that I was still holding the mulberries. By the time we got home and I opened my fist, they were thoroughly squished, and the sticky juice had run all over my palm, outlining the creases in bright scarlet. It was quite a grisly sight.
