# Supplementary material for: Exploring translator’s style in children’s literature: A case study of Nicky Harman’s English translations of Huang Beijia’s two works
Source: PLoS One. 2026 Jun 2;21(6):e0350245. doi: 10.1371/journal.pone.0350245 (PMC13229296; doi:10.1371/journal.pone.0350245)
Supplement: S7 File — (ZIP) [file pone.0350245.s010.zip › data/original data/Flight of the Bumblebee (translated Englist text)/Chapter 10 The Flying Tigers.txt]

Chapter 10 The Flying Tigers
	We boarders normally went home at the weekend. After spending all week in our cramped and old-fashioned school, I was always desperate to get home, to see if the pomegranate tree in Pomegranate Gardens had fruit on it, whether Professor Mei's hybrid hens had laid double-yokers as he promised they would, and whether the canna flowers at the foot of the wall were out yet, so I could suck honey-swee…
	Shuya once wrote about me in a school essay: if, on any Saturday afternoon, you saw a girl with a sweaty face and wild hair, streaking like a goat along the dirt road through Huaxi Fields, 'it must be my little sister'.
	I wasn't going to let her get away with that. It was only one and a half kilometres from school to home. Even if I was running, I wouldn't break a sweat.
	'You don't know anything,' Shuya retorted. 'Exaggeration is a rhetorical technique! No wonder you get such bad marks in your Chinese tests.'
	I could never get the better of Shuya. She always knew how to wind me up. 'You'll never get a boyfriend. Your tongue's too sharp,' I hissed.
	One Saturday, I charged into the courtyard, took the stairs two at a time, and ran along the walkway to our front door. Su was always the first to come and open up. I always shouted at her, 'Don't come near me!'
	Su stood and watched as I took off every stitch of clothing I was wearing, carefully checking every seam and every wrinkle to make sure there weren't any bedbugs hiding inside. That was Mum's rule. We'd had an outbreak of bedbugs in the school dormitory. The caretaker tried every which way to kill them, though she never completely succeeded in getting rid of them. Mum was so afraid that I'd bring…
	Finally, I could go in. The first thing was to eat. Mum always put something to one side especially for me - a bowl of liangfen noodles or two baba cakes or, if there was nothing else, a bowl of brown sugar water, which was always comforting. Su and Kid used to watch goggle-eyed, but my mother was sorry for me because I boarded at school, and she was convinced that I wasn't getting enough to eat …
	Once I'd eaten and drunk, I wiped my mouth and went downstairs to find Sheona. Tianlu wanted to listen to 'Flight of the Bumblebee', and I was still upset that I hadn't been able to play it. I wanted to see how Sheona got her fingers up to speed.
	I heard someone playing the piano in the Fans' living room. It didn't sound like Sheona - her playing was graceful and fluid, proficient but a bit laidback. It made me think of dragonflies skimming the surface of a pond. As Mrs Fan would say, it had no soul.
	It wasn't Mrs Fan playing either. She made the piano sound like a rushing, raging torrent. This person sounded a bit rusty, and there were some wrong chords, but there was strength there - I could see those hands thumping the keys.
	I did not want to disturb whoever it was, so I tiptoed past the window. I had just poked my head through the front door when Sheona spotted me and exclaimed, 'Orange, Orange, come in!'
	I stood in the doorway of the piano room: the piano-player was someone I'd never seen before, a good-looking young guy in his mid-twenties, with blue eyes like Slieona's, a thin face, a prominent nose, and a scattering of brown freckles on either side. He had a wide mouth and when he smiled, it stretched almost from ear to ear, revealing two even rows of shiny white teeth.
	Sheona happily pulled me over to the piano. 'Let me introduce you to my cousin, Mark, he's a Flying Tiger fighter pilot. He's on leave from Kunming and he's come to visit us!'
	What? A Flying Tiger fighter pilot! My eyes nearly popped out of my head. Chennault's Flying Tigers had been in the newspapers countless times because of their impressive contribution to China's war effort. They'd been fighting heroic battles against Japanese planes in the skies above China.
	I was so dumbstruck that I even forgot to say hello to the hero. I could only gawp at his blonde hair, blue eyes and wide chin. He had on a tatty sheepskin jacket, which seemed to be fighting a battle to hold his bulging muscles in, and baggy trousers, and scuffed leather shoes. I'd always thought that the Flying Tigers were half-human and half-god, or at least super-strong like King Kong, capabl…
	Mark was the perfect gentleman. He got up and came over to me, his hand outstretched.
	'Pleased to meet you, Miss Orange,' he said.
	How did he know my name?
	Feeling slightly dizzy, I reached out my own hand. His hand was huge. There was a dense brown fuzz on the back, and his palm was fleshy and calloused, like a bear's paw. It swallowed mine whole, along with my wrist, which looked doll-like by comparison. He must have been afraid of doing me an injury by squeezing, because he let go straightaway.
	He said something, smiled and shrugged.
	I felt really freaked out. I hadn't a clue what he was saying. His accent was so thick.
	Sheona put me out of my misery. 'He says he already knows who you are, from my letters,' she whispered in my ear.
	I must have looked dazed still, because she added, 'I talk about you every time I write to him.' I immediately began to wonder how Sheona described me to him. Did she say I was a tomboy, and climbed trees to pick mulberries, and jumped in the river to collect freshwater mussels, and came home on Saturday with bedbugs?
	The thought made my face burn. I couldn't stay a minute longer. I turned and fled, clattering back up the stairs to our flat.
	Tianlu was on the walkway, wringing out the wet laundry for Mum. Sudsy water trickled over the floor bricks, the tiny bubbles catching the light. 'Sheona's got a visitor,' I gasped. 'He's a Flying Tiger!'
	'Eh?' Tianlu stood with the clothes in his arms, completely gobsmacked. 'Really? You mean, one of Chennault's Flying Tigers?'
	He stared at me for a full five seconds, then threw the wet laundry into the basket and was down the stairs in leaps and bounds. Then he stopped. He walked slowly up the stairs again and peered over the balcony. 'You can't see from here,' I told him. 'He's inside the Fans' house.'
	'So what can I do?' said Tianlu. I'm not a kid anymore. I can't just run over and hang around in the doorway.'
	'No problem,' I said and tugged his sleeve. 'Come over with me.'
	He pulled away. 'No, that's no good. Girls can stand around and gossip, but boys can't do stuff like that.'
	I hated when he talked about girls do this and boys do that. I was about to thump him when I saw Su watching us curiously. I spared him my fist but not the tongue-lashing. 'Tianlu, I'm like a roundworm in your gut. You can't hide from me. I know you want to see the pilot because you want to join the air force and fight in the sky.'
	'How do you know?' he asked flustered.
	'You love planes. You've got lots of pictures of planes in your schoolbag. I've seen them.'
	'You've been snooping in my bag!' He was angry and flustered.
	'Admit it, I'm right, aren't I?'
	He looked at our open door and waved at me to shut up. 'Don't talk rubbish, and don't let Mum hear!'
	But Tianlu got to meet his hero in the end. He was still standing on the walkway when, a moment later, Mark appeared with badminton rackets and a shuttlecock. In the middle of the courtyard, he bent down and drew a line in the dirt, and started a game with Sheona. His huge hands were really scary - they made the racket and shuttlecock look like toys. He took off his jacket and played in his army …
	Tianlu was peering over the railing, looking down intently. The look on his face was both solemn and respectful. I reckon that, given half a chance, he would have cheerfully offered to become the shuttlecock and dance on Mark's racket.
	Sheona was no match for Mark. She laughed and screeched and only lasted ten minutes. Then she dropped the racket, and bent down to catch her breath. Then her mother took a turn, and Uncle Fan stood watching with a smile on his face and a pipe in his mouth. Mrs Fan's technique was a bit better, and her serves were on the mark. But she stood stock still, too plump and heavy to put on a spurt when s…
	I poked Tianlu in the arm and said, 'Go on! Go and play! You're way better than Sheona.'
	He jumped backwards and went scarlet in the face.
	'You're a coward,' I taunted him.
	He nodded miserably, looking ashamed of himself. What a sight!
	The next day was Sunday, and Sheona went house-to-house first thing in the morning to invite everyone to dinner that evening: her mother wanted to lay on a Chinese-style party for Mark.
	We children went crazy with excitement. The adults immediately started to make preparations, with every family figuring out how to make their best dish. My mother was going to make egg dumplings. Her recipe took twenty eggs! She sent Kejun on his bike to a market five kilometres away to buy pork. Then Shuya and I got busy helping Mum. We worked all afternoon and when we finished, we laid the glea…
	Professor Mei killed two of his precious hens and the family cooked a big pot of red-braised chicken. The birds were the hybrid offspring of his Rhode Island Reds. They were really good layers, and we were used to hearing their cheerful clucking in the courtyard all day long. I don't know how he could bear to kill them.
	Uncle Tao's family provided a big basket of Sichuan cold noodles flavoured with shredded cucumber, chopped egg yolks, grated carrots, peppercorns, and shiny peppers, in a medley of green, bright yellow, orange, and red. Mrs Tao was from Chongqing, and her cold noodles were very good, but she rarely got a chance to show off her prowess these days because white flour was so hard to come by.
	Sheona's mother was not a cook. They even had to ask my mother to help them with pickling their cabbage every year. But Mrs Fan had a stock of tinned food she had managed to get hold of somehow - tinned pork, beef, haricot beans, and jam. She even conjured up two bottles of Scotch whiskey.
	Tianlu worked the hardest of all of us. As soon as he heard about the dinner, he started running up and downstairs helping in any way he could. He sprinkled the water over the courtyard and swept it, killed the hens for the professor, rustled up tables and benches, arranged them for a cold buffet in the courtyard, and laid them with bowls and chopsticks borrowed from every family. Shuya told him …
	It was an unusually bright moonlit night, with a gentle breeze that wafted the scent of the osmanthus trees over the wall to us. My dad and Professor Tao sat over their drinks discussing the war as usual. My dad tentatively asked Mark about American participation in the war now that the Japanese had attacked Pearl Harbor, but Mark shrugged, blushed, and said he wasn't sure how to explain it. Ther…
	Tianlu was finding it hard to follow too, but he was straining his ears, his eyes fixed on Mark's mouth, as if he could actually swallow down the words. His eyes shone brighter that evening than I'd ever seen them before, and even his forehead, nose and teeth glowed golden in the moonlight.
	After dinner, everyone was still in high spirits, and there was a sing-a-long. In those days, everyone used to sing, it was a favourite pastime, no matter whether you were happy or sad. The profs led off with 'China Must be Strong' and then tackled the challenging heights of the drinking song from Verdi's opera La Traviata. Then we children sang 'Two Old Tigers' (to the tune of Frere Jacques) and…
	Then Tianlu organized a group of us to clear up, wash the bowls and chopsticks, and return them to their owners. Then the tables and benches were taken in, and the courtyard was swept clean.
	By then it was late at night. I was almost asleep on my feet, but Tianlu was still fired up. Before we went upstairs, he told me mysteriously that he had something to show me.
	'I'll give you a prize if you guess what this is,' he said with a cocky smile.
	I was not in the mood for guessing games. I was yawning my head off, and my brain was one big fug.
	He looked disappointed at my dopiness, but he still pulled a scrap of paper out of his pocket and opened it. There was something scrawled on it in English.
	'Mark's given me the address of his base. He says I can write to him!'
	That woke me up. I yelled with excitement and flung my arms around his neck, nearly sending him flying. He forgot his new-found reserve with me, and grabbed me round the waist and waltzed me round the yard. He put me down and said very earnestly, 'Orange, we'll both write to him. You write a letter and I'll write a letter, and then we'll go and post them together.'
	'I guess we'll have to write in English. I don't think Mark understands Chinese, does he?' I said.
	'Sure.'
	'I don't write English very well.'
	'Nor do I, but we can help each other.'
	Ah, so Tianlu was only getting me involved because he was scared to do it on his own.
	But no matter. I would work really hard at my English so that I could write to Flying Tiger Mark. This was going to be a big deal for both Tianlu and me.
