# Supplementary material for: Exploring translator’s style in children’s literature: A case study of Nicky Harman’s English translations of Huang Beijia’s two works
Source: PLoS One. 2026 Jun 2;21(6):e0350245. doi: 10.1371/journal.pone.0350245 (PMC13229296; doi:10.1371/journal.pone.0350245)
Supplement: S7 File — (ZIP) [file pone.0350245.s010.zip › data/original data/Flight of the Bumblebee (translated Englist text)/Chapter 11 Shuya Leaves Home.txt]

	Chapter 11 Shuya Leaves Home
	Before the winter vacation, we had our last tests of the school year. On the day of the Chinese test, I got diarrhea - I must have eaten something that disagreed with me. I had to go to the toilet twice during the test, which used up a lot of time. I must surely have messed that up, I thought; I had no chance of passing. According to the school regulations, if you failed one-third of the work, yo…
	I was on tenterhooks for two days while we waited for the results. There were no more classes to keep me in school, but I didn't dare go home.
	The results went up on the morning of the third day, pasted on the wall at the far end of the assembly room. It was an enormous sheet of white paper with the names of every student in the school and, below them, our marks in each subject in red or black pen. The red marks were the fails. You could see your name from a distance and if there were a lot of red numbers underneath, there was no point …
	I squeezed through, my heart hammering, dreading what I was going to see. I screwed my eyes into slits and squinted, terrified that all those red numbers were going to leap off the paper and stab me in the eye. I felt like I was going to faint.
	I'd failed my Chinese test. But I'd done much better than I expected in all my other subjects. There was the row of numbers: black, black, black. I had even done well in maths, the subject I was most worried about.
	The Chinese teacher called me to her office. She could not understand how I had managed to mess the test up. She was a woman in her forties, a spinster, with a long face and long legs, who strode along swinging her arms like a man. She wore her hair pinned in a crown braid on top of her head. Not a single stray hair escaped from morning till night.
	'Orange, this is terrible. However did this happen?' she said reproachfully. 'You're the class representative!'
	I hung my head and blurted out what had happened. I don't know if she believed it or not, or just wanted to believe it, but her expression softened, and she even sounded sympathetic. 'Silly girl, why didn't you tell anyone?'
	Probably because I wasn't sure I'd failed until the results came out, I thought to myself.
	She looked stern again. 'Well, just this once we'll let it go. If it happens again, even the Almighty won't be able to save you.'
	I smiled inwardly. The Almighty certainly would not be saving a 'silly girl' like me a second time, and I did not want his help. I had failed once, but it would never happen again. I had some self-respect.
	Clutching my school report, I hurried home in high spirits. As I went up the stairs to our flat, I heard my sister and mother arguing. It turned out that my sister wanted to sign up for the Sichuan Women's Battlefield Corps during the winter holidays. They would start from Chengdu and go along the Sichuan-Shaanxi Highway to Xixiang county on the Hanshui River where there was a field hospital whic…
	My mother was chopping pickled vegetables on the chopping board and shouting at my sister, 'You really are a fool, and a troublemaker! The women in the Corps are all college students. You're only a kid in school, what are you playing at?'
	On the other side of the table, Shuya shouted back, 'Don't call me a kid! Orange and Su are kids, I'm not! I'm in senior high school! I'm seventeen!'
	'Senior high school is still school, not university!'
	'Right, so you tell me, when the Japanese kill the Chinese, do they only get college students and not high-schoolers?'
	Silence.
	'The government's called on the whole population to fight the Japanese, Dad told you that, and so did Kejun!'
	Silence.
	'Mum, the whole population. And that includes high-schoolers and college students. We all have a responsibility. And anyone who stands in our way is an enemy of the people!'
	Mum was defeated. The way Shuya put it, it would be an outrage not to allow her to go and do propaganda work.
	I wanted to go and see the world too. I asked Shuya if the Corps accepted junior high school students.
	She smirked at me. 'And how old are you?'
	'You know how old I am. I'm going to be twelve after the New Year.'
	'The youngest member of the Corps is fifteen. No one's going to accept a twelve-year-old, are they?' Shuya said scornfully.
	Fine, so they won't. But why did she have to be so cutting? I was indignant. I waited till she was packing her bags and stole the tin of face cream that she had stuffed into one sock, and hid it under the mattress. I imagined the cold and the freezing winds in the countryside. With no face cream, she'd come back with a face as wrinkled as a dried persimmon.
	Shuya left, brimming with enthusiasm. For the first two days, Mum was still grumbling at my dad for not putting his foot down, and letting Shuya go, just like that, but then she let it drop. To tell the truth, there were so many of us, the housework was never-ending, and Mum was exhausted. It was simply impossible for her to tuck every one of her children under her wings and protect us.
	The next day, Sheona turned up in a brightly-patterned Chinese-style padded jacket. 'Orange! Hey, I've got something interesting that I can put your name forward for.'
	'Eh?' I put down the paper plane I was folding for Kid.
	'Huaxi Civil Aid Corps. Have you heard of it? Join it with me, then we can be together.'
	I never really expected anyone to accept a kid of my age. I was so excited that I almost cried. But when I got there, I discovered that the corps was made up of women and girls who went to Sheona's church. They were nice enough, but everything was Jesus this and Jesus that, and I couldn't stand all the prayers and Bible readings.
	'You never told me it was all church-goers,' I complained to Sheona.
	'That doesn't matter!' she said carelessly. 'It's all in aid of the anti-Japanese War effort, anyway.'
	She was right, of course. And beggars couldn't be choosers.
	We got together in the church every afternoon to sew jackets for soldiers, stitch soles on cloth shoes, and make simple cloth bags for carrying schoolbooks, dried food, and needles and thread. It was very well organized, with all the work shared out in an orderly way: some cut fabric, some padded jackets with cotton waste, others sewed seams or sewed on buttons; everyone did something different. …
	I went home and told my mother, who was suitably amazed. 'Is it easy to use?' she asked. I solemnly promised to take her to the church to see it one day.
	I swore to Sheona that I would learn to use a sewing machine.
	She smiled and said nothing, perhaps not wanting to discourage me. When I had nothing else to do, I would hang around by the machine to watch how it was threaded and how the cloth was pushed through. Once, the old lady who was working the machine went out to go to the toilet. Without a moment's thought, I sat myself down and stepped on the treadle. There was a clunk, and the needle broke. I went …
	When Tianlu wrote to Mark, I begged him to ask if the Flying Tigers could get hold of a box of sewing machine needles. A long time later, we received a small package from Yunnan - needles! I was ecstatic. I took them around to Sheona's house and asked her to pass them on to the old seamstress in the church.
	Instead of learning how to use the sewing machine, I was assigned to do embroidery with Sheona. Back then, we used to embroider a rousing slogan on any garments sent to the front line, like, 'Bravely kill the enemy!', or 'Long live patriotism!' to show we were cheering them on. The supervisor at the church reckoned that girls had good eyes and deft fingers, but were not strong enough to stitch so…
	But I hated embroidery. After half an hour, my head was swimming and my bum was sore. I couldn't stop fidgeting. Sheona's characters were neat and clear; mine were wonky, as if a bug was crawling across the jacket. Sister Wu, the head of our embroidery team, took me off the job and put me on ironing duties. The jackets with embroidery ended up quite wrinkled, which spoiled the effect, so they had…
	Once someone donated a bolt of heavyweight satin, ice-blue in colour. It was so soft, absolutely gorgeous. It was clearly not suitable for making front­line supplies but no one could agree on what to use it for. Then I had a bright idea. Why didn't we use it to make purses and tobacco pouches, sell them in the market, and use the money to buy cotton cloth?
	The ladies called me a 'clever little thing'. Some of the more skillful seamstresses immediately set to, scissoring, stitching and embroidering, and in no time at all, they had produced a pile of pretty purses and tobacco pouches.
	But I soon regretted my stupid idea, because the task of selling them in the market landed on us - me, Sheona and a couple of smaller children. The view of the church ladies was that children were appealing, and could sell things for a good cause, while no one would bother to buy them from adults.
	What could I say? I'd dug myself into that hole.
	There was a very cold snap after New Year. The sun was as pallid as an unrisen flatbread, and the sogon grass shrank into the gaps between the roof tiles. The road surfaces froze at night and thawed by day, so the potholes were full of icy mud. No one went outdoors unless they had to - porters, sedan chair bearers, and men and women with baskets on their backs or pushing barrows. People selling N…
	We four set off, our heads swathed in scarves, wrapped up in our padded jackets, trousers, and cloth shoes, each of us carrying a small basket. We walked up one street and down the next, holding out our baskets with their pretty knick-knacks, but we were too embarrassed to shout out, or even look any anyone in the eyes. Once, I plucked up courage to tug the sleeve of a passerby and ask, in a path…
	I had never in my life been so insulted.
	Sheona had an even worse time. She failed to sell anything. In fact, she was treated like an object of curiosity by country folk who had never seen a foreigner. As soon as they saw her, the porters and carters pointed, and poked her, and she was followed by a crowd of snot-nosed kids, who threw dirt at her and shrieked, 'Look, a foreign girl! A foreign girl!'
	Sheona, however, kept her cool, perhaps because she was used to being stared at, or because Christians were taught to be forbearing. The next time she went out, she braided her blonde hair and stuffed the plait firmly inside her headscarf. She wore a mask to try and hide her high nose and pale skin, but that did not work either. It actually attracted more curiosity than her western face. People g…
	Sheona was really down in the dumps by now. She took off her mask and stuffed it into the basket. Then she said, almost in tears, 'Orange, you and I had better go separately, otherwise you won't be able to sell a single purse.'
	'But if I do that, I'll have the two little ones as well, and I'll be worrying about them, so I still won't sell anything,' I said.
	We went back home, Sheona and I, and sat looking gloomy. We poked around in the baskets at all the little bags. We dare not go back to the church to tell them that we hadn't sold a single bag. It was too embarrassing. We felt bad for the frontline soldiers too.
	The room on the other side of the partition was the boys' room. My brother was not there but the door was open and I could see Tianlu running in and out, busy doing something. First, he fetched a pile of old newspapers from my dad's desk and then we heard him grinding ink. After he had finished that, it sounded like he was folding and cutting paper, and then the smell of fresh ink wafted out.
	It was quiet again. There was something about the business of grinding ink and writing characters that was very soothing.
	Sheona said quietly, 'Tianlu is so different from Kejun and Shuya.'
	'Not surprising,' I said. 'He's not family.' Sheona pressed even closely and whispered in my ear, 'Don't you think he's very, very nice to you?'
	I jumped to my feet and pushed her down onto the bed. We rolled around like puppies and laughed until we could hardly draw breath.
	A few minutes later, Tianlu appeared in the doorway. He knocked and asked nicely, 'Orange and Sheona, could you come and look at this?'
	We scrambled off the bed and dashed next door. On the bed, four big sheets of newspaper were laid out. Each had one big character written on it in elegant calligraphy. The black ink was still shiny and wet. The four sheets together read, 'War Effort Charity Sale'. There were also two long narrow strips of newspaper, like traditional couplets, with more writing: 'For every bag you buy, we can make…
	It turned out that my mother had been worried about us going to the market, and so she asked Tianlu to follow and keep an eye on us in case there was trouble. Tianlu had tagged along twice, and quickly realized that we had no chance of selling anything. So he'd made these banners for us, so we could set up a stall in the market. His idea was that we should make it plain from the start that we wer…
	'You always have to explain the reason,' he said. 'That's the way to get results.' We nodded enthusiastically, so overcome with admiration that we couldn't think of anything to say.
	He picked at the ink stains on his fingers, looking shy. 'I haven't written it very well. I hope it'll do,' he said.
	'It's brilliant!' we chorused.
	I wondered why I had never realized before just how resourceful Tianlu was. He didn't say much, but he didn't miss a trick. And he was very thoughtful.
	We were all fired up by now, but it was getting late, so the charity sale would have to wait until the next day.
	I was like a cat on hot bricks all evening, trying to work out how much money we could make on the bags. I kept doing the sums on my fingers, until eventually I fell asleep over them.
	As soon as it got light, my mother woke me. Outside, a pale mist shrouded Pomegranate Gardens. It looked as if the pomegranate tree was wrapped in white gauze, and the trees and river in the distance were hardly visible. Mum must have seen how nervous we were and said cheerfully, 'Don't worry, an early mist means a fine day.'
	Sure enough, by the time we'd had breakfast, and Mum had made a steaming hot bowl of paste to take with us, the mist had gone, a wintry sun was shining, making everything glitter, and it looked as though a rare warm day was in store.
	Our little band set off in great spirits. Tianlu led the way, carrying a small square table made of bamboo, our main 'prop'. I came behind, holding the banners in one hand and the bowl of paste in the other. Sheona was nicely balanced, with the two baskets, hers and mine, one on each side. Tagging along right at the back was Su. She had insisted on coming, and had begged so pathetically that I ag…
	Tianlu was carrying the table on his head. It was quite a long way and the table must have been heavy because we hadn't gone far when his neck began to wobble. We rapidly made a decision and unloaded our stuff by the side of the road. First we found a suitable bit of wall and then I, as the lightest, stood on the table, brushed the paste on the wall, and stuck up the four big characters one next …
	Tianlu was absolutely right. Laying everything out nicely created a sense of occasion, completely different from before. People kept coming to read the words on the couplets aloud, and admired them. Some of the stall­holders asked how much the bags were. They seemed to feel they were expensive, but after some thought, they generally took a satin purse or tobacco pouch and dropped a bit of money i…
	The pagoda of bags on the table shrank, then collapsed into a square pagoda base.
	Around noon, we heard a clip-clopping of horses' hooves coming from the main road. We all looked up and saw an officer in uniform sitting ramrod straight, his orderly leading the horse by the reins, coming straight towards us. As they passed our table, the officer reined in his horse and his eyes swept over our display. Then he reached down and picked up a pouch, weighed it in his hand, and nodde…
	'Well done, kids!' he said. We bowed respectfully, our hands at our sides, flushed with excitement.
	He bent over and whispered to his orderly, who opened a briefcase he was carrying, carefully counted out ten bank notes, saluted us with a click of his heels, and then fed the money, note by note, into the cashbox.
	We started stupidly at him, and no one remembered to say thank you. Then the officer rode away with a smile, the sound of the horse's hooves growing fainter until they all vanished from sight at the end of the road. Sheona pulled herself together and exclaimed, 'Orange, a hundred yuan!'
	Su was thrilled. 'Sis, a hundred yuan!' she echoed.
	We three girls shrieked and bounced up and down with excitement, then spun around like spinning tops.
	A few days afterwards, we had sold everything and in a burst of enthusiasm were preparing for the next round of fund-raising activities, when Tianlu suddenly came running in. 'Hey, do you know who he was, the man who bought our purse that day?'
	'Who?' I asked.
	'I checked the newspaper! General Deng Lixiang's just been in Chengdu, giving a lecture in the university. It must have been him, General Deng. He fought in the Battle of Changsha. He's a famous war hero!'
	It was the middle of winter and Tianlu had a drop hanging from the end of his nose, and was stamping his feet from the cold. But he was wild with excitement, and full of regret that he'd missed a fantastic chance to tell the General how much he admired him.
	'Orange, Orange, that was General Deng!' he exclaimed,
	'Right, General Deng.'
	'The war hero,' he repeated.
	'Right, the war hero.'
	He chewed his lip, apparently deep in thought.
	Suddenly, I thought of a question. 'Tianlu, who do you think he gave the purse to, his wife, or his daughter?'
	Tianlu looked at me as if he'd never understand how girls' minds worked. How could I be jumping from something so serious to a bit of gossip? He sighed and looked disappointed in me. 'Orange, when will you grow up?'
	In my opinion, I'd already grown up, and could do anything. The Huaxi Civil Aid Corps ladies regarded Sheona and me as their charity sales experts. In their view, we were capable, intelligent, resourceful, and reliable. Lately, we had started to sell calligraphy brush caps made of brass cartridge cases, and rag dolls made of scraps of material, and pipes artistically whittled from bits of tree ro…
	But I had no intention of opening a shop. That was not what my parents had sent me to a private girls' school for.
	That winter holiday, while we were immersed in fund-raising events, Shuya was still away, involved in a different kind of war work. Apparently, she and her corps had marched through Moon Gorge (which was rugged and hard-going) all the way to the border with southern Shaanxi province. This was wild, lawless country where Shuya and the other women did not understand the dialect or the customs. It h…
Kejun leaned over and patted her arm. 'Relax, China still has our generation, and we're ready to throw ourselves into the fray and destroy the Japanese.'
Tianlu backed him up. 'Kejun's right, it's our duty as Chinese to sacrifice ourselves for our country.'
	I listened, my heart beating fast. Kejun and Tianlu's words and the expressions on their faces were so determined that they sent a scary shiver down my spine.
	I didn't say anything, but deep inside, I felt horribly apprehensive.
