# Supplementary material for: Exploring translator’s style in children’s literature: A case study of Nicky Harman’s English translations of Huang Beijia’s two works
Source: PLoS One. 2026 Jun 2;21(6):e0350245. doi: 10.1371/journal.pone.0350245 (PMC13229296; doi:10.1371/journal.pone.0350245)
Supplement: S7 File — (ZIP) [file pone.0350245.s010.zip › data/original data/Flight of the Bumblebee (translated Englist text)/Chapter 12 A Qirl in Love.txt]

Chapter 12 A Qirl in Love
	On Saturday afternoon, I went home as usual, carrying a small bag which contained a few dirty clothes and a book of English poems. I never used to take dirty clothes home, because I knew my mother had more than enough work to do, and as a junior high school student I should be looking after myself. But, a few days before, we'd had a very cold snap again, and the pipes froze and then burst. The co…
	I wasn't at all sure why I was making all this effort for Tianlu. It was weird, because I used to find him so annoying when I was a kid.
	We'd had the first month of Chinese New Year, and the smell of spring was in the air. Wild flowers were beginning to come out - bright yellow sprigs and clumps of them, clothing the arid winter earth, and brightening everyone's mood. Along with the flowers came the bees, and little white butterflies, and the birds hopped and fluttered cheerfully, and filled the trees with their chirping and chatt…
	As I walked, I watched the bees flying up and down the road and thought of the piano piece, 'Flight of the Bumblebee'. I suddenly had a eureka moment: when bees flew, it was different from the way butterflies flitted. Their wings vibrated faster, their movements were more defined, focussed, and fiercer. All that should be matched in the music too. When you were playing, it should be like so...lik…
	I got excited just thinking about it! I slung my bag onto my back, freeing up my hands, completely focussed on spreading all ten fingers over this imaginary keyboard. My arm whooshed to the left, then whooshed to the right again. They ran down the scale. An arpeggio. Touch a key, raise a finger. A lighter touch on the black keys - that was better. I had to convey the feeling of a bee swooping to …
	Suddenly, there was a loud laugh from behind me. This mad cackle burst out, like wind chimes shaking uncontrollably in a gale.
	I whirled around, to see Shuya a dozen metres behind me, rocking with laughter. I was furious, and embarrassed too. I was angry that she had been trailing me silently all that time, pleased as punch, watching me make an ass of myself. If she hadn't been walking along with a boy, and if she hadn't had her hand around his shoulder, I would have got into a fight with her rightaway.
	Good heavens, was this her boyfriend? Was Shuya in love?
	I ignored my sister's smirks and took a good look at him. What a handsome guy! I may have been a messy, devil-may-care little squit of a schoolgirl, but even I could tell that. He was medium height and wore a black Sun Yat-Sen jacket with a stand-up collar and a gray plaid scarf around his neck. Slung over his shoulder, he had a soft leather schoolbag. He was pale, and his gaunt features made him…
	In short, this boy was not a macho type like Kejun. His good looks reminded me of a pond in midsummer, cool, clear, soft, and smelling of water weeds and lotus leaves.
	For a moment, I was stunned. Then I turned and took off for home. I was going to report this to Mum.
	Shuya called after me, 'Orange!' But I ignored her. I took the stairs in leaps and bounds and rushed in and yelled at my mother, 'It's incredible! I saw him!'
	My mother was startled. 'What? What's incredible? And why all this shouting? Will you never learn to behave like a proper girl?'
	I bent over, my hands on my knees, and tried to get my breath back and my words in some sort of sensible order.
	Mum rubbed my back sympathetically, then smoothed down my hair, all the while admonishing me. 'Take your time, there's no hurry.'
	Eventually, I stuttered out, 'Mum, did you know Shuya's courting?'
	She looked at me for a long moment, then laughed, 'That's a big word for a little girl, "courting"!'
'Mum! If she's courting, she might leave us!'
	She smiled. 'But the two of you have been sworn enemies all your lives! Wouldn't you be happy if she goes away?'
	What did she mean? I was beginning to get annoyed with her for being dopey. Then, after a moment's thought, I came to a different conclusion. Mum had not been surprised. It could only mean one thing - she already knew.
	'Mum!' I was aggrieved that she hadn't told me.
	She reached out and mussed my hair. 'You're a good girl to come and tell me, Orange. You're always on my side. Now you can tell me what you think of him. What's he like?'
	'He's OK. He has nice eyes.'
	My mother burst out laughing. 'You're still such a baby! And what else is good about him?'
	I thought for a moment. 'He's more polite than Shuya.'
	'Well, that's something.'
	'She had her arm on his shoulder. She must really like him!'
	'Mind what you're saying! Don't talk like that to anyone else!'
	'Really! I've never seen her with such a big smile on her face.'
	'I told you to mind what you're saying. You're to keep your mouth shut outside this house, understand?'
	Fine, if she wouldn't let me talk, then I wouldn't. I hadn't seen anything anyway. I shut my eyes and conjured up the boy in my mind. Yup, he was a good-looker, just right for my pretty sister.
	Pretty soon my dad knew too, but not from me. It was my mother who told him. Dad had a different way of looking at it. He didn't ask what he looked like. He was only bothered about the boy's family background and his education. Shuya said that his name was Cheng Yusheng, and he was a first-year student at West China Union University School of Medicine. She'd met him when she was away with the Sic…
	My dad listened silently. He said nothing, not even 'oh' or 'good'. Mum gave Shuya encouraging looks, urging her to say more, but there was no response from Dad. My sister had no idea what he was thinking and lapsed into silence.
	Why was Dad being so silent? Did he approve or not? I felt anxious too, and just for once, I felt a smidgin of sympathy for Shuya.
	The days flew by, and in no time at all, it was the Tomb-Sweeping Day again. The school gave us three days' holiday. Cheng Yusheng invited Shuya to go and stay with them. He dangled the prospect of horse-riding in front of her.
	'What do you think?' Shuya asked Mum when she got home.
	Mum sat my little brother down on the walkway, and tied an old bed sheet around his neck. Then she bent over, and started cutting his hair. 'It's up to you to decide,' she said.
	It was obvious that Mum was against the idea, but didn't want to put her foot down. She wanted Shuya to work it out for herself. Grownups were so tricky!
	Shuya wanted to go, but she didn't dare to go against Mum, so she turned to Dad for help. I thought my dad would turn her down flat, but he put down the current affairs magazine he was reading, and to our astonishment, said, 'Alright, go and see. It wouldn't be a bad thing if you spent a bit more time together.' My mother was still on the walkway, but she overheard and came rushing in, still with…
	My dad calmly explained to Mum, 'Nowadays, we have to take free love and free marriage seriously. When a couple are courting, it's only by spending time together that they really get to know each other. Shuya is a high school student and Yusheng is at college. They're both mature and educated young people. Are you worried that they won't be able to practice self-control?'
	My mother insisted, 'Shuya is still a child until she leaves for university. I'd be very worried if she went.'
My dad thought for a moment, then offered a compromise. 'Orange can go with her.'
	I'd been skulking in a corner of the room eavesdropping, and when he said that, it was like an apple fell out of the tree and serendipitously landed on my head. 'Wow!' I exclaimed, and rushed over and gave him a hug and a big kiss on the top of his head.
	Shuya frowned at me in disgust. From her glare, it was obvious she was dead against the idea. I ignored her. She wouldn't dare disobey my father, would she?
	Before we went to sleep that night, Dad sat my sister down for a talk. I caught a few words. 'For girls nowadays, marriage matters but a career matters too... it's all right to have a boyfriend, but don't rush into a lifetime commitment...in another year you'll be going to college...' It all seemed very distant to me. I listened for a while but I was tired, and soon I was fast asleep.
	The next day, Cheng Yusheng picked us up to take us both to his home. It was a dozen kilometres away, and we left after breakfast. We strolled along in the spring sunshine, in no particular hurry, looking at all the wildflowers and the bees buzzing excitedly over them, stopping to drink the water which Yusheng provided when we were thirsty. It was still morning when we arrived in the pastureland.…
	Yusheng's father had gone with the horse caravan to Tengchong in Yunnan because he needed to collect an important consignment, and they didn't know when he would be back. His mother was a plump, kindly woman. She wore thin silk trousers, and had hound feet with little embroidered shoes. It was comical the way she swayed like a duck when she walked. Shuya was worried I would get the giggles, and s…
	The lunch that Mother Cheng prepared for us was a feast. There was spicy boiled beef, chopped pepper fish, chilli-fried chicken, and all kinds of mushrooms that the family had brought back from Yunnan. In all the years we had lived in Huaxi Fields in Chengdu, our family never had more than two small meat dishes with our meals. My eyes nearly popped out of my head as dish after dish arrived on the…
	After lunch, Mother Cheng was worried that we might be tired from our long walk, and insisted we took a siesta. My sister and I shared a big bed made of carved and gilded wood, with four handsome bed posts at each corner to hold up the gauze mosquito net. Before we got into bed, a big board was laid out with a low marble-topped table holding a mahogany fruit bowl, and snacks like walnuts, jujubes…
	After our siesta, we were each given a bowl of lotus seed and white fungus soup to drink. As we held our bowls between our hands, my sister and I couldn't help but exchange glances. This was not their usual fare, Yusheng told us quietly, but we were guests, and his mother had ransacked the larder to find all the best goodies to cook for us. And he was benefiting too, he said, looking at my sister…
	The stables were impressive, spacious and well-ventilated. There was a row of stalls, piles of grass and fodder, and feeding troughs swept clean and neat. Yusheng told us that during his grandfather's time, his family had had as many as forty or fifty horses. The Shandan horses of the Qilian Mountains were sturdy and strong, and could cover great distances. It was a pity that the stables were emp…
	'This is the only one here at the moment,' said Yusheng. 'We can ride her.'
	He went back to the stables and brought out a very fine saddle with silver ornaments. He soothed the filly and put the saddle on her back and fastened the girth tightly. Then he untied her rope and held the filly still so my sister could put her foot in the stirrups and climb up. The filly seemed to find someone getting on her back very strange. She pranced and reared, and butted Yusheng's arm wi…
	Yusheng looked embarassed. 'She's only young, she's still growing, she couldn't take my weight. If I did her an injury and my clad found out, he'd be furious.'
	I saw my chance and butted in, 'Can I ride her? I'm a child.'
	'You can if you're brave enough,' said Yusheng.
	Of course, I was brave enough. There was nothing in the world that I was scared to try. I didn't even need Yusheng's help. I stood close to the saddle, grabbed a hank of the filly's mane, put my foot in the stirrup, and with one spring I was on the filly's back and looking down at Yusheng.
	The world looked very different from on top of a horse. It was much smaller and Yusheng and my sister had turned into miniatures at my feet. The pastures stretched away into the distance and the clouds in the sky seemed so near that I could almost reach out and pull off a piece. I flapped my arms and legs to make the filly gallop, but Yusheng had a firm grip on the rope and was shouting in panic,…
	It turned out that the filly had not been broken in. In fact, this was the first time she had been saddled. It was all right to sit on her but if I really made her gallop, there might be a terrible accident, and that might be the end of me.
	Yusheng held the halter carefully, and we made a slow circuit of the field. He kept trying to persuade me to get off. He promised that next time when the horses were home, he would fetch us over to ride a horse that had been properly broken in. I lay forward on the filly's neck and reached down to pinky-swear with him.
	'And don't even think about breaking your promise,' I said. 'Otherwise Shuya will be nasty to you.'
	For two days, my sister tagged along behind me. She got on the filly three times, for less than three minutes, and each time she shrieked and screamed, and made a fuss about nothing. I really could not understand it. Why was she deliberately acting like a baby with Yusheng? I was the complete opposite. I got on and my bum felt like it was glued to the saddle. The feeling of being so high up was a…
	The pastures in spring were so beautiful. It felt like another world. The new grass was as soft and delicate as a baby's skin. It rolled away to the horizon and down into valleys, up and down, in endless billows. It was carpeted in wild flowers - purple, pink, yellow, blue - that swayed in the breeze, a dazzling array of colour when you were close to, but fading and merging with the green in the …
	After the war ended, I moved back to Nanjing with my family and left Chengdu. I never returned to the grasslands, but it was not because Yusheng went back on his word. It was just that there are too many variables in life, and we humans can't always control what happens to us.
