# Supplementary material for: Exploring translator’s style in children’s literature: A case study of Nicky Harman’s English translations of Huang Beijia’s two works
Source: PLoS One. 2026 Jun 2;21(6):e0350245. doi: 10.1371/journal.pone.0350245 (PMC13229296; doi:10.1371/journal.pone.0350245)
Supplement: S7 File — (ZIP) [file pone.0350245.s010.zip › data/original data/Flight of the Bumblebee (translated Englist text)/Chapter 13 Rice, Wheat, Cotton, Corn.txt]

Chapter 13	Rice, Wheat, Cotton, Corn
	Just at the height of the spring planting season, the government launched a recruitment drive among the Huaxi Fields students. My father's students, from University of Nanking Agricultural College, responded to the call, signed up, and went off in droves to southwest front, where the situation was grim.
	Dad was heartbroken to see his precious students leave. He went home and thumped the table and yelled at Professor Mei, 'What is the government thinking of? Why are they sending these young people to the front? This is so short-sighted! This brutal war's going to end one day, and when that happens, four hundred million Chinese people will need to be fed and clothed! They'll look to the government…
	Professor Mei sucked on his pipe and said slowly, 'With the war dragging on so long, our forces are terribly depleted. They're in urgent need of good students. It makes sense. Warfare nowadays uses aircraft, tanks, and artillery. They don't need cannon, they need educated fighters. And where do they recruit them from if not the universities? Besides, your students weren't press-ganged. They signe…
	'You're right. I know that,' Dad said. 'But the country's in a terrible state, and it's been a struggle to train up the few students I have. And soon we'll need them. They'll be the backbone of national reconstruction. It's such a shame.'
	Professor Mei lapsed into silence, then sighed, 'Pray for these young people.'
	The Agricultural College test fields were at the far end of Huaxi Fields. They covered a sizeable area. It was a busy time right now, the end of spring and early summer - pests had to be removed from the young wheat, and the rice and cotton seedlings needed planting out. The orange and lemon trees were just setting tiny, grape-sized fruits. Everything needed fertilizing, hoeing, weeding, debuggin…
	Dad's eyes lighted on his own children. Kejun, Shuya and Tianlu were seventeen and eighteen by now, and could do at least half a day's work. 'I need help in the fields. You and you,' said Dad, pointing at Kejun and Shuya, 'you can do an hour in the morning before you go to school and two hours after.'
	'What about me, Uncle?' asked Tianlu.
	'You stay home. Your mum needs help too.'
Tianlu always called my mother 'Mum' and my dad 'Uncle'. It was confusing but by now we were all used to it. Tianlu was handy around the house and more than willing to help out with the chores: he did food shopping, bought firewood, fetched water, did the laundry, and kept little Kid happy. Things that annoyed the hell out of us, he was quite happy to pitch in and do. He could carry full water bu…
	'Hasn't he grown, Mrs Huang!' she would say admiringly as she watched Tianlu tagging along behind Mum.
	And Mum would smile and say, 'Well, that's thanks to everyone .'
	Tianlu was a little afraid of my father, so when Dad told him to stay home, he did not dare object. But I was not afraid of Dad, and I was a junior high school student, why shouldn't I be included? So I asked him, 'When I get home at weekends, could I go and do some watering and weeding?' My father took a long look at my stick-like arms, and said, 'Give the war another three years and we'll be ca…
	Three years? I would be fifteen by then! And if the war really went on that long, what would happen to China? And to our family? It wasn't something I wanted to think about.
	Kejun was in the third year of senior high, and had grown into a young man. He was slim and broad-shouldered, with thick eyebrows and large eyes, with a determined look in them. He was popular with teachers and his classmates, always reasonable, and made an impression wherever he went. He went to the test fields with my father, rolled up his trouser legs, and got down to work: he could carry full…
	When I got back on Saturday afternoon, I went down to the test fields to see Kejun and Shuya. The grains in the wheat ears were beginning to fill out, and their green was paling into yellow, a sure sign that they were getting ripe. Soon there would be a bumper harvest, and after that, the baskets would be heaped high with fine white flour. The first person I saw was my father, dressed in one of t…
	Shuya was following my father, looking as intently as he was. She was wearing a short blue cotton jacket over her trousers, and a pointy bamboo sunhat tied tightly under her chin. It looked as if it had been oiled with tung oil and seemed to weigh heavily on her. She had a delicate, willowy frame, nothing like the robust peasant girl labourers. She held a small basket in one hand, and whenever my…
	They looked like they made a good team, deftly selecting, cutting, wrapping and labelling. It was such a peaceful, beautiful scene that it could have been a painting.
	When they got to the end of the field, my sister climbed up onto the bank while our father went on to another field to see how the cotton was growing. My sister took her hat off and I saw how sunburnt her face was. Her lips were cracked and flaking, and the backs of her hands were covered in red weals from the wheat bristles. They must have been very itchy because she kept scratching them.
	'Where's Kejun?' I asked.
	She jerked her chin in the direction of the cotton field where, quite far away, I could just about make up some squatting figures, though I was not sure which one was my brother.
	'Are you coming home? Shall we wait for him?' I asked her.
	'No, I'm itching all over. It's killing me. I want to go home and sit in the shade.'
	I took her hat for her, and insisted on carrying the basket with the paper bags too.
	I'd lived with Shuya all my life and I'd never before felt like doing anything for her.
	The early summer sun was setting in the west, leaving half the sky tinged with purple and blue. The last glittering rays slanted down through the cloud layer, and the line of poplars along the field boundaries looked like they had been drawn by children with crayons. The colours were so gorgeous that I felt my eyes blur. A late-coming, yellow-beaked swallow swooped overhead and some early bats ve…
	If only the world could be this calm and happy forever! If only Dad and Kejun and Shuya could spend their time doing the stuff they loved and fulfilling all their desires.
	But this peaceful scene was an illusion. Not far away, just beyond Huaxi Fields, guns blazed and smoke hung over a land littered with the corpses of the dead, and the starving. That was the reality of existence in China.
	Before the wheat ripened that year, something terrible happened. One morning, Dad went out as usual to check the fields. He climbed up onto the field boundary, and almost fainted at the sight that met his eyes: a large part of the wheat field that he had nurtured so carefully for the last six months, the precious plants that he had selected and snipped and labelled and bagged, his precious wheat …
	Dad turned around and raced back home. He banged on Professor Mei's door and dragged him out of bed. 'What did I tell you? What did I say? The year before last, someone got the best cotton bolls and you said it was a good thing, because that way they got to know about good varieties, and you wouldn't let me investigate. Now look what's happened! My wheat! Most of my wheat! It's just gone, Mei!'
	Professor Mei, his whiskers standing on end and his clothes awry, just muttered, over and over, 'Really? Bizarre! Bizarre!'
	My father paced round and round the room in his distress. 'You only get one chance a year to select the best varieties, and if you don't do it, that's a whole year wasted. And it's not only me, it's my students too. They sweated blood to breed those varieties. Now they've gone to fight, and the seeds are all gone, they might as well not have bothered. All their hard work has gone for nothing. Whe…
	Professor Mei sighed, 'The villagers need to be educated, they need education.'
	'And there's another thing,' my father went on. 'They know nothing about scientific farming methods. In a couple of years, one hundred percent of all those improved varieties will have reverted, and we'll be back to square one. It's awful, too awful.'
	Too awful it might have been, but one thing my father could not do was to conduct a house-to-house search for the stolen plants.
	He decided to re-plant the field. It would be better than nothing. The quality was definitely not up to the first lot though. Even my sister could see that. She came home and told us that when they went around with scissors and a paper bag, the samples she collected were not as big and round as before.
	Second time around, my father did not dare leave the field unguarded. He ordered that for the few days before the wheat was cut, there should be someone keeping watch night and day.
	Daytime was fine, people were always in the fields working, and could keep an eye on the wheat. But doing guard duty by night was hard work. There were mosquitoes, you couldn't sleep, and you might even have to grab a stick and fight off the villagers. My father could not ask the students. He had to organize his children to do it. He sent Shuya back home, and Tianlu and Kejun went out to the fiel…
	Their first watch happened to be a Saturday and I was home. After they left that evening, my mother couldn't settle to anything, even sitting still. She was in and out of the house every other minute. Eventually I said, 'Mum, what's the matter?'
	'I'm scared,' she said. 'Scared they'll get beaten up by someone.'
	I piped up boldly, 'Why don't I go and take a look and see if they're all right?' Mum thought a bit, then agreed. She got out a bit of dried cattail and gave it to me. 'Go and take a look, and tell them to light this to keep the mosquitos away.'
	I wrapped the cattail up in newspaper and added a box of matches. I'd just gone out of the door when Mum called me back and gave me a thin quilt to take. 'The dew's heavy at night. They might catch cold.'
	I went through the courtyard gate, and out into a silent world. Overhead, there was a canopy of stars. The road was like a pale belt flung straight out in front of me, only bending when it passed behind the inky-black shapes of some farmhouses. Frogs croaked in the fields, a few dogs barked, and I heard a shrill cry coming from a big tree. It sounded like a child screaming but it was probably an …
	So many thoughts were going through my head that I forgot to be afraid.
	As I walked through the sleeping village, I wondered about the stolen wheat seeds. Had the thief come from this village? Would they try again tonight? I began to daydream: a door would creak and a man would sneak out of one of the hovels with a bag on his back. He would set off for my dad's test fields at a run, but I would be at his heels, and before he could jump down off the field boundary, I …
	The thought made me laugh. I got a better grip on the quilt slung over my shoulder and carried on walking.
	I could just make out a light in the far distance, and wispy smoke rising into the air and wafting to and fro, like the long 'water sleeves' of opera actors. In the starlight, I could see two figures hunched over a fire, muttering to each other. It was so quiet that their voices carried quite a distance, though I still couldn't hear exactly what they were saying.
	I called out their names and stumbled towards them. The quilt was bouncing up and down, and getting in my way, and by the time I plonked myself down beside them, I was puffing and panting.
	'Orange! Why can't you learn to walk properly?' Kejun said disapprovingly as he took the quilt from me.
	'Mum wanted me to bring this.'
	'And this,' I took out the paper bag with the cattail and the matches. Then I realized they already had a fire lit, they were burning some black stuff. 'What's that?' I asked.
	'Old rice husks. They're better than cattail, the smoke can kill any number of mozzies.'
	'Who says?' I said, slightly annoyed that I had brought the cattail all this way for nothing.
	My brother jerked his chin at Tianlu. 'When he was a kid and they were sitting out in the evening in the summer, they used to burn this stuff.'
	'Where did you get it from?'
	'We stole it.'
	'Tianlu!' I exclaimed. 'You're both supposed to be keeping the thieves away, and you're a thief yourself!'
	Tianlu looked unhappy. 'He's pulling your leg. Why are you blaming me?'
	'I was joking, sorry!' Kejun said. 'We bought a big pile for fifty cents, from that house over there. They had enough to fill half their firewood shed.'
	I said nothing. I felt bad. Why had I picked on Tianlu? And why was he always so nice to me? Whatever I did, he forgave me.
	It was weird the way these thoughts suddenly popped up in my mind. A bit scary.
	I got a twig and poked the fire, just to create a diversion really. But Tianlu stopped me. 'When you burn rice husks, you need to make a slow-burning, smouldering fire. You want lots of smoke but no flames. That way, you smoke the mozzies.'
	'You know everything,' I muttered.
	Tianlu said nothing but Kejun laughed. I don't know what was so funny.
	I went red in the face. Lucky they couldn't see.
	After a while, I left them and set off home. Tianlu got up and said he'd see me on my way, but I insisted I would be fine.
	The sky was clear and cold. I stopped for a moment and strained my ears. I could hear the pitter-patter of dewdrops in the rice paddy. The stars seemed very far away, and further still, I could vaguely see a silvery strip. Was that the Milky Way? I imagined the star-crossed lovers, the Cowherd and the Spinning Maiden, gazing at each other across the Milky Way. I searched the skies for them, looke…
