# Supplementary material for: Exploring translator’s style in children’s literature: A case study of Nicky Harman’s English translations of Huang Beijia’s two works
Source: PLoS One. 2026 Jun 2;21(6):e0350245. doi: 10.1371/journal.pone.0350245 (PMC13229296; doi:10.1371/journal.pone.0350245)
Supplement: S7 File — (ZIP) [file pone.0350245.s010.zip › data/original data/Flight of the Bumblebee (translated Englist text)/Chapter 15 The Translators.txt]

Chapter 15 The Translators
	That summer, all the universities put up enrolment lists, and Kejun was offered a place at Yenching University to study journalism.
	Dad was not at all happy about that. He'd always wanted Kejun to follow in his footsteps and study agronomy. The way he looked at it, China was an agricultural country with a large population, a shortage of arable land and an uncertain climate. The spectre of famine had stalked China for thousands of years. Farming practices absolutely had to be improved for China to take its proper place in the …
	Sheona clapped her hand over her mouth to stifle a laugh.
	But no matter how much Dad and Professor Fan wanted my brother to follow in their footsteps, he was going to take up journalism. He wanted to fight this war with his pen and make the best contribution he could in his own way.
	Kejun was very methodical. As soon as he'd enrolled in the journalism department, he got hold of the curriculum for the four-year course and read it from start to finish. He immediately spotted a problem: photography was a key element of the course. A journalist who could not take pictures was useless, not a proper journalist at all.
	But photography was the domain of the rich back then. Just getting hold of a Leica camera was a near impossibility for ordinary folk. And then there was everything else you needed: film, darkroom, enlarger and chemicals - developer and fixer. It was all terrifyingly expensive.
	Kejun always wanted to be the best at everything he did. That was the kind of person he was. When he was little, his classmates always beat him in school races. So he went home and begged Mum to make him two heavy sandbags which he tied to his calves and practised running to and from school. A year of that, and he came first in the city-wide primary schools 800 metres race. Now he'd signed up for…
	He borrowed my father's bike and spent two days riding around the city, poking through all the markets, second-hand shops and out-of-the-way nooks and crannies where someone might have a stall. Then he came home, got a bit of paper and did some sums. He seemed very relieved. 'The prices are not too bad,' he said. 'These people used to have a lot of money but they lost it all when they fled the wa…
He had a reporter's instinct for a story even before he started the course.
	But no matter how cheap a camera was, it was way beyond our reach. By that time, the war had bled the country and the people dry. The price of rice went higher every month while university teachers only received about eighty percent of their salaries. Luckily, our parents got a reduction on our school fees, and we also got food subsidies from the government. Otherwise, we would have been in dire …
	My brother shut himself in his room and racked his brains for a way to make the sums add up. Then he had an idea: This Above All, the novel my sister was reading, was a huge best-seller. Why not translate it into Chinese? If he could translate it and find a publisher, he could earn substantial royalties.
	He put his plan into action the very next day. He got Shuya to go with him and they approached a local magazine publisher. Kejun introduced himself and his plan, and then Shuya told the story of the book. My sister was articulate, spoke passionately and made the story come alive. She'd just read it from cover to cover, and she knew the plot and the characters off by heart. She performed her role …
	'What a wonderful story! What wonderful characters! This is just the right time to publish a novel like this. It will really boost morale. It's exactly what's needed!' The editor shook Kejun by the hand, his voice trembling in excitement.
	Kejun was over the moon. He came home and poured each of us a bowl of cold water. 'Imagine it's wine, and wish me luck!' he said. My sister was as excited as he was. She picked up Kid and whirled around the room with him in her arms, shrieking, until our mother yelled back at her, 'You're crazy!' Tianlu said nothing, just got busy setting up the writing desk for Kejun, and laying out pen and pape…
	Then Kejun chased Su and Kid out of the room and locked the door, leaving just the four of us inside. I was pleased as punch to have been included. After all, I was only a junior high schooler, but I was ready to work day and night if I could help out.
	Kejun divided up the tasks: he had the best English out of the four of us, so he was the translator. Shuya knew the book inside out, and wrote fluently and had beautiful handwriting, so she became the proof-reader, making corrections and edits. Tianlu was methodical and had good writing too, so he was in charge of making the fair copy. As Kejun emphasized, 'Transcribing's crucial. If the handwrit…
	'What about me?' I asked plaintively, after all the work had been divvied up.
	'You can pour the tea,' said Shuya, glancing at me.
	I was mortified.
	Kejun patted my head. 'You've got an important job to do. You look words up in the dictionary. For instance, if I say, "perfume, what does that mean?" you look under "P", quick as you can, and tell me what it says. You'll save me loads of time, which is great.'
	Hey, that was good. I liked the sound of that. And for once, I'd be in charge of Dad's big English dictionary.
	That afternoon, Dad came home to find us shut up in the boys' room, quiet as mice. That was so unusual that he knocked and came in. When we told him what we were doing, he was pleased. 'It's a good learning experience for you all to be doing something practical.' Then he added, 'But a romantic novel? It's fine for you to dip into it, but don't get too engrossed. It won't help our country or our p…
	'Why do you have to bring everything back to our country and our people, Dad?' muttered Shuya, rebelliously.
	Dad looked at her, surprised. 'Well, what else would you all be thinking about in times like these?'
	My sister made a face. She couldn't think of anything to say.
	Dad relented. 'It's really hot! Open the window so you get a breeze. And I'll ask your mother to make you some cold mung bean soup. That'll keep you cool.'
	'That's more like it, Dad!' Shuya said happily. Dad smiled and went out to talk to Mum.
	We had the first draft ready in a week, and Kejun and Shuya went to hand it in. Tianlu and I waited at home, on tenterhooks to hear how it went. We chatted as we waited, and Tianlu told me Kejun had translated the first chapter really well. It read better than anything the famous translator Lin Shu had done. Any reader would be drawn right in and wouldn't want to put it down.
	'Who's Lin Shu?' I asked him. 'What novels did he translate?'
	Tianlu ticked them off on his fingers: Uncle Tom's Cabin, La Dame aux Camelias, Robinson Crusoe...He mentioned a dozen or more.
	I'd never seen Tianlu reading any of these books. I reckoned that he was just repeating what he'd heard, and told him so. He flushed. 'It's true. I haven't read all of them, but our Chinese teacher's talked about them.' His Chinese teacher, apparently, was a bachelor in his forties who always had his nose in a book. He read his way through whole bookshops, so Tianlu said.
	'Amazing, right? Imagine how much he spends on books!'
	'Sure, he sounds amazing, but why's your book-loving teacher still single? Surely not because women don't like a bookworm?'
	Tianlu was evasive, and finally admitted. 'He's bald. The top of his head's shinier than a light bulb.'
	I rolled around on the bed, laughing my head off. The idea of an old guy with a shiny bald pate raving on about La Dame aux Camelias was just too funny.
	Tianlu frowned. 'You know what? The way you're laughing makes me think that girls always judge people by their appearances.'
	I retorted, still chortling, 'Boys do that even more! See how many boys in your class are crazy about Shuya!'
	He gave me a severe look and pressed his lips together.
	'You're going red!' I teased him. 'Admit it, you like her too!'
	He sighed and looked at me sadly. 'Orange, why don't you grow up?'
I sat up and went to the table. There I found a pen and made a sketch of a bald man. First, a circle for his face, then his eyes, nose, and ears. Then I wondered how to draw the top of his head. How did you draw a bright shine?
	I could feel Tianlu looking at me as though he wanted to say stuff but I ignored him and refused to look up. He was so boring. We were talking about Shuya, and next thing, he's blaming me for being childish.
	When Kejun and Shuya came back, they were jubilant. I heard the joy in my sister's voice when they arrived and she called out a greeting to Mrs Xing. They'd brought a bag of red bean ice lollies and handed them out. They even persuaded Mum to try one. I didn't need to ask, it was obvious the/d made a big hit with the translation.
	There was a man with them I'd never seen before. He was quite short, with skinny arms and legs, and small features. He gesticulated a lot when he spoke, and made strange faces. It was hard to tell how old he was, maybe twenty, but he could have been thirty. There was an aura about him that was hard to describe, but was powerfully attractive. It was as if he was giving off heat, the way the sun di…
	My brother introduced him to Tianlu and me, 'This is Mr Li. He's the literary editor of Tide magazine - they're going to serialize This Above All - and he's a poet too.'
	The man greeted us, bowing over his cupped hands in the old-fashioned way. 'Victory Li, I've just changed my name to Victory.'
	I couldn't help laughing. 'But we haven't got victory yet!' He turned deadly serious. 'It'll come one day, it'll come.'
	'Mr Li is our editor,' Shuya put in. 'He thinks this novel is very timely. People need novels like this to cheer them up. Right, Mr Li?'
	Li raised his brows. 'Very timely indeed! The more we're in a dark place, the more we must lift our arms towards the light! Have you read Gorky's poem The Song of the Stormy Petrel? Listen, it goes like this:
'High above the silvery ocean,
	Winds are gathering the storm-clouds.
	And between the clouds and ocean,
	Proudly wheels the Stormy Petrel,
	Like a streak of sable.'
	He stretched out his short arms, raised them high, and flapped them as if he was flying. 'The people's war is the ocean, the storm clouds are the hated Japanese enemy, and we're the stormy petrels flying towards victory.'
	Mr Li's recitation was a bravura impromptu performance. We had never come across anyone quite like this, so passionate, so boundlessly heroic. Tianlu stood there dumbfounded, forgetting to suck on his lolly. I could see it dripping all over the floor. Kejun showed no signs of surprise, no doubt because he'd already experienced the poet's fervour in the magazine office. Shuya, meanwhile, held the …
	'That's great! Great!' Her eyes shone.
	So this was what poets did, I thought to myself. They roused their audiences by declaiming verses like a stage performer. There was a Chinese teacher who took the senior classes at our school, a man in his fifties. He used to get intoxicated by Chinese classical poetry, shaking his head back and forth as he recited it. The difference was that our teacher got carried away all on his own. Mr Li was…
	Mr Li asked Kejun if he could see his copy of This Above All. He burbled about how fascinating the book was. What could be more sublime that a story of love on the battlefield? So moving! He thanked us on behalf of all hot-blooded young people in China for this very proper task we had undertaken. For China today, this novel was like a call to arms, or rather, a battle cry. In fact, it was a more …
	He went on and on for so long that I'd finished the last drop of lolly by the time he stopped. The words poured out in unstoppable torrent, like an avalanche sweeping all before it.
	He finished by making a suggestion, 'Objectively speaking, This Above All is a bit abstract as a title, not very romantic. How about Love and Death? Or Farewell My Love?'
	My brother looked awkward. 'But the English book title is This Above All, surely the translation should be faithful to the original?'
	'You can be flexible.'
	My sister supported him enthusiastically. 'I think so.'
	But Kejun was sticking to his guns. 'We should give it proper thought. Why don't I ask the English professor at Yenching University?'
	Li waved his hand deprecatingly. 'It's just an idea. You don't have to change the title.'
	He opened the book, flicked through to the last page, and then flicked back to the beginning. He didn't look at any of the words, I noticed. It occurred to me that, like me, he probably couldn't read the English. But then I felt guilty. I shouldn't be so petty-minded.
	Shuya insisted that he stay for dinner. Mum bustled around, frying up some bacon and steaming a large bowlful of eggs. But Mr Li hardly seemed to notice what he was eating. He was busy talking to my dad, analyzing the situation at the front, the Wang Jingwei government's collaboration with the Japanese occupiers in Nanjing, the failure of the German army at Stalingrad, Japan's support for Myanmar…
	After he left, my dad paced up and down with his hands clasped behind his back, then stopped and said, 'This man is very interesting. Is there anything he doesn't know?' Then he asked, 'What's the background of the magazine? Does it have links with Yan'an?' No one answered. Kejun and Shuya looked bewildered by Li's tirade, as if they needed time to digest it.
	The serialization of This Above All was a runaway success. When the first issue of Tide came out, it sold out within three days. It was re-printed, and sold out again. For the second installment, the editor-in-chief decided to bite the bullet and print 10,000 copies straight up. The newspaper boys went out selling, and were surrounded by readers clamouring for their copy as soon as they were spot…
	'It's just like it was when Zhang Henshui serialized his novels all those years ago! He was such a popular novelist.' Mum sighed nostalgically.
	Actually, the novel was a hit because of the translation, and the translation's success meant that my brother had enough to buy his camera.
	I still remember the day, just before the end of the summer holidays, when he bought an old Leica in a mouldy old leather camera case and brought it home. He roamed around the compound in a high state of excitement. He snapped my mother, he snapped Su and Kid, and he snapped a pair of Professor Mei's crested silkies, a cock and a hen. Then he took pictures of the busy-lizzy and canna flowers, and…
	Then he and Tianlu blocked out the light in their room by covering the window with an old army mat, and wrapped red paper round the lightbulb, to make an improvised darkroom. He chased us all out of the room, but kept Tianlu to help him. They were at it all night, using up bottles of developer and fixer, but the photographs they developed were out of focus and blurry.
	No one minded except Shuya, who had been on tenterhooks to see her portraits. She was furious. 'You're such an idiot!' she yelled at him.
	Kejun looked shame-faced. He tried to explain that things often didn't work out the first time around.
	'Fine! Carry on trying!' she said, and pulled down the red paper to rub on her lips and use as lipstick.
	But Kejun didn't dare take any more pictures. He'd only bought two rolls of film and had used up one. The camera hadn't cost much but films were pricey and he was worried about wasting a lot of money.
	Then, when he started his course and had learned a little bit about photography, he took the unexposed roll of film to a photo studio, and got the technician to divide it into three or four smaller rolls. He thought that would be a good way of eking out what little film he had. If he took bad photographs, or messed up the developing of one mini-roll, it wouldn't be the end of the world.
	So Shuya got her filmstar pictures in the end. We kept them in the family album for years. Before my mother died, she used to take the album out and look at them for minutes on end, smoothing them out with her fingers, sometimes muttering to herself as she did so,
	I'll never forget those photos: Shuya had her hair in two long shiny braids, her fringe curled with curling tongs, nice and even and curving over her eyebrows, setting off her porcelain skin and oval face. Even in black and white, you could see how satin-smooth and plump her skin is. Flawless. What's interesting is that in the photos, her head was tilted at a forty-five degree angle, and her eyes…
	My sister was seventeen, as stuck up as a princess and as merry as a magpie. She had no idea how fragile life is, how sometimes a star falls to earth with a big thud and turns to dust.
