# Supplementary material for: Exploring translator’s style in children’s literature: A case study of Nicky Harman’s English translations of Huang Beijia’s two works
Source: PLoS One. 2026 Jun 2;21(6):e0350245. doi: 10.1371/journal.pone.0350245 (PMC13229296; doi:10.1371/journal.pone.0350245)
Supplement: S7 File — (ZIP) [file pone.0350245.s010.zip › data/original data/Flight of the Bumblebee (translated Englist text)/Chapter 16 The Bookshop.txt]

Chapter 16 The Bookshop
	The Heaven and Earth Bookshop was on Clearwater Road. The owner was an overseas Chinese who had apparently made his money as a rubber plantation owner in Malaysia. When he got to fifty, he handed over the property to his children to manage and came back home to China. One of his forebears had passed the imperial exams and he had inherited his love of learning. Besides, he enjoyed the company of b…
	The first time I went there with Shuya was during that summer. Kejun had been paid for the translation of This Above All, and generously divided the fee between us, depending on how much we'd contributed. Tianlu refused to take his money. He said he'd just spent a few days copying the manuscript, and it was good practice for him. Besides, he was fed and clothed, and he had nothing to spend the mo…
	Shuya and I took ours. We didn't have any scruples. After all, he was our brother, which Tianlu wasn't. I wanted to spend mine on books. I'd begun to become obsessed with novels by authors like Lin Yutang, Ba Jin, Mao Dun, and even plays by Cao Yu, like Thunderstorm and Sunrise. I loved them all. These novels and plays taught me so much about how people lived in China. They opened one window afte…
	Not long before, I'd picked up a book by Lu Xun too, one that Mr Li had recommended to Kejun and Shuya. It was called Weeds. I flicked through it, but I didn't understand much. 'You're not supposed to understand it,' Kejun told me. 'Lu Xun didn't write for children.' I breathed a sigh of relief. I was beginning to worry that it was because my reading level wasn't good enough.
	Mr Li had also told Shuya about this bookshop where you could read the books for free, so she was good enough to offer to take me there.
	Obviously, being able to read books for free was an irresistible draw for a highschooler like me.
	We set off from Pomegranate Gardens. We had to ask a few times, and it took us a while to finally spot the carved wooden sign on Clearwater Street: Heaven and Earth Bookshop. The black-painted door was so small that we almost missed it, it looked like the entrance to someone's home. We pushed it open, went inside - and found ourselves in a different world. It was the middle of the day, but all th…
	'No wonder this place is so full. It's very relaxed!' Shuya whispered to me in surprise.
	She pulled me by the hand and we walked around the shop looking for a place to settle ourselves down. There was a small tea room to the left of the cashier. We walked through and came to a half-open door, beyond which someone was reciting in dramatic tones. My sister came to a sudden stop, and exclaimed joyfully, 'Oh my God, it's Mr Li!'
	Without a moment's thought, we went straight in. The room was small and airless, and crowded with people sitting on benches. Their faces shone with sweat, and there were patches of sweat on their chests and back too. There were also two men who looked a bit older than the students. They were dangling lighted cigarettes between their fingers, and the smoke curled up and hung above everyone's heads…
	Mr Li, in a grey T-shirt and a pair of very baggy black trousers, stood on a high-backed chair at one end of the room. The sweat was dripping off him as he talked about the book in his hand. He was holding it open and I spotted a bright red flag on its cover, and a picture of someone in a fur-trimmed hat on a horse. Maybe because we were in midsummer, just the sight of the fur hat made me feel we…
	Victory Li was reading a passage with great eloquence, 'Life gives us a huge gift of infinite nobility. That gift is youth. The springtime of youth is brimful of effort and expectations, aspirations, and ambitions to seek knowledge and to struggle, full of hope and confidence.'
	'The springtime of youth.' That was the first time I'd heard the expression and it struck me as an odd thing to say.
	It took me a few moments to understand the connection between springtime and being young. So that meant school students, right? I knew what hope and confidence were but what did struggle mean? Fighting the Japanese? Could be, but then again, maybe not. Anyway, I thought the words he was reading came across as very fresh, quite different from the language in English and American novels, and from B…
	When he'd finished reading the paragraph, Mr Li looked up from the book and sighed. At that moment, he suddenly saw Shuya and me in the doorway. 'Ah- hah!' he cried enthusiastically, jumped off the chair and came over to us. 'It's the Misses Huang! I'm so glad to see you here! Come in, someone move up and give them some space on a bench!'
	Two bespectacled young men kindly gave up their bench to us. Mr Li pulled us over and sat us down. This meeting, he explained, was a reading group organized by the bookshop. Every week, a speaker was invited to talk about their favourite books. This week it was his turn and he was talking about a Soviet Russian novel How the Steel Was Tempered. He gesticulated energetically and laughed. 'Don't ge…
	He hurried back to his chair and jumped up on it again. Striking a pose, he opened the book at a dog­eared page. 'Listen, everyone, this is the most brilliant passage in the book.'
	He paused, his eyes lighted on at my sister, and then swept the room. When he was sure we were hanging on his words, he read in solemn tones. 'The most precious thing in life is life itself, and we each only live once. We should live it so that when we look back, we don't regret having wasted it. When we're dying, we should be able to say that our whole lives and all our energies have been dedica…
	He closed the book, thrust his hands into the air, and his voice blazed out. 'What is the liberation of humankind? It means that everyone has enough to eat and clothes to wear, we have equality, and the world is united. And what it means today, is that the Nationalists and the Communists should join hands, fight together to drive out the Japanese, and build the democratic society we dream of! Tod…
	By now, he was pouring with sweat, actually dripping, as if he'd been fished out of the water. His hair stuck to his forehead like a piece of black plaster. From half across the room, I could feel the energy and heat radiating from his body. It was crazy.
	As we left the bookshop, Shuya was elated. 'What do you think of Mr Li?' she burst out.
	I thought for a moment. 'He's like a fireball,' I said.
	'You're so right!' she gushed, and clapped her hands. 'He's living poetry! Just what poets should be like.'
	I didn't answer. I was thinking all the way home. Were poets like silkworms, their bellies full of silk thread which they vomited out when they opened their mouths?
	Shuya was in a high state of excitement for days after that. Victory Li was all she talked about, to Kejun, to Tianlu, to Dad.
	'You should all go and listen to him. He's so interesting! He's unique! And that book, it's so well-written, I'm going to buy a copy!'
	And she really did buy a copy of How the Steel Was Tempered. Our whole family took turns reading it. Kejun thought it was really good. 'Touching', was how he described it. Tianlu asked my sister, 'Do you think someone like Pavel Korchagin really exists?' My dad had only read the beginning when he got an invitation from the Chongqing government to discuss setting up an agricultural project with in…
	I swiped the book one day and lent it to Sheona who read it but told me that she couldn't understand why, since Pavel and Tonya were so in love and Tonya was such a beautiful and good-hearted girl, they couldn't be together. Surely love was more important than this thing called revolution?
	I didn't know what to say to that. Love and revolution were both such faraway things, they were completely beyond me. Besides, the Russian names were so long and tongue-twisting. Even at the end of the book, I couldn't remember who was who and what they were to each other.
	Shuya persuaded Kejun and Tianlu to join the bookshop reading group. Their first day, Mr Li was there again as visiting speaker. He was talking about P. B. Shelley's famous Ode to the West Wind, and recited:
	'O wild West Wind, thou breath of Autumn's being,
	Thou, from whose unseen presence the leaves dead
	Are driven, like ghosts from an enchanter fleeing...'
	My brother muttered sotto voce, 'I'm glad he didn't read the last line, "If winter comes, can spring be far behind?" It's such a cliche, everyone quotes that.'
	My sister jabbed him hard in the ribs. 'Don't be so mean, just listen properly!'
	Kejun and Tianlu went once and refused to go again. My brother said that he prefered calm discussion and intellectual analysis of the current situation and the war, and the atmosphere of the reading club didn't suit him at all. Tianlu said it was a waste of time. After the summer holdiays were over, he was starting his last year in senior high school and wanted to put all his energies into gettin…
	'But you're not Dad, you can make a choice about what you want to do,' Shuya told him earnestly.
	'No, I've got to follow his advice. He can't be wrong,' Tianlu insisted.
	'But Tianlu, we're not a feudal family.'
	'I know. It's what I want.'
	Shuya looked at him sorrowfully. He was obviously a lost cause.
	My sister had to drag me along with her to the bookshop, since no one else would go. For the whole of the last half of the holidays, I tagged along as her pageboy, footman, servant, what have you. But some of the shine rubbed off on me too. Every time we stepped in through the door of the tiny back room, everyone rushed up to Shuya, ready to admire and wait on her - and I found myself swept along…
	We got to the last day of the holidays.
Summer was going out in a blaze of heat. Although the sun was hidden behind a thick cloud layer, it was stuffy and humid, and even the cobbles on the roads and the brick walls on either side seemed to sweat. The cicadas screeched mournfully in the trees. Far in the distance there were distant rolls of thunder, like artillery fire, which made me feel uneasy.
	'It feels like a storm's coming,' I said to Shuya.
	'What are you worried about? The more violent the storm the better, so Gorsky said in his stormy petrel poem, It's the storm! The storm is breaking! Let it break in all its fury! She squared her shoulders, lifted her head high, and pranced along on the balls of her feet as if she was dancing.
	I tried to imitate her and lifted my arms as I walked, but I couldn't keep my arms and legs moving in time. I looked like an idiot.
	We didn't see Mr Li that day. Shuya asked the shop assistant but she said that his magazine was going to press so he couldn't get away. A senior sociology student from Cheeloo University gave a lecture on religious studies in Tibet instead. It was all too deep for me. I couldn't understand a word of it, and I saw my sister fidgeting too, maybe because Victory Li wasn't there.
	Halfway through the lecture, the storm broke. There was a crack of thunder and the rain came down in torrents. Looking out of the window at the roofs opposite, it was like the onslaught of a massive army, wave after wave of water, then a great fog descended.
	The rain was so heavy that the customers in the bookstore couldn't leave for a while, and they all gravitated towards the bookclub. The room was already packed and the rest had to stand. The speaker mistook this for enthusiasm and gave himself an extra half hour for his talk.
	Finally the talk finished and by then, the rain had eased off a little. Filthy water was pouring down the middle of the street, carrying with it a mass of dead twigs and leaves. Miniature waterfalls cascaded down off the corrugated roof tiles like someone was peeing. Those who couldn't wait for the rain to stop rolled their trousers up, tucked their heads into their jackets, and sploshed through …
	We were wearing skirts, so all we needed to do was roll up our waistbands a bit and we were ready to go. We decided to take our espadrilles off so they wouldn't get soaked, and tucked them under one arm. Just as we were about to step out into the rain, Cheng Yusheng suddenly appeared, holding a yellow oilcloth umbrella over his head and a folded patterned paper umbrella under one arm.
	'Hello, Shuya!' he said. 'I knew you were here and I saw the rain, so I brought you an umbrella.'
	My sister looked astonished. 'I thought you'd gone to Yunnan with your Dad. How come you're back? How did you know I was here?'
	'My classmates said they'd seen you here,' Yusheng said earnestly. My sister said nothing. She didn't seem pleased to bump into him.
	I thought they'd be there for a while, so I went back inside and started browsing the bookshelves. Not two minutes later, I could hear them arguing. Shuya's voice was determined and rather indignant, while Yusheng was speaking very quietly, as if explaining something. The rainsdrops spattered loudly on Yusheng's umbrella, which made it difficult to hear what they were saying even though I straine…
	I ran outside, hands over my head, and rushed into the rain. Shuya strode after me. Yusheng called anxiously after us, 'Why don't you take the umbrella!' But my sister ignored him.
	Halfway home,we stopped and looked at each other. We were soaked through, our faces were running with water, and our hair plastered down. We looked like crazies. My sister stared at me, and must have seen how ridiculous we looked because she hooted with laughter. I couldn't help it, I had to laugh too. The pair of us looked terrible, but we were having so much fun.
	'Have you split up with Yusheng?' I asked her.
	She stopped laughing and looked angry. 'He had his classmates keep an eye on me!' she said.
	'But it might just have been a coincidence,' I said.
	'What coincidence? I know him. He's narrow­minded, and boring.'
	I thought of the carved and gilded bed we'd slept in at Yusheng's house, the skittish filly, and the gloriously beautiful pastureland. The thought that we would never be able to go to that lovely place again if my sister broke up with Yusheng made me very sad.
	Shuya leaned close, gripped my shoulder, and said importantly, 'Orange, I'll tell you a secret, but you're not allowed to tell anyone.'
	'OK.'
	'Mr Li was in Yan'an.'
	My mouth dropped open but I really didn't have a clue what she was on about.
	'He didn't say but I guessed. Only someone from Yan'an would have such spiritual energy and talk about the liberation of humankind.'
	'So he's like Pavel Korchagin, you mean?'
	'That's right, like him. The most heroic, loveable and self-sacrificing kind of person in the world.'
	Her eyes blazed and her expression was filled with fervour and determination.
	The dark clouds had dispersed, and the sunset sky was suffused with purples and blues. The air was clear and cool, and so sweet you wanted to take deep breaths of it. Water rushed along the roadside ditches and through the paddy fields. The cries of frogs and insects rose from the paddy, and a dripping wet dog leapt onto the field boundary, and barked frantically at some imagined enemy.
	At that moment, I suddenly had a fantasy that Shuya was about to disappear, about to fly up into the sky and turn into a beautiful cloud, and I'd only be able to see her from my window for ever after. I reached out and grabbed her arm.
	'Shuya!' I cried.
	She patted my hand. 'Home. School tomorrow.'
