# Supplementary material for: Exploring translator’s style in children’s literature: A case study of Nicky Harman’s English translations of Huang Beijia’s two works
Source: PLoS One. 2026 Jun 2;21(6):e0350245. doi: 10.1371/journal.pone.0350245 (PMC13229296; doi:10.1371/journal.pone.0350245)
Supplement: S7 File — (ZIP) [file pone.0350245.s010.zip › data/original data/Flight of the Bumblebee (translated Englist text)/Chapter 17 Sports Gala.txt]

Chapter 17 Sports Gala
	Every autumn, the students of Huaxi Fields turned out en masse for their sports gala.
	Students of all five universities, high schoolers and primary students, and even kindergarten children, put on a display.
	Our PE teacher was Ms Zhong. She was a Singaporean Chinese, short and dark, and wore white sailcloth shorts with white tennis shoes, and went bare-legged all summer, which created quite a stir. She showed us how to do high jumps, taking a run with a bamboo pole and launching herself into the air. When she landed, her pony-tail flew up above her head into the air, as if she'd suddenly acquired a r…
	With a teacher like that, we were definitely going to improve. Our yearly sports display was proof of how good she was.
	We were a girls' school, so muscle sports were not really our thing - we would never do as well as mixed schools. So we focussed on calisthenics and, this year, Ms Zhong choreographed a peformance based on folk dancing. The whole school would take part (that was one hundred and ten girls, less than that and we would not have sufficient impact), and we all wore pleated white skirts, black cloth sh…
	First we practised: we lined up on the sports ground, and listened excitedly as Ms Zhong took us through her choreography. As girls, we enjoyed putting on a splendid show like this. Never mind the dance steps, just performing in those pleated skirts was hugely exciting.
	For our first rehearsal, Ms Zhong mixed the age groups and lined the girls up according to their heights. I was in the middle towards the back. My partner was a senior. She had the figure of a young woman, her chest and waist and legs forming graceful curves. Facing her, I felt stupid, a beanpole with bony shoulders, a flat chest and a gormless look in my eyes. I just couldn't compete.
	I had no problem with learning the steps. I had a good sense of movement. Whether it was stepping forward or backwards or to the left or right, I made it back to my original position. Not so my partner. A couple of turns and she was completely lost. She was so flummoxed that Ms Zhong had to step in and lead her back to her place. Quite soon, though, the girl figured out what to do: when the comma…
	Once we had learned the steps, we had to add leg kicks and hand movements, and that was where I messed up. I lacked coordination. In fact this was something my sister had always made fun of me about. I always stretched out my hand and stepped out with the wrong foot when I was doing morning exercise in primary school. As soon as Ms Zhong shouted, 'Stand straight! Pull in your stomachs! Kick!' I w…
	'Orange!' she shouted at me. 'Concentrate on your hands!'... 'What are you doing with your legs? Don't kick your partner in the bottom! What's this all about?! A bright girl like you, how come you're so clumsy?'
	The more she shouted, the more confused I got. Eventually, she came over to me and tried to put my arms and legs into position for me, but by that time I had gone stiff as a post all over.
	She heaved a sigh. I didn't dare sigh along with her. What I really felt like doing was bursting into tears.
	She made me stay behind and gave me some extra tuition. She stood in front and I stood behind her. She held out one hand and I imitated her exactly. She counted the beat aloud and got me to do the dance steps, starting slowly, then speeding up. As she put me through my steps, she held a slender piece of wood, sanded smooth and varnished, and every time I got a step wrong, she would strike me on t…
	But I was so grateful for the extra help she gave me. She could have made me drop out of the performance altogether but she didn't; she stuck with me and got me through. If she'd lost patience and sent me home, I would have been the only girl excluded from the school performance. Then I would have been mortified. I wouldn't have dared show my face in the school again, let alone in my class.
	My younger sister Su was taking part in her primary school sports display for the first time. She was so excited that she was counting down the days. One of the pieces that they were doing was a 'big-head doll' dance and Su was picked to be the doll. She threw herself into it and practised every day after school, waddling around pigeon-toed with a basket over her head. One day, there was a disast…
'I'll buy some more,' sobbed Su.
	'Buy more? What with? Even if we sold you, it wouldn't be enough to replace those bowls!'
	My father came out, put his arms around Su, and made peace between mother and daughter. But we still had no bowls for lunch that day. Mum put the rice cooker in the middle of the table and we all dug our chopsticks in. 'Why don't we eat with our hands like nomads do,' Shuya suggested sarcastically. Su felt she was being got at, put down her chopsticks and began to bawl again. We almost split our …
	Tianlu was down to do shotput. He assumed that because he had strong arms from carrying water for Mum - he could easily balance a heavy bucket in each hand - throwing a lead ball should be no problem at all. Kejun told him it wasn't the same skill, he'd be using different muscles. Tianlu took this advice to heart and went off to the river bank, where he searched around and picked a large round sm…
He learnt how to turn, and use his back muscles, and increased his throw distance to more than ten metres.
	'Considering you're only in high school, you've made very good progress,' Kejun told him authoritatively.
	Shuya had always done gymnastics in school, and she signed up to do two gymnastic routines: balance beam and vault horse. She was pretty certain about both of these, but on the first day, there was a mishap: there was a bit of a breeze and her hair blew across her eyes so she couldn't see. She missed her step and fell, and scored zero. She wept with embarrassment and annoyance, and would have ref…
	Maybe being annoyed with herself drove her on, but she did exceptionally well on the vault horse, and a news photographer who was there took a great shot of her. So the next day when it came out in the newspaper, Shuya was in the limelight. The picture captured the split-second when she let go of the apparatus with her hands: she was in a white leotard, with her arms outstretched and her legs at …
	But it was Kejun who really dazzled the spectators. At senior high school, he had been an all-rounder in sports, and as soon as he started in Yenching University, the sports teacher spotted him and asked him to join the university football team. The teacher had a master's in PE from somewhere abroad. He was not particularly athletic himself, with his black-rimmed glasses and gentle manners, but h…
	He made Kejun play attacking midfielder because he was quick off the mark and had good ball control. He never missing anything that was going on around him, and always passed the ball exactly where he wanted it to go. He somehow controlled the rhythm of the game. He was like a fish in water, darting here and there and slipping through gaps. He had a natural grace. By the time Yenching University …
	This year, Kejun had signed up for javelin, long jump, and the 400-meter relay. It would be the first time he had tried javelin, but the main thing was to join in. The long jump was his strong point, and he was working hardest at that. As for the 400-meter relay, it was hard to say. It depended on what happened on the day, anyone of the four of them in the relay might make a mistake. He was cool …
	On the day of the opening ceremony, our whole family was there. Even Mum got dressed in her best clothes and brought Kid with her. She got Mrs Xing from downstairs to go along with her, and they walked the whole way to the sports ground - a kilometre and a half - to see the fun. Mum especially wanted to see my dad, because he'd been chosen to referee the track and field events, and had a position…
	Yenching University's Journalism Department made sure to give the sports events full coverage. They built a rudimentary broadcasting stage on one side of the square, with microphone, loudspeaker, and a gramophone for music, a motley collection of equipment. Their students were taking part in every event, and the journalism students were really fired up. At first they wrote their reports and read …
	During the three days of the sports events, Kejun was probably the busiest of anyone, because his camera finally came into its own. Except when he was competing, he ran all over the sports fields with the Leica hung around his neck, taking pictures, retreating into his darkroom to develop them, interviewing the winners, and writing his reports. The most beautiful report he wrote was about the ope…
	One of the female students from Yenching University broadcast his report for him. There was hissing and booing from the spectators, and students from all the other universities bellowed back, 'Boasting! Boasting!!'
	Everyone was fired up by now, and the fun was about to begin.
	The all-important 10,000 metre race took place on the last of the three days. Yenching University and University of Nanking were competing for the championship. The athletes on both sides were professionals, lean and lithe, with shaven heads, and pumped-up muscles on arms and thighs. Kejun was cheering for Yenching University, my dad for Jinling. Father and son stood side by side at the edge of t…
