# Supplementary material for: Exploring translator’s style in children’s literature: A case study of Nicky Harman’s English translations of Huang Beijia’s two works
Source: PLoS One. 2026 Jun 2;21(6):e0350245. doi: 10.1371/journal.pone.0350245 (PMC13229296; doi:10.1371/journal.pone.0350245)
Supplement: S7 File — (ZIP) [file pone.0350245.s010.zip › data/original data/Flight of the Bumblebee (translated Englist text)/Chapter 19 Catching a Spy.txt]

Chapter 19 Catching a Spy
	A pall of sadness hung over Pomegranate Gardens after Mark and Uncle Tao died. Every time I went in and out of the compound, I couldn't help glancing at the Taos' house, somehow hoping to see his cheerful, laughing figure in his Tibetan felt hat mis-matched with a corduroy jacket, leaning against the door. Sometimes, I remembered the time Mark visited and the Fans threw a party for him, and Uncle…
	'Why is it always the ones we love best that die first?' I said to Sheona. She looked down and thought about it, then muttered, 'Maybe God loves them too.'
	'You believe that God brings happiness to humankind, don't you? But he doesn't. He takes away the people we love most!' I protested.
	Sheona went pale with horror. 'Orange! Spit those nasty words right out!'
	But I refused to. If God took away all the good people, then I had no respect for him.
	With Kejun studying journalism, lots of newspapers had begun to appear in our flat. There was the Ta Kung Pao, the Central Daily News, and the New China Daily, as well as the Wartime News, which came out twice a week, and hardly anyone had heard of. Kejun said it was like the New China Daily, in that it was run by the Communists, and mainly covered the successes of the Eighth Route Army, news fro…
	This was all a bit deep for me. In fact, there was a lot that he said that I didn't get. I liked reading the funny articles. Once, I saw a report that the police had caught a Japanese spy in a hostel in Chengdu. The man spoke proper Sichuan dialect, wore a long Chinese gown, ate spicy Sichuan food, played mahjong, and sat over his tea in a traditional tea house. He had a wife and children, no dif…
	I pointed out to Kejun that there was an inn in Lantern Alley that might have a spy in it too. The manager had a foxy face.
	Shuya overheard. 'If it was so easy for you to tell who was a spy, they wouldn't be a proper spy, would they?'
	'So what do spies look like?' I said rebelliously.
	'What do they look like? Just like you and me! A spy has to look like anyone else, so they can go unnoticed, right, Kejun?'
	My brother agreed.
	But I didn't believe them. I was sure that a spy had two pairs of eyes, eyes within eyes, so they could see stuff to report to their masters.
	After that, I made sure to look carefully at everyone I met when I was walking home from school on Saturdays and going back to school on Sundays. I paid special attention to the way they looked at me. Did they avoid my eyes? Did they look suspicious? I really wanted a spy to make a slip-up so I'd catch them out. I'd get any passers-by to help me truss them up and take them to the police station. …
	That winter, the news from the front was horrific. After the Chinese expeditionary force crossed into Myanmar and was defeated by the Japanese, the latter chased after them back over the border, and occupied Wanding, Mangshi, and reached the Tonghui Bridge on the Nu River. We only stopped the invaders by blowing up the bridge. But the Japanese were buoyed up by their successes, and moved large qu…
	Meanwhile, Japanese military leaders like Tojo Hideki were desperate to finish the war with China. They shipped all the guns and munitions they had from Japan, moved troops up from all over the occupied south and sent lots of agents to infiltrate Sichuan. The plan was to attack from Wuhan and Changsha and take Chengdu and Chongqing.
	As the war clouds gathered ominously overhead, the situation grew more tense on the ground. We all felt as helpless as we had a few years before when the Japanese first invaded.
	Around that time, a new cook arrived at the school. As soon as I saw him, I thought he looked very sinister: his head was huge, his body was very small, his face was sallow, his teeth were blackened and his eyelids droopy, so he peered at you through the slits. He had a funny walk too. He was bow-legged and so pigeon-toed his feet looked as if they were going to hit each other. He waddled and wob…
	'Mr Dong,' that was how the school head introduced him to us. In spite of his oddities, he was a good cook, and we used to gobble down the tasty dishes of noodles and mincemeat, and braised tofu that he put in front of us.
	When I got home the Saturday after he'd arrived, I told Sheona all about him. 'He's a Japanese spy, for sure,' I finished.
	'What?' She looked at me, confused but excited.
	'Well, think about it. What other reason would he have for suddenly turning up at our school?'
	Sheona's clear blue eyes were fixed on me now.
	'Look,' I pursued, 'he's bow-legged and pigeon-toed, just like Japanese people we've seen in films.'
	We didn't have feature films in Chengdu back then, only wartime propaganda films. The Japanese soldiers in them were always short, bow-legged and pigeon-toed, with moustaches and sort of triangular eyes.
	Sheona looked doubtful. 'But that sounds like a lot of Chinese too!'
	'Rubbish! No, it doesn't!' I retorted.
	Now she was anxious. 'Orange, are you angry with me?'
	Of course, I was. How could anyone compare a Chinese with a Japanese?
	'I'm sorry,' she said diffidently. 'I just mean some people, very, very few people. The thing is, I've never actually seen a real, live Japanese, so I was only saying...' She trailed off. She wasn't making any sense but I decided to forgive her. After all, she was American so she probably couldn't tell one Asian from another.
	But I was still worried about this weird-looking Mr Dong. I watched him closely. I discovered that whenever he heard anyone call his name, he would tremble all over and jump to attention, his hands hanging by his side, and sneak a look at whoever it was through those over-hanging eyelids, maybe to see if they were friendly or were going to tell him off. If it was the hatchet-faced principal, he w…
	Once I tried to get a closer look at him. There was an empty bit of ground in front of the cookhouse and I kicked my shuttlecock across it. Little by little, I kicked it closer to the shack where he slept. He carried on with chopping the vegetables and while he wasn't looking, I slammed the shuttlecock right through the door of the shack. Then I shrieked in mock surprise and ran after it.
	But no sooner had I stepped over the threshold and before my eyes could get used to the dimness, he had flung down the knife and, in one stride, grabbed me by the collar like an eagle snatching a chicken, and hauled me out.
	'You stupid child! You numbskull! You thought you could sneak in behind my back? You watch it, next time I'll give you such a beating. You see if I don't!'
	Did he think I was trying to steal his things? But he was a cook! What on earth did he have worth stealing in his rotten old shack? What was he keeping such a close eye on?
	And there was something else: the way he had pounced and grabbed me, it was quite different from his normal self-effacing demeanour. He was behaving like a proper kungfu artist.
	Now I was even more suspicious.
	Then I discovered another of his secrets: every afternoon, at about two o'clock, after lunch was over but before he needed to start preparing dinner, he would hurry out of the school looking very furtive. Where was he off to? We'd begun afternoon classes by two o'clock and sometimes I'd see his stooped figure scurrying past the classroom window. I was desperate to follow and see where he went, bu…
	He must be up to some evil tricks, he was obviously a spy! What else could he be? I would have to blow his cover as soon as possible, otherwise he might do terrible things to who knew how many innocent citizens of Chengdu.
	While I was home the next weekend, I made up my mind to tail him so I could see what he was up to.
	I begged Kejun and Shuya to be my bodyguards. I mean, I might run into danger. What if he saw me? What if he got out his Mauser, and "bang, bang!' I'd be dead? No one would know! Besides, if we found out that he really was a spy, one of us would have to keep an eye on him, while the other went and reported him. I couldn't manage it all on my own.
	Kejun was busy sorting out newspapers, making clippings of useful articles and binding them into a folder. They were piled all over the place, on the dinner table, and on the ground. We couldn't move for newspapers. Every weekend, he spent an hour or two doing this. He didn't look up. 'It's not that I don't want to help, I'm just too busy.'
	'Just for a little while,' I begged him. 'Then we'll come back.'
	He laughed. 'If all you want to do is look, you go and have a look. And come back and report without delay!'
	I was furious. 'Without delay? But by then he'll have sent off all his intelligence to the enemy!' He shrugged and ignored me.
	Shuya really loved seeing me squirm (it was what she most enjoyed). She said, 'Orange, I've got an idea. Take the wooden-handled pistol, creep up behind him and wallop him on the back of the head. See if that doesn't make him talk.'
	I refused to answer. I knew they didn't believe me. They were just humouring me, like I was a kid.
	Tianlu was in his bedroom poring over the English dictionary. He overheard and came out and offered, 'I'll come with you if you like.'
	Shuya didn't seem to like that, and began to backtrack. 'I don't think you should go. If he really is a spy, you might be in big trouble.'
	Ah-hah! So she was jealous, I could tell from her voice. I ignored her and hung onto Tianlu's arm like we were best mates. Tianlu went red in the face from embarrassment.
	When we were out in the walkway, he pulled his arm free. 'Don't do that, Orange, you're too old for that.'
	'Who says? I'm only thirteen.'
	'Yes, you're thirteen. You're a big girl.'
	'But I want to hang onto you, you're my brother!'
	I crooked my elbow through his arm and held him tight. I'd always been obstinate like that since I was little. If you told me I wasn't to do something, I'd go right ahead and do it.
	Tianlu was so embarassed that it was like walking arm in arm with a stick of wood. I released him and hung onto the banisters as we went down, laughing so hard that I got a stitch.
	Eventually, he relaxed and started to laugh too. 'You girls!'
	I took him to the school and we hid behind a low wall opposite the school gate, pulling some branches across our faces. We'd arrived at the right time. It was early afternoon, and Mr Dong should be going out. We hadn't been waiting long when the old cook came trotting out of the gate. He was looking at the ground, swinging his little arms, clearly in a hurry. I was worried that his pigeon-toed fe…
	Once he'd gone past us, without a second's hesitation, I tugged at Tianlu's jacket. It was time to go. We clambered over the wall and followed him as silently as we could. Tianlu had long strides and walked fast, and within a couple of minutes he was ahead of me. I ran to catch up, and whispered, 'We've got to keep our distance, and keep out of sight!' I'd read a British detective novel once, and…
	Mr Dong kept looking around to see if anyone was following him. If he was upright and honest, why was he looking so guilty?
	On and on we walked, past a few turnings and around some corners until we came to a narrow lane called Tiles Alley. It was a strange place. The house had tall grey brick walls - no windows - and black-painted doors which were all firmly shut. It was as silent as the grave, like no one had lived here for hundreds of years. We watched as Mr Dong stopped at one of the doors and knocked urgently. Som…
	I stood rooted to the spot. 'Did you see that, Tianlu? Go and fetch someone!'
	Tianlu didn't move. 'Hurry up!' I insisted.
	He looked thoughtful. 'Can you smell something?' I was puzzled.
	'Sweetish, a bit weird.'
	I sniffed. 'I think I can smell something.'
	'It's opium. When I was a kid, I had an uncle who used opium, and the whole house smelled like that. These houses are all opium dens, I'm sure of it.'
	I must have gawped at him. I just didn't know what to say.
	'I heard Chengdu has a lot of underground opium dens. They must be around here. If the school finds out that Mr Dong smokes opium, they'll kick him out, that's obviously why he doesn't want anyone to see.'
	Good heavens, not a spy but an opium addict. How embarrassing. What was I going to say to Kejun and Shuya when they asked?
	Tianlu looked at my gloomy expression. He rubbed his hands together and thought for a moment. Then he whispered, 'Don't worry. You haven't done anything wrong. You're perfectly within your rights to have suspicions. If you hadn't followed him, you would never have known he was an addict. If everyone in China was like you, Orange, the country would have nothing to worry about! The spies would have…
	Somehow, Tianlu's words of comfort were so heart-felt that I felt warm inside.
