# Supplementary material for: Exploring translator’s style in children’s literature: A case study of Nicky Harman’s English translations of Huang Beijia’s two works
Source: PLoS One. 2026 Jun 2;21(6):e0350245. doi: 10.1371/journal.pone.0350245 (PMC13229296; doi:10.1371/journal.pone.0350245)
Supplement: S7 File — (ZIP) [file pone.0350245.s010.zip › data/original data/Flight of the Bumblebee (translated Englist text)/Chapter 2 The Pencil Case.txt]

Chapter 2 The Pencil Case
	Shen Tianlu was the odd one out in our family for quite a long time. He was totally unlike the rest of us - Kejun, Shuya, me, and Su. He was remote and strange and he just didn't fit in.
	He was short and rather scrawny, with fine features but a big head and unusually big hands and feet too. The different bits of his body looked weirdly mismatched. When we arrived home that first day, my father told us who he was and introduced him properly. When he said Tianlu was fourteen, the same age as Kejun, Shuya's mouth fell open and she gaped in astonishment. She made a show of inspecting…
	And to get me on her side, Shuya dug her elbow into my ribs and said sarcastically, 'Orange, if he's fourteen, we better be polite and call him 'big brother'. What do you feel about that?'
	Tianlu had just carried me all the way home, so what could I say? I pulled a face instead.
	Tianlu had gone red to the ears, and was scuffing the ground with one big foot. There was an odd expression in his eyes. I couldn't decide if it was embarrassment or annoyance.
	Anyway, Shuya got a big telling-off from our dad for being rude to a guest. 'So what if he isn't tall?' he told us. 'Some people grow their bodies first, others grow their heads first, and that's much better, don't you think, Kejun? Orange?'
	Kejun smiled and went over and gave Tianlu a matey pat on the shoulder. Under the combined onslaught of our father and brother, Shuya looked crestfallen, though still rebellious.
	To be honest, my sister always ruled the roost at home, because she was the smartest and best at everything. She always got top marks in her homework, and she was good at things like music, chess, calligraphy and art. At school, she could always be relied on if there was a song or dance to be performed, so the principal and teachers all loved her. She had a very good opinion of herself and didn't…
	Shuya scowled furiously at me. She could always see right through me.
	Compared with Shuya, Kejun was everything you'd expect in a big brother, although he was only one year older than her. He was tall, with broad shoulders, and a handsome, open face. He was also gentle and reasonable, never argued, and was always kind to Su and me. It was typical of the two of them that when Tianlu arrived, Shuya poked fun at him, but Kejun threw himself into cleaning the bedroom t…
	I could see where she was coming from, but half of me felt she should have praised me too. After all, I'd just given up my writing table for Tianlu. Without it, I had to do my homework on the bed, and my writing came out all wonky. Why didn't Mum see that?
	Shell Tianlu was a leftie. I was the first to spot this. You see, I was interested in people. My schoolwork wasn't up to Kejun's and Shuya's, and my mother complained that I was a wild child, couldn't sew, and didn't even look like a girl, but actually I was, and am, very observant. Not much slips past me, and I have a good memory too. Otherwise, I wouldn't remember things that happened seventy o…
	'What kind of a person only imitates someone's bad points and not their good ones?' she scolded me.
	She defended Tianlu as well. 'Don't make fun of lefties. Lefties are very bright, you'll see.'
	And so it turned out. When Tianlu started in high school, he made rapid progress. Soon, he was almost level-pegging with Shuya. But she was determined to keep her position at the top of the class, come what may. She put every ounce of effort into her school work, I could see that.
	We found Tianlu's dialect difficult when he first arrived. It took a long time for us to get used to it. We hadn't been in Chongqing very long and didn't know Sichuan dialect, and he had a very thick accent. Sometimes, my mother talked to him in Nanjing dialect but it was a dialogue of the deaf-I had to translate for them. Tianlu was very self-conscious about his accent and used to play dumb. Whe…
	Tianlu knew exactly what we were up to, but he couldn't stop us. He had no one to defend him, not classmates, nor friends, nor family. He was an awkward kid, and we didn't help. When I think about it now, I wonder how we never realized just how alone and lonely he must have been. We had it so easy in our nice, warm family, and my parents gave us so much freedom to grow up.
	After the summer holidays, school started again. I was in primary school, my big brother and sister were both in junior high school, with Kejun in the third year, and Shuya in the second. My dad took Tianlu to register and tried to get him into Kejun's class. The teacher tested him, but then said no, because he didn't know a word of English, and couldn't do algebra either, and so would not be abl…
	Dad didn't want us to look down on Tianlu because he'd been put in a year below his age. He explained that Tianlu was an orphan and had never had his parents to look after him. He'd been lucky to get a full belly, let alone an education. He'd only been to school on and off, so he'd fallen behind and needed time to catch up. 'I'm willing to bet it won't take him long,' said Dad. 'His father and mo…
	Under her breath, Shuya said scornfully to me,
	'What's Dad thinking? Why should I call him "big brother" when he's in the same year as me? It's ridiculous. He's so short that he gets to sit in the front row!'
	I shrugged. I couldn't see why it was ridiculous to be put in the front row. After all, with my long arms and long legs, I'd always been put right at the back, from year one onwards. I was probably being laughed at too!
	Shuya couldn't get over me siding with Tianlu. 'Do you like this short-ass, or something?' she asked.
	'No! I like Kejun, he's so good-looking.'
	'Idiot!' she said.
	'I'm not an idiot!'
	'Shut up! If I say you're an idiot, you're an idiot! You don't understand anything.'
	Obviously I didn't agree but I couldn't get the better of her. 'You wait and see. It'll end in tears,' she went on.
	'What?'
	'You wait and see.'
	What was she talking about? Shuya was getting more mysterious by the day. I'd never be as clever as her.
	But Shuya must have had second sight or something, because something happened that really did end in tears. It started with my dad buying Tianlu a very smart pencil case. I was madly jealous.
	But a bit of history first. After University of Nanking was evacuated from Nanjing to Huaxi Fields in Chengdu in 1938, it found a new home on the campus of West China Union University, along with Beijing's Yenching University, Cheeloo University, and Nanjing's Ginling College. All the administration, teaching, catering, and accommodation were amalgamated. With five universities squeezed onto one …
	On the way from our home in Pomegranate Gardens to the primary school, there was a big stationery store. The district had thousands of students, and they all needed paper, ink, and inkstones. The stationery store did a roaring trade. Before the term began, there were some colourful metal pencil boxes on display, probably imported from Britain. I remember there were two different designs. One had …
	I went home and started to work on Mum. 'Can you buy me a pencil case?'
	'Money's tight this month. By the time we've paid your school fees, there won't be enough for food.'
	'Sheona has one, it's so pretty!' I whined. 'And she's got a new pencil and a rubber.'
	'That's different. She's an only child. You're one of six.'
	How did she make it six? Kejun, Shuya, Su, Kid, and me. Then I realized she'd counted Tianlu. I was annoyed. Why had Dad brought him home? My parents were paying for his food and clothes and school fees. No wonder my lovely pencil box had vanished in a puff of smoke.
	All the same, that pencil box drew me as if it were a magnet. Every day on the way home from school, I sneaked into the stationery store and looked at it. The ocean scene ones quickly sold out, but there was a rabbit one left. I was stubbornly convinced this rabbit was mine, and I'd just let the store have it to look after. I needed to check every day whether it was happy in its position in the d…
	Sheona was very sympathetic. She was a kind-hearted girl. The whole family used to attend church, where God was, and God loved everyone, so she told me. She got out her brand-new red-and-white rubber, cut it in half, and gave me the red half.
	'For you,' she said. 'I know you like red.'
	I held the half-rubber in my hand but my mind was still on the rabbit pencil box.
	'Hey, if you really love that pencil box, say your	prayers every day and God will give it to you,' Sheona advised me.
	I wasn't really convinced because Professor Mei and his wife (our downstairs neighbours, the ones with the Rhode Island Red chickens) used to go to church every week and pray and sing hymns, but when they had a baby girl, she only survived a few days and then died of pneumonia. Mrs Mei cried her eyes out over that. Obviously the Lord didn't give everyone what they wanted.
	One day after school, I paid my usual visit to the stationery store, but at the counter, I got the shock of my life. The rabbit had gone. There was just an empty space, a pale rectangle in the dust, where the pencil box used to sit.
	'Where...where's it gone?' I stammered and pointed. I could hardly speak for shock.
	The shop assistant had acne scars on his nose. 'Where do you think?' he smirked. 'It grew legs and upped and ran away.'
	'Where to?'
	'I dunno. Maybe someone caught it and took it home to put it in the pot,' said the assistant, bored.
	'Rubbish.'
	'It's true! Rabbit meat is delish! With Sichuan pepper!' His pockmarked nose twitched as if he could smell it.
	Su might have believed him but I wasn't four years old any more. Besides, I didn't like him joking about my rabbit.
	I glared at him furiously, then turned and barged out of the shop. As I ran down the cobbled road, I looked at the evening sun shining over the field in front of me. At that moment it didn't look like a red ball of fire to me; it looked black, pitch-black, and it was sinking and dragging me down with it, into an abyss of despair.
	That evening at dinner, I messed with my bowl of rice porridge and hardly ate anything. My mother was worried. She kept feeling my forehead and asking if I was ill. I didn't dare tell her what was upsetting me. She'd tell me not to be such a baby. Mum took my uneaten food and scraped half of it into Kejun's bowl. Food was too precious to waste.
	It never rains but it pours. That evening, my dad turned up at home with a long thin thing wrapped in paper which he pulled out of his gown pocket and, right in front of the rest of us, gave to Tianlu. 'It's for you, Tianlu,' he said kindly. 'For school.'
	Our heads swivelled towards Tianlu and we all watched him open the package. If my dad had picked me out and given me a present, I would have been all over him, at least three kisses and three pinches on his shoulder to show how happy I was. But Tianlu didn't seem very excited. He looked wooden-faced, dull, and listless.
	He was all fingers and thumbs too. The way he tore the paper off, it was like he'd never had a present before. First, the triangle of folded wrapping paper at one end, then the one at the other end. Finally, he turned the thing upside down and pulled the paper apart. I could hardly believe my eyes. It was a brand-new pencil box! The lid was painted with green grass, a red house, and a sweet littl…
	So it was Dad who had bought the last remaining pencil box. And given it to Tianlu.
	At that moment, I was nearly spitting with rage.
	Didn't Dad know what I felt about the rabbit pencil box? I'd been going on about it every day at the dinner table: pencil box, pencil box...Hadn't he heard? Obviously he wasn't my real dad, he was Tianlu's? I didn't know what to think!
	Dad must have sensed our outrage because he added, looking us each in the eye, 'Your mother's made bags for your school things. That'll do you fine. It's war-time. We all have to scrimp and save.' Then he went on, 'Tianlu's just started school and your mum's busy with Kid. She hasn't had time to make a bag for him. That's why I bought him a pencil box.'
	That was his explanation. Well, at least he took the trouble to explain. That was his democratic side coming out.
	Shuya muttered, 'Yesterday we had our monthly test. Someone flunked it.'
	Dad rapped his pipe on the table-top. 'Speak up! I won't have you muttering about people behind their backs!'
	Shuya plucked up her courage. 'Yesterday we had tests - '
	'And what does one test mean?' Dad interrupted. 'Tianlu has only just started. It'll take him time to catch up. Even if he's behind now, it doesn't mean anything. You don't know how well he's going to do in the end. Besides, Tianlu's one of the family now. It wouldn't matter if he got zero. We'd still look after him the way parents should.'
	Shuya bit back her words. She didn't dare say anything more.
	Dad seemed annoyed, and waved us all away from the table to read or do our homework. All except Tianlu. Speaking so softly that we couldn't hear, he talked to him for a long time. I caught a few words: 'Your dad used to...', 'National disaster'... 'You can't do anything without learning...'
	I strained my ears, but I never heard a word from Tianlu.
	In the lamplight, he was sitting there looking at the floor. I had no idea what was going through his head. He's so stupid! I thought furiously. My dad's been so good to him and he can't even say thank-you.
	The next morning, Kejun went out into the yard to draw water, as he always did. Then he tramped up the stairs carrying the bucket and tipped it into the water jar. Shuya got the fire going and made breakfast. I swept the floor, and Su took the rubbish out. We each had our jobs in the morning. Tianlu didn't have any particular task yet, so when our mother went out shopping with Kid in her arms, he…
	My sweeping took me to the part of the bedroom, where the boys slept. Tianlu's school bag was on his bed, open and I could see the brand-new shiny pencil box inside. Suddenly, some devilry took hold of me, egging me on to do something very, very bad. I found myself by his bed, picking up the pencil box, and hiding it inside my jacket. What was worse, I closed the bag up, then sneaked downstairs, …
	I could hear my heart thudding in my chest. It was so loud that I was amazed that Kejun and Shuya didn't hear it too.
	But no one noticed anything strange in me. They were too busy. The early morning was always the busiest time at home. Even my father, who always let things go on around him without apparently noticing, had to do his bit, passing out the bowls and chopsticks.
	Tianlu had a double maths class that day. In the second hour, the teacher handed out everyone's tests and went through the answers. It was when she asked them to correct their work that he realized his pencil box was gone, and his pen, his ruler, his rubber, everything that had been in it. He scrabbled around in his schoolbag but it wasn't there. Frantically, he tipped the contents of the bag out…
	According to my sister, the teacher was very annoyed. Not only had Tianlu failed the test and pulled the class average down but, to make matters worse, he didn't have his writing things with him either. In her eyes, he was sloppy, careless, and generally a useless student. She flew into a rage, grabbed Tianlu's maths book and test paper, and threw them out of the window. Then she hauled him outsi…
	Class went on, and it was so quiet in the corridor that the teacher completely forgot that there was a student being punished out there. When the bell rang, she remembered Tianlu. Maybe he had come to his senses and repented, maybe he deserved a few kind words. She went to find him. But Tianlu wasn't there. That was the kind of wild child be was.
	She didn't bother to go looking for him. It was a big school with more than two hundred children of all ages. Some were hard-working, some were mischievous, and more than a few sometimes skipped classes.
	But no one skipped lunch in our family. When Tianlu didn't come home, my mother thought it was a bit odd. She sent Kejun to the school to look for him. He searched but there was no sign of Tianlu. My mother got really anxious. What if something had happened to him? Shuya had to tell her that Tianlu had got into trouble in class. Mum was frantic, and sent me to Dad's laboratory to tell him. My dad…
	The thing was, Tianlu was a bright boy. When his pencil box had disappeared into thin air, he immediately guessed who was responsible. Being humiliated in front of the whole class by the teacher was the last straw. He was so upset that he decided to run away from Chengdu and our family, and go back to his home in West Sichuan. But then he realized he didn't know how to get there. He walked round …
	My mother shook him by the shoulder. 'You're so stubborn! Didn't you think about how worried your family would be?'
	He stared at her. 'I don't have a family.'
	That wounded Mum, and she wiped tears from her eyes with the front of her jacket.
	My father was hurt too, but he was a man, he couldn't start crying like my mother.
	He was silent for a long while, then pulled himself together and said kindly, 'Fine, Tianlu, if you really don't want a family, as soon as you're grown up and you can make a living, you can leave Huaxi Fields. But I was your father's best friend, so until you've grown up and finished your schooling, I have a responsibility to look after you. You agree?'
	Tianlu acted awkward like he usually did, only this time he scowled rebelliously too, and refused to say another word.
	My dad sighed, ruffled Tianlu's hair, and set off slowly down the road to the institute. He was always the optimist, and it was rare for us to see him so gloomy.
	Tianlu certainly set the cat among the pigeons that day. But I had to admit that it was me who had started all the trouble, or rather, the little devil inside me.
	I went and pulled the beautiful pencil box out of the crevice in the wall where I had hidden it and, in floods of tears, I took it to Dad. I steeled myself for a beating, or even expulsion from the family. But my father looked down and thought for a long time. Then be waved me away.
	I couldn't understand it. I'd done something terribly dishonest, hadn't I? My father had always brought us up to behave honourably.
	'He obviously thinks you're a hopeless case. There's no point beating you,' said my sister.
	I panicked. Did Dad really think I was so bad that nothing could be done with me? Would he give up on me? Forget I even existed? For a whole week after that, I was on my best behaviour. I ate up the pickles that I normally hated and didn't touch any of the other dishes; I swept all the way down to the ground floor; I conscientiously copied out new words into my homework book - the other children …
	I slaved away at home as my way of punishing myself for my bad behaviour.
	Kejun didn't miss a trick. He knew exactly what was going on. He made sure to lavish praise on me, 'She's a clever kid, Orange. She's admitted she did wrong and now she's making up for it.' Then he whispered to me, If Dad's not shouting at you, it's because he knows how much you wanted that pencil case. It's just that money's tight. He only had enough to buy one, so he couldn't get it for you.'
	Really? Did Dad really know how much I wanted it? Would he forgive me? The tears came to my eyes.
	As for the pencil box, Tianlu refused to take it. He said it was too pretty and girly. He said he'd swap with me. I could have the rabbit box and he'd use the bag Mum had made for my pencils.
	But if Tianlu didn't want it, then I certainly didn't, either. I had my pride.
	Shuya was only too happy to have the pencil case. With a syrupy smile, she assured our mother that she would pass it on to Su when she started school.
	That was the kind of girl Shuya was. She could put on a goody-goody act to get what she wanted. I was getting big myself but I'd never get to be as crafty as she was.
