# Supplementary material for: Exploring translator’s style in children’s literature: A case study of Nicky Harman’s English translations of Huang Beijia’s two works
Source: PLoS One. 2026 Jun 2;21(6):e0350245. doi: 10.1371/journal.pone.0350245 (PMC13229296; doi:10.1371/journal.pone.0350245)
Supplement: S7 File — (ZIP) [file pone.0350245.s010.zip › data/original data/Flight of the Bumblebee (translated Englist text)/Chapter 20 Mum’s Fur Waistcoat.txt]

Chapter 20 Mum's Fur Waistcoat
	At the beginning of the winter holidays, Kejun and Shuya both left home. Victory Li was taking my sister's reading group, about seven or eight people, by bus to Chongqing to join an Anti-Japanese War Youth event organized by Zengjiayan Communist Party South China branch. Kejun and two fellow journalism students got funding from a Chengdu newspaper to go to the Chinese Expeditionary Army Kunming T…
	With both of them gone, the house suddenly seemed empty. The first couple of days, Mum couldn't get her head around it and kept filling their bowls at mealtime anyway. 'You bring them up till they're adults, and as soon as they're fledged, they're flown,' she said with a sigh.
	My father carried on eating and didn't comment.
	Mum looked at Tianlu, then at me, then tapped Su and Kid on their foreheads. 'Now you two, I'm keeping you here. You're not leaving.'
	Su was very sweet. 'Mum, I'm not leaving home, even when I'm a hundred years old,' she declared.
	Mum laughed till she cried. 'Su, by the time you're a hundred, my bones will be rattling in my grave.'
	My little brother, Kid, looked confused. 'Mum, why will your bones rattle?'
	Tianlu rapped him smartly on the head with his chopsticks. Then he put some shredded potato into Kid's bowl. That kept him quiet.
	Kid was six years old, and a bundle of mischief. Most war babies were scrawny and sallow because they'd grown up deprived of home comforts, good food and warm clothing. Not Kid. He had always been chubby and rosy-cheeked. He was known all through the neighbourhood. 'Such a little cherub!' people would exclaim whenever his name came up.
	There were certain advantages in being loved by everyone. Whenever he went out, people would give him snacks - a handful of peanuts or a bit of pancake. But it had its downsides too. One day, Kid slipped out on his own and somehow got into the mulberry grove and started throwing bricks around. It was his bad luck that a family called the Mas lived on the edge of the grove and had an unbelievably …
	Mrs Ma grabbed him by his ear and marched him home, carrying the dead hen, its head dangling, in her other hand. She burst into Pomegranate Gardens, thumped up the stairs, and flung the dead bird down in front of my mother.
	'I've only got one thing to say,' she announced. 'You're going to pay me back!'
	Kid might have been a bit naughty; but there was no real badness in him, and right now, he was so terrified that he peed steaming hot pee all the way down the leg of his padded trousers.
	At first, Mum tried to fob Mrs Ma off. 'The schools are on holiday, and all the kids are out playing. What makes you think it was my son?'
	Mrs Ma scoffed. 'Everyone knows your little boy. I recognized him a mile off!'
	Mum couldn't deny that. But still, she poked the hen with her toe and muttered, 'How could a kid of five or six have the strength to kill your hen with a brick?'
	Mrs Ma stepped forward, bent down and twisted the bird's head to one side. 'Be good enough to take a look at this. He hit my hen right on its skull! It's shattered! If you don't believe me, you have a go at banging someone on the head with a brick!'
	And that was that. It was obvious from the few words they'd exchanged that this was a woman to be reckoned with. Mum would have to pay her back.
	The trouble was that it was near the end of the month and there was hardly any money in the house. After some hard bargaining, the woman agreed to accept the fur-lined waistcoat my mother was wearing instead.
	The waistcoat was made of patterned satin and lined with fox fur, old but warm and cosy. Mum had brought it with her when they left Nanjing in the winter of 1937 and wore it all the time. It was one of the few things of value that we had.
	When she'd gone, Mum pointed an angry finger at Kid. 'And as for you, we'll cut that naughty hand of yours off!'
	Kid was so terrified at the threat that he burst out crying.
	I told Mum she shouldn't have given in so easily, and exchanged her lovely fur waistcoat for a manky dead hen. Mum sighed, 'Your father's a respectable man with a reputation to keep up. I didn't want the whole neighbourhood to get involved. If I hadn't given her what she wanted, she would have made sure everyone knew, and it would have looked really bad!'
	There was nothing I could say to that. I aimed a kick at Kid. 'Cry! Go on, cry! But it won't bring the hen back to life!'
	My mother was used to wearing that fur-lined waistcoat day in day out, and without it, she only had a padded jacket with worn-out stuffing, and a thin shirt. The weather was freezing and she was not in the best of health. She caught a nasty cold, ran a temperature for two days, and then developed a chronic cough. We could hear her coughing and spluttering every night when she went to bed. It was …
	With Mum sick, I had to stay home. As Dad put it, I was almost the mistress of the house now. Every morning I got up early and went food shopping. By the time I got back, Tianlu had the stove going and was making the soupy rice for our breakfast. I picked over the greens, washed and drained them. After breakfast, I had to plait Su's hair and make sure Kid sat down at the table to learn his words …
	Mum used to take a nap after lunch. She was so worried about Kid escaping and making trouble again, that she took him to bed with her and made him sleep too. The house fell silent. The only sound was the tick-tock of the old-fashioned clock on top of the chest and Kid's snuffling in the bed. Su sat at the table, copying the illustrations from her book The Twelve Maidens of Jinling. I shut myself …
	Li's recommendations were all left-wing progressive writers. There was He Qifang's Prophecy, Bian Zhilin's Ten Years of Poetry, and Li Guangtian's poems, all collected together in Han Garden Poems. Sheona had given me a beautiful notebook with a green leather cover for my birthday. I didn't want to write just anything in it, so I copied out Bian Zhilin's lines, 'You stand on the bridge to see the…
	Tianlu used to go out after breakfast and stay out until dinnertime. He came home with filthy clothes, his face and hair covered in dust, and the dirt so engrained under his fingernails that it wouldn't wash out. He was always ravenous. He gulped his bowl of brown rice straight down without even putting any vegetables with it, and if Su and Kid left anything in their bowls, he didn't bother askin…
	I overheard Mum muttering to Dad, 'Do you know what Tianlu does every day? He won't tell me when I ask, and I'm getting worried.'
	My father was relaxed. 'If he doesn't want to say, then don't ask him. He's growing up. He's entitled to keep a secret.'
	But my mother wasn't happy. 'Orange, you're close to Tianlu, has he told you anything? What does he do all day?' she asked me.
	'Mum, if Dad says don't ask, then don't ask. Stop worrying!' I told her. Mum slapped me on the head angrily, 'Useless girl!'
	Little did she know that the very same question was gnawing away at me too. I didn't care who else he kept his secrets from, but why was he shutting me out? It was really upsetting me. I was the closest to him in the whole family, after all. Hadn't we been partners when we went after the spy? And now he had a secret and was keeping it from me!
	One evening, when Mum, Su, and Kid were all in bed asleep, and Dad was hosting some foreign agronomists and had not come home, I was copying out the poem, 'You stand on the bridge to see the view' in my green leather notebook. It was a lovely poem and I really wanted to talk to someone about it, so I pushed open Tianlu's door and went in.
	I got the shock of my life. In spite of the cold, Tianlu was bare-chested. He had pulled his jacket and vest all the way down to his waist, his head was tilted at an awkward angle, and he was reaching across with his left arm to his right shoulder, struggling to smear something on the shoulder muscle. He was grunting with pain.
	He looked startled when I burst in, and hurriedly pulled his jacket back on and sat up straight. He didn't say a word, just waited for me to say what I'd come in for.
	I didn't say anything either. I went over to the bed and pulled his jacket off his shoulder again. From the shoulder blade all the way down his back was one big mass of bruising and swelling. In some places, there was broken skin, which showed up like small, bright red peach blossoms. The ointment he was putting on had a strong smell, musk, or maybe borneol.
	I gasped and almost cried out. Tianlu quickly put his linger to his lips, and glanced in the direction of the door. It was obvious he didn't want Mum to find out.
	'Did you get in a fight?' I whispered.
	He laughed. 'Course not! I found a building site. They're building a house, and they took me on as a labourer.'
	'Is that what labouring does to you?' I almost forgot to whisper.
	'It's carrying stones and bricks and timber, something I've never done before.'
	'Are we really so short of money?' I honestly had no very clear idea of the family finances.
	'Mum gave up her fur waistcoat and there's plenty more cold weather to come. She's not strong, she needs to keep warm. If I earn some money, I can get her waistcoat back.'
	'But Mrs Ma won't give it up. She's a cheat and a bully.'
	'I can pay her enough money for three hens. Or five, if three's not good enough.'
	I didn't say any more. I dipped my finger in the ointment and rubbed it slowly over his back. I felt bad. Mum had such a terrible cough, and all because of losing her waistcoat. How come none of her own children cared, and only Tianlu had taken it to heart and was trying to help?
	'Tianlu,' I said, 'tomorrow I'll come and help you on the building site.'
	'Eh? Do you think just anyone can work on a building site? Your arms and legs are like sticks. What could you do?'
	I had to admit he was right. I helped him back on with his jacket and sat down on the bed beside him. 'Seeing your shoulder and back makes me want to grow up quickly,' I said gloomily. 'I wish I could finish high school tomorrow and earn some money and help support the family.'
	'Okay, so let's work it out. You'll finish high school by eighteen, right? You're a girl. What can you do?' Tianlu said.
	I thought for a moment. 'I can be a primary school teacher.'
	He smiled gently. 'Sure, you be a teacher, like your father, that's great.'
	I was embarrassed. 'He's a university lecturer. I could only teach primary school.'
	'That's great too! But you need to eat well and fatten yourself up a bit. And you need to study hard too. No school will hire you unless you get good marks.,
	'I'm already getting very good marks. I came second in our end-of-term tests.'
	He nodded. 'Second, that's a big improvement. But if you want to be a primary school teacher, you need to be able to play piano and chess, and do calligraphy and painting too. You've got the basics of playing the piano, keep practicing, and then you can teach the little ones.'
	Tianlu was talking so much sense, I had to agree. He sounded a bit like my mum or dad but, oddly enough, I didn't mind him preaching to me. I felt good.
	That winter, Tianlu worked three weeks on the building site until he'd saved enough money to redeem the fur waistcoat. And then we went to the mulberry grove to talk to Mrs Ma. She certainly was determined to be difficult. She knew we wanted the waistcoat back, and set an astronomical price. We argued every which way, and finally got it. Tianlu paid out enough money to buy five laying hens!
	When he gave the waistcoat to Mum, she cried. 'Thank you, sweet heart, you're such a good boy, so thoughtful. She'll be a lucky woman, the girl you marry!'
	Tianlu went red from ear to ear, scurried back to his room and shut the door, and didn't come out till dinnertime.
	Kejun came home before the end of the holidays. His fact-finding trip had made him a much more serious person. He shut himself in his room and churned out article after article. He kept a diary too. He even said he wanted to write the story of the Chinese Expeditionary Army. He said he wanted the whole country to know how those brave men were giving their lives for China, and had fought for two y…
	When he wasn't writing, he said little. He seemed to have a lot on his mind. He didn't tell us what, and we didn't dare ask. He was our big brother, and he had a big brother's dignity.
	Shuya didn't come home. At first we thought it was because the road was blocked and her group had been delayed. We weren't too worried, because she wasn't travelling alone. Then, a week after school started, we got a letter from Chongqing. It was a bolt out of the blue. She wrote that she was going with Victory Li to Yan'an. There were over a hundred of them in the group, she said, all of them st…
	My mother's hand trembled like a leaf as she held Shuya's letter. 'It was so difficult to get her out of Nanjing, and she's rushing into danger again! "Japanese blockades along the road." What is that girl thinking of? Why didn't she discuss it with us first?'
	My dad was sunk in gloom and didn't utter a word for a whole day. Finally, at the dinner table, he pointed his chopsticks at each of us in turn and spoke, 'You children, you're growing up or already grown up. You'll choose your own road in life and we, your parents, we'll respect your decisions. But just remember one thing: no matter where you go or what you do, you must let us know first. You ar…
	And he picked up his bowl. 'Eat up!'
