# Supplementary material for: Exploring translator’s style in children’s literature: A case study of Nicky Harman’s English translations of Huang Beijia’s two works
Source: PLoS One. 2026 Jun 2;21(6):e0350245. doi: 10.1371/journal.pone.0350245 (PMC13229296; doi:10.1371/journal.pone.0350245)
Supplement: S7 File — (ZIP) [file pone.0350245.s010.zip › data/original data/Flight of the Bumblebee (translated Englist text)/Chapter 21 Joining up.txt]

Chapter 21 Joining up
	In 1944, seven years after the Anti-Japanese War started, China and its armies were in dire straits. The situation was critical. The Japanese had suffered a major defeat at the Battle of Imphal in India. Enraged and humiliated, they decided on a mad dash along the road from Yunnan into Burma, from where they could shore up their India campaign. Under the Japanese onslaught, the Chinese Nationalis…
	All of China was in shock.
	The Huaxi Fields students could no longer sit quietly at their desks studying. Everyone was talking about joining up and fighting. The slogan was, 'We'll fight every inch of land with every inch of blood! One hundred thousand young people make one hundred thousand soldiers!'
	Professor Xu from the Department of Physics and Professor Mei from Animal Husbandry came upstairs to talk to my dad about the situation. We have to discourage the students from being so fanatical. It's tantamount to signing your own death warrant,' said Professor Xu. 'One hundred thousand young people make one hundred thousand soldiers! And they make a hundred thousand corpses and a hundred thous…
	Professor Mei lit up a Camel cigarette and puffed away at it for a while. Then he said, 'As a teacher, of course I don't want to send my students off to the battlefield, but there's no alternative, China faces annihilation in this war. You can't make an omelette without breaking eggs! Our forebears knew that, and we must follow in their footsteps. We need to win the war before we can rebuild the …
	My father had been listening in silence. The reason was that he didn't want to influence Kejun's decision. Looking back on it, it must have felt to him like he was waiting for the judge to deliver sentence: would it be death or a life sentence? If Kejun didn't sign up, my father might have been disappointed but he would accept it. If he signed up, Dad knew that in all likelihood, he would never s…
	All the family was affected by the gloomy atmosphere. Even the rambunctious Kid sensed what was going on, and clung to Mum all day like a little lamb.
	Kejun had a lot to do and had hardly been home for days. Mum wanted me to go to the university to find him, but my dad stopped her. Dad said my brother was helping out on the Youth Army Recruitment Committee. There were so much to do and it was mayhem. Kejun was busy filling in forms, drawing up lists, and doing publicity. It was best not to bother him.
	Mum looked wrung out with anxiety. 'Will he...will he...?' she could hardly bring herself to finish the question, 'join up?'
	'Prepare yourself,' Dad said.
	Mum broke clown and cried. She knew the war situation. She knew what her husband and her son were like. She cried because she needed to vent some of her grief.
	Finally, Kejun managed a visit home. He told us that he was going to join the Chinese Expeditionary Army. He said cheerfully that he could be useful three ways: he could translate, he could be a war reporter, and if need be, he could take up arms and fight. He rolled up his sleeves and showed us his pumped-up muscles with a laugh. 'Look where exercise got me. Finally I'll get to use them!'
	Kejun had always talked of the Expeditionary Army with such admiration. Now finally he was getting his chance to become one of them. His trip to Kunming doing interviews during the winter holidays had been a prelude, leading up to this, the main movement.
	The day Kejun put on his army uniform, slung his rucksack over his shoulder, and left, every one of our neighbours in Pomegranate Gardens came out of their houses and lined up silently in the courtyard to see him off as he strode out through the gate. Only my parents were not there. They stood side by side upstairs, looking over the railings. My father squeezed my mother's hand very tight so that…
	Kejun was first sent to India for training. On 7th July, on the seventh anniversary of the outbreak of the Anti-Japanese War, the Chinese Expeditionary Army linked up with the Allied Forces to launch a campaign against Myitkyina in Burma, which was in Japanese hands. In the first days of August, my brother was killed in Myitkyina.
	It was all entirely predictable. From the day Kejun enlisted, my father and mother had been preparing themselves for the bad news. The months, the weeks and the days passed, and they waited. With every day that went by, we mentally crossed out another twenty-four hours. With every day that went by, victory was that much closer, and we allowed our hopes to grow.
	But my elder brother would never come back. At nineteen years old, he lay at rest in a foreign land.
	That same August, Tianlu enrolled at the Chinese Air Force flight training school in Kunming. His ambition had always been to study in the Department of Chemical Engineering of University of Nanking and help rebuild China's industry. Why did he suddenly change his mind and apply to the military academy? He never said. Thinking back, it was probably after Mark died crossing the Hump and bequeathed…
	My father had received the news about Shuya going to Yan'an calmly. When Kejun signed up, Dad felt it was right and proper. But when Tianlu said he wanted to join the airforce, it was the last straw. It broke my dad's heart. His face filled with pain, his eyes looked suddenly old, his shoulders slumped. He wrung his hands, and wandered round and round the room. After a few minutes, he looked up a…
	Tianlu stood in the doorway, not daring to meet my father's eyes, saying nothing at all.
	Dad knew that Tianlu wasn't going to change his mind. He knew what kind of a boy he was. He didn't say a word to discourage him. Instead, he told my mother to get together all the cash we had. Every day until Tianlu left, there were to be big chunks of meat for dinner. And Tianlu's favourite, egg drop fermented rice soup. Tianlu had to have a bowl every day, just for him. Tianlu dare not refuse i…
	My mother was forty years old by then, and in just those few months, stiff white hairs had begun to appear on the top of her head, sticking up like needles. Every day when she bent down to do the laundry and cooking, the sight of that cockscomb of white hair on top of her head caused us pain.
	Before school started again, Tianlu asked if I'd go for a walk with him. He walked silently with his hands in his pockets, and I followed, taking peeks at his serious expression, and wondering what all this was about. From the side, he looked completely different from Kejun, who had a straight nose, thin lips, and eyes that tilted upwards slightly. Cheerful and easy-going, he had always been attr…
	We found ourselves walking through the trees by the river. Tianlu stopped for a moment and glanced into the woods as if he was remembering something. It occurred to me that the first time I saw him was when I was up a mulberry tree here, clutching a handful of purple mulberries in my hand. Then we walked along the path through the cemetery, past the Catholic Church that had been bombed by the Jap…
	Still, he said nothing, and I kept silent too.
	We carried on walking as far as my school, following the compound wall, and Tianlu suddenly asked, 'What class will you be in when you start school? Third year?'
	I nodded.
	He nodded too.
	Then he said, 'After I've left, you'll be the oldest. It doesn't seem real, does it?' A smile flitted across his lips.' No one wants to grow up, but you can't not grow up. Your mum and dad are getting old. It's all going to fall on your shoulders.'
	'Don't say that!' I protested. 'You and Shuya will come back!'
	He put his hands in his trouser pockets and looked up at the sky. 'Right, as soon as I can fly, I'll be flying over Huaxi Fields to see what you're doing. So watch it! Ill be able to see everything from the sky. If I find out that you're misbehaving, I'll throw a ball from the plane and hit you on the head.'
	I grinned, and tried to laugh, but for some reason I couldn't get it out.
	'So, when you come home next, what do you want to see us doing?'
	He bowed his head and looked serious. 'Orange, when I get home, play the piano for me, the one you said, the flying bees one - '
	'Flight of the Bumblebee!' I cried joyfully.
	He finally laughed. 'That's right. "Flight of the Bumblebee". Such a pretty name, you can see the bees flying around in front of you. Next time I'm home, I want to hear you play it.'
	'Okay,' I said, 'I'll practice it every day after you go, and wait for you to come home to listen to it. So you've absolutely got to come home!'
