# Supplementary material for: Exploring translator’s style in children’s literature: A case study of Nicky Harman’s English translations of Huang Beijia’s two works
Source: PLoS One. 2026 Jun 2;21(6):e0350245. doi: 10.1371/journal.pone.0350245 (PMC13229296; doi:10.1371/journal.pone.0350245)
Supplement: S7 File — (ZIP) [file pone.0350245.s010.zip › data/original data/Flight of the Bumblebee (translated Englist text)/Chapter 22 Letters Wing Their Way.txt]

Chapter 22 Letters Wing Their Way
	Dear Orange,
	I got to Kunming about a week ago and everything's going well. The flying school courses are intensive and there's a huge amount of physical training. I sweat so much I get through two lots of fatigues every day. A Yenching University student who arrived at the same time as me actually collapsed, he got so exhausted. Yesterday, I washed his clothes for him. God, they were filthy! We soaked them i…
	All the teaching is in English, because the flight instructors and theory instructors are American. This is a bit of a problem for me - my English isn't good enough. I just now agreed with the Yenching University student that I'll wash his clothes every clay, and he'll help me with my English. Fair exchange, eh?
	I forgot to say, he's my roommate, his name's Qian Husheng, and he's from Shanghai. He was studying physics, and was in the third year when he applied for the flying school. He knew Kejun. I think they played football together. I'm sure we're going to be good friends.
	The lights are going out in a moment so I'll stop now. Please give my best to your mum and dad. I wrote to your dad the day after I arrived in Kunming, just to say I'd arrived safely. But I know both of them are very busy so from now on I'll write to you.
	Tianlu
	Dear Tianlu,
	You can't imagine how happy I was to get your letter! I read it to Su and Kid, and they asked lots of questions, all kids' questions, so I won't bother you with them. Also, there must be a lot of things to do with your flying school that you can't talk about, I mean military secrets, right? But that's okay, I understand.
	We started geometry this term, and it's horrendously difficult. You know I don't have much spatial awareness. And I find the dotted and solid lines in geometry even worse than musical notation, so complicated. Apparently, we'll soon be learning auxiliary lines too because you need them to solve the problem. It gives me a headache just thinking about them. Why didn't Mum make me as clever as Shuya…
	Kid has moved into the room you used to share with Kejun. But your bed is still there, Mum is really hoping that you'll make it home over the New Year. It's only September, how funny that Mum's thinking of New Year already!
	By the way, my dad has just started teaching a new course on insect pests, and is rearing wheat worms, rice worms and cotton worms in the laboratory. He's also got Pieridae butterfly caterpillars under a big gauze cover, they're hideous. I took Sheona to see them once and she ran outside and puked. She said all those fat bugs squirming around were disgusting. They made her itch all over, and she …
	Yesterday, Professor Mei brought a nanny goat home and tethered her where he used to raise hens. He said that she was the last goat from the Department of Animal Husbandry, because they're not going to keep cows and goats anymore. They don't have the money, and lots of their students have joined the army, so there'll be fewer courses. I wish you could see Professor Mei milking the goat. It's so f…
	I've really blabbed on in this letter, I don't even know if you'll have time to read it all.
	From now on, I'm going to write to you every day, every single day.
	Orange
	Dear Orange,
	Yesterday our instructor put us in a trainer plane. It was so exciting. It feels very strange sitting in the cockpit, like sitting in a steel box. I could smell something very odd, maybe the smell of munitions, or the smell of bodies after they've been hit by bullets and vapourized.
	Sorry, I shouldn't say things like that. I don't want to alarm you. Sometimes I let my imagination run away with me. Orange, you're the sweetest girl in the world. Promise me you'll live like a brilliant ray of sunshine, and don't let all the terror around us get to you.
	Let me talk about more fun stuff. Sitting in a plane, even if it's still on the ground, I feel very high up. It's a fantastic feeling. I can see for miles. The world feels huge and I feel like my life has opened up too. I can see field after field of sogon grass on either side of the runway. They're carved up into irregular shapes by streams and ponds, yellow and green, old growth and new growth,…
	I'm fine, just fine, everything's great. Don't worry about me, and tell Mum and Uncle not to worry too.
	Tianlu
	Dear Tianlu,
	I have to report something that will make you angry: Kid broke your airplane model. He said he just wanted to hold it and look at it. I took it down from your mosquito net and gave it to him, but he thought it was the same as a paper plane and you could make it fly! He stood on our walkway and threw it down, and unfortunately it landed on the Meis' pot that they use for boiling herbal medicine. T…
	I don't know if the airplane can be repaired. Anyway, the bits are all in your drawer. Let's see when you come back. If it can't be mended, you'll be able to get a new model, right? Because soon you'll be a pilot.
	Mum gave Kid a walloping and he's promised never to touch your things again. But children say things and then forget them. I promise I'll keep a close eye on him in future.
	Winter will be here soon and Mum's worried about getting a chest infection again so she's already wearing the waistcoat. She says she's got to justify all those days on the building site you did to earn the money to buy it back.
	When will you be able to fly a plane? I had a bet with Su about which of us will spot you in the sky first. I am sure I'll be first, because every time I see a plane flying overhead, I always have to go out and look, even during class time. The teachers know you're training as a pilot, and they always tell me, 'Go on, out you go, take a look and you'll feel better.'
	I'll stop now. The lights will be turned off soon. We often have powercuts at our school. The head says the city doesn't have enough electricity and war work gets priority. I can't wait for you to be able to fly up and hit some Japanese planes.
	Orange
	Dear Orange,
	Thank you for your encouragement. When I think of all of you in Huaxi Fields looking out for me, it makes me study harder. In our tests last week, I came third overall. I got one question wrong in the pilot theory test and in the flight practice test I didn't have good control of the joystick. The instructor says sometimes I'm too impatient, and overdo it. I'll try and do better next time.
	We got one day off this week, and Husheng and I went to look around Kunming. We each had a bowl of over-the-bridge noodles. They're rice noodles and they're really peculiar, they don't need cooking. They bring you a bowl of boiling hot chicken broth and put the meat and vegetables and noodles in it and it's ready to eat! They're a Kunming speciality and there's a story about them, which I'll tell…
	The local people are really great. The noodle shop owner refused to charge us a cent once she found out we were at the Training School. She said, 'You're going to fly up and pop off the Japanese. You pop one more for me!' That made the two of us feel very humbled. People are so kind to us and we still don't know when well be able to fly, it's embarrassing. So we originally planned to go to Dianch…
	And mind you study hard too, Orange. We're fighting the battle now, and you'll be building the country afterwards. China needs to get stronger.
	Tianlu
	Dear Tianlu,
	I have good news to report! I came first in the end-of-winter-term exams! The head personally gave me my commendation, and said to me, 'Orange, you've finally got the hang of it.' What she doesn't know is, I got the first place because of you. You're studying so hard, I'm determined not to fall behind.
	Last time you wrote, you asked if there was any news from Shuya. There isn't. My mother made her a dark blue, fitted, padded jacket with a stand-up collar, fastened with a beautiful cloud-knot button she'd made with some dark red corduroy that Mrs Xing gave her. Shuya will look beautiful in it. But Mum didn't have an address to send the jacket to. She sometimes holds it in her arms and cries over…
	Tianlu, do you think Shuya has written and her letter never arrived, or has she not written at all? We're all very worried.
	It's such a relief that we get letters from you. Mum has all your letters numbered in order, and she makes Su read them to her one by one. Su says she can recite them all off by heart, but she still wants to hear them.
	And before I forget, Mum wants me to ask you, do you need anything for when you go to India? Will you need summer clothes, or winter padded jacket and trousers? And she's worried you won't like the food. Would you like her to make you some rice noodles to take with you?
	Looking forward to hearing from you.
	Orange
	Dear Orange,
	I'm writing this letter from an Indian army camp. Three days ago, we flew here from Kunming in a Flying Tigers transport plane. We're doing three months' intensive training, and if we pass our exams, we can join the CACW, the Chinese-American Composite Wing, in China and go into battle. Our American instructor said that he had never sent trainee pilots up in such a short time before, but they're …
	When we flew over the Hump, the snow­capped mountains seemed to go on forever, they're spectacular! I don't know how to describe it to you, even though I really want to. I can't find the words to do it justice. I'm so boring, if only I was as good at writing as Kejun. But as we were making the flight, I thought of Mark, who died here, on what they call the 'Roof of the World'. His body will alway…
	I hope if I ever die for my country I'll be as lucky as Mark.
	Hah! That slipped out, didn't it? Wash your mouth out, Tianlu!
	Indian food is very weird. They pound all the ingredients to a pulp, and then mix them with spices and call it curry. Everything's yellow and doesn't look appetizing at all. But we generally don't eat the local food, we eat steak. Americans are very advanced except in what they eat. We get really good steak but it isn't properly cooked. When you cut into it with your knife, blood leaks from the m…
	Please don't tell Mum that. She'll feel sorry for me. Just think, if you could buy a piece of steak as big as your fist in Chengdu, Mum would be ecstatic. She'd make it last for lots of meals.
	I'll stop here. This is our afternoon break, and we'll be back in class soon.
	Oh, one more thing, tell Mum it's very hot in India, we don't need padded jackets, so she doesn't need to worry about what I'm wearing.
	Tianlu
	Dear Tianlu,
	I told Kid you were eating curry in India. He's so greedy, he kept on at me to tell him what it looked like and how it tasted. I couldn't tell him, so I said to ask my dad. Poor Kid, he's never known anything but this war, he's never had treats to eat, or decent toys to play with. By the way, he's cut loads of grass for Professor Mei's nanny goat. He even went out yesterday in the rain and almost…
	Dad wants me to tell you that you should get to like steaks! Because steak builds you up and when you come back to China, you'll need to be strong as well as courageous.
	Su folded ten paper airplanes yesterday and hung one on every door frame, every bed, and every bookshelf in our house. She said that if there are planes everywhere in the house, it's like seeing you all the time. She made the biggest and most beautiful one for Kid, and drew a little man wearing a helmet in the cockpit. She told him the pilot was you and the plane was your plane. He took it to bed…
	We all miss you very much. All of us, every minute of the day.
	Orange
	Dear Orange,
	I managed to get hold of a model plane for Kid. It's different from Mark's, slightly larger. I think Kid'll like it. I wanted to mail it to China, but our commanding officer said that the Hump's only for transporting vital materials, and letters, nothing else. That's understandable. I've put the model in my trunk, and I'll bring it with me when I come back to China. You can tell Kid about it.
	We're doing parachute training these days. My first jump, I got cramp and I couldn't get myself out of the door. The instructor had to give me a push. It's not that I was afraid, it was because my body wouldn't obey my instructions. It was embarrassing but the instructor said it often happens with your first time.
	Husheng was even more embarrassed. He pissed himself. I was the only one he told, so if you ever meet him one day, whatever you do, don't mention it.
	I was much more relaxed jumping today. I kept my eyes open, and after the parachute opened, I was suddenly buoyed up and I felt like a cloud. I could see everything on the earth beneath my feet, the colours, the fields, the mountains and rivers. The earth is so beautiful. If only there was no war, life would be beautiful too.
	Don't laugh at me, I'm no good at expressing my feelings.
	The instructor says that as pilots, we don't get the chance to parachute anyway. There's a mechanism in our seats, that if the plane's hit, it pops up and automatically ejects us. It's safe, so don't worry about me. But you all look after Uncle, get him to take more rest and stop traveling to the villages to promote his improved crop strains. He should train up younger people to do those things.
	Tianlu
	Dear Tianlu,
	When you fly, does it feel something like being a bird? I'd love to know. I want to see you flying too.
	This week I was able to play 'Flight of the Bumblebee' straight through without any mistakes for the first time. When Mrs Fan heard me play, she said it wasn't bad. She said I'd caught the playful feeling, and if only I could up the speed, it would be perfect. She actually used the English word 'perfect'! And you know how demanding she is with her piano students.
	It's all because of you. One day, when you come home, I'm looking forward to being able to say proudly, 'My dear brother, I'll play "Flight of the Bumblebee" for you anytime. Just say the word!'
	Don't worry about Dad. We'll look after him. A few days ago, he got a letter from the US Department of Agriculture inviting him to go there to work on research into a disease-resistant wheat variety. But Dad said he's going to wait for victory so that he can go with his head held high and be proud of his country.
	Orange
	Dear Orange,
	I've finished my training in India and have officially become a pilot of the CACW. Originally the plan was for our cohort to go to the United States for a few months after receiving basic training in India. But that's out of the question now. The war is in its eighth year, and so many men have been lost that we're urgently needed. Besides, we've already written our wills. We can't wait to go into…
	Orange, my little sister, let me say something as your big brother: if I really do give my life for my country, then it's nothing more than my duty. Please, please promise me you'll be happy forever. And live for me too. You're only fourteen, you're going to grow up, you'll live to see the day when the war is won, when the Japanese surrender, when the whole country rejoices. When that day comes, …
	I hope this letter is not goodbye, but if it is, I have no regrets. Because ever since I came to your home at fourteen, I've had so many happy times with Uncle, Mum, Kejun, Shuya, Su and Kid and you, especially you, Orange.
	Tianlu
