# Supplementary material for: Exploring translator’s style in children’s literature: A case study of Nicky Harman’s English translations of Huang Beijia’s two works
Source: PLoS One. 2026 Jun 2;21(6):e0350245. doi: 10.1371/journal.pone.0350245 (PMC13229296; doi:10.1371/journal.pone.0350245)
Supplement: S7 File — (ZIP) [file pone.0350245.s010.zip › data/original data/Flight of the Bumblebee (translated Englist text)/Chapter 23 Happy Times.txt]

Chapter 23 Happy Times
	When I next saw Tianlu, I had the last letter he wrote to me in my jacket pocket. That was the one where he said his last goodbye. I was so cross with him. 'Why did you talk nonsense like that? It was rubbish! No one wanted to say goodbye to you. None of us were having that, not my dad, nor my mum, and certainly not Su or Kid or me! We would have got you home one way or another, we'd have trussed…
	He laughed, and aimed a swipe at my head with his big hand but I dodged. He was treating me like a kid but I was sitting with him as a member of the Chengdu Battlefield Entertainment Corps. We sat side by side on the sports field of the Kunming Air Force Camp, and he was the one I had come to 'entertain'.
	I never imagined I would see Tianlu again so soon.
	The Entertainment Corps was there to raise the troops' morale, and Sheona was supposed to be in it. She played the piano really well, and was due to play at their gala. But things don't always go according to plan. The day before the gala, she was riding her bike along a gravel path at her school and skidded and went head over heels. Her arms and knees were badly grazed, and her elbows were pouri…
	I went to see her, and when her mother wasn't around, she whispered in my ear, 'The Entertainment Corps came to see me about playing for the gala, but my father's worried in case I get an infection, so I'm grounded.' I told them, "Ask Orange, she's been playing the piano for six years. She can play for you.'
	I was so startled that my head shot up but she pulled it down again and whispered, 'Don't let on you know. They don't have time to find anyone better to replace me, so they'll come to you.'
	I didn't say anything. I couldn't because she had my head pressed down. I just waved my hands.
	She looked hard at me. 'Orange, don't tell me you don't want to see Tianlu?'
	I suddenly understood - my dear friend Sheona had fallen off deliberately. She'd hurt herself so that I could go to the gala and see Tianlu again.
	I'll always remember Sheona. I haven't seen her in seventy years but I imagine her living in some town or village in America, playing the piano, growing flowers, looking after her grandchildren, enjoying her family. Or perhaps she's departed this life and is long dead and buried. But I'll never forget her, with her blond plaits and her girlish shrieks whenever I climbed trees or jumped in the riv…
	We had a three-day stay at the camp to entertain the troops. For the whole three days, I was Tianlu's guest and he ran around thinking up treats for me. He got hold of two tins of corned beef, then bartered them in the market in Kunming for a bag of green and yellow mangoes as big as your fist. Silly boy, didn't he know that girls like meat? I hadn't had a whiff of meat for six months in Chengdu.
	But I liked mangoes too. I had never tasted fruit as sweet and fragrant. I peeled off the skin, and the pale yellow juice ran down my fingers over my hand. I put my fingers in my mouth and sucked them and the sweetness took my breath away. 'Shen Tianlu!' I cried, 'What a wonderful place Kunming is!'
	He watched me and didn't say a word. He smiled, just smiled. When I think back, his eyes must have been brimming with love and tenderness, but I was a clueless girl back then, and much too busy peeling and devouring the mangoes and sucking up the juice to notice.
	My mouth and fingers were coated in sticky juice by the time I'd finished. I was in a horrible mess. But as if by magic, he produced a very old but freshly laundered handkerchief and wiped the tip of my nose and was going to wipe my lips. Then he hesitated a moment, and gave me the handkerchief so I could clean my own face.
	'No, you do it for me,' I said, pursing my lips.
	He looked flustered and went red. Clutching the hanky, he looked from it to me and back again. I couldn't help bursting out laughing. I laughed so hard that I nearly spat mango juice all over his chest.
	'Orange!' he remonstrated.
	I held my hands up so he could see that I really couldn't wipe my own face, my fingers were all stuck together.
	He wavered, and then wavered some more, and finally lifted the hanky and hurriedly dabbed at my mouth. I found that so funny, I was convulsed with laughter again. He was obviously worried his mates would hear me, and clamped his hand over my mouth. 'Orange! Orange!' he implored. 'Do behave yourself! You're fifteen now, be a bit more grown up!'
	It was true I was growing up, but he was my big brother Tianlu, after all. Why shouldn't I mess around with him?
	He introduced me to his friend Husheng. Husheng was wearing a flying suit and saluted me solemnly, called me 'Miss Wang', and then reached out to shake hands with me. Tianlu explained to me that Husheng was from Shanghai and in their dialect, Huang (my surname) and Wang, sounded the same. Husheng was so embarrassed that he went red and wouldn't speak Shanghainese anymore. He kept apologizing in E…
	I really wanted to sit in Tianlu's plane. Most of all, I wanted him to take me up in it so we could fly over Pomegranate Gardens, and everyone - Mum, Su, Sheona, Professor Mei and Uncle Xu - could see what a hero Tianlu was.
	I was so ignorant that I actually asked him. Tianlu was taken aback. He obviously didn't know what to say and twisted his hands together and cracked his knuckles. However, finally, he went to his officer and asked if I could sit in the trainer plane for five minutes, maximum ten. He reported back to me that the officer had glanced at him, and said slowly, 'You really think that's appropriate?'
	'It's the first time I've made a special request and I was embarrassed.' He laughed. 'But even though he was so scornful, I really wanted to let you sit in it. After all, you're my little sister.'
	I was very disappointed not to be able to sit in a Flying Tiger plane, but knowing that Tianlu was ready to stick his neck out for me and ask his officer gave me a warm feeling inside. During the three days in that airforce camp, I got that feeling of warmth all the time.
	I was foolish enough to believe that happiness was a normal daily occurrence and would last forever, like the packet of chewing gum that Tianlu gave me. So long as I never stopped chewing on it, there'd always be a sweet taste in my mouth.
	'Orange, what will you play at the gala?' Tianlu asked, at least half a dozen times. 'There are lots of Americans in the camp, and they're not all tone-deaf like me.' He was obviously anxious, especially when I didn't answer.
	But I shrugged my shoulders like the Americans in the camp did. 'It doesn't matter what I play, the main thing is for people to have a good time.'
	He was about to say something more, but stopped himself and looked at me with real unease.
	'You look like you haven't slept the last couple of nights,' I teased him. 'Are you worried I'll go up on that stage and make a mess of it and let you down?'
	'Oh dear, can't I say anything right?' he muttered.
	The more anxious he got, the funnier I found it. I'd always enjoyed pulling his leg, ever since I was a kid, and that hadn't changed. I pretended to ignore him and went and talked to Husheng. 'Do another picture of me,' I asked him. Husheng's sketches of me were much better-looking than I was in real life. I came out looking like a girl in a magazine. He was convinced he drew badly, but I liked t…
	'Miss Wang," he said awkwardly, 'I'm really sorry. I only sketch in my spare time.'
	I picked up the sketch and flattered him shamelessly. 'But Husheng, you're so much better than the art teacher in our school! He always makes people really ugly. You draw really well, better than anyone I know.'
	That cheered him up. He went bright red and giggled, and a faint dimple appeared at the comer of his mouth.
	There was a basketball match between the Entertainment Corps and the pilots. The first half of the game, we lost hopelessly, but in the second half, they gave away a few points, and when it came to shooting into the net, they deliberately held onto the ball, so the final score wasn't too bad.
	While the boys from the Entertainment Corps played basketball, we girls weren't idle. We went around all the dormitories and collected a huge bundle of sheets. Then we put them in the sinks and, laughing and joking, thumped them and trod them under our bare feet. The place was flooded with water by the time we'd finished, and we'd used up every scrap of soap in the camp. We laid the bed covers ou…
	'You're all angels,' said Tianlu, looking at his nice clean sheets. We girls sat on the freshly made-up bed and cracked up laughing.
	'It's true,' he protested. 'You've galvanized us. Before you came, I hadn't washed my bedding in three months. Some of the men left it even longer, like six months, and the sheets were stiff with dirt, you could stand them upright.'
	I knew this wasn't true. The pilots' beds were much cleaner than the students' beds at our school, no doubt because their commanding officer kept them in line. Tianlu was just badmouthing his mates as a compliment to us.
	He'd only been gone a few months. Where had he learnt to sweet-talk the girls?
	It was true I was fifteen, but I was still a kid in Tianlu's eyes. He was so kind and took such good care of me. In fact, it was like I was a piece of precious porcelain and he was afraid I might break. I sensed he didn't know the right place to keep me. In his pocket? In his eyes? In his heart?
	How I loved being spoiled. My father was an agronomist. He loved the soil and seeds more than us. My mother had given birth to five children, and slaved away day and night in the house. She never had a minute to spare. That generation had it tough. They had no time to share the beauty of life with us. But Tianlu understood. He was so sensitive, and endlessly patient as he waited for me to grow up.
	Six years before, when God gave Tianlu to our family, I was a kid who knew nothing and cared even less. But he gave us the best of boys to be my guide. Where once I could hardly see what was in front of my nose, now I looked up and could see a ray of light in the clouds. I felt blessed.
	The gala was on the third and last night of our stay. My piano solo came about in the middle of the programme, number five. I'll never forget it. The piano was borrowed from the local school in Kunming. It was an old one and the paint was cracked, but it played fine. I wore a white tulle skirt that Sheana lent ne. As I walked onto the rudimentary stage in the camp assembly room, I was enormously …
Did I think of Tianlu as I sat down? Actually, no. At that moment, there was only me and the black and white keys and the sheet music. Everything else was indistinct. I felt like I was floating on some kind of a cloud.
I played 'Flight of the Bumblebee'. In the months since Tianlu left home to join the army, I'd worked my socks off to practice this piece. I'd persevered every single day, I hadn't slacked off for a minute. That was why Sheona had thrown herself off her bike, to give me the chance to shine.
	The lights were bright. It was March in Kunming, and mild. The cramped auditorium smelled strongly of hurriedly-applied whitewash and sweaty young soldiers, and as my fingers warmed the old piano keys, there was the smell of celluloid too. I could even smell the faint fragrance on the rapidly-beating wings of my bumblebee. How utterly beautiful this was! I was so intoxicated by the music, by the …
	My fingers whizzed over the keys. My heart pounded in my chest. My eyes saw nothing. The eighty-eight piano keys were a river of black and white. I used all ten fingers to gather the flowers that splashed out of the river water. I didn't need my eyes. I used my sense of touch, my ears, and all my nerve endings, and as the last note flew into the air, I closed my eyes altogether. I felt that anoth…
	The applause was tumultuous. I stood up, smiling stupidly, with no clue what to do. The stage manager pretended to go on stage to move the piano, and gave me a little push. I remembered that I was supposed to make a ladylike curtsey.
	I couldn't see Tianlu. My eyes swept over the audience but I couldn't see him anywhere. Where could he be?
	Flustered, I ran off the stage and out of the side door. Then, in the gathering dusk, I saw him. The lights in the auditorium spilled through the door, and framed his tall lean figure in its military uniform. He looked as still and solid as a tree. He had been standing with his back to the door, but he must have had eyes in the back of his head because at the sound of my running footsteps, he tur…
	Was he crying? Could he cry? No, surely not. I must be wrong. I'd never been particularly observant.
	How solemn he looked in the half-dark! I didn't dare ask him anything. We stood face-to-face, quite silent, letting the night breeze carry our breath to each other's ears.
	Just as I was beginning to think I couldn't take any more of this solemnity, he sighed, reached out his arms, and with the utmost care, drew me to his chest.
	'Orange,' he whispered tenderly. 'Now I remember the name of that piece, 'Flight of the Bumblebee', right?'
	'I played it for you, Tianlu,' I said.
	'I know, I know.'
	'Did I play well?'
	'No one could have played it better.'
	'Then pinky-swear, when this war is over and you come home, you'll listen to me play the piano every day.'
	'I will. Every day.'
	I pressed my ear against his chest and listened to his heart beating, fast, and loud. So loud that they might have been bullets fired from the barrel of a gun.
	I felt completely at peace. Even if they were bullets, they were being fired at the enemy. With him, I was safe. We could all be safe.
