# Supplementary material for: Exploring translator’s style in children’s literature: A case study of Nicky Harman’s English translations of Huang Beijia’s two works
Source: PLoS One. 2026 Jun 2;21(6):e0350245. doi: 10.1371/journal.pone.0350245 (PMC13229296; doi:10.1371/journal.pone.0350245)
Supplement: S7 File — (ZIP) [file pone.0350245.s010.zip › data/original data/Flight of the Bumblebee (translated Englist text)/Chapter 3 The Cockerel Loses Some Feathers.txt]

Chapter 3 The Cockerel Loses Some Feathers
	Up to the age of ten, I was always getting into scrapes.
	My mother worried about me. 'Between seven and eight is supposed to be a difficult age, but you're nine, and you're still naughty. No man's going to want you!' She was tormented by the idea that I'd never get married and would stay a spinster for the rest of my life.
	Some were big scrapes. For instance, I was never allowed to go swimming in the river, because I could only do doggy-paddle. When the river was high or if there were hidden currents, I might get dragged under and drown. But I loved the feeling of immersing myself in the water on hot days, so I used to jump in whenever I got the chance. Once, Mum made me a new pair of cloth shoes. I took them off a…
	I was furious at the thief who'd got me this beating. I swore I'd find them wherever they were hiding. For days after that, whenever I went out, I kept my eyes glued to other kids' feet, hoping against hope that I'd catch someone wearing my shoes. I'd pounce on them, grab hold of them, spit in their face. Of course, I never did get my revenge. The thief was no fool.
	Then there were the small scrapes. Like breaking a glass test-tube belonging to my dad, picking up my little brother to cuddle him but tripping over so he banged his head and got a big bruise, having a new outfit to wear to school for once and fooling around and getting ink all over it...I got so many things wrong that I used to wonder whether my mum had got it wrong even giving birth to me.
	Early one Sunday morning, Professor Mei came to see my dad. He was holding his majestic Rhode Island Red cockerel, and looking distraught.
	Of all the people who lived in Pomegranate Gardens, Professor Mei was the closest to my dad. Dad taught agronomy and Mei, animal husbandry and veterinary science. They shared a common language. Professor Mei had studied biology at the University of Wisconsin, and came back to China after he completed his doctorate. He switched to the department of animal husbandry, where his work had something to…
	I asked my father once, 'Why do you talk English when you shout at each other?'
	'Because it doesn't sound as vulgar in English.'
	'But why do you shout at each other?'
	'We're expressing our feelings.'
	What a strange explanation.
	But most of the time, they talked quite calmly, about things to do with teaching. One of my dad's students was going to write a dissertation on 'Genetic and Cellular Studies of Wheat-Rye Hybrids'. My dad had no special knowledge of biogenetics, so he asked Mei to be his co-supervisor. Professor Mei said yes, immediately. Another time, my dad and his students planted some rows of a particular kind…
	That made sense to my dad. He went and told his students not to bother investigating. Sure enough, next spring, the local farmers used the new cotton seed, and promoting the improved strain was no trouble at all.
	That morning when Professor Mei banged on our door, holding his cockerel under his arm, my father guessed something was wrong. He brought a stool for him and poured him some tea.
	'It's outrageous! Absolutely outrageous!' the professor spluttered, out of breath from having run up the stairs.
	'Please, sit down, old boy. What's up?'
	Mei ignored the offer. 'Every parent has a duty to educate their child, you know what that means, Huang?'
	'Of course I do, yes, indeed.' My father reassured him.
	Professor Mei had obviously come to demand justice. My father and mother always felt guilty when we did wrong. Other people had only one or two children, you could keep an eye on them. But we were six, including Tianlu, and it was hard to stop us getting into trouble.
	Professor Mei lifted up the cockerel and turned it around so its bum was sticking under my dad's nose, so he couldn't miss it. 'Its tail! Look at its tail! Three tail feathers are gone! Three!'
	He stuffed the bird back under his arm again, freed a hand, and ruffled the cock's remaining bright red tail feathers. 'Do you have any idea how precious this rooster is? It's come thousands of miles. We brought eighteen head of cattle, seven pigs, six sheep, and a pair of Rhode Island Reds, all of them priceless, all so we could use them for hybridizing, to improve the local strains! You have no…
	'Stop right there, Mei.' My father was looking doubtful. 'This compound is full of families with children, all of them up to no good. How can you be so sure it was mine?'
	'Because none of them are brave enough to go near the cock and hen, except for your Orange!'
	He was spot on. Whenever I had nothing better to do, I'd mess with his birds. Once, I got hold of a stray cat and tried to give it a ride on the rooster's back but the bird wasn't having any of that. It glared furiously and its hackles stood on end. Then it stretched its neck and charged me. The watching children all scattered in terror. And what happened then? I actually caught it, and held it d…
	Now, I had no one but myself to blame for being careless. I must have been seen when I stole the rooster's feathers yesterday, and whoever it was must have been mean enough to tell on me to Professor Mei. Probably it was Shuya. She was always scheming to get me into trouble, while she played Miss Goody-Goody.
	No one knows a girl like her own parents, and besides, I had always been the troublemaker in our family. At the mention of my name, my dad had it figured out. He looked around for me but I had hidden in the back room, and locked myself in. A clear admission of guilt. My dad sighed and apologized to his old friend with complete sincerity, 'She's a naughty girl. She's done a very bad thing. I'm so …
	Professor Mei was still raging. 'Three feathers! Your daughter owes my cockerel a very big apology!'
	My father turned to the bird and addressed it, 'Risk, right, I'm so sorry, cockerel! It must have hurt!'
	'This must never happen again!' thundered the irate prof.
	'Don't worry, old man. It won't. Believe me. I'm giving you my personal guarantee!'
	My dad, quite shamelessly, kept offering his condolences to the man and his bird. In the end, he made my mother scoop out half a bowl of rice from the big jar, and gave it to the precious bird, so its tail feathers would grow back quickly.
	Even after Professor Mei had hurried away, I sat tight, refusing to open the door, no matter how hard my father knocked. I heard my sister outside, telling Dad I'd pulled the tail feathers out so I could make a shuttlecock. She must have found my shuttlecock and shown it to him because I heard his angry voice, 'Throw it away! Throw it down the toilet!'
	At that, I flung open the door, hurtled out, and grabbed the shuttlecock off my sister.
	I sunk my teeth into her too, and she screamed. My dad was really mad by now. With one big stride, he was in from of me, his hand raised above his heady, ready to give me a slap. But my dad had never beaten one of his children before. His hand shook, and he wavered, maybe trying to work out how much force he should use.
	Suddenly Tianlu appeared and squeezed in between me and my dad. He looked up at my father's hand.
	'Uncle, don't be angry with Orange. She wants to be first.'
	My dad looked mystified. 'First in what?'
	'Kicking the shuttlecock. It's a competition, all her classmates have good shuttlecocks.'
	'And what does that have to do with pulling the cock's tail feathers out?'
	'Everything! Maybe you've never played shuttlecock. If the feathers are long enough, the shuttlecock goes up and stays steady. It doesn't go sideways, you can do it with one kick, it's brilliant, and you win!'
	My dad thought a moment, then lowered his hand. 'Well, that's interesting, this little monkey's certainly competitive!'
	He decided to forgive me. He turned away, clasped his hands behind his back while he considered the matter, then turned back to ask me, 'Do you get a certificate if you win?'
	'Yes, the teacher's already got it, locked away in her drawer.'
	'That's good,' my dad said decisively. 'After the competition, go and show your certificate to Uncle Mei and confess. See if he'll forgive you.'
	I grinned and then burst into tears. I had no idea why I was crying. It was very strange.
	There were other things I couldn't work out, like why Tianlu stood up for me at the critical moment, when I was the one who stole his new pencil box, and I was always making fun of his accent and the way he did things left-handed.
	And another thing, Tianlu was not even in the same school as me. He kept himself to himself and hardly ever opened his mouth to anyone. How had he found out there was going to be a shuttlecock competition in our class, and that I desperately wanted to win? Very weird.
	How difficult it is to really understand someone.
