# Supplementary material for: Exploring translator’s style in children’s literature: A case study of Nicky Harman’s English translations of Huang Beijia’s two works
Source: PLoS One. 2026 Jun 2;21(6):e0350245. doi: 10.1371/journal.pone.0350245 (PMC13229296; doi:10.1371/journal.pone.0350245)
Supplement: S7 File — (ZIP) [file pone.0350245.s010.zip › data/original data/Flight of the Bumblebee (translated Englist text)/Chapter 4 Our Night.txt]

Chapter 4 Our Night-time Walk
	In November, the weather in Huaxi Fields began to cool down. I'd been keeping a green grasshopper over the summer and one day, I found it lying on its back in its little bamboo cage. It wasn't moving. I prodded it with a blade of grass and realized that it must have died during the night. Its body had gone stiff. Su wanted to feed it to Professor Mei's cockerel but I refused to let her, and burie…
	That winter, Mum made cotton padded coats for the four of us children who were at school. Shuya and I had dark blue ones, but there wasn't quite enough cloth, so she made collars from an old patterned silk cheongsam she cut up. Shuya loved the collar, which magically gave her ordinary padded coat an instant touch of luxury. She was so happy that every time she crossed a bridge, she wanted to stop…
	So we all had winter outfits, but what about the soldiers at the front fighting the Japanese? There was a photo in the Ta Rung Pao newspaper which showed a group of soldiers in a tunnel wearing unlined jackets and trousers, and shivering from cold. We Huaxi Fields young people, from college down to primary school, had to do something, and we threw ourselves into organizing Winter Uniform Relief C…
	The performance my school was due to put on was scheduled for the end of the month, in the auditorium of West China Union University. Our principal had personally arranged to borrow the auditorium. He was on the Chengdu Anti-Japanese fundraising Committee, and was Huaxi Fields' most famous resident.
	We were going to do a concert, so we had to have solo singers and choral singers, and soloist instrumentalists and an orchestra too. Sheona was the best piano player in our school, so she got the piano solo. She discussed with her mother when she got home, and came back to school to report that she was going to play a piece called 'Homesickness', by the Prussian-born composer Albert Jungmann. The…
	The fifth grade were rehearsing the Salvation March: the whole class dressed up in Scout uniforms, each carrying a small drum, and beat them as they marched in military formation. Then they sang the rousing chorus, 'Guns at the ready! Advance! Don't hurt the people. Don't hurt your own. Defend the Chinese nation. Forever be free!' They rehearsed on the sports ground, and we could hear the skirrin…
	We were in the fourth grade and our teachers were determined that we should not be outshone by the class above. How were we going to outdo them? Voice and instrumental solos were not exactly rousing, no matter how good the soloists were. Our teacher proposed that we should form a choir and sing the children's war song, 'Dig, Dig, Dig for Victory', which went, 'Down with the Japanese soldiers! Dig…
	Suddenly I heard my name. 'Orange, I want you to play the piano accompaniment.'
	Oh my God! I couldn't do that! My hand shot up, and I blurted out, 'Miss, I can't! I'm scared!'
	The teacher looked at me. 'Oh, so there is something you're scared of, is there, Orange?'
	There certainly was, and unfortunately it just happened to be the piano. Sheona's mother, Mary Fan, had been teaching me off and on for nearly a year but I still couldn't plonk out the Czerny Exercises for Beginners. Mrs Fan was quite disappointed with me. I'm guessing that every time we started a new lesson she regretted having remarked on my long fingers, that first time.
	'Sheona plays really well! She's going to go to a conservatoire in America,' I said, with exaggerated enthusiasm for my friend's playing.
	'I don,t need you to tell me how well Sheona plays,' the teacher snapped back. 'She's a soloist, she can't be distracted by playing accompaniments.'
	I nearly cried. After all that, even if I bravely managed to play as she wanted, the teacher would regard it as 'just an accompaniment', child's play.
	But I was pig-headed too, and I wasn't going to admit defeat. No matter what the teacher thought, I'd give it my best shot.
	But how? There was nothing for it. I'd have to knuckle down and practice, even though I didn't believe that a week's practice was enough for me to be able to play along to 'Dig, Dig, Dig for Victory'.
	Mrs Fan had a rule that those of us who took classes with her had to come to her house for lessons, but they couldn't drop in and practice on their own on her piano. She suffered from migraines and noise set them off. To practice the piano, we had to rent the piano room in the music department at Ginling College, and it had to be a time when their music students weren't using it, so it wasn't oft…
	From Pomegranate Gardens to the Ginling College music department was quite some way, at least half an hour on foot. The distance didn't matter but the nights were dark, and you had to go through thick woodland, past an eerily silent cemetery, and down a narrow alley flanked by courtyard walls painted black, and a Catholic church where candles flickered in the windows. Just thinking about doing th…
	I begged Shuya to come with me. 'I'll give you my pencil,' I offered.
	She pulled a face. 'I don't want it. You've only got half of it left.'
	'We've got to rehearse at night too,' she went on. 'We're doing the play “Pm Down Your Whip”, and I've got the lead female role. I can't refuse to rehearse and see you to and from your piano practice, can I?' She was sitting on the edge of the bed dipping red paper in water to colour her nails. She had dyed the pads of her fingers red too, and when she spread her fingers, they looked like vampire…
	'That's ugly,' I said.
	She raised her eyebrows. 'None of your business!'
	I tried Kejun instead. He was a gentleman, and he hardly ever turned a girl down. Sure enough, he agreed straightaway. But when I told him what night it was, he looked embarrassed. 'Oh that's too bad. It's the same day we have our school reading club. Qian Mu's been invited to come and talk about Chinese culture and China's youth. Qian Mu!' He repeated the name with great respect.
	I had no idea who Mr Qian Mu was, but I did know that I'd have to walk that road at night alone, and I was really upset.
	My mother took pity on me. She was sitting in the walkway winding some wool into balls, and saw me running around like an ant in a hot wok, and poked her head into the house. 'Tianlu can go with you,' she said firmly. And she shouted, 'Tianlu!'
	Tianlu always obeyed my mother. As soon as she spoke, he put down his copybook and got up. 'Ow-sum', he blurted out.
	He had to go with me because my mother had told him to. All the same, it was a comfort to know that he would be on that hair-raising road with me.
	All these years later, I still remember the stars that night. There were myriads of them, and they were spectacular. They were so dense I felt like I could bring them crashing down from the sky if I opened my mouth and gave a yell. Along the path as we set out from home, there was a light dusting of frost that glittered in the starlight. The air was fresh and clean, so cold that it stabbed me in …
	Tianlu walked in front of me, holding a short shoulder pole he used to carry the bags of rice and vegetables when he went with Mum to help her with the shopping. He was swiping it side to side, as if he was Monkey in Journey to the West. I ran and caught up with him. 'Why did you bring that stick?'
	'To fight ghosts,' he said.
	'Rubbish!' I told him. 'Ghosts don't exist.'
	He leered at me. 'Then why are you scared?'
	'I'm scared of the dark.'
	'That's where ghosts hide out, in the dark.'
	I couldn't think what to say to that.
	The trees around us grew thicker. By day, this wood was paradise for Sheona and me. We came here to watch how the ants transported the bodies of butterflies several times bigger than they were, and to collect the pale yellow cicada sloughs that we could sell to Chinese herbalists. I used to try every kind of bright red berry I could find - they looked so inviting but numbed my tongue and made my …
	'Did you ever catch gladiator crickets in the countryside?' I asked Tianlu as we walked.
	'What are they?' he asked, sounding interested.
	'Crickets that can fight.'
	'Oh, why didn't you say so? What's this gladiator stuff? There are tons of crickets in the country - coffin heads, gourd crickets, gunshot greys, vine purples!' He explained them all so vividly and clearly, the different kinds of head shapes, their mouths, how hard they bit, how to feed them, and so on. I was astonished at this outpouring. Tianlu had found something he enjoyed talking about! I al…
	'You won any fights?' I asked him, trying to imitate his accent. But he kind of shrivelled up and refused to answer.
	'Ah-hah! You were having me on!'
	He was furious. 'Having you on! There are all sorts of clever people in the countryside!'
	I laughed so hard that I had to stop walking. It was so easy to wind Tianlu up. When he got angry, you could see all the muscles in his neck, and he was so earnest that his voice shook. He was funny.
	But Tianlu was not stupid. He immediately realized that I was making fun of him, and he was not happy. He turned and strode away, leaving me behind, just like that! He was almost running. I ran after him, begging him to slow down and wait for me. He ignored me, kept walking, and in the blink of an eye had disappeared into the darkness. I really panicked. The night was completely different from da…
	'I expect that was a ghost, coming to take revenge,' he taunted me.
	I didn't dare answer back.
	I thought of the cemetery where owls hooted mournfully and the church where the candles flickered like will o'the wisps, and decided to stop being an ass. I asked him sweetly, 'Brother Tianlu, can you hold my hand?'
	It was the first time I'd called him 'brother'. He acted surprised, and looked at me silently for a long time. In the darkness, I couldn't see the expression in his eyes, but I could hear breathing heavier than usual, and he seemed flustered.
	'Brother Tianlu.' I repeated it again, playing a bit cute.
	He struggled to make up his mind, but finally allowed me to hang onto him.
	Maybe he was embarrassed because he didn't know whether it was all right to touch a girl. He was silent for a while, then thought of a compromise: he offered me the short shoulder pole and held one end, so I could hold the other end. He walked in front and I walked behind. I complained that I felt like a blind beggar boy. In a low voice, he gave me an ultimatum. 'You want me to come with you or n…
	'Yes, yes,' I said hurriedly.
	Luckily it was nighttime, and there was no moon, so we were walking by starlight. Even so, I walked along behind him, holding the stick, looking anxiously around me, terrified that one of my schoolmates might pop up and see me, and carry the tale of this ignominy to school the next day.
	By the time we got to the door of the piano practice room, my nose had started to stream from the wintry cold.
	I quickly sat down on the piano stool, opened the piano lid, and began to practice. The tune was simple but powerful. I didn't need to read the music. I knew it off by heart. We'd sung it so many times in school. I just needed to find the right white piano keys and bang away, making it sound as rousing as I could.
	The piano room was tiny. There was only room for the piano and one person. Tianlu had to sit on the doorstep. He looked bored to death as he gazed up at the sky, or at the patch of grass plunged into darkness opposite him, or the Dutch cows brought by Professor Mei from Nanjing, lying down to rest. Occasionally, I stopped and turned to follow his gaze; the grass outside had turned purple and indi…
	The hour passed very quickly, and someone else had booked the next hour. We gave the key back and left. All the way, I was going over the note and finger positions in my head, and didn't say anything. Nor did Tianlu. I think he liked me better when I was quiet and didn't tease him.
	But just as we passed the church buried in the shadows, something moved him to say, out of the blue, 'You play really badly.'
	I was taken aback. 'What?'
	'I said, you play really badly,' he repeated. 'You hit the keys like you're hammering a chopping board. You've given me a headache.'
	I let go of the carrying stick and stamped my feet in annoyance. If it hadn't been for a flock of bats suddenly flying up from the churchyard and frightening me, I would have given him a push and then run home by myself.
	I brooded over his comment for days after that and refused to talk to him. He was so annoying, he'd never even touched a piano, he had no idea how many black keys and white keys there were. What gave him the right to criticize me? Huh, I'd give him hammer on a chopping board! Could a hammer play 'Dig, Dig, for Victory', or make a whole class sing to the tune it was playing?
	Perversely, Tianlu's comment made me want to play the piano better, and get as good as Sheona, and surprise him one day.
	I was hugely excited by this idea, and I started to take my piano classes seriously and practice hard. I would even hum Beyer or Czerny as I walked along. No one was more surprised than Sheona. Had I been touched by the hand of God, she asked me?
	I told her, 'God's a ghost because he doesn't exist.' Sheona went pale with fright and patted her chest. 'Lord Jesus, forgive her!' she implored.
	What's interesting is that I actually set myself my first goal in life because of something Tianlu said.
	Maybe one day Tianlu would have to take back what he said, and how would he look then? I couldn't wait to see.
