# Supplementary material for: Exploring translator’s style in children’s literature: A case study of Nicky Harman’s English translations of Huang Beijia’s two works
Source: PLoS One. 2026 Jun 2;21(6):e0350245. doi: 10.1371/journal.pone.0350245 (PMC13229296; doi:10.1371/journal.pone.0350245)
Supplement: S7 File — (ZIP) [file pone.0350245.s010.zip › data/original data/Flight of the Bumblebee (translated Englist text)/Chapter 5 The Christmas Party.txt]

Chapter 5 The Christmas Party
	It was December and although we were in the south of China, the weather was bitterly cold.
	The trees carpeted the ground with brilliant golden leaves, then almost overnight, turned into naked skeletons. Only a few withered leaves shivered feebly on the branches. The shrubs looked like whisk brooms standing on end, scrawny and ugly. The crickets and the 'golden bell' bugs had stopped singing. I wondered if they had found a nice warm cave to hibernate in. When I set off for school in the…
	The fighting at the front was not going well. The Japanese had landed troops and captured Guangzhou. We heard the whole city had gone up in flames, and there were many dead and wounded. In Changsha, it was our own army that had set fire to the city, a 'scorched earth' tactic. In an attempt to reassure the army and the populace, Generalissimo Chiang Kai-shek issued his 'Wuhan Retreat: Report to th…
	I remember my big sister, Shuya, wrote an essay called 'Winter in Paradise' and got it published in her high school journal. She brought it back and showed it to us. The first sentence was, 'Huaxi Fields has winter too...Human beings living on earth and in hell, imagine paradise as somewhere happy, comfortable, serenely peaceful, ringing with songs of freedom, without fear or poverty or storms, t…
	My dad puffed on his pipe as he read her essay. He thought for a while and said, 'It's good, it's reflective and you make clear arguments. You've made progress.' Then he added, 'The problem is, you sound too pessimistic. China is not defeated yet. We're still resisting. At the beginning of the war, the Japanese military told the emperor that it would take three months to occupy China. How long ag…
	Kejun did not totally agree with Dad. 'Sure, studying's important, but right now, the war's even more important. Huaxi Fields is full of hot-blooded young men, and they're burning to join the army and fight!'
	'And what about you?' Shuya mocked him. 'Are you joining the army? The Youth Militia maybe?'
'We'll be grown up soon,' said Kejun.
	'By the time you're grown up, the war will be over and done with!'
	'And what does “over and done with” mean?' retorted my brother. 'Defeat or victory?'
	My father grinned as they argued. In his view, the way to establish the truth was to argue it out.
	But when would we grow up? The day seemed so far away that I couldn't see it even if I stood on tiptoes. I couldn't imagine what defeat would look like, or victory for that matter. I was a lanky ten-year-old with big hands and feet, and my skin was stretched so thin over my muscles and bones that it was almost transparent. I hadn't an ounce of fat to spare. I was always hungry, always craving mor…
	Tianlu never joined in these discussions about the current situation or the future. He just buried his head in his homework, mumbling his English to himself, plodding through one test after another, no matter what was going on around him. The only one of the family who could drag him away from his studies was my mother. She made sure to praise him for wanting to do better, and sticking at it - li…
	Very soon, it was Christmas. The Huaxi Fields schools were all run by the churches, and Christmas was the most important holiday in the year. The Winter Uniform Relief Concerts organized by the schools had been very successful, and everyone was brimming with enthusiasm and eager to do more to raise money. All the schools were planning their Christmas performances. The competition was fierce.
	West China Union University's repertoire was naturally Handel's 'Messiah'. They had started rehearsing almost six months before. Mrs Fan would play the piano accompaniment herself, and the conductor was to be Miss Greve of the Music Department. I don't know why we called her Miss because she was actually a silver-haired old lady, petite, with a kindly expression but keen eyes. She always wore her…
	Cheeloo University's National Theatre Company were rehearsing arias from two Peking operas, 'Famen Temple' and 'Yang Silang Visits His Mother in the Palace'. The actors sang and played and rehearsed every detail, accompanied by a tremendous crashing and banging from the gongs and drums. So many people came to watch the rehearsals that they were more crowded than the actual performance. I went wit…
	Ginling College had chosen Cao Yu's play, 'Sunrise'. Apparently the playwright himself had come from Chongqing to direct it, and the costumes and scenery were splendid. The students were a stuck-up bunch, and hid themselves away while they prepared. No one was allowed in to watch rehearsals in case it spoilt the surprise on the night. So we were all on tenterhooks, waiting for the posters to go u…
	Kejun and Shuya, although only high school students, were determined not to be outdone. They decided to be ambitious, and chose Shakespeare's A Midsummer Night's Dream. It was just right for teenagers - the plot was weird, the language was gorgeous, and it was full of elves and fairies. Kejun took it upon himself to delete some of the longer, duller speeches, and what he called the 'soppy' bits -…
	My brother even offered me a part. 'This is your chance, Orange. You can be a fairy,' he said.
	I was taken aback. 'But I'm only at primary school!'
	'That's what we want for fairies. It's called fitting the person to the part.'
	My sister overheard and sniggered. She was going to play Titania, and was happily deciding whether to wear her hair loose, or in a more elaborate, aristocratic style.
	'That's no fun,' I objected. 'I can't act.'
	'Can you learn lines?'
	'Yes.'
	Kejun clapped his hands. 'Then what's the problem? All you've got to do is go on stage dressed as a fairy, stand in the middle and recite your lines, and walk off again.'
	'And that's all?' I said doubtfully.
	'That's all.'
	'Simple as that?'
	'Absolutely simple as that.'
	'Will there be baba cakes at rehearsal?'
	'When we've done the performance, I'll buy you baba cakes. Two - no, three!'
	I gave it some thought, but I still wasn't convinced. It was going to clash with the Peking opera, so I wouldn't be able to go and listen to Su Wu sing the aria, 'White-haired mother.'
	'You really don't want to?' Kejun looked at me with a slight smile. 'All right, I'm going downstairs to ask Sheona. She'd be better than you anyway. She can go on stage without any makeup.'
	He headed for the door. I yelled after him, 'Don't go! Don't go! I'll do it.'
	Of course, this was exactly what he was banking on. He shrugged and gave me my lines. 'Learn them in three days.'
	I felt a bit dazed. What had I let myself in for?
Tianlu was going in and out helping my mother prepare the dinner, fanning the flames in the stove, fetching water to wash the vegetables, and then rubbing the dishcloths in the used rice-rinsing water. I was still standing looking dazed, with the paper in my hand when he muttered, 'You're so easy to con!' I was furious. I yelled at him, 'If I want to do it, it's none of your business!'
	His lips curled in what looked like a smile. He was obviously winding me up, and I got even more furious.
	After that, when I finished classes each day, I sat at the dining table, learning my part. The sentences were so long-winded that I could hardly get my tongue around the words.
'Over hill, over dale,
	Through brush, through brier,
	Over park, over pale,
	Through flood, through fire...'
	Tianlu was hard at work on his calligraphy. Without even looking up, he corrected me. It's “bush” not “brush”.'
	'You're such a pain!' I yelled at him. 'Mind your own business!' He raised his eyebrows and carried on writing.
	I carried on to my second speech:
	You spotted snakes with double tongue,
	Thorny hedgehogs, be not seen.
	Newts and blindworms, do no wrong.
	Come not near our fairy queen.
	Philomel, with melody
	Sing in our sweet lullaby.
	Lulla, lulla, lullaby, lulla, lulla, lullaby...
	I sneaked a look at Tianlu. He was still looking down at his copybook but his pen was poised in mid­air and he hadn't written a word. I figured he must be listening to my lines. That's good, I thought, and raised my voice. That woke my little brother, who'd just been put down for a nap, and he wailed.
	My mother had to stop her sewing, and told me off. 'Are you crazy?'
	Tianlu finally burst out laughing. He threw down his brush and looked up at me. 'What kind of a lullaby is that? You're shouting so loud, you'd scare the Thunder God!'
	Who cared if I was shouting? I'd taken on the role of the fairy, and dammit, I was going to do it well, and make Tianlu jealous of me.
	We began rehearsals. It was only then that my sister discovered that she was not the heroine. There were two other female leads, Hermia and Helena. She pouted and looked annoyed. But then she found out that Titania was a good part, because she had a lot of power. She had a bunch of little fairies that she could order around, and had some fine speeches, which was brilliant
	I was disappointed. Kejun had lied to me. I wasn't the only fairy. There were lots of us, and we were all on stage together. My brother hadn't recruited Sheona, because her blonde hair and blue eyes looked too different from the rest of us, but lots of other children from Pomegranate Gardens were there. When we weren't on stage, my fellow fairies chattered like sparrows, only noisier. But I was t…
	As for our fairy costumes, the school's art teacher who was the stage director was racking her brains about what to do. First of all, no one was sure what fairies were supposed to wear, and then there were too many of us and no money for so many costumes. Finally, Kejun came up with an idea. He covered some large sheets of newspaper in yellow paint. When they were dry, we cut holes in the middle,…
	'You fairies look like a swarm of wasps!' Shuya jeered.
	But I didn't care. I wasn't like her. She was so desperate for Titania to have something to wear on her head that she'd begged two silver hairpins off our mother.
	But luck was against me. When everything was ready, the day before the performance, I suddenly came down with a high fever. I was delirious and my mother went downstairs at night to ask Sheona's father to come and look at me. Professor Fan got his stethoscope and listened front and back. Then he said I had acute pneumonia and would have to go to hospital.
	This was too bad. I had my performance the next day! I had two big speeches! Kejun and Shuya were frantic. How were they to find someone to stand in for me at such short notice? My lines were really difficult!
	You'll never guess what happened. It was Tianlu who went on instead of me. He actually volunteered. My brother and sister were amazed, and so was I. All those days I'd been learning my lines at home, they'd gone into his head as well as mine and he knew them off by heart. Besides, he was quite short, and if you didn't look too closely, he didn't stick out in a group of primary school kids.
	Afterwards, Shuya told me that Tianlu had recited his lines in quite decent mandarin. She had no idea where he'd learnt that from. She said we shouldn't have looked down on him the way we did. He was very intelligent.
	There weren't many people in this world who my sister admired.
	Meanwhile I was lying in my hospital room, drinking the pig's lung soup that my mother sent over, and feeling depressed. What was the point of spending all that time and effort learning my lines, and having Tianlu laugh at me? I would have had more fun spending my days listening to 'Su Wu Tends his Sheep'！
