# Supplementary material for: Exploring translator’s style in children’s literature: A case study of Nicky Harman’s English translations of Huang Beijia’s two works
Source: PLoS One. 2026 Jun 2;21(6):e0350245. doi: 10.1371/journal.pone.0350245 (PMC13229296; doi:10.1371/journal.pone.0350245)
Supplement: S7 File — (ZIP) [file pone.0350245.s010.zip › data/original data/Flight of the Bumblebee (translated Englist text)/Chapter 6 The Youth Militia.txt]

	Chapter 6 The Youth Militia
	That year, four members of our family joined the Youth Militia: Kejun, Shuya, Tianlu and me. The three of them were in high school and I was in primary school, but our uniforms were the same.
	Tianlu was short so he had to roll his trousers up twice over. The hem of the jacket hung down to his bottom. Altogether, his outfit looked like someone else's cast-offs. Mine too, for the opposite reason, I was too tall and too thin. It was baggy and my arms and legs stuck out of the cuffs. I looked like a scarecrow, especially when I went to school on a winter's morning. An icy wind tunneled do…
	I hated these sneering comments from Shuya. So what if I was skinny? I could drill and sing military songs just as well as my fellow soldiers.
	The Youth Militia had us doing 'A Good Deed A Day'. For a while, we spent our whole day looking around us wherever we went, in the hopes that we would come across someone who was blind or lame, and could take their arm, or offer them a glass of water. But we primary school kids couldn't compete with the high school students as far as good deeds went. For example, Shuya and her school friends made…
	It was not easy to find a good deed to do, but that made me all the more determined. There was a well near our house, and I discovered that old women with bound feet went to draw water there every day. The cobbles were slippery and a full bucket was heavy. It worried me to see the women staggering home with their buckets. One day I got up early in the morning and waited by the well. Every time I …
	I really didn't think my mother would be upset. After all, she'd had five children, and if something happened to me, there'd still be the other four. Anyway, I just couldn't find a good deed to do. I kept coming up against a brick wall. At every Youth Militia meeting, when we had to report what we had done that week, I was so embarrassed, I wanted to go through the floor.
	Sheona understood what I was going through. She reminded me, 'You could help your mother. That's a good deed.'
	'That doesn't count!' I objected. 'When you help someone in the family, that's not a good deed, it's your duty.'
	'We're all God's children, and all God's children should get help,' she said.
	Well, if you put it like that, it made sense. I started diligently helping my mother with the housework: washing the dishes, sweeping the floor, lighting the stove, boiling Kid's nappies, and going with Mum to the market so that I could carry the bags of rice home for her. Sometimes I cleaned the walkways and stairwells of our building. That meant getting a bucket of water and a rag, and wiping u…
	'How you've grown up, Orange!' said my mother approvingly. Then she added, 'If you work as hard as this, you need never worry about finding a good husband.'
	I wanted to yell at her, 'Why don't you listen?! I'm doing a Good Deed a Day, not looking for a husband!'
	But I said nothing. My mother would never understand. After all, she was just a housewife.
	When spring-time came, the Youth Militia did a training march. We put on our uniforms, got our sticks, and slung a bag of grain across our chests, the kind that a field army carries. We started from the school sports ground and marched to Zhaojue Temple on the northern outskirts of Chengdu, camped overnight, and marched back again. It was going to be well over twenty kilometres, quite an achievem…
	On the morning of the departure, we formed up in impressively long lines. Accompanied by drums and gongs, we all sang at the tops of our voices, 'We are the Chinese people's youth soldiers. We may be small but we have big ambitions!'
	We marched, and rested, marched and rested. At around midday, a third-year boy had an accident. He was overcome by a bout of diarrhea, couldn't see a toilet and was too embarassed to ask to drop out. Right where he was, he messed his trousers. He was so upset, he began to cry. The school head got one of the teachers to take him home. Then there was a girl whose father was someone important in the…
	My food bag had fried soybeans, a few shaobing sesame cakes, two salted duck eggs, and a small packet of toasted rice cakes. Sheona had shortcake biscuits baked by her mother, and cooked semolina mixed with dried fruit and sugar. It was only because we were camping that the two of us had so many delicious things to eat all in one go. We were as happy as could be. As soon as we'd left Huaxi Fields…
	We stopped for a midday rest at a place called the Culture House, and everyone sat down for a picnic. I opened my bag and generously gave Sheona one of my salted duck eggs. The trouble was my mother had over-salted them and we were parched with thirst all afternoon, and our throats were as dry as dust. At least that stopped us eating any more until we got to the end of the march late in the eveni…
	That night, we slept in a high-ceilinged gloomy ancestral hall, on bundles of rice straw borrowed from the local farmers. We occupied the whole room, the boys slept on the east side, the girls on the west side. Sheona and I squeezed onto the same pallet together. I always took my clothes off to go to bed, so l sat on the pallet, about to unbutton my jacket, when Sheona grabbed me by the hands. 'D…
	In the evening, I drank a lot of water, and woke up for a pee during the night. The huge ancestral hall was lit only by an oil lamp on the dark offerings table. To my sleepy eyes, the memorial tablets on the wall looked like rows of silent ghosts, glaring down at me, as if preparing to shoot out an arm and yank me back into the wall and seal me behind the bricks. I stood in the aisle, my hair nea…
	'The hall's so scary,' I whispered.
	She gave me a hard slap on the back of the head. 'What are you scared of? The place is full of people!'
	The next day we went to see the Zhaojue Temple. The monks and lay workers had never seen primary school students like us, all in identical uniforms and neatly lined up, and came out in little groups to see what was going on. We gave them a rousing chorus. 'China will be strong! China will be strong! Eight hundred warriors will do brave battle with the enemy!' Then we sang The March of the Volunte…
	The monks gaped at us. I have no idea if they understood what we were singing. In the dawn mist, they stood still as statues, their blue-grey robes bleached to the colour of ash.
	Then we went on a tour of the buildings: the Hall of Heavenly Kings, the Hall of Guanyin, the Wei Tuo Bodhisattva Hall, the Depository of Buddhist Sutras, the Five Contemplations Dining Hall, and the Putong Pagoda. We paid perfunctory respects to the Maitreya Buddha, and the Four Heavenly Kings, and the Eighteen Arhats with their fearsome grimaces. I had never liked Buddhist temples and the smell…
	Then we reassembled and walked back home, but by now we were straggling, not marching. Some of us had blisters and were limping, some had lost the soles of their shoes and had to tie them back on with a bit of straw, and some had finished all their food and were trailing along on empty stomachs. There were less than two hundred of us but we ended up spread out over a couple of kilometres. Two men…
	A couple of days later, my scalp was itching and so was Sheona's, and I could hear a rustling, as if hundreds of bugs were crawling around on my head. Shuya parted my hair and recoiled in disgust. 'Mum! Come and look! She's got lice!' she shrieked.
	My mother shampooed my hair, and sure enough, there was a layer of whitish-grey nits floating on the surface of the water in the bowl, paddling with their little legs as if they were having fun. I shrieked too. They really were disgusting.
	Sheona's family had no idea what to do, and her mother ran upstairs and asked my mother for advice. Mum didn't hesitate. 'Cut Sheona's hair short, that's the first thing!'
	I had always had short hair, and cutting it only made me look more like a boy. But Sheona was inconsolable when her beautiful golden hair was cut short, and she was left with a head of ugly blond bristles. She burst into tears and refused to go out of the house for days.
	Meanwhile, my mother went to the herbalists and bought the ingredients for a potion to kill the head lice. Once she'd boiled the soupy mixture, she spread it on, and wrapped my head in newspaper. We waited for the repulsive, stubborn beasts to die. She gave Mrs Fan a packet too. That medicine must have been quite toxic, because my scalp went red and my face, even around my eyes, puffed up. Nowada…
	The next thing was, my mother got Uncle Fan to bring a large bottle of ethanol from the hospital, and she wiped our scalps with ethanol-soaked cottonwool every day. It smelled nasty and made us feel sick, especially if we'd just eaten.
	These shenanigans went on for a couple of weeks before we were completely free of head lice. Sheona swore she would never go camping again, she'd rather drop out of school
	I didn't think it was that serious. I'd already had an idea: I'd shave my head next time. Having a close-shaved head wasn't a big deal. People would just think I was a novice nun.
