# Supplementary material for: Exploring translator’s style in children’s literature: A case study of Nicky Harman’s English translations of Huang Beijia’s two works
Source: PLoS One. 2026 Jun 2;21(6):e0350245. doi: 10.1371/journal.pone.0350245 (PMC13229296; doi:10.1371/journal.pone.0350245)
Supplement: S7 File — (ZIP) [file pone.0350245.s010.zip › data/original data/Flight of the Bumblebee (translated Englist text)/Chapter 7 The Profs.txt]

Chapter 7 The Profs
	Let me tell you some stories about two professors living in Pomegranate Gardens.
	The first one story is about Uncle Tao and the bear cub.
	I remember it was the evening of the Tomb-Sweeping Festival that year. We were standing around Mum's coal briquette stove, watching her make willow pancakes for us. Su and I had gone to the river to collect the bright yellow young leaves. I shimmied up the tree and along the branches like a monkey, doing my best to press the branches as low as possible, so they almost touched the ground. Su quick…
	Every year at Tomb-Sweeping Festival, Mum made these 'nibbling spring' pancakes, because it was the custom in our hometown, Nanjing. Mum used to say that no matter how far a person travels, they must hang onto the thread that binds them to their home, and not let it go until they die.
	The batter only made two pancakes, and we only got a quarter each. As we nibbled our bit, making it last as long as possibe, pandemonium suddenly broke out downstairs. We ran outside to the walkway to see what was going on, and a strange sight met our eyes: the other kids were standing around a dark furry bundle, shrieking with excitement.
	This was better than any pancake. I took Su by the hand and we ran downstairs and squeezed into the crowd. The little creature was covered in dark brown fur, and had a round head, a round belly, short legs, two little eyes like shiny glass marbles, and a leather collar around its neck. The collar was attached to a rope, and the rope tethered it to the locust tree in the courtyard. It was just a b…
	Sheona squeezed out of the crowd. 'You know what that is? It's a bear cub!' she said urgently.
	'What?' I couldn't believe her. 'Surely they only live up in the mountains where there are trees. It's all fields around here!'
	'Of course it is! Prof Tao brought it back from Tibet! It was a present from some Tibetans,' she said.
	I turned around to see Professor Tao, propped against the courtyard wall, his legs spread wide, hands folded over his belly, watching this mob of excited children, laughing like a naughty boy himself. He had a moustache and beard, and I was surprised to see he was wearing a Tibetan felt hat over a dark corduroy suit and a thin scarf of light gray cashmere. On anyone else, the ensemble would have …
	The bear cub really had been given to him by some Tibetans. Uncle Tao was a professor in the Department of Historical Linguistics. He lived downstairs, next door to Sheona and her family. According to my dad, he'd been thrilled when his department transferred to Chengdu and Huaxi Fields because now he was near the Tibetan areas in Sichuan, Yunnan, Guizhou, and Tibet itself. The entire area, with …
	Before he set off for home, his Tibetan friends had raided a bear's den. They pulled out the baby bear, and presented it to Uncle Tao. Uncle Tao arrived back at Pomegranate Gardens in a rickshaw, bags under his feet, and a rolypoly bear cub on his knees which everyone mistook for a puppy though, in the event, it was more like a ticking time bomb.
	For the whole of April and May, the bear cub and the children got along fine.
	At first, everyone was eager to feed it and gave it everything from meat and fish to fruit and greens. Of course, it ate it all up - and had diarrhoea, lost patches of hair, and got infected eyes. Eventually, it got so listless that it could hardly move. If we hadn't gone to Professor Mei, Dad's friend from the department of animal husbandry, and begged him to help, it would have died.
	When it had recovered, Uncle Tao called a meeting of all the Pomegranate Gardens children and we agreed some rules: each family was responsible for feeding the bear for one day. Only rice porridge, soft noodles, baby corn, and a little fruit was to be given. Uncle Tao drew up a rota with great care. Next to our names, there was a column for us to note the date we had fed the bear, and another for…
	'Tao, they're not your dissertation students. They're feeding a bear cub!' my father mocked him.
	'And why not?' said Uncle Tao. 'It's the only way they'll learn to manage their lives.'
	Of course we knew the cuddly cub was going to grow. We just didn't know how fast. In fact, now it was getting lots of the right food, it shot up. Within two months, the fluffiness had gone and it had a thick pelt of bristly hair, a pointy snout, and a mean look in its eyes. When it stood on its hind legs, it was taller than our Su. One day it was our turn to be on bear duty. Tianlu was teasing it…
	That scared everyone, and after that, the younger children never dared to get close to it. Another two weeks passed, the weather got hotter, and the bear pen stank horribly. Uncle Tao called us kids together for the second time. There was a democratic vote and it was agreed to donate the bear to the local zoo. The next day, the zoo sent an oxcart with an iron cage on board, and two strong men. Th…
	Before six months were up, the bear had disappeared from its new home. When we went to ask what had happened to it, we were told it ate too much. This was wartime, zoos had limited funds and could not afford to keep such large beasts. Of course we asked where had the bear gone but we never got a straight answer to that question. Sheona was very worried that they might have killed it for its meat.…
	Our neighbours on the same floor as us were the brilliant physicist Xu Fangxun and his family. It was his son who'd had his fingers sucked by the bear cub. Professor Xu graduated from Columbia University in the USA, and then returned to China to teach at Soochow University. When the Japanese army captured Shanghai in 1937, he took the entire physics faculty and students to Chengdu, and the facult…
	Uncle Xu was always very smartly turned out. Even if he was only going out with a cookpot to buy soy milk for the family's breakfast, his hair was still impeccably combed and so smooth that any flies that tried to land on his head would have slipped off straightaway. His coat was a dark gray tweed with fine dark red stripes, and he topped it off with a dark red silk scarf tied around the neckline…
	He was a true Shanghainese, my mother said. They always liked to dress with flair whenever they went out. One had to keep up appearances.
	I detected a note of jealousy when she said this. Compared with Uncle Xu, my dad never tried to keep up appearances. He often went to his test fields barefoot, carrying a pair of straw sandals in one hand. He was notorious in Pomegranate Gardens for looking like a tramp.
	At the beginning of the Anti-Japanese War in 1937, the Chinese army was very poorly equipped, with only a few rounds of ammunition for each gun. Once the guns were fired, there would be silence for ten minutes while the bayonets were attached, ready for hand-to-hand combat. Uncle Xu read the newspaper every day, and when he read worrying news from the front, he leapt out of his chair, paced aroun…
	'What kind of a war is this? Eh, Huang?' he demanded. 'It's treating our young people like cannon fodder!'
	My father would sigh heavily, 'China's poor. And old habits die hard.' Uncle Xu would shake his head, his eyes popping with indignation.
	It was not long before the situation deteriorated in the South-West. Japanese planes came right into the interior of China, and began to bomb Chengdu and Chongqing. The war was spreading, China was sliding into an abyss, and everywhere families had to flee for their lives. Those were desperate times.
	Uncle Xu decided he couldn't carry on being an 'armchair' physicist. He set up a Technology Research Department with other physicists and some chemical engineers, to develop ammunition and explosives. They searched around for chemicals to use as raw materials. Once, in the middle of the night, it occurred to Uncle Xu that there might be something useful in the dye shop on Shaanxi Street. He took …
	When they had more or less enough raw materials, Uncle Xu got a copy of Explosives, by E. de Barry Barnett, from an old classmate, and threw himself into the next stage. As this point, in his words, he owed everything to the east wind. East wind? The East Wind was a stove that could cook up explosives. There was a lean-to in our courtyard, originally built as a shelter for the bear cub when it ra…
	After Uncle Xu got the stove going, it never went out for a month. Every night, we stood on the walkway outside our flat, watching the leaping flames, as Uncle Xu and his colleagues stood around the stove, leafing through the manual, discussing, arguing, and throwing their heads back with laughter. How we hoped that his experiment would work, and they would be able to produce explosives to blow t…
	Still, we had to admire the ingenuity of the professors. It was such an ordinary-looking stove, but it actually produced a dark powdery explosive that looked a bit like soot. Uncle Xu got some of his students to take it to the front lines for a trial run. Apparently, they buried it by a railway line and used it to blow up a Japanese train. When the good news arrived, Uncle Xu bartered his tweed c…
	After his initial success, Uncle Xu was elated. He persuaded a banker friend to invest some money and they built a small munitions workshop in Huaxi Fields where they recycled shells. They collected spent cartridges on the battlefield and refilled them with their home-made explosives. The shells could then be reused. It was a makeshift operation using very basic materials and skills, and the shel…
	After that, Uncle Xu branched out into detonators. This was dangerous work, and could cause explosions if not done properly. At the critical stage, Uncle Xu would chase everyone away - colleagues, students, and workers - leaving him to focus on adjusting his instruments. But even though he was very careful, one detonator exploded, the window pane shattered, and Uncle Xu was knocked unconscious. H…
	His injuries were not serious - he'd hurt his hand, and he had blood spattered over his face, which made it look worse than it was. Luckily, all the necessary skills were available in Pomegranate Gardens. Uncle Fan was a surgeon and amputated the ring finger and little finger of Uncle Xu's right hand. A month later, Uncle Xu was to be found in his little workshop at the back of Huaxi Fields again…
	However, Sheona was very observant and noticed a change in Uncle Xu that had passed me by. One day, she tugged at my sleeve. 'Look, Orange! Look at Uncle Xu's hair!'
	'What's wrong with his hair? Has it grown too long?' I said. I stared at him.
	Sheona sighed. 'It's hard work getting through to you.'
	'You're hard work. Why can't you talk straight?'
	She was annoyed, turned her back on me and ignored me. But she couldn't hold it in. After a while, she spoke again, 'Look! You know Uncle Xu never goes out without combing his hair! Look what a mess it is now.'
	I thought about this for ages, but I couldn't make sense of it. What was hair supposed to tell you about a person?
	I thought and thought but I didn't dare ask Sheona. I didn't want my best friend to think I was daft.
