# Supplementary material for: Exploring translator’s style in children’s literature: A case study of Nicky Harman’s English translations of Huang Beijia’s two works
Source: PLoS One. 2026 Jun 2;21(6):e0350245. doi: 10.1371/journal.pone.0350245 (PMC13229296; doi:10.1371/journal.pone.0350245)
Supplement: S7 File — (ZIP) [file pone.0350245.s010.zip › data/original data/Flight of the Bumblebee (translated Englist text)/Chapter 8 Air Raid.txt]

Chapter 8 Air Raid! Air Raid!
	As summer arrived, the vegetation grew rampant. There was still plenty of countryside left in Huaxi Fields, and elms, locust trees, olives, camphor trees, willow and chinaberry trees stretched away as far as the eye could see, swathes of dark green mixed with light green and splashes of bright yellow. Cicadas chirred, and the birds sang, belting out their songs as if their lives depended on it, o…
	One day on our way to school, we saw two greyish-brown birds in the bushes. They were not very pretty - they had weirdly big heads, and mottled feathers. They were each on a different tree, competing to see who could sing louder, fluttering their wings and pirouetting as if they were about to take off and fly away, but not actually going anywhere.
	I thought they were fighting for territory, but Sheona said no, this was a courtship dance, that was why they were spreading and fluttering their wings.
	I laughed. 'Is that what your mum and dad did when they were courting, dance for each other?'
	Sheona was furious. She went bright red in the face. 'That's blasphemous to compare my parents to two ugly birds!' she shouted.
	She ignored me for the rest of the day. I was super bored without her. After school in the evening, I went to the woods, stole a fledgling with a yellow beak from its nest, and gave it to her. She was horrified. 'It'll die without its mother! Put it back!' I raced back to the tree, climbed up, and put it back in the nest.
	But at least Sheona wasn't angry with me anymore. She knew I cared.
	Summer was always dry, with cloudless skies, and we hadn't had a drop of rain in ages. The dirt roads turned to pale dust which scrunched under our feet as we walked, and then puffed into the air. If you wore a pair of white socks to go to school, they were a dirty grey by the time you got there; if you took them off, the dust caught in your throat and made you sneeze.
	We all longed for rain. When it rained again, we could paddle barefoot in the courtyard. We could fill buckets and have water fights. On the flooded river banks, we could find loofahs, calabashes, and half-submerged grapefruits, and sometimes even a starey-eyed fish or two, dead but not yet rotted. We used to throw the fish to the stray cats, and watch them fight over them, glaring at each other,…
	The rain made the air cooler too, so the whole family could sleep indoors again, under a mosquito net, instead of having to bed down on straw mats on the walkway (the only place to get even a whiff of warm breeze) and getting bitten to death by mozzies. I felt really sorry for my little brother, whose little face was a mass of bites. It made him look like he had measles. He was too little to know…
	But before the rain came that summer, we had other things to contend with: the shrieks of air raid sirens and earth-shattering bombing raids.
	Apparently the bombing was personally approved by the Japanese emperor, and in order to have the maximum chance of striking military targets, he ordered it to be indiscriminate.
	And so war came to Huaxi Fields. Those were terrible times.
	I still remember when the first air raid siren went off. We all thought it was a drill and nobody paid any attention. We were in class, and the maths teacher was spouting on about a maths word problem called 'chickens and rabbits in a cage'. Sheona was quietly drawing pictures of girls on her desk. I was watching a big, fat cicada on the locust tree outside the window, and wondering whether I cou…
	Suddenly, we heard the wail of the air raid siren. It was far away, but in this hot weather, the classroom windows were open, so we could hear it distinctly. One of the boys, the most fidgety in the class, jumped to his feet. 'Sir! It's an air raid!'
	The maths teacher was getting to the crucial bit and was annoyed at being interrupted. 'What are you talking about? Sit down!' The boy made a face, but obeyed. However, he carried on fidgeting and looking out of the windows on each side, as if he was quite looking forward to something happening.
	The teacher picked up a piece of chalk and threw it hard at him.
	'If you keep looking out of the window, you'll be the first to be blown up!'
	The chalk pinged on the boy's head, and bounced off again and landed on the ground. Everyone burst out laughing.
	Since our arrival in Chengdu, there had been nothing to remind us of how awful it was when planes bombed you.
	We had forgotten the horrors of fleeing the war zone. Kids remember food and they don't remember fighting, and so that day we just laughed. We had no idea of the hell that was about to descend on us.
	The teacher was explaining how to work out how many chickens there were in the cage, knocking on the podium with his bamboo cane for emphasis. Then a second alarm sounded, more terrifying and shriller than the first, reverberating in the sky overhead. The teacher realized something was wrong, stopped talking and listened hard. What was going on outside?
	We heard explosions near the school, and we all, teachers and students, rushed pell-mell out of the classrooms and into the sportsground. The school head ran down the corridors, his gown hitched up in one hand, banging on every classroom door with the other, shouting at the top of his voice, 'Run, children, run, get outside immediately!'
	We were instantly galvanized into action. We jumped to our feet and ran, overturning tables and chairs in our way. There was such a crush to get through the door that some of the boys jumped out of the window. I was going to follow them, but then I looked back and saw Sheona, dressed in her usual skirt, looking helpless. I went back, grabbed her arm, and dragged her into the corridor.
	It had been so dry that the stampede of teachers and students stirred up clouds of dust in the sportsground. The siren wailed after us, pursuing us like some bloodthirsty beast after a herd of rabbits. Sheona lost one of her shoes and bent down to retrieve it, but I pushed her forwards. With only one shoe, she was hobbling, but just then, that was the last thing on my mind.
We crossed the sportsground as fast as we could, and hid among the trees on the other side in small groups, trying to catch our breath. Sheona looked back, annoyed. Her shoe was lying all on its own behind her and she said she was going back to pick it up. Just then, there was a deafening explosion. We fell to the ground, our hands blocking our ears, our hearts pounding in terror.
	The next moment, a Japanese plane burst out of the clouds and swooped down, its engines screaming. In those days, Chengdu was practically defenceless against air raids, so the Japanese could fly as low as they wanted. The plane fuselage was so near to the ground that we could see the pilot sitting at the controls, looking ever so smug. The bright red Rising Sun flag was startlingly visible on the…
	One after another, more planes roared overhead, coming down even lower in search of their targets, their bellies almost scraping the tops of the trees where we were hiding. Every time one passed by, I made a point of counting. I needed to remember this moment, and how much I hated those planes. But when I'd counted twenty or so, there was a second explosion, and it sounded like it was coming from…
	We lay on our bellies in the dry undergrowth, keeping quite still. The only sounds, apart from the explosions, was the pounding of our hearts. Sheona was gripping my hand tightly. Her palm was wet. I turned my head slowly to look at her. Her face was filthy and there were tear tracks on her cheeks. I quickly dug my nails into the palm of her hand, meaning, Don't panic, we're all together. Finally…
	On the way home that day, we found out that two bombs had fallen in Lantern Alley, and the Tingbi Teahouse had been hit. All that was left of it was a smoking heap of timber, scattered with bricks and tiles, and shiny white fragments of teapots and teacups. Another house had had a bomb drop through the roof, the doors and windows had all been blown out, and there was a hole as big as a dining tab…
	Pomegranate Gardens had come to no harm, nor had Mum and Su and Kid. Mum said she hadn't gone downstairs when the planes came. 'Your dad's gone to the countryside again. I wouldn't have had time to find somewhere to hide with the two little ones. We might as well stay home and let them blow us up.'
	I admired my mother hugely. She was an uneducated housewife, but she could keep her head when it mattered.
	Kejun and Shuya didn't approve of her attitude. They thought you should always get out and find a hiding place outside. The way my brother looked at it was, Pomegranate Gardens was a building of several stories, easy to see and hit from the air. If there wasn't enough time to get away, he told Mum, she could take the little ones and take shelter at the foot of the courtyard wall, which would give…
	A day passed, and Kejun got it into his head that he was going to build an air-raid shelter for the family.
	Huaxi Fields was in a dead-flat valley. Not only were there no mountain nearby, there was not even a slope. We would have to dig down into the ground. Kejun took command, and Shuya, Tianlu and I all threw ourselves into his project. For tools, we had two spades, a kitchen spatula, a bamboo scoop, and a claw hammer that could serve as a mattock. We set to work: every day after school, we went to t…
	But we had gone down less than three feet deep when the hold began to fill with groundwater. It was too bad. The next morning, we had a shallow well. My brother went to take a look and came back furious. He swore in English, 'Shit!'
	The project had to be abandoned. Kejun felt he had let Mum down, so he took us to the woods and we chopped lots of branches and took them home. He made them into camouflage wreaths, and told Mum, 'If there's an air raid, you three hold these over your heads when you go out so you won't be seen from the planes.'
	'Fine,' said my mother. But the summer was hot and dry, and the wreaths hanging from the wall soon lost their green leaves. All that was left was bunches of bare twigs that looked like bird nests.
Shuya pulled a face. 'These are ridiculous. Yon can't wear them on your heads.'
	Kejun said nothing. He probably thought the camouflage wreaths looked a bit daft himself, a bit like pretentious modern art decorating the wall. One day, when there was no fuel for the stove, Mum pulled one of them down and used that. The twigs were perfect fire-lighting material, so dry that they snapped and crackled as they burned.
	The air raids came fast and furious after that. Any time during the day, whether we were in class, out on the sportsground, or eating our lunch, we would hear the ear-piercing wails of the siren and everyone in Huaxi Fields would scatter and hide.
	Gradually, we got used to it. We got to be able to judge the likelihood of a Japanese bombing raid, depending on the weather, or the time of day. We also learnt how long it would be between the early warning signal and the air raid siren. We even worked out where we would be least visible to the bomber pilots - in a ditch by the river, in an overgrown cemetery, or in undergrowth.
	We learned to keep calm and carry on living and studying through the air raids. Sometimes, during Chinese lessons, the teacher finished the class in the mulberry copse. It provided plenty of shade, but was very hot, and the sound of distant explosions rolled around like thunder, as we intoned the words of the ancient poet Lu You, after the teacher, 'My dying eyes see only dust/My sole regret that…
	At moments like this, as we recited these desolate lines, even the naughtiest children would look solemn, and their eyes would well with tears.
	Kejun started senior high school that year and was eligible to join the Wartime Air Raid Rescue Team organized by a number of local schools. When the sirens went, they rushed around escorting anyone who needed help to a hiding place, putting out fires, and retrieving people's valuables from the rubble. They also got the wounded to hospital, did simple bandaging, and paid visits to the wounded to …
	Kejun pointed a stern finger. 'You three, if you're in trouble, go and get the rescue team. If anything happens to Mum or the two kiddies, I'll come looking for you!'
	I went and found my mother and asked her how much Kid weighed. 'What a funny question to ask,' she said. 'About twenty pounds or thereabouts.'
	I'd better work it out. If I had to carry a twenty-pound child, how far could I run in three minutes? I asked Shuya tentatively, but she just laughed, 'Definitely slower than a rabbit, and faster than a tortoise.'
	There was no point in getting angry. She was always trying to squash me.
	However, it was good to be prepared, and I had to admire my brother's foresight. One afternoon, we younger ones were home from school, but Dad and Kejun were still out. Mum was busy cooking dinner, Shuya and Tianlu were in the back room doing their history homework, and I was playing cat's cradle with Su and Kid. Suddenly, there was a loud explosion. Shuya ran out of the back room, white-faced, a…
	It turned out to be a surprise raid. The Japanese were getting very cunning. They made good use of the cloudy weather in late autumn to fly in the clouds, and then dive without warning and catch us off guard. At times like that, the air-raid warning system was useless.
	Mum was in the middle of dinner, so she quenched the fire in the stove with water, and came to get Su and Kid. But Tianlu firmly grasped her by the arm. 'Mum, come with me!'
	By that time, I had Kid in my arms, and Shuya was carrying Su piggyback. The six of us stumbled downstairs, crossed the courtyard, and headed to the river bank, where there was a vegetable patch, and a gourd frame, which was a good place to hide.
	Shuya got there first with Su. I couldn't hold onto Kid, he was too heavy for me and slipped out of my arms. He burst into loud tears and, in my anxiety, I grabbed his arm and dragged him with me until we got down to the river. I discovered then that his shoes and socks had come off as I was pulling him along, his little feet were bare, and they were covered in mud up to the ankle.
	When Shuya had got her breath back, she suddenly yelled, 'Hey, where's Mum?' I got up to go and look back along the road. There was Tianlu, giving my mother a piggyback. He was staggering along under the weight, making as much speed as he could. We waved frantically from under the gourd frame. 'Here, Tianlu, this way!" He headed our way, and managed to stumble the last few steps, then flopped dow…
	Mum sat on the ground and bemoaned her useless feet. (They'd been bound when she was a small girl, then unbound, but the bones hadn't healed and she still had difficulties walking.) 'Look how useless I am, I can't even walk properly. I almost did our Tianlu an injury! How awful if I'd hurt Tianlu!'
	'Don't keep going on!' said Shuya impatiently. 'We wouldn't have left you behind. If we had, Dad and Kejun would have had us for breakfast, wouldn't they?'
Tianlu was still struggling to get his breath back, but he waved to Shuya to shut up. Then he got my mother by the shoulder and, like a real man, he pushed her firmly down onto the ground so that he was protecting her with his body.
	It was not until then that I noticed, to my surprise, that Tianlu had grown quite tall. He was taller than Shuya and he looked like a grownup guy. No wonder he could give my mother a piggyback.
	When had he grown so tall without me noticing?
	That raid was the closest we came to getting killed. From where we lay on the river bank, we could clearly see the bomb hatch under the plane fuselage. When the wing tilted, the plane would shit out a long string of silvery bombs from its hatch. We also saw flames leaping upwards into the sky in the distance, and roofs belching smoke, and so many planes that for a short time the sky was dark with…
	Pomegranate Gardens was also bombed. Fortunately the bomber pilot's aim was off, and only the courtyard wall took a hit, and a bit collapsed.
	When we got back to Pomegranate Gardens, my father was there, looking terrified. He stood in the walkway and looked at the damaged wall, repeating over and over, 'If it had come any closer...if it had come any closer...'
	And if we had not managed to get away, carrying Su and Kid and Mum, the consequences would have been awful. And that was why Dad took us down the street (just Shuya, Tianlu, and me) and thanked us from the bottom of his heart. Then he bought us two bowls of dumplings each, one spicy and one sweet,
	A schoolmate of Tianlu was caught in the raid, and had her leg and half her buttocks blown off. Uncle Fan wouldn't let Tianlu and his friends go and see her in the hospital. He said they were too young to visit someone that badly wounded. The girl screamed in pain for two days and nights, and then died.
	It was not until two years later that Japan attacked Pearl Harbor and the United States formally entered the war. An American air base was built on a piece of wasteland less than fifty kilometres south of Huaxi Fields, and its pilots launched counterattacks against the Japanese bombers from there.
	We saw American planes (they were called 'Black Widows'）taking on the Japanese right over our heads. Black Widows were big and powerful. The Japanese ones were small but agile, and they were like terriers. Once they sank their teeth into an American plane, they wouldn't let go. We never heard the machine-gun fire, all we saw were blinding flashes. Every now and then, when Japanese plane was hit, …
	Occasionally, an American plane was shot down, and the pilot ejected, and a parachute, like a cottonwool ball, floated down to earth. It always looked like it was going to land on our heads, but never did, and we never saw where it landed. Whenever an American pilot ejected, we watched with our hearts in our mouths. To us, these pilots were true heroes, heaven-sent to save us.
	Over time, the air raid sirens ceased their wailing over Huaxi Fields, and life returned to its former calm. But still waters run deep, and the effects on us were lasting. Two years of hiding from the air raids had taught us that we could live, eat, and go to school because countless soldiers had built a great wall to protect us, and some of them paid with their lives.
