# Supplementary material for: Exploring translator’s style in children’s literature: A case study of Nicky Harman’s English translations of Huang Beijia’s two works
Source: PLoS One. 2026 Jun 2;21(6):e0350245. doi: 10.1371/journal.pone.0350245 (PMC13229296; doi:10.1371/journal.pone.0350245)
Supplement: S7 File — (ZIP) [file pone.0350245.s010.zip › data/original data/Flight of the Bumblebee (translated Englist text)/Chapter 9 Flight of the Bumblebee.txt]

Chapter 9 Flight of the Bumblebee
	Sheona and I finished primary school. I got a place in Huadu Girls' High School. Sheona wasn't going with me. She was going to a church school. She said her mum wanted her to go there.
	'The thing is - you see, I'm a child of God,' she said.
	She said goodbye mournfully, and gave me a silk handkerchief embroidered with pink roses. I gave her a cloisonne brooch which I'd bought in a junk shop on Shaanxi Street. It didn't cost much. The price of rice had shot up, and bank notes were hardly worth the paper they were printed on. People survived by selling their old stuff. When you walked around the market, the stalls were full of musty-sm…
	We made a big ceremony out of saying goodbye. At that age, we loved doing things that had a bit of drama attached to them. But we were both still living in Pomegranate Gardens, so there was nothing to stop us gossiping and getting up to mischief together during school holidays.
	My new school was only a kilometre and a half from Pomegranate Gardens, and with my long legs, it was no more than twenty minutes' walk. But my dad wanted me to be a boarder. One reason was that Su was getting too big to share my parents' bed. She needed to move to the bed in Shuya's and my room. The second reason was that my dad felt I was too much of a tomboy. I needed to live with a group of g…
	On registration day, I was still wearing the unisex Youth Militia uniform that I'd had at primary school. My hair was cropped too - Mum had cut it because the weather was hot and we sweated a lot - and my ears stuck out on either side. When I clattered into the dormitory with my washbowl and bits and pieces, there were screams of horror from the dozen or so girls who were in there folding their b…
	I was so embarrassed and annoyed that I could hardly wait to get home at the weekend and tell Mum. She was very sympathetic. She took me shopping and bought me two pieces of fabric, one dark blue, of the kind that everyone wore back then, and one light blue. That evening, she ran up two student gowns for me, with a slit up the legs and fitted at the waist.
	I was thrilled. The next morning I put one on and rushed off, first thing, to the arched bridge over the stream on the campus of the West China Union University, so I could see my reflection swaying in the clear river water. What I saw was a girl with long legs and long arms, a very small head, a skinny waist, and disproportionately large hands, and short hair that stood up like a cockscomb in th…
	My sister was not happy with me either, because our mother had been going to buy a padded jacket for Dad with the money she'd spent on my new gowns. Shuya laid it on thick, 'Poor Dad, spending all winter in the fields in the freezing cold without a thick jacket!'
	I was so ashamed that my new clothes prickled my skin. But the gowns were made and we could not take the material back. I promised myself that I would study really hard and not let my father down.
	There were a total of four dorm rooms in my school, each with seventeen or eighteen girls. They were all arranged in much the same way: three rows of wooden bunkbeds, six in each row, and two aisles so narrow that you had to walk sideways. There was a simple shelf at the foot of each bed to hold our toiletries. Our suitcases lived under the bed, and we each had a wicker box to keep bits and bobs …
	The dormitories were arranged around a small courtyard which was about the same size as another room. We girls went to the sluice room every day to fill our washbasins and carry them back to the dormitory. We washed our faces and wiped ourselves down, and when we'd finished, we flung the dirty water out into the courtyard. The brick cobbles were always running with water, which froze in winter an…
	I hated having to get up to pee at night. The only toilet in the school was in the far corner of the sportsground, and to get there from our dormitory, you had to go along a walkway around the courtyard. It was dark, because there were only two light bulbs, one on either side, which swayed in the breeze, and flickered over the pillars and doors and windows. The shadows they created could easily b…
	About one month into the term, one afternoon after class, I was in the dormitory reading my novel. It was a Russian novel translated into Chinese, and had been doing the rounds in our room until finally it was my turn to read it. The pages had gone yellow with age, but there was still a queue of girls waiting for it in the dormitory opposite.
	The old gatekeeper stood in the middle of the courtyard and shouted at the top of her voice, 'Orange Huang! Your brother's here to see you!'
	I shut my book and went out to see. It was Tianlu. 'You here?'I said in surprise.
	'Why not?' he retorted.
	I grinned. What a silly way to greet him.
	I invited him in. He poked his head in to make sure there were no other girls in the room, and then stepped cautiously through the door.
	He had grown so tall that he almost scraped his head on the lintel.
	He headed straight for my bed and put a package on the pillow. Inside, there was a large piece of sponge cake, a few green-skinned tangerines, and a lightweight padded jacket.
	First, he unwrapped the cake and handed it to me. 'Eat up. I only had ten cents. This was all I could buy.'
	He almost sounded apologetic that it was so small, and I was touched.
	I crammed it down my throat. Ever since I started boarding here, I'd been starving hungry.
	He looked really sorry for me. 'Orange, you look like you haven't eaten for three hundred years!'
	But my mouth was so full of cake that I couldn't answer.
	He held the jacket out to me. 'Mum wanted me to give it to you. She said it's getting windy and cold. She's worried you'll catch a chill and get laryngitis. You've got to wear it.'
	So my mother had sent Tianlu!
	He gave me all the news: Kejun, who had started in the third year of senior high school, was in four or five school clubs, and sometimes sat in on lectures at one of the five universities in Huaxi Fields too, so he was hardly ever home. And Shuya had a boyfriend. This I already knew from last weekend when Sheona had whispered it to me. She said she'd seen Shuya learning to ride a bicycle on the u…
	If Shuya was a queen, I imagined she'd be leaving home soon. The same with Kejun. Mum often said that you reared the bright ones for other people. Only the ones who were a bit dumb really belongned to you. My mother could hardly read and write but there was nothing you could teach her about human relationships. She was always spot on.
	Having gobbled down the cake, I started to peel one of the tangerines. As soon as I pulled off a small bit of the thin skin, the juice spurted out and the room filled with the fragrant, sweet-sour smell. Delicious.
	Tianlu looked at me with a wry smile. He obviously thought that girls like me were all greedy pigs.
	I let that go. After all, he had brought me some food.
	Tianlu looked idly around the room as I ate the tangerine. The first thing he spotted was the book I had just put down on my shelf. 'Are you reading Mother? By Gorky?'he asked.
	At that age, I wasn't too interested in class work, but novels were very exciting. I wiped my sticky fingers on a towel, and picked it up very carefully. 'Have you read it?' I asked.
	'No, but I've heard of it.' A lot of his classmates were crazy about Russian novels, and some of them had poetry collections too, he told me. He'd leafed through the poems, but couldn't make much sense of them. 'It's like going down the stairs, two or three characters a line. Weird.'
	'You daft brush! That's Mayakovsky!' I yelled.
	He grinned sheepishly. Compared with me, who was up and down like a yoyo, he seemed so grownup, sitting quietly on the next-door bed, perched half-on, half-off and gripping the edge with both hands, probably worried about leaving her sheets crumpled. He seemed pleased to see me. He was even looking at me with fondness. Dignified and sensible, that was the impression he gave.
	I'd only been at school a month and had no best friends yet. I had no one like Sheona, who I was always whispering secrets to. But I was a chatterbox and a fidget, and my head was full of strange imaginings. It was such a treat to see Tianlu. I told him everything I had been bottling up: the lessons, the director of studies with the amazing frizzy perm, the awful food, even the embarrassment of n…
	'Well, it sounds like a good school,' he nodded. 'Apart from the toilet.'
	I jumped up. 'What's good about it? Sheona's school is ten times better than this one! They get pork steaks for lunch. And hot baths every week.'
	'But you're not a Christian,' he said, unperturbed.
	'Of course not.'
	'And you're not a blonde, blue-eyed foreigner.'
	'Of course not.'
	'In other words, you'll never go to a school where you eat steaks and have hot baths.'
	I felt like a pricked balloon. There was no point in saying anything more.
	'You'd better go,' I told him. 'If my classmates come back and find you here, it won't look good.'
	'I can't go yet. Uncle (that was Dad) told me to be sure to go over your homework, especially the maths. He says you mustn't get behind with your maths, if you drop even a bit behind, you'll never catch up. That was what happened with me.'
	They were so annoying, Tianlu, and Dad, both! It was as if they'd guessed that in my test yesterday I only got seventy percent and made a complete fool of myself!
	I refused to show him. I said that the test was next week, and the work had been very basic, not difficult at all. When it got more difficult, I'd ask for his help.
	'Shall I show you our piano room? You can report back on that after you get home.'
	He thought for a moment. 'Fine.'
	I had no problem taking him to the piano room. My piano lessons were going well, and I felt good about them. Of all the high schools in Huaxi Fields, the Huadu Girls' High School was the best for music. Girls who went there learnt to sing and play all kinds of instruments, and had to be proficient in at least one of them. Although I was not much interested in music, I had done piano with Sheona's…
	We walked out of the courtyard's moon-gate side by side. Tianlu was so tall now, and he had a really long stride. In fact he bounced along as if he had springs under his feet. I had to take two steps for every one of his and, quite naturally, I reached out and grabbed his arm. He was so startled, he went red from ear to ear, and looked around guiltily. Then he brushed my hand off and whispered, '…
	So what? Tianlu, you'll still be my brother, even when we're old! I thought to myself, but I didn't say anything. It was too bad. Why did people get so stick- in-the-mud when they grew up? So boring.
	I saw the senior girls sneaking glances at him as we went by. I might be dense but I couldn't fail to notice how they were reacting. There was a little group walking towards us. They looked up and suddenly saw the tall figure of Tianlu coming towards them. They came to a halt and the colour began to mount in their faces. They looked flustered, half turned away, whispered to each other, chewed the…
	Aha! So my brother was a good-looking guy! He'd put all these girls into a fluster. That made me proud, and I marched along beside him with my head stuck in the air, quite the high and mighty.
	It was too bad that Tianlu was such a shy, well-behaved young man. Having so many girls staring at him made him nervous. He followed me, head bent, his eyes on the ground, sticking close by my side. I began to laugh. I could not help it, and soon I was bent double. Tianlu was so embarrassed that he hissed in my ear, 'You're crazy!'
	He was probably sorry he ever agreed to this trip to the piano room. A big lad like him, plonked down in the middle of a girls' school, he must have felt like a fawn surrounded by tigers. For whatever reason, that was Tianlu's first and last visit to my school. In fact, after that, when my mother sent him to fetch me home, he wouldn't come in, and Su had to come in and get me.
	The distance that day from our dormitory to the piano room seemed like miles. The two of us walked across the sportsground and past two rows of classrooms with carved wooden eaves. Then we went through a hidden courtyard whose walls were heavy with wisteria and tiptoed past the teachers' office window. Finally we arrived at the piano room, its door painted with musical notes.
	The door was unlocked so that students could go and practice at any time. Practicing piano was actively encouraged in our school. I led him in and opened the piano lid, putting my finger on middle C. 'What would you like to hear?'
	Standing in this girls' piano room, he was still embarrassed. 'Why not play something your teacher's taught you?'
	'That's boring.' I was swanking a bit. 'Classes have only just started, the teacher's teaching fingering.'
	'I don't understand. Anyway, play what you want.'
	'No, you tell me a piece.' I was being mischievious.
	He hummed and hawed for a while, and finally had an idea. 'Yesterday I heard Sheona playing and it was lovely. It was weird, like insects buzzing around. It was mesmerizing. I could hardly breathe.'
	'Flight of the Bumblebee!' I yelled.
	I played a few notes on the piano with one hand. 'Is that it?'
	'Right!' he exclaimed in excitement. 'It's lovely, isn't it?'
	I got up and found the Rimsky-Korsakov sheet music in the piano cabinet.
	'Flight of the Bumblebee' was an orchestral interlude originally written for Rimsky-Korsakov's opera The Tale of Tsar Saltan. The son of King Saltan was fitted up for a crime he hadn't committed and was exiled to an island. There he was turned into a bee, so that he could fly back to his father and denounce his enemies. Mrs Fan told me the story and made Sheona practice it with me. She did not th…
	Well, I'd really shot my mouth off now. One way or another, I had to make this bee fly, otherwise Tianlu would just laugh at me.
	But the truth was that my playing was nowhere near as good as Sheona. I put my hands on the keys, and with some difficulty played a fast descending chromatic scale. Then I was sensible enough to stop. It was hopeless. I couldn't make my fingers gallop over the keys, let alone get the naughty little bee airborne. I could not even hoist a blundering fly off the ground.
	I sat there without speaking. I felt near to tears.
	'It doesn't matter.' Tianlu reached out and gently put the lid down. 'Sheona started classes at four. It's not the same thing at all.'
	'I never liked piano,' I said baldly.
	'No one likes everything.'
	'But I still want to learn.'
	'Then learn. You'll make progress.'
	'But you'll laugh at me!'
	He thought for a moment. 'No, I'll go back and tell Uncle that you're working very hard at school.'
	'Really?'
	'It's the truth. You are working hard.'
	I looked hard at him, trying to tell if he meant it or was making fun of me.
	'It's true. When you understand that you're not good enough, that's progress.' I relaxed and smiled broadly.
	He reached out and tugged me by the hair. 'Don't be angry, little bee. One day you'll fly over these keys.'
	'Right,' I said. 'For definite.' I really meant it too.
	I saw him as far as the school gate. He had not gone more than a few steps when he looked back at me. His eyes told me that he believed in me. I could do anything.
	'One day...' Those were his exact words.
