# Supplementary material for: Exploring translator’s style in children’s literature: A case study of Nicky Harman’s English translations of Huang Beijia’s two works
Source: PLoS One. 2026 Jun 2;21(6):e0350245. doi: 10.1371/journal.pone.0350245 (PMC13229296; doi:10.1371/journal.pone.0350245)
Supplement: S7 File — (ZIP) [file pone.0350245.s010.zip › data/original data/Flight of the Bumblebee (translated Englist text)/Chapter18 Sad Times.txt]

Chapter18 Sad Times
	All through history, happy times have ended in sadness. There's even an ancient Chinese proverb that goes, 'Extreme happiness brings sorrow in its wake.'
	In the autumn of 1943, when China was in dire straits, there was a smidgin of good news, and it came from a far distant country that few of us knew much about: Italy. At the end of August, the newspapers reported that the Allied forces had landed in Sicily, which was under fascist occupation. Kejun got out the world atlas, looked it up for us, and showed us an island in the middle of the Mediterr…
	Kejun was at university by now. He spoke with such authority that the rest of us received his pronouncements with unquestioning admiration.
	However, less than two months later, he was proved completely wrong: in early September, the Allied troops landed on the mainland and met little opposition. Five days later, Italy surrendered. In mid-October, it even declared war on its former ally, Germany.
	The newspapers were full of jokes about the Italian army. According to one, the fiercest resistance encountered by the Allied forces when they landed was from a panther that escaped from the local zoo and attacked two American soldiers. Another went like this: an Italian fortification raised a white flag after the British fired a few shells at it. The Italian army commander told his British count…
	Kejun chortled as he read. 'These Italians are too funny. They can paint battles on their frescos, but when it comes to real bullets, they run away. If only the Japanese were more like the Italians, we'd have run them into the sea long ago.'
	But we knew only too well that the Japanese weren't like the Italians. They were murderous and determined.
	A couple of days after our grand autumn sports gala ended, the British RAF, which was stationed in Huaxi Fields, heard how successful it had been, and wanted a bit of the action. They pulled together a football team and challenged the five universities to a game, Royal Air Force v Universities United. The news of the challenge got the male students all fired up. China's national pride was at stak…
	All the PE teachers got together and hurriedly selected the best of their talent for the Universities United team. Kejun was in, and chosen for the starting lineup. After three or four days' hurried practice, the teams gathered on the campus of West China Union University. The RAF players drove up in their green military trucks, and all you could see was a lot of fair heads leaning over the sides…
	The football stadium had three tiers of seats, all crammed with spectators. Even VIPs like the mayor of Chengdu were making an appearance. A number of newspapers had been tipped off, and their reporters scurried around conducting interviews. The day had started quite cool, but they were soon pouring with sweat.
	Sheona and I were not beefy enough to push our way into the stadium, there was too much of a crush. So we beat a retreat and found a basketball goal stand some way off, which we climbed up. From the top, we could see the whole game. Sheona made a big fuss about hauling herself up there, and kept patting her chest and saying she'd never done anything like this before, just to see a football match!
	'Oh, is that right?' I said. 'All the girls are here to see these handsome English guys, and I bet you are too!'
	She blushed and protested, 'Not me. I'm only here to see Kejun play.'
	I didn't know whether she was telling the truth or not, but I fell warm glow inside.
	I don't remember the details of the game that day. What I do remember is the final score - 5: 3 to Universities United. The stadium erupted in wild cheers at the end of the game, and all the students, boys and girls alike, threw their arms around each other, leapt into the air and screamed. The losing team didn't seem the slightly bit put out at being beaten. They did a circuit of the field, gree…
	Unfortunately, Kejun was injured during the game. A hulking great British player tripped him up and he went flying and landed hard, grimacing with pain. Some reserve players rushed onto the pitch and he was carried away. In the hospital that night, Uncle Fan diagnosed a fractured ankle. He put it in plaster and wrapped the plaster in layers of gauze. Then his classmates carried him back to our ho…
	In the meantime, we had another casualty in Pomegranate Gardens. Uncle Tao arrived back from a field trip on a stretcher. He was the one who had brought the bear cub from Tibet. Playing with that bear was one of the happiest memories of my childhood. This time, what he brought home was a lot more fearsome: malaria.
	A month before, Uncle Tao had led a small expedition to the Daliang Mountains to collect data for the study of the headman system among the Black Lolo tribe. When he came to say goodbye, Dad said anxiously, 'It's such a wild area, all that dense forest. Do you really have to go?' But Uncle Tao was not going to be deterred. 'The Daliang Mountains may be dangerous, but not nearly as dangerous as th…
	But it was a long and risky journey. They took a boat from Chengdu down the Min River to Yibin, then up the Jinsha River to Pingshan county, and from there to Leibo. Then they hired two Lolo men to act as guides, and set off through the virgin forest to the Lolo tribal lands.
	And there, Uncle Tao was struck down by malaria. He shivered uncontrollably, burned up with fever, his arms and legs twitched, and he drifted in and out of consciousness. His Lolo friends made a stretcher for him and with great difficulty managed to get him down from the highlands and back to Chengdu.
	His family got the best doctor from the Union Hospital of West China Union University, National Central University, and Cheeloo University to treat him but the drugs he prescribed were no help at all. His wife's family, who were originally from Sichuan, then found a famous Chinese-medicine doctor who made up a foul-tasting herbal medicine. They forced it down the patient's throat, but soon after,…
	Within a few days, Uncle Tao was at death's door. He'd been such a larger-than-life character, always ready with a joke, but now he lay in bed, so thin that he barely made a hump in the bedclothes, his skin sallow and his cheeks sunk into deep hollows. He shook so violently that his bed banged on the floor, and when he was feverish, his eyes opened wide and he looked like he was breathing fire. E…
	One day at dinner, Mum said to Dad with a sigh, 'I can't see Tao making it through...He was fine here in Huaxi Fields. What did he have to go away for?'
	My father put down his chopsticks, jumped to his feet and said sternly, 'Don't talk nonsense! People have always, ever since ancient times, sacrificed their lives for science and truth! Tao is a wonderful man, he decided what he wanted to do, then he went and did it, he threw himself into the battle for knowledge, he - he - '
	Suddenly, Dad choked up. He left the table, and went into our room, slamming the door. We heard muffled sounds coming from the other side.
	My mother was startled. She sat at the table, with a dazed look on her face. A little while later, Uncle Fan came to see us and told us that only quinine could help Tao.
	'What's quinine?' asked Dad.
	'It's an anti-malarial drug made from the bark of the quinine tree, which grows in the tropical rainforests. We don't have it.'
	My father grabbed his arm. 'Fan, where can we get hold of some?'
	'The China Red Cross Ambulance Corps apparently have stocks, donated by overseas Chinese in Indonesia. They make it there. Last year, an expeditionary force went to Myanmar, and the ambulance corps went with them and every soldier got a dose.'
	'Where's the Ambulance Corps now?'
	'Guiyang.'
	'It's too far, it would take too many days to make the round trip. Tao doesn't have that long,' said Dad.
	'Listen, I heard there's an Ambulance Corps team who just relocated to Yibin. That's less than three hundred kilometres from Chengdu. The team leader is Lin Zhibai from the Union Medical College - he's a good friend of mine.'
	'Great! Fan, please can you write a letter to Prof Lin? I'll take on finding someone to go to Yibin!'
	To get to Yibin, there was a boat from Chengdu down the Min River. It took no more than two days because it was downstream. But on the way back would take a day longer because it was upstream. A round trip of five days to get the quinine.
	Dad said he'd get someone to fetch the drug, but the next question was who? He was only a university teacher and he had no clout. This was a private matter, after all. Kejun was still out of action with his ankle, Shuya was a girl and it was risky for girls to travel on their own. So the task fell to Tianlu. My father gave him his instructions, stressing, 'Be as quick as you can, no hanging aroun…
	But the trip took Tianlu more than five days - seven in fact. To start with, all went well: he got on the boat, arrived in Yibin, found the Ambulance Corps, showed Uncle Fan's letter, was given the quinine, and put the oiled paper packet carefully away in his inside pocket. So far so good. But they were hit by rising floodwaters on the way back, and the boat was forced backwards and smashed again…
	Tianlu sat on the stairs and burst into tears. Uncle Fan put his arms around him. 'Listen to me, boy, even if you weren't held up for two days, it wouldn't change anything. It was God's will.'
	Tianlu still felt guilty. He kept insisting that it was his fault. He was depressed about it for a long lime, and refused to talk to anyone, just buried himself in his schoolwork.
	Mum was haunted by the image of the boat capsizing and Tianlu falling into the water. I heard her complaining to Dad a few times, 'He's only eighteen. How could you send him on such a dangerous trip? You were crazy! This could have ended in disaster.'
	Our dad pressed his lips together and refused to answer. Perhaps he too regretted it.
	What was clear was that both our parents were terribly sorry for Tianlu. I could tell that from the way they kept looking anxiously at him.
	As the weather got colder, we residents of Pomegranate Gardens heard more sad news: Mark had crashed while flying a cargo plane over the Hump. The plane was loaded with high-octane fuel, a precious commodity needed for fighter planes. So when it crashed, his comrades saw an enormous plume of smoke rising from the ravine.
	An officer of the Nationalist Army came with one of Mark's fellow Flying Tigers, bringing his personal possessions all the way from Kunming in Yunnan to the Fans' home in Chengdu. The American told them that this was what Mark had wanted. Mark had said his aunt would get him home.
	Mrs Fan, her expression rigid, stood holding his kitbag, which was half as tall as she was, and muttered to herself, 'Okay, I'll do it. Mark shall go home. There's still his favorite windmill on the farm in Kentucky.'
	The young American solemnly saluted and left. Mrs Fan stood alone looking out of the window for a while, then sat down and began to play the piano. Through the afternoon, through the evening, and on until midnight, she played music that was alternately mournful and rousing, and we all sat at home listening, and shedding tears for the Flying Tiger who had been so kind and friendly, Mark.
	A couple of years later, when the Anti-Japanese War was won and the Pacific Ocean re-opened to navigation, the Fan family got tickets straightaway and took Mark's kitbag back to the United States. They had worked here for half their lives, as a teacher and a doctor. Their daughter Sheona had been born and raised in Huaxi Fields - and suddenly they were gone. What did they feel, Uncle Fan, Mary Fa…
	The day after we heard the news, Sheona came upstairs in search of Tianlu, and handed him a silver-painted model of a fighter plane.
	'Mark left this model for you in his will.'
	'Mark left a will?' asked Tianlu in surprise.
	'Yes, they have to write their will before they fly, because the Hump is such a dangerous route.'
	The model fitted into the palm of his hand. It was exquisite, right down to its nose painted with the head of a shark. When Tianlu was writing letters to Mark, he once said he wanted a photo of Mark with his shark-headed airplane. But there were no photos among his possessions, probably because Mark didn't have time. Getting a photo was quite a business in those days.
	Tianlu asked my mother for a piece of the twine she used to make shoe soles. He knotted it around the plane, and hung it inside his mosquito net. Every night he fell asleep looking at it. He probably dreamed of Mark, of the brown freckles that covered his nose, his hairy hands as big as bear paws, and the muscles that bulged in his arms when he played badminton. But he surely never dreamed of Mar…
