# Supplementary material for: Exploring translator’s style in children’s literature: A case study of Nicky Harman’s English translations of Huang Beijia’s two works
Source: PLoS One. 2026 Jun 2;21(6):e0350245. doi: 10.1371/journal.pone.0350245 (PMC13229296; doi:10.1371/journal.pone.0350245)
Supplement: S7 File — (ZIP) [file pone.0350245.s010.zip › data/original data/Flight of the Bumblebee (translated Englist text)/Epilogue.txt]

Epilogue
	Tianlu was killed two months later, in May of 1945.
	Everything had been going well: the US army bombed Tokyo, the Soviet Red Army occupied Berlin, and fifty-one countries gathered in San Francisco for the United Nations Conference. The world was being transformed. In China too, the situation was encouraging: the Japanese were driven out of western Hunan, Fuzhou was recaptured, and Nanning was encircled by the Nationalist Army. The five divisions t…
	That month, our pomegranate tree was covered in flaming red blossom. It looked like the whole tree was on fire, shouting, bursting with life.
	Mum stood on the walkway and looked at the tree. She murmured happily to herself, 'What a good omen!' She was remembering that this time last year, there had been only a few scrappy flowers on the tree, and Shuya had left for Yan'an and there was still no news of her, and Kejun had died and we hadn't been able to bring his body home.
	Su was on the walkway too, skipping energetically and pouring with sweat. When she heard Mum, she said scornfully, 'That's superstitious.'
	My mother didn't get annoyed. 'You're just a child. What would you know? The lives of plants and trees and human beings have always been interlinked. When living things do well, then families do well too. I had a dream about Tianlu. He was calling to me, "Mum! Leave two pomegranates for me!"
	Su leaned against the wall and laughed. 'Tianlu's a Flying Tiger now, d'you really think he's missing your pomegranates?'
	'Why not? You can travel all over the world but home things are the best. I'm sure he'll be home in September, latest October, when the pomegranates are ripe.'
	We were only just in May, but everything in Huaxi Fields was so lush and green that it took Kid no time at all to pick the daily basket of fresh green grass for the goat. Sheona, who loved pretty things, had started wearing a checked summer dress with a collar and shirt-waist. But in the northern part of Hubei, the battles between the Chinese and the Japanese were still going on. First, the Japan…
	Husheng died first. He was hit by anti-aircraft fire during a bombing mission, and his plane caught fire. After ejecting, he unfortunately landed behind Japanese lines. Surrounded by Japanese soldiers, he took out his pistol, calmly shot as many as he could, and saved the last bullet for himself.
	Then it was Tianlu's turn. He went up that day in a P47 fighter jet and engaged with Japanese fighters soon after takeoff. Fifteen or so minutes later, Tianlu had shot his last bullet, and his fuselage had been holed all over. He knew that he had no hope of getting home, so he picked a Mitsubishi A6M Zero, the newest fighter the Japanese had, pulled his plane into a steep ascent, then dived into …
	Tianlu's will and personal possessions only arrived back in Pomegranate Gardens in August, by which time the Japanese had already surrendered.
	My mother was completely unprepared. We'd won the war over the Japanese, after all. Surely Tianlu would soon be home. When the neatly-turned-out air force captain with the solemn expression stood in front of her holding Tianlu's bag and papers, she kept looking behind him, hoping that Tianlu was teasing her.
	Suddenly, Su and Kid realized what had happened. They clung to her and begged her, 'Mum, don't cry! Mum, don't cry!'
	'But I must cry,' said Mum. 'If I don't cry it out, I'll die.'
	Mum didn't stop crying for a month. After that, her vision was always blurred, and she had a wavering dark shadow in front of her eyes. She insisted the shadow was Tianlu, haunting her because he couldn't bear to leave her.
	Before winter arrived, the rest of us took a steamer down river back to Nanjing. Kid had not been born the year we left, and he was eight years old when we got back.
	Professor Mei and Uncle Xu and their families travelled on the same boat with us. Sheona's family had already gone back to the US via Vietnam, taking Mark's big suitcase with them. Uncle Tao's bones stayed behind in Chengdu, in Huaxi Fields.
	We never did get a letter from Shuya, and we had no idea how to trace her. Then in about 1950, we had an unexpected visitor, a small man, dressed in a gray tunic, with a side parting and small features - eyes, nose, and mouth all crowded together. At a guess, he was thirty, or perhaps forty; it was hard to tell. He introduced himself as Victory Li, a friend of my sister who had been with her duri…
	Mum didn't cry this time. I think it was because she had already accepted that Shuya was dead. From 1944 to 1950, for six long years, we hadn't received a single letter from or about her. My mother had suffered so much that she could scarcely suffer anymore.
	My father's chronic liver disease got worse. One day in the 1950s when he was teaching his students, he collapsed, vomiting blood. It wasn't easy to get an ambulance back then, and all his students could do was to borrow a trolley from the school cafeteria and rush him to the hospital on foot. It took them a while and he died before he reached the operating table.
	My mother lived to be over seventy. Sadly, in the last ten years of her life, she was completely blind, and could not see her grandchildren. She had cried herself blind with the deaths of her children during the war, and her eyesight never recovered.
	In 1984 or thereabouts, I was in my fifties and about to retire when I finally saved enough money to buy a Pearl River piano. My playing was so rusty that I had to start almost from scratch with the Beyer and Thompson lessons for kiddies, but a year later, I could stumble my way through 'Flight of the Bumblebee' again. Now, another thirty years have passed, and 'Flight of the Bumblebee' is my sig…
	Every May, when the pomegranate blossom is out, the bees buzz around my house, but the man who wanted to hear me play 'Flight of the Bumblebee' is gone and will never come back.
	This is the story of Tianlu and me. You may wonder, after eighty years, how I remember every single thing that happened so clearly. Well, it's like this: I've never grown old because when Tianlu died, he became part of me, of my body. He'll always be twenty, splendid, and passionate, and he lives in me.
