# Supplementary material for: Exploring translator’s style in children’s literature: A case study of Nicky Harman’s English translations of Huang Beijia’s two works
Source: PLoS One. 2026 Jun 2;21(6):e0350245. doi: 10.1371/journal.pone.0350245 (PMC13229296; doi:10.1371/journal.pone.0350245)
Supplement: S7 File — (ZIP) [file pone.0350245.s010.zip › data/original data/Flight of the Bumblebee (translated Englist text)/Prologue .txt]

	Go on, have a guess, how old do you think I am? Ninety, you say? Huh! How could I be that old?! I'm eighty-eight. At least seven hundred days off ninety, and that's a long time! Seven hundred sunrises, seven hundred sunsets, and make no mistake, girl, I'm gonna live them all!
	There's nothing wrong with my eyes. My younger daughter's only sixty and she's not in as good shape as me; she carries two sets of glasses around in her bag, one set for reading, the other for driving. What a bother. I don't need any at all. That mobile you're holding, you just click and bring up any news item, and I'll read it out for you without making a single mistake.
	My hearing? That's not bad either. The right side is pretty good, the left side not quite so good. That's why I asked you to sit on my right. Back when the war began, that was in August 1937, I think -I remember there were still melons for sale, the cicadas were still making a din in the trees, and the evenings were so hot, you had to splash water all over the yard before you went indoors to slee…
	Our home was on the campus of University of Nanking in Nanjing. My dad, Huang Yuhua, had been employed there since he returned from Cornell University in the United States with a doctorate in agronomy. He started as a lecturer and then got promoted to deputy dean of the Agricultural College, then dean. The Chinese lived from farming back then. There's something miraculous about sowing in spring a…
	I'd better stop going on about wheat. I only brought it up to show you what a wonderful man my dad was. He made a huge contribution to his country and his people.
	Let's go back to the Anti-Japanese War. As soon as war broke out, the government mobilized the people. The slogans went, 'Your country needs you - all of you, men, women, old and young! Sacrifices will be required of you! We have to fight the Japanese!' As soon as the order was given, people from all walks of life responded, workers, fanners, shop-keepers, and students. They said goodbye to their…
	I was eight years old when war broke out. My brother Kejun was fourteen, my sister Shuya was thirteen, my sister Su was four, and my little brother was still in my mum's belly. University of Nanking moved to West China, away from the war. They hired three steamers and we all boarded at the Xiaguan Docks, and set off upriver. First, we arrived in Hankou, and had to change to small steamboats to go…
	Pomegranate Gardens, that was what it was called, and there really was a pomegranate tree in the garden. Our house was built of red brick, and there was an upstairs and a downstairs, and a carved doorway at the entrance. Inside, there was a dark, creaking wooden staircase. The paint was peeling off and the banisters were rough so if you weren't careful, you could get splinters in your hand. Upsta…
	Our family lived in two rooms in the southeast corner upstairs. The rooms were shabby but a good size and very light. They had unusual wooden parquet floors, although the wood was pitted and cracked and you could easily lose a pencil down the cracks and never get it back again. My dad's colleagues helped him build a partition in the back room, with a bookcase. We girls slept on one side, and our …
	What I remember most clearly was the plane tree in front of the house, which was taller than the first floor windowsills. One summer, I climbed onto the small table by the window, and reached out and grabbed a shiny black cicada chirping loudly on the branch outside. I got some twine my mum used when she made shoe soles, tied a bit around the cicada's middle, and put it back in the tree. As soon …
	You get the picture? I was a skinny little tomboy, built like a beanpole, with cropped hair and a scrawny neck, always dashing around, into everything, no wonder my sister was always criticizing me.
	Shuya was very pretty, she really was. In fact, she was one of the prettiest girls in her school. I remember once she stole my dad's bike and wobbled on it all around the school playground, followed by a group of yelling boys, all with arms outstretched to grab her in case she fell off. All the other girls were jealous.
	Kejun and Shuya were both full of enthusiasm for everything. Once he taught me and little Su to sing a song called 'Save China', and I can still remember it now, 'Save, save, save China. Let's all move forward together. Work, work, work so hard. To save China, we must fight!' We used to sing that song so passionately!
	And then there was Shen Tianlu, my lovely big brother Tianlu...No, I'm all right, don't you worry. Old people get teary like this sometimes. So let me tell you about Shen Tianlu. You can see a photo of him in the Anti-Japanese Aviation Martyrs Memorial Hall in Nanjing. He's tall and thin, with a narrow face and clear, bright eyes, and he's wearing an American-style bomber jacket, khaki breeches, …
	Tianlu was not actually related to us. A long time ago, before I was born, his father and mine were at Cornell University together, and shared lodgings. My dad was doing agronomy, and he was studying horticulture. Farming and gardens are close, and they became close too. In fact, by the time they'd finished their studies, they'd become best friends. My dad used to say that even the tuxedo they wo…
	Back in China, though, they went their different ways. My dad went to University of Nanking to teach, breed plants, and educate people. Tianlu's father was recruited to the Communist Party by a cousin, and went to Moscow to study for a year, and then worked in the Jiangxi Soviet area, apparently in a very responsible position. In October 1934, the Long March began. Tianlu's parents set off with t…
	It's been eighty years, but I've never forgotten the first time I set eyes on him. Even today, if I shut my eyes, I can see it all.
