# Supplementary material for: Exploring translator’s style in children’s literature: A case study of Nicky Harman’s English translations of Huang Beijia’s two works
Source: PLoS One. 2026 Jun 2;21(6):e0350245. doi: 10.1371/journal.pone.0350245 (PMC13229296; doi:10.1371/journal.pone.0350245)
Supplement: S7 File — (ZIP) [file pone.0350245.s010.zip › data/original data/I Want to Be Good (translated English text)/Chapter 1 Ling.txt]

Chapter 1 Ling
Ling had just celebrated her eleventh birthday and was in sixth grade at the New China Elementary School. She was five feet tall and weighed 110 pounds, kind of a heavyweight. Her chubby face was so cute that everyone wanted to pinch her cheeks. She said they were bruised from being pinched so many times.
Ling was a real "people person". It didn't matter how old you were, what you did for a living or how much money you had, she'd start chatting with you, and before you knew it, you'd be laughing your head off.
On her way home from school, she had to pass four small stores, three noodle shops, a hair salon, a bike repair shop, and a newly-opened gift shop. The store owners and assistants were all her friends, regardless of age.
After school, she used to putter down the street, her backpack slung over her shoulder, peering into the shops, checking for any new snacks or toys, maybe a bag of com chips with a plastic dinosaur inside, scoubidou braiding strings, or an action figure from the latest animation movie. She could spot new things straight away. Sometimes she bought it, sometimes she asked the storekeeper to get something out for her, took a good look at it, then gave it back again.
After the stores, she usually stopped at one of the noodle shops to catch up with an old friend, a grubby little ginger tabby cat. If you didn't know she was Ling, you'd think she was one of the family, the way she used to march through into the back, scoop up the cat from the owner's bed, and give it a cuddle. Then she'd pat it on the head and go on her way.
She used to walk straight past the hair salon (she had zero interest in hair and make-up) to the bike repair shop, where she crouched down and watched the old man while he worked, and chatted to him. But as soon as she looked up and spotted her mom eyeballing her from the balcony of their apartment, waving her arms impatiently, she jumped to her feet, said goodbye, and trotted up the stairs of their apartment block.
It was only two hundred yards from school to home, yet she usually managed to make the trip last a full half-hour.
Once, on her way home, she met a young couple pushing a bike down the street and started chatting with them. They enjoyed talking with her, and insisted she jumped on the back of the bike so they could give her a ride to her apartment block.
The color drained from her mom's face when she told her.
"You silly girl! You could have been kidnapped!" Her mom shouted at her.
Ling pulled a face. "I'm not stupid! I'd scream for help if anyone tried to kidnap me."
"You probably wouldn't realize in time! They could have drugged you, did you know that?"
"Who'd want to kidnap me! I'm so fat they'd be worried I'd gobble up all their food," Ling muttered.
Mom took no notice. She gave Ling a lecture on Stranger Danger: Don't take snacks from strangers - they might have sedatives in them. If anyone pulls out a small bottle, run for your life, it might be a knock-out spray. Never ever accept a lift in a taxi - kidnappings always start with taxis.
"Enough, Mom! I'm not in Second Grade anymore!"
As for Ling's grades...
She was doing okay in Chinese language and literature. Actually, she was pretty good at answering the kind of difficult questions where you needed to have picked up some general knowledge outside of class. That's what she was best at.
She found writing essays difficult, unless it was on something that grabbed her interest, and then she'd throw herself into it and write reams and reams, which pleased the teacher.
But that didn't happen very often. Mostly, the teacher gave them boring titles like "My Teacher", "My Desk Buddy", "A Trip to the Park", or "The Day We Did X." You had to write about things that happened in real life; you couldn't make things up, and you definitely couldn't let your imagination run wild. If you did, and the teacher read your homework out as a model essay, everyone would know that you made it up. she didn't want to get into trouble, so she stuck to the title, and never got more than the low eighties for her essays, which wasn't great when you've been shown how to do it.
More than anything, it was her spelling that kept her grades down. She'd somehow write reed instead of read, or site instead of sight - she didn't notice she was doing it. Messing up like that could knock ten to twenty marks off an essay, even if it was well-written. You won't be surprised to learn that overall, her scores in Chinese averaged 85%, no higher than 90% and no lower than 80%.
Her math was bad. She hated math homework - all that adding, subtracting, division and multiplication, decimals and fractions gave her a headache. Her mind would go blank. She regularly got six out of ten questions wrong. Mom worried about her math, and spent most evenings helping Ling with her math homework, but her grades never improved.
Her teacher was worried too. "When you take the exam to get into middle school, it's the math section that'll earn you the highest score. Math is very important," she insisted.
Mom added, "It's not only for middle school, the exams for high school and college will all need math! If your math is poor, then you're dead in the water."
But Ling was never any good at math.
Ling's mom racked her brains but she couldn't figure out where this child had gotten her useless-at-math gene from. Her husband was an engineer, so of course he had a head for figures. She herself had majored in humanities, but she'd always gotten top marks in math at middle school. In fact, it was her good results in math that had raised her overall scores, and gotten her into university. Her younger brother and sister both had degrees in engineering, and there were three accountants in her husband's family. She simply couldn't figure out who was to blame!
Obviously the answer was that Ling was happy to get by and didn't put any effort into her math. Trying to help her was like nailing Jell-O to a wall.
Her English was nothing special either. Her grades were usually around 90%, and again she lost points due to carelessness. If Ling had forty minutes to write an English test, she'd usually finish in ten minutes, and hand it in. The teacher would find all kinds of mistakes: no capital letter at the beginning of the sentence, or the letters so wonky she could hardly read them, or the phonetic symbols written incorrectly. The English teacher liked Ling, because she had beautiful pronunciation and a good ear for the language - it was always a pleasure to hear her reading aloud or in conversation practice. But when Ling handed in an illegible test paper, there was nothing the teacher could do. She could hardly give her a second chance and tell her to go away and correct her mistakes, because that would be favoritism. Children always know when there's a teacher's pet.
There was one mid-term English test when Ling scored 99%. Mom was so happy she cried. It wasn't until she went to the next parent-teacher meeting that she heard that more than twenty students in the class had scored 100%.
That's the kind of girl Ling was - never top of the class, and never bottom of the class. Easy-going. And friendly.
But Ling's mom wasn't happy. There must be a reason why Ling was like this, she thought. Had she put her in school too young? Most children started school when they were six, but she was ambitious for Ling and had started her a year early. Ling's birthday was in September, but on her residency permit, the officer at the local police station had written the 9 with a flat loop, and she'd filled in the loop so it looked like a 7, making Ling a July baby. When the time came for her to apply to elementary school, no one noticed. It wasn't as though she was the only mom doing this. Lots of her colleagues told her they'd done the same, or had pulled strings, to get their kids into school a year early, and they'd all turned out mature and steady. Obviously age wasn't the main reason for good or bad grades.
"'There's only one person to blame," Nana told Mom, "and that's you. You didn't bring her up properly."
Mom's mom knew what she was talking about. Mom had adopted liberal western ways of bringing up her daughter. As soon as Ling was able to crawl and speak a few words, she encouraged her to grow up free and independent. She let her walk around, or lie down, whenever she wanted. She didn't teach her to how to read or count, but filled her head with fairy tales, introduced her to the world of dinosaurs and space travel, and encouraged her to follow her imagination. The problem was that Ling had grown up without any self-discipline, unwilling to put her mind to anything. She simply couldn't be bothered.
You could see this when Ling started primary school. Her mom called her backpack a "trash bag" because it was always a mess inside. One day in class, the teacher asked the students to get out their pencils and make a note of a new piece of homework. Ling scrabbled around in her bag for her pencil box. When she finally found it, it was empty. Her pencils and ruler had fallen out and were at the bottom of her bag. She felt around for a pencil, but it was too blunt to write with. She found another, but the lead was broken. By that time, the teacher was already writing the essay title on the board. Desperate, Ling tipped her bag upside down. Pencils, erasers, sharpeners, and notebooks clattered out and rolled across the floor. Her classmates all looked round and stopped paying attention to the teacher. Ling had to stand for the rest of the lesson as punishment. She never did make a note of the homework, so she got another punishment the next day, writing out lines.
In first grade, she had the best Chinese teacher in the city, and teachers from other schools were often invited to observe. Once, when twenty or thirty of them were watching the lesson, Ling slipped off her shoes at the beginning of class because they were too tight and her feet were hurting. When the teacher asked a question about synonyms, Ling's hand shot up, and he picked her, confident that she would give a good answer. Ling stood up, but as she did so, she remembered her shoes. She hurriedly ducked under the desk, but she couldn't find them. It turned out she'd kicked them under the seat in front of her. Ling's teacher was so mad that he went red from ear to ear.
The teacher told Ling's mom, "She should have just stood up barefoot instead of scrabbling around on the floor for her shoes, at least that way she wouldn't have made such a fool of herself!
How can a six-year-old be so stubborn? Mom thought to herself.
Ling was always losing things in her messy backpack. The going rate was one eraser every two days. Her mom grew tired of buying them individually, so she bought her a whole box of erasers. But it wasn't long before Ling had lost all of those.
"Where are your erasers?" Mom asked.
"I used them all up," Ling answered innocently. Sure enough, when her mom looked, the box was completely empty.
This time Mom flew into a rage. She grabbed Ling, pushed her onto the bed, and spanked her. ''Tomorrow when you get home I'm going to check you've got your eraser. If you've lost it, then you won't get any dinner."
The next day when Ling came home from school, her mom was waiting at the door, "Where's your eraser?" she demanded.
"I didn't lose it today," said Ling, rummaging in her backpack.
But she couldn't find it anywhere. She looked in the big pocket, the little pocket, inside her pencil case, inside the backpack lining, but there was no sign of it. Mom's face was like thunder. She raised her hand for another spanking. This was disgraceful! The family wasn't made of money.
At this crucial moment, Ling suddenly cried, "Got it!" She opened her hand. In her sweaty palm lay the eraser. She'd been so determined not to leave it behind at school that she'd held it in her hand all the way home. And she'd completely forgotten it was there!
