# Supplementary material for: Exploring translator’s style in children’s literature: A case study of Nicky Harman’s English translations of Huang Beijia’s two works
Source: PLoS One. 2026 Jun 2;21(6):e0350245. doi: 10.1371/journal.pone.0350245 (PMC13229296; doi:10.1371/journal.pone.0350245)
Supplement: S7 File — (ZIP) [file pone.0350245.s010.zip › data/original data/I Want to Be Good (translated English text)/Chapter 10 Running the Household on a Shoestring.txt]

Chapter 10 Running the Household on a Shoestring
Mom gave Ling an old wallet to keep her month's pocket money of ten yuan. The wallet was so big, and a ten-yuan bill was so thin, that it always looked pathetically empty. Ling stuffed it with scrap paper to fatten it up, and once she filched two of Mom's sanitary napkins and pulled out the padding to use as stuffing. Mom was annoyed when she found out and told Ling she was being a snob. Ling protested, "Money's good! Why shouldn't I pretend I've got money? I could buy a house, or a car, or nice clothes, study abroad, or donate money to education or something, couldn't I?"
Kids nowadays pick up terrible stuff from newspapers and TV, thought Mom. They ignore all the messages about helping people, standing up for the truth, and working hard to make China great. They only remember hearing that such-and-such a Mr. Megabucks has given tons of rnoney to a school and it's going to be named after him.
At work the next day she was sounding off about this, when a young college graduate who'd just started on the magazine, butted in, "What's wrong with earning money? It's all part of developing production and stimulating the economy, and it's all good for China and the Chinese. We need to encourage kids to earn big bucks when they grow up. Not like my Mom's generation. She loves spending money, but she talks about it like it's dirty. It's so hypocritical. We live in a high-tech age now, and we have an educated elite. They're the high-earners. Explain it like that to kids and they'll really be motivated."
"So, what you're saying is that the prospect of earning money is the only thing that will make kids work hard school?" said Mom doubtfully.
"Well, it's true, isn't it! Fame and fortune, you can't have one without the other."
Mom didn't know what to think. Was a person's success or failure nowadays only judged by how much they earned? What about Dad, for instance? He was in his forties, and just about to be promoted to full professor. He'd achieved recognition as a professor and as a researcher as well, but on his salary he couldn't afford a cashmere sweater or even a few pounds of hairy crab for dinner. Did that make him successful or not?
One day Ling came rushing up the stairs yelling in excitement, "Mom! Mom! I saw her, I saw her!"
"Who?" asked Mom, puzzled.
"Xing Xing's mom!"
Mom grabbed Ling's arm. "Was Xing Xing with her?" 
Ling shook her head. "Xing Xing's at her Nana's house. I asked her for the address. Look!"
She held out a slightly damp scrap of paper. "It's a long way away. I asked Officer Glasses."
Mom looked at Ling thoughtfully. "Are you planning to go see Xing Xing?"
"Of course."
"Okay, we'll go together."
Ling's eyes crinkled as she smiled. "I knew it."
"We'd better take to bring some presents. All the staff were given apples yesterday, so we can take those, and we can go buy some comics. If that's not enough..."
"I know what Xing Xing really wants," Ling interrupted. "I can't go see her till I've saved enough money to buy it." 
"What is it? Maybe I can..."
"No. You won't want to buy it. I'll save up my own money," Ling said, with a look of fierce determination. And there was nothing Mom could say to change her mind.
Ling rushed into her room, shut the door, and began to count the money in her wallet. Including the fifteen cents in change, she had a total of six yuan and thirty cents. Then she opened her piggy bank, and poured out her savings. She counted and re-counted but there were only about fifty coins, most of them given her by Nana and Grandma, as a bit of extra pocket money. They used to tell her she was too fond of spending money, and they were right. Her ten yuan always went in the first half of the month, and for the rest of the month, she had to take coins from her piggy bank if she wanted to buy something for herself. So she hardly had any savings. Now she really needed money, she was almost broke. It was too bad.
Ling sat on her bed in despair. How on earth was she going to earn the money? Sell newspapers? No, she had to be at school at 7 a.m. every day, and didn't come home until 5 p.m. When would she have the time? Selling things to the trash collectors wouldn't work either. Mom always put their trash directly into the collectors cart. She wasn't like those old women who hoarded their their trash until it filled up their balconies. Maybe she could help her classmates with their homework? But her own homework was always covered in red crosses. Why would anyone want her to do their homework for them? It would just add to the number of red crosses they already had.
She racked her brains, until suddenly she had a lightbulb moment. She jumped off the bed and rushed into the kitchen where Mom was chopping vegetables.
"Have you done your homework?" Mom asked.
'Not yet. I wanna talk to you about something." 
Mom stopped chopping, and looked warily at her daughter. "Don't tell me you flunked another test?"
"Mom, you have a one-track mind!" Ling protested. "Tests is all you ever talk about!"
Mom was relieved. "Okay, but hurry up," she said. "It's almost dinnertime and I haven't started cooking yet."
"Tomorrow's the first of the month," said Ling. "Can I run the household finances for a month?"
Mom's mouth dropped open in astonishment. 
"First, it will help me practice my management skills, which you've always wanted me to. Second, you're always saying if you didn't run the house you wouldn't know the price of necessities. If I do it for a month, it'll teach me the price of necessities and Ill stop being extravagant. That'll make you happy too. Third..." Ling was ticking off the reasons on her fingers.
Mom cut to the chase. ''What d'you want for doing it?" she asked bluntly
Mom's crafty, she guessed right away I don't want to do it for free, thought Ling. She stammered in some embarrassment, "Not much...I'm not asking for much. If you give me 300 yuan for the month's housekeeping and I can save some of that, can I keep it?"
"Do you really need money?"
"Yes, I really do."
"You think 300 will cover the family expenses for a month, and still leave you with some left over? You don't know anything! Let's do it like this, I'll be generous. I'll give you 1,000 yuan to cover all our expenses, okay?"
Ling was speechless with delight. She never thought it would be that easy. Mom just promised her 1,000 yuan! Wow! She'd never seen that much money in her life. She felt dizzy, and her palms began to sweat. She needed a quiet place to think this through, so she locked herself m the bathroom.
Ling sat in the bathroom working out the sums on her fingers, and muttering to herself. If she only spent 200, she'd save 800. If she spent 400, it would be 600. Even if she spent a bit more, say 500, she could still save 500. Although Ling's math in school was poor, she could still work this out. Was 500 a lot of money? It could buy her 500 Sailor Moon cards from a street stall. Or in summer, 1,000 popsicles at fifty cents each. Wow! That would make her the richest girl in her class, way richer than Ming with her Barbie or Xiaoli with her brand-new 100- yuan bill!
When Ling came out of the bathroom, she had the month's budget already worked out in her head. They were going to be careful with money from now on, she declared to Mom. They'd need food, of course, but they'd stick to the bare necessities - rice, noodles, and vegetables, nothing else. They'd only eat meat once for the whole month, eat fish twice, and they'd have eggs. They'd go easy on the toothpaste and soap.
'You're stingy, Ling!" cried Mom in dismay. "You'll end up with loads of money at the end of the month."
Dad was unhappy too. "No way. That's abuse, only giving your parents meat once a month."
Ling was very pleased with herself, and paid no heed to their protests. She'd show Mom and Dad who was the boss, she thought, as she riffled through the wad of bills in her hands. She stashed them carefully away in a hiding-place where only she and the mice would be able to find them.
The next morning before she went to school, Mom asked her for some housekeeping money. Ling cheerfully handed over one yuan, reminding Mom not to be extravagant.
At noon when she came home for lunch, there was only a bowl of vegetables on the table. You couldn't buy a lot in the market for one yuan.
Ling dipped her chopsticks into the bowl and took a mouthful of the greens. Yummy. She helped herself to some more. She'd soon emptied the bowl. Dad and Mom exchanged looks of dismay. All they had for lunch was some pickled vegetables from the refrigerator. Ling put down her chopsticks and ask Mom how much oil, salt, MSG, gas, and water she'd used to cook the vegetables. Too expensive! She decided. They could save money if Mom cooked enough rice to last the week, and they reheated it for every meal. They could have some pickled mustard with it.
Dad told them that in that case he'd be taking his meals at the college cafeteria instead. Ling asked, "What about you, Mom?"
Mom made a face. "I have to come home," she said. "We don't have a cafeteria at work."
"You come home if you want," Ling, said generously. "Women eat less than men anyway. But let's be clear: if you eat in the cafeteria, Dad, I'm not reimbursing you."
Dad sighed. "What a dismal future we're facing, if we have to rely on you to look after us in our old age!"
"You shouldn't think that way," said Ling. "By the time you get old, I'll be earning my own money. I'll earn more than you two put together and I'll let you spend as much as you want!"
Ling was feeling famished by this time. There was usually something in the refrigerator to snack on, so she went to have a look. There was only a packet of stale bread which hadn't been very nice when Ling first ate some, but, somehow, tasted delicious now. Mom didn't say anything, just watched her and smiled.
At dinnertime, there was a bowl of red-braised pork ribs on the table. Ling was surprised but she was so hungry by that time that she sat down and helped herself. A minute later, she jumped up and glared at Mom. "You stole the housekeeping money from me to buy this!" She shouted.
"I have no idea where you put the money," Mom said reasonably. "I bought these ribs last week, They've been in the freezer."
Ling let out a long breath. She sat down again and began to scoop the meat into her mouth with her chopsticks. Of course she didn't forget her parents. "Help yourselves," she mumbled with her mouth full.
In no time at all, there was only broth left in the bowl.
Ling wiped her mouth, contented. She announced a revised budget for the month's household expenses. There was no harm in eating up what they had stored in the freezer or refrigerator, and they could also add to their available stores by asking Nana and Grandma to send over some nice meat dishes.
Ling was as stingy as she could be with the housekeeping, but all the same, there were some things they couldn't cut down on. Milk and newspapers, for instance. And they couldn't do without things like oil, MSG, toothpaste, laundry detergent, toilet paper, and batteries, and all these needed to be bought regularly. A week passed and Ling counted the money They'd already gone through 200. Ling was genuinely puzzled. She'd barely spent any, so where had it all gone? It was like it had grown legs and run away on its own!
But she was still optimistic, because she worked out month had four weeks, so she would spend 800 and still have 200 left over. The thought still made her heart beat faster with excitement.
However, there were a few unexpected hitches. They needed a new gas bottle. The stove had a problem and needed to be repaired. The water and electricity bills had to be paid. There was a bill from Ling's school for extra classes, for additional learning materials, and for copying exam papers. Both grandfathers' birthdays were coming up soon, and cakes and gifts cost money. The list seemed to go on and on. Ling watched her money drain away. She felt like she wanted to cry but had no tears left. By this time, she'd lost faith in the idea that she could economize and had no hope of there being any money left to fill her wallet. "I've learnt a lesson. Now I understand how difficult it is to raise me," she told her mother solemnly. "I've decided to give up trying to run the household, and I don't want to be paid either."
"Don't give up, see it through to the end," Mom urged her. "If you're short of money, I can give you some extra."
Ling shook her head. She was adamant she wanted to stop. It was hair-raising running the household, she couldn't stand the stress and the grief.
Mom talked to Dad about it. They agreed that Ling had taken on a difficult task and, although she hadn't succeeded, she'd learnt a bit about managing money. They decided to give her 100 yuan as a reward for trying.
Ling was overjoyed at the unexpected bonus. On the one hand she felt bad because 100 was too much. On the other hand she really needed the money. She decided to take it just this once. But never again. Mom was gratified. It occurred to her that her daughter had grown up just a little. Ling brought all of her money with her to the store, where she bought the prettiest Barbie doll. It was the very one that Xing Xing had been unable to tear her eyes away from, that day when they all went shopping. Ling had decided back then that she would buy it for her. As she carried the big gift box home, however, she was a little anxious. She was worried that Mom would be angry at her for buying something so expensive. She needn't have worried.
"Is that for Xing Xing?" she asked. Then, she said to Dad, "What a kind-hearted daughter we've got. Out of all of her friends and classmates, she's the most generous. We won't have to worry about her when she grows up and makes her own way in the world. Good people always get their just rewards."
"Didn't I say that?" said Dad. "What kind of future our kids have doesn't depend solely on their school grades. And you don't need to put so much pressure on her. It makes her miserable."
Ling was outside the door, eavesdropping. She teared up when she realized how much her mom and dad trusted and understood her. She resolved to redouble her efforts at school. She wouldn't let them down again.
They went to give Xing Xing the Barbie doll on Christmas Eve. It took Mom and Ling hours to find Xing Xing's Nana's house. Xing Xing was in good health, but she looked depressed. It wasn't an expression you expected to see on a child that young. She was happy to see Ling, but very subdued. All she could manage was a quiet smile, and she held Ling's hand tightly, as if she never wanted to let her go.
She held the precious Barbie doll tightly clasped in her other arm.
