# Supplementary material for: Exploring translator’s style in children’s literature: A case study of Nicky Harman’s English translations of Huang Beijia’s two works
Source: PLoS One. 2026 Jun 2;21(6):e0350245. doi: 10.1371/journal.pone.0350245 (PMC13229296; doi:10.1371/journal.pone.0350245)
Supplement: S7 File — (ZIP) [file pone.0350245.s010.zip › data/original data/I Want to Be Good (translated English text)/Chapter 11 You can’t keep a bad boy down.txt]

Chapter 11 You can't keep a bad boy down
With Christmas over, it was soon New Year's Day, the last they would spend together. This time next year, they would all have gone their separate ways to the city's middle schools. Mrs. Xing had an idea. Why not organize a New Year's party for the whole year group, and have a really good time, something to remember their elementary school days by?
As she finished speaking, there was a burst of clapping and Hai threw his hat right up to the ceiling.
Mei, the class monitor, took her responsibilities seriously and called them all together for a planning meeting. They decided to buy colored paper streamers out of the class funds to decorate their classroom. The students would bring snacks to the party. Each student would have to sing a song or something. Also, they would put on a short performance, properly rehearsed.
Ling planned on telling jokes from the Big Book of jokes (they had a copy at home). The stories really were funny. She nearly split her sides laughing every time she read it.
Her BFF Xiaoli was worried. "What can I do? I can't sing or dance..."
Ling tried to think of ideas. "Why not do a painting in front of everyone? Aren't you always going to art classes?"
"No way!" Xiaoli looked even more worried now. "I'd be so nervous painting on stage, I'd drop the brush! "
"Recite a poem then," suggested Ling.
"Forget it. I mumble. People would think I was saying my prayers."
Ling didn't know what to suggest. In the end, Xiaoli thought of something herself: she'd do a "cat conversation." She had two cats at home that were always meowing and scrapping to get their humans' attention. She knew all the noises they made off by heart.
Once everyone had chosen their individual pieces, they had to decide on the performance. That was more difficult. What could they do that was fun and also a bit unusual? They discussed it the whole of lunchtime, came up with a dozen ideas, and rejected them all, one by one.
Then the class vice-monitor, Zhiwei, who'd been twiddling his expensive propelling pencil between his fingers, said slowly: "How about this? We act out a skit called 'Pigsy carries his wife on his back,' from Journey to the West."
Everyone cheered up. They thought this was a great idea, way better than anything the other classes would do, for sure.
"I haven't finished," Zhiwei went on. "Don't laugh... but how about one of the girls plays Pigsy and a boy plays the wife?"
The boys cracked up at this idea. They stomped their feet, clapped, whistled and shouted. The girls weren't so amused. They were distinctly worried that they might get landed with the Pigsy role. They also had a sneaking feeling that Zhiwei had something nasty up his sleeve.
That was the kind of weird guy Zhiwei was. You couldn't ever trust him. In fact, Xiaoli called him "Mephisto" behind his back. He was a tall, lanky, good-looking boy. He was smart, his grades were good, and he was spoke well, so Mrs. Xing made him the class vice-monitor. But he could be unkind. He had an acid tongue and always talked down to people. In fact, he thought way too much of himself, and didn't care whether his classmates liked him or not.
When the boys had quieted down, Xiaoli asked cautiously, "So who's going to be Pigsy?"
There was a sudden silence. Everyone's eyes were fixed expectantly on Zhiwei, and they fidgeted nervously.
Zhiwei knew he had them in the palm of his hand. He reveled in the attention. His eyes narrowed and he raked the girls' bodies with his gaze. It gave them goosebumps.
Ling had had enough. She summoned her courage and jumped up, "Zhiwei, cut the crap and spit it out, whatever it is!"
He looked darkly at her. "So impatient," he commented.
Ling snorted. "You really think you're great, don't you! Just get on with..."
Zhiwei bared his teeth in a smile, "Okay then, Ling will play Pigsy."
The entire class erupted. Their laughter echoed like a thunderclap in Ling's ears.
"Ling's so fat, she'll make the perfect Pigsy," Zhiwei went on. "Hai can play the wife. He's small and skinny so Ling won't have any trouble carrying him."
Xiaoli came to her friend's defense. "Why do we have to have a girl playing Pigsy anyway?"
Zhiwei smirked. "Cos it'll be funny! Haven't you seen Peking opera? Men always take the women's roles. It's a quintessential part of Chinese culture!"
"Ling and Hai should do it for the sake of the class! It'll be great!" Juan urged them.
"Do it yourself then!" Xiaoli retorted.
Juan pulled a face. "I'm too skinny to be Pigsy."
Xiaoli opened her mouth to argue back but Ling had enough. "Forget it, I'll do it. It's only Pigsy, after all."
She grabbed hold of Hai, turned her back on him and bent over, "Climb on board!" Hai went puce in the face, but as the rest of the class waited with bated breath, he gingerly grabbed her round the middle.
Ling mustered all her strength and hoisted him up. He perched on her back, looking just like a shy young bride. He weighed almost nothing, and Ling carried him all around the room, her face screwed up in a threatening Pigsy scowl. She'd decided that if anyone laughed (no matter if it was a friendly or a mean-spirited laugh), she'd hurl Hai at them like a missile.
But no one laughed. They were probably scared by the fierce expression on her face. Zhiwei was a little disappointed she wasn't making more of a fuss. He felt as if she'd gotten the better of him. So as they approached his desk, he quietly stuck his foot out in front of her.
Ling was watching her audience so intently that she never saw the foot, and she went flying. She and Hai landed with an almighty crash on the floor. Ling scraped some skin off her face, and the patch went pink, then red, and blood seeped out. Hai was less lucky. He'd always been prone to nose bleeds, and this time, the blood poured out of his nostrils and over his lips. It looked terrible and there were screams from some of their classmates.
"You're so bad, Zhiwei!" Xiaoli yelled to him. "You're a bully!"
Zhiwei looked injured. "No, I'm not. Ling wasn't looking where she was going. Why should I get the blame?
Ling's face burned. Zhiwei had tripped her up deliberately, but she knew she had no proof. It was his word against hers. She wished she could punch him. Instead, she glared at him. She took a deep, calming breath.
"You're such a smart aleck," was all she said.
Zhiwei had obviously been watching too many foreign movies. He gave an ultra-casual shrug.
That evening when she got home from school, Mom looked at her face and got a terrible fright. "Did you get in a fight?" she asked.
"Really, Mom!" Ling said. "Girls don't get into fights!'
"But what happened to your face?"
Ling put her head on one side. "I tripped in PE, that's all."
"Poor you," Mom said sympathetically. All the same, as she dabbed the graze with iodine to clean it, she grumbled at Ling for not minding where she was going. She was too old to be falling head over heels like a toddler! Ling kept her mouth firmly shut, and put up with the pain and Mom's dabbing in silence.
Ling was never one to make a mountain out of a molehill, and she hated kids who were forever tattling to the teacher. But that didn't mean she was going to take Zhiwei's bullying lying down.
The whole of dinner, she racked her brains about how to get back at him. Finally, she made up her mind. That evening's homework was to write a diary entry. She wrote the following story: 
Learning a lesson from Li Pingle
In class today, Mrs. Xing read us the story of Li Pingle. He was a very ordinary man, but he was incredibly brave. He risked his life to protect the villagers when they were being attacked by bandits, and ended up badly injured. He had the courage to do what was right no matter what it cost. He was a true role model. If we were all this good and brave, there would be no bad people and bad things wouldn't happen.
I feel bad when I compare myself to Li Pingle, because I don't live up to his standards. I've seen people doing bad things, and not spoken up. Once, I saw Zhiwei at the newspaper stall outside the school gate. When the old woman had her back turned, he put his backpack down in front of him and quickly snuck two cartoon cards into his pocket without paying for them. I saw him do it. It was disgusting. I was almost going to report him, but then I thought, why should I bother? I don't want to get on the wrong side of him. So I let it go and said nothing.
From now on, I'll learn a lesson from Li Pingle, and I'll tackle anyone who's doing bad things.
Mrs. Xing read Ling's diary the next day, and called her into the office. "Did this really happen?" she asked.
"Of course it did!" said Ling. "Only he won't ever admit it."
"I'll get him to confess," said Mrs. Xing.
Next, she called Zhiwei in. "Just now the police station called," she began, gravely. "They're investigating a theft from the newspaper woman outside the school. They've got a name, Zhiwei. That couldn't be you, could it?"
Zhiwei was a cocky guy normally, but now he wilted. Pale-faced, he stammered, "It was me. I took her cartoon cards. But it was just once, honestly..."
Mrs. Xing regarded him coldly. "You 'took' them. And do you know what that makes you?"
Zhiwei hung his head. Almost inaudibly he said, "Yes, a thief."
Mrs. Xing slapped the tabletop hard. "Marvelous! Our class has a thief! And you're a deputy monitor too. You put me to shame!"
Mrs. Xing was a woman with strict moral standards. She'd always refused to tolerate any kind of wrongdoing in her class. She asked all the children about Zhiwei's behavior and what she found out shocked her to the core. The children finally spoke up, and listed every single bad thing that Zhiwei had ever done. He expected payment for helping classmates with their work. Explaining a question cost half a yuan. Helping them with their writing cost one yuan. He'd egged on Pang and Lin until they got into a fight, then he played peacekeeper and made Lin give him half his marbles as a reward. He was peeping tom and spied on girls in the bathroom. If he came across backpacks lying around, he threw them and the books inside them into the pond. When he'd copied down the homework from the blackboard, he'd offer to clean the board and deliberately rub out half of it so that any students who hadn't copied it, only had half the assignment...
Mrs. Xing was really angry. Not only with Zhiwei, but also with the other students. They knew one of their classmates was behaving badly, yet not one person stood up him and reported him. He'd been able to carry on as vice-monitor all this time. Today's children were faced with too many emotional and moral choices, and that made them cynical. It was hard to know how to guide them along the right path, she reflected.
Of course, Zhiwei was demoted from his position as vice-monitor, but he soon bounced back. He took part in the district's ''Elementary Student Math Olympics" and won second place. Then he was back to being his old arrogant self. The math teacher Mr. Zhang really liked him, and the students started to ask for his help with their math problems again. "My grades are better now than when I was vice-monitor!" Zhiwei boasted.
Ling took no notice. She'd never had anything to do with a boy like Zhiwei, and never would. She despised him because he enjoyed crowing over all the other children. As for the New Year's Day party, Ling did her bit and played Pigsy. She put her heart and soul into the role, and it went down a storm. It so happened that a reporter from the local TV station was there to record the performances. And so this cheerful, roly-poly Pigsy appeared on the evening TV news. Mom saw it and nearly split her sides laughing. "Oh, Ling, you should be an actor!" she cried.
Zhiwei was jealous of Ling. How did she get to be on TV? He was the one who'd invented the role for her, after all! Who would have thought she was going to be such a success?! 
