# Supplementary material for: Exploring translator’s style in children’s literature: A case study of Nicky Harman’s English translations of Huang Beijia’s two works
Source: PLoS One. 2026 Jun 2;21(6):e0350245. doi: 10.1371/journal.pone.0350245 (PMC13229296; doi:10.1371/journal.pone.0350245)
Supplement: S7 File — (ZIP) [file pone.0350245.s010.zip › data/original data/I Want to Be Good (translated English text)/Chapter 12 Nana and Grandma.txt]

Chapter 12 Nana and Grandma
Nana (Mom's Mom) and Grandma (Dad's Mom) lived in the same city as Ling and Mom and Dad. She loved visiting with both of them, for two simple reasons. First, she could spend the whole day there without doing any homework and didn't have to listen to Mom nagging her about her test results. Second, she could eat as much as she wanted of whatever she liked.
Nana and Gramps' other children had all moved away, and only Mom was nearby, so when Mom brought Dad and Ling for a visit, it was a big occasion for the old folks. They'd go shopping a few days before their arrival and prepare a splendid meal for them all.
Gramps was a very good cook. He had several specialties: lion's head meatballs, sweet and sour ribs, eight treasure duck, and belly pork braised with bamboo shoots. They were all Ling's favorites. She never got tired of his cooking. And Nana made all kinds of flatbreads, plain and stuffed, another thing Ling never got tired of.
Every time Mom arrived for dinner, she'd tell her parents, "Don't make so much food today, right? Ling needs to lose weight."
"So she does," Nana would agree. "We won't cook as much as usual."
But in no time at all, an assortment of delicious dishes would appear on the table. As they ate, Nana would ask Ling, "Are you enjoying your meal today? Is it good?"
Ling would nod enthusiastically (her mouth was usually too full to speak) and mumble finally, "Very good!"
Nana could never resist compliments like that, and always put tasty morsels in her bowl, and insisted that she finished every last bit.
"Mom!" Ling's mother would protest.
"Don't make such a fuss," Nana would say. "Why would a kid need to lose weight? She only eats like this once in a blue moon." Mom didn't want to upset her mother, so she kept quiet and just watched as Ling gobbled down two more large meatballs.
It was pretty much the same at Grandma and Grandpa's. The only difference was that there were always a of people at the table - aunts, uncles, and cousins - which made it even more difficult for Mom to interfere. All she could do was pretend not to see.
Grandma had a special trick up her sleeve. She used to keep the best bits of the nicest dishes aside and, when Ling had finished eating and they were ready to leave, 5he would conjure a big box of food from the refrigerator and insist on her granddaughter taking it home. Mom didn't know whether to laugh or cry. In the box were goodies like two chicken drumsticks, a large square piece of char siu pork, or maybe a big piece of steamed ribbonfish with sea cucumber.
Ling was Grandma's darling, and feeding her up was her way of showing her love. When Mom and Ling didn't go to Grandma's to eat, Grandma often took a big basket of cooked dishes around to their house. After Ling grew so pudgy, Mom and her mother-in-law had countless arguments over whose fault that was. According to Mom, Grandma provided too much food. Grandma retorted that it wasn't as if she was feeding Ling expensive delicacies, just normal home-cooked food. "Anyways," she played trump card, "you've had Ling since she was born. You've been feeding her, you've only yourself to blame."
And Mom did in fact blame herself.
Nana had been a teacher her whole working life. When Mom and her sisters and brother were little, she'd been as strict with them as if they were her class students. Now that she had grandchildren, she still used her teacher's tone of voice with them. When Ling watched TV, Nana would interrupt to remind her, "Sit up straight! Keep two meters back from the screen!" When Ling ate, she had to keep her elbows close to her body, and she wasn't allowed to poke around in the bowls of food for the best bits. She mustn't point her chopsticks at people and, before she left the table, she had to eat everything in her bowl down to the last grain of rice.
Don't do this, don't do that. Ling didn't like all these rules and found her grandmother a bit scary. But Nana had one opinion that Ling enthusiastically approved of: adults should not expect children always to get top grades. As long as Ling got at least 80%, that was fine. Nana did not approve of children who did nothing but schoolwork. "Top scores, low ability!" she used to say to Mom. "It's not important what grades she gets on her tests. You need to see if she understands the questions. If she understands, but just made a careless mistake, there's no need to glare at her like that. When you and your brother and sisters were in elementary school, none of you were top of the class and you're all doing well for yourselves now, aren't you?"
Mom had to admit that as far as her siblings were concerned, that was true. But not her. In what way was she doing well for herself? Being a magazine editor wasn't much of a job and didn't earn her much either. All she did all day was commission bits and pieces from people she knew, or go out and hunt up a few classified ads. All the dreams and aspirations she'd had in college had gone up in smoke. Her hopes were on her daughter now. She wanted Ling to get the best grades, to win a place at the Foreign Languages Middle School, to be an outstanding scholar. But that was something that her own mother would never understand.
Nana did have one big regret in life: she couldn't ride a bike. After she retired, Nana liked to shop, go sightseeing, and drop in on old friends. She and Gramps lived comfortably on their combined pensions, but calling a taxi every time she went out cost far too much. Their pensions would soon be swallowed up. Then, when Ling's uncle came on a visit from Shenzhen, he had a brainwave: he went out and bought them a tandem bicycle. Gramps sat on the front seat and steered, and Nana sat on the back seat and pedaled for all she was worth They were a perfect pair. After this, they could go wherever the fancy took them, to the market, shopping, or the park. Wherever they went, they attracted quite a bit of attention.
Ling was actually quite jealous of her grandparents' leisurely lifestyle. She told Mom a few times, "I wish I was sixty and retired. I wouldn't have to study, and I could ride my bike every day. I could go wherever I wanted.
Mom's reaction was, "Well, that's a real shame. You want to go from being a child to being old? You'd miss out all the good bits in between, your youth, your best years. Your life wouldn't have any meaning, would it?"
"I don't need meaning," Ling said. "I just want to be happy. I'm not happy going to school and studying all the time. I hate all these endless tests. I'd be better off dead."
Mom was appalled. She went pale and grabbed hold of Ling, as if afraid she was going to disappear from this world right then and there. "Don't say dumb things like that! You wish you were retired like Nana and Gramps, but you have no idea, they're even more envious of you cos you're young. If you don't believe me, go ask them. If they had a choice, they'd much rather be you any day!"
"Whatever. I just don't like school," Ling muttered.
Anyway, Ling was a little in awe of Nana. But with Grandma it was different. There, Ling behaved like a naughty little rebel. Grandma indulged her every whim, she'd do anything for her granddaughter. But Grandma was also obsessed by Ling's test grades. Every time around midterms and final exams, Grandma nagged her daughter-in-law, "You need to revise with her, you need to give her all your attention!" Sometimes if Ling had a test in the morning, Grandma would call at lunchtime and ask very gingerly. "How did you score?" Ling was usually grumpy. "I don't know!" Grandma wouldn't get mad, but she couldn't wait to know, so she'd call in the evening, and ask again, "How did you score?"
Ling didn't know whether to laugh or cry. "Why does Grandma insist on knowing my scores?" she asked Mom. "She cares more about them than Mrs. Xing does!"
"I'm sure it's because she wants the best for you."
Grandma was always disappointed when the results came through, because Ling's scores never came up to her expectations, or anywhere near them. She tut-tutted, and grumbled over and over, "Why did you do so badly? You're a smart kid, aren't you?"
Ling's poor grades had her grandmother tossing turning in bed at night. She racked her brains, wondering how she could give Ling a helping hand. She decided that she must need more brain food, so she'd get up before dawn and rush off to the market to buy fish, shrimp, pig's liver and swamp eels, and then arrive at Ling's house laden with her purchases.
Mom used to get mad with her. "She doesn't need brain food!" she'd say sharply. "She already eats too much food as it is. It's like if you feed hens up too much, they don't lay eggs."
Grandma was never offended, because she understood that Mom was frustrated too. She'd sigh helplessly. "It'll come, all in good time. She'll concentrate more as she gets older, and then she'll get better scores. She's a smart kid, after all."
Smart or not, Ling never did get 100%, and Grandma never did understand why. She carried on spoiling her granddaughter rotten, and carried on grumbling at her too. In a way, she worried about Ling even more than Mom did. 
