# Supplementary material for: Exploring translator’s style in children’s literature: A case study of Nicky Harman’s English translations of Huang Beijia’s two works
Source: PLoS One. 2026 Jun 2;21(6):e0350245. doi: 10.1371/journal.pone.0350245 (PMC13229296; doi:10.1371/journal.pone.0350245)
Supplement: S7 File — (ZIP) [file pone.0350245.s010.zip › data/original data/I Want to Be Good (translated English text)/Chapter 13 The Accident.txt]

Chapter 13 The Accident
Once Chinese New Year was over, the pressure really piled on the sixth-graders. Every day, one test followed hot on the heels of another.
First, there were the tests for supplementary subjects like music, art, PE, philosophy, social studies, environmental sciences, and handicrafts. Then came tests on the three core subjects, Chinese, math and English. It almost fell like the build-up was deliberate; these last three were a grand finale, presented for the kids and their moms and dads to greet with loud applause.
Mom began to worry right from the start, long before the core subject tests came up. How Ling would score on the supplementary subjects?
PE scores were important for the admission exams that the kids took between middle school and high school, Mom knew that. But she'd also heard that they were taken into account when the children took their middle school entrance exam this year. This weighed on Mom's mind, because Ling wasn't very good at sports.
It wasn't that Ling was completely hopeless at PE. She was quite good at some of the exercises. Like sit-ups. It took a lot of effort but if she gritted her teeth, she could manage them. And ball throwing. She was better than passable, she was really very good at that. She had the strength that comes with having a big build.
Her problems were in the standing long jump and the fifty meter sprint. If Ling had to run or jump, she was toast. Sprinting requires muscle and speed. Jumping requires acceleration and spring. Ling had none of these qualities, so how was she going to pass PE?
"Why do I have to worry about your PE on top of everything else?" complained Mom. ''Aren't running and jumping second nature to a kid your age?"
Ling had a ready come-back to that. "Well, you and Dad didn't give me the sports gene, did you?"
Poor Mom. The tables were turned and once again it was her fault.
She needed to find out if PE counted towards the middle school entrance exam, and asked everyone she could find. Finally she had confirmation from the city's education department, that for the time being, PE scores would not be included. She breathed a big sigh of relief. Worries about Ling's PE could be put on hold for the moment.
The morning of the end-of-term PE test, Mom gave Ling a big breakfast: milk, eggs, and a big stuffed steamed bun. "I know you don't need PE for the middle school entrance exam, but you will need it for the high school admissions exam. It's time you started making an effort. It could give you a few more points."
"I know, Mom," said Ling with a nod.
The first exercise, the standing long jump, was the one that most terrified Ling. The PE teacher was a young man with a face covered in zits. In one hand, he held a tape measure and in the other a small stick which he used to re-draw the line in the dirt after every student had landed. When it came to Ling's turn, he smiled at her and tapped her on the head with the stick, "Try your best!"
Ling had been telling herself the same thing. She crouched in readiness and then hurled herself forward.
Her jump was pathetic. The teacher pointed with the stick. "Look! You're miles away!"
"But I tried my hardest!" protested Ling.
The teacher laughed. "You need to get your posture right before anything else," he explained kindly. And he stood in front of her and demonstrated how to do it.
His jump was superb. He jumped nearly twice the distance Ling had.
Ling took a deep breath and made two more attempts. She never reached the line, but on her final jump, she was only a little way off it.
"What are we to do? You've already had three goes," he said. He was sympathetic but he had no more idea how to help than she did.
Poor Ling stared at him. There was a silent plea in her eyes. She looked a little like a wounded rabbit about to fall into the hunter's grip.
It was too much for the teacher. He winked at her. Then he raised his voice so that everyone heard. 
"Okay, you're wearing the wrong shoes. Next time, make sure you have proper trainers on, then you'll be able to touch the line for sure! Fine, I'll pass you."
Ling jumped for joy, and pumped the air with her right hand. She made a "V" for victory sign for the benefit of Xiaoli, who was waving from across the field, wanting to know if she'd passed.
Next was the fifty meter sprint. They would run in groups of four and Ling was with Hai, Lin, and Juan. Now that she'd passed the long jump, she felt much more confident. Surely she could do better on the sprint than she had on the jump.
The four of them lined up side by side on the starting line and bent down ready for the off. Hai whispered to Ling, "Stick close behind me and you'll be fine."
I'm not going to stick behind you, thought Ling. Last term you flunked out of the sprint!
Just then, the whistle blew.
Juan was first off the mark. She flew away from the starting line and was several paces ahead before the starter whistle had even stopped. Ling was much slower because of her body weight. In no time at all, she had fallen behind Hai. Lin was also behind. He hadn't reacted to the whistle and didn't start running until after he saw the others running.
As soon as Ling realized she was falling behind, she gave it every ounce of effort, shut her eyes and charged forward. Why did she shut her eyes? Well, the faster she ran, the more things jiggled around in front of her eyes, and she was worried about tripping over them. If she was worried, she couldn't focus on keeping up her speed. Being blinkered meant she could run faster. At least that was Ling's experience in previous sprints.
She bit her lip in concentration and grimaced with the effort. She was giving it her all. She absolutely refused to be beaten! She felt the wind whistle past her ears. It was so cold that it made her cheeks sting and as it passed through her nostrils and into her chest she felt she could hardly breathe. I'm not giving up! She told herself fiercely. I've got to keep going. It's only three seconds more, only three seconds!
Just then, her foot met some hard object, her ankle twisted, and before she could stop herself, she had fallen head over heels. As she went down, one thought went through her head: That's it. I won't finish in time now.
Before the pain kicked in, she felt something heavy roll over the top of her. Whoever or whatever it was landed with a crash, and rolled over a few more times. Ling looked up. Lin had face-planted in front of her.
The PE teacher hurried over and pulled Ling to her feet. "Are you hurt?" he asked. 
She turned her neck one way, then the other and shook out her arms. Her elbow hurt a bit but there was nothing else wrong.
The teacher went to pull Lin up too, but the boy gave a loud yell. The teacher thought he was faking it because Lin had ADHD and he could be difficult to handle. But when he crouched down and touched Lin's arm and the boy started to cry, it was obvious he had broken it.
Their classmates crowded onto the track. There was a lot of confusion. Some wanted to call Mrs. Xing. Others offered to take Lin to the bathroom. Someone suggested calling Lin's family. They all talked over each other. The PE teacher was just a big kid himself, and this was probably his first accident. He had no idea what to do.
Luckily Mrs. Xing came hurrying out of her office. She took one look at Lin's pale face and started issuing orders. She picked two of the biggest boys to help her get Lin to the New China Hospital emergency department and told Pang to ask Lin's parents to go directly there (the two families were neighbors). The rest of the kids were to carry on with their PE lesson.
"Don't worry, there's nothing to be alarmed at, "she told them. Then she wrapped Lin's good arm around her waist to hold him steady and told the boys to support his broken arm as they walked along. The little group made their way out of the school gate and to the hospital.
Ling was still standing on the track, looking blankly after them. She was shocked at what had happened.
Xiaoli went over and nudged her arm. "Are you okay? You still haven't finished the sprint."
Ling looked at her. Then she whispered, ''Xiaoli, do you think they're going to blame me for this?"
"You're such a worry-wart!" her friend said. "It's not your fault! You were running and you fell over, that's all. Lin was slow to react, that's why he tripped over you.'
"But if I hadn't fallen, Lin wouldn't have broken his arm," Ling said miserably.
"If you hadn't gone to PE, you wouldn't have had to run this stupid fifty-meter sprint and you wouldn't have tripped!" said Xiaoli.
That made sense. She wouldn't think about it any longer. She stood with the last group, waiting to do the run again.
At lunchtime that day, Ling told Mom all about it. Mom looked worried. "Did the teacher blame you for the accident?" she asked. Ling shook her head. "Well, anyway, you're involved, like it or not. We need to go see Lin." 
After lunch, Mom told Ling to go back to school, and set off on her bike to buy milk powder, fruit, and other snacks. Then she took her big, heavy bag to the hospital.
The hospital wasn't big and it didn't take Mom long to find out that Lin was on the orthopedics ward. When she pushed open the door and went in, she found Mrs. Xing was still there. Lin had his arm in a plaster cast supported in a sling made of a clean white bandage. A woman with her hair in a frizzy perm was busy arranging Lin's things in the bedside cabinet.
Morn said hello to Mrs. Xing and then turned to the other woman. "You must be Lin's mother, right?"
The woman straightened up and glared at Mom.
Mom felt a bit panicky. She'd always been scared of women who looked daggers at you like that. "I'm truly very sorry..." she began.
Lin's mother snorted. "You think saying sorry lets you off the hook?"
Mrs. Xing had plenty of experience in separating angry parents. She quickly put in, "Mrs. Zhao," (that was Mom) "this has nothing to do with Ling. It was an accident. But its very kind of you to buy all this stuff for Lin."
Lin's mom interrupted her. "Mrs. Xing, you can thank her if you want. I'm not thanking her."
Obviously, nice words weren't going to cut it. Mom was at a loss. Finally, she leaned over the bed and asked Lin, "Does it hurt?"
The boy looked at his mother, who said rudely, "What do you think?" Then she went on, "Just our luck. It's almost time for final exams, and look what a stale Lin's in..."
Mrs. Xing quickly butted in, "Don't worry about Ling homework. I'll come and give him some extra help. And I'll talk to the math teacher Mr. Zhang, and the English teacher Mrs. Wang, about that too."
Mom added, "Ling can come every day after class and bring her class notes for Lin."
"Huh!" said his mother.
Mom felt it was time to go. She said her goodbyes, but Lin's mom turned her back and pretended she hadn't heard. Mrs. Xing saw Mom as far as the door of the ward. "Try not to worry," she advised her. "And please don't say anything to Ling. We don't want her upset while she's revising. The end-of-term tests are important. They're the clearest indicator of how students will do in the middle school entrance exams."
Mom immediately felt really bad for Lin. Mrs. Xing looked behind her, then whispered, "It doesn't matter too much for Lin. He's been diagnosed with ADHD, so he was never likely to get into a really good middle school anyway. Don't worry about his mother. Ling's not going to get the blame."
As soon as Ling walked through the door that afternoon, she asked Mom, "Did you go see Lin?"
"Yes. The doctor said it's not a big deal. He's going to be fine."
Ling patted her chest. "I was so scared! I couldn't think of anything else all afternoon!"
Chat set Mom off. "What do you mean?! You weren't thinking about your lessons? You can't let yourself be distracted or it'll affect your test results. You must keep your focus on your schoolwork. Whatever else happens, you let us handle it. Got it?"
"I'll do my best, Mom," Ling said obediently.
Not long after, Dad arrived home too. Mom pulled him into their bedroom, shut the door, and whispered, "The boy who broke his arm. His mother's not gonna let it go that easily. I think we're in trouble."
"Then why don't we offer her some money to buy him extra food supplements while he's convalescing?" Dad suggested. 
Mom looked at Dad, "How much?"
"500 yuan should do it. After all, the kid's had a nasty accident. Of course, Ling didn't mean to break his arm, but he did trip over her."
Mom started to work out the pros and cons in her head. On the one hand, 500 yuan was quite a lot of money in their household, almost her entire month's wages. On the other hand, neither Dad nor Ling wanted the boy's family to have to spend out a lot of money on his medical treatment. Besides, if they didn't give Lin's family the money, Ling might be permanently scarred by guilt and that would affect her school work and exams. Best to buy themselves out of trouble now, pay over some money and be done with it. Lin's family were gonna pester them otherwise.
She bent down and unlocked the bedside cabinet to see if they had any spare cash. Just then, there was a ring at the front door. "Go see who it is," she said to Dad.
Dad went to get the door. A moment later, he called, "Huizi, come here!" Mom thought maybe it was a passing tradesman, quickly locked the cupboard, and hurried out of the bedroom.
To her astonishment, it was Lin's mom.
"Has something bad happened to Lin?" she asked in a panic.
The woman marched in through the door and plunked herself down at the dinner table. "Not Lin, it's me who's got the problem."
Ling emerged from her room when she heard voices. Mom pushed her back again. "Go do your homework. This has nothing to do with you," she whispered.
Lin's mother raised her voice. "Of course it has to do with her! Your daughter needs to hear what I've got to say. Let's see if she thinks I'm within my rights."
Mom went as white as a sheet. "I'm begging you. If you have something to say, say it to me. Don't upset my daughter."
The woman laughed. "Fine. Hand over 3,000 yuan and I won't come back again."
Mom's mouth dropped open. She was dumbfounded.
"That's way too much," said Dad. "What do you want 3,000 yuan from us for?"
"Too much? You think 3,000's too much?" Lin's mother ticked off the sums on the fingers of her left hand. "Lin's hospital stay, the medicine, IV, and the cast will come to at least 2,000, that's what the doctor said. Lin has a bone fracture so I have to buy him good food to build up his immune system. That's at least another 500. And he's a child, he needs an adult to care for him while he's in hospital. I'll have to ask my work for time off, and they'll deduct my wages and bonuses, say, another 500. And I haven't even counted the other odds and ends. You should be thankful I only want 3,000."
Dad was an even-tempered man, but by now, even he had gone pale with anger. He rapped the table with his fingertips. "Ma'am, have you gone crazy? It's not Ling's fault if your son fell over. The school is quite clear on that. So what gives you the right to demand this much money from us?! "
The woman jumped to her feet. "Of course it's Ling's fault!" she shouted. "If Ling hadn't fallen in front of him, he wouldn't have broken his arm, would he?"
"Then let me ask you. If it was your boy who'd fallen and Ling got hurt, would we ask you to pay her hospital bills?"
"Of course you could ask, and I'd pay up. But Ling wasn't the one who was hurt, it was my son!"
"You..." Dad was speechless with anger. He pointed a finger at her, his lip trembling.
Mom was silent too. There was no arguing with an ignorant woman like her, she thought sourly. She got to her feet and stood in front of Dad. "Now look, you're asking for too much. We don't run a business, so there's no way we can lay our hands on that much cash, even if we wanted to. And the banks are all closed in the evenings. Leave it with us. Ling's Dad and I will discuss it. We'll make our decision and tell Mrs. Xing what we're willing to do, and she can communicate with you. Alright?"
The woman smiled grimly. "Fine, I can wait. You're not going anywhere, are you?"
For a long time after she had gone, Dad and Mom sat in a daze.
Ling came out of her room and crept to her mom's side. "It's my fault for falling," she sniffled.
Mom patted her on the head. "No way is it your fault. The woman's being completely unreasonable."
"Then what do we do? Give her the money?"
Mom shook her head. "It's not your fault, why should we?"
"But I'm scared," Ling whispered.
"What are you scared of?" Dad burst out. "The world's not completely unreasonable! We're not going to allow some troublemaker to scam us out of 3,000 yuan! It's nonsensical! I'm not paying her, no way! She can take me to court if she wants, but I'm not paying. I'm not even paying the 500 for nutritional supplements!"
Mom was more realistic. They couldn't pay her nothing, that wouldn't be sensible. The question was, how much should they give her? She said she'd talk to Mrs. Xing about it.
The next day Mom went to the school and found Mrs. Xing in the middle of printing out some revision questions. She had just collected a stack of homework books from her students too. You only had to look at all the exercise books and teaching notes to see she was very busy. She greeted Mom, "Is anything wrong? Is Ling upset?"
Mom smiled grimly. She told her how Lin's mother had come to their house to demand money.
Mrs. Xing's eyebrows shot up. "She can't do that! She can't ask you to pay the hospital fees! What is she dreaming of ?"
"Ling's father said the same thing. But it's a bad business..."
"Come with me." Mrs. Xing said. "We'll go talk to the principal."
Mrs. Xing set off up the stairs, her arms full of homework books, revision materials, Chinese textbooks and her teaching notes. Mom reached out to take some from her, but Mrs. Xing dodged, and said, "I'm fine. I'm used to it."
She was obviously so busy, Mom felt guilty about bothering her with something that had happened outside class. It wasn't right.
The principal was busy too. A big pile of forms for the graduating year group was stacked in front of him, and he had to fill them all in and file them with the local education board. He rested his hands on the desk in front of him and listened. He was clearly flabbergasted at Mrs. Xing's account. "Do we really have parents like that at our school? I thought the matter had been settled yesterday. It was an accident. If anyone's to blame someone, it's the PE teacher because he wasn't looking after the children. The school already decided to reimburse half of Lin's hospital fees. Didn't you tell his family Mrs. Xing?" 
"I did indeed."
"So she has no reason to demand more money from you," the principal said decisively. "Please ignore her, both of you."
At the bottom of the stairs, Mrs. Xing said, "I'll say goodbye here. If you have any more trouble from Lin's mother, tell her to come and talk to the principal."
"I certainly will," said Mom gratefully. She would do her utmost to bring Ling's grades up, she vowed to herself. It was the only way to repay the teacher properly
That night at dinner, Mom told Dad about her meeting with the principal. The phone rang. "I'll get it," said Mom, and got up.
The voice at the other end was harsh and threatening. "Do you have the money ready? If you don't get it to us within three days, you're toast!"
"Who's that?" Mom asked in a panic.
"I am the King of Hell! You can't escape from me! You get me the money or else!"
Mom hung up, her face pale. "What was that about?" asked Dad, but Mom didn't say anything.
The next one to be threatened was Ling herself. She was on her way home from school when, just as she turned the corner, a man wearing sunglasses jumped out at her. He grabbed her arm and asked, "Are you Ling, Lin's classmate?"
Ling immediately thought he was one of the "child snatchers" her mother had talked about. She opened her mouth to scream, but before she could make a sound, he gave her a hard pinch on the arm. "If you scream, I'll kill you!" Ling swallowed her scream down again.
"Tell your mother to bring 3,000 yuan to the New China Hospital. Do you hear me?" the man said.
Ling said timidly, "Yes." And, quick as a flash, she bent and bit the man's arm as hard as she could.
"Aaaagh!" He yelled, and let go of Ling's arm. She took off running, and this time she really sprinted. Her backpack bounced around on her back like popcorn in a hot pan. A child's bicycle was lying in her way and she lifted her feet and leapt over it. If the PE teacher had been there to time her, she would definitely have passed the sprint test.
Dad wasn't home. When Mom heard what had happened, she ran and locked the street door and dropped the chain latch. Then she went to the balcony and peered over, trying to spot the man. There was no one there, only the child's bicycle lying forlornly in the street.
'Mom, let's call the police," Ling suggested.
Mom thought a minute. Then she said, "No, if the family are a bunch of thugs, they might try and hurt you."
"So we're not going to fight the bad guys?" asked Ling.
"It's hard to explain," said Mom. "You see, this is what's called a neighbors' dispute. The law doesn't get involved." Dad was very late home that day and Mom got more and more scared. Finally, she called Grandma and asked her come over and keep her and Ling company.
Grandma wasn't a brave woman. Once she'd heard the story, she shouted down the phone, "Give them the money! Give them the money! If you don't have it, I'll get it for you. I won't let them scare my granddaughter!"
"Even if we do pay up, we can't take the money from you," said Mom. "But anyway we shouldn't have to pay, it's unjust."
Grandma sighed. "'There are many injustices in this world. It doesn't matter what's right and what's wrong, sometimes it's just down to bad luck and you have to deal with it. For instance, if I came down with a serious illness, you'd spend your money on me, wouldn't you?"
There was a knock at the door but Mom didn't dare open it. She peered through the spy-hole and shouted. "Is that you?" She wouldn't unlock the door and take the chain off until Dad said it was him. Then she pulled him inside.
Dad looked around. "What's wrong? Why have you barricaded yourselves in?" Before Mom could answer, he went on, "Did you know? One of Lin's family made a threatening phone call to my university department. It's straight-up harassment! Harassment!"
Mom slumped into a chair. "We're gonna have to pay," she muttered.
Even though they'd made the decision, getting hold of the money still wasn't a simple matter. They were just an ordinary family, and that kind of money doesn't drop from trees. Luckily, Dad had just been paid 800 yuan for some research. Mom took the remainder of her month's salary in advance, 300 or 400 yuan. For the rest, Mom decided to sell some of her treasury bonds. She'd be penalized for cashing them in before they matured, but they had no alternative.
When Ling got to school, she told Xiaoli that her family had to raise some money, and the reason why. Xiaoli wanted to start a collection from their classmates. Ling was touched at her friend's kindness. She thought it was a good idea. At the very least she could keep Mom from selling some of the bonds. Then she had second thoughts. Raising money for a charity project, to support orphans, or help a sick classmate, that was one thing. But for her family to accept money from the class, that was quite another. Xiaoli urged her, "Don't be stupid. Your family shouldn't have to pay!" Ling still shook her bead. She couldn't allow it.
Ling had a really pretty Mickey Mouse watch, a gift that Nana had bought in faraway Shenzhen to give her as a tenth birthday present. It was big with a brightly-colored face. Ming really liked Ling's watch, and had said several times she would trade for it but Ling had refused every time.
This time Ling really wanted to help Mom. She went looking for Ming and offered to sell her the watch.
But Ming got all snooty about it. "You've had it for ages, it's old," she said carelessly.
"I can put the price down," Ling said.
Ming offered twenty yuan. Ling hesitated for a long time, but eventually the deal was done.
She went home and gave Mom the money. Mom's eyes popped open and she yelled, "Nana spent 200 yuan on that watch!"
Ling said slowly, "I just wanted to help you. I didn't have anything else worth selling."
Mom felt bad for her. She was touched too. How grown-up her daughter seemed in so many ways.
Finally, they paid the money and everything went quiet. Lin didn't stay in hospital long. He was home very soon, and showing off his cast and sling all through the neighborhood. He told Pang that the fall had done him a lot of good. It meant he could skip the awful end-of-term exams. He was really happy.
Ling's end-of-term tests didn't go well because she was distracted by worries about the 3,000 yuan. She felt really down, and when she was down, her attention wandered in class, and she didn't focus on her homework either. In Chinese and math, she got less than 90%, though her English grade was a bit better.
All the time Ling was taking the tests, Grandma pestered them with phone calls, asking about Ling's grades. When she heard about her poor results, Grandma put down the phone and came hurrying over to Ling's house. "Please don't yell at her!" she implored. "She's had a really hard time."
Nana phoned to say, "80% is just fine. She's a kid. If she never made any mistakes, she'd be a robot, wouldn't she?"
Mom had no intention of yelling at Ling, in fact, she didn't criticize her at all. The whole business had upset everyone in the family. It had affected Ling so of course it had affected her school results. She wasn't a robot. She was their kind-headed, sensible daughter who shared the trials and tribulations of the whole family.
