# Supplementary material for: Exploring translator’s style in children’s literature: A case study of Nicky Harman’s English translations of Huang Beijia’s two works
Source: PLoS One. 2026 Jun 2;21(6):e0350245. doi: 10.1371/journal.pone.0350245 (PMC13229296; doi:10.1371/journal.pone.0350245)
Supplement: S7 File — (ZIP) [file pone.0350245.s010.zip › data/original data/I Want to Be Good (translated English text)/Chapter 14 Cat or Mouse.txt]

Chapter 14 Cat or Mouse
Every winter, Nana and Gramps went to see Ling’s uncle in Shenzhen. This year the whole family had decided to go together, but now Ling had done badly in her exams, and they’d been fleeced of 3,000 yuan by Lin’s family. Mom grumpily announced that their vacation plans were cancelled.
Nana wasn’t giving up. She and Gramps got on their tandem and rode over to Ling’s house to try and change Mom’s mind. Ling should see a bit of the world, they said. Nana added, “You can’t keep the screws on all the time, whether you’re ruling a country or raising a child. She deserves to take a break and re-charge her bakeries.” 
“Mom!” cried Ling’s mom. “You’ve been retired too long, you’re out of touch. You have no idea how competitive things are nowadays. If Ling goes on holiday during the winter break, and other kids stay home, they’ll get ahead of her. She’s already behind her classmates...”
Nana interrupted, “Who says my granddaughter’s behind the others? All those kids do is study! They can study till they’re blue in the face, they’re no good for anything! I don’t like kids like that!” Nana sounded really pissed with her daughter.
“It doesn’t matter whether you like them or not. Middle schools like them! Colleges like them! Ling has got to get through her middle school entrance exam.”
Nana ignored her. She pulled Ling into her bedroom, shut the door, and whispered, “Tell me, honestly, d’you want a holiday?”
Ling looked at the floor, and picked at her fingernails. She said nothing. Nana repeated her question, and Ling finally said slowly, “Of course I do, but I flunked my tests. I feel so bad, I wouldn’t enjoy it even if we did go.”
Nana patted Ling on the cheek and sighed. Then she took 200 yuan from her wallet and put the money in Ling’s hand. “Take it. It’s a present for New Year. Buy yourself something nice.”
After Nana left, Ling handed over the money unprompted to Mom. Mom went straight out and bought Ling masses of revision materials: math revision tests, the latest Top 100 Elementary School test papers in Chinese and math, the Three Star Collated Questions for elementary students, and the Starting English revision course.
Ling looked through the pile of books with a sense resignation. Having all this new stuff didn’t change anything. Even if I didn’t have it, Mom wouldn’t let me take time off. And however many books she buys me, there’s a limit to how much work I can do in a day. There’s no point me saying anything.
For the winter vacation, the school set one piece of homework in each of the core subjects, Chinese, math and English. The children also had to write ten diary entries a page long. Then there were all the revision materials that Mom had bought. Ling had the feeling she was drowning in a sea of work. Each morning she got up and had her breakfast - some milk, and a steamed bun or a dumpling - then started her homework. She didn’t bother too much about whether the answers were right or not, because Mom didn’t have time to check every question. Her main concern was keeping up a good pace, what with Mom forever looking over her shoulder and totting up how many pages she’d written in her notebooks that day. With luck, she’d give a grunt of approval,  and allow Ling to watch half an hour of cartoons.
“Don’t even think about complaining,” Mom told her right from the start. “I‘m making sure that you’re not overloaded with homework. You should count yourself lucky you’re not the kid who lives upstairs, Feng. On top of his revision homework, he has piano and art classes too. I don’t know how he manages to be such a good student. His mom and dad haven’t a thing to worry about.” She also said once, “If I had a choice, I’d choose a good kid like Feng to raise any day.”
Ling’s eyes teared up but Mom didn’t notice. She went back to the kitchen, still chatting on about how well Feng had done compared to Ling. She seemed to have forgotten the real reason why Ling had flunked her tests this time around.
Suddenly Mom stopped speaking. Ling was so surprised at the silence that she got up, went to the kitchen door, and looked in. Mom was bent over the gas stove, peering at something. She beckoned to Ling, “Come here and take a look. What do you think that is?” 
Ling was thoroughly inquisitive. She went closer. What she saw was something like a long rounded black grain of rice. She sniffed and poked it, and then exclaimed, “It’s mouse poop!”
Mom clapped her hands to her face. “Oh my goodness! So it is! How did it get on top of the stove? Do we have mice?”
Mom looked suddenly panic-stricken. She moved every single jar and bottle off its shelf looking for mouse droppings. She found one packet of rice noodles with a hole chewed in it, and one potato with mouse teeth marks.
She rushed into the study, shouting to Dad, “Oh my God, we’ve been invaded by mice!”
Mom and Dad swung into action and searched every corner of the house for mouse holes. What Mom couldn’t understand was how the mice managed to make holes in their walls, which were all made of concrete.
But they found no more traces, not even when Dad pulled their big double bed apart. That night, Mom put anything that was edible in the refrigerator. She’d starve them out! Then hopefully, they’d leave them alone and move elsewhere in search of food.
Next morning, Mom was the first out of bed. She went into the living room, and cried, “Oh no! This is terrible!” 
Dad and Ling rushed out, and were greeted by the most astonishing sight: Ling had left her revision books and papers piled on the dining table. In the space of a single night, the mice had managed to nibble their way through the whole lot. The floor was covered in confetti. Mom stared at the mess, devastated. “This is their revenge!” she muttered.
Dad raced to the study, opened the door and looked in. He came back almost immediately with a big grin on his face. “It’s okay! They didn’t touch anything of mine. They have some sense of right and wrong, at least.”
“But look what they’ve done to Ling’s revision books! They’re much more important than your papers!”
Dad spread his hands. “How could you possibly compare Ling’s books with my papers?! “
“You mean Ling’s books are less important? Why? You’re already an associate professor and that’s not going to change, no matter whether you work a bit harder or a bit less hard. It’s different for Ling. She’s taking her middle school entrance exam! Her revision books have been chewed to bits! What’s she going to work on?”
Ling stood in the doorway silently watching Mom fussing over the destruction of her revision books. She felt a sudden surge of happiness. She’d have less of those horrible revision questions to do! Thank you, mice! She said to herself. They knew she detested this work, and they’d got her out of trouble! Maybe it was secretly Mickey and Minnie Mouse who’d come to her aid. After all, they were friendly to human children.
Ling had a very happy morning. She played with Silly Putty for a while, making a lump of red putty into a doll and a lump of green into a mouse. The mouse sat on the doll’s shoulder. Its beady black eyes stared and its whiskers stood on end. Ling put the doll and mouse on her desk, and turned on the TV. She was in luck. A Jackie Chan kungfu movie was showing, Ling loved Jackie Chan. Everything he did was so funny. Every now and then, she burst out laughing. Then a Stephen Chow comedy started on another channel. Better and better! The morning passed so quickly that Ling never got around to seeing what was on the third channel.
There was a ring at the door. Ling guessed it was Mom. She hurriedly turned off the TV and got to her feet. Mom came in laden with shopping bags and dumped them onto the table. She glanced at Ling, “You can’t fool me. I know you were watching TV. Doesn’t it worry you at all that you’ve lost all your revision books?”
“I’m not a kungfu master. I can’t put shredded paper back together,” her daughter muttered. Mom tipped the contents of the first bag onto the table, and to her astonishment, Ling saw a new lot of revision books!
She gaped in astonishment. She could think of nothing to say. She felt numb. There were so many of them, she didn’t bother counting. It looked like she’d be wading through them till she died!
There was something else in another bag. Mom took out a mousetrap, then a package of rat poison with a skull and crossbones on the label. Ling reached out to pick it up, and Mom yelled, “Don’t touch it!” Ling was so scared that she snatched her hand back.
There was more: with a magician’s flourish, Mom pulled a shoebox from the third bag. Inside was a fluffy white cat! “A dead cat!” Ling exclaimed. Mom looked at her. “She’s not dead. I gave her half a Valium.” Ling was thrilled. “Mom, are you letting me have a cat?” Mom’s reply was brisk. “You can’t be bothered with your homework. How would you have time to look after a cat? This is a colleague’s cat. It’s here to catch the mice. I said we’d keep her for three days then give her back.”
Ling suddenly felt sad. “You really want to kill the mouse?” she asked tentatively. 
Mom looked at her strangely. “Don’t tell me you want a mouse as a pet instead of the cat?” Ling said nothing. She reached into the shoebox and prodded the cat, which was still sleeping soundly. It was a very dirty white, its face was filthy, there were boogers at the corner of its eyes, and it had droopy ears.
After lunch, the cat woke up. It figured straightaway that it wasn’t at home, and protested loudly. First, it yowled, then all its hairs stood on end. It figured which the front door was, and threw itself at it, scrabbling and scratching. Its claws on the paintwork made a horrible screeching that set all their teeth on edge. Then it hurled itself despairingly at the window, knocking over a vase of flowers on the windowsill. Having failed to escape that way, it leapt onto Ling’s desk and upset her inkwell. Luckily it was almost dry and only a few drops spilled out.
Mom chased the cat all around the room, trying to catch it. But it was determined not to let itself be caught, and far too quick for her. It jumped this way and that, and was always just out of Mom’s reach. It also looked distinctly threatening with its staring eyes and its fluffed-up tail standing on end, and a couple of times, Mom had it within reach but was too scared to put her hand on it. “Ling! Ling!” she shouted. “Why aren’t you helping?” 
“It’s a useless cat,” said Ling. “It’s scared shitless of people. What’s gonna happen if it sees a mouse?”
“What’s up with you?” Mom turned to look at her. “Didn’t you use to love cats?”
“So? I love mice more. What’s wrong with that?” retorted Ling.
“I don’t understand you,” muttered Mom.
Finally, Ling had had enough of watching her mom running around after the cat puffing and panting. With a distinct lack of enthusiasm, she pitched in to help. The two of them caught the cat between them, she grabbed its head and Mom grabbed its tail and they pinned it down on the sofa. Then Mom quickly slipped a cord around its neck, and tied it up in the kitchen.
Mom was out of breath but triumphant. “Now we have the cat guarding the house, it’ll scare the mice away,” she said.
“In that case, why did you buy the mouse trap and the poison?” Ling asked, still feeling cantankerous.
Mom smacked her head. “Dammit! I should have thought of that!”
But having weighed the pros and cons, she decided to keep the cat for another two days. Mice were cunning nowadays, and well able to look after themselves. Some of them knew to stay clear of traps and poison. The cat was a better bet.
The cat yowled more and more pitifully in the kitchen and Ling couldn’t concentrate on anything. She did a complicated mixed problem five times over time and each time got a different answer. She felt completely bamboozled. Eventually, she couldn’t stand the noise anymore, and went and yelled at the cat, “Shut up!” The cat really did shut up. It stared at Ling, its luminous green eyes full of resentment. Ling stomped her foot. The cat flattened itself on the floor, making a deep growling that sounded a bit like a sob, a bit like a laugh. The hairs on the back of Ling’s neck stood up, and she retreated to the living room.
The cat started to meow again. Was it tired? Or thirsty? Ling wondered.
When Dad walked in through the door that evening, he started sniffing. “Something’s stinky!” he said. Ling came out of her room, “The cat’s pooed and peed everywhere!” Dad was startled to hear they had a cat, but when Mom explained, he cheered up. At least the books and notes in his study would be safe now. He’d spent the whole day worrying about them, afraid that the mice might get a taste for his precious books now they’d shredded Ling’s. A plague of mice in his study would be disastrous. He might not be able to teach the next semester’s classes.
Ling really didn’t care one way or the other. She watched as Dad mixed up some food for the cat, and Mom went downstairs and asked the neighbor for some ash, which she scattered over the pee and the poop before clearing it up. Feeling disgusted, she retreated to her room, where she got out a sheet of paper and wrote in big letters, “IQ Test: Which do you prefer, a cat or a mouse?”
Mom saw the paper when she went to wash her hands. Ling had stuck it on the top of the washing machine. “What kind of question is that?” she said. “A cat, obviously.”
“I knew you’d say that,” Ling said sourly.
“There’s no one who really likes mice, is there?”
Ling bit her lip. “I do,” she said in a low voice.
“Why?” Mom raised her eyebrows.
“Cos cats are lazy and greedy, and they’re no good for anything except catching mice. What right do they have to lord it over mice? Every creature, even the smallest and weakest, has the right to life! They should all be equal. Cats aren’t a higher order than mice, no way! People like only cats more because they’re more obedient than mice. And they’re prettier too.”
Mom seemed to find this outburst funny. “Mice steal people’s food,” she reminded Ling.
“But mice eat less than cats!” Ling shot back fiercely. “Mice are so small. They only need a tiny bit of food, only a tenth of what a cat eats. Why can’t human beings live and let live? We’re horrible to mice. We raise cats to kill them, we trap them, poison them, burn them, drown them, stone them to death...poor mice. They really suffer because we humans don’t like them!”
“Do you have a fever?” said Mom, feeling Ling’s forehead with her hand. “Wha’s all this nonsense?”
“It’s not nonsense!” Ling smacked her hand away. Tears running down her cheeks, she shouted at her mother. “I’m the poor little mouse! Feng upstairs, he’s a darling cat, and so are the good students in my class, Mei and Yaru, and Zhiwei...”
Mom was taken aback. All this talk of mice and cats. Ling was only eleven, but she sounded broken and bitter. Mom had never realized until now that her daughter had all these grievances. She seemed to feel that they regarded her as mediocre, never made her feel important, never praised her. After all, she was doing her best, but for a number of different reasons - her age, her character, her abilities - she never managed to shine. She obviously cared what people thought about her, and longed for her parents’ love and praise. But she put a brave face on it, and hid all that longing behind a cheerful smile.
Mom crouched down and put her arms around her daughter. She looked up into her face and said, “You’re so right. Mice are cute too. They have such kind eyes, and naughty little round ears. And that grey fur, it’s so soft to the touch!”
Ling was sobbing. “If you could really pick your child, would you choose Feng upstairs, or me?” she asked.
“Of course I’d pick you!” Mom declared firmly. “There are millions of kids in this world with good grades, but there’s only one of you. Ling, you’re my daughter. My most precious, darling daughter.” Ling pressed her cold, tear-streaked face against her mom’s. She hugged her mom’s head and squeezed her tight, for a long, long time.
The next day, the cat, still tied up in the kitchen, had another tranquilizer pushed down its throat and, once it was asleep, Mom took it back to the home it knew and loved. Not surprisingly, she didn’t set the mouse trap or lay down any poison either. Strangely enough, the mice never came back. Perhaps they’d overheard Ling’s words that evening, and didn’t want to make life difficult for their kind young friend. 
