# Supplementary material for: Exploring translator’s style in children’s literature: A case study of Nicky Harman’s English translations of Huang Beijia’s two works
Source: PLoS One. 2026 Jun 2;21(6):e0350245. doi: 10.1371/journal.pone.0350245 (PMC13229296; doi:10.1371/journal.pone.0350245)
Supplement: S7 File — (ZIP) [file pone.0350245.s010.zip › data/original data/I Want to Be Good (translated English text)/Chapter 15 Dad’s Giant Fish.txt]

Chapter 15 Dad's Giant Fish
The winter break dragged on, with nothing to relieve the boredom. Ling felt like she was buried in a mountain of books, and drowning in a sea of exam questions. Every now and then, she went out into the alley to buy something for Mom. If she ran into her classmates, they said the same thing. No one was having a nice vacation.
Once Dad went on a work trip. A company in a small town in the north of Jiangsu province had run into production problems, and had come to the university to ask for Dad's help because he was the expert. Mom was very annoyed. It was terrible timing. Chinese New Year was coming up, and he'd promised to help Ling with her math revision, but for the whole of the break so far, he'd been at the university either attending meetings of the research group or helping students with their dissertations. And now he was going away. He hadn't even looked at Ling's math book.
Ling was delighted. Mom was no mathematician (she had a humanities degree) and by this time, she was finding Ling's math work quite challenging. She could manage the calculation questions with the aid of a calculator, but she struggled with the word problems. And as for the critical thinking questions, they were all double-Dutch to Mom. Ling's thought processes were a lot quicker than hers. So once Dad was gone, there was no one to oversee Ling's math homework and tell her if her answers were right or wrong. Ling breathed a sigh of relief.
The magazine didn't give its employees time off during the school winter break. Mom was supposed to turn up for work until the day before Chinese New Year, though no one clocked her hours, and she could pop home whenever she wanted. For this reason, Ling didn't dare turn the TV on in case Mom suddenly came home when she wasn't expecting her. Mom was a first-rate detective. As soon as she came in through the door, she'd go and feel the back of the TV. If it was warm, she knew had secretly been watching it, and had turned it off, quick as a flash, as soon as she heard Mom at the door. Damned stupid TV designers, Ling grumbled to herself. They'd never given a thought to the needs of Chinese children. Why hadn't they designed TVs with a miniature fan inside? That way, they could have watched TV programs to their hearts content without worrying about being caught.
Of course, Ling did have some fun every now and then, usually when she least expected it.
One afternoon, Mom came home from work with a big bag of goodies that she and her colleagues had just shared out - their New Year perks - and was busy finding places to store them. Some things could be hung out on the balcony, some she washed straightaway and put in a cooking pot. Other things needed to be kept in the refrigerator. Every Chinese New Year, every family's refrigerator was crammed full, almost ready to burst open. Mom decided they needed to upgrade their refrigerator for a new and bigger one. However, come Chinese Year, the refrigerator had diarrhea, vomited out all their supplies, and sat waiting for the coming year with an empty belly. And Mom stopped talking about getting a new refrigerator until the next New Year came around.
That afternoon there was a frozen ribbonfish in the refrigerator. Ling hated these silver-skinned, whip-thin fish, especially when they came frozen, and especially when they came from Mom's office as part of the employees' New Year perks. They were never fresh, and by the time Mom had washed and cooked them in the deep-fat fryer, the whole apartment stank of fish. The funny thing was, if Ling escaped and went for a walk down the alley, she smelled the exact same stink wafting from every kitchen she passed.
Just now Mom, clad in an apron, her hands covered in silvery oil and scales, was washing the fish in a bowl. She yelled for her daughter. "Ling, I need more hot water!"
Ling put down her pencil and came running with the thermos in one hand, holding her nose with the other. "Don't play the prissy missy with me!" said Mom. "Once it's nicely braised, you'll be guzzling it down so fast we won't get a look-in!"
Ling was embarrassed. She let go her nose, and unscrewed the thermos lid. Then she went to pour the water from the thermos over the fish. Mom yelled "No!" but it was too late. The near-boiling water had shredded the skin of the half-frozen fish. 
"You can't get anything right!", Mom exclaimed in exasperation. "When I was your age ..."
Ling had heard all this before. At her age, Mom could do so many things, and had such nimble fingers... Ling was fed up with being told. The problem wasn't that she was unwilling or clumsy but that she'd never had a chance to learn those household skills, even though she'd have loved to. Every time she'd offered, Mom would tell her, "No, leave it alone. You just focus on your homework, and get those grades up." So all Ling could do was go back to her desk.
This time, just as Mom was beginning her spiel, the doorbell rang. Saved by the bell! thought Ling in relief, and ran to open it, ignoring Mom's shouts from the kitchen, "Check who it is, first! Don't let a stranger in!"
Ling opened the door - and stared open-mouthed. In front of her was the biggest, shiniest fish she had ever seen. It was taller than she was, and fatter than Dad's thigh. Its head was like a huge steamed bun, its tail trailed, fan-shaped, on the ground, and its scales were enormous, each one the diameter of a small cup. Its golden eyes, big as a baby's fist and rimmed with a fine red line, gazed intently at Ling as if it were profoundly wise. 
"Who is it? Who's there?" called Mom,
Ling opened her mouth to reply but no words came out, What could she say? Eventually, she called back, "It's a big fish!"
Mom rushed out of the kitchen, shaking the water off her hands, without waiting to hear any more. Everyone said that the city was full of thieves and burglars before Chinese New Year, just waiting for a chance to break in and steal. There were dozens of break-ins reported every day. Only she and Ling were at home, so she had to be doubly careful.
Mom caught sight of the huge fish blocking the doorway, and her mouth dropped open too. She looked around at her daughter. "Wh-what the...the...?" she stammered, then "What's the date today?"
What she meant was, "Is this some prankster fooling around? Someone who thinks it's April Fool's Day?!"
Just then, they heard a muffled voice from behind the fish. "Excuse me, is this Professor Jin's house?"
"Ye...yes..." stammered Mom.
"Hey, I thought we had the right address," said the voice.
The fish shifted to one side, to reveal two exhausted young men. They were hot and sweaty, their padded jackets hung open even though it was a cold winter's day and their hair was stuck to their dripping foreheads. They were holding the Ling-sized fish between them, tied to a stout wooden pole that they had balanced on their shoulder, and it must have weighed a ton. They didn't wait to be invited inside, they pushed through the doorway carrying the fish between them, and headed straight for the kitchen. Then they looked around them. Where on earth could they put the enormous creature in a space this cramped? They backed out of the kitchen and went into the bathroom next door. That was it, there was nowhere else to unload. They plunked the fish into the bath tub.
The tub was too small, and they bent its body into an awkward curve, belly in the bath, head and tail sticking up into the air.
Mom was appalled. She'd followed them into the kitchen and now she was right behind them in the bathroom doorway. "This....this...you....we..." she stammered, incredulously.
The young man in a mauve sweater wiped the sweat from his forehead. "It's a New Year's gift for Professor Jin," he said with a smile.
Mom was still suspicious. "But I don't know you," she said.
"It doesn't matter, ask Prof. Jin, he knows us. You ask him about it."
'I don't understand," Mom protested. "A fish this big costs hundreds of yuan!"
The young man laughed. "We're country folk, we don't need to buy fish! It comes from our reservoir. Prof. Jin and his research students rescued our company. This is the least we can do to say thank you."
Mom relaxed at last, and accepted the gift. She wiped her hands on her apron and bustled into the kitchen to make the two young men tea. "Fetch a plate of melon seeds and candies!" she commanded Ling. But the youths couldn't stay. They had a car waiting downstairs and they had to get home tonight. They picked up the stout wooden pole, slung it between their shoulders, and were off.
The door shut behind them, and Ling started bouncing around the room, beside herself with excitement. "Dad, you're amazing!" she yelled. "This is a king of fish! The finest fish in the world!" She raced into the bathroom and slapped its firm flesh, reached out a finger and gently touched one of its eyes, tried to force her fist into its mouth. "No one in the whole city has ever been given a fish this big! Not Ming, not Pang, none of my classmates! Just wait till I tell them all! They can't beat that, none of them!"
Mom lost no time in pointing out the moral of the story. "You see? Being well-educated is useful. You get gifts from officials. Dad's respected because he's educated."
Ling interrupted, "Mom, what are you gonna do with this fish?"
It was an entirely reasonable question. Mom stopped preaching and began to give it some thought. The creature must weigh sixty or seventy pounds. The three of them would never get through it no matter how much they ate over the holiday. She'd need an industrial-size freezer to fit it in whole. She'd have to gut it and cut it up, and give some away to friends and relatives. The three of them could then eat the rest at their leisure.
She got their sharpest knife from the kitchen, and stood by the bath contemplating the fish. She decided to begin at the neck, and cut its head off.
Ling was secretly happy that the fish was already dead, otherwise it would suffer terrible pain at having its head cut off. She'd suffer too, emotionally.
Mom was having a hard time making any inroads into the head. She'd clearly overestimated her own strength and underestimated the toughness of the scales. The fish scales were as thick as copper coins and almost harder. The knife blade slipped and slithered all over them, and made no impression at all, except to leave a few pale crapes. It never even made a dent in the fish's flesh. Mom sawed away without success. Finally Ling piped up, "Let me try!"
But even though she tackled it heroically, she didn't get on any better than her mother. The fish was completely unscathed.
"Those people who gave us the fish should have thought how we were going to cut it up. I'd rather have had one or two smaller ones," grumbled Mom.
Suddenly Ling thought of something, "Why don't we dial 911? I saw an ad in the paper, it said, 'Got a problem? Call 911, and your local constable will sort you out."
"Ask the police to help us to cut up a fish?" Mom said. "Don't be dumb!"
But Ling's words made Mom think of something. Grandma had an axe which she used for chopping pork bones. She quickly washed her hands and called her mother-in-law. Grandma and Grandpa didn't live far away, and not ten minutes after she put the phone down, Grandma arrived puffing and panting, with the axe.
She was laughing. "You know what? Everyone in the street asked what I was doing! They thought we must had had a burglary!"
Grandma was quite old but she was strong, an knew what she was doing. She wielded the axe like a deadly weapon. First, she pried off the huge scales with a screwdriver, then she cut through the fish's backbone with one blow of the axe. She deftly twisted the blade of the axe until she found the joint, and finally separated the head from the body.
As the head came off, fish blood spurted out, thick and viscous. There was a terrible stench. Ling sneezed. The blood was followed by a stream of innards - bright yellow eggs, lumps of shiny white fat, multi-colored guts and a bright-red heart. It was scary. Ling felt sick and dizzy. She ran out of the bathroom and sat down outside. Then she thought, I have to watch this. I'll never get to see something like this again. She went back and stood in the doorway, holding her nose and breathing through her mouth. She half-shut her eyes, and peered through the slits.
Grandma and Mom worked their butts off, chopping and cutting until they'd demolished the fish, and had a pile of small pieces. There was fish blood spattered everywhere - on the walls, on the toilet, and all over her mother's and her grandmother's hands. By the time they were finished, they were almost too exhausted to turn on the faucet and rinse them clean. Grandma collapsed on the toilet seat. "Give me a moment to rest before we clear up!" But Mom persuaded her to go and rest outside. She'd clean up. "Otherwise if anyone comes in, they'll think there's been a murder!"
Grandma went to wash her hands in the kitchen. Then she sat down, still out of breath. Mom got busy in the bathroom, sluicing all the surfaces down, and mopping the floor. It reeked of blood. There was nothing for it. It would have to be bleach. She crouched down and wiped between every tile and every crack and cranny. Then she took a look in the bath tub. It was full to the brim with fish pieces, the bright white flesh protruding from the cut skin, and veined with streaks of blood. Somehow she didn't feel hungry anymore. She didn't even feel like cooking it.
"What on earth are we going to do with all this fish?" she said, anxiously.
Grandma had it all worked out. "Give it away! Give it to your neighbors. Call my daughter, she can come an get some. Freeze as much as will fit in the freezer. Anything that doesn't fit, I'll take it home and pickle it."
No sooner said than done. Grandma was as swift and decisive as any army general.
Ling cheered up. She volunteered to go and distribute pieces of the fish to their neighbors. Of course she was really looking forward to the neighbors' reactions - she was sure they'd be amazed and impressed. She went from apartment to apartment saying, with a big grin on her face, "This is a fish my dad was given."
That night Ling had a dream. It was more like a nightmare really. A massive whale was crushing her. It was ice-cold, and it had stinky fishy breath. It was so heavy on her that she couldn't struggle, or even breathe. She tried to call for help, "Mom! Mom!" but her throat closed up and she couldn't make a sound. She woke up covered in sweat. Of course, it was only a dream. What she'd done was go to sleep with her hand resting on her throat.
For the whole of Chinese New Year, in fact for all the weeks that followed, the apartment smelled of fish. They ate it every which way: braised in soy sauce, smoked, fried, minced fish balls and fishcakes, sweet and sour fish, fish with chili sauce, or pickled cabbage, hotpot with fish broth. Eventually, Ling only had to look at a fish to feel sick. Mom decided she wasn't going to buy fish again until after Ling's middle school entrance exam. " I can't face it," she said.
Ling learned a lesson from this that she never forgot: You can have too much of even the best things.
