# Supplementary material for: Exploring translator’s style in children’s literature: A case study of Nicky Harman’s English translations of Huang Beijia’s two works
Source: PLoS One. 2026 Jun 2;21(6):e0350245. doi: 10.1371/journal.pone.0350245 (PMC13229296; doi:10.1371/journal.pone.0350245)
Supplement: S7 File — (ZIP) [file pone.0350245.s010.zip › data/original data/I Want to Be Good (translated English text)/Chapter 16 A Real Prize.txt]

Chapter 16 A Real Prize
The winter break ended, and they were back at school. Ling couldn't wait to tell her BFF Xiaoli all about the gigantic fish.
Xiaoli's eyes narrowed. "Isn't your dad a lecturer?" she said.
"Yes," said Ling, not understanding what she was getting out. "Then you're bullshitting me," said Xiaoli.
Ling was furious. "You're the one who's bullshitting!!" she shouted back.
"But if he's only a lecturer, then no one's gonna give him a fish that big," said Xiaoli reasonably. "We've got a bureau chief living across from us, and he often gets fish as a New Year gift. They hang it out on the balcony to dry in the sun. And the biggest one I've seen is only this big." She held her hands not very far apart.
Ling snorted, still mad. Xiaoli was so narrow-minded. She obviously thought that only government officials could make big money, she had no idea that educated people could too. She seriously wondered if she wanted Xiaoli as her BFF this term.
Ling told a few other classmates about the fish, but none of them believed her either. They all accused her of bullshitting, and Hai said, "You doubled the length of the fish, didn't you?"
Ling stomped home from school that day with her backpack so crammed full of new books that she was almost bent double with the weight of them. How could her classmates be such snobs? How could they look down on her dad because he was "only" a teacher? She ground her teeth in fury.
Meanwhile Mom was at home, busy cutting up piles of old calendars to make covers to wrap around the new books. (Mom always took half a day off when Ling registered on the first day of a new term.) So many textbooks, so many notebooks. It was always a huge task to cover them all, and by the end, Mom was cross-eyed and felt like her arms were about to drop off.
"Good heavens! What a lot of books!" exclaimed Mom, when Ling finally walked in through the door. She took the backpack off Ling's back and unloaded it.
"You think this is a lot?" said Ling. "There's another half still to come."
Mom began to count them. Altogether there were twelve textbooks, three reference books, three homework notebooks, two supplementary exercise books, one book of flute sheet music, one drawing book, calligraphy copybooks plus tracing paper, five Chinese, five math, and two English books. This is gonna take more than an afternoon and an evening to make covers for all these, Mom thought. If Ling comes back with the same again tomorrow, we'll run out of old calendars. I'll have to ask at work for some.
Ling sat watching her mom wrapping the books in home-made covers, passing her the scissors and sticky tape when she needed them. "You can make yourself useful," said Mom. "Get some fish out of the refrigerator to defrost."
The mention of fish made Ling mad all over again. "Why didn't you take a photo of it before you cut it up?!" she complained.
"Of course, how silly of me! I should have thought of that!" said Mom. "That would have been a nice memento.
"My classmates didn't believe me when I told them Dad got a fish that big."
"He didn't get it, it was given to him," Mom corrected her.
"What difference does that make? It was given to him so it was his!" Ling shouted back.
Mom looked at Ling in surprise. Whatever was up with this daughter of hers today? Why on earth would she feel so strongly about a fish? She was really getting quite touchy!
For today's essay, the first of the term, Mrs. Xing had given them the title, "My XX". "I'm giving you some freedom here. You can write what you want to write about, within certain parameters," Mrs. Xing said.
Ling took a deep breath and wrote down her title, "My dad." She bent over her notebook. The words flew across the page and, when Hai tried to peek at what she was writing, she covered it with her hand. "Get lost!" she told him rudely. "Go think up your own topic!"
By the end of class, Ling was still writing. "Anyone who hasn't finished can take it home with them," announced Mrs. Xing. And so Mom had a chance to read Ling's essay that evening.
My Dad
My mom is an editor. She loves knowledge, and talking about money embarrasses her. She has never had a good opinion of the super-rich. Megabucks mean nothing to her. But one day, my dad left his safe low-paid job and went to try his luck in Shenzhen. And lo and behold, after a few years, he too became one of the Mr. Megabucks that Mom found so embarrassing. Just look at him now: he dresses in designer suits, has the most expensive cell phone, and wears gold-rimmed glasses. Very impressive. No wonder the cab drivers are always super-polite. Everything is, "Yes, boss,' "No, boss." This Chinese New Year, he came home from Shenzhen and took a cab from the airport. The fare was only twenty yuan, but Dad gave the cab driver a fifty-yuan bill and told him to keep the change. "Wow! You're so generous!" I told him. But Dad explained, "It's snowing, and it's New Year's Eve. It's hard being a cab driver on a night like this." He sounded very reasonable but Mom grumbled anyway, "You're so rich now, you think of nothing but money!" Grandma was anxious too. "People change when they get rich," she said. I said, "Dad, if you earn any more money, there won't be enough room in the bank for it. Then what'll you do? Why don't you spend some on doing good works?"
But not long after, something happened that completely changed my view of my dad.
One day during the winter break, I was doing my homework when suddenly the doorbell rang. When I opened the door, I was flabbergasted to see an enormous fish blocking the doorway. It was covered in silver scales as big as copper coins, and they glittered in the sunlight. It was extraordinary sight, it looked as if it were standing there, alive. Then a voice I didn't recognize came from behind the creature, "Excuse me, is this Professor Jin's house?"
Mom came out of the kitchen, wiping her hands on her apron, and invited him in. He carried the fish straight into the bathroom, deposited it in the bathtub, and wiped sweat from his forehead. This was the story he told us: he was from a poor village on the banks of a river, where they had recently started a fish farm. But it had not done well, and they lost a lot of money. So they turned to Dad for help. Why Dad? Well, during the Cultural Revolution, when he was a very young man, he had been sent to that village as a laborer. The place had been like a second home to him. Dad never hesitated. He handed over 200,000 yuan to get the fish farm going again. This time, the business prospered. And this giant fish was by way of a thank-you.
I felt a flush of love and pride when I heard that story. I picked up Dad's photograph and kissed it over and over. "Dad, you're amazing!" I whispered to it. "A real model dad!"
That evening, Mom called Dad in Shenzhen and told him how wonderful he was. Dad acted like he didn't deserve praise. "It's the least I could do,' he said, modestly. "I may be living in Shenzhen, but my heart's still in the countryside, and I want to see all those people who treated me so kindly do really well for themselves.'
Dad is the best Mr. Megabucks in the world. Mom certainly changed her tune, and became his staunchest ally. And of course, I was very happy too.
Mom pushed away the notebook and looked at Ling, astonished. "When did your dad go to Shenzhen? Has he ever made megabucks? Has our family ever had 200,000 yuan?"
"It's just an essay," said Ling unconcernedly.
"Even if it is, you can't write nonsense," Mom said.
"Literature is fiction, that's what you said!" Ling protested.
"A short story is fiction. An essay has to be about what's happened to you in real-life." 
"No, it doesn't! An essay is literature and literature is fiction!" Ling was so passionately determined to defend herself that she went red from ear to ear.
"What on earth's the matter?" asked Mom, genuinely puzzled. She called to Dad, who was doing his foreign language tapes in the study, "Come and see what your daughter's written about you!" Dad removed his headphones, and came and read the essay.
"Very nice," he chuckled. "Very nice indeed. If I really were super-rich and had given away that much money. Why shouldn't she heap praise on me?"
Mom glared at him, "Be serious! Ling shouldn't be thinking so much about money!"
"Well, maybe in ten years or so, I really will be a Mr. Megabucks," he joked, still trying to deescalate the crisis.
Mom ignored him. She turned to Ling. "Tell me, what made you write like this? Isn't it enough that Dad put his knowledge to good use and helped the factory, and earned their respect, and they gave him the fish as thank-you? Or do you think being a lecturer is demeaning? Would you rather your dad was super-rich instead?"
Ling's reply was muffled, "Neither."
"Then whats the problem? Tell us!"
Ling finally looked up. Her eyes were red-rimmed. "My classmates didn't believe me when I told them about the big fish. They said no one would give my dad a big fish like that."
Mom and Dad exchanged alarmed glances. Dad tried to lighten the mood, "And if I was really rich, they'd believe you?"
Ling nodded.
"Why?"
"Because people suck up to rich people, the same way that people suck up to government officials."
"Heavens! How did you get to be so cynical? " exclaimed Mom.
Ling looked at her seriously, "I didn't want to lie, but when I told the truth, no one believed me. What would you have done?"
Mom didn't know what to say. She felt chilled. Society nowadays had grown so materialistic. Even kids in elementary school understood that you needed money and power to win friends. When they grew up, what kind of future would they choose for themselves?
A few days later, Mrs. Xing called Mom and asked her to come to the school. She patted Ling's essay notebook, and said, "This is good, it's really well written. But, may I ask you something?"
"Of course," said Mom.
"You make your living from writing. You know the difference between reality and fiction. Normally we don't encourage children to turn their essays into fiction. Did you read her essay?"
Mom nodded.
"And did you approve of the way she wrote it?"
"No," said Mom. "I only wanted you to know what kind of things the children are thinking." And she told Mrs. Xing the story of the fish.
Mrs. Xing looked serious. "I see..." she said slowly. "It seems like it's not enough to teach them their school subjects, we also have to guide their thinking. Children mature earlier and earlier, and they develop very firm opinions and ways of seeing the world around them. I sometimes think it's a bit frightening."
That afternoon, Mrs. Xing turned the children's self-study hour into a discussion. The topic was: Who do I most admire?
It was very lively. Most of the boys went for super-hero Ultraman, the Japanese TV anime character. Zhiwei, however, chose to be different. "I most admire James Bond, 007," he declared.
Pang jumped to his feet to protest. "Ultraman's invincible! Even a nuclear bomb couldn't kill him. Why 007?"
"Huh!" said Zhiwei scornfully, "You wouldn't understand. You only ever watch animes."
As soon as the words were out of his mouth, he realized he'd put his foot in it, because everyone in the class, boys and girls alike, loved animes. There were cries of, "Zhiwei's fake! Pretentious! He's always trying to prove he's better than the rest of us." Hai even jumped to his feet and ran to the front of the class, and shouted, "Zhiwei watches Ultraman every day at home! He has a set of Ultraman manga, they were really, really expensive!"
Amid the mounting uproar, Zhiwei glared fiercely at Hai. Hai was not impressed. In fact he pulled a funny face, to show he didn't care.
Mrs. Xing banged the desk with her pointer. "All right, all right, let's hear what some of the girls have to say!" Ling jumped to her feet, "I most admire Nobel!" she said.
There was a sudden silence, and some anxious whispering, "Who's Nobel?" Someone asked Zhiwei, but he sat with a sneer on his face, not bothering to answer.
"Please tell us why you admire him, Ling, Mrs. Xing asked her.
"Because he established the Nobel Prize," said Ling. "Everyone wants to win the Nobel Prize, don't they? It doesn't matter whether you're a physicist, chemist, doctor, poet, author, or a global leader. A Nobel prize-winner is a truly outstanding person. And Alfred Nobel was a great man because he set up the prize."
"Do you want to win a Nobel Prize?" asked Mrs. Xing, with a slight smile.
Ling's eyes glittered, as she said, "No. I want to earn lots and lots of money, so I can set up an even greater prize than the Nobel. I want to make everyone in the world proud to win this Chinese award!"
Mrs. Xing nodded, "Good. You want to win honor and glory for the Chinese people. Very noble. Earning a lot of money isn't necessarily a bad thing. Money isn't all bad. It's how you make it, and how you use it, and whether it benefits humankind. Do any of you know what kind of work Alfred Nobel did during his lifetime?"
"I know!" cried Ling. "He was a chemist. He invented dynamite."
There was a collective "Oh!" from the class.
Mrs. Xing tapped the book on her desk with her pointer. "Children, that's why knowledge is a precious treasure. Nobel started out as a chemist, and a wonderful inventor, and it was after that that he was able to set up the Nobel prizes. The world is full of super-rich people who've made their money through business, but no one has earned the kind of respect that Nobel did. The most precious commodity in the world is knowledge!"
After class, Ling asked Mrs. Xing if she could revise her essay.
This is what it said after she'd re-written it:
My family is both poor and rich. Poor because we only have an 18-inch Chinese-made TV, and we can only get CCTV and provincial TV. On the other channels, all you can see is snow. My dad is teaching himself foreign languages on a tape recorder that's so old, it's gotten crotchety and bad-tempered. No matter how many times it's been repaired, it still refuses to work unless you spank it hard. Then if you're lucky, it produces a few grunts and groans. If you spank it too hard, it gets mad and screeches, and scares the hell of Dad.
But we're rich too, because Mom and Dad both have good degrees, and between them, they have a shedload of knowledge. That's the kind of family I live in, and sometimes 1 feel like I'm being crushed under a mountain of books. People say money is heavy, but in my experience, books are much heavier. If you don't believe me, go weigh them yourself!
My dad is an inventor, and he even won a national patent for one of his inventions. But he set his heart on becoming a university professor. All day he reads books, prepares classes, writes papers, supervises graduate students, and holds lab sessions. Mom is sometimes jealous of other families' money, and tells Dad he should set up in business, and earn proper money. But Dad won't. He says the important thing this world is to be true to yourself and to act on that.
She continued with the story of the big fish. But she told the truth: it was not money that Dad invested in the business, but knowledge. And she changed the ending too.
"Now look at it," Mom said to Dad after she'd read it. "You come out of this all bright and shiny and I've turned into a money-grubbing old bat!"
"Can't an essay be a bit exciting? You have to allow her a few fictional touches. Anyway, so long as I don't think you're a money-grubbing old bat, that's all right."
Mom tapped Ling on the forehead. "Next time, you make sure you write an essay called 'My Mom', and make your dad look bad!"
"I'll say he's a male chauvinist and doesn't do any housework!" cried Ling.
Mom laughed and laughed, and showered kisses on Ling's chubby cheeks. Not long after, there was an essay competition for children in all the district elementary schools. Mrs. Xing put Ling's essay forward, and it won second place. It was then entered for the city-wide essay competition, and won third place. The school head was delighted. He commended Ling to the whole school at school assembly, and nominated her as the flag bearer during the morning flag-raising ceremony. Ling's uniform was freshly laundered, and she wore a new red scarf tied at her neck. As the flag rippled in the morning breeze, she raised her arm as high as she could, and her heart swelled with a pride she'd never felt before. That day she was so happy she teared up. At least, Hai, who was standing in the very front row, swore he saw tears in her eyes though Ling absolutely refused to admit it.
