# Supplementary material for: Exploring translator’s style in children’s literature: A case study of Nicky Harman’s English translations of Huang Beijia’s two works
Source: PLoS One. 2026 Jun 2;21(6):e0350245. doi: 10.1371/journal.pone.0350245 (PMC13229296; doi:10.1371/journal.pone.0350245)
Supplement: S7 File — (ZIP) [file pone.0350245.s010.zip › data/original data/I Want to Be Good (translated English text)/Chapter 17 Professional Prize-winner.txt]

Chapter 17 Professional Prize-winner
Mom and Ling had gone to the Yangtze Department Store before term started, to get a book bag.
Ling needed a new bag every year. They'd tried the cheapest and the most expensive. You got what you paid for. With the cheapest, either the straps or the zipper broke, and once the entire bottom fell out while Ling was walking along the street, shedding all of her books and stationery onto the ground, much like a garbage truck spewing out trash. Ling went red in the face with embarrassment. Worse still, all her new books were now covered in mud, her pencil leads had broken, and the top had come off her fountain pen. Ling bundled everything together inside the broken bag, and arrived home in floods of tears. Mom remembered a tip she'd read in the newspaper: she wiped each book clean with a damp rag, then left them to dry in the refrigerator. They came out looking good as new. After that, Mom decided never to buy Ling the cheapest bags again.
She was puzzled though. When we were at school, we kept the same bag all through elementary school, she thought. Then it suddenly dawned on her that they only had two textbooks, Chinese and math. Their book bags were light as a feather. No wonder they never broke!
There was a dazzling line-up of backpacks on offer at the department store. At least fifty different designs, probably more. Ling browsed the shelves and her eye settled on a snazzy pink one. It was beautifully made, and it looked sturdy too. "How much?" asked Mom. "140 yuan," said the saleswoman. Mom gasped at the price.
The woman knew what she was doing. She was friendly, with a nice smile and the gift of gab. She could see which one Ling had set her heart on, and pulled it down. "Try it on! See how it feels!" she urged her. Of course, as soon as Ling put it on, she didn't want to take it off. "Mom, can I have it?" she whispered shyly, but her eyes shone with fervent hope.
"It's too much!" Mom whispered back.
"You get what you pay for!" said the woman. "We had hundreds of these in stock and they almost sold out within a few days. Look how strongly-made it is. It'll last a lifetime! And doesn't your daughter look good in it!" As Mom hesitated, the woman pursued her sales pitch, "We're celebrating our fortieth anniversary just now, and we're holding an essay competition for elementary and middle school students. Why doesn't your daughter enter an essay? If she wins, the prize money will cover the cost of the backpack."
"I don't think it's that simple," said Mom with a smile.
"You never know you might be lucky."
In the end she wore Mom down, and Mom bought the backpack for 140 yuan.
They went downstairs and, sure enough, in the lobby they saw a large red and gold poster advertising the essay competition, and giving details. The subject of the essay had to be connected in some way to the Yangtze Department Store. A crowd of people stood around the notice, wondering aloud what the prize would be, a product or cash.
"I could try," said Ling, looking at Mom.
"Of course you can. You write good essays!" said Mom.
Ling started writing as soon as they got home. She called it, "The Yangtze Department Store and Me." She wrote about how good their range of products was, and what good value. She wrote that all the household products and electronics her family owned had come from the Yangtze Store. She told them that she had had a birthday present from there every year since she was one year old (a piano) to aged eleven (a nice desk lamp). The Yangtze Store had been part of her life all through her childhood. The language of the essay was simple, but the sentiments were sincere, and it was quite touching. Mom corrected a couple of spelling mistakes, and gave her some essay writing paper to make a neat copy. Then Mom addressed the envelope for her, stuck a stamp on, and put it in the mailbox downstairs.
Mom forgot about it after that, and Ling didn't mention it again either. Until two weeks later, when Mom looked in their mailbox and found an envelope with the Yangtze Store logo on it. The letter inside said that Ling's essay had won a prize. Would her parents please bring Ling, together with her household registration card, to the store the following Sunday?
It all goes to show that good things never come in ones. As we know, Ling's essay "Dad" had just won prizes in district and city-level competitions. The whole family was thrilled.
"You just became a professional prize-winner," Mom laughed happily.
"Just dipping a toe in the water!" said Ling with a delighted grin. Dad was just coming out of his study, pulling his head phones off, and only caught the last bit. "Who's in the water?" he demanded.
Ling laughed so hard she spat her tea out.
The award ceremony was to be held in the conference room, upstairs in the Yangtze Department Store, probably because it was a nice venue and they could make the most of the publicity. The room was laid out with tables of food and drinks, and a TV reporter had been invited too. There were only a few prizes: one first prize, two second prizes, and three third prizes, as well as certificates for runners-up.
The awards were tied with red silk ribbons and laid out on the stage: a desktop computer, two Casio electronic keyboards, and three Xbox video game consoles.
Ling sat staring at the prizes. "Which prize d'you think I've won?" she asked Mom anxiously. 
"How should I know? I'm very happy that you've won a prize, whatever it is."
"I hope I win that computer." Ling tugged at Mon's hand. "Dad's been wanting to buy a computer." She paused, then said, "A video game console wouldn't be bad either. Lots of my classmates have one."
The one prize she never mentioned was the Casio electronic keyboard but when the prizes were read out, she had come second.
She tried hard to hide her disappointment as she went on stage to receive it. It was so big that she could hardly see where she was going. She struggled to clutch it to her chest and almost tripped as she came down off the stage, which made judges and audience laugh. The TV reporter deftly took it off her and carried it to her seat for her. "May I interview you, young lady?" she asked.
Ling blushed. She glanced sideways at Mom, "Better ask my mom." More chuckles from the onlookers.
Mom pushed her forward. "It's you who's being interviewed! Go for it!"
"What do you want me to say? Ling asked the reporter.
The reporter suppressed a smile, "It's not for me to say. What would you like to say to everyone?" 
Ling put her finger in her mouth and thought for a minute. Then she looked into the camera lens and said, "I'm very grateful to the Yangtze Department Store for giving me the electronic keyboard. But what I really wanted was the computer." She pointed in the direction of the middle school student who was just then carrying her first prize away. "I'll enter again next year, and I'll definitely win the computer."
"Excellent," said the reporter, taking the mike back. "Lots of ambition. I hope you win your heart's desire."
"Thank you very much," said Ling, gravely.
The camera lights went out, and Ling fled back to Mom. "That was scary!"
Mom put her arm around Ling's shoulder. "You didn't mess up. You did fine."
Mom carried the Casio for Ling on their way home. It was heavy and awkward, and she kept switching it from one arm to the other. Soon she had backache. She was sorry she hadn't made Dad come with them. "It's a good thing it's a keyboard," she said. "We'd never have managed a computer between the two of us."
Ling didn't answer. She trailed silently along behind her mother, with none of her former excitement on her face.
Mom turned around. "Are you really disappointed you didn't get first prize?" she asked.
"Haven't you heard the saying, 'Be careful what you wish for'?" Ling said dolefully.
'"Whatever do you mean? Anyway, of course I have! I majored in Chinese language and literature," said Mom.
Suddenly it dawned on Mom why Ling was upset. She was afraid that after they got home, Mom would make her learn to play the keyboard!
Mom really had bought Ling a piano on her first birthday. They were not expensive back then - the best "Pearl River" brand was only about 1,000 yuan. Mom and Dad hadn't spent a lot of money on their wedding, they put most of their cash gifts into savings, so on Ling's first birthday, they went to the Yangtze Store and brought home this glossy, black monster.
They didn't touch the piano for four years, during which time piano prices skyrocketed. Mom congratulated herself on her foresight. If they'd waited until Ling was five, they'd have had no chance of getting one.
Ling's fifth birthday came, and she started piano lessons. The teacher grasped her little hands and subjected them to a close inspection. She had long fingers, which were good for piano playing, she declared. Mom was secretly delighted. She fantasized about her daughter in ten years' time, sitting at the piano in a white dress, her hands flying over the keys like butterflies, the notes tinkling like a mountain stream. That made her very happy, and she told Ling firmly. "It's my greatest wish that you should be a good pianist."
For the first six months, all went smoothly. But Ling was a physically active girl, and sitting quiet for a whole hour was torture to her. She kept trying to think of excuses to get out of her lessons, but Mom kept the pressure on and Ling didn't dare kick up too much of a fuss. Sometimes she got her piano exercises wrong and Mom spanked and scolded her. Mom wasn't happy about that either, but she comforted herself with the thought that any child learning the piano needed to work hard to improve.
Her lessons got more difficult, and the teacher gave her sheet music covered in dots and squiggles. Ling was still only five, and found the sight-reading hard, so Mom had to sit with her and help. Mom had never learned how to read music, so all she could do was follow whatever the teacher said. She had the distinct feeling that she was a bit old to be starting something completely new. Adults didn't pick things up the way children did.
Mom peered over Ling's shoulder at the sheet music, trying to guess what the notes were. The whole thing made her very antsy, and once that happened, she got mad at Ling. She grumbled at her for being dumb and lazy, and making her mom read the notes for her. That made Ling feel guilty, and she got more and more anxious. And made more and more mistakes. And then got scolded even worse by Mom. It was a vicious circle that neither of them could escape from.
No matter what, Ling's piano lesson came around inexorably every week. By now, Mom was more anxious than her daughter, worried that she'd make a mess of her playing and annoy the teacher. Mom was by nature competitive, and wanted everything to be perfect. Ling was the opposite - rough and ready, free and easy. She kept getting the beat wrong, or playing the wrong note. Mom would sit at the teacher's side, with sweaty palms, wishing she could play the piece for Ling, and be done with it. Mother and daughter would set off for home after class in stony silence. Mom because her daughter was playing badly, and Ling because she could see that her mom was angry.
Ling studied piano for two years. In those two years, Mom lost her temper countless times. Meantime, Ling changed from being a naturally lively little girl, into a figure of gloom. She made no secret of the fact that she loathed the piano. It put their relationship under an unbearable strain from which it almost didn't recover.
But Mom was wise enough that when she realized how bad things were getting, she finally decided to stop Ling's piano lessons. Mother and daughter both breathed a sigh of relief. Mom sometimes regretted it, and encouraged Ling, "Have a go, just for fun! You don't need to play seriously. As long as you don't forget everything you've already learned, it doesn't matter." But Ling seemed actually afraid of the piano. She made up her mind that, so long as Mom didn't get angry with her, she would never go near that piano ever again. She made a point of staying as far away from it as she possibly could.
Time passed, and Ling's grandpa got very sick and had to go to hospital. The family scratched around trying to raise the money for his treatment, and Dad told Mom bluntly, "Sell that piano!" Although they sold it for many times what they'd paid for it, Mom was still sad to see it go.
So when Mom realized why Ling was so glum on the way back from the prize-giving, she couldn't help a small chuckle. She stopped and waited for Ling to catch with her, then said, "For a smart girl, you can be really dumb. Think about it. You're about to do your middle school entrance exam, and that's what counts! Why on earth would I make you learn to play the keyboard?"
Ling cheered up immediately. She grinned and offered to carry the Casio for a bit. "Once bitten, twice shy! That's me," she said happily. Mom laughed so hard, she nearly sat down right there in the street.
When Ling went to school the next day, she found herself an instant celebrity. All her classmates had seen her on TV, and they crowded around, firing questions:
"When the camera pointed at you, were you scared?" "What model is the keyboard?" "Did they really give it to you?" "You're so lucky!"
Zhiwei mimicked her, sounding snarky, "What I really wanted was the computer!"
Xiaoli came to Ling's defense, "Some people wanted the computer but didn't even get the keyboard!"
Zhiwei glared at her, "And who would you be talking about?"
"Who do you think?" Xiaoli shot back scornfully. "You always thought you had the best grades, and were miles ahead of the rest of us, but now you're jealous because someone else won a prize." 
Zhiwei flushed and muttered, "Fool's luck!"
Normally Ling would have gotten into an argument with Zhiwei, but today she was in a good mood and let it drop. She carried on beaming, and Zhiwei thought there really was no fun in needling her.
After class had ended, Ling bumped into Mrs. Xing in the corridor. Mrs. Xing stopped her to say, "I saw you on TV yesterday after you won that prize."
Ling looked down in embarrassment and scuffed her toe on the floor. "It was nothing. It just happened," she said, almost inaudibly.
"It just happened because you put some energy into it," said Mrs. Xing. "You're doing well." Then she added, "There is something I've been thinking about, and I think I want to put your name forward."
She sounded so serious that Ling got worried.
"Now listen. One of the city TV stations is recruiting hosts for a children's show, and they want our school to recommend a few students. You need to be able to write good essays, and have a clear speaking voice. I was impressed by the way you spoke to camera yesterday, you might just be the kind of person they want. Do you want to do it?"
Flustered, Ling shook her head. "I... I couldn't."
"Don't want to, or really couldn't?" asked Mrs. Xing.
"I d-don't think I c-could," Ling stammered.
"Give it a try. That's the only way you'll know. If you don't want to go on your own, someone can go with you. Yaru! "
Yaru was the other girl in class who wrote very good essays. She trotted over and Mrs. Xing explained that the TV station was recruiting. Yaru's best quality was her obedience. No matter what she was told to do, she obeyed without question. Now she simply nodded her head, and Mrs. Xing said, "Right. That's settled. The two of you will represent the school and apply, and one of you is bound to be accepted, they wouldn't turn down both because the school has a good reputation. This afternoon after class you two stay behind. I'll ask the music teacher Ms. Wei to put you through your paces."
After Mrs. Xing had left the room, Ling grumbled to Yaru, "How come you agreed without even thinking for a moment?"
Yaru didn't understand. "Why would I think? She told us to."
Ling wondered what was going on in Yaru's brain. Some swats did nothing but stuff lessons into their heads, and couldn't actually think for themselves, it seemed to her.
All the same, Ling was quite happy. She didn't normally liked being in the limelight, but now this good thing had come looking for her, and only an idiot would push it away. There was no point in false modesty! If she could become a TV program anchor, that would be something for Mom to be proud of.
As the afternoon self-study session was finishing, Ms. Wei came to fetch Ling and Yaru. She stood at the classroom door looking excited that the school had recommended two children for try out for the TV program, poked her head in, and asked, "Which one of you is Ling, and which is Yaru?"
Ling and Yaru hurriedly packed their book bags and got up.
Ms.Wei's face fell, "You two?"
Yaru said nothing but Ling was nettled. "Anchors and actors aren't the same thing," she objected.
Ms. Wei laughed. "I never said anything, and you're already putting words in my mouth. You've certainly got the gift of gab, you'll make a good anchor!"
Ling went red, "Sorry..."
They went to the school gym and Ms. Wei got ready to teach them a few simple poses and movements. Ms. Wei had once been a singer and a dancer in a troupe, and she was very pretty. She was tall and slender, with a smooth forehead, and wore her hair in a round bun at the nape of her neck. She had a beautiful fragrance too. The girls of New China Elementary School all idolized her. It was too bad Ms. Wei had to teach so many grades on her own - fourth, fifth and sixth grades. Hardly surprising that with so many girls, she could barely remember anyone's name.
She took her shoes off and stepped onto the mat. Then she showed the two girls how to stand with the right foot facing forward and the left foot at right angles to it, like a ballet "third position". Then she puffed out her chest, sucked in her tummy, tilted her chin up, and curved her lips in a faint smile.
Ling had never bothered about her posture. She sat or stood any old how. She'd never had to put herself into these kind of positions before. Ms. Wei became agitated, "Lift your abdomen. Suck in your tummy! Suck in your tummy!"
She walked over and patted Ling's tummy, then realized that she was too fat to suck it in. There was simply too much of it.
"You need to lose a bit of weight if you want to be a TV anchor!" she exclaimed.
Ling felt hurt but she wasn't going to let Ms. Wei know that. "Lots of adults like fat children," she protested in a show of bravado.
Yaru was even more useless. She was puny and flabby, like a wilted bean sprout. It didn't matter what Ms. Wei said, she couldn't get her body into the right position, and she couldn't express any feeling at all. At least Ling's eyes were full of expression. Yaru's were dull and empty, like a puppet.
Ms. Wei heaved a sigh. "The ones who can perform can't write essays, and vice versa. You can't get both talents in one person."
Yaru had lost all confidence by now. "Why don't we ask Mrs. Xing to put someone else forward," she whispered to Ling.
But Ling wasn't going to admit defeat. She tried to encourage Yaru. "I told you, they want anchors not actors," she whispered back. "We just need to be able to do on-the-spot interviews. The two of us write well. We've got talent. We've got nothing to apologize for."
Ms. Wei gave up trying to teach them how to stand. Instead she told them to go home and prepare something to read aloud. Poems were good, and prose was fine too.
The most important thing is you need to be able to read with feeling," she emphasized.
When Ling got home, she rushed from room to room, pulling books from the shelves and looking through them for something to read. Mom and Dad hunted through their books too, and made all kinds of suggestions.
"There's a piece that I think is good...Actors recite it on stage sometimes," offered Dad.
"What? What's it about?" said Mom.
"That's what I'm asking you! I wouldn't ask you if I already knew. You're the literature student," Dad was tetchy.
"Just say one line from it, just one line, and I guarantee I'll know what it is," said Mom, confidently.
Dad scratched his head. "It's something like...Some people live and die."
Mom shouted, "Ah! I know. It's Zang Kejia's 'Some People'."
"Yes, right, right. 'Some People.'"
Mom promptly recited:
"When some people are alive, They're already dead; When some people die, They're still alive.
Some stand on the people's shoulders and declare, 'I am great!'"
Ling butted in, "But this isn't the kind of thing elementary school students should be reading!"
Dad looked regretful, "Ah, Ling you can't hold a candle to your mom. That is such a wonderful poem, and you've never even read it!"
Mom found another book of poems. She brandished the book in the air in delight. "Listen, listen! A book of prose poems by the Chilean poet Gabriela Mistral. She's my favorite poet!"
"Mmm," Dad sounded appreciative, "Really...a woman poet?"
Mom flipped hastily through the book, until she found what she was looking for. She read with emotion:
My soul was once a great tree, on which a million fruits ripened. Then, the mere sight of me offered a fullness; to hear a hundred birds sing beneath my branches was a rapture!
Later, my soul was a shrub, a gnarled shrub with few branches, but it could still produce scented resin.
Now it is only a flower, a little four-petaled flower. One is called Beauty, and another Love...
Her mom had no sooner uttered the word "love" than Ling covered her ears. She wrinkled her nose in disgust, "Mom! That's filthy!"
"What's filthy?" asked Mom, puzzled.
"It's pornographic!"
Reading Gabriela Mistral to Ling was clearly casting pearls before swine. "How can you talk about beautiful, much-loved love poetry, in the same breath as pornography? You don't know what you're missing!" Mom cried indignantly.
"In our class, everything that has the word 'love' in it is perverted!" declared Ling.
Dad listened to this exchange, and rocked with laughter.
In the end, Ling refused her parents' help. She went to her own bookshelf and looked up one of the stories in Aesop's Fables, "The Lion and the Mosquito".
"Do you think," he said spitefully to the Lion, "that I am afraid of you because they call you king?" The next instant he flew at the Lion and stung him sharply on the nose. Mad with rage, the Lion struck fiercely at the Gnat, but only succeeded in tearing himself with his claws. Again and again the Gnat stung the Lion, who now was roaring terribly. At last, worn out with rage and covered with wounds that his own teeth and claws had made, the Lion gave up the fight.
The Gnat buzzed away to tell the whole world about his victory, but instead he flew straight into a spider's web. And there, he who had defeated the King of beasts came to a miserable end, the prey of a little spider.
Ling read it in a voice full of expression, but Mom and looked at each other in dismay. "What's so good about that?" said Dad. "There's no passion in it."
And Mom said, "It's just a dull and boring fable."
Ling looked at them pityingly, "Your generation don't know what humor is," she said.
Her parents looked at each other again. "That's true, I don't," said Mom. "Life is a serious matter. We should never confuse the beautiful with the ugly."
Ling shook her head. "Fine, I hate talking about serious things. Homework is bad enough."
The next day at school, Ling and Yaru looked everywhere for Ms. Wei, but they couldn't find her. It turned out that Ms. Wei had a cold and a fever, and had taken a day off sick. Ling breathed a sigh of relief. At least we can do it our own way, we don't have to put on a performance like Ms. Wei wanted us to, she thought.
On Sunday Mom gave Ling her bus fare, and she and Yaru made their way to the TV station. They were directed to the studio - and then realized there were only girls. Not only that, but some schools had sent whole groups of students, shepherded by their teacher. There was a girl on stage, already auditioning. She was a skinny little thing with enormous eyes, in a white tutu. She was dancing energetically to a tape-recording of Swan Lake, and looked quite the professional.
Yaru pulled Ling's sleeve, "We must have come to the wrong place. They're not auditioning for program anchors."
"You didn't go to the wrong place. It's here," said a teacher standing next to them. "What school are you from?"
"New China Elementary," said Ling.
"New China Elementary sent you two?"
The implication was that the school had not taken the auditions seriously at all.
Ling was indignant. "They are auditioning for program anchors to do live interviews, aren't they?" she said loudly.
"I don't know," said the teacher. "Maybe."
So what if she's a wonderful dancer, Ling thought vengefully. If she can only stutter a few words out, let's see if they want her or me?
The big-eyed girl finished dancing and walked off stage. She was followed by an elementary student, who had on a very fashionable outfit, and wore eye make-up and pink lipstick. She looked much older than ten, more like a model you might see on an advertising billboard than an elementary student. She sang a song in a cutesy voice.
"Wait here. I'm going to the bathroom," Ling said to Yarn.
She slipped out without waiting for Yaru's reply.
She asked a woman cleaner for directions, and was told, "Keep going then turn right."
Ling began to explore. On either side were booths separated with glass partitions. Inside each booth, a TV was on, with bright colorful screens. Some had the news or the weather, and others were showing dramas or comedy, or music. One TV was showing a horror movie. Just as Ling walked by, a creepy pale ghostly hand reached out from the screen. There was a sudden close-up of the ghost, and a bloodcurdling scream. It looked exactly like it was going to reach out of the glass and grab Ling. Ling was terrified. Her heart pounded and she broke into a run. Finally she reached the bathroom.
There were two women in the cubicles. Ling overheard one say to another, "Why did they bring these kids here to put them through all this? They already decided on Director Chen's daughter, didn't they?"
"They still want to find a boy to be her partner. But only girls showed up. It's really funny," her friend answered.
Ling stood outside and watched as two attract women came out of the bathroom and walked down the hallway. For a long moment she could not believe her ears. She never did go and have a pee. Instead she rushed back to the studio and grabbed Yaru by the arm.
"Let's go. This is boring."
Yaru yanked her arm back. "We haven't had our turn yet."
"There's some nasty adult tricks going on today," Ling told her.
Yaru had no idea what she meant. All she could say was that if they left halfway through, Mrs. Xing would be angry with them. She refused to listen to Ling.
Just then, a middle-aged man with a pot belly came into the studio. He gestured at the children and exclaimed, "How come we've only got girls today?" Then he patted the top of Ling's head. "Which school are you from?"
Ling moved her head out of the way and said nothing. Yaru answered for her, "New China Elementary."
The man laughed. "Well, go back to your teacher and tell her to send some boys instead." Then he clapped loudly at the children on stage. "Alright! You girls go home! I want boys from these schools this afternoon!"
"What on earth is going on?" Yaru whispered.
"Come on. Let's go," said Ling. "Who wants to be an anchor anyway? I have exams to work for!"
Ling refused to talk about that day ever, either at home or at school. It had been a complete waste of time, she thought. Zhiwei jeered at her, "Did you fail the audition? I guess they didn't want you!" Ling pulled herself up to her full height, and looked at him so scornfully that Zhiwei didn't dare bring it up again.
