# Supplementary material for: Exploring translator’s style in children’s literature: A case study of Nicky Harman’s English translations of Huang Beijia’s two works
Source: PLoS One. 2026 Jun 2;21(6):e0350245. doi: 10.1371/journal.pone.0350245 (PMC13229296; doi:10.1371/journal.pone.0350245)
Supplement: S7 File — (ZIP) [file pone.0350245.s010.zip › data/original data/I Want to Be Good (translated English text)/Chapter 18 The Dreaded Mock-Exam.txt]

Chapter 18 The Dreaded Mock-Exam
They'd only been back at school for about a month, but already the tension was ratcheting up. On every floor, there was a sign on the stairs with a calendar of activities. In large letters above was another eye-catching sign that changed constantly:
"Countdown to Middle School Entrance Exam XX Days."
Whenever the Chinese teacher began her class, the first thing she said was, "Three months and ten days to go..." or whatever it was.
The math teacher was more specific. He would begin his classes with, "We have 94 days, 16 hours, and 35 minutes left..."
The English teacher would come into the classroom and begin by saying in English: "What day is June 28th?"
Once, Hai couldn't help muttering under his breath, "Judgment Day." The English teacher was young, and had very sharp ears. She heard Hai's rebellious mutter and her high heels tap-tapped across the floor, as she came and stood, stony-faced, in front of him. "What did you just say?"
The whole class knew that Hai was a timid kid, and now his lips went pale with terror. He stood up and stammered, "I didn't...didn't say..."
The teacher looked at Ling. "You answer for him. What did he just say?"
Ling slowly got to her feet. She was in a sticky situation: if she said she hadn't heard Hai, she'd be accused of lying. After all, the teacher had heard it. If she did repeat it, she'd be getting her friend into trouble, and she'd be called a sneak by the rest of the class. She gave a little cough and furrowed her eyebrows, as if something was hurting her. "Just now... Just now, an insect flew into my ear."
The English teacher went pale with anger. "Right, you certainly know how to cover each other's backs! I'm calling Mrs. Xing!"
She turned on her heel and left the classroom. Pang crept after her, and peered down the corridor. Then he reported back to Hai, with a gleeful wink, "She really did go to Mrs. Xing's office."
Hai was terrified. He jumped to his feet again and jammed his fists into his crotch. In a choking voice, he cried, "I have to go to the bathroom! Need a pee!" And he tore out of the classroom.
The kids burst out laughing. "How embarrassing," said Ling mockingly. "Fancy being so scared that you pee your pants!"
Mrs. Xing called Hai's mom into the school, and the pair of them gave Hai a terrible scolding. As a final act of contrition, he also had to apologize to the English teacher.
After this, each time a teacher started the class telling them, "There are XX days left," the entire class sat up ramrod straight, with their hands clasped behind their backs, and looked at the teacher solemn-faced, as if they were about to be sentenced in a court of law. The teachers were completely taken in by this show of respect.
They had a short test every three days and a longer test every five days. Every day they took home a pile of past exam papers, to do in the evenings. The teachers queued up shoulder-to-shoulder at the school photocopiers. They were soon red-eyed with exhaustion and threatening to give in their notice. Then the principal had a better idea: the class teacher could recruit some parents to help. Anyone with a photocopier in their workplace could copy some papers, depending on how many they could reasonably do. Once a month was good, once a week was even better. Each class had about fifty students, so there should be plenty of parents to ask.
Mrs. Xing took a show of hands to see how many parents she could count on. Ling was sure her mom and dad would help, and volunteered their services. But when she talked to them, her mom said, "Don't come to me, we don't have a photocopier, our office is too small."
And Dad said, "Our department has one, but you have to pay to use it. Teachers get a discount so it's thirty cents a page."
"Thirty cents is cheap!" Ling burst in enthusiastically. "It's fifty cents everywhere else!"
Dad spread his hands in surrender, but he complained to Mom, "What's going on? How did I end up photocopying exam papers for the whole class?"
"Do you want me to get into a good school or not?" Ling asked innocently. Dad couldn't think of an answer to that. "If I copy a set of exam papers for all fifty students, that's going to cost me a whole day's wages." He shook his head in bemusement at the school's teaching methods.
At the end of March, the sixth grade students had a mock middle school entrance exam. It was in math. The students were seated the way they would be in the real exam: one student only per desk, and proctors at the front and back of the classroom. Teachers would be on patrol along the corridor and others would be specially designated to escort students to the bathroom if necessary. Each student would write his or her exam number on the paper, and the completed papers would be packaged and sealed, and delivered to the Schools Board Offices, where the teachers would go to grade them. That way, the class teachers couldn't cheat when they were grading.
The day before, the math teacher Mr. Zhang addressed the whole class sternly. "Everyone, listen up! I will not accept failure tomorrow! The mock exam is the same level of difficulty as the real exam, so your score is likely to be the same as the actual entrance exam too. That's what my years of teaching the graduating class have taught me. Mei! Yaru! Zhiwei!"
Mei, Yaru, and Zhiwei stood up, wondering why they'd been picked on.
"You three must score at least 98%, and try for 100%". Mr. Zhang told them. "The school's hopes of getting students into the Foreign Languages Middle School rest on you."
The three sat down. Their looks of apprehension were placed by relief, and a degree of pride. Zhiwei, in particular, looked triumphantly around the class to make sure everyone else had heard.
This isn't fair, Ling thought rebelliously. What if they make a mess of it, or if I do better than Mr. Zhang predicts? It's favoritism! And it's disrespecting the rest of us.
She was still daydreaming when Hai jogged her arm. Mr. Zhang had called her name.
He glared at her angrily. "Has your brain gone walk-about? Is this any time to be daydreaming? What score are you hoping for?"
"100%!" Ling blurted out. There were giggles in the class.
"What are you laughing at?" Ling retorted indignantly. But Mr. Zhang was smiling. "Well done!" he said. "I like your ambition! But no careless mistakes. Carelessness is your big enemy. Conquer your enemy and you can be a champion, understand?"
"I understand," Ling said.
Mr. Zhang waved at her to sit down, and called out more names: Hai, Pang, Xiaoli, and Juan.
"You four, you know what your weaknesses are. Be on your guard!"
An ordinary math class had turned into a call to arms, and Mr. Zhang was leading them into battle.
Ling was excited. She put on her pajamas that night and got into bed, then lay awake staring at the ceiling for a long time. Then she suddenly burst out laughing.
Mom was startled by the sound of laughter coming from Ling's room. Was the exam stress giving her daughter a fit of hysteria?
When she pushed open the door to Ling's room, she found Ling still laughing, her eyes crinkled like halfmoons, her mouth wide open like a flower. It was a tinkling sort of laugh, like the waters of a mountain stream splashing and chuckling as it flowed downhill.
Mom approached the bed in serious trepidation, and patted her daughter's cheeks. "Ling! Ling! What's up?"
Ling grinned up at Mom. "I'm laughing! I'm happy!"
But you have a mock exam tomorrow, you should be a bundle of nerves, not laughing your head off!"
"I'm thinking of the results the day after tomorrow." Ling said.
"The results the day after tomorrow?"
"Yes. We always get the results the next day. Imagine Mr. Zhang coming into the class smiling happily and telling us that the highest score in the other classes is 98% but one person in our class scored 100%."
"What does that have to do with you? What are you laughing at?" Mom was even more puzzled.
"Listen to me! This is how it goes: Mr. Zhang puts the exam papers upside down in front of him, and makes us guess who got 100%. Everyone says, Mei, Yaru, Zhiwei, but Mr. Zhang shakes his head and says, 'No. Ifs none of the top students.' Everyone's amazed. No way! They start guessing the worst students: Lin, Xiaoshan, Youwei. Mr. Zhang shakes his head again. Everyone's desperate to know who it is. They look at each other. It's funny. Finally the teacher smiles, and says a name. Mom, guess who it is?"
"Who?"
Ling pushes her quilt back and sits up with a jerk. "You're so dumb! I've given you so many clues and you still can't guess? It's me! Your daughter, Ling!"
Mom didn't know whether to laugh or cry. The night before an exam, and her girl was lying in bed having beautiful daydreams and in fits of laughter.
"Go back to sleep!" Mom pressed her back down again and tucked the quilt around her. "You sure must want those good grades!" she said.
"What do you mean?" protested Ling. "You know I've always wanted to be good!"
"But you're so flibbertigibbet. You're always doing your sums or writing your words wrong. That's not being good!"
Ling buried her head under the quilt and said nothing. Then she gave a little sigh. "I really hate myself. Every time I want to get 100%. Every time I want to do better than Mei and Yaru, and be top of the class. Why can't I ever do it? Why is it so hard to make my dreams come true?"
Mom sighed too. There was no simple answer to that, or if there was, she didn't know it. When Ling grew up, she'd have so many dreams and run up against so many obstacles, then she'd find out the hard truth, that there was a huge gulf between the ideal world and the world as it really was! How many people spent their lives trying to bridge that chasm and how few succeeded!
The next day was warm and sunny, as if God wanted to put everyone in a good mood. The students had been told to leave their books at home because they were doing an exam. Ling's backpack felt light as air, like she was going on vacation. On the way to school she saw some first or second graders playing in the street. They'd been given a day's holiday to free up space for the sixth graders to take their mock exam, because each student had to have a separate desk.
Ling bumped into her friend Xiaoli at the school gate. Xiaoli was hunched over, frowning and muttering to herself.
"Are you casting a spell?" Ling asked her, smiling.
"Ling!" Xiaoli exclaimed joyfully, and grabbed her arm. "Oh my God. Quick, tell me! Are whole numbers natural numbers? I forgot! I forgot everything!"
"Natural numbers are all whole numbers, but not all whole numbers are natural numbers, because whole numbers include zero but zero isn't a natural number," Ling told her.
"How do you calculate the proportion between actual distance and the distance in a diagram using a scale?"
"Direct proportions! We went over that yesterday!" 
Xiaoli clung to Ling's arm. She was on the brink of tears, "Last night I knew it all off by heart, but this morning I forgot it all. I really did forget everything!"
"You can't have," said Ling. She shrugged and Xiaoli, who had been hanging on to her backpack strap, nearly fell over.
Xiaoli stamped her foot. "It's all my mom's fault. This morning she made me drink milk. Milk's disgusting, I spit it out. And I spit out everything I learned along with it."
Ling patted her hand, reassuringly. "Don't be so nervous, stop thinking about the exam. Let's talk about something else.
Just then, they heard footsteps thudding up behind them. It was Pang, huffing and puffing, his backpack slung over one shoulder, and his trainer laces undone and trailing on the ground.
"Am I late?" he said, panting. He was puce in the face from running so hard.
"What d'you mean, 'late'?" said Ling. We're still on our way, aren't we? If you're late, then we are too!"
Pang patted his chest. "I nearly died when I woke up. It was seven o'clock already. My mom forgot to set the alarm last night. I was so scared of being late, I ran the whole way here, and never had breakfast...Just imagine, if I'd been late, Mr. Zhang would have killed and eaten me, for sure."
You're so fat, you'd taste delicious," Ling said wickedly.
"And what about you?" Pang retorted.
Xiaoli finally laughed. She'd stopped looking so worried and had obviously cheered up.
Zhiwei was the last one to arrive. Half their classmates had already gone downstairs to the first-grade classroom. Zhiwei strode in and sniffed, "What's that smell? Who has stinky feet?"
Pang hurriedly bent down to put his trainers back on.
Zhiwei made a big show of frowning, "Pang, are you doing this deliberately? Are you polluting the air so we feel faint, and you're the only one who gets a high score?"
Pang jumped up, flustered. "Only someone really bad would think such bad thoughts!"
Zhiwei sneered. "Just joking. What are you getting so worried about?"
He bounced around the classroom like a pingpong ball, from window to window, throwing them open, "to clear the air and clear his head," was how he put it.
It was only the end of March, and with the windows open, there was a freezing cold draught, making the hairs stand up on the back of their necks. Ling was about to object but then decided against it. Maybe the draught would clear her head too.
The bell rang shrilly for the beginning of class. Ling's heart skipped a beat. She looked around at Xiaoli, who had gone pale again. Ling held up her fingers in a V sign, and Xiaoli forced herself to nod. She knew her BFF meant well.
They were being supervised by Mr. Yang, the Director of Studies at the school. He was a severe middle-aged man, tight-lipped, and unsmiling. If he just looked at you, he could make your face sting. They were all afraid of him.
He walked into the classroom and handed out the exam papers. Then he issued a curt order, "Begin." The papers had been properly printed, which made the exam seem even more real.
You could have heard a pin drop in the classroom. There was complete silence, apart from the rustling of paper, and the pacing back and forth of the proctors.
Ling did as Mr. Zhang had told them: first, she wrote her name and student number on the front of the exam. Then, she took a minute to look over the questions.
There were ten questions where you had to fill in the blanks, five true or false questions, and five multiple-choice questions. Each of these was worth one point; twelve mental arithmetic questions, eight calculation questions, two text questions, and one question where you had to find the area of a diagram. Then there were eight word problems for forty points. They had 100 minutes to complete them all.
Ling screwed up her eyes. The numbers were beginning to dance around in front of her eyes, just like they always used to. She swallowed hard and told herself firmly, "Steady on! Read the questions carefully. You can do it! You're going to get 100%"
Start with the fill-in-the-blank questions. They're always the easiest.
Question One: A number is made up of two tens and five 0.01s. The number is ______.
Ling wrote 20.005, counted the decimal places with the tip of her pencil, decided she was wrong, erased it, and then wrote 20.05. She counted again. This time it was right.
True or false questions could really tie you in knots, if you didn't keep a clear head. Strangely enough, the first question was the one she'd talked to Xiaoli about that very morning. Natural numbers are all whole numbers, therefore whole numbers are all natural numbers. True or false?
Ling wrote an x in the box without a moment's hesitation. She knew this one was right. I'm brilliant! I revised this just yesterday! She thought happily. Multiple-choice questions weren't a big deal. After all, they gave you the answers to choose from, and even if you didn't know, you had a sporting chance of guessing right. On to the mental arithmetic. These points were giveaways. If you got them wrong, you had only yourself to blame.
Calculation questions were the worst. Her classmates usually got them right and got points, but they were the bane of Ling's existence. She had to get these ones right! She was so nervous that she broke out into a cold sweat. She glued her eyes to the questions, determined to make them stay on the page, and not dance around. She checked every column of figures for each question half a dozen times, using up five sheets of scrap paper in the process.
She hadn't made a single mistake, she was quite sure!
Word problems, next. The first few were usually easy. They got more difficult from number six onwards. One went like this: Group One's workload is one third of Group Two's. The ratio of people in Group 1 to Group 2 is 5: 7. Group 2 completed their task in two days. Group 1 did the work that would take one person fourteen days. How many people are in each group? The problem asked what the workload was and asked for ratios.
Ling wrote in big ballpoint letters on her desk, "Doesn't make sense!" She'd just finished scratching when she heard footsteps. She took a quick look over her shoulder. It was Mr. Yang behind her! In terror, she nudged the notebook over the marks to hide them.
Mr. Yang looked suspicious. He stood behind Ling's chair for a long time before moving off. Ling bent over her exam paper, not daring to move.
Finally, finally... the footsteps faded into the distance. Ling hurriedly looked for her eraser so she could rub the words out. She lifted one arm, then the other, but it wasn't underneath. Where did it go? Oh no! All by itself the eraser had rolled under the desk of the person in front of her. She could see it!
Ling squeezed under her desk and reached for the eraser. Just at that moment, a breeze blew in through one of the windows and lifted the exam paper on Ling's desk. It fluttered into the air and was borne away like Aladdin's magic carpet, tipping gently from side to side.
Pang was sharp-eyed, and he saw it first. "Look! Look! Whose paper is that?" he cried. Ling crawled out from beneath the desk. "Mine! Mine!"
Lin was scratching his head over a word problem and not making much progress. This was a distraction, there was no way he was going to miss this little drama! He jumped to his feet to grab the floating exam paper - and hit his desk with his butt and upended it. His exam paper also went merrily floating away across the room. But Lin wasn't interested in his paper. He only wanted to catch Ling's, and he threw himself after it.
Ling was quite sure that Lin wanted to sneak a look at her answers. She had to get her paper back. She ran after it but just as she was about to grab it, a breeze blew in from the window on the opposite side of the room. The two currents of air met the exam paper and pushed it high into the air. It hovered for a moment, then made a beeline for the open window and was gone.
There was pandemonium in the classroom. No one was looking at their exam papers now. Everyone was gazing open-mouthed after the Magic Carpet as it sailed out of the room. They cheered Ling on with cries of "Go get it! Go get it!" And the usual troublemakers stood up, ready to launch themselves in pursuit too.
Mr. Yang was not nearly loud enough to be able to keep order. All he could do was leap to the front of the class and shout loudly to the proctor at the back of the class, "Seal the papers! Seal the papers!" Then the two of them rushed around frantically gathering up the unfinished exam papers and piling them together.
Ling's exam paper was having an adventure: it paused on the windowsill, then was caught by another draft and wafted down the corridor. Other rooms had windows opening onto the corridor too, and as the paper passed by class two, it was sucked inside.
Now there was chaos in class two as well. The students were reveling in this heaven-sent interruption. Their proctor had to seal their exams too.
So two out of the eight rooms full of sixth graders taking their mock exams had their exams declared null and void. What a disaster. The principal gathered all the teachers together in his office and shouted at them, "What if this had been the real exam, eh? You only need one classroom to mess up, and the entire district's exams are disqualified. What would the School Board say about that? And what would we say to the parents? Some of us would end up in prison!"
The teachers were horrified. Mrs. Xing and Mr. Zhang called Ling into the office and they both questioned her. Ling protested her innocence vehemently, "You can't blame me. It was the draft!" Then she thought of something. "If you want to blame someone, you should blame the person who opened the window. And I was going to get 100%," she grumbled.
The two teachers had to agree with Ling. They really could not blame her. They asked the children who had opened the window. Everyone was unanimous, it was Zhiwei.
Zhiwei protested his innocence, just as Ling had, "The teachers never said we weren't allowed to open the windows during the exam, did they? Did anyone hear them say that? I was being nice, giving people fresh air to clear their heads."
There was no doubt about it, it was the wind's fault. Ling remembered a classical poem she'd read once, which went something like, "Oh, spring wind, you cannot read my words, why do you turn the pages of my book?" She couldn't help giggling.
People back then were really clever, she thought. Hundreds of years ago, they'd predicted that the middle school entrance mock exam was going to turn into a farce!
