# Supplementary material for: Exploring translator’s style in children’s literature: A case study of Nicky Harman’s English translations of Huang Beijia’s two works
Source: PLoS One. 2026 Jun 2;21(6):e0350245. doi: 10.1371/journal.pone.0350245 (PMC13229296; doi:10.1371/journal.pone.0350245)
Supplement: S7 File — (ZIP) [file pone.0350245.s010.zip › data/original data/I Want to Be Good (translated English text)/Chapter 19 Mrs. Xing Falls Sick.txt]

Chapter 19 Mrs. Xing Falls Sick
Something very strange happened to Mrs. Xing one day. She was sitting in her office grading students' work, apparently perfectly healthy, then suddenly, she had a dizzy spell, and fell to the floor, smacking her head. Ms. Wang the English teacher, Ms. Shen the history teacher, and Ms. Ren the nature teacher came running. Horrified, they tried to help her to her feet, squeezed her upper lip (that was an acupressure point), and finally called the principal.
The school didn't have any cars, and calling an ambulance would have scared the children. So they had to get Mrs. Xing to hospital some other way. The PE teacher was young and strong, so he carried Mrs. Xing to a bicycle and sat her on the seat. Then, while he walked along pushing it, Ms. Jing and Ms. Shen walked on either side, holding her arms around their shoulders.
They took her to the hospital where the doctors did tests, but they all came back negative. It was very strange. Everything was normal: blood pressure, heartbeat, temperature, white blood cell count, lipids, blood sugar and even her urine and stools.
Mrs. Xing was frantically worried about her students and, as soon as she heard the results, she insisted on discharging herself. But as soon as she got back to work, and opened the students' homework notebooks, the same thing happened: she felt dizzy, her ears rang, and her forehead was suddenly covered in a sheen of sweat.
"I know what's wrong with her," Ms. Ren the nature teacher exclaimed. "It's too much reading that's making her dizzy. She's been marking too much homework. It's like gorging on meat at New Year. In the end, just the sight of meat makes you feel sick."
Mrs. Xing tried again and again, but each time the same thing happened. She went to the window - maybe a breath of fresh air would cure her - but as soon as she went back to her desk, she felt dizzy again.
She was forced to take a few days in bed. But she could not bear to leave the school, so she went to her cot bed in the little room she'd been occupying.
While the cat's away, the mice will play. The good students in Ling's class continued to behave themselves, but the naughty ones went wild and misbehaved in every possible way.
Pang was late two days in a row. Each time he came crashing into the room, where the class had already started their silent reading hour, covered in sweat, and making excuses, "My mom forgot to set the alarm again!" Then he sat down, and pulled his book out of his backpack. And out came his breakfast too. Under cover of reading his book, he surreptitiously took bites of his pancake and fried breadstick. Another page, another bite. Soon the classroom was filled with the good smell of fried breadstick. When the reading hour supervisor tried to stop him, he said cheekily, "My mom says you have to eat breakfast because your brain needs food, and brain without food can't concentrate in class." It was hard to argue with that. If Pang didn't listen in class, and his grades got worse, the teachers would have to give him extra lessons in their own time. This particular one decided it was best to turn a blind eye.
Lin had behavioral problems, as we know. One day during Mrs. Xing's absence, the music teacher was taking them through a new song they'd learned, and Lin deliberately sang raucously out of tune. Someone in front of him turned around and laughed, and Lin whacked the girl on the back of the head with his recorder. The music teacher was so annoyed that her voice rose an octave, "No! You do not hit another student in class!" And she grabbed his arm and tried to remove him from the classroom. Unfortunately, she was a delicate little creature, while Lin was tall and strong. She gripped his arm, but was unable to budge him an inch. In fact, he pulled her off balance so that she almost fell into his chest. The entire class burst out laughing. The music teacher's pale cheeks flushed scarlet. She was mortified.
Hai had a lively mind and found plenty of opportunities for mischief. When the nature teacher was giving a class on the reproductive systems of plants, he squeaked, "Do they have genitals?" Lin laughed so hard he fell off his chair. The girls were too embarrassed to join in, but they stuffed their sleeves into their mouths, and hunched over their desks, their shoulders shaking with laughter. The nature teacher knocked on her desk with her pointer. "What's so funny? I'm talking about the way plants are put together!" Hai played dumb. "But why is it like that?" he asked. The laughter erupted again. The teacher got so mad that her hair nearly stood on end and she banged her pointer so hard it snapped in two.
Ling wasn't one of the group's good students, but she didn't break the rules just because Mrs. Xing was off sick. Lin and Hai were taking advantage, and that felt wrong io her. When her classmates sniggered all through the lessons, she sat tight-lipped, to keep from laughing. She sat ramrod straight, bright eyes fixed on the teacher as if to say, "I'm still listening!" Ms. Ren was glad of Ling's loyalty. She was a good girl - when things were difficult, she wouldn't kick someone while they were down.
Feelings were important to Ling. Mrs. Xing was never especially warm to her because she was no more than average, and teachers always go for the best of the best students. But now that Mrs. Xing had been gone for a few days, Ling was really beginning to miss her. Besides, Mrs. Xing got sick because she was working so hard for them. Ling felt a little bit responsible, and she didn't like the feeling.
"Let's go and see Mrs. Xing," she suggested to Xiaoli.
Xiaoli wasn't sure. "If the others find out, won't they say we're being teacher's pets?"
"Who cares what they say? We're not looking any favors, we're not trying to get exemption from the exam or anything," Ling said honestly. Xiaoli thought for a moment but said she wasn't going. They'd had the vice-principal for Chinese the last couple of days, and she had flunked her essay. She didn't want to have to answer any awkward questions from Mrs. Xing.
Fine, Ling wasn't going to drag Xiaoli if she really didn't want to go. She could go on her own, couldn't she? On her way back to school after lunch that day, she left half an hour earlier. As she approached the school gate, she noticed the flower stall. There was bucket after bucket full of red roses, mauve forget-me-nots, white baby's breath, bright yellow chrysanthemums, and pale green calla lilies. How beautiful they were.
The vendor was a man in his forties, with a limp. He was hobbling from bucket to bucket, busy filling them with water. As Ling stood there open-mouthed with admiration, he asked, "Do you want to buy some?"
Ling pointed shyly at some carnations in a plastic vase. "How much for one?"
He didn't look around. "You want to buy one? You can have it for one yuan fifty." Ling pulled one yuan from her pocket. Mom had given it to her to buy an eraser. She felt in the bottom of her backpack and in all the pockets, and found a bit more: a one ten-cent coin and a crumpled ten-cent bill.
"I only have one yuan twenty," she said in a small voice.
"No way," the vendor was firm. "That's less than I paid, I'd be making a loss. Do you know these flowers came from Kunming? They were flown here from Kun-ming! And the further they come, the harder it is to keep them fresh!"
Ling chewed her bottom lip. She gazed longingly at the delicate blooms, unable to tear herself away.
The man relented. "Here," he said, "give me your money and take one of these. They're going over a bit, but they're still nice."
Ling looked at the ones he was pointing at. The leaves were wilting and the petals were going brown at the edges. She shook her head.
The man tut-tutted. "You don't have enough money to bay the good ones, but you don't want these. Take your money. Go buy some plums instead."
"I want to buy flowers."
He laughed. "What for? You want to give them to your boyfriend? You're too young to have a boyfriend. Anyway, he should be giving you flowers."
"They're for my teacher. She's sick."
The flower man stopped smiling, and looked concerned. "Which one? I know all of the teachers at school."
"Mrs. Xing."
"Mrs. Xing!" he exclaimed. "But she was my son's teacher!" He bent down and pulled out the freshest, reddest carnation. He placed the stem in some plastic wrapping paper and next to it laid a stem of baby's breath, then swiftly wrapped and tied them. "Why didn't you say so sooner?" he said severely. "You should learn to speak up for yourself!"
"But I didn't have enough money, how could I speak up?" objected Ling.
"Right, you can only be loud when you're rich," the man agreed.
He gave the little bouquet to Ling. "Take them, I don't want anything for them. A present to Mrs. Xing."
Ling tried to pay him, but he waved the one yuan twenty away. In the end, she dropped it on his table and ran. It wasn't time for class yet so the school was quiet. All the same, Ling didn't want people seeing her with the flowers so she took off her red neck kerchief and wrapped them in it, then snuck around the back of the school building until she reached a row of dilapidated one-story houses.
The third one along was the one that Mrs. Xing was occupying. Ling pressed her ear to the door and listened. Silence. She gave the door a push, and it opened a little. Through the crack, she could see Mrs. Xing wrapped in a quilt. Her hair was loose and mussed up, and she looked sallow, her eyes sunk deep in her sockets, and her lips almost bloodless.
Mrs. Xing heard the door creak - she hadn't been asleep, just resting her eyes, and her hearing was perfect. She looked up, to see a chubby little face peeking in. She smiled. "Is that Ling? Come in!" She patted her bed, "Come. Sit next to me."
Ling tiptoed over to the bed and sat on the edge gingerly, as if afraid that she might hurt Mrs. Xing if she touched her.
Mrs. Xing gave a little cry of delight. "Oh, you've brought me flowers! They're beautiful! You're the first person to bring me flowers!"
Ling was so happy that tears came to her eyes.
Mrs. Xing asked for news of the class. Were they doing as they were told? What did the substitute teacher have to say? Who all had been called into the office? Had they taken their math and English tests? How was the class ranked in the year?
Ling knew enough to understand that someone who's sick shouldn't get angry, so she picked her words carefully, and made a few bad things sound quite good. She spoke eloquently and imaginatively, and Mrs. Xing beamed from ear to ear.
"Ai-ya! I almost forgot to ask. You have self-study hour this afternoon. What will you do?" Mrs. Xing propped herself up in bed.
"The math teacher and English teacher have other classes, so they've told us to get on with our homework."
Mrs. Xing looked worried: "How will that work? You all might just start doing your own thing." She thought for a moment, then said, "Listen, you can teach instead of me. Make everyone write an essay."
Ling couldn't believe her ears. Her heart beat faster, "Me? Teach?"
"Why not?" Mrs. Xing said, with an affectionate look.
"Your essays are the best in the class. You can decide on the most appropriate topic."
"But... But...what topic?" Ling stammered.
"You decide," Mrs. Xing said very gently. "You're the teacher." Ling shut her mouth tight, in case she burst out crying or laughing from too much excitement.
Ling said goodbye to Mrs. Xing, and headed for her classroom. She was racking her brains for an essay topic that would be interesting and unusual. "I love my XX?" No good, too young, sort of a third grade essay topic. "My Red Scarf and Me"? No good either, too hard. Ling found open-ended topics the most difficult to write about. How about "The Footsteps of Spring" or "Saying Goodbye to my Old School" or "Giving Wings to My Dreams"?
Hey, it wasn't easy to come up with the right topic!
She got to the classroom, and realized they really were doing their thing! It wasn't only the boys who were being boisterous, Juan and Ming were practically jumping off their seats, showing off, twisting around to talk and laugh with someone behind them, leaning over to talk to someone at the next table, or in front...Everyone was busy chatting, laughing, and joking.
Ling stood in the doorway for a moment, struggling to put on a straight face. Then she forced herself to walk to the teacher's desk with what she hoped were suitably solemn steps. She picked up the new teacher's pointer and banged the desk with it. 
"Calm down, everyone! Quiet, please! I'm going give out an essay topic," she announced. Zhiwei snorted, "You? Give out an essay topic? Who do you think you are?"
Ling gimlet-eyed him. "You think I don't have the authority? Or your essays are better than mine? You wouldn't want to disobey Mrs. Xing's instructions, would you?"
Zhiwei slouched in his chair, and muttered something inaudible.
Ling wasn't going to let him off the hook that easily. "I don't like your attitude," she said loudly. "You watch it or I'll dock you ten points!"
Zhiwei hurriedly sat up straight.
The rest of the class was excited to see Ling putting the arrogant Zhiwei in his place, and Hai put his thumb and first finger in his mouth, and gave a low whistle. Ling glared at him, "Hai!" Hai pulled a face, but looked a bit more attentive.
Ling chose a stick of pink chalk, and wrote on the blackboard, "How I wish..."
Before she'd written the last dot, Pang was already calling out, "Too hard!"
"What's too hard?" said Ling, turning around and patting the chalk dust off her hands. "It's easy if you just use your brains."
"I can't do stuff like that. Not more than 150 words anyway!" Pang muttered.
"Not good enough! I want at least 400 words from each of you."
"300!" Pang tried again.
Ling got angry, "400, and not one word less or I'll fail you."
"If you ever become a teacher, your students will top themselves," Pang said despairingly.
Ling ignored him. She sat at the teacher's desk, got out her notebook, and started to write her essay. The other students looked at her and followed her example. There was no more acting up. The only noise to be heard was the scratching of pencils in notebooks as they wrote their essays.
Oddly enough, for two whole self-study periods, no one raised their heads from their notebooks, still less moved from their desks.
That afternoon, Mom was astonished to see Ling arrive home laden down with a big pile of notebooks. "What are those?" she asked. "Nothing," Ling said carelessly. ''Mrs. Xing asked me to run an essay class for her." 
Mom was delighted. She fussed around Ling, and pestered her with so many questions that Ling got annoyed. "It's not a big deal," she said. "I'm not the only kid who's been a teaching assistant!" And Mom had to let it drop.
She flew through her homework that night, finishing in less than an hour. All she had to do was concentrate, she thought to herself.
Then she got busy marking the essays. She took the responsibility with great seriousness. She may have been the most careless student in the class, but she was a demon at correcting other people's essays. Not a single spelling mistake escaped her eagle eye, and she corrected every single one clearly. The same went for bad grammar and unclear sentences. She circled this and corrected that, and re-arranged sentences so they looked as neat as soldiers on parade. When she totaled the points and graded each essay, she was scrupulously fair. There was no room for favoritism or nastiness. For example, she gave Xiaoli 75%, but Zhiwei got 85%.
By the time she was done with it all, it was almost midnight. Mom felt sorry for her.
The next afternoon, Ling went back to Mrs. Xing's little room. Her daughter had just brought her some food, and she was drinking soup and eating some vegetables. Mrs. Xing was definitely looking better, the color had come back to her lips.
Ling put the pile of essays on Mrs. Xing's bed, and went through each one with her. She explained why this one was a fail, and why that one was good; which was full of spelling mistakes, and which was basically incomprehensible. Once or twice she couldn't resist reading aloud a well-written paragraph. She really liked good, clear writing.
"That's very good," Mrs. Xing said. "Really very good. You did an excellent job correcting them, and the grades you gave are spot-on."
Ling started to say something, then hesitated... "There is something else..."
"Go ahead."
"It's my essay...my essay..." she trailed off.
Mrs. Xing smiled, "That's right, you haven't said anything about your own essay."
Ling couldn't look her teacher in the eye. "I gave myself 90%," she muttered. Then she looked up, "But I deserved it! Mine was definitely the best!"
Mis. Xing chuckled. "Is that right? May I see it?"
Ling handed it over. Mrs. Xing read the first sentence and felt dizzy immediately. She hurriedly shut the note-book and handed it back. "You read it to me," she said.
In a voice full of feeling, Ling read as follows:
I wish I could make a forest for you.
Why do I keep seeing your sad eyes?
You lay dying on the sidewalk, your wings stripped of feathers, only a little gray fluff remaining. One leg was broken, and hung helplessly. There was blood on your head and neck, your feather were matted with it. You lay huddled up, trembling all over. You looked at me so sorrowfully, wretched and fearful.
I first saw you yesterday, also at dusk. You were in the same place, by this busy road. But you didn't look as wretched as you do today. You still had all your feathers, and your leg wasn't broken. There was no blood on your head and neck. Some kids were pestering you, and you hobbled desperately away from them, but for some reason you couldn't take off and fly. I don't know what had happened to you. Did you hit one of these tall shiny skyscrapers or smash against a glass shop window, and get dizzy and damage your wings, or were you poisoned by exhaust fumes? Maybe you got confused and thought you were back in your beautiful forest home. I could see you couldn't fly anymore, you'd been reduced to something for kids to torment. It was at that moment, when you were at your most helpless, your head twisting back and forth, that I came across you, and our eyes met.
What a sad look in those eyes! I've only seen a look like that in starving child refugees on TV. Eyes full of despair and fear. I felt so sorry for you. Human beings find cities crowded, nerve-jangling, polluted, and noisy. I can only imagine how a small frail creature like you feels.
I had to try and save you. I chased the kids off, and carefully picked you up. You gave a feeble squawk, no doubt fearing I was going to inflict new torments on you, but I petted you gently, and you quieted down. You put your head on one side and looked at me carefully, as if you wanted to remember my face. I carried you to the roof of a multistory car park and put you down. I hoped that if you could rest, and warm up, you could take off again into the clear blue sky, and fly somewhere safer for you. I left you there because I needed to go home and do my homework.
What were you doing on the sidewalk again today? You weren't able to escape your tormentors, and they hurt you so badly! You're so foolish. If you couldn't fly, why didn't you find somewhere to hide? Perhaps you were destined to be devoured by our city.
I picked you up for the second time. You lay in the palm of my hand, gasping for breath. You flapped your featherless wings, in one last attempt to fly. Then your head droops and you died. You died with your eyes and your beak open. What was it you wanted to say? Did you want to accuse human beings for having made this forest of skyscrapers, towering chimneys, highways, and railways that destroyed the environment where you and your family once lived? Or did you want to grumble at God for not making you stronger?
As I held your tiny, warm corpse, my tears began to fall. I wished I was a giant, so that I could make you a forest, a perfect home, where you could make a nest in the trees, and raise your babies, sing your songs, and herald the spring. My forest would have the freshest air in the world, and you would have the freedom of the skies. Would you like that?
I'm so sad that you died. Now you'll never know what I wished for you.
By the time Ling finished reading, tears were rolling down her cheeks. Mrs. Xing was tearing up too. She dabbed at her eyes with some tissues by her pillow and passed some to Ling as well. "This is such a good essay!" she told Ling enthusiastically. "It's written so well, and with so much feeling and thoughtfulness! It would have been 100% without any spelling mistake."
Ling licked tears from the corners of her mouth and whispered, "Thank you." 
Mrs. Xing turned onto her back and looked up at the ceiling. After a long moment, she said, "You really are a strange girl. You are kind, honest, forgiving, and open-minded. You also have a truly compassionate spirit, and you're artistically sensitive. Why do you never improve your grades? What do you think about all day? Can you tell me?" She turned her head, and looked intently at Ling.
Ling looked away. She said very quietly, "I don't think about anything. I only want to be good."
"You already are good," said Mrs. Xing. Ling chewed her lip and looked disbelieving.
"It's true," Mrs. Xing went on. "Any girl who can write an essay like that is good, no question. I've thought a lot about this. Good can mean so many things, not just whether you get 100% on your schoolwork. I believe in you. You'll do great things one day. You look ordinary, but you have a magnificent spirit. You're good, you just keep working hard!"
Mrs. Xing reached out a skinny hand and took Ling's small chubby one in hers.
Ling's lips twitched in a shy smile. The tears were still running down her cheeks. 
