# Supplementary material for: Exploring translator’s style in children’s literature: A case study of Nicky Harman’s English translations of Huang Beijia’s two works
Source: PLoS One. 2026 Jun 2;21(6):e0350245. doi: 10.1371/journal.pone.0350245 (PMC13229296; doi:10.1371/journal.pone.0350245)
Supplement: S7 File — (ZIP) [file pone.0350245.s010.zip › data/original data/I Want to Be Good (translated English text)/Chapter 2 Ling's Teachers.txt]

Chapter 2 Ling's Teachers
There were a lot of teachers in the school but there were just two who mattered to Ling, her old teacher and her new one.
The old teacher was Mrs. Wang. She'd recently gotten married. 
She had soft, straight, shoulder-length hair and large, bright eyes.
 She always had a sunny smile, and was kind to the students.
Ling liked women with shoulder-length hair. (She was always fascinated by the shampoo commercials on TV.) 
And Mrs. Wang was so nice too. 
Naturally she became Ling's idol. 
When she had nothing to do, Ling would hang around her teacher, touching her hair, drawing little pictures for her, and generally being cute. 
Mrs. Wang made a bit of a pet of Ling, always telling her how good her essays were. Once or twice, she gave her a really high marks too, 98%!
But good times never last long. 
Mrs. Wang had only been teaching Ling for a term when her husband, who was studying in America, got her a spouse's visa. 
Soon she would be leaving to join him.
When it was almost time for Mrs. Wang to go, Ling couldn't concentrate on anything. Almost in tears, she kept asking her mom, "What's so good about America? Why's she going?"
"What's so bad about America?" Mom countered. 
"Why shouldn't she go? When you grow up, maybe you'll go to America too."
Ling was very upset. 
It almost felt like she was leaving home.
She rummaged through all her things and picked out her favorite teddy to give Mrs. Wang.
"Don't be silly," said Mom. "Mrs. Wang's going to America, shell have a suitcase full of food, and clothes, and gifts for friends. She'll have so much to carry, her case won't shut. How's she going to fit your teddy in? And if she's over the limit, the airline will charge her a lot extra."
Ling didn't want her teacher to be charged extra, so she chose a nice Christmas card instead, even though it was nowhere near Christmas. 
She asked for her new address too, copied it down carefully and gave it to her Mom. "Don't lose it!" she begged her.
Before the end of the semester, Mrs. Wang was gone.
The new teacher was called Mrs. Xing. 
She was in her fifties, small and skinny, and always wore a pair of white trainers. 
She scooted around the school, and talked as fast as she walked. 
The words poured out of her mouth, and she kept her lessons going for as much as two hours without a break. 
The students were a bit scared of her.
Ling wasn't, not at first. 
That girl could make friends with anyone. 
Then one day, Ling went into Mrs. Xing's office to pick up a notebook. 
She leaned across the teacher's desk and swung her pendant back and forth right in front of her. "Do you like it, Mrs. Xing?" she asked, and giggled.
Mrs. Xing raised her eyebrows and said severely "Don't be cheeky, Ling." 
Ling felt like she'd been smacked in the face. She nearly cried.
Ling decided she didn't like Mrs. Xing at all. 
She wasn't as kind as Mrs. Wang, or as pretty. 
She didn't have such a nice voice, and when she wrote on the blackboard, it wasn't very neat. 
"My classmate Lin writes better than her," she told her mom with a pout.
Ling's mom was worried. 
Her daughter was in sixth grade. It was her final year in elementary school. 
After that, she and her classmates would go on to middle school. 
This wasn't the right time for Ling to change her teacher. 
But then she made a few enquiries at the school, and found out that Mrs. Xing had bags of teaching experience. 
Year after year, her students passed their middle school entrance exams. 
She heaved a sigh of relief. From then on, she made a point of saying nice things about Mrs. Xing when she looked at her daughter's homework. 
Things like, "Wow! Such detailed comments on your homework!" Or, "I like what she's said about your essay! I never would have thought of that!"
But Ling didn't change her mind. 
"You're not a teacher. Of course you wouldn't think of it," she said with a smirk.
Mom thought wryly to herself that her daughter really was growing up - and getting cocky too.
Mrs. Wang had been gone less a week when Ling sat clown and wrote her a letter. 
"Don't be in such a hurry," said Mom. "She might still be settling in."
"How many days does it take for a letter to reach America?" Ling asked.
'"Between a week and ten days."
"Well, that's all right then. Shell be settled in in ten days' time."
Ling bent over the paper, wrote her first draft, then copied it out neatly. 
She'd never taken so much care with her homework. 
Mom casually wandered past and tried to take a peek. 
Ling shielded the words with her arm and glared at her mother till she went away
Mom was a bit jealous. 
"What a big girl you've become all of a sudden. You never kept secrets from me before!"
Ling went scarlet. "It’s a private letter, so I can keep it private."
All the same, she made her mother address the envelope once she'd finished. She was worried that if she made a mistake on the envelope, the letter wouldn't arrive.
A few weeks later, she received a reply, addressed to her at the New China Elementary School. 
The receptionist called her in to collect it in front of all her classmates. 
Ling went red with excitement and her eyes sparkled. 
She skipped all the way home, climbed the stairs and yelled, "Mom! She wrote back!" She read Mrs. Wang's letter over and over again until she knew it by heart, right down to the last comma and period. 
Then she carefully folded it and put it under her pillow.
She wrote back but this time there was no reply. 
She talked to her friends about it, and they said, "She's probably moved house." Ling went around looking miserable for days.
Things were getting worse with Mrs. Xing too. 
Ling's handwriting was a disaster. 
She really couldn't see the point in writing nicely. 
Her letters were kind of floppy and all over the place, and she made tons of mistakes. She didn't care. 
She just stuck paper over them or used Liquid Paper and wrote over the top. 
Her notebook was as battle-scarred as a wounded war veteran. 
Mrs. Xing used to tear the page out and make her rewrite the exercise. 
Once she even had to write the whole thing out 100 times. 
Ling hated and feared her new teacher.
Once in the middle of the night, Ling's mom was woken up by her daughter crying. 
She put her dressing gown on and went in to see her. Ling was sitting in the dark on the bed, her shoulders shaking with sobs. Mom put her arm around her. "What's wrong? Did you have a bad dream?"
"It's not that! I miss Mrs. Wang!" Ling cried.
Mom's heart ached and she gave her daughter a hug. This girl really takes things to heart, she thought to herself. She also thought, Mrs. Wang shouldn't have agreed to write if she was going to move. She should have at least told us her new address.
The standoff between Mrs. Xing and Ling went on for two more months.
Before midterm tests, Mrs. Xing called Ling into her office for a talk. 
She was perfectly reasonable. 
She told her to get her head down, concentrate on each homework, and put some real serious effort into it. 
Ling fiddled with her fingers, making out she really didn't care, wasn't even listening properly.
The bell rang for class. The talk was over and Mrs. Xing dismissed her with a wave. 
Ling breathed a sigh of relief, and started to slip out the door. 
She'd almost made it when she heard Mrs. Xing say, ''You're very bright, you know."
Ling was startled. She hesitated, then turned around and asked, "You mean me, Mrs. Xing?"
"Of course I do. You have a good brain and a lot of potential. If you only put your mind to it, you could be top of the class."
Ling stood rooted to the spot. 
She almost teared up. 
Then she went back to the classroom.
Back home that afternoon, she chattered away to her mom about her day at school, just like she always did. 
Suddenly she burst out with, "Did you know, Mrs. Xing has a beautiful smile?"
"What do you mean?"
"Her eyes almost shut and you can see all her side teeth. She's got a smile like a little girl."
Then she sighed. "I really like it when she smiles."
