# Supplementary material for: Exploring translator’s style in children’s literature: A case study of Nicky Harman’s English translations of Huang Beijia’s two works
Source: PLoS One. 2026 Jun 2;21(6):e0350245. doi: 10.1371/journal.pone.0350245 (PMC13229296; doi:10.1371/journal.pone.0350245)
Supplement: S7 File — (ZIP) [file pone.0350245.s010.zip › data/original data/I Want to Be Good (translated English text)/Chapter 20 The Tutor.txt]

Chapter 20 The Tutor
At the end of April, the district Schools Board organized a mock final exam for the sixth grade classes in all the schools under its jurisdiction. Each school's ranking would be published, something which made the principals very nervous. If their school dropped down the list, it was a blow to their personal reputations and, more importantly, it affected the number of student applying for the following year's intake. If that number dropped, then so did the money the schools received from the Board and that, in turn, affected teachers' morale. And then the students' grades would landslide. Vicious cycle. Once that happened, the school was doomed.
The mock exam was in the three core subjects, Chinese, math, and English. The New China Elementary scored 260 points, which put it in the middle band of the district's schools. Neither very good, nor very bad.
The principal was not happy. He called all the teachers together, and delivered a rallying cry: "You must understand that being in the middle band means only a third of our students at most will be accepted for the best middle schools. This year, our current sixth grade students scored an average 87%. Not enough! Not anymore! Every year, the competition gets fiercer. If we're not ahead of the game, then by definition we're falling behind! No argument. We can't take our eye off the ball for a single moment. There's still two months to go before the entrance exams. We have to get this message through to the students, 'Go all out for victory!' That way, maybe we can improve our results. We need to treat our students as little soldiers, enforce a twelve-hour day rule, they must be in school from seven o'clock in the morning until seven at night! I sent someone to check on how the Normal College Elementary School do it, and I discovered that the homework load for their students is nearly double what we give. You teachers are not putting enough pressure on our students! It's for their own good, comrades! Children are like rubber balls. If you blow air into them, they will inflate. If you take a breath, they'll deflate. It's going to be hard for them and they'll complain. But they'll thank you in the months to come, they'll understand you were doing it for them!"
Mrs. Xing was very upset. "If things are really going as you say, then in a few years, the best middle schools going to start requiring applicants to score 100% in all the core subjects! Are the children not allowed to make even one mistake? That's terrible!"
The principal spread his hands in a helpless gesture. "I can't change things. It's taking its toll on me too. I need sleeping pills to sleep at night."
The teachers sighed in despair as they went back to their classes.
Mrs. Xing told the class monitors to write the names of the top ten and the lowest ten students on the classroom blackboards, and then called all the parents in for a meeting.
When Mom arrived, she saw the blackboards covered in names. In trepidation, she looked through the list of the top ten. Was Ling there? No. She turned to look at the other blackboard, the lowest ten, but Ling's name wasn't there either. She felt a mixture of relief and disappointment. It meant Ling's grades were still no more than average. If Mrs. Xing was to be believed, and only one-third of the class would get places at the best middle schools, then they could kiss goodbye to that hope for Ling.
The parents were all packed together in the classroom, and Mom began to feel very hot. She could hear whispering on all sides and caught snatches: their kid's score, the cut-off score that the best middle schools would impose this year, the fees charged by home tutors, the diet they were feeding their kids ...it went on and on. Some grumbled, others were happy, or angry. Mom felt so depressed that she was on the verge of tears. She couldn't tell whether it was good or bad for the children to be subjected to this punishing competition, but she knew it was bad for the parents. The pressure on them was intolerable. The kids got tired, had a good night's sleep, and bounced out of bed the next morning. The parents were emotionally exhausted. It was one challenge after another: from the day their children started school until the day they graduated from university and got jobs, their parents could never rest.
Mrs. Xing came up to Mom. "Are you all right?" she asked, concerned.
Mom tried to shake these depressing thoughts from her head. "I'm fine," she said.
"I imagine you're aware of how Ling's doing?"
Mom looked at Mrs. Xing beseechingly, "What am I to do? Have I failed as a mother?"
Mrs. Xing was silent for a moment. She said slowly, "If Ling wasn't my student, I would find her delightful. She really is a lovely girl. But she is my student, and I have to take responsibility for her level of achievement. Let's be honest, she's nowhere near the top of the class. I know you and your husband are educated people, and you're ambitious for her. You won't be happy unless she gets into a better-than-average middle school. May I make a suggestion? Why not get her a good tutor for the final run-up to the exam?"
"What kind of tutor would you recommend?" Mom asked diffidently.
Mrs. Xing smiled. "It's not easy to find the right tutor. Ideally, they should be an experienced teacher who's familiar with sixth-grade materials. Perhaps someone from the Foreign Languages Middle School, because they set their own entrance exam every year, so the teachers will know what kind of questions will appear on the exam paper. They can tailor the help they give the students."
"Mrs. Xing, thank you so much," said Mom gratefully.
"No need to thank me. We're all doing what's best for the children. Anyway, I really do like Ling."
When she got home that night, Mom felt there was no time to lose. She dragged Dad out of his study, and between them they went through all of their relatives and friends. Was there anyone who might know one of the teachers from Foreign Languages Middle School and could put them in touch?
Dad had a cousin who had once mentioned that he was a neighbor of the Foreign Languages Middle School principal. He called him, but the cousin explained that he lived two buildings away, not even in the same building. He knew the principal, but the principal didn't know him. There was no possibility of an introduction.
"Your cousin's dumb!" Mom exclaimed angrily. "They live in the same neighborhood, he should have made friends with him from the start!"
Dad defended his cousin. "How could he? The principals of these key middle school are like gods. They're even more unapproachable than university deans. You can't just go and make friends with them."
They went through the list again, until they found a student of Mom's father. This was going back decades, but the student used to run the factory that belonged to the Foreign Languages Middle School. He'd once given Gramps a pedometer produced in the factory.
Mom immediately got on the phone, and Gramps said he would help. However, when he called back, it was bad news: the student had died a couple of years back. Then Nana came on the line. "Should I go ask some of my old colleagues?"
"Forget it, it's not worth it," said Mom, sounding discouraged. "They won't want to tutor Ling, they don't know us well enough."
Mom felt hopeless. They tore up the list and gloomily went to bed. Before they turned out the lights, Mom went to check on Ling. She looked the picture of innocence, fast asleep, the corners of her mouth twitching in a smile as if she was having a pleasant dream. Mom went back to bed and said to Dad, "Why's she not worried?"
"Why should she be worried? She leaves it all to us grown-ups to sort out."
Mom felt even gloomier when Dad said that. She tossed and turned all night, and didn't get a wink of sleep.
The next morning, Mom saw Ling off to school then cycled to the office. For the next few days, she had a lot of work to do because the magazine was going to print. At the office door, she bumped into Mrs. Yu, the editor-in-chief. Mrs. Yu's hair was all mussed up and her vest was hanging out over her pants. That was because she came to work on the bus, and when it was crowded, she ended up with her head in her fellow passengers' aimpits (she was very short). This morning, she looked thoroughly disheveled.
"Look at you!" exclaimed Mom. "Why don't you leave your house later, then the bus'll be less crowded." Mrs. Yu patted the nylon bag she was carrying, "We're going to press, and we were still short of a headline piece. I took it home to prepare."
"Wasn't Li Yu in charge this month?" asked Mom.
"Yes. But her son's preparing for the high school entrance exam this year. Li Yu said she's so stressed, she thinks she might explode. She asked for time off. What was I supposed to say?"
Mrs. Yu was known for being soft-hearted, and a soft touch too. So even though the job didn't pay much, everyone liked working for her, it gave them an easy life.
Mom smiled grimly. "We're all the same, we moms with kids in school. My daughter's taking the middle school entrance exam, and I'm falling apart too."
"No, you can't! If you all give up on me, how will I manage? I'm too old to run this magazine on my own!"
Mom unlocked the office door and went in. Articles were piled up on every desk.
"Don't take me so seriously. None of us are going to give up working. We only have ourselves to blame for being too conscientious, whether it's our work in the office or our responsibilities as parents. When we were young..." She trailed off.
Mrs. Yu was looking at her thoughtfully. "What?" she asked.
"I was thinking, every July is Black July for students taking exams. Why don't we write about it in the magazine? Our readers would love it."
"They certainly would," agreed Mom.
Mrs. Yu decided to strike while the iron was hot, "Then you write it."
Mom was startled, "Me? You're joking! I only edit articles. I can't write."
"Just give it a try, okay? You're a mother. Your girl has to take the middle school entrance exam. You've experienced the process personally. That counts in an article. You can produce something that comes from the heart and is thoroughly well-informed." Mrs. Yu was at her most persuasive.
Mom began to think this might be interesting. She'd give it a try.
Mrs. Yu was delighted. "Go home, take the day off and write a really good piece. Bring it back tomorrow, or we can't go to press."
Mom straightaway jumped back on the bike and pedaled home. Rush hour was over, so the streets were not crowded. She began to think through her article. Mrs. Yu was right. She had plenty of thoughts and feelings on the subject, just waiting to bubble to the surface. She began to organize them in her head, so that she could get the outline down on paper as soon as she got home.
Just as she passed Mona's Beauty Salon, she bumped into Xinlan. Xinlan was wearing a pale pink silk suit, and long drop pearl earrings, and carried an ivory-colored clutch bag. She looked like she was dressed up for a grand dinner.
Mom jumped off her bicycle, "Where are you off to? An event this early in the day?"
Xinlan smiled, and jerked her chin towards the salon. "No, I'm here to get my face done, then my hair."
Mom was flabbergasted. "You're free now?! Don't you have a job to go to?"
"No! They were only paying me a couple of hundred yuan a month! I quit." She grabbed Mom's hand, "Come in with me. Get a makeover. My treat."
"No thanks," said Mom. "I don't enjoy all this hair and beauty stuff."
But Xinlan wouldn't let her go. "Just give it a try, okay? We women, we all want to stay young, don't we? And you're looking haggard these days. Your skin's dry, you haven't been taking good care of yourself. Mind your husband doesn't start complaining!"
Mom laughed grimly, "He has nothing to complain about. I've turned into the family housekeeper and tutor, I'm at their beck and call!" She put her hand up to touch her cheek. It was true, her skin felt saggy and rough compared to Xinlan's radiant complexion.
"All right, I'll come with you and have a make-over. But we'll each pay for ourselves."
"Stubborn as ever," Xinlan grumbled. And they went inside.
Mona's Salon was run by a woman in her forties, with elegant gold-rimmed glasses, a flawless complexion, and a soothing manner. She was so well-groomed, she was the perfect advertisement for her salon. She came forward to greet them with a smile. It seemed like Xinlan was a regular client.
The boss led them to two reclining chairs next to each other, and beckoned to her most experienced stylists. She issued instructions, then left to greet other customers.
The chairs were very comfortable, and the young woman massaged her face with gentle fingers, but Mom felt fidgety. She hoped the treatment wouldn't take long.
Xinlan turned to look at her, "What's wrong? You can't sit still!"
"I'm not like you, I have work to do, and time is precious."
Xinlan smiled, '"Pleasure before work. Just remember that."
Mom could see the girl bringing the jar of facial mask over, so she quickly said, "I heard not all of the Foreign Languages Middle School's students got into high school, about ten percent dropped out?"
"My son isn't planning to go to high school," said Xinlan.
Mom nearly jumped out of her chair. What's the point of going to the Foreign Languages Middle School if you don't go on to high school? If they're letting kids like that in, they might as well let Ling in too, she thought.
Xinlan closed her eyes as the stylist spread the mask over her face. "An Italian pizza place just opened across from the International Hotel. Do you know how much the Italian chef makes in a month?"
Mom shook her head.
"This much." Xinlan held up four fingers.
"4,000 yuan?"
"40,000 yuan!"
Mom's mouth dropped open in shock, but only a crack, because the mask held her muscles in place.
"Chinese chefs can earn big money too, if they go abroad to develop their skills," Xinlan went on. "My son isn't academic. I want him to finish middle school and then go to business school, take a cooking course, and become a chef. When the time comes, I'll send him to America and give him the money to open a restaurant."
"What a pity you spent all that money getting him a place at the Foreign Languages Middle School," said Mom. "Why does he need to go to a first-class middle school if that's what he's going to do?"
Xinlan laughed at her friend's naivety. "He's going to America so he needs English," she explained, "In the Foreign Languages Middle School, he can learn English, can't he?"
If you have that much money, you could hire ten English tutors to teach him at home, thought Mom.
But she kept that to herself. Money changed people, they became different from ordinary folks.
Then Xinlan asked how Ling was getting on. Mom sighed, a worried frown creasing her forehead. 
"Ling's school results are a headache. I want to find a tutor who works as a teacher at the Foreign Languages Middle School, but I can't find one for love nor money!"
"You should have asked me! Why didn't you tell me sooner?" Xinlan cried.
Mom looked at her blankly. "Ask you? Do you have any contacts?"
Xinlan was only too happy to help. After all, she had no worries herself, her son already had a place. "My downstairs neighbor teaches there. He teaches math. Isn't that a coincidence? Last year when they needed money to renovate their apartment, I found him a couple of students to tutor, to help him out. So he owes me one. Taking on Ling shouldn't be a problem, right?"
"Absolutely not!"
"Come to my house this evening, and we'll go see the teacher," Xinlan instructed her. Mom was thrilled. What luck that she'd run into Xinlan and gone with her to the salon. There was always a way so long as you didn't give up, she reflected. It certainly seemed to be true in this case.
She went home and wrote her article, and found it surprisingly easy. She'd been a talented writer in college, and she hadn't lost the knack.
After dinner that evening, Mom left the washing-up to Dad, and cycled to Xinlan's house. She was in a hurry to get going, and refused to go in and sit down. "Hurry up!" she urged Xinlan.
Xinlan quickly put a pair of shoes on. "Okay, but I'm not sure it's a done deal," she said.
Mom's heart skipped a beat. "Did you talk to him? What did he say?"
"I mentioned it to his wife. She said he's overwhelmed with tutoring work. He can't cope. I'm not surprised. You can't be the only parent looking for a teacher from that school."
That was a nasty shock. Mom felt like cold water had been poured over her. The prospects didn't look good, she thought gloomily, as she followed Xinlan slowly down the stairs.
Xinlan knocked. The teacher himself opened up. Mom caught a glimpse of the room inside, and thought she'd walked into a school classroom. The living room was only about ten square meters, but it held twenty or so students all jammed together. There weren't enough chairs so some of the children were sitting on cardboard boxes, or small plastic stools, and one boy had no place to sit at all. He was propped against the wall, resting his notebook on the back of a boy in front of him. A high wattage lightbulb hung from the ceiling, turning the children's faces an eerie green and making dark circles around their eye sockets. They all turned to look as the door opened and Xinlan and Mom put their heads in, probably happy at the interruption.
Mom gasped. How could a tutor run a class in these conditions nowadays? This was a million miles from the image she had of a tutoring session. She'd imagined it taking place one-to-one in a quiet room. Surely not even tutor schools of a century ago had this many students all in one room?
"The room's too crowded for us both to go in," whispeied Xinlan. "Wait here, let me talk to him."
And stepping over the children's legs, she went in and shut the door. A little while later, she came out. "He charges fifty yuan per student per session," she said.
"That's expensive!" cried mom.
Xinlan sighed, "The truth is, he's at his wit's end. You saw what it's like in there. They're all the children of relatives or friends or local politicians or business people. He can't say no. So he decided that the only fair thing to do is to charge everyone big fees."
Mom said sadly, "It's hard to find a tutor, and when you find one, it's a disaster. What has the world come to?"
Xinlan tried to console her, "Don't rush. Go home and think about it. Discuss it with your husband. Actually, I could pay the fee for you. It's only for two months, isn't it? But I know you won't accept."
"No, I certainly won't," said Mom.
They said goodnight and Mom cycled home.
Ling was a sensitive girl, and as soon as she saw Mom she knew something was up. "Did the teacher refuse to take me?" she asked.
Mom reported back to Dad and Ling. "I don't see the point of sending her to this tutor," said Dad. "He has up to twenty students all crammed into one room, you don't even know which students are from which school. She'd be better off revising at home."
"Right. And with the money you save, you can buy me a bike," Ling added. Mom was annoyed, "Go to your room! I wouldn't have to do all this running around if your math wasn't so bad!"
"My math isn't that bad!" protested Ling. "You expect too much of me! Why do I have to go to a top middle school anyway?"
"You're not feeling discouraged, are you? Didn't you want to be good?" Mom said more gently.
"It's nothing, I didn't mean it," Ling muttered.
The next day, Mom called Xinlan and thanked her, but told her tactfully that they felt the tutor wasn't suitable."
"I agree," said Xinlan. "How can you teach so many children in one room?!"
