# Supplementary material for: Exploring translator’s style in children’s literature: A case study of Nicky Harman’s English translations of Huang Beijia’s two works
Source: PLoS One. 2026 Jun 2;21(6):e0350245. doi: 10.1371/journal.pone.0350245 (PMC13229296; doi:10.1371/journal.pone.0350245)
Supplement: S7 File — (ZIP) [file pone.0350245.s010.zip › data/original data/I Want to Be Good (translated English text)/Chapter 21 Ling Raises Silkworms.txt]

Chapter 21 Ling Raises Silkworms
It was the beginning of May, and getting warmer. Ling went back to school after lunch one day wearing her white Snow White and the Seven Dwarves top. She hadn't worn it since the previous summer, and she'd really outgrown it. It rode up over her round tummy and looked quite comical. Mom patted her tummy and said, "You have so much revision to do but you haven't lost any weight. You're obviously not putting much effort into it!"
"You shouldn't judge someone by the size of their tummy! I have a lot of knowledge stored in there!"
"Whatever you have in there, you need to lose some eight! Girls should be slender," Mom persisted.
She's doing it again! thought Ling. Why does she keep bringing up my weight? What a nag she's turned into.
All the same, Ling didn't much like having her paunch on show when she went out. She tried breathing in, but that was hard work! She gave up trying to look slender, and walked with big strides and swinging her arms instead.
There was a crowd of kids at the school gates, and every now and then, someone would squeeze their way out, holding something carefully in their hand. She could hear shouts, "Come and look! Come and look!" Soon the entrance to the school was completely blocked.
Ling caught sight of Ming and Juan and pushed her way through, calling out, "Ming! Juan! What are you looking at?"
Ming turned and saw her, "What took you so long?! This guy's selling silkworms, they're almost sold out!"
"Sold out! Sold out!" the man selling them echoed Ming cheerfully.
"Are you coming tomorrow?"
"Not sure. Maybe I will, maybe I won't."
There was a lot of grumbling. Reluctantly, the kids headed for their classrooms, the lucky ones surrounded by those who'd come too late. They were bubbling with excitement.
"Did you get some?" Ling asked her friends.
"Yeah! Take a look," Ming held up a small plastic bag.
Ling was envious. She bent down to take a good look at the little creatures. The bag held a few young mulberry leaves, and then saw, wriggling around among them, a few silkworms. They were tiny, no longer than two grains of rice end to end, and they reared their heads and looked around as they moved, as if wondering why they were there.
"You didn't look at them properly!" cried Ling. "You have ones that look really sick!"
"Which ones?" Ming pulled the bag open and peered in. "This one! And that one! They look like they have mold on them."
Ming and Juan burst out laughing.
"They're a new breed," explained Juan. "He told us that white worms only make white cocoons, but ones with black spots can make colored cocoons. Light yellow, bright yellow, dark yellow, super pretty!"
Ling was wide-eyed. "Are you sure he wasn't pulling your leg?"
"Definitely not," Ming said. "Last year, my cousin raised a box of black silkworms. They made colored cocoons, I saw them."
Ling didn't say anything. She felt pretty annoyed. If only she'd left the apartment earlier. It was all Mom's fault for making her go over her English vocabulary. But she had to admit it wouldn't have made any difference. She'd spent every cent of her pocket money, so she would just have had to watch other people buying them.
"I dare you to put one on your face!" Ming said to Juan. "No way! That's creepy!" Juan said. "Watch me," said Ming. "I'll put one on my tongue!" Now Ling was even more annoyed. "You're just talking big!"
"Don't believe me? You watch!"
Ming pulled a velvety little worm out of her bag and held it in the palm of her hand so the others could see. Then she opened her mouth wide, stuck her tongue out, and gently put it on the tip.
Ming couldn't bear to look. It was disgusting. But Ling was fascinated, and leaned in so she could watch every movement the little worm made as it wriggled and rolled around.
Ming was very pleased with herself. "Can you see it properly?" she said in a strangled voice. 
Suddenly her smile froze and she looked panicked. Her eyes opened wide, her jaw slackened and her cheeks twitched.
"What's happened to the silkworm?" cried Ling.
Ming stuck her tongue out again. Nothing. In a choked voice, she said, "I swallowed it!"
For a few seconds, the girls looked at each other in dismayed silence. Ling got as close as she could to Ming's half-open mouth. Her eyes were popping. She was imagining the worm sliding down Ming's gullet and into her gut, and gradually being digested.
"Does it...hurt?" Juan asked timidly.
Ming pulled a horrible face, "I can feel it crawling around in my tummy."
Juan went pale and shrank away from her. " That's scary," she whispered.
Ming suddenly yelled, "I'm going to throw up!"
She rushed to the nearest tree, bent over, and retched violently. Tears ran down her cheeks and she vomited all her lunch. Ling went to her, and patted her on the back sympathetically. Then she got out her water bottle. "Here, rinse your mouth out... Don't worry, you definitely brought up the silkworm," she said.
Ming was gasping for breath, and looked traumatized. She threw the bag on the ground, "I never want to see them again!" And she ran into the school.
Ling stood alone under the tree. She looked at the plastic bag, which was wriggling along with the worms inside it. They had absolutely no idea what had just happened. Her heart was racing. Her palms were sweaty. Should she take them or not? Ming had thrown them away and only beggars picked up someone else's trash! If her classmates found out, they'd laugh at her. But could she walk away? If she left them there, someone would walk over them and squish them, or a car would run them over, or kids would get hold of them and torture them to death, like that poor bird.
She couldn't make up her mind. She stood there in the blazing sunshine. Her cheeks were turning pink and sweat dripped from her nose.
Finally, she took a quick look to check no one was around, then bent down and grabbed the plastic bag. Please God let no one see! She couldn't bear that.
She turned her back, pulled off her backpack and pretended she was getting something out of it. At the same time, she slipped the plastic bag carefully inside. Then she carried it into the school, cradling the bag gently in her arms. 
The English teacher stopped her and asked, "Ling has the strap broken again? Didn't you ask your mom to mend it for you?"
Ling mumbled something, and hurried into her classroom.
The first class was math, word problems. Ling fidgeted all through it. She felt like the silkworms were crawling around her head. She imagined two of them crawling out of the bag, one on top of the other, the big one crushing the smaller one. She could almost hear the little one's cries. She felt around the shelf under her desk for her backpack, and pulled out the bag to take a look. She couldn't help herself. Thankfully nothing was wrong; she put the bag back again.
But only a few minutes later, she found herself doing the same thing all over again. She knew she shouldn't, but she couldn't help it. She just needed to check one more time, to make sure they were safe.
Hai was curious. He leaned over, "What are you looking at?" Ling gave him a shove. "Get off me!"
"I wasn't interested anyway!" Hai shot back.
Mr. Zhang finished writing the problem on the board then turned around. The question was: Warehouse A and Warehouse B have stores of coal in a ratio of 8:7. If you reduce Warehouse A's stocks by one quarter, and increase Warehouse B stocks by 6 tons, Warehouse B has exactly 14 more tons of coal than Warehouse A. How many tons of coal does each warehouse have?
Mr. Zhang rested his hands on each side of his desk, and his gaze swept the room. Some students had already put their hands up, but he ignored them. He was going to pick someone who hadn't been paying attention.
Suddenly he called out, "Ling!"
Ling jumped. She'd been peering under her desk again but now she sat straight up and gave the teacher a brilliant smile.
Mr. Zhang swiped a bit of chalk from his desk and aimed it at Ling. It was going to be a vicious throw but just as he released it, he remembered Ling was a girl, and his hand wavered. As if it had eyes, the chalk veered sideways and - ping! - hit Hai right in the middle of his forehead. Then it bounced off and landed on Juan's desk. Juan grabbed the chalk, left her seat, and respectfully returned it to Mr. Zhang.
Hai was annoyed. He rubbed his forehead and protested, "Why are you hitting me?"
Mr. Zhang opened his mouth to reply but before he could speak, Ling called out loudly, "Mr. Zhang, I can do it!"
Mr. Zhang was taken aback, and for a moment couldn't think what to say.
Ling pressed her advantage. She stood up, "I really can do it. You write an equation, and make the number x."
Mr. Zhang nodded. There was nothing else he could do. "Fine. Come and do it on the blackboard."
Grinning broadly, Ling walked to the blackboard. She wrote out the equation, which was quite complicated, and solved the problem. She was completely oblivious to the fact that, just three minutes before, Mr. Zhang had been about to tear her limb from limb.
But Hai still hadn't forgiven her. "That chalk was meant for you, you know," he said when the class finished.
"You're blaming me because it hit you?" Ling was annoyed. "You gotta make it up to me," Hai insisted.
Ling turned his head towards her. "Does it hurt? I can't see any blood..."
"I might have concussion. If he'd hit me a bit lower down, I might have been blinded."
"But you weren't."
"I've been traumatized."
Hai was being so annoying that finally Ling said, "Okay, I'll make it up to you. Take anything you want from my pencil box. Except my pen, you can't have that."
But Hai firmly pushed the pencil box away. "I want that thing in your bag." Ling frantically blocked the shelf under her desk with her body. "You're not having it! No way!" She went scarlet in the face.
Hai stepped back. "Okay, okay, then just give me a look."
"No! Not even one look!"
Mrs. Xing walked in, loaded down with a pile of notebooks, and Ling breathed a sigh of relief. Saved by the bell. It was time for the next class.
When school was over, Ling rushed outside carrying her backpack. Hai hadn't given up and shouted after her, but Ling didn't look back. She scuttled away like a frightened rabbit.
That evening, Mom discovered the silkworms in a shoe box as she was laying Ling's quilt out on her bed. Ling had put the box under her folded quilt but then started to worry that they might suffocate, so she fixed them up with a breathing tube like snorkelers use. She pushed a soda straw through the lid and made sure the other end was poking out from under the quilt. Mom didn't see it at first, until she gave the folded quilt a tug, and the straw fell out, and the box almost upturned.
"Whatever's this?" Mom exclaimed, and opened the box. "Oh my God! Where did these silkworms come from?"
"Ling, come here!" she commanded.
Ling told her the story. "I only picked them up because I was afraid they'd die. If I didn't rescue them, they would have. They're only this big!" she finished.
Mom slammed the shoebox down on the table. "So now you go around picking other people's trash? You know why your friends didn't want them? Because they're too busy revising. They don't have time to raise silkworms!"
"No, that wasn't why!" was what Ling wanted to say. But she could see Mom was really mad, and she kept quiet.
"Go and throw them in the garbage. I'm not letting you bring any living creature into this house until you've done your entrance exams."
Ling knew she had to turn on the waterworks. She forced tears to come to her eyes and made sure that Mom could see them trembling on her eye lids.
"Don't go all crybaby with me, I'm not budging on this." Mom insisted, but Ling didn't move.
"Are you going to throw them out or not? Why are you being so disobedient?"
Ling looked at the floor and shuffled ever-so-slowly towards the table. She picked up the box and went just as slowly to the door. Maybe, just maybe, Mom would change her mind.
But Mom didn't call her back.
Ling walked out onto the balcony, opened the shoe-box, and dumped the silkworms into the trash can. By that time, she was crying for real, her shoulders heaving with sobs.
Mom stood in the kitchen doorway, her arms folded. "Did you throw them out? Then go do your homework. You haven't practiced your English today."
So heartless, so unfeeling, she's worse than the wicked stepmother in Cinderella and Snow White! thought Ling. She dashed the tears from her eyes and stomped past Mom, head held high. Thud, thud, thud, went her feet. "Mind the downstairs neighbors don't complain!" called Mom.
"See if I care!" muttered Ling.
She sat at her desk, and opened her English textbook, tears of disappointment still trickling down her cheeks. They wet the page and the words went blurred. She wiped her tears with her sleeve, but more came, pouring down her face as if her eyes were faucets. What's the point in being alive? she thought, gloomily. It's just study, study, study. Life's no fun, there's no freedom. I'd be better off as a silkworm. At least silkworms have kids like me who like them.
After a while, her tears stopped, and she began to think again. I'll just go look! She told herself. One last look! Just to see if they've died.
She got up and tiptoed out of her room. There was silence. Mom had probably gone back to the living room to read the paper. She tiptoed into the kitchen, as light on her feet as a ballerina. Then she stopped in her tracks. She could scarcely believe her eyes: Mom was on the balcony crouched next to the garbage cans. In one hand she held a candle. With the other, she was picking out the silkworms one by one and putting them back in the shoebox.
"Mom?"
Mom turned and looked at her. She said with an embarrassed smile, "Well, you know, I had a good think about it, and ...after all, they're living creatures, aren't they?"
Ling jumped on Mom's back and threw her arms around her neck. "You're the best! I love you so much!" Mom patted her hands, "Okay, okay, let me go, you'll break my back. Have you any idea how much you weigh?"
Ling gave her a sweet smile. "On one condition. Give me a kiss."
"I should be the one laying down condition," said Mom. Ling slid off and waited. ''Promise me that these silkworms won't distract you from your studies, okay?"
Ling looked at Mom, and nodded, and nodded again. 
