# Supplementary material for: Exploring translator’s style in children’s literature: A case study of Nicky Harman’s English translations of Huang Beijia’s two works
Source: PLoS One. 2026 Jun 2;21(6):e0350245. doi: 10.1371/journal.pone.0350245 (PMC13229296; doi:10.1371/journal.pone.0350245)
Supplement: S7 File — (ZIP) [file pone.0350245.s010.zip › data/original data/I Want to Be Good (translated English text)/Chapter 22 Grandma Sun.txt]

Chapter 22 Grandma Sun
Ling had promised Mom that she wouldn't let the silkworms distract her from her schoolwork, but as she was revising, she couldn't help hearing them munching away at the mulberry leaves, so of course she was distracted. Every twenty minutes or so, she had to go and make sure they were okay, even though she hated herself for breaking her word.
The second time this happened, Mom called from the sitting room, "What are you doing, Ling?"
"I'm going to the bathroom!" said Ling.
This was a brainwave on her part, because the silkworms were in the kitchen, and she had to go through the kitchen to get to the bathroom. Ling figured that Mom could control most things, but she couldn't control how many times Ling needed to pee and poo, so she couldn't stop her going to the bathroom, could she?
After her third visit, Mom got suspicious and followed her. She arrived at the bathroom door just as Ling was coming out. She looked up to see Mom standing in her way, arms folded, a quizzical look in her eyes.
"Why are you checking up on me going to the bathroom?" she muttered guiltily.
"You really went to the bathroom? For a pee or a poo?"
"A pee."
"So how come I didn't hear any tinkling?"
Dammit, I should have said a poo, thought Ling.
Ling would have to make Mom believe her somehow, so she downed a tumbler full of water. That way, she really would need to pee for real. Sure enough, a half hour later, she had to go to the bathroom. When she passed the living room door, she made sure to call out, "Mom, come listen!" She left the bathroom door open, so the sound of her tinkling could be heard all through the apartment. But Mom didn't rise to the bait. She wasn't in the mood for playing games. 
When Ling went to the bathroom for the tenth time, she discovered that the silkworms had munched their way through the last mulberry leaf. She told Mom, who gave her twenty cents, so she could go out and buy more leaves.
These days, in the run-up to the middle school entrance exams, the thing Ling most enjoyed was nipping out to buy things for Mom. It was her only chance to have fun, go visit the noodle shop cat, and see if the sugar syrup spinner had come, and what shapes he was spinning now.
But today was Saturday, and nothing interesting was going on. The sugar syrup man was nowhere to be seen, nor was the ginger tabby. Ling strolled slowly along. At the school gate, she got a surprise: the silkworm seller wasn't there either. He was usually sitting at the gate with a basket of bright green mulberry leaves, waiting to sell them to the children who'd bought silkworms. He charged twenty cents per bag. He was a friendly guy. If you complained he hadn't given you enough, he'd laugh and add a few more to the bag.
"It's the weekend. There are no kids in school today, so there's no one to buy his leaves," the old woman at the news stand told her.
"Do you know where he lives?" asked Ling.
The old woman shook her head. "No, I don't know...I think he lives out of town, and gets a ride in."
Ling was panicking. How was she going to find mulberry leaves to feed her worms?
When she arrived home and looked in the shoebox, the silkworms all had their heads in the air, searching hungrily for more leaves.
"I told you to get rid of them, didn't I?" grumbled Mom. "Where are we going to find mulberry leaves in a city? You should have let them die when they were little, it would have been kinder than letting them get this far and then starve to death."
Ling was really upset. She went through the address book, and called all her friends one by one. Xiaoli, Juan, Ming, Yaru, but none of them had any mulberry leaves and they hadn't seen any either. Hai said, "I know where you can get some. My cousin has a mulberry tree. It's taller than their house. The leaves are as big as your hand. The mulberries are dark purple, juicy and super sweet..."
"You can tell me the rest later," Ling interrupted impatiently. "Where does your cousin live? How do I get there by bus?" 
But there was a long pause at the other end of the phone, and then Hai said, "Look, I'm sorry..."
"Sorry for what?!" Ling was frantic.
"It's no good...she lives a long way away, it takes three hours by bus, then you have to take a ferry..."
Ling slammed the phone down. Either he really was dumb, or he was deliberately making fun of her. Just wait till Monday! She'd pay him back!
Ling didn't sleep well that night. She kept having nightmares that the silkworms had died and turned into green zombies leaking pus out of their butts. Another dream was that they went straight from being worms to moths, and were fluttering around the apartment like ugly, grey ghosts. She and Mom, and Dad, had to lock themselves in the bathroom, and call 911 for the police to come save them.
In the middle of the night, she woke up, put on her slippers, and shuffled into the kitchen to look at the silkworms. Mom was already there, bent over the box peering in, her hair all mussed up. She saw Ling and sighed. "Poor little things!"
Ling teared up, "Are they going to die?"
"They're tough," Mom said but she looked doubtful.
Just then, Dad woke up and got out of bed to look at the silkworms. "Do you think they'd eat lettuce?" he suggested. "When I was a kid, I raised silkworms. I seem to remember that you can give them lettuce instead of mulberry leaves."
Mom clapped her hands, "Yes, of course! Why didn't I think of that?"
The next morning, Mom went to the market very early. It was daybreak, right when lettuce deliveries arrived. The market was full of it, so Mom was spoiled for choice. She bought some, hurried home, washed the tender leaves, then pulled them into smaller pieces before putting them in the shoebox. The three of them stood around, their heads pressed together, anxiously waiting for a miracle.
But the miracle didn't happen. The silkworms refused even to try the tender young leaves. They just kept searching around them blindly, their heads erect. They were a pathetic sight.
"They've been spoiled, that's what it is! Why can't they try?" Dad said sadly.
"You're right!" Mom agreed. "They're as spoiled as only children! No different from the kid that's raising them!"
Ling defended them. "They've never seen lettuce, so of course they won't eat it! Would you eat a vegetable you'd never seen before? "
"I would if I was starving," said Dad. "Never mind what it tastes like, you have to survive!"
Mom laughed at him. "I don't think silkworms think like that. They're not human, are they?"
Ling took her chance, and crept out the door before Mom and Dad could stop her. She was determined to find some mulberry leaves for her silkworms, somewhere in this city. She'd even beg for some, if only she could save their lives.
The noodle shop woman was pleased to see her. "Ling, Ling! The tabby cat's home today. She's been meowing for you."
"I don't have time," said Ling, and hurried past. Then suddenly a thought struck her, "Do you have a mulberry tree?" she asked.
"A mulberry tree?" the shop owner looked puzzled. "We don't even have a patch of grass, let alone a mulberry tree!"
Ling hurried on.
She walked the route back to school, and went into some of the alleys along the way. Every time she passed someone's gate, she peered through a crack into their yard. Every time she passed a yard where the wall was low enough, she scrambled up and looked over the top. Did they have a mulberry tree?
Then, just as she was at the top of a wall, she felt a hand on her collar, and someone jerked her downwards. Caught off balance, Ling slid down and landed on her bottom on the ground.
It was the Neighborhood Watch woman. You could tell that by her red sleeve bands. "Hey, you! What are you doing? Why are you climbing onto their wall?" she said.
"I'm looking for mulberry leaves..." explained Ling.
"Looking for mulberry leaves? What makes you think you're gonna find a mulberry tree in the city? You better think of a better excuse than that! There was a burglary in our street yesterday..."
Ling got mad as hell. This woman was dumb! Why was she calling her a thief? She felt her slacken her grip for a moment, quickly wriggled free and ran away as fast as she could. When she was down the bottom of the alley, she turned and taunted her, "I'm a thief! Come get me!"
The woman wasn't going to be lured into that trap. She muttered something, then turned and went in through her own gate.
Ling went down a side street and found herself facing a gate with a metal grille. She climbed up it and looked over. The garden belonged to an old house, not very big, with a pointed roof and round latticed windows. The house looked like it had come out of a fairytale, with its slender chimney rising up from the roof. But the prettiest part was the garden. It was early summer, and it was full of flowers and plants. Bushes covered in roses that glowed dark red, delicate pale pink balsam, sweet sedges poking into the air, and butterfly orchids hiding amongst the grasses. Her eyes went to one corner, where a great tree leaned against the back wall. Good heavens! That must be a mulberry tree? It was covered in big, round leaves, and at their base she could just see young green mulberries starting to grow, looking rather like zits on a teen's face.
Ling was so excited, she almost shouted out loud. She stuffed her fist in her mouth, and her heart beat wildly. In her mind's eye, she could just see her silkworms getting to work on these leaves, slurping the juice that turned their bodies green and made them grow big and strong. She had to fight herself not to burst out laughing.
There was no one in the garden, and the gate was locked. Ling looked at it carefully. It was quite high but she could use the bars as footholds. No problem.
She gripped the bars and began to climb. She was very nervous, because she was worried that someone would come along and accuse her of being a thief, and give her a beating. But she was excited and proud too - it was the first time she'd ever done anything this risky. She felt like Zorro. Now she was over the gate and had landed safe and sound in the garden. There was no sign of anyone outside in the alley
The mulberry leaves were big, green, and juicy. She gently dug her nails into the center of one. It oozed sap. It was a pity that as soon as she picked it off the branch, it would wilt, and become food for her silkworms. She felt bad for the tree, and stood hesitating. Should she pick some leaves or leave them on the tree?
"Who is it? Who's there?" a reedy voice suddenly quavered.
Ling got quite a shock. She shrunk backwards, crouching to hide herself in among the leaves.
"There's no point in hiding. I can see you," the voice said.
Ling emerged. She didn't have much choice. She stood with her head lowered, and waited for another cussing. She'd probably get a beating too. Would she be able to run away? Where to? Would she have to go back over the gate again?
"How did you get in here? What are you doing picking my mulberry leaves?" The person was coming closer. Ling snuck a look through half-closed lids. Immediately, she stopped worrying. It was an old woman with white hair, hobbling along with the aid of a walking stick. Ling was surely in no danger from a lame old lady like this!
But despite the walking stick, the woman stood ramrod straight, and had a stern expression on her face. She looked sharply at Ling and repeated her question. "I asked you, what are you doing picking my mulberry leaves?"
Ling decided to annoy her. She put her head on one side and said cheekily, "Who says I can't pick them? Do they have your name on?"
"Don't you dare speak like that to me!" the old woman sounded very fierce. "What's your name? What school are you from?"
I'm not that much of a fool, thought Ling. You'll call my school to complain, for sure. She pressed her lips together, and stood there without uttering a word.
"You have nothing to say? If you don't answer, I'm not letting you go. Come with me!"
Ling absolutely didn't want to go with her, but somehow her feet moved of their own accord, as if she was under a spell.
The old woman marched along in front of her, just like a victorious general bringing her captive home from the war. Ling trailed behind, looking crestfallen, and pulling a face.
They went into the house, and the old woman pointed to a chair. "Sit down," she commanded, and she stood right in front of Ling.
"I said I wouldn't let you go, and I meant it. Tell me the truth, and don't even think about lying because I'll find you out. Understand me?" She stared gimlet-eyed at Ling.
Ling was stubborn. "I never told a lie. Why would I lie to you? It's only a mulberry tree! It's so big, it's never gonna miss a few leaves, it has hundreds! If I don't find some leaves, my silkworms are gonna starve to death. They haven't eaten in a day! It's true, they're... they're gonna starve!"
Ling suddenly broke down in floods of tears. She was scared, and angry, and tried hard to pull herself together. She shouldn't cry like this, in front of a stranger. She needed to stay strong! But her tears weren't obeying orders, and carried on dripping down her cheeks like a string of pearls.
The old lady bent down with difficulty and looked into Ling's face. "Are you crying? Have I upset you?"
Ling hurriedly wiped her eyes on her sleeve and acted tough, "I'm not crying! I'm not a crybaby! You're mean!"
"I'm not mean," the old woman said seriously. "I just don't like it when people take my things without asking. If it were you, would you like it?"
"I thought you wouldn't let me," muttered Ling.
"Of course, I wouldn't let most people. But ..."
"But I'm a special case! I really am!" Ling looked at her beseechingly, "My silkworms are hungry. They're at death's door!"
"You're good with words," the old woman smiled. "Then please tell me the truth. What's your name? What school are you from?"
"Are you going to phone my teacher?"
"No. I like asking questions. I always have done."
In a whisper, Ling said her name. "I'm in sixth grade at the New China Elementary."
"Who is your teacher?"
"Mrs. Xing."
The old woman smiled again, "I know her." Ling was startled, "How do you know her?"
"Because your Mrs. Xing was my student," said the old woman with great satisfaction.
"Oh my God!" said Ling with a small sigh. So she was stealing mulberry leaves from her teacher's teacher! She couldn't have imagined that in a million years!
The old woman was still asking questions. "Sixth grade? So you're taking the middle school entrance exam soon?"
Ling suddenly remembered the stack of homework waiting for her at home. She hadn't told Mom and Dad where she was going. Her heart sank at the thought of the homework and she shriveled up like a frost-bitten eggplant.
"Which middle school are you taking the exam for? Have your parents filled out the form yet?"
"Yes. My mom wants me to take the exam for a really good middle school."
"Your mom wants?" The old lady pinned Ling down with her bright eyes. "Is that only what your mother wants? What about you?"
"I don't know. I want to, it's just that I don't think I can. I'm not a good student.
"In what way are you not good?"
"My grades aren't good, especially math. I'm never in the top ten. No, there was one time in second grade, but only that one time."
The old woman looked thoughtful. "You're very honest. I like honest kids like you."
What's the good of that? thought Ling. You're not the Foreign Languages Middle School principal.
"Tell me some interesting things that happen in your class," the old woman demanded.
Ling was getting really worried. The later it got, the worse cussing she was going to get from Mom when she finally got home. But if she didn't do as the old woman asked, she might not give her the mulberry leaves. She made herself speak.
The old woman didn't laugh at her stories. Instead she listened intently, which made Ling even more nervous. Finally, when Ling talked about Ming accidentally swallowing the silkworm, the old woman laughed. "So that's how you ended up with the silkworms."
Ling was encouraged, and her natural optimism reasserted itself. She began to enjoy her story-telling, and chattered on very amusingly.
"You know what? Once in English class, the teacher made Lin to answer a question. Lin, right? He always get the lowest scores, and he's been diagnosed as learning disabled. The teacher said in English, "Lin, what's your name?" "Polly," Lin said. Polly's the name of a parrot in textbook. We all nearly fell off our chairs laughing. Pang was eating a cracker. When he started laughing, he spit out cracker crumbs. They flew everywhere, nearly into the teacher's face. The teacher was so mad, she stomped on the floor. But that bit of floor was old and rotten, and she was wearing high heels. The heel went through the wood and she couldn't get it out, no matter how she tried. Pang had to pull it out for her."
The old woman was laughing so hard that she was bent double over her walking stick, and Ling laughed along with her.
"And our teachers are always scolding us in class. Mrs. Xing scolds like a mother hen, cluck, cluck, cluck! The math teacher Mr. Zhang scolds us like a crow, he waits until we're all quiet, and then he goes, caw, caw! The English teacher's the funniest. When she scolds us, she's like a caterpillar, she jerks her head in and out."
The old woman laughed until she cried. She wiped her eves with her handkerchief and said. "No more, please, no more! My false teeth will fall out if I keep laughing."
"That's okay," said Ling. Next time we meet, I can tell you more stories."
The old woman clutched her walking stick and took Ling back into the garden to pick precisely ten mulberry leaves. She smiled at Ling, "How about this? Come every day after you're done with school and I'll teach you half an hour of math. And you can take ten more leaves with you."
"You?" asked Ling, surprised.
"You think I can't do it? Before I retired I was a top elementary school teacher, I taught sixth grade math. My name's Sun. You can call me Grandma Sun."
Ling thought for a moment. "Can I have twenty leaves?" She said. "The silkworms are getting bigger and their appetites are growing too."
Grandma Sun suppressed a smile. Alright then, twenty leaves. You get special treatment. But there's another condition you have to agree to. Don't tell your teacher or your mom or your dad."
"Why? I'm not doing anything bad!"
"Because I have my pride! If I'm your tutor and I don't succeed in making you a really good student, I'll lose face! So this is our little secret."
Ling was excited, but a big problem occurred to her straightaway, "Hiding it from my teachers is no problem, but how can I hide it from Mom? She expects me home on time every day. What shall I say?"
Grandma Sun thought for a moment. "Say your teacher is helping you with your math. Tell a little fib. It's not really a fib, because you're actually being helped by a retired teacher."
That solved the problem, as far as Ling was concerned. Carrying the precious leaves in her hand, she skipped out the door. In the doorway she suddenly thought of something else. "I have another question, why are you helping me?"
"Because I like you," Grandma Sun said seriously. "It makes me happy to help people I like. Is that a good enough reason?"
"Hah!" Ling exclaimed. Then she drawled, "I-like-you-too!"
