# Supplementary material for: Exploring translator’s style in children’s literature: A case study of Nicky Harman’s English translations of Huang Beijia’s two works
Source: PLoS One. 2026 Jun 2;21(6):e0350245. doi: 10.1371/journal.pone.0350245 (PMC13229296; doi:10.1371/journal.pone.0350245)
Supplement: S7 File — (ZIP) [file pone.0350245.s010.zip › data/original data/I Want to Be Good (translated English text)/Chapter 23 A Very Big Secret.txt]

Chapter 23 A Very Big Secret
Mom was sweeping the walkway outside their apartment. The air was so dry that puffs of dust rose up the minute her broom touched the ground. She wrapped a cotton scarf around her mouth to keep the dust out, but it wasn't enough. She still felt like she was choking.
She leaned the broom against the wall by the stairs and took a deep breath to clear her lungs of dust. There was something wedged in a crack between the bricks of the wall. Curiously, she poked at it, and it rolled onto the floor. It was a piece of paper, and it looked like it was a math test. She could just about make out some calculations, and a few ticks and crosses in red pen.
Her heart skipped a beat. This could only belong to one person. She stopped, picked it up, and opened it. Sure enough, it was one of Ling's math tests. 79%.
The numbers were written so big, they took up almost a quarter of the page. As if this disagreeable message wasn't enough, there was a note next to it, "Fourth from the bottom!"
Mom felt anger flaring up inside her. No more housework. She went straight back indoors and sat brooding miserably at the table. The house was too quiet, there was no one to offload to. She reached out for the phone and tried to get through to Dad. What she wanted to say was, "I'm not looking after your daughter anymore, I don't have the strength. You take over!" But she couldn't get through to him. The switchboard at the university put her on hold for a long time, and eventually she put the phone down. By that time, she'd changed her mind; she could hardly give up on Ling, could she?
She heard footsteps on the stairs outside. Sometimes they took an age to come up one flight of stairs, sometimes they clattered up several floors without stopping. This time she could tell it was Ling.
Mom opened the door, looking really mad, but Ling greeted her with a beaming smile. It was obvious she had no clue what Mom had just found. She looked at her and asked, "Mom! Why are you looking so gloomy? You should be happy today!"
Mom grabbed the test off the table and slammed it into Ling's palm. "Oh, I'm happy all right! Deliriously happy!"
Ling looked at her hand. She went pale. "Mom, Mom. let me explain..." she began timidly.
Mom interrupted, "There's nothing to explain. Your score says it all. And you're getting worse and worse. You not only did badly on a test, you tried to hide it in a crack between the bricks! I imagine this isn't the first time..."
Ling cried, "No! It was the first time, the only time!"
"Even if it is, you've gone too far this time. You're a devious, dishonest girl! I'll never believe anything you say, ever again!"
Ling burst into tears, "I thought you'd be mad..."
"Don't you think I'm even madder now?"
"But I was going to tell you today. I wanted to wait until I got a good grade on a test, then tell you. This is my test from today..."
Ling reached into her backpack and pulled it out, almost tearing it in her frantic haste.
Written large and clear were two wonderful numbers, 97%. There was a note too, "Great progress! Please keep up the good work."
Mom looked at Ling suspiciously, "Is this really yours?"
"That's my name, isn't it?" Ling pointed.
"And you didn't copy from anyone else?"
"Mom!" Ling protested. "Whenever we take a test, our desk buddy gets different questions. There isn't anyone else close enough to copy. I could hardly stand up and look at Juan's, could I? Anyway, she didn't score as high as me this time. She only got 80%."
Mom's expression gradually softened, but she still looked puzzled. "I really don't understand how come your score has shot up like this. You keep me on tenterhooks with your grades."
"Don't worry, Mom, I'm gonna get only good scores from now on," Ling said sweetly.
By dinnertime, Mom had completely forgotten her bad temper. She gave Ling the eggs from the fried rice, "An extra session every day seems to suit you," she was thinking aloud. "Has Mr. Zhang invited anyone else to join the group?"
Ling shook her head then, after a pause, nodded, "Hmmmm, yes, Juan too."
"It doesn't seem to have done her a lot of good, she only got 80% on the last test, which is what she had before."
Ling couldn't think of anything to say, so she bent over in her bowl and stuffed her mouth full of rice.
Three days passed and there was another math test. Ling's score was 94%. A bit lower than last time, but nothing to worry about. Mom dared to believe that her daughter's math grades really had improved.
The silkworms in the shoebox were coming along in leaps and bounds. They were much longer and their bodies had changed from a velvety white to a translucent yellow. When they breathed, you could see the fluid pumping up and down in their bellies. It was fascinating. They weren't the picky little things they used to be. Now, whenever Ling gave them fresh mulberry leaves, they munched on them ravenously. They scuttled around looking for anything to eat, their matchstick-spotted heads bobbing up and down. Their jaws made a pattering sound as they munched, and the mulberry leaves would disappear as if by magic. Then they seemed to get a little shorter, and Mom said knowledgeably, "They're about to spin their cocoons."
Ling went looking for twigs and laid them out in the bottom of the box in a crisscross pattern. One of the silkworms stuck its head out and went exploring, then climbing. Ling watched nervously. It climbed up halfway then changed its mind and came back down. It took a few more mouthfuls of mulberry leaves, then tentatively climbed up a twig in another corner. Ling tried to encourage it and save it some trouble by picking it up and putting it higher up. The silkworm didn't seem to appreciate this at all, stubbornly climbing back down, and then refusing to move.
"Leave it alone. It'll choose its own home," said Mom.
Ling was annoyed at the silkworm's ingratitude. It must be really dumb. Not like a dog. A dog would wag its tail happily if its owner was that nice to it. "I'd really like a dog," she said sadly.
Mom looked away and pretended not to hear. It's hard enough work raising a kid, she thought, without adding a dog as well. That was only for people who had lots of free time.
Next day when she woke up, the first thing Ling did was go look at the silkworms. There were two thin cocoons already resting on a twig, one pure white and the other light yellow. Through the thin strands of silk, you could see the silkworms curled up inside the cocoons. Their bodies were getting smaller, and their mouths spat out silk, which they wrapped around the inside of the cocoon to thicken it.
Ling ran into Mom and Dad's room. "I want to raise silkworms when I grow up!"
"Why not?" said Dad, pulling his sweatshirt over his head. "I'll support you whatever you do."
"Mom?"
"So long as you make a success of it," said Mom.
"I'll start with planting mulberry trees. I'll have a huge orchard planted with mulberry trees with colored leaves. They'll be gold, and pink, and sky-blue, mauve, white, and apple green... My silkworms will weigh at least half a pound each, and eat five kilograms of mulberry leaves in one sitting, and make a cocoon in ten days. They'll make the same color cocoons as the leaves they eat. And if they eat a mix of leaves, their cocoons will be a fantastic mixture of colors. I'll reel the silk from the cocoons m my workshop, and weave it into cloth. And listen to this, this is my dream. I'm going to be the greatest fashion designer in the world, and all my designs will be made of my own silk, so no one can compete with me. I'll have the best models, and they'll be falling over themselves to work for me. Every year before the Oscars, I'll be incredibly busy, we'll be flooded with commissions for dresses. I'll have to give my secretary a bonus because she complains that she's going blind with dealing with all the commissions. I'll have a private plane parked outside my office, waiting to take off and deliver the dresses to the stars when they're ready. The stars'll pay for everything, of course!" Ling could see it all in her mind's eye.
"And you'll make a lot of money?" asked Mom.
Ling looked anxious, "Well, yes, the bills just come rolling in without me trying. Then my secretary comes and complains that there's too much cash, where are we going to store it? 'My office isn't big enough. Maybe we should throw it down from the balcony', she says."
Mom looked serious. "You shouldn't store cash in your office. You should get a van and a guard to take your money to the bank."
'What if they don't have room for all that money either?"
''Easy, divide it between several banks, one van load to each bank."
Ling thought for a moment. "Too much trouble. I'll donate it all to the Hope Project non-profit."
"Good idea. That way, people won't be jealous of your success."
Dad had had enough by then. "We haven't even had breakfast yet! Ling, go buy us some fried breadsticks!"
"Really, Dad! You're so unromantic! How can you think of breadsticks at a time like this? I’m disappointed in you!"
"And you're too romantic!" retorted Dad. "We don't want you dreaming so much you make mistakes in your revision work."
"I won't," said Ling firmly.
Ling went downstairs to buy their breakfast, and Mom said to him, "Don't you think it's weird the way Ling's math grades have improved so quickly. Her scores have shot up!"
After a moment's consideration, Dad admitted that it was a bit strange. But he was willing to see it as the natural reward for her efforts. She'd been so behind these past few years, she was allowed to amaze them once in a while.
"After all, we know she has a good brain in her head. The reason she did badly before, it was because she messed around and didn't concentrate. Girls are like that. They grow up all of a sudden. So stop worrying!" 
Mom wasn't as optimistic as Dad. Being a mom was stressful. She worried if Ling's grades were bad, and she worried if they were good, in case she was cheating. She decided to wait for a day or two, then go and ask Mr. Zhang how Ling was getting on.
Mrs. Xing somehow or another got copies of old Foreign Languages School entrance exams, and gave them out to the students at the coaching group at Ming's house. Ling finished hers and danced home to tell Mom she'd scored the highest: 82%.
"Only 82%?!"
"It was SO difficult!" Ling protested. "You have no idea how hard it was. If you don't believe me, try this one: 'Write down ten idioms with the word "one" in.' You can't just make them up, they have to be literary."
Mom started, ticking them off on her fingers, "Kill two birds with one stone," "in one ear and out the other," "all in one piece," "one good turn deserves another," "one-hit wonder", "one in a million," "one man's meat is another man's poison," "one person's trash is another person's measure..."
She suddenly ran out of steam. There must be hundreds of them, but she couldn't think of any more. Her brain felt like it had seized up. "What's wrong? Are you stuck?" Ling grinned, very cocky.
Mom managed one more, "One man's ceiling is another man's floor." But Ling cried, "That's the third with the same pattern. You lose points!"
"What about you? How many different ones do you know?"
"Take care of number one," "in one fell swoop," Ling shot back.
Mom had to smile. She must be getting old. Her responses were nowhere near as quick as Ling's. She had to admit that getting a high score on these tests was no easy feat. First, you had to be able to do it, then you had to do it very quickly, without missing out any questions. The tiniest mistake, and you'd miss out on that longed-for perfect score.
It's unscientific to require children always to get 100%, she thought.
One afternoon, she was in a meeting at the office with Mrs. Yu, who was droning on about articles for the next issue, page layouts, advertisements, and so on. It was six o'clock and they still weren't done. Mom was in a hurry, "I have to go. My daughter doesn't have a key. She can't get into the apartment after school."
But Mrs. Yu wasn't letting her go, "We still have stuff to discuss. The front cover photograph..."
"Use one of your own," Mom said grumpily.
As she left, she heard Mrs. Yu say, "Really, do you think Mrs. Zhao's going through the change? Why's she always in such a bad mood nowadays?"
Mom couldn't be bothered to go back and argue. She hurried out to the bicycle shed and retrieved her bike. Then she pedaled home as fast as she could. She couldn't afford to be late. Ling need her dinner, after which she always had a mountain of homework: English grammar work; a synopsis of a story, plus word questions; a math test; sometimes even an essay to write, that was even worse. Ling had to fight to keep her eyes open by the end of it. She felt like she needed matchsticks to prop them open. Mom had some eye drops ready for her when her eyes really needed reviving.
It was past six o'clock, and the rush hour was over. Mom was almost home when she spotted Ling's classmate Juan standing on the street carrying a large backpack. She was craning her neck to look at something above her. What was the girl doing? Mom rode by and then realized there was a greenish-yellow caterpillar dangling from a thin filament, which swayed as the caterpillar made its way slowly towards the ground.
Mom jumped off the bike, "Don't touch it. Caterpillars can give you a nasty sting."
Juan turned to look at her. "Hello, Mrs. Zhao. I know they sting, I was just looking at it so I could write it up in my observation diary. Today, the teacher read out Ling's essay on silkworms in class. It was really good.'
Mom was delighted and proud, like any mom would be. Suddenly she remembered that Ling said Juan was in an extra math class with her. "Did Ling go home?" she asked.
"Yes, ages ago. I'm late because I was on classroom duty."
"So Mr. Zhang's not giving you and Ling extra classes every day?" she asked, surprised.
"Mr. Zhang? No, he's never given us extra classes." Juan was even more surprised.
Damn it, this is really bad. So Ling hasn't been staying in the school after class every day...Mom turned her bike around and pedaled to the school.
It was 6:30 by now, and the sports field and the playground were deserted.
The setting sun shone on the school building windows, turning them all to gold. She rushed in, passing the display board the school principal had made, which currently showed a terrifying message, "Countdown - 36 days." She took the stairs two at a time. First floor, second floor, third floor. There was not a soul to be seen, until she arrived at the fourth floor, where sixth grade students were doing homework in two of the classrooms. A couple of teachers sat unmoving at their desks at the front of the class, waiting for the students to finish and hand their work in for checking, after which they could go, providing they had done well enough.
Ling looked through the windows but there was no sign of Ling or her classmates.
One of the teachers caught sight of her, and came out, "Can I help?"
"Have you seen the math teacher Mr. Zhang?" asked Mom.
"He'll have gone home," said the teacher with a smile. "His wife's about to have a baby so he always leaves on time."
Mom went slowly downstairs. She felt drained with worry. Where was Ling going after school every day? Why would she be lying? It must be something bad. The more she thought about it, the more scared she felt. She had to get home.
Dad was already there, rinsing the rice before putting it on to cook. Ling stood beside him at the sink, talking nineteen to the dozen. She still had her backpack on so she must have only just arrived. They looked very happy together.
"Ling, come here!" Mom commanded, as soon as she was through the door.
Dad and Ling both poked their heads out of the kitchen. They looked surprised. Mom looked so serious that Ling didn't argue. She came out slowly, "Is something the matter?"
Mom fired her questions, "What time did you leave school today? Did you come home immediately? Are you just going somewhere to play around? Where to?" She looked over Ling's shoulder and saw that Dad had followed her out of the kitchen. Mom's fury mounted. "Why don't you take better care of your daughter? Why don't you ask her what she's been doing after school every day?"
"Doing? What do you mean? Isn't she having extra classes?"
"Ling, is the teacher giving you extra classes or not?" Mom demanded.
Ling looked at her parents stubbornly, "Yes, my teacher is giving me extra classes!" 
"When I went to the school today, I was told Mr. Zhang had gone home. I ran into Juan, and she said she's never had extra classes. What's your explanation?"
Ling looked down and said nothing. Mom looked really unhappy, "If you really want to play, you can tell me. I'm not absolutely forbidding you from having some time to yourself. But you can't keep lying."
Ling interrupted. "I'm not lying! Really! If I'm not doing extra classes, how did my math get better?"
Dad backed her up, "Right, we can't get around that fact."
"That doesn't mean there isn't something else going on," said Mom, glaring at Dad. Why wasn't he supporting her in her struggle to get Ling educated?
Ling was really upset, "Mom, why don't you believe me? You know what? You always thought I was bad, and nothing's gonna change your mind, no matter how good my grades are now!" Her eyes reddened. For a moment, Mom struggled with herself. Should she believe her or not?
"But why won't you tell me the truth? I only want to know where you go after school!"
"It's my secret, Mom! Please let me keep one secret? You grownups have your secrets. Why can't I have one? I promise you I haven't done anything bad."
Dad smiled, and played peacemaker, "Fine, fine, your mother and I agree. You have the right to one secret. When the time is right, you'll tell your mom, won't you, Ling?"
"I promise you I will," said Ling. 
