# Supplementary material for: Exploring translator’s style in children’s literature: A case study of Nicky Harman’s English translations of Huang Beijia’s two works
Source: PLoS One. 2026 Jun 2;21(6):e0350245. doi: 10.1371/journal.pone.0350245 (PMC13229296; doi:10.1371/journal.pone.0350245)
Supplement: S7 File — (ZIP) [file pone.0350245.s010.zip › data/original data/I Want to Be Good (translated English text)/Chapter 24 Mom Plays Detective.txt]

Chapter 24 Mom Plays Detective
All the silkworms spun their cocoons, one light yellow, one gold color, one saffron yellow, and one was pure white. They came in different shapes: perfect ovals, or bigger at each end with a thin waist (like a peanut), or egg-shaped, with one end more pointed than the other. The cocoons had a hard shell, and if you shook one, you could hear a rattle inside, which Mom told Ling was the chrysalis. The chrysalis could be deep-fried and eaten, and they were very nutritious. In some places, you could get them in restaurants.
"But they're living creatures, how cruel!" Ling burst out.
Ling put the cocoons in a plastic bag and put the bag into her backpack. "What are you doing?" asked Mom. "Showing them to someone," said Ling.
''Whatever you do, don't take them out in class, or the teacher might confiscate them," warned Mom. "You think I have no self-control?" said Ling confidently. Mom smiled and thought, It would be a wonder if you did.
That day, Mom got a phone call at work. It was her friend Xinlan, to say that students could bypass the Foreign Languages Middle School entrance exam if parents were prepared to pay a fee of 40,000 yuan and enroll privately. Quite a few parents had already paid up. Were they going to buy a place for Ling?"
"40,000?" Mom gulped in astonishment. "But it was 25,000 last year!"
"Last year was last year," said Xinlan with a laugh. "There's been inflation since then!"
25,000 was bad enough, thought Mom, but 40,000 was horrific. And after middle school, there was high school, then university, and they all had to be paid for too. At this rate, she and Dad were going to be working their fingers to the bone for Ling's education.
"No," said Mom. "She can get a place by taking the entrance exam or not at all. Too bad if she doesn't make it."
"Aiya!" exclaimed Xinlan. "A few days ago you were swearing that by hook or by crook..."
"That was a few days ago. I don't have ambitions for her anymore. We have to be realistic."
Mrs. Yu overheard Mom and said approvingly, "Quite right too. Why keep banging your head against a stone wall? Don't children go to ordinary middle schools?"
"It's human nature to aim high," said Mom with a despondent sigh.
That evening after work, Mom had some shopping to do in the market before she went home. She was just haggling over the price of a piece of fish when, out of the corner of her eye, she glimpsed a chubby girl skipping happily past. "Ling!" she called quickly.
Ling was startled. She was weighed down by her backpack and she had the bag of cocoons in her hand. She hadn't expected to see her mother here, and she looked embarrassed.
"What are you doing here? You should be home doing your homework," said Mom.
Ling opened her mouth to speak, but whatever it was she was going to say, Mom cut her off sternly, "And don't even think of telling me you're having extra classes, unless your teacher's moved into the market!"
Ling forced a smile. "I never said my teacher lived here! My classmates... we have a self-study group..." Suddenly her eyes widened and she pointed over Mom's shoulder, "Mom, look! There's a truck full of tomatoes!"
Mom turned to look. A delivery of tomatoes had arrived and a huge crowd had gathered as they were unloaded. They would be much cheaper than tomatoes sold by the farmers, because they were supplied by the local government. It was Mom's lucky day.
She went to join the queuing shoppers, before remembering Ling, but when she turned back, the crafty girl had disappeared, as swiftly as a snake shedding its skin. Mom was half-annoyed, half-amused.
Mom finished her shopping and went home. She had almost finished sorting and washing them before Ling turned up. Ling was quite prepared for Mom to be furious, so she was holding a scrap of paper on which she had written in big letter "Keep your promise!" She put the paper on the end of a stick and held it in front of her as Mom opened the door, almost hitting her mother in the face.
"So you're afraid I'll ask where you went after school. Well, I'm not going to," Mom said grumpily.
Ling dropped the stick and the paper and snuck through the door. She didn't dare say she was hungry, let alone go to the kitchen to see what was cooking. She pipped into her bedroom, opened her backpack, and sat down to do her homework.
Mom watched her go by. She was a sensible girl, she thought, and she wished she could say something. But she couldn't think of anything to say, so she stood gloomily in the kitchen, and did the cooking.
Mom and Ling didn't say much to each other during dinner either. They were each busy with their own thoughts. Ling was praying that Mom wouldn't force her to tell her secret. She couldn't break her promise to Grandma Sun. Mom was racking her brains as to how to get to the bottom of this business. Where was Ling going after school? If she was just dawdling home and starting her homework late, it wouldn't matter so much. But what if she was being exploited by a bad man? Mom would never forgive herself if she let that happen. After all, Ling was twelve now, and growing into an attractive young woman.
Dad was oblivious to the heavy silence at the dinner table. Something extraordinary had happened in his department today, he told them. One of the graduate students had been arrested. He'd apparently gone into a store and stolen a computer, and then attacked the man who challenged him.
"There's a lesson here!" Dad looked at Ling. "This graduate student always had excellent grades, he was the very best in his cohort when he started in our department! And then he went and did something like that! Apparently his mother fainted when she heard the news. What a blow that must have been to her, after all she'd done to raise her son. Now he's hurt himself, and he's hurt his family too. It all goes to show that grades are not the most important thing. The most important thing is growing into a decent human being."
Mom went pale as she listened. She was getting more and more worried. It was no good, she couldn't keep her promise to Ling, she needed to find out what this secret was. She snuck a glance at her daughter, just at the very minute that Ling snuck a look at her. Their eyes met, but they both looked away, pretending nothing had happened.
The next day Mom left work before five o'clock and, instead of going shopping, pedaled straight to the New China Elementary School. There she hid among some grandpas and grandmas who were waiting under a tree to collect the younger children.
One old woman was getting bored and began to chat to her. "Is your kid in first or second grade?" She asked. Then, "Can't their granny or grandpa come and pick them up?"
Mom just grunted, but the old woman carried on the conversation by herself, "They come home so late nowadays, they have too much homework to do..." and so on.
Crowds of students had come out of the school and were standing inside the gate. They were the youngest children. They lined up obediently, were escorted across the road, and waved goodbye to the supervisor. The old woman collected her grandson and gave him a sausage. Then she took his other hand and they went off home.
Half an hour later, the middle years came out. They were more rowdy, still full of energy, and bouncing and hopping as if they had springs in their shoes. They chattered loudly among themselves about stuff that had happened during the day, and aimed kicks at stones in the road as if they were footballs. The teacher supervising them was exhausted from teaching all day, and mostly ignored them, apart from making sure they didn't dart into the road.
It wasn't until after six o'clock that the sixth graders began to leave. They came out of the school in dribs and drabs, because they had been doing self-study, and could go when they finished. The fastest left first, the slower ones followed after. The school entrance was like a great concrete maw, spitting them out two by two.
Mom hid behind the trunk of the parasol tree so that Ling wouldn't see her. The class monitor Mei came out first, then Yaru, then the boy that Ling was always so annoyed with, Zhiwei. Then she saw the stocky little figure of her daughter, hand in hand with her BFF Xiaoli. Well, that was good, thought Mom. Ling had finished quite early.
Outside the gate, the two went their separate ways, one to the left, the other to the right. Ling, now on her own, was walking fast, as if she was on her way to an important appointment, and anxious not to be late. Mom followed her, pushing her bike on the other side of the road.
Ling went down an alley next to the market, stopping only to buy a Japanese manga comic. She looked like she knew exactly where she was going - she turned into another alley, walked about twenty meters further, then stopped at an old iron gate and pressed the doorbell. Mom stood watching at the top of the alley, peering out from behind a tarp-covered newsstand. She kept her eyes fixed on the gate.
A moment later, the gate opened. She couldn't see who it was, but they must have said something to Ling because her chubby face looked up with a big grin, and she almost skipped inside.
Mom was frantic. From where she was standing, she had only been able to see Ling. Who'd opened the door, was it a man or a woman, young or old? She had no idea. Mom decided she had to find out what was going on. She no longer cared whether Ling spotted her or not. She propped her bike against the newsstand with a, "Would you mind watching this?" and ran into the alley. The newsstand customers saw a forty-year-old woman racing down the alley as if she was running away from a fire. What was going on? Had someone stolen her wallet? they wondered. A bunch of Good Samaritans didn't bother asking any questions, they took off running after her to help catch the thief. Mom had to stop and tell them, "There's nothing wrong. I'm just going for a run." That stopped them, but they looked cheated and disappointed.
Thanks to the hold-up, Mom was only just in time to see Ling helping someone up the steps and in through the door of a small house. The someone was a gray-haired old woman, Mom saw to her surprise. She was walking stiffly, with Ling on one side and a stick in the other hand.
Mom had only seen the woman's back view, but she seemed very familiar. Who was she? How had Ling found her? She was obviously whiling away the time with her every afternoon and, as a result, she was not only not falling behind on her math, she was actually improving! This was getting more peculiar by the minute...
Mom went back to the newsstand to get her bike. The man held out his hand, "Twenty cents."
''Twenty cents?" Mom repeated, puzzled.
"I watched your bike for you, you owe me twenty cents for that!" the man wheedled. Mom couldn't be bothered to argue - she had more important things on her mind - so she got out two coins and tossed them down. Then she pushed her bike away. A little way along, she suddenly remembered where she had seen that figure. Good heavens, it must be Sun Shuyun! she thought. She was an eminent teacher, so famous that she'd been one of the guests at her magazine's International Women's Day event last year on March 8th. Mrs. Yu had driven her there and back in her car. The rumor was that Sun Shuyun had been left a legacy by someone, so perhaps that was why she was living in that pretty house. Good heavens! she thought again. I don't know why I didn't recognize her straightaway.
Mom was so excited that she walked all the way home, forgetting to ride her bike. At the entrance to their building, she bumped into Dad, who had arrived just ahead of her. Mom stammered in excitement, ''Incredible! It's incredible...!"
"What's incredible?" Dad asked anxiously.
Mom told Dad the whole story, right there on the doorstep. Dad sighed with relief, "Well, that's all right then. But next time something like this happens, calm yourself down before you tell me. You're lucky I don't have a heart condition."
"You want me to calm down?" asked Mom, surprised. "This is your daughter we're talking about!"
"The main thing is, she hasn't been abducted, so you can stop worrying," Dad said placidly, and Mom couldn't argue with that. She followed him upstairs, still panting with excitement, and told him all about Mrs. Sun. She was an extraordinary teacher, famous throughout China. Mom had heard of Mrs. Sun when she was in elementary school. Mrs. Sun had invented a math teaching method. Mom didn't remember the exact name but it got excellent results.
"So, you see, the person who's giving Ling extra classes every day is Mrs. Sun. Mrs. Sun! Can you imagine?"
Dad was getting his key out to open their apartment door. "It is a bit strange," he conceded. "Maybe one of her grandchildren is in Ling's class, maybe they're friends, could that be why she's helping Ling?"
"I have to get to the bottom of this," said Mom.
"No," said Dad firmly. "You promised Ling you wouldn't ask. It's her secret. We have to respect that."
But Mom couldn't stop herself. When Ling came home, she fussed around her, asking if Ling would like something to eat or drink, and if she was tired? Ling was alarmed by all the questions. She went to Dad and asked, "Is Mom on new meds? Did she take too much of them?"
''Don't talk nonsense!" said Dad sternly. "Mom's fine. Why would she be on meds?"
But Ling was in earnest. " I know if you take the wrong dose of some meds, you can hallucinate, it makes you act weird."
Dad burst out laughing, which made Ling think he was going mad too.
That evening, as Ling was doing her homework, Mom sat down beside her and began probing gently, "Do you feel you're thinking more systematically?"
"Yes."
"So you don't make so many calculation mistakes?" Ling nodded.
"When you're doing a difficult question, is there a voice in your head reminding you how to do it?"
Ling frowned and looked at Mom. "What do you mean?" she said warily.
Mom smiled, ''Nothing. What I mean is... I hope you appreciate...not all children have this..."
"Mom!" Ling said sternly. Mom knew that if she carried on talking, she'd say the words "Mrs. Sun" so she hurriedly exited Ling's room.
Mom felt quite emotional when she thought about Mrs. Sun helping Ling. And Ling was so lucky to have a teacher like that to help her before her exams. Ling's grades had improved so dramatically that they owed an enormous debt of gratitude to Mrs. Sun. How could they repay her? Mom was someone who always wanted to act honorably and decently, and she lost several nights' sleep over this.
She talked it over with Dad. She wanted to call on Mrs. Sun and express her gratitude. Dad thought this was a very bad idea. Mrs. Sun was obviously keen to keep quiet about it. Mom disagreed, "But I already know. So if I don't go and say thank you, I'm being ungrateful."
Mom insisted on going.
She couldn't go empty-handed. She needed to take her a gift, one that wasn't tacky. Mom gave the gift a lot of thought. Finally, after considering, and rejecting, some health tonics, and a terracotta tea set, she chose a large-print edition of The Complete Works of Louis Cha. Elderly people didn't have much to do. Louis Cha's kungfu novels were a good choice.
Mom rang the bell at the iron gate at three o'clock, having chosen that time because she didn't want to bump into Ling. Mrs. Sun opened the door, leaning on her walking stick, and thought Mom was a doctor from the local health clinic doing health checks on the elderly. "I'm in very good health," she insisted. "I don't need a health check."
Mom smiled, "I'm not a doctor. I'm Ling's mom."
Mrs. Sun's eyes narrowed and she did not look pleased. "Did Ling tell you about the classes?"
Mom had to confess that she had followed Ling.
Mrs. Sun was quiet for a moment. Then she said, "We had an agreement. If anyone else found out, the classes would stop. You'd better tell Ling not to come back."
Mom was so shocked, she felt chilled all over. "But why? Why?" she asked.
"No reason. I like spending my time with children, but 1 don't like adults sticking their noses in."
"Then I'll go away right now. Pretend I don't know anything about it."
"But you do know," Mrs. Sun said stubbornly. "You've ruined our game. If we carry on, it won't mean anything."
"But Ling's scores were just starting to improve..."
Mrs. Sun waved dismissively. "You're wrong. It's nothing to do with anything I've done. I only helped her have more self-confidence, so she realized she could do things well. She does her homework. I sit next to her and watch. That's all."
"She trusts you..."
"She trusts you too, doesn't she?" Mrs. Sun smiled faintly. "She's a cute kid. She really wants to be good. It's too bad our game has to stop."
"Couldn't you...？"
"No. I can't. I've never gone back on my word." Mom looked at the old woman's stubborn expression. She was filled with remorse.
Mrs. Sun wouldn't let Mom give her The Works of Louis Cha. She said she'd borrow it, and when she'd finished it, she'd get Ling to collect it. "This set cost a lot, I'm not worth it," she said to Mom.
That evening when Ling arrived, Grandma Sun refused to let her in. She made one concession: Ling could come once a week to help her in the garden. Ling went home so angry that she went on hunger strike. It was too bad she only kept it up for two hours. Mom was so contrite that the soft-hearted Ling couldn't help but forgive her. The good thing was that her math scores continued to improve steadily. Soon she was in the top ten in the class. Perhaps her weekly visits were spurring her on. She liked Grandma Sun so much, she didn't want to let her down. 
