# Supplementary material for: Exploring translator’s style in children’s literature: A case study of Nicky Harman’s English translations of Huang Beijia’s two works
Source: PLoS One. 2026 Jun 2;21(6):e0350245. doi: 10.1371/journal.pone.0350245 (PMC13229296; doi:10.1371/journal.pone.0350245)
Supplement: S7 File — (ZIP) [file pone.0350245.s010.zip › data/original data/I Want to Be Good (translated English text)/Chapter 25 Their Last Children’s Day.txt]

Chapter 25 Their Last Children's Day
On May 31st at five o'clock in the afternoon, Mrs. Xing collected in their last test. It was on classical Chinese poetry: She stacked everyone's papers neatly in one pile on her desk, and put them all in a blue nylon bag. The classroom hummed with voices, as if it was full of bees buzzing around flowers in the springtime. Some of the kids got up to return borrowed erasers or pencils. Others stretched their arms and legs and took deep breaths. The most industrious students, like Mei, sat and flipped through their Chinese textbook, checking whether they'd got the right answers, or whether they'd made spelling mistakes.
Ling wasn't wasting any time either. She started on her math homework, not because she'd suddenly become very industrious, but because she wanted to watch the American TV sitcom "Growing Pains" that evening. Mom insisted that Ling had seen it in her last year at kindergarten, but Ling didn't remember it at all, so just now she was glued to it every night. The show was on from eight till eight thirty. Ling would pretend to be tired, come into the living room and say, "I finished all of my homework. Can I take a break before I do the tasks you set for me?" Mom couldn't very well object to that, and even if she did, Dad would back Ling up, and the two of them would beg Mom. And that was two against one.
Hai jogged Ling's arm. "What's the big rush? It's not worth it. Your mom will keep you studying all evening, school homework, and extra stuff. Take it easy."
Ling was annoyed. She held homework notebook in front of Hai. "Thanks for jogging my arm! Now look what's happened, see that line of ink? I'll have to write it out all over again."
Hai tried to hide his smirk by covering his mouth.
Mrs. Xing tapped on her desk with a chalk eraser to call them to order. "Children, children! Please be quiet and listen! I have something important to say."
Maybe it was the word "important" but the classroom quickly settled down, all except Pang, who was still talking to Lin behind him, until Mei reached out and poked him. Pang faced front again, and realized that several dozen pairs of eyes were on him. He hurriedly sat up properly.
Mrs. Xing pointed at each of the students in turn, "Does anyone remember what day it is tomorrow?"
They looked at each other. They were all clueless.
Mrs. Xing's eyes widened in surprise, "I can't believe it! It's your favorite day! June 1st, remember? It's Children's Day. Surely you haven't forgotten your favorite holiday?" There were rowdy cheers, foot-stomping, and applause at her words.
Not surprising we forgot, thought Ling. We've had nothing but tests and mock exams, every single day.
"I didn't forget," Hai whispered to her. "But I was too embarrassed to say anything. I thought she'd yell at me for wanting to mess around."
Ling looked at him scornfully, "A bit late in the day to say that now!"
Mrs. Xing clapped her hands, "Silence!" After a pause, she went on, "This time next year you'll all be in middle school, and they don't get the day off for Children's Day. So this is the very last Children's Day holiday you'll have."
She sounded quite regretful, and pressed her lips together. The children sat quite still. They seemed struck by the gravity of the occasion too. Juan's eyes reddened. Pang's mouth dropped open, as if he didn't quite know how to react.
Mrs. Xing went on, "Tomorrow you say goodbye to your childhood. Let's make it a special day, one you won't ever forget."
A loud voice interrupted her. "Can we have another party, Mrs. Xing?" It was Zhiwei.
There were protests. "There's not enough time!" "It's almost six, the shops are almost shut!" "There's no time to put on a show!"
Hai muttered, "Right. We have English and math homework tonight. I won't be finished before ten."
Ling stood up, "It doesn't have to be a party. We can have a class get-together, we can talk about our hopes and ambitions. Maybe it'll come in useful for our essays."
"Very good idea, Ling," said Mrs. Xing. "And maybe we can take some photos and make up an album. So when you have class reunions, when you're older, you can look at them together, and remember your last Children's Day. That would be special."
Zhiwei's hand shot up, "I'll bring a camera! We have two cameras at home, and I can take pictures!"
Mrs. Xing nodded, "Good. Zhiwei, please bring a camera."
As soon as Ling got home, she ran into Mom's room and started rummaging through the wardrobe. She pulled out all her clothes, and threw them on the bed in a heap.
Mom heard the commotion and followed her in. "Good heavens!" she cried in alarm, and grabbed hold of Ling's arm. '"Whatever are you doing? You've turned the room upside down! It looks like a burglar broke in."
"Where's my pink dress?"
"Which one?"
"The one with the lace collar."
"Oh, that one! I'd have to look for it, I don't know where I put it. But you can't wear that dress now. You'll be bursting out of it." But Ling was stubborn, "But I have to. It's for tomorrow. I need it."
Mom looked at Ling in astonishment. What was up with her? She'd never bothered about getting dressed up nicely before. Then it dawned on her, "Oh, of course, tomorrow's Children's Day"
Mom pulled everything out of the wardrobe and finally found the dress, right down at the bottom, and very wrinkled. She got out the ironing board. "Come and try it on," she called.
Ling put it on, but it was way too small, and wouldn't zip up at the back. "See? I told you so," said Mom. Ling bit her lip and struggled to hold back the tears. She held on to the dress. "But I need it for tomorrow."
Mom could understand how her daughter felt. She set about letting the dress out at the back. Then, she concealed the alterations by sewing a white scarf of her own into the collar and tying it in a loose bow at the front. The corners of the scarf hung down at the back and covered up the zipper perfectly. Ling looked at herself in the mirror. She was delighted.
The next day, Ling and her classmates were all in their best clothes: the girls in dresses, and the boys in shorts and shirts with jackets on top. They all wore their red Young Pioneer scarves knotted neatly at their necks. Even Mrs. Xing, who never bothered about what she wore, was in a smart new jacket and skirt. She was wearing makeup too, which made her look younger. 
Mrs. Xing had asked the arts teacher to do some calligraphy for them, and the words, "Your Last Children's Day" were written in blue chalk on the blackboard. The vigorous strokes seemed to hint at great changes to come.
Mrs. Xing smiled, "Today you can talk about whatever you like. We're all friends here. Tell us what you most want. And be honest, you don't need to make heroic declarations like you're on stage."
Suddenly Lin, who had never raised his hand in class before, stood up. "I want to say what I most want. But please say I won't get punished for it?" he said, going red in the face.
They all laughed, and even Mrs. Xing struggled to suppress a smile. She sounded very earnest as she said, "You won't. I already said, today we're all friends, and friends can tell each other anything."
Lin was becoming agitated. He opened his mouth to speak, but for a moment no sound came out. He held his breath for so long that he began to go purple in the face. Then just as everyone was starting to worry, he burst out, "I want to invent a remote control so the students can control the principal and the teachers." Then he added, "Only the principal and teachers. No one else." 
His classmates were aghast. His words had genuinely shocked them. There was complete silence. Hai bared his teeth in a grin, but it sort of froze, so you couldn't tell if it was a grimace or a smile. Ling didn't smile, she started to tremble, and her palms began to sweat.
Mrs. Xing was the first to pull herself together. "Why do you think that?" she asked pleasantly. "Do you hate school?"
Lin nodded. "I'm completely controlled by the teachers and principal. I have to get up every day at six o'clock, when my mom and dad are still sound asleep. I'm always doing homework, even on Sundays. And my dad gets a tutor to teach me math, English, and Chinese on Sundays too. If I ever try and play video games, my mom yells, 'No games! You failed all your tests!' But I can't pass exams. My classmates are all much smarter than me, I hate people with good grades."
He looked at Mei and Yaru, and the two girls looked down at their desks.
"Well, at least he's got it off his chest," Hai whispered with approval.
Ling looked at Hai, and Hai looked back challengingly.
"Don't interrupt," Ling hissed into his ear. Lin was still talking, "Once I had a dream that I invented a magic remote that made the principal and the teachers do what the students told them."
Juan recoiled. "What the..." she whispered.
"When I woke up, I thought, how amazing. If there was going to be an exam, we'd press the remote, and the teachers would take us on field trips instead. We'd go camping, and play war games. If we had too much homework, we could press it and they'd have to do the homework themselves. We would only control school, I promise!"
"But what about our parents?" Hai suddenly asked.
Lin was stopped in his tracks for a moment. Then he said, "I suppose they'd have to be controlled too."
Some of the boys started whistling and stomping their feet and waving their arms. "Do you all like Lin's idea?" asked Mrs. Xing.
"Yes!"
"Who's in favor? Raise your hands."
Most of the boys put their hands up. Xiaoli hesitated a moment, and her hand began to creep up. She looked two rows behind her at Ling for guidance. Ling gave her a thumbs up.
Mrs. Xing sighed heavily. "I feel bad that so many of you don't like tests and homework. I feel like I've failed you."
Hai couldn't help interrupting this time, "We're not blaming you. You're only doing what the principal told you."
"And who told the principal?" Zhiwei was on his high horse again.
Mrs. Xing waved his comment away. "This is too big and too serious a question for today. Who else would like to speak?"
Pang slowly got to his feet. "I don't think the same as Lin," he said, "I don't want to control the school, that would be too difficult. But if I ever met a fairy godmother and she granted me a wish, I'd say I wanted money, tons and tons of it."
All the girls laughed. Ming laughed so hard she collapsed on her desk and nearly knocked it over.
Pang's best buddy, Gang, looked reproachfully at the girls, "What's so funny? Don't you want money too?"
"It's not that," said Ming, struggling to get the words out between hiccups of laughter. "It's that Pang couldn't possibly be a rich man. I mean he scuffs his feet and he's always eating in class!"
At this, the boys started sniggering too. It was true that poor Pang didn't fit the image of the suave and elegant Mr. Megabucks they all saw on TV every night.
"You just wait!" Gang was still furiously defending his buddy. "One of these days, you'll see. Pang'll be rolling in money. Eat your hearts out then, girls!"
Pang joined in, "When I get rich, the only thing I'm gonna do is build a special school."
"Good," said Mrs. Xing approvingly. ''Education has made China great. Everyone should contribute to the Hope Project."
But Pang shook his head, "My school won't be a non-profit. It'll be for adults. They'll have to go to classes, and do homework, and take exams, and they'll be super, super hard and they won't be allowed to leave until they pass."
Now the whole class rocked with laughter, clutching their bellies, and wiping tears from their eyes.
Pang suddenly looked around him, "Did I say something wrong? Some of you like coming to school, don't you? So why shouldn't grownups enjoy it too?"
"Adults have already been to school," said Yaru, and Mei echoed her, "Of course they have, otherwise where would they get their knowledge from?"
Ling stood up, "I have a good idea. I want to invent a 'time machine', one that really works. You flip the switch to the left and you get old. Then you can retire and stay home raising birds, growing flowers, reading novels, and playing poker. No exams, or competition, or fighting your way to the top, or worrying about getting rich. You don't have to even think about it, yon can just relax. If you flip the switch to the right, you go back to being a baby. It's not so bad being a baby or a young kid. Your mom and dad hug and kiss you, you can cry or smile whenever you feel like it. You can spend every day in the zoo, or watching cartoons, or eating chocolate..."
Mrs. Xing smiled. "So who's going to create the wealth that you're enjoying?"
Ling sighed. "I didn't think of that. Maybe we can have a one-off time machine, and just use it once, to avoid these terrible middle school exams, then come back to real time when they've passed by."
Mrs. Xing had stopped smiling and was looking anxious, "Children, I'm so sorry, I thought we could have a relaxing discussion. 1 never thought you were all so stressed out. I don't want to make you sad on this happy day."
Ling said with a smile, "Not a problem. We're used to it."
"Used to what?" Mrs. Xing inquired. 
"Coming to class, doing homework, taking tests, getting yelled at by teachers and parents for bad grades, being cheerful for a few days when we get good grades...that stuff," Ling said nonchalantly.
Mrs. Xing searched for something to say that would give the children a more positive way of seeing their lives, but the words would not come. In the end she didn't say anything. These children had it all worked out. No one was pulling the wool over their eyes. They understood things better than their teacher. She could only hope that as they grew up, they would at least come to realize the value of education, and would look back on their school days with gratitude, and perhaps see the things they had said today as rather naive.
"We'll draw the meeting to a close now," she said with a wave of her hand. "I don't want to keep you from your revision, or the principal and your parents will complain. Let's finish with a photograph. Where's your camera, Zhiwei?"
Zhiwei held up a Japanese-made "point and shoot" camera. "Here it is!"
"Good. Let's go line up outside on the lawn."
They flocked out of the room, and down the stairs from the fourth to the first floor. Every class was celebrating Children's Day with songs and dances. Some of the girls even had makeup on and were prancing around showing off. The local candy factory had supplied pretty packets of snacks to the younger students, and their hands and faces were sticky with pink and white sugar and crumbs, which made them look quite funny. Pang grumbled, "Why didn't they give us sixth graders snacks to try? We're the experts!"
"Never mind," said Zhiwei, tongue-in-cheek. "If you're lucky one day you can get a job in a candy factory, then you can stuff yourself every day."
On the lawn, the sunshine was dazzling. It took time for them to line up as they did in PE classes, in order of height, and soon everyone was sweating. "Hurry up!" Ming urged them.
Zhiwei was acting like a professional photographer, standing in front of the row of students, holding up one finger and saying, '"Everyone look at me! Are you ready?"
"Wait!" Mrs. Xing suddenly called. "Check your camera!"
Zhiwei did as she asked, and looked seriously embarrassed. "What's wrong?" Mrs. Xing asked, anxiously. Zhiwei pulled a face, "I forgot the film."
Some of the students laughed loudly, others yelled at him. No one could hear what anyone else was saying. The sun was scorching overhead. Zhiwei went red from the top of his head all the way down to his neck, but it was hard to tell whether it was from shame or because he was getting sunburnt.
Mrs. Xing didn't hesitate. She pulled a fifty-yuan bill from her pocket and said, "Near the school gate there's a photo store. I want a volunteer. Run as fast as you can and buy two rolls of color film."
"I'll go," Pang volunteered. He took the money and broke into a run. They could hear him flap-flapping as he sped out of the school gate. Either his sandals were too big or he hadn't done them up tight enough.
The neat line of students soon broke up into little groups as they stood around chatting. A few of the girls who wanted to protect their delicate complexion, like Yaru and Ming took refuge in the shade of the single tree on the lawn. It was a rather small specimen and it only provided a small circle of shade. But at least it kept their heads cool.
Hai was bent down gawping at the back of Xiaoli's skirt. Ling marched over to him, "Quit that or I'll report you to Mrs. Xing!"
"But did you see?"
"See what?! There's nothing."
Hai looked worried, "There's a bloodstain, look!"
Ling could see it now. There was a round patch a couple of inches across. Not very noticeable because Xiaoli was wearing a white dress with mauve flowers on it.
"What do you think it is? Maybe she sat on a mouse on the grass and killed it. Or someone stuck a knife in her... but then she would have felt it!" Hai furrowed his brow as he voiced his thoughts, quite the Great Detective.
Ling wasn't going to allow some boy to say bad things about her BFF. She glared angrily at Hai, then went to Xiaoli and whispered to her. Xiaoli touched the back of her skirt, looked at her hand - and cried out in fright. Her fingers were sticky with blood. It looked like five little orange carrots were growing out of her hand.
Mrs. Xing came over, took one look, and said to Xiaoli, "Come with me." She hurried her towards her room, leaving the rest of the students looking at each other in dismay, with no idea what was happening. Ling was very curious. After all, Xiaoli was her BFF. She hesitated for a moment, then tagged dumbly along behind them.
Mrs. Xing looked back at her, "Ling, why are you following us?"
"I'm scared for her. What happened?"
"She got her period,' Mrs. Xing said with a half-smile.
Ling didn't dare ask any more questions. She thought about this mysterious-sounding "period" as they walked along. It wasn't that she hadn't heard of periods. After all, they were almost twelve. But she didn't totally understand either. It was certainly something strange and new.
Mrs. Xing opened the door to her room and went to her chest of drawers. She got out some underpants and a dark-colored skirt. Then she found some sanitary pads too. "Has your mom talked to you about periods?" she asked Xiaoli. Xiaoli shook her head. "Well, she needs to talk to you." Mrs. Xing ripped open the sanitary pad wrapper, and instructed Xiaoli how to use it.
Xiaoli was really scared. Her face was covered in beads of sweat and she was horribly pale. "Quit worrying, all girls go through this, it's normal," Mrs. Xing reassured her. "Put the sanitary towel and the underpants on, and put my skirt on top."
They left the room to give her some privacy. Mrs. Xing shut the door firmly behind them.
Ling stood silently at her teacher's side, breathing in her smell. It was a little like how her mother smelled. This felt like a very solemn moment. Here she was, watching as her friend became a woman. She felt privileged too. She listened to the rustling going on inside the room. "Mrs. Xing, will that happen to me one day?"
Mrs. Xing smiled. She patted her face. "Of course it will."
"Why not now?"
"Because you're not old enough. You're a bit younger than Xiaoli, aren't you?"
When the day came, Ling hoped she'd be with a woman like Mrs. Ling. It absolutely couldn't be a male teacher, that would be terrible. She felt gloomy.
The door opened, and Xiaoli came out shyly. Mrs. Xing's skirt was big for her, and hung loose on her skinny frame. It also made her look rather grownup.
"All done?" Mrs. Xing asked gently. Xiaoli looked at the floor and nodded.
"Let's go back to the lawn then. They should have the film by now."
Ling walked close to Xiaoli, reaching out and took her hand, to show her support for her friend.
Back on the lawn, everything was ready. Mei had line everyone up again, and they were just waiting for Mrs. Xing, Xiaoli and Ling. Ling led Xiaoli to her position. "Just a little mishap," Mrs. Xing announced cheerfully. "All sorted now. Time for the photograph."
Zhiwei was trying to make up for having forgotten the film, and bustled around, trying out different angles, making sure everyone was in the frame. He took a few shots. Then Mei went back upstairs to invite the principal and some of the other teachers to join them for the group photograph. Then Zhiwei took shots of just the boys, then only the girls. There was still plenty of film left, so the children had individual pictures taken with Mrs. Xing, as mementoes. Finally, Ling even posed with her desk buddy Hai. The two stood together smiling, with Ling looking like a big white goose in a pink dress, and Hai craning his neck like a little rooster, sheltering under the goose's wings.
Ling stuck close by Xiaoli while all the photographs were being taken. She kept looking behind her at the seat of her skirt, almost more anxious than Xiaoli was herself. Xiaoli pulled a face and said, "Stop it, you're making all the boys wonder what's going on."
"Fine, fine, I'll just take one last look," said Ling, turning her around.
After the photos, they were allowed some free time to wander around. Xiaoli immediately found herself a quiet corner far from the others. She sat looking lonely and very sad.
Ling went after her. "Are you all right?" she asked anxiously. "Does it hurt? Shall I get you some water?"
Xiaoli flushed scarlet and shouted, "Leave me alone, okay? You're annoying me!"
Ling was scared. Xialoli had never been so mad at her before. Cautiously, she asked, "Does everyone get annoyed when they have their period?"
Xiaoli plunked herself on the younger children's seesaw and glared at Ling. "You don't understand! You're still a kid. You don't understand anything!"
Ling stood next to her, feeling bewildered.
Xiaoli carried on shouting "You don't understand, you don't understand!" Suddenly she burst into tears. Her shoulders convulsed and the tears flowed down her face. "You don't understand, Ling. You really don't understand! Girls who get their period are grownups. That makes me a grownup, but I never wanted to grow up so fast. You get it? I do nothing but study, study, study all day. I've never even played a video game. I don't know what it feels like to have a happy childhood. I've never had a childhood, and suddenly I'm an adult. I don't want it, Ling, do you understand? That's why I'm sad..."
Ling sat next to Xiaoli, stroking her back, feeling so sad she wanted to cry along with her.
And that was how their last Children's Day went. Because of what happened to Xiaoli, it made a big impression on Ling. She would never forget that day.
Dad was home unusually early, and he and Mom were busy doing something in the kitchen. He beamed as Ling came through the door, "Ah, the princess of Children's Day has arrived! Quick, let's get dinner on the table!"
Like magic, the table filled with all Ling's favorite food: roast goose, stewed meat, fried pork ribs, french fries, scallion beef, fried chicken...
"Aren't I supposed to be losing weight?" said Ling in surprise.
"No dieting today," said Dad with a chuckle. "This is your last Children's Day. Let's make it special."
Dad even brought out a bottle of Tsingtao beer, and offered Ling a sip. But Mom snatched the cup away, "Absolutely not. She still has homework."
Actually Ling didn't have any homework. But the beer smelled funny to her, and she asked for some plum juice instead.
After dinner, Mom and Dad gave her presents. From Mom, she got a lockable diary with a dark blue silk cover. It was very elegant and grownup. Too bad the name of Mom's magazine was stamped on the back. Ling thought she'd pass it on to Xiaoli tomorrow. Ling had never had any secrets worth locking up. Mom inspected her backpack every day, and stood in the bathroom ready to wash her back when she took a shower. Even her own body wasn't private. She wasn't going to have any secrets to keep, was she?
Dad gave her a green striped fountain pen, which had once been given to him as a          prize. Ling put it to use straightaway twisting off the cap and writing a few words. The nib was very thin. Ling loved it. It was definitely going to improve her handwriting.
"Is there anywhere special you'd like to go?" asked Mom,
"I want to go see Xing Xing," said Ling.
"Of course!" said Mom, "we should go see Xing Xing." 
Dad objected, "But it's too late. They live a long way out. I'd worry about you going out there tonight."
Ling looked up at Mom with pleading look in her eyes. Mom thought about it, then said with determination, "We'll call a cab."
"That'll be expensive."
Mom was not going to be put off. "D'you think 100 yuan will cover it?" 
Ling was really touched. Mom really understood how much she wanted this.
The return trip cost about seventy yuan. When they got there, it was like they'd dropped from heaven, and Xing Xing, who was getting ready for bed, shrieked with delight. Ling gave her a copy of Grimm's Fairytales, which was one of her favorite books, and she thought Xing Xing would like it too. Xing Xing stroked the cover, "But I don't know how to read," she said, "I'm not in school yet."
"That doesn't matter," said Ling. "One day you can go to school, and then you'll be able to read these stories... Come and play with me over the summer vacation, Xing Xing, you can stay over." She pinky promised with Xing Xing, and with her grandmother too.
On the way home, the sky was bright with stars. As they drove over the new overpass, Ling looked out of the car window. The city below was a shimmering mass of lights, and the stream of cars ahead and behind made a brilliant river. Ling sighed happily, "Life is good! I really want to grow up quickly!"
Mom smiled to herself. Ling had such a vivid way of putting her feelings into words, she was going to be a writer or an artist for sure. 
