# Supplementary material for: Exploring translator’s style in children’s literature: A case study of Nicky Harman’s English translations of Huang Beijia’s two works
Source: PLoS One. 2026 Jun 2;21(6):e0350245. doi: 10.1371/journal.pone.0350245 (PMC13229296; doi:10.1371/journal.pone.0350245)
Supplement: S7 File — (ZIP) [file pone.0350245.s010.zip › data/original data/I Want to Be Good (translated English text)/Chapter 26 The Final Sprint.txt]

Chapter 26 The Final Sprint
Ling's Chinese exam was on the morning of June 28th, her math exam was on the morning of June 29th, and her English exam was on the afternoon of the same day. Just to make sure they all remembered, the principal wrote an exam timetable on red paper and posted it on the bulletin board outside the school entrance.
The district elementary schools were divided between eight exam venues, one of which was the New China Elementary School. Ling and her classmates were lucky. They wouldn't have to take their exam in another school, and go there the day before to check up on the exam rooms.
On the morning of June 27th, Mr. Zhang came to the class to give them some exam tips: what to do if they ran into difficulties, and couldn't do the questions, what to do if they got anxious, what to do if there was a problem with the exam paper, how to double-check their results. He had remedies for anything that might possibly go wrong, and he wanted the children to be sure to remember them.
They had that afternoon off. Mrs. Xing told them not to open any books, but to relax and have a good rest. Ling followed the instruction to the letter, resolutely ignoring Mom's suggestion that she read a book. She tried to make Mom turn on the TV, but Mom refused, and she let it drop. Instead she found a sheet of paper and a pen and drew a picture of a beautiful woman. She smeared glue on the figure's clothes, then sprinkled colored chalk dust over them. She was proud of this new technique she'd invented, and called Xiaoli to tell her about it.
She really is still a child, thought Mom. She's not the slightest bit worried about tomorrow! Nana turned up, with four pieces of rice cake and four sticky rice dumplings steamed in lotus leaves for Ling. She didn't come on their tandem because it took two to ride it and Gramp's heart was giving him trouble. She didn't want him to get tired.
"If Dad's heart's giving him trouble, why are you leaving him?" asked Mom.
"I'm bringing nice things for your daughter to eat, that's why," said Nana. "These snacks are especially good when kids are taking exams. They'll bring her good luck. Don't you remember I gave you some when you took the middle school exam?"
"I remember," said Mom. "But kids don't need rice cakes to pass an exam now, we're in the computer age!" Nana's lips twitched, "So what if we're in the computer age?!"
Mom raised her hands in surrender, "Okay, okay, whatever you say."
Nana was a thoroughly modern woman, but she was also quite superstitious. She was a strange mixture, she had two completely different sides to her, but both sides got along just fine.
"Don't forget," Nana urged Ling before she left, "get your mom to steam them for you tomorrow morning."
"I won't forget!" Ling sang out loud and clear.
Nana went away reassured that Ling would do well in her exams and get a place in a really good middle school. 
"It'll be your grandma next, you mark my words," said Mom.
And sure enough, not long afterwards, there was a knock at the door and Grandma called from the walkway, "Ling, Ling! I've brought you some pig brains!"
Ling and Mom looked at each other and burst out laughing. They laughed so hard they nearly fell off their chairs.
Grandma was puzzled, "What's so funny about pig's head? It's absolutely the right thing to eat before an exam. Eating brains boosts your brain power, that's what the ancients said, and they were never wrong."
"Grandma, I didn't say you were wrong. But if I eat pig brains, then I'll be as dumb as a pig. Then what will I do?"
"Aiya! Why didn't I think of that? I should have bought a fish head!" exclaimed Grandma, annoyed with herself.
"Fish aren't smart either."
Grandma rapped Ling on the top of her head, "Little monkey! You're teasing me! You're so smart, you could live on grass and still pass your exams!"
Ling ate a hearty dinner, including half the pig's brain that Grandma had brought. Mom wasn't sure how to cook it, but she did as Dad suggested and made a hotpot-style soup, then poached the brains in it and added seasonings. Ling said the pork brain was as tender as pieces of soft bean curd.
At eight o'clock, Mom ordered Ling to bed, By this time Ling was showing signs of nerves: she tried to brush her teeth with Mom's face cream instead of toothpaste. And she washed her hair instead of her body in the shower, and left water all over the floor.
"What's up, Ling?" Mom asked.
"Nothing!" Ling laughed loudly. "I was just remembering words that it's easy to misspell."
Sometime past nine o'clock, Mom went in to look at Ling. She was still wide awake, her eyes wide open. "Can you give me a sleeping pill? My head's buzzing," she asked Mom.
"Certainly not, you'll wake up fuzzy-headed tomorrow."
"I thought I'd be fine, but actually I'm really nervous," Ling said quietly. Mom sat on the edge of the bed, and took Ling's hand, "Even if you mess up, it really doesn't matter. You've done your best, I know that. Besides there'll be other opportunities, like the exams for high school in three years' time, right?"
"You really mean it doesn't matter?" Ling searched Mom's face.
"I really do."
"Will you think I'm good?"
"Of course." Mom kissed Ling gently. "I've always thought you were good, a very obedient, very thoughtful, very lovable, good kid."
Ling sighed with satisfaction. She turned over, and murmured, "Mom, don't go. Sit next to me and hold my hand..."
But she was already asleep.
Mom didn't dare let go of her daughter's hand. She sat there feeling her heart beat and the warmth of her body. She wondered whether Ling would still need her in the same way when she took the high school exams in three years' time, or the college exams in six years. By that time, her hand would be bigger than her mom's and she wouldn't be able to hold it in her own the way she was now.
She also wondered how Ling would get on at middle school. Would it be more or less of a bumpy ride than elementary school? How hard kids had to work nowadays, and what a rocky road it was!
Mom dozed in fits and starts, and stayed by Ling's bed all night. Dad tiptoed in a few times, and she made sure he didn't disturb Ling. "Shhh, let her get a good night's sleep."
When she woke at six o'clock, Ling was as bright as a button, and chirruped away happily just like normal. She had completely forgotten her nerves of the night before. When Mom made her recite some texts from her Chinese book, she recited them from beginning to end without a moment's hesitation. Mom was delighted. Ling had slept well and was full of energy.
For breakfast, Ling ate Nana's rice cake and lotus leaf dumplings, and they went downstairs together. "I'll only come with you to the school gate," said Mom. "When I took the middle school entrance exam, Nana took me all the way to the school door."
"I don't want you to come with me a single step further, it's not necessary," Ling said, very formally.
But Mom pretended she hadn't heard, and held tight to Ling's hand all the way.
When they passed the noodle shop, the owner smiled and greeted her. "Ling, I'm sure you'll get top marks today! Drop by on your way back, let me celebrate with you!"
"Okay!" Ling called cheerfully, and she gave the ginger tabby a pat.
They came out of the alley to find the street thronged with children and their parents on their way to the exams. The children carried their pens and pencils, and exam registration paper, in plastic bags. They all looked bright and relaxed. The parents carried their water bottle, some snacks, a face towel and a paper fan. They looked far more concerned than their children. Some kids had come with their entire families in tow: Mom, Dad, and both sets of grandparents. They were getting a grand send-off for their exams. Those who lived further away had come in a cab to be sure of making it in time. Cars horns blared, and there was noise and confusion in the street.
Ling saw Hai and Xiaoli in the crowd. She hadn't seen them since yesterday but it felt like a joyful reunion, and she called to them as loudly as she could, and struggled unsuccessfully to free herself from Mom's grip. Mom was trying to stop her rushing over to them because she could see their moms were handing out some last-minute words of advice.
Suddenly a motorcycle roared up the street, and Mom hurriedly yanked Ling out of the way.
And then they saw who was on the motorbike: in front sat a good-looking young man in his twenties, in a smart white biker's outfit and a white helmet. Riding behind him was a figure in a red silk jacket and pants, and a white helmet. The young man rumbled to a halt in front of Ling, and tilted the bike to one side so that his passenger could get off. She was a little slow and he reached behind and handed her carefully down to the pavement.
The passenger took off her helmet. "Grandma Sun!" Ling cried joyfully.
Mom was dumbstruck. Who in the world would have thought that frail, lame Grandma Sun would turn up on a motorbike? She simply didn't know what to say.
Grandma Sun gently tapped Ling on the head with her helmet. "Nervous?" she enquired. "Nope," said Ling with a cheerful smile.
"That's good. Remember what I said to you that day. What do you do when you get a question you don't understand?"
Ling was on the point of answering when Grandma Sun pressed a finger to her lips. "Shhh! Don't say anything. It's our secret!"
Then Grandma Sun smiled at Mom, and Mom smiled back. "Mrs. Zhao, you should have faith in your daughter," the old lady said. Then she went on, ''Remember, Ling. When you're finished, come to my house. We need to pick the greenfly off the roses."
She put on her helmet, put her arms around the young man's waist, and clambered up behind him. Grandma Sun was still a girl at heart.
A crowd of teachers waited at the school gate, the principal, Mrs. Xing, Mr. Zhang, and the English teacher among them. Each sixth grade student got an encouraging comment as they walked through the gate. The principal said, "Do a good exam!" Mrs. Xing said, "Be careful!" Mr. Zhang said, "Don't forget to check your work!" The English teacher didn't say anything, but she smiled and made a V for Victory sign.
After Ling and others had filed in through the half-open gate, Mom and countless other parents milled around outside. They stood on tiptoe, craning their necks, trying to keep track of their own children over the bobbing heads of the other parents. The summer sun shone down and the kids clattered happily indoors. It was all in stark contrast to the anxious expressions of the grownups. Mom began to think like the journalist that she was. She should interview the parents, and write a really good feature article. It could be the lead story in the next issue of the magazine.
The bell rang, and the children who were not already in the exam room began to hurry.
Mom sent up a silent cry, Go girl go! It's the final sprint!
