# Supplementary material for: Exploring translator’s style in children’s literature: A case study of Nicky Harman’s English translations of Huang Beijia’s two works
Source: PLoS One. 2026 Jun 2;21(6):e0350245. doi: 10.1371/journal.pone.0350245 (PMC13229296; doi:10.1371/journal.pone.0350245)
Supplement: S7 File — (ZIP) [file pone.0350245.s010.zip › data/original data/I Want to Be Good (translated English text)/Chapter 3 Mom and Dad.txt]

Chapter 3 Mom and Dad
There isn't too much to say about Ling's parents.
Like most children. in this world, Ling had a mom and a dad.
Dad's name was Jin Yiming - his surname, like Ling's, was Jin. He taught at the city's most famous university. He'd been associate professor there for five years, and was just about to be promoted to full professor. Nowadays, he was so busy that he left Ling's mom to take charge at home. So it was almost always her mom that Ling talked to about things.
Dad was forty and a big burly man. If it hadn't been for the serious-looking glasses he wore, you would have thought he was a professional football player. Ling took after Dad. She used to look at herself in the mirror, and complain to her mom, "Why didn't you get a good-looking husband like Zorro?"
"If I had done, then you wouldn't exist," her mom teased her.
But Ling just shot right back, "No. I'd just exist in a different form."
Sometimes Ling was just a bit too grown-up for her age, Mom felt. She thought about too many things too. Maybe that was why she never properly put her mind to her schoolwork.
Mom's surname was Zhao. Zhao Huizi was her full name. Some people thought Huizi sounded Japanese, in fact, Mrs. Wang once asked Ling if her mom was part-Japanese. But Mom didn't look at all like a Japanese woman. She was much too big and tall.
Mom worked on a popular women's magazine, where she was responsible for the books and arts pages. A lot of her university friends were now authors, screenwriters, film directors, and journalists so she never had any trouble commissioning articles. She worked from home a lot of the time, contacting writers, editing their pieces and making up the pages, and then delivering them to the magazine. That was all she had to do. The magazine allowed its employees to choose their hours and work from home, so it didn't really matter whether she showed up in the office or not. If you told them that today you were going to see someone about commissioning a piece, who was to know whether you really were on a work trip or at home doing the housework?
As a student, Mom had had ambitions. Her female classmates once spent ages talking about who should do what in the family. They all felt that every family needed a homemaker to keep it grounded. Every bright flower needed the support of its stem and green leaves. Only one of the couple could have a career. The question was, was it going to be the husband or the wife who took a back seat, kept the home going, did the chores, and raised the children, so that the other could put all their efforts into their work, getting promoted, maybe winning the Nobel Prize or even becoming president. Mom had made her opinion quite clear, "Find yourselves a husband who's willing to take a back seat!"
In the end, she married Dad, and in all the years they'd been together, she'd taken a back seat and run the home so that he could have his career.
Not that you'd hear Mom complain. That was what life was like. You could never tell what was going to happen in ten or twenty years' time, all you could do was put one foot in front of the other and keep going.
In all fairness, it wasn't that Dad didn't try hard to be a good dad. The problem was he tried too hard, and often made everything much worse.
Take the day they ran out of milk for Ling. She was just a baby then, and drank formula from a bottle. So Mom asked Dad to go buy some. No problem, said Dad, and off he went. Three hours passed and Ling was wailing with hunger, but still there was no sign of Dad. It turned out, when he finally came back, that he'd been to about fifteen stores, making a detailed comparison of the ingredients listed on the packaging of all the dozens of foreign and domestic formula brands on sale. One brand had its good points, but then so did another one. He weighed all the pros and cons but still couldn't make up his mind. In the end, he thought he'd better report back to his wife and let her decide, and he hurried home empty-handed. Mom rolled her eyes. She was speechless with exasperation.
Another time, one summer's day when Ling was not quite a year old, Mom had to go deliver some work to the magazine and asked Dad to put the baby down for her afternoon nap. Dad took on this task just as seriously as he did buying the formula. He lay down with Ling in his arms and they both fell asleep. Mom didn't come back till after dark and what she saw made her nearly split her sides laughing. Dad and baby were still sound asleep, and Ling had peed all over herself and her father.
Another time, when Ling was a little older, she made a big fuss over going to the zoo to see the sika deer and insisted on her dad taking her. They set off, but the weather turned nasty, and just as they reached the zoo, a storm blew up. The sensible thing would have been to see the deer then go straight home, but Dad believed that now that they were here, they should do the visit properly and see every animal in the zoo. They spent two hours there, and Lings lips went purple with cold. By the time they got home she was running a temperature. It was pneumonia.
After that incident, Mom realized that she couldn't rely on Dad either to be a good parent or to do jobs around the house. But she didn't grumble. At least he tried. If you wanted to do something but couldn't, that was one thing. If you were able to do something but refused to, that was quite another. There was an essential difference between the two.
As far as money went, Ling's family were about middling. Rather like Ling's school grades. Mom had her monthly salary, and also earned bonuses. New Year and other holidays, the staff all received perks as well, so all in all, she did quite well. Dad's salary was a bit higher than his wife's, but without the bonuses or perks. When he was doing post-graduate studies, the family finances had been pretty tight, but in the past few years, since he'd taken on teaching graduate students, things had improved a lot. When his students did research for companies, he received a commission because he was their professor. It didn't amount to much because the money was paid into a departmental ''pot" and shared out among everyone. But it was better than nothing. Dad sometimes published scientific research papers too. When he was starting out, if you wrote a paper, you had to pay out of your own pocket to get it published. Nowadays, Dad applied for research grants, and the costs of publishing it came out of the grant. Dad was able to give Mom extra money quite often. The whole family celebrated when that happened.
