# Supplementary material for: Exploring translator’s style in children’s literature: A case study of Nicky Harman’s English translations of Huang Beijia’s two works
Source: PLoS One. 2026 Jun 2;21(6):e0350245. doi: 10.1371/journal.pone.0350245 (PMC13229296; doi:10.1371/journal.pone.0350245)
Supplement: S7 File — (ZIP) [file pone.0350245.s010.zip › data/original data/I Want to Be Good (translated English text)/Chapter 4 Good School, Bad School.txt]

Chapter 4 Good School, Bad School
Ling was an only child. Mom and Dad had different ideas about how they should bring her up. Dad thought she should be allowed to develop at her own pace. They shouldn't push her too hard. He was quite sure that, in the end, she would do just as well as any other kid.
Mom saw things a bit differently, she had ambitions for her daughter. That was natural. After all, she'd been ambitious for herself when she was young, but she'd taken a back seat and concentrated on running the home for years. In her heart of hearts, she'd never come to terms with that. She wanted her daughter to be different, to be something special. So right now, she was profoundly disappointed.
With Ling in sixth grade, her parents began to wonder which middle school she should go to. It was a real problem. They had to decide, and she had to pass the middle school entrance exam. The best one was the Foreign Languages Middle School. It was the gold standard for the whole city, even the whole country. Next came the Yucai Middle School, then Number Forty-Nine Middle School. Bottom of the list was the New China Middle School. Mom's co-workers used to say that the teaching was so bad in that one that you only put your child there when times were hard.
Mom got busy working out a plan. Her daughter's grades meant that it wasn't likely she would get into the Foreign Languages Middle School so they'd have to try their hardest to get her into the Yucai Middle School or, if that didn't work out, the Number Forty-Nine Middle School. If Ling couldn't even get a place there, Mom thought, she'd admit defeat. It would mean she hadn't brought up Ling properly. She'd failed as a mother.
On National Day in October that year, Mom and her college classmates had a reunion. They hadn't seen each other in years and they all looked very different. Some had gone bald, or gray-haired, most were in good health but a few didn't look well at all, some had obviously got very rich. They also behaved differently from how she remembered. Now, they were just an average bunch of middle-aged people: all they wanted to talk about was their children. Someone's son already had a place in such-and-such a middle school. Someone else's daughter was doing so-so at school. Quite a few of the children would be taking the middle school entrance exams this year. We never discussed our children before, thought Mom. We used to talk about the world around us, how we were doing, and our hopes for the future.
One of the rich ones was Mom's roommate Xinlan. She'd married a chemistry student called Erdong after she graduated. After she'd had a baby, Erdong went to study abroad, leaving Xinlan home alone. Once or twice, she'd come to talk to Mom about her problems. She'd even talked about divorce. Mom talked her out of that idea. Divorce would not be good for their son. Better io grin and bear it. A couple of years later, Erdong completed his studies and came home. He opened a tech startup in a new industrial development, and was rumored to be worth a hundred million. And Xinlan had transformed herself into a wealthy society woman. When she arrived at the reunion, she stepped out of a fancy limo, expensively dressed and loaded down with jewelry, holding a cute little lapdog in her arms. She'd also had a nose job, which made her look even more like a film star.
"Your son's taking the middle school exams this year too, isn't he?" Mom enquired.
"That's taken care of," said Xinlan, with a dismissive laugh.
Mom was baffled. "What's taken care of?"
"Which school he's going to, of course. The Foreign Languages Middle School."
Alarm bells started ringing with Mom. She asked a few more questions and all became clear: Xinlan's husband Erdong had fitted out all the Foreign Languages Middle School classrooms with audio-visual equipment, on condition that the school accepted his son. Mom had met this kid a few times, and she knew quite well that he wasn't nearly as smart as Ling. The only thing he was good at was video games.
After the reunion was over, Mom kept thinking about middle schools. If Xinlan could get that son of hers into the best school, why couldn't her daughter go there too?
Dad listened to Mom talking on and on about the whole business. He smiled to himself and told her, "There are some things in life that it's worth working for, and other things we can just forget about. Why are you so focused on getting Ling into this Foreign Languages Middle School? Look around you! Look at China's best brains, our best scientists, writers and artists, economists, politicians, diplomats or business people. It's not like they all went to a foreign languages school! Schools only give children a foundation. You can't tell how a kid's going to turn out until they've grown into adults."
"You think I don't understand that?" Mom shot back. "But the way things are nowadays, if your kid can't get into a good school, it's like they're stupid, and the parents lose face. School grades are a measure of the parents' success too."
"That's not the way I see it," said Dad. "Our Ling's highly intelligent, she's really going to make something of herself with her gifts. If someone gets middling grades now, it could be because they're not limiting themselves to doing homework, they're taking time to learn about things that really interest them. If you don't believe me. go ask any college students and I bet you won't find many of them know more than Ling about world history, the animal kingdom, or myths and legends.
"You sound so lofty, it's like you came down from heaven! Me, I'm just an ordinary woman. I can only see what's in front of me and I don't like what I see. Neither of our IQ's are low. Why shouldn't she be able to get into the best school?"
"And what if she doesn't?" Dad asked, very practical.
Mom thought for a moment. Then she gritted her teeth. "We'll pay up!"
"We can get twenty or thirty thousand together, but what if we needed eighty or 100 thousand? "
"We'll do whatever it takes!"
Dad heaved a sigh. He thought Mom was completely mad.
Right at the start of sixth grade, the parents had been called into a meeting. Unlike previous years, parents from all four classes gathered in the newly-completed school activity center.
The principal, vice-principal, and director of studies mounted the stage. A mass of parents were all assembled below them. There was a lot of whispering, and Mom strained her ears to listen in. Everyone was talking about getting their kids into middle school. Which school had the most qualified teachers? Which schools pushed their students hardest? What was the pass score last year? And the year before? And how much had families paid when their kids failed to get in?
Today, unusually, they would have a full address from the principal, not just a few words of welcome before he handed over to the director of studies. The principal stepped forward, cleared his throat and began to speak. He was a small man in his fifties, with shrewd eyes that blinked constantly, and thin lips. There was a sprinkling of gray in his hair and deep crow's feet wrinkles around his eyes. He looked like a man who worried too much.
As you would expect, he told them that going up to middle school was an extremely serious business. He told them how many children in the whole district would be competing for places, which schools they could apply to, and how many students those schools would enroll.
The principal was a kind of government official so of course he couldn't comment on how the middle schools ranked. He spoke very carefully. He gave them a string of facts and figures: beginning in the 1990's, the number of students from their school, the New China Elementary, who were admitted to the Foreign Languages Middle School, the number of students from other neighborhood elementary schools who went there, the numbers enrolled at the Foreign Languages Middle School by district, and the percentage of students from the Foreign Languages School who went on to higher education every year. Finally, he gave them one very precise statistic: last year 92% of Foreign Languages School students were exempted from the dreaded college entrance exam, the gaokao, and got a college place because the school sponsored their application.
There was uproar in the hall below at these last words. Excitement among the parents reached fever-pitch. Foreign Languages Middle School, Foreign Languages Middle School! The words were on everyone's lips, casting a spell over parents and children alike. It was like the school ranked ahead of China's best universities - Peking and Tsinghua - or even Cambridge, Oxford, or Harvard. We'd be better off without this wretched Foreign Languages Middle School, Mom thought to herself regretfully. No parent or child should be under this much pressure.
When the principal had done speaking, each class held meetings for the parents but the teachers simply repeated what had already been said. Mrs. Xing spoke well, and went on for a very long time. It struck Mom that teachers loved the sound of their own voices.
Mrs. Xing finally read out the names of ten students whom she hoped would get into the Foreign Languages Middle School, as well as the names of the ten most likely to go to the New China Middle School. As the names were read out one by one, Mom was so anxious she felt like she was having palpitations. She hadn't even been this nervous when she was a girl taking the gaokao exam.
To her huge relief, Ling's name wasn't on either list. So she wasn't among the best but not among the worst either. She was somewhere in the middle, as she always had been. Mom was both disappointed and reassured.
It was dark by the time the meetings were over. A lot of the parents stayed on, crowding around Mrs. Xing and plying her with more questions. Mom waited her turn patiently. She looked at the blackboard where the names of the students who had produced the best work this week were listed, but of course, Ling's name wasn't there. She went right to the back of the classroom where, in the animal corner, there was a glass jar with a red-eared terrapin in it. She knew this was Ling's and she'd given it to the class. Ling loved small animals, and thought her classmates would like this one too. She was always happy to share her favorite things with others.
She looked up at the back wall, where some of the kids' essays had been mounted in the "Essay Garden". One was Ling's. Mom wasn't surprised. When Ling was given a topic that she really liked, she could outdo herself.
Ling's essay was called, "Spring." Mom could see she wasn't going to be able to speak to Mrs. Xing right now, so she read it with interest.
Spring
Early morning. The mist covers the schoolyard in a dense white shroud. Every now and then, it lifts and you can see the sign "Please keep off the grass," just for a moment.
Today, I arrive at school very early. The lawn looks so beautiful that I stand gazing at it enthralled. Suddenly my eyes sparkle with excitement. Aren't those new grass shoots coming up? Seen from a distance, it looks like a watercolor painting, tiny droplets of green on a yellow background, or like a clump of green needlegrass growing in a golden yellow desert.
I move in for a closer look. Wow! Clumps of new grass, soft as swan's down, really are emerging from the soil. The delicate blades of grass are shiny green, so cute! I cannot control my excitement. Spring is finally here! I bend down, gently fingering, or rather stroking, the young grass. I do my very best not to disturb the glittering dewdrops that hang from the blades.
I feel a puff of springtime wind. There is a sudden chill in the air. Does the grass feel the cold too? The thought makes me grab a handful of dead grass and lay it gently on top of the new growth, taking care not to knock off the dewdrops.
I know that is a silly thing to do, but that handful of dead grass takes with it my love for the new green growth.
I look up at the lawn. Hey, you fallen leaves of autumn, did you know that under your desiccated bodies, clumps of new life are growing?
Another puff of wind, breaking up the milky layers of mist and finally blowing them away. I take a deep breath of spring air, feeling contented. Springtime, new grass, I love you!
As Mom finished reading, she heard a voice behind her. "It's written very well indeed. It's unusual for a child of eleven to be capable of detailed observation and subtle emotions like these."
Mom turned around. Without her noticing it, the classroom had emptied of parents, leaving only Mrs. Xing standing behind her.
Mom smiled modestly and said, "A bit sentimental."
"Ling acts like she's happy-go-lucky and hasn't a care in the world, but under it, she is extremely reflective, and she thinks about a lot of different things."
"How has she been doing in class lately?" asked Mom.
"She's not particularly hardworking," Mrs. Xing said, after a moment's thought. "She's actually a lot more mature than the others, but she's not at all competitive. It's the same inside and outside class. When she's in class, you just have to look at her eyes to know she isn't listening. Her mind's on something completely different. She not a model student. Model students have both eyes fixed on the teacher and take in all the knowledge the teacher feeds them."
Mom, of course, picked up on Mrs. Xing's frustration, but there was nothing she could say. Her daughter was a disappointment, she couldn't argue with that. Very cautiously, Mom asked, "Mrs. Xing, which school do you think Ling should go for?"
Mrs. Xing hummed and hawed. Then, "If she works hard, she should be able to get a place at Yucai Middle School."
Mom's heart sank, but she plucked up her courage and asked: "What about if her father and I wanted her to take the Foreign Languages Middle School entrance exam?"
Mrs. Xing stared at Mom in astonishment. After a long moment, she said very slowly, "Well, of course, miracles can happen. After all, there's still a year until the exam, right? Honestly, Ling has a good brain. And she has staying power. If she goes there, it would make me proud and happy as her teacher. Have you really made up your minds?"
Mom gritted her teeth. "We have."
Mrs. Xing rubbed her chin. "Alright then. I'm giving a few of the brightest students some intensive coaching to make them stronger candidates. So long as you and your husband don't feel it will be too much for Ling, she can join them. It's two evenings a week."
Mom was astonished at Mrs. Xing's offer. She was so happy that she couldn't get the words out. "So, um, so... what about fees?"
Mrs. Xing interrupted Mom brusquely. "Don't even mention fees! I'm not short of money, and I'm not interested in money. I only want as many students as possible to get into good schools. You can say I'm doing it out of a sense of responsibility, or out of vanity, whatever you like. I have to be honest, Ling is behind on the fundamental skills, certainly no better than any of the other students, but she has good general knowledge and she can be very incisive. The Foreign Languages Middle School exam questions are quite tricky, but that might actually suit her approach. I certainly hope so."
No matter what it is you want, ifs always good to make yourself stronger, Mom thought to herself. 
