# Supplementary material for: Exploring translator’s style in children’s literature: A case study of Nicky Harman’s English translations of Huang Beijia’s two works
Source: PLoS One. 2026 Jun 2;21(6):e0350245. doi: 10.1371/journal.pone.0350245 (PMC13229296; doi:10.1371/journal.pone.0350245)
Supplement: S7 File — (ZIP) [file pone.0350245.s010.zip › data/original data/I Want to Be Good (translated English text)/Chapter 5 Good Kids, Bad Kids.txt]

Chapter 5 Good Kids, Bad Kids
Mrs. Xing took over a room in the school and set up camp. It was used for storing teaching aids, but she managed to squeeze in a desk and a small bed. She'd be staying here at least four nights a week, so she could get busy preparing classes, writing mock-exams and grading homework. Her husband could bring her dinners, a bowl of red-braised pork or something. Her daughter would drop by too. The daughter, a college student, looked just like a younger version of her mother: earnest, and stern-faced.
Mrs. Xing warned Ling and the others that they must not mention the coaching group to their classmates. It was against the local education board rules, and anyway, if too many joined, the group wouldn't be intensive.
The girls nodded seriously. Strangely, the students with the top scores really were all girls. Up until fourth grade, there had been one boy who got exceptionally good grades. He was a little kid, gentle and quiet. Ling had shared a desk with him since first grade. Ling was talkative. Her head always teemed with thoughts and ideas, just waiting for a chance to get out, even if she was in class. Keeping it all in would have made her feel like her belly was going to burst. But she never got any reaction out of the boy, no matter how much she talked. He just sat there solid as a rock. The teachers remarked on his impressive composure - he was surely cut out to do great things one day - but Ling saw him spending the rest of his life sitting cross-legged like a Buddhist monk.
After fourth grade, the boy left for Canada with his father and went to school there. Ling shared her desk now with a boy called Hai. He was a whole head shorter than Ling. He was also half her weight, a wiry little guy. When you put them side by side, Ling looked like a plump white goose, with Hai hopping around her like a cockerel. Still, the two got along well. Ling had a motherly streak and was naturally protective of kids smaller than her. If ever someone bullied Hai, she'd jump to her feet, glare at them, and barge them out of the way, demanding, "What do you want? Eh?" No one wanted to tackle Ling when she was in that mood. She was a big girl, and she had right on her side.
On Wednesdays, afternoon class let out early. One Wednesday, Hai said, "Let's go and look at comics. The book stand outside my house has tons of new Sailor Moon manga."
"Really?" Ling was delighted. She picked up her schoolbag and followed him. Ling loved beautiful characters in comics, and the ones in the Sailor Moon manga were all gorgeous. Sailor Moon were her absolute favorite comics.
They had just gone out of the school gate when Ling stopped in her tracks and exclaimed, "No! I can't!"
"Do come," Hai begged her. "They're fantastic. I know the man who runs the stand. He'll let you look at them for as long as you like."
"I have to go home and do my homework. I've got extra coaching with Mrs. Xing tonight."
As soon as the words were out, she clapped her hand over her mouth. How could she have blabbed like that?! 
Hai was clever. He rolled his eyes in exasperation but didn't ask any questions. Instead he went home and told his mother, who guessed immediately what was going on. The very next day, Hai's mom turned up and told Mrs. Xing bluntly that she wanted her son to join the group.
Naturally, Mrs. Xing could not refuse. She could hardlly say, "Your child isn't up to it." If she did, the woman would go straight to the local education board.
One more became two more, then three, and within a few days Mrs. Xing had fifteen or sixteen in her coaching group, far too many to fit into the little storage room. There was a girl in the class called Ming, who lived in a big house in a nice residential community nearby. Her mom and dad decided to offer Mrs. Xing a room to teach in, providing she'd agree that Ming could join the group too.
And so the coaching group transferred to Ming's living room. It was brightly lit with 200 watt light bulbs, and every time Ling went there, she spotted the beacon of light shining out as soon as she turned the corner, 300 meters down the street.
But more kids meant more trouble. One evening, before Mrs. Xing arrived, there was a fight and everything got a bit out of hand.
It all started with three girls - Ming, Juan, and Mei - who were huddled up together on the sofa, looking at comics. Then Yaru wanted to join in, but Mei wouldn't her. Yaru felt upset at being left out. She tried to push her way onto the sofa anyway. Mei grabbed a sofa cushion to fend her off and gave Yaru a bit of a shove with it. Yaru lost her temper and threw the cushion on the floor. Then Ming shouted, "Don't throw our things on the floor. They'll get dirty!" Juan grabbed another cushion and threw it at Yaru. Soon there were cushions flying through the air and everyone was shrieking. By the time Ming's mom turned up, the cushions had burst open and the room was full of feathers. Someone had knocked over some china figurines too and they lay on the floor in pieces.
Ming's mom was furious. When Mrs. Xing arrived, she got an earful.
The next morning, the first hour of class was silent reading. In her office, Mrs. Xing planned how to tackle the previous evening's fight. First, she called in Pang, the boy in the class most likely to tell the truth, and the least likely to have been involved. He was a bit slow and lumbering, both mentally and physically, so he usually sat on the sidelines when there was an argument instead of piling in.
"I only want to know one thing," Mrs. Xing asked him. "Who started the fight?"
Pang wiped his nose with the back of his hand. He hummed and hawed, and finally muttered, "Hai... and Ling." He wouldn't look Mrs. Xing in the eye.
Mrs. Xing waved him away. "Go back to your reading, and ask Hai and Ling to come here."
Ling and Hai went to the teacher's office. Ling didn't understand why she'd been called in. She'd had nothing to do with the ruckus at Ming's house. She'd been there, but she'd been engrossed in drawing a picture of a beautiful girl for Hai to give his little cousin as a birthday card. He'd tried to draw a flower fairy on his own, but his flower fairies either came out looking like a witch or like the wolf dressed up as the grandmother in Little Red Riding Hood. He wasted sheet after sheet of nice white paper, before giving up. "Please do it for me!" he begged Ling. "I'll give you five marbles."
Every time Ling drew her pretty pictures, she was completely focused. She couldn't bear to make a mistake or get one line wrong. This was the exact opposite to her attitude to homework. So she'd been blind and deaf to the fighting around her.
"Hai, why did you start a fight last night?" Mrs. Xing asked.
"What do you mean, start a fight?" Hai asked.
Mrs. Xing slapped the table hard. "Don't bother denying it! Ming's parents lent us that room because they have a high opinion of me as a teacher. Did you think you could use it as a playground? You're in sixth grade now! How could you be so thoughtless?
Hai looked miserable and tried to explain. "Please, Miss, I really didn't..."
But Mrs. Xing barked at him, "Quiet! One more word from you and you'll be out of the coaching group! Go back to the classroom and write a thousand words apologizing for your behavior!" And she added, "And bring ten yuan this afternoon to pay for the damage you caused." Then she glared at Ling. "You're no better. You don't put any effort into your schoolwork, you've got far too much energy and you're always messing around. You'll never make anything of yourself."
Ling bit her lip and looked away. Hai nudged her with his elbow but she glared at him so fiercely that Hai was too scared to do it again.
Outside the office, Hai jumped ahead and stood in front of Ling. "Why didn't you say anything?" he asked anxiously. "You know it wasn't us... "
Ling was despondent. "What could I say? Didn't you hear what Mrs. Xing said? Another word and she'd kick us out of the group!"
Hai muttered, "We shouldn't be punished for something we didn't do. It's super unfair.."
Ling hurtled into the classroom, rifled through her book bag, pulled out ten yuan and flung it on Mings desk. "That's for your cushions!"
Ten yuan was Ling's pocket money for an entire month. She'd only received it from her mother yesterday and giving up the brand-new bill made her furious.
Pang, sitting at his desk, sneaked a look at Ling. When Ling glared back at him, he tried to crawl underneath it, but Ling wasn't having that. She marched over to his desk and grabbed him by the arm. "You're coming with me!"
Pang followed Ling meekly out of the room.
Ling pushed him against the wall and came straight out with her question, "Now tell me the truth. Did the ruckus yesterday involve me?"
Pang shook his head vigorously "No, no."
"What about Hai?"
Pang hesitated, then said, "No, not him either."
"Then why did you lie to the teacher? What did you pin the blame on us for?"
Pang looked down, and sniffled, "I didn't dare tell her it was Mei and Yaru. They might not let me copy their homework if I said that, and they always get the answers right..."
"That's baloney!" Ling yelled at him.
"It's true!"
Ling glared at him. "Are you really so hopeless that you always have to copy someone else's homework?"
Pang refused to say another word.
Ling was angry, and indignant, and unhappy and frustrated. She didn't know what to think. What did it mean, to be a good student or a bad student? Was she a bad student in her classmates' eyes? What was so amazing about being a good student? Did it mean that when you did wrong, you ducked out of it and let the bad students take the blame? If good students were so selfish and cowardly, then how were they good? No matter how many perfect scores or class prizes they got, they were fakes! In Ling's book, they got a zero for character. She had no respect for those girls at all. And then there was Pang. Such a toady. He would do anything to copy someone else's homework. If there was a war on right now, Pang would definitely be a traitor, and an informer!
The more Ling thought about it, the madder she got. She ground her teeth and her nostrils flared with fury. She sat in class all morning without moving once. The marbles Hai had given her were in her pocket, but she wasn't in the mood to play with them.
After school, she marched straight home. Her best friend Xiaoli called after her a few times, but she didn't even hear. She passed the general store and came to the noodle shop. The woman called out cheerfully, "Ling! Did you bring any ribbon fish for our cat?"
"No!"
The woman looked startled. "What's up, Ling? You look like you're gonna blow up!"
"That's right! I ate a firework!" Ling snapped.
Once she was close enough, the woman could see that Ling's eyes were red, and figured that the girl must be in trouble at school, so she stopped teasing her.
But once she got home and Mom opened the door, Ling couldn't keep it in anymore. She burst into tears. Mom was alarmed. "What's wrong?" she asked, putting her arms around her daughter. In between sobs and sniffles, Ling told Mom the whole story. 
Mom believed her. Sometimes when Ling did something bad, she'd fool around and refuse to tell the truth, but this time, she seemed genuinely upset, she couldn't be making it up.
"Did you admit it to the teacher?"
Ling nodded her head.
"And did you pay Ming the ten yuan?"
Another nod.
Mom was suddenly angry. "Why? It wasn't your fault, so why did you say it was? Admitting you've done wrong is brave, but telling the truth is brave too, even braver in fact! I don't want my daughter to be a coward."
"But Mom, you didn't see! Mrs. Xing was really mad! Hai tried to say something and she almost kicked us out of the coaching group. I had to think of a way out, otherwise she'd have done it."
"So what will you do? Do you want me to go see Mrs. Xing? I could go this afternoon and explain. I can't bear to see you getting the blame for something you didn't do."
Ling shook her head. "No, I don't need your help. I'll sort this out myself.5,
Ling gulped down her dinner, put on her backpack, and headed back to school early. On the corner of the street, she spotted Pang standing with some other children watching a man spinning a basket out of sugar syrup. Ling came up behind him and grabbed him.
"You're coming with me," she said. "We're going to Mrs. Xing and you're going to tell the truth this time."
Pang's face fell. "I'm sorry, Ling, but I'm really scared of Mei. She's class monitor and we share a desk. Every test we do..."
"Fine. Then I'll just tell Mrs. Xing that you copy every test from Mei!"
"Don't! Please don't!"
"It's your choice! Either you admit you lied or I tell Mrs. Xing you cheat."
Pang frowned so hard he looked like he had toothache. One choice was as bad as the other. He couldn't make up his mind.
Ling tried a different tack. She promised him, "Pang, if you report Mei and Yaru, I absolutely won't tell anyone it was you who said it. Trust me, and we can be good friends. If you refuse to talk, then I'm sorry, I'll give you nightmares every night. When you walk down the street, you'll step on dead dogs. There'll be caterpillars in your food. When you write, snakes'll come out on the page ..."
The hairs stood up on the back of Pang's neck. "All right, all right! I'll go with you," he whimpered.
Ling took him to the office. She knocked and went in on her own, making him wait outside. It was still the lunch break and only Mrs. Xing was there, correcting homework.
Ling spoke. "Mrs. Xing, I want to ask you one question. If a good student makes a mistake, and lets someone take the blame for her and doesn't say anything, is that good or bad?"
Mrs. Xing put down her pen and rubbed her temples with her fingers. With a slight smile, she looked at Ling. "What exactly are you trying to tell me?"
Ling said, "The truth, that's what I'm trying to tell you."
She went out and fetched a dejected-looking Pang, pushed him toward Mrs. Xing. "You tell her, Pang," she commanded.
Once everything was explained, Ling and Hai got a heart-felt apology from Mrs. Xing, and of course they didn't have to do their punishment. The three girls, Mei, Yaru, and Juan, were called into the office, and came out looking the picture of gloom. Ling jumped right in and demanded her ten yuan back from Ming. 
When Ling got home she told her mom the whole story from beginning to end. She also proudly showed her the ten yuan. Mom listened in growing astonishment. What a girl she is, she thought to herself. She worked out a plan and carried it through, without batting an eyelid. She took a beating but she jumped up and came right back at them. Mom felt that even now, at the age of forty, she couldn't have done as well as Ling. She looked into her daughter's young face, and got goosebumps.
When it was time for bed, Mom sat on the edge of the bed folding Ling's clothes. Ling's eyes were wide open and her head teemed with thoughts. Suddenly she said. "Mom, starting from today, I want to be good."
"What made you suddenly think of that?" said Mom in surprise.
"It's not sudden. I've already thought about it for a whole day. I definitely want to be good."
Mom smiled. "I hope it lasts," she said.
