# Supplementary material for: Exploring translator’s style in children’s literature: A case study of Nicky Harman’s English translations of Huang Beijia’s two works
Source: PLoS One. 2026 Jun 2;21(6):e0350245. doi: 10.1371/journal.pone.0350245 (PMC13229296; doi:10.1371/journal.pone.0350245)
Supplement: S7 File — (ZIP) [file pone.0350245.s010.zip › data/original data/I Want to Be Good (translated English text)/Chapter 6 Math is Killing Me!.txt]

Chapter 6 Math is Killing Me!
In sixth grade, the tests in English, Math and Chinese came thick and fast. It felt like carpet bombing. On average, there was one every three days. After the teachers graded the tests, they ranked each student by their score, and wrote their position at the top of each paper in a red circle, from 1 to 54. Then the students had to take the test paper home for their parents to sign.
For students with not-so-good grades, it was absolute torture getting that signature. No sooner was one test signed, than another came along and that had to be signed too. The pressure was horrendous.
Ling's classmate Gang had such nice writing that he'd once won a calligraphy prize. But it was his ability to forge signatures that the other kids admired him for. He liked to boast that he could forge the signatures of the parents of all fifty-four students in the class and the teacher would never spot it. But he didn't do it for free. He was mean enough to charge his classmates five yuan a go.
Ling only received ten yuan in pocket money every month and there was no way she was gonna let Gang take half of that, just for a signature.
Once, Ling only got 70% on her math test. The teacher wrote the number 47 big and bold inside the red circle. Ling set off for home that day with her test papers inside her book bag. How she wished that the journey would last for ever and ever. She could just keep walking, and her mom would never get to see that 47.
Eventually she arrived, and rang the doorbell despondently.
Mom opened the door. As soon as she saw Ling's long face, she said, "You did badly on your math test?"
Ling felt Mom must have been a mind reader. Was her math score written on her face?
Still, she wasn't going to confess until she had to.
Wordlessly, she pulled a test paper out. It was her Chinese test and she had come twelfth. Mom looked at it and her eyes brightened. She hugged Ling and kissed her chubby cheeks.
"Honey! Why are you making such a face when you got such a good grade? You're naughty! Are you trying to scare me out of my wits?"
Mom squeezed her tight and Ling smelled her warmth and her faint perfume. It felt like an awful long time since she'd smelled that smell. Ever since first grade, Mom had acted like a prickly hedgehog. You never knew when her prickles would stand on end and she'd start stabbing at some particularly bad score.
But just now, Ling felt nothing but affection from her mom. She hugged her and kissed her back, over and over. At the back of her mind, she was wondering whether she should take out her math test too. She decided not to. She couldn't bear to spoil this happy moment and, even worse, to see her mom's distress and disappointment. Smile! She ordered herself. And she smiled until the tears came to her eyes.
Mom wiped her tears away. "Silly girl!" she told her. "It's only a test!"
At that, Ling didn't dare say a word. She was so afraid of bursting into tears if she opened her mouth that she pressed her lips tightly together.
The next day she left the house ten minutes early so that she could drop by the house of her best friend Xiaoli. Xiaoli's mom had just bought freshly-fried bread sticks, called youtiao, and insisted on giving one to Ling. Ling took one bite and suddenly shouted, "Oh no!"
Xiaoli's mom was startled. "What's up? Did you leave something behind?"
Ling looked frantic. "I forgot to get my mom to sign yesterday's test. What am I going to do?"
"Run back home, quick, so she can sign it!"
"But then I'll be late for school!"
Xiaoli's mother was a kind-hearted soul, and perhaps a little bit dumb. She couldn't stand to see Ling so upset, so she said, "Why don't I sign instead of your mom? After all, most grownups' signatures look pretty much the same."
This was exactly what Ling had hoped for and she felt a huge wave of relief wash over her. She promised herself she'd never do anything so despicable again. And she'd never have another bad test score either. After all, hadn't she made up her mind to be good?
Still, somehow or another, she found herself practicing her mom's name over and over during class that morning. But no matter how often she wrote it, it looked just like a kid's writing, nothing like Mom's fluent, confident signature.
Hai sneaked a look at what she was doing, and laughed scornfully, "You're so old-fashioned! I thought of a way around this ages ago! "
Ling gave him a snarky look and Hai hurriedly retreated to his side of the desk.
Another week passed. There was a test on the whole math unit. This time Ling was prepared. Before she turned in her test, she copied her answers to the last few word problems onto a piece of scrap paper. When the bell rang for the end of class, she sidled over to Yaru, who always came in the top three. They compared their answers, and she was surprised to discover that she'd gotten every single one right.
Ling was thrilled. Bursting with excitement, she sped home, the pencil box in her backpack banging against her back. She was there in five minutes, because she ran all the way.
Ling told her mom the good news first, then when Dad home, she told him too. Mom didn't bother making dinner that evening. Instead, the three of them went out to eat at Kentucky Fried Chicken, Ling's favorite place.
"You finally worked it out, didn't you, Ling?" Mom exclaimed in delight. "If you work hard and really put your mind to it, you can be very good. I'm expecting you to get a place in the Foreign Languages Middle School!"
Dad put in, "Whether you get into the Foreign Languages Middle School or not really doesn't matter. What really matters is that you give it everything you've got. Sixth grade is like the last bit in the one hundred meter dash. You need to do that final sprint, Ling!"
Ling grunted happily. She was busy shoveling in French fries with ketchup and had her mouth too full to answer. It was a big treat to go to KFC for dinner, it didn't happen very often, because Mom thought that potatoes were too starchy and made you fat. She would never have let Ling pig out like this if she hadn't been in such a good mood.
But her bubble of happiness burst the way a soap bubble does. When they got their test scores the next day, Ling was devastated to discover her score was only 82%, and she was ranked 33. She felt like her head was going to explode. How could she have scored so low? She had all the word problems right, didn't she?
Her face flaming red, she stuffed the test into her book bag. Hai nudged her. "What did you get?" But she growled at him, "Mind your own business!"
"I didn't do so well, only 84%," Hai said. "I have to think of a way of telling my mom."
84% is still 2% more than me, Ling thought to herself. She felt even worse now.
After class, the math teacher Mr. Zhang called Ling into the corridor. Mr. Zhang was one of the school's few male teachers. He was a baby-faced young man, who'd completed his teacher-training only two years ago. He was quite the disciplinarian, with a mischievous way of keeping the students in order. He'd throw chalk at them - and he was an expert shot. You'd see him draw his right arm back and then let go. This white thing would fly through the air in a perfect arc and land - pam! - right in the middle of the forehead of the student who was chatting. It really stung! Teachers weren't allowed to hit students, that was the rule. But there was nothing to say he couldn't throw chalk at their heads. It wasn't the teacher hitting them. The chalk took flight but you couldn't say who was behind it. That was why Mr. Zhang's students were all afraid of him. Everyone behaved themselves in his classes.
"Do you know where you went wrong?" Mr. Zhang asked Ling.
She shook her head. She'd been so afraid of someone seeing her pathetic score that she'd squirrelled the test away without even bothering to look at it.
Mr Zhang glared at her. "Your calculations! You got three out of six wrong. You lost five points on each question. Work it out! What score does that leave you with?"
It flashed through Ling's mind that it was a good thing she'd gotten her word problems right. Any mistake there and she'd have been at the bottom of the class.
Mr. Zhang was a man of few words, not talkative like Mrs. Xing. Every now and then he would bawl a student out, or he would rip up their homework. The offending student would have to redo the entire assignment. Once he even threw Hai's pencil box out the window. It landed on the roof of a low building opposite. An opportunity to get onto the roof was unmissable, and after class, some of the boys were only too happy to scramble up there and get his pencil box back for him. They all clambered on each other's shoulders and Pang fell and put his elbow out of joint.
This time he didn't say much to Ling either. He simply told her that instead of going to the next PE class, she was to go to his office to work on some math exercises. 
There were ten problems, all calculations. Mr. Zhang sat at his desk, his sleeves rolled up, with Ling opposite him. Mr. Zhang did nothing except fix his eyes on Ling. They shone on her like spotlights. He said he wanted to see how she solved the problems.
Ling feeling defeated at the very first question. She had to add, subtract, multiply and divide, and the problem had curly brackets, square brackets, parentheses, fractions, and decimals in it. Stuff like this always made her head swim. She began to sweat all over and sneaked a look at Mr. Zhang. He sat there quite still, looking utterly serious. Clearly, she wasn't going to be able to joke her way out of this one. All of a sudden, she felt tears pouring down her face. They reached the corners of her mouth and she stuck out her tongue to lick them away.
Mr. Zhang seemed to find it funny. "You've only just started. What are you crying about?" he said cheerfully.
"I can't do it!" Ling sobbed.
"These are hard questions. I won't bawl you out if you get them wrong. Okay?" said Mr. Zhang.
"Okay." Ling wiped her tears and felt a little better.
She'd done half the first question when Mr. Zhang suddenly banged the desk, making Ling jump in terror. He pointed to her paper and shouted in exasperation, "Look, look at that! How could you do it like that?"
Ling took a quick look, and saw she'd been adding up the denominators of the fractions.
Mr. Zhang rapped a finger on the desk top. "This is something you learned at the beginning of fifth grade. Do you want to go back to fifth grade?"
"I don't know how..." Ling began defensively.
Mr. Zhang interrupted. "It's not that you don't know! Otherwise you wouldn't understand the mistake you'd made when I told you you'd gone wrong."
"I was being careless..."
"No, it's not that either. Careless is the wrong word. Your mind's not engaged. You never have been engaged with math!"
Ling wondered what on earth he meant by "engaged."
They carried on. At least she got the second question right. The third question was multiplying four-digit numbers, and included continued multiplication. Ling got flustered, forgot to move the decimal place, and flunked that question too.
Mr. Zhang looked upset. He waved her away, "That's enough it. Go back to class. I give up."
Ling said in a small voice, "You said you wouldn't bawl me out."
Zhang spread his hands. "Am I bawling you out?"
That's what it looks like, from your expression and what you're doing, Ling thought to herself, but she didn't dare say that out loud.
Anyway, Ling refused to leave. She was determined to finish all ten questions, and in fact she got the last seven questions correct.
vlr. Zhang was nonplussed. "I don't understand. You can get them right after all! I don't know whether that makes you a good student or a weak one."
By the time Ling was back in class, PE had ended. Most of the kids were playing in the corridor. Only Hai was standing by the wall, making sure that no one could see what he was up to. He spotted Ling, and quickly swept up whatever it was and pushed it into his desk drawer. Then he turned around so it looked like he hadn't been doing anything.
Ling was curious. She grabbed Hai by the arm, "What are you up to? Tell me!"
"Nothing," said Hai with a grin.
"No way! If it's nothing, why are you being so sneaky?"
Hai buttoned his lips and refused to say another word.
Ling yanked his arm again. "Fine. Don't tell me, but then don't ever speak to me again!"
It worked. Hai raised his hands in surrender and showed her what he'd been doing - forging his mom's signature. He took a small strip of sticky tape and stuck it on top of the paper where she had signed, then tore the tape off. It brought a thin layer of paper, complete with signature, with it. Then, he explained, if he needed a signature on a test, he would just need to make a small tear in the test paper. He'd paste this strip over the tear, and it would look like his mom had accidentally torn the paper and then fixed it with sticky tape.
Ling gasped in admiration. "Wow!" she exclaimed.
Hai was very pleased with himself, "It was a tip I saw in 'Home School Weekly'. It was supposed to be a joke, but I tried it out and it works!"
Ling thought this was great. She laughed and laughed ... then gradually her face went serious. She'd just thought of her own score, and the smiles on her parent' faces when they gave her dinner at KFC. Tentatively, she reached out a hand. "Give me a strip of sticky tape, will you?"
"Hey! Don't tell me you did badly on the test too?!" Hai was astonished.
Ling pinched the back of his hand hard. "Keep your voice down! Someone'll hear!"
She pulled out her test, trying to cover the score with her hand, but Hai spotted it anyway. "Your score's 2% worse than mine," he gloated. Ling felt so angry and ashamed, she wanted to grab him by the collar and toss him out of the window.
Getting her mom's signature stuck down on the paper worked like a dream. Problem solved.
When Ling got home that day, Mom asked, "Where's that test for me to sign?" Ling couldn't look her in the eyes. "Only scores of under 90% needs signatures," she said,
Mom told Dad. She sounded very happy, but also a bit sorry. It wasn't often that she got the chance to sign off their daughter's work with such pride and relief, and now it had been snatched from under her nose. Mom was grumbling, but Ling could hear the happiness in her voice. Her heart swelled with a feeling she could not put into words.
But Mr. Zhang was a cunning old fox and it didn't take him long to discover the fake signatures. After all, Ling and Hai shared a desk, and when they handed their tests in, they were next to each other in the pile. An odd coincidence, Mr. Zhang thought, that both papers were torn in the same place. He found himself picking at the tape, and soon the deception was revealed. He went roaring into Mrs. Xing's office, shouting, "This is outrageous! Mrs. Xing, you have to deal with them, they need to be punished severely!"
Of course Mrs. Xing was furious. She flicked through her notebook until she came to Ling's mom's emergency number, and called her at the magazine office.
By the time Mom finished the call, she'd gone so pale that her colleagues thought there must have been a death in the family. Mom shook her head, "No, nothing like that. But I need to go to Ling's school." So the girl had obviously done something wrong. They tried to comfort her, "Parents are always being summoned to the school. It's probably nothing, just the teacher making a fuss."
But Mom kept saying, "You don't know. None of you know."
What didn't they know? Mom wouldn't say and they didn't dare ask. Mom couldn't get to the school quick enough. She spotted Ling and Hai skulking in the office, their faces the picture of guilt. But Mom didn't bother to stop. She went straight to the office of the math teacher, Mr. Zhang. Mr. Zhang didn't beat about the bush, "You know how Ling scored on this test, right? She was twenty-second from the bottom."
Mom didn't like the sound of that. Why's he counting from the bottom? "From the bottom" sounded so final! She forced a smile, then said carefully, "But Ling got all he word problems correct, didn't she?"
The word problems were all correct, but she got half of the calculation questions wrong! In that bit of her test, she came fourth from the bottom of the class. And the three students below her all have learning disabilities."
Mom went cold. She almost fainted, right then and there. What did Mr. Zhang mean by that? Was he saying Ling had a low IQ?
Mom marched Ling home from school. She made dinner, she made sure everyone ate, then she washed the dishes, and cleaned up the kitchen. Everything was like normal, except she didn't speak to Ling. She wouldn't even look at her.
Ling could tell Mom was really angry. She felt miserable. She went into the kitchen, took out Mom's favorite tea cup, washed and dried it. Then she put in a pinch of tea leaves, poured hot water over them, and carried it to Mom, spilling a little as she did so.
Mom turned away and didn't take the cup.
Ling wasn't taking no for an answer. If Mom wouldn't take the cup, she'd carry on standing there holding it in both hands.
"You'll scald yourself!" Mom yelled at her.
'Fine, then I'll scald myself!" Ling said, her voice choked.
Mom was not a callous woman. She took the tea cup and set it down. Then she took Ling's hand and turned it over. There was a big patch of red on the palm. Mom began to cry, "Why did you do it?" she cried.
Ling began to cry too. "I was afraid you'd be upset ...I was going to tell you. I wanted to get a better score next time and then tell you both together. That way you wouldn't be too mad..."
Mom sighed heavily. "You'll be the death of me, Ling!"
Mom realized she'd have to find a way to teach Ling calculation, because bawling her out was not going to solve the problem.
Dad was good at math, but he wasn't much interested in Ling's progress at school. That evening, his wife and daughter were both in floods of tears, but he was oblivious. He sat in his study with his headphones on, listening to a foreign language tape and mumbling the words.
Finally, Mom shoved open the door, and stomped inside as loud as she could. Dad was still oblivious. She lost her temper and shouted, "Why don't you act like a father?!"
Dad heard someone behind him and turned around. He looked blankly at Mom. "What? Who's become a father?" 
Mom pulled off his headphones. "Any father would be more responsible than you are! Ling's flunked her math. Aren't you at all worried?"
"Of course I'm worried!" said Dad, making a helpless gesture. "But I can't do it for her."
"Can't you spend some time tutoring her? Some kids have several home tutors."
"Forget it. Ling's never going to be a scientist or an engineer. If her math is really that bad, why doesn't she drop it?"
Mom didn't know whether to laugh or cry. "You're not serious? If she flunks her math, she won't get into a good middle school. And then she won't get into a decent high school. Or a top university. One point too low and her whole future could be stymied!"
Dad gave in. "Okay, okay, I surrender. You don't need to say any more. I'll sacrifice myself to help our daughter succeed."
He turned off the tape and came out of the study.
Dad was a good university lecturer, but tutoring an elementary student in calculation certainly felt like a challenge, a bit like a brain surgeon suddenly having to treat a small child for eczema. Luckily, he was a clever man and, after a moment's thought, he made his decision. He'd start by looking at Ling's homework for the day.
It was full of mistakes. Dad began to go through them one by one. This was one: 48 ( 3923/24. Ling had started by converting the mixed fraction into an improper fraction, then multiplied by 48. Her mind wandered for a moment, and these were big numbers, so it came out wrong.
"They didn't teach you the simple way of doing it?" Dad was surprised. ''It's like this."
He jotted down the formula: 48×(40-1/24). Then he multiplied the numbers in brackets by 48. First one, then the other. He quickly had the answer: 1,918.
Ling's jaw dropped. She stared at her father as if he was a magician. How had he done that so easily?
"Why wouldn't I do it like that? 3923/24 is only 1/24 less than 40, right? So I just changed 3923/24 into 40-1/24. That make sense, doesn't it?"
Ling stared wide-eyed at the two numbers, but still it did not make sense to her.
Mom was getting worried. She gave Dad a nudge, and said quietly, "You can't treat an elementary school student as if she was one of your college students, okay? You're just making it complicated for her, and she'll never get it."
"Watch me," she told Ling.
Mom separated the two numbers. She wrote 48×39 and 48×23/24. She still had to multiply it in columns but it was easier than the way Dad did it and, more importantly, Ling could understand it this time.
Dad sighed. He cupped one fist over the other and bowed to Mom with a cheeky grin. "As usual, my wife has the solution. I hereby delegate my dear wife to do the tutoring for me." And he quickly slipped away back to his study.
Mom was furious. She pointed at the door to the study, "Look at your father. Does he act like a father or not?"
Ling knew what she was supposed to say. "No," she said firmly.
"And what about your mother?"
"Acts just like a mom."
Mom stroked her daughter's cheek.
"Are you going to make me happy from now on?"
"Yes, I am, I'll make sure you live better than the Queen of England."
Mom chuckled happily. Her anger had vanished.
