# Supplementary material for: Exploring translator’s style in children’s literature: A case study of Nicky Harman’s English translations of Huang Beijia’s two works
Source: PLoS One. 2026 Jun 2;21(6):e0350245. doi: 10.1371/journal.pone.0350245 (PMC13229296; doi:10.1371/journal.pone.0350245)
Supplement: S7 File — (ZIP) [file pone.0350245.s010.zip › data/original data/I Want to Be Good (translated English text)/Chapter 7 Doctor! Doctor!.txt]

Chapter 7 Doctor! Doctor!
Mom brooded over Mr. Zhang's comments about the students with learning disabilities. She couldn't help wondering whether Ling had a low IQ too. Otherwise, why did she make so many mistakes in math? Though when she came to think about it, how could that be true? After all, she wrote such good essays! Her English results weren't bad either. Even in math, she wasn't completely hopeless. She was good at word problems. She could comprehend a written problem, and identify the question that needed to be answered. It wasn't that she didn't understand. But if she understood, how could she make so many mistakes?
Mom went over and over this question of Ling's IQ in her head. The word IQ was bandied around by everyone nowadays, but personally, she hated it. It confused all the parents she knew, as well as her. When she was a girl in school, nobody had ever heard of someone having a high or low IQ. Students just got on with their schoolwork and did the best they could.
One day, Mom was reading the newspaper when she found a long article about learning disabilities. It said that when children did poorly in math, teachers and parents blamed them for being lazy or careless, but actually those children might have a learning disability which caused them to see the number 10 as a 1, or the number 35 as 53.
Mom was startled. Maybe this was the explanation for Ling's mistakes. Maybe she was reading the numbers or math symbols wrong all the time. She made up her mind to take Ling to the doctor. She wanted an accurate diagnosis. After that, they could decide what to do about it.
She had no idea what kind of doctor dealt with learning disabilities, and she didn't want to ask a straight question, in case people figured out that Ling had a disability. So she told a little white lie: she went to talk to the journalist on the magazine who wrote the "Ask a Doctor" column, and told her that a nephew of Dad's had a low IQ. Where should the parents take him? The woman was immediately sympathetic. They should take him to a neurology hospital with a child psychology department, she advised.
"Isn't that what we used to call a mental hospital?'1 asked Mom in surprise.
Her colleague pushed her glasses up the bridge of her nose and looked at her curiously. "Well, where else would they go?"
Mom felt terrible. No way was she going to take Ling to a mental hospital. They were awful places. She couldn't put her through that. Whatever would Dad say?
But in the end, she was forced to make a decision. Something happened that convinced Mom that Ling really did have a disability.
There was another unit test in math class. Ling scored 89%. Not too bad, Mom thought. Until she took a careful look at the test paper, and almost exploded in rage. Ling had gotten two calculation questions and one word problem wrong. The reason she received 89% was because she'd done an optional extra question, correctly setting up an equation to solve a problem, which gave her another ten points.
This is how she went wrong with the two calculation problems:
The first problem involved multiplying a four-digit number by a three-digit number. The numbers were so big that Ling got confused.
The other question required adding, subtracting, multiplying, and dividing. There were six numbers involved, but when Ling got to the second step, she left out one of the numbers for some reason. After that, it obvious she was going to flunk it completely.
Her mistake in the word problem was even more bizarre. She set out the formula correctly, but when she went to calculate it, she wrote the "0" in the formula so it looked like a "6."
Ling took one look at her mother's thunderous expression, and declared, "This test was really hard. I got 89%, and I came twelfth."
Mom shook the paper at her. "You were just lucky It a pure fluke that you could answer the extra question. You can't count that. If you hadn't been able to do it, you would have come bottom again, wouldn't you?"
Ling pouted. She muttered rebelliously, "So I'm always in the wrong, Mom. If I do badly, I'm dumb. And if I do well then it's a pure fluke."
Mom raised her brows. "Well, it's not me that's wrong. In one test, you flunked two calculation questions and one word problem. It's disgraceful!"
Ling didn't even try to retort. "You're a bully!" she yelled. And she rushed into Dad's study and slammed the door, and refused to come out.
So Mom decided she had to take Ling to see the doctor. At least that way they'd know if there was a problem or not. Otherwise she'd always be worrying that there was something she should have done, and worrying could give the strongest person a mental breakdown.
First thing on Saturday, Mom told Ling they were going out. She didn't dare tell Dad where they were going - he might never forgive her - so she said they were going to Nana's house. As soon as they got on the bus, Ling cried, "Mom, we're on the wrong bus!"
All the passengers turned around and looked at Mom as if she'd lost her marbles. Mom flushed. There was nowhere to hide. She glared at Ling and whispered, "Don't talk nonsense!"
The bus dropped them off at the Neurology Hospital and, without a word of explanation, Mom led Ling inside. As they passed through the gate, Ling looked up at the sign hanging over it. Then she looked at Mom and asked anxiously, "Mom, do you have a brain tumor?"
This time Mom had to tell her truth. "No, I brought you here to see the doctor."
Ling was shocked. "Do I have a brain tumor?"
"No, you have a learning disability," said Mom.
Ling wrenched her hand from Mom's. "No, I don't!" she protested loudly. "I don't have a disability! I'm just careless!"
"There are different kinds of carelessness. Your carelessness isn't normal!"
Ling was really distressed. With tears in her eyes, she said, "I know what hospital this is. Lin in our class, his mom brought him here to see the doctor. This is where they certified him as being learning disabled."
Mom began to have regrets. What if bringing Ling here made her lose all her self-confidence? "If you really don't want to go in, then we'll go home," she said, tentatively.
Ling looked up with tears in her eyes. Did Mom really mean it? What she saw in her mother's eyes was remorse. Ling melted. She whispered so quietly Mom could hardly hear her, "If you really want me to, then we'll go in."
Mom struggled with herself for a moment, but decided they might as well see the doctor. They were already here, after all. Why waste the journey?
Ling hung her head, and trailed silently behind Mom, clearly worried and unhappy. She kicked a few stones as they walked along to show she was in a mood. Mom pretended not to notice. She didn't want to upset Ling further.
School was closed on Saturdays but the hospital was open, so the department of Child Psychology was crowded with children. It wasn't even 9 a.m., and the waiting room was bursting at the seams.
A gray-haired doctor who was obviously in charge sat at a table asking a boy some questions. The kid looked a little older than Ling. He was pale, with wide-set eyes and a mouth that hung open. His hands jiggled on the tabletop. His mother kept prompting him, "Pay attention! The doctor's talking to you!"
"Does the earth keep still, or is it always turning?" the doctor asked.
"It's always turning," said the boy.
"Sure?"
The kid hesitated, and glanced sideways at his mother.
The doctor said seriously, "You can't ask anyone else. You need to think it out on your own."
The kid fidgeted restlessly. Then in a loud voice, he said, "It's always turning! My teacher said so!"
"Do you feel the earth turning?" The doctor asked. 
The kid thought for a moment, then shook his head.
"Why?"
The boy had nothing more to say. He pulled one ear, then scratched his cheek, then turned to look at some sparrows fighting outside the window.
Ling wasn't going to let a chance to show off her general knowledge pass her by. She chipped in, "It's because space is so vast. It's like when we take a boat out to sea, and it feels like the boat isn't moving."
The doctor was irritated. He looked around at Ling. "What are you here for?"
Mom answered for her. "To see a doctor."
The doctor looked carefully at Ling, and asked Mom, "What's wrong with her?"
Mom was a good talker, and she summarized Ling's symptoms clearly and succinctly. The doctor turned back to Ling, smiled and pinched her cheek, "Do you feel you're different from your classmates?"
Once the doctor had pinched her cheek, Ling relaxed. She gave a broad smile. "Yes!"
The doctor winked at her. "How are you different?"
"I'm fatter than them!" Ling said loudly.
Everyone in the room burst out laughing, even the boy who was being examined.
The doctor turned to smile at Mom. "You can go. This girl is completely normal. If anyone has a problem, it's her parents."
Mom was so embarrassed that she went scarlet in the face. Still, she was secretly delighted because now they had proof that there was nothing wrong with Ling's IQ.
Outside, Mom said, "When we get home, don't tell Dad."
Ling put her hand in her mother's. "I know you were doing what was best for me," she said solemnly. "Dad will think the same."
That made Mom tear up. This girl was so smart and so intuitive. How could she always do so badly in math?
The following Monday, the "Ask a Doctor" columnist came to ask Mom, "Did they take the kid to the Neurology Hospital?"
"Yes, but the doctor says he's normal."
"Is he overweight?"
Mom was startled. Had the woman guessed she'd taken her own daughter to the doctor? She gaped nervously at her.
Her colleague laid a magazine in front of Mom. "This says that if a child is overweight, their intellectual development may be impaired. You have a read."
Mom was taken aback, but eventually she opened the magazine. And there it was: an article by a doctor discussing physical indicators in obese children - levels of trace elements in the blood, the growth of brain cells, changes in the adrenal glands. Anyone reading it would immediately think an obese child was like a dozy panda, a waddling penguin, or a sleepy-headed cat.
Mom knew that writers like this loved to be sensationalist. It was exactly the same way that novelists dramatized the source material they drew from in real life. But Mom really desperately wanted her daughter to make something of herself. She knew she'd let it become almost an obsession. But she never stopped hoping. If only those middle school entrance exams were just a bit more than six months away.
Maybe Ling could benefit from losing some weight.
