# Supplementary material for: Exploring translator’s style in children’s literature: A case study of Nicky Harman’s English translations of Huang Beijia’s two works
Source: PLoS One. 2026 Jun 2;21(6):e0350245. doi: 10.1371/journal.pone.0350245 (PMC13229296; doi:10.1371/journal.pone.0350245)
Supplement: S7 File — (ZIP) [file pone.0350245.s010.zip › data/original data/I Want to Be Good (translated English text)/Chapter 8 The Family Goes on a Diet.txt]

Chapter 8 The Family Goes on a Diet
When Ling was born, she wasn't fat at all. In fact she was as skinny and wrinkled as a little rat. She hardly opened her eyes until she was a month old. She slept and slept. Grandma worried that this puny little creature would not thrive. She blamed her daughter-in-law because Mom had been a picky eater when she was pregnant with Ling. She never ate enough to keep that poor baby nourished, according to Grandma.
Mom felt guilty too. She was convinced that Ling had been in too much of a hurry to be born because she was hungry. For the first month after the birth, she stayed in bed and rested, as most Chinese women do. But as soon as she was up and about again, she and her mother-in-law got busy fattening Ling up. As soon as she was old enough, they added supplements to her milk: egg yolk, honey, vitamins, and fish oil. As she got a bit older, they boiled up broths from fish and pork bones, and fed her vegetable puree and pork liver paste. At every meal, they carefully prepared something new and nutritious for her. Mom even dragged herself out of bed in the middle of the night, when her daughter was fast asleep, and prepared an extra bottle of milk. Ling used to suck the whole bottle down without even waking up.
After three months of this, the baby was putting some weight on. Her cheeks were round and chubby, she had three or four chins, and her knuckles had deep dimples in them. She really was adorable. When Mom took her out for a stroll, passersby would swoop down and coo over her. They stroked her cheeks (they were as soft and white as tofu) and said she was "a gorgeous baby."
But when Ling was five, the family had to face the fact that Ling was overweight. The kindergarten held a sports day, and all the parents were invited. One of the events was called "Wriggle through a Tunnel." The children had to scramble through a series of wooden rings as fast 
as they could, without knocking them down. The other kids wriggled through one after the other, as nimbly as fish swimming through a tube, but poor Ling scrabbled through a couple of the rings, puffing and panting until she was red in the face, and then got stuck. Mom had to go and pull her free.
The kindergarten teacher told Mom, "Your daughter needs to lose some weight."
It's true, Mom admitted to herself. I should put her on a diet.
Easier said than done. Ling's weight was rocketing up, and like a rocket, it was unstoppable.
Mom did her best to persuade Ling to eat less. "A fat girl isn't pretty, and she can't wear pretty skirts. When she grows up she can't be an actress or a famous singer, and definitely not a model."
"But being fat has its advantages!" Ling objected. "Fat people are strong. Wait until you get old. I can give you a piggyback to the hospital when you're sick. I can look after you. I can go days without sleep! Just think if I was stick-thin, I wouldn't be able to do that, would I?"
Mom tried again. "Boys like slender girls. If you grow up fat, no boys will like you, and what will you do then?" 
But Ling wasn't won over by that argument either. "If they don't like fat women, they don't understand what being beautiful is! Yang Guifei was fat. So was the Mona Lisa. And Venus. And the Virgin Mary! And Nana and Grandma, and Mrs. Chen from school, and Mrs. Wang, the deputy principal..."
Mom was left open-mouthed at this impressive list of Chinese and foreign women. Ling had even included both grandmothers to back up her argument. And of course Ling was quite right: thinness wasn't the only criterion for beauty. All the same, this daughter of hers could do with being a bit thinner.
Having read the article about childhood obesity and mental impairment, Mom was unhappy. It was more urgent than ever for Ling to lose weight. Mom decided to take drastic measures. She wanted to be quite sure she'd have better math results before the final run-up to the middle school entrance exam.
No sooner said than done. Mom got out all the periodicals and magazines at home and pored over ads for dietary supplements and diets. "SlimFast"，"Atkins", and "LighterLife" ...The magazines were chock-full of them.
Of course, she knew that all advertisements are full of exaggerated claims. But she was so determined to get a result, she made herself believe them. Nothing was going to dissuade her.
When Ling came home from school, she was puzzled to see all their magazines and newspapers spread out g the floor, and Mom crouched over them, leafing frantically through one after another. "Did you lose a bank deposit slip?" she asked.
Mom smiled grimly. "Unless you start making big bucks one day, I can't see myself ever being lucky enough to have so many bank deposit slips that I forget where I put them."
"Anyway, by that time, we won't be using deposit slips, it'll all be done with bank cards," Ling told her earnestly.
"Never mind that. First and foremost, you need to do well at school. Otherwise you'll end up working behind a counter or sweeping the streets, or some other hopeless job."
"But Mom, you're contradicting yourself! You've always said that it doesn't matter what job someone does so long as they do it to the best of their ability," Ling teased her.
Mom was stuck for an answer to that one. Finally she said, "If you've got the ability of course you should contribute to society. If you really can't, then there's certainly nothing wrong with doing manual labor."
"I'm quite happy to do manual labor," Ling said lightly.
Mom lost her temper and started shouting. "But you do have ability! You can do really well, you could be top of the class! You just don't want to!"
Ling shrugged and didn't say anything more. Clearly, she wasn't going to make any headway with her mom on this one.
Mom carried on looking through the weight loss product ads, feeling as bamboozled as Dad choosing formula milk all those years ago. Finally she picked Mrs. Guo's Slimming Aid. It was very expensive, 100 yuan for five days' supply. One month's supply would cost nearly a month of Mom's salary.
When the package of Mrs. Guo's Slimming Aid arrived, Ling was excited. She prowled around the kitchen and begged Mom to hurry up and open it. Inside the box were small sachets containing a dark powder that looked like burnt bran. Mom made a big show of sniffing them and exclaiming, "Smells good!"
Ling sniffed too. "Yes, nice!" Mom decided to strike while the iron was hot. "Shall we make up a sachet?"
"Yes, let's try it." 
Mom tipped the powder into a small bowl and poured some boiling water on top. A strong smell of burnt bran wafted into the air. Eagerly, Ling dipped a spoon in and took a sip, only to immediately spit it out again. She pulled a face. "Gross!"
Mom looked disbelieving. "How could something that smells so nice taste gross?"
Ling offered Mom a spoonful and made she try it. Mom reluctantly tried the liquid with the tip of her tongue. It had a rather disgusting rusty taste. But there was no way she could admit it tasted bad, in case Ling refused to lose weight.
Mom sat down, preparing to give her daughter a lengthy lecture. "There's nothing gross about it," she began. "It has a good aftertaste, and it smells good. In the olden days, when poor people had nothing to eat, they'd fill their bellies with toasted rice bran, and count themselves lucky..."
Ling interrupted. "In the olden days, poor people ate rice bran because it was cheap. But now rice is cheap and rice bran is expensive. Why would we eat this expensive stuff instead of cheap food?" she challenged her.
Mom banged the table angrily. "I'm doing this for you! You're about to take your middle school exam, but your grades aren't good enough. They aren't good enough because of your IQ. Low IQ is connected to being overweight. That's why I spent all this money getting you this guff, that's why I'm making you eat rice bran. Do you understand?!"
As the accusations rained down on her, Ling felt hurt. She began to cry. "Why do adults always force us to do things we don't want to do? Can't I decide on my own whether my body needs to change?"
"No!" Come what may, Mom wasn't going to change her mind.
In the end, Ling didn't dare defy her mother. She dolefully added a bit of pickled cabbage to the rice bran and then ate it all up, even though it made her retch and tears come to her eyes.
According to the instructions, one sachet of Mrs. Guo's Slimming Aid was a whole meal. No other food, or even snacks, were allowed. The day before, Mom had cleaned out the refrigerator and the cupboards from top to bottom. She gave away or threw out anything that could eaten, in case Ling got too hungry and was tempted. And, to show Ling that they were sharing her pain, Mom made her and Dad a dish of dry-fried green beans for their dinner. 
For the next ten days, Mom's shopping consisted only of vegetables.
It didn't take long for Dad to complain that he couldn't live like this. He had to teach, and finish his thesis too. His brain needed nutrition. Vegetables with no salt or oil were not good enough. He offered to move to Grandma's house for the time being. But Mom wouldn't let him. If their daughter found out that her Dad had gone to his mom's house so he could eat better, she'd rebel too.
Every day after Ling got home, Mom was constantly on edge. She wouldn't let Ling out of her sight. She followed her everywhere, when she went to the kitchen for a glass of water, even when she went to the bathroom. She was terrified that Ling had a secret food store. The strain on her nerves gave her insomnia, and she lay awake for hours on end, listening for any movement in Ling's room. She was soon exhausted.
One day Mom saw some bathroom scales for sale. She bought one right then and there, and took it home. The three of them weighed themselves, one after the other. Mom and Dad had each lost ten pounds, but Ling had only lost five. Dad laughed. "Excellent!" he exclaimed. "Your Mom and Dad have lost weight on your behalf, Ling. And that's enough. I never want to eat this junk ever again."
"There's nothing wrong with you losing a bit of weight," Mom retorted. "When middle-aged people get fat, it gives them heart disease."
But Dad declared, "I'd gladly get heart disease if it meant I could have meat every day."
Ling applauded. "Dad's right. That's just what I was thinking!"
Dad bought some beef jerky. He hid it in a drawer in his study and every now and then, he'd snack on a piece. Once Ling went to ask Dad for help with her homework, and straightaway smelled the jerky on his breath. She was smart enough not to say anything. She left the study with her homework, then immediately snuck back again, hid behind the door, and peeked inside. As soon as Dad thought she'd gone, he stuffed another piece of jerky in his mouth. Ling pounced and grabbed Dad's hand. He'd been caught red-handed, so he had to share the snack with his daughter. He swore her to secrecy, of course.
But in the meantime, Mom had developed the nose of a bloodhound, and it didn't take her long to follow the trail and track down the bag of jerky. Mom didn't have an issue with Dad eating it alone. What made her furious was that he'd been sharing it with Ling. He'd deliberately stymied their slimming campaign. She was hurt and angry and said so. Eventually Ling handed over the jerky to Mom without being asked, and swore she wouldn't make her mad again, and Mom calmed down.
They were almost two weeks into the campaign, and there were just two sachets left in the third box of Mrs. Guo's Slimming Aid, when Ling passed out in PE class. The school called Mom at the magazine office. Mom was so scared, she went as white as a sheet and almost passed out herself. Her colleagues helped her into a cab and she went to the school, where she found Ling propped up in a chair in the office, and Mrs. Xing offering her a bowl of sugar water she had made her. Mom grabbed Ling's hand and burst into tears. Whatever Mrs. Xing said to her, she didn't hear it. She was too busy repeating to herself, l've been an idiot, I've been an idiot.
That evening Mom bought two fat hens and prepared chicken soup, which filled the room with an appetizing fragrance. When Dad got home he sniffed and exclaimed, "What a delicious smell!"
Of course, no one ate the last two sachets of Mrs. Guo's Slimming Aid. Mom threw them in the trash.
After, Ling quickly put on weight again. First the five pounds she had lost, then in no time at all, another five. Every time she stepped on the scale, Ling felt guilty, like she'd let her mother down. But Mom said, "Forget it. When you get older, you'll slim down naturally."
As to whether obesity could really impact a child's IQ, Mom never dared bring that up again.
