# Supplementary material for: Exploring translator’s style in children’s literature: A case study of Nicky Harman’s English translations of Huang Beijia’s two works
Source: PLoS One. 2026 Jun 2;21(6):e0350245. doi: 10.1371/journal.pone.0350245 (PMC13229296; doi:10.1371/journal.pone.0350245)
Supplement: S7 File — (ZIP) [file pone.0350245.s010.zip › data/original data/I Want to Be Good (translated English text)/Chapter 9 A Not-an-Orphan Comes to Stay.txt]

Chapter 9 A Not-an-Orphan Comes to Stay
One afternoon after school, Ling got to their alley, and immediately felt something was wrong. The shops and stalls should have been at their busiest: the tables around the noodle shop would normally be packed with old folks and kids waiting for bowls of wontons. This was the time when shoppers rushed into the general store for supplies of soy sauce, MSG, instant noodles, toilet paper, and detergent. The hair salon livened up too, with customers getting ready for an evening out, going in for a quick wash and blow-dry, attended to by two young women wielding hair dryers. But oddly enough, today everyone seemed to have lost interest in their usual activities. They stood around in small groups, looking solemn.
Ling was carrying a bag of fish flakes that her friend had given her. It was not for her, she was saving for the ginger tabby. She slipped into the café, past the greasy tables and chairs, and walked straight into the bedroom. No cat. She searched everywhere and called it, "Meow, meow!" until the woman came in behind her. "Your little friend is about to have kittens. She's found somewhere to hide, away from all of us."
So that was why the cat had gotten so fat lately. She was going to have babies. But what did having babies have to do with hiding from your friends? Surely the cat wasn't afraid she would hurt it? Ling walked out of the noodle shop feeling upset, tore open the bag of fish flakes and stuffed such a big handful into her mouth that her cheeks looked like she had a ball inside. Her mouth was too full for her tongue to move and she had to spit half of it back into the bag before she could begin to chew again.
Just then, she saw there was a bunch of people crowded around one of the electricity poles. More people were arriving and trying to push in, while others were trying to squeeze their way out. There seemed to be a lot of discussion going on about something. This was where the bike repairman had his home and his stall. Yesterday on her way home from school, she'd stopped to talk to the old man and given him a lollipop for his granddaughter Xing Xing. She wondered if something had happened to him. Ling was an inquisitive kid, and there was no way she was going to pass by without finding out what was going on. She hurriedly gulped down the fish flakes, made sure her backpack straps were good and tight around her shoulders, and butted head-first through the forest of adult legs.
The first thing she saw was the neighborhood policeman from the local station, the one who wore glasses. She knew him because he always came to the house to check their household registration certificates and ID cards. Once Mom had locked herself out and it was Officer Glasses who climbed into their apartment from the neighbor's balcony, and opened up. That exploit filled Ling with admiration for him. He was just like an officer in the American crime series S.W.A.T.
Ling tugged at his sleeve and asked, "Has there been a murder?"
Officer Glasses looked down at her, seriously. "There's been no murder. You've been watching too much TV. The bike repairman died suddenly. It was a stroke." Ling was so scared, she went cold and her hair almost stood on end. Part of her wanted to see a corpse, but she was terrified too. What would it look like? She covered her eyes with her hand, and peeked out between her fingers.
There was no dead body to see. The old man's bed was bare. He'd probably been taken away to the crematorium already. His granddaughter Xing Xing sat on a stool in the corner, pale and shocked, her eyes like a rabbit caught in the headlights. She looked timidly at the people crowded around her, and there were tear tracks on her cheeks. Ling wasn't surprised the little girl was in shock. She was only five or six and it was likely the first time anything this scary had happened to her. Ling sympathized. She was sorry she'd eaten the fish flakes. She should have given them to Xing Xing.
There was a lot of noise in the room, with the adults all talking at once. Ling listened hard until she figured out that Xing Xing's parents were divorced. Neither her mom nor her dad wanted Xing Xing so she'd been parked with her grandfather. Now her grandfather was dead, Xing Xing would have to go back to one or the other of her parents. But both parents were making excuses for not having her. Custody would have to be sorted out by a lawyer. The neighbors squeezed into the room were sorry for Xing Xing - her parents were hearts less and selfish.
Officer Glasses finally brought the discussion close. "You can all go home now. I'll keep the girl with me at the station for a few days and she can come back with me to my place at night."
"You're a single man," someone objected. "What do you know about taking care of a kid?"
The officer pushed his glasses further up the bridge of his nose. "Hey, you can learn anything if you put your mind to it!"
Ling suddenly butted in, "Why don't you let Xing Xing come home with me?"
Officer Glasses looked at her in surprise, "You, Ling?"
"My mom knows about children. And I'd like a little sister." The officer thought hard for a moment. But he couldn't see anything wrong with the idea. After all it was only for a few days, until Xing Xing's parents decided what to do. She'd be going home with one of them, for sure.
"If your mother says no, don't argue. Bring Xing Xing to the station, okay?" Officer Glasses warned Ling.
But Ling was confident that Mom would agree.
Ling took Xing Xing by the hand and took her home. They went upstairs and she knocked. When Mom opened up, she gasped in horror. A few years ago, Ling had brought a neighbor's two-year-old home so they could play dolls. The little girl's mother thought she had been kidnapped, and threw a fit. She was so distraught that she actually foamed at the mouth and collapsed on the ground. The family notified the police and called the TV station to report the toddler's disappearance. The street was in uproar. Mom was on her way home from work when she heard what had happened. She put on a spurt and took the stairs two at a time, frantic in case her own daughter had been taken too. She burst in through the door, to find the neighbor's toddler sitting in the bathroom doing a poo in an old spittoon that Ling had found, while Ling stood, a wad of toilet paper in her hand, waiting to wipe her, like a good little mommy should. Mom didn't know whether to laugh or cry. She quickly carried the child downstairs to her family and restored peace to the street. Then she went back up to give Ling the biggest scolding she'd had in her life, along with a stern warning never to bring a neighbor's child home again.
The memories of that day came back to Mom when she saw Ling and Xing Xing at the door. Was Ling up to her old tricks? She blocked the doorway so the girls couldn't get by and shouted at her daughter, ''Wherever you got her from, you can take her straight back again!"
"But she's homeless, where do you want me to take her to?" Ling objected.
Mom was even more horrified. Her daughter seemed to be getting more peculiar by the day. Now she'd brought an orphan home.
"No! Listen to me," Ling said. "Her grandfather just died..." And she explained what had happened.
"It's a very kind thought, Ling, but who's going to look after her when I have to go to work?" said Mom, half-relenting.
"Easy-peasy Xing Xing is at kindergarten everyday till evening. It's the one at the top of the alley."
"In the evening, you have your homework to do. You can't have any distractions. You're in sixth grade this year, not fourth or fifth grade..."
Ling lost patience. "Mom, why'd you keep going on? You're just looking for excuses not to take her in!"
"If I don't want her here, it's for your sake!"
"It's not for my sake, it's because you're selfish and you don't want to help other people!"
Soon mother and daughter were at it hammer and tongs, shrieking angrily at each other.
Just then Dad arrived home, and came stomping up the stairs. "What on earth is this all about?" he demanded. "I can hear you two fighting from the bottom of the stairs."
Both of them turned to Dad in the hope that he'd support them. Dad patted Xing Xing on the head, and said, "Is this about her?"
As soon as Dad spoke, Xing Xing's misery exploded out of her. Her little mouth turned down at the corners and she burst into loud wails. "Look what you did," Ling said to Mom reproachfully. Mom softened, and she felt sorry she'd been so bullheaded.
Dad thought for a few moments, wondering whose side to take.
He decided he'd play peace-maker instead. "OK, this is what I suggest," he said to Ling. "You have a math unit test tomorrow, right? If you score 90% or above, Xing Xing can stay. If not, then we'll take her to the police station for Officer Glasses to look after."
I.ing was ecstatic. "You promise?"
"I promise", said Dad.
Ling made Dad pinky swear, just to be quite sure.
Mom moved aside and let Xing Xing and Ling into the apartment. She glared at Dad. "Quite the hero, aren't you!"
Dad spread his hands modestly, "That's why I'm head of the family!"
Mom grumbled a lot but her bark was worse than her bite. She made sure to make a nice dinner to welcome Xing Xing. She cooked some duck, and filled Xing Xing's bowl with pieces of leg, breast, and other nice bits. "Eat as much as you like, Xing Xing!" she urged her. "You need to eat to grow up strong. Look how big Ling is. She's really healthy."
Ling caught Dad's eye, and the two pulled silly faces behind Mom's back.
Mom saw them, but she wasn't going to give them the satisfaction of letting them know, so she pretended not to. After dinner, Ling did her homework and Mom read Xing Xing a picture book in the bedroom. Xing Xing was a very cute kid, with a sweet lovable expression. Wouldn't it be nice to have a daughter like Xing Xing, Mom thought. It would stop Ling getting too much attention, and acting up.
By 9 o'clock when it was time for bed, there was a new problem. The apartment only had one double bed and one single one. Ling wanted Xing Xing to share her small bed, but no way was Mom going to agree to that. Ling was a restless sleeper, and her arms and legs were over the place. Twice she had rolled out of bed onto the floor, and the loud "thunk" had woken everyone up.
"You're so big and heavy, you might roll on top of her and hurt her," Mom said.
"You can tie my hands and feet to the bed frame," Ling suggested.
But Mom ignored her. The sofa in the living room folded down into a bed, and if she put chairs around it to keep Xing Xing from falling out, she'd be quite cozy. Ling didn't argue. Instead, she asked to be allowed to give Xing Xing a bath. Mom sighed and said yes. Ling always had been different from other children. She had a special empathy with anyone smaller and weaker than her, and loved to protect them. Maybe she was a natural-bom mommy.
Mom turned on the hot water heater and went into the bathroom to run the water. When she turned around, she found Ling already had Xing Xing ready, with her clothes and socks and shoes off. Ling never got stripped for her own bath so fast, Mom thought wryly.
The bathtub didn't have very high sides, but Ling was very careful when she lifted Xing Xing and put her in. She sponged her all over with the warm water, then began to soap her, starting from her neck and working downwards. Xing Xing's armpits got special attention, because Mom always reminded Ling during bath time, "Armpits, armpits!" (Though when she came to examine Ling's armpits, if they weren't still grimy, they'd be covered in dried soap suds, and Mom would bawl her out, "Why do you never wash properly?!") However, Mom's instructions must have gotten through, judging by how carefully Ling was washing Xing Xing tonight.
After Xing Xing finished her bath, it was Ling's turn. Then both girls got into bed in their separate rooms. Mom folded their clothes, tucked them in, turned off the lights, and shut the doors to Ling's room and the living room. Peace and quiet at last.
Mom woke in the middle of the night as she often did. She got up to check both girls' covers were still on. She went first into Ling's room, and crossed to the bed without bothering to turn on the light. As she put out her hand to touch Ling's shoulder and head, she nearly screamed in fright, because where the shoulder should have been, she put her hand on a mound of hair. She hurriedly turned on the light, not caring whether it would wake her daughter or not - and realized that what she had felt was Xing Xing's head. Ling must have snuck out of bed to get her. Mom smiled faintly. The two girls were fast asleep. No point waking them. It was best to leave them be.
In the morning, Mom got up fifteen minutes earlier than normal, but when she went into Ling's room to call them, she found Ling already dressed and struggling to squeeze Xing Xing into her sweater. Mom gave a surprised laugh. "I have to drag you out of bed every morning, and you always want to sleep in. How come you're up so early this morning?"
Ling hurriedly stopped what she was doing, pulled her mom out the door and closed it behind them. "Mom, please," she whispered. "While Xing Xing stays with us, can you not criticize me all the time?"
"Why?"
Ling smiled, embarrassed, "Mom, think about it. Xing Xing is like a little sister. I've got to look good in her eyes, right? If you keep criticizing me, how will she ever respect me?"
Mom couldn't help chuckling. Ling hurriedly clapped her hand over Mom's mouth, and Mom snorted into Ling's palm. "You sure are concerned about your image!" Then she added, "Remember, if you get a poor score on today's test, Xing Xing can't stay tonight."
Ling nodded, and hooked her pinky with Mom's, to show she'd be as good as her word.
That day at work, Mom found it hard to concentrate. She told herself severely: Work takes priority! Ling's test is only a unit test. Stop stressing! Her score isn't that important! All the same, in her heart of hearts, she was praying that her daughter would get a really high score.
At three in the afternoon, she put all her work away and cycled home. On the way she stopped off at the market. The fish stall had a few pounds of silver carp heads on display. Carp head in soup, or red-braised, were delicious and they were Ling's favorite too. Mom asked the price. Six yuan per pound, said the vendor. That was expensive and Mom hesitated. If she bought some, and Ling did poorly on her test, everyone would be in a bad mood, the two girls would face a painful parting, and no one would appreciate the fish, however nice it was. If she didn't buy them, what if Ling did well? Mom stood irresolute by the fish stall until the vendor got annoyed. Finally, she gritted her teeth and bought three pounds of fish heads.
When five o'clock came, Mom was at home and the fish was simmering in the pan. She turned off the gas stove and got ready to fetch Xing Xing from the kindergarten. Just then, there was a loud ring on the doorbell. Mom opened the door, to find Ling standing outside the door with a huge grin on her face. In her hand she held a single sheet of paper, her test.
"Mom, guess what my score was?"
Mom took one look at Ling's face, and felt herself relax. It must be good news. She smiled back, "80%?" Ling shook her head.
"90%?" Mom ventured cautiously.
Ling shook her head again.
"You surely didn't get 100%, did you?"
"98%!" Ling shouted triumphantly.
"Oh!" Mom exclaimed and opened both arms to Ling. Ling threw herself at Mom, hanging around Mom's neck, and climbing up like a monkey. She kissed her and laughed with happiness.
"Okay. Let me go. I have to go pick up Xing Xing," said Mom.
Ling let go and said, "Mom, close your eyes."
Mom obeyed, and heard Ling run down one flight of stairs, then just as quickly run back up.
When Mom opened her eyes, Xing Xing was standing in front of her, looking very cheerful. Ling had been to the kindergarten to fetch her.
"You're very naughty! You went behind my back again!" Mom said. Ling was unabashed. She put a finger to her lips, winked, and said quietly, "Mom, don't forget, you mustn't criticize me."
Mom was determined not to bring up Ling's schoolwork over dinner, but in the end she couldn't help herself. She pointed her chopsticks at Ling, "You really have potential. Mrs. Xing was absolutely right."
"Mom, pointing at people with chopsticks is rude!" Ling protested.
Mom looked at Ling, then at her own chopsticks. Without a word, she drew her arm back.
"I've always believed that the best students in elementary school don't necessarily grow up to be outstanding," Dad put in thoughtfully.
"D'you think I'm going to be outstanding?" l.ing asked.
Dad smiled. "I believe in you."
"Huh," said Mom. "Never mind the future. Let's concentrate on the here and now. Right now you're a sixth grader, and next summer you have to take the middle school entrance exam. You need to be sure that you get good grades like your 98% this time to have any hope of getting into the Foreign Language Middle School."
Ling slumped back into her chair and grumbled, "You're so discouraging, Mom."
"Your mother's got a one-track mind," said Dad.
Even after this cheerful meal, there was no getting rid of the dark cloud that loomed over them. Mom hated herself for being obsessed with Ling's grades, but she couldn't stop herself from thinking, or talking, about them.
The next day was Saturday. Mom decided to go shopping with Ling and Xing Xing. Ling didn't care what she wore, but she wanted Mom to get something nice for Xing Xing, so she rushed around the mall picking out clothes. They bought the little girl a brown dress with a cream belt and lace trim and a pair of shoes to go with them. Ling begged Mom to dress Xing Xing up in her new clothes. Then she took her by the hand and paraded her around the mall as if she were a little model.
Xing Xing didn't utter a word, but she showed her gratitude to Ling by following her docilely around. Mom was growing more and more fond of the little girl. How nice it would be if she really could move in and live with them!
They went to the stationery store and bought ballpoint pens and erasers.
Then, "Why don't we go look at toys?" said Ling. They had new stock in because it would soon be Christmas and Ling spotted a blue-eyed, blonde-haired Barbie doll on display in a glass cabinet. She stared at it so hard her eyes almost popped out of her head. Mom decided to buy them one each - until she saw the price. The dolls were almost 200 yuan, a quarter of her month's salary. Mom was horrified and hurriedly passed the cabinet, pretending she hadn't noticed, and fixed her eyes on a display of plastic toys.
Ling wasn't giving up that easily. She dropped a few heavy hints. "Ming has a Barbie doll. Her mom gave it to her for her birthday. Her doll has three outfits: a party dress, a swimsuit, and winter clothes, and you can swap them over. You can put her into any position you want because her arms and legs move. She's way better than other dolls. Ming's always showing off her Barbie."
Mom turned serious. "What do Ming's parents do?" she asked.
Ling hesitated, "Umm.. .company managers?"
Mom gripped Ling by the shoulders. "Now listen to me. Your dad and I get a salary every month, we're not company managers. We can make ends meet, we can put food on the table, we have clothes to wear, and we can buy books and your school stuff, but we can't afford luxuries.. We're not trying to keep up with Ming's parents."
Ling gave her Mom an evil look, and retorted, "Did I ask you to buy it?"
"But you just..."
"I was only saying that doll was pretty. I didn't say I wanted it."
And she pushed Mom's hands off and walked away. Mom thought she saw tears glint in Ling's eyes, but decided not to say anything.
On Sunday evening, Ling and Xing Xing were sitting side-by-side on the couch watching cartoons when there was a hammering on the door. Mom hurried out from the kitchen, wiping her wet hands, and went to open up.
It was a young woman, probably in her late twenties. The tip of her nose and her cheeks were red with cold - even in this chilly autumn weather, she was only wearing thin flesh-colored tights and a bum-skimming leather mini-skirt under her jacket. In her arms she held a little boy of about a year old.
"Excuse me, is Xing Xing here?", she asked brusquely.
Mom was just hesitating about how to answer when Xing Xing scurried out of the living room. Mom bent down and asked her, "Is this your mom?"
Xing Xing looked at the woman, then down at the floor, and gave a little nod.
It is rude to leave your visitors standing at the door, so Mom politely invited her in.
But the woman stood right where she was, "I haven't come visiting. I'm just here to collect Xing Xing."
"Did you sort things out with her father? Are you going to raise her?"	
The woman made a face. "Why would I do that? Xing Xing's going to live with my mom. Her dad and I are paying her 200 yuan a month for food and stuff."
"How nice that she'd going to be with her Nana," said Mom. She stroked the little boy's head. "Is this Xinc Xing's little brother?
"No. This is my son." The woman put heavy stress on the words "my son." Mom sighed. She went to gather up Xing Xing's things. The woman waited outside the door holding the baby. Xing Xing was standing inside, her head bent, not speaking. She didn't look happy at all.
Ling trailed behind Mom. She tugged at her sleeve and whispered, "Can't we keep Xing Xing?"
"No. She has a mom and a dad. The law won't let us."
"But she doesn't like her mom," Ling with a sob in her voice. "And that woman doesn't like Xing Xing."
"Don't talk about Xing Xing's mom as 'that woman', it's not polite." Mom told her.
Ling snorted in disdain. "She doesn't deserve to be a mom. She doesn't have any maternal instinct at all."
Mom was quite tickled that Ling knew words like "maternal instinct." She picked up Xing Xing's few belongings, stuffed them in a bag, and gave them to the woman. Then she crouched down, cupped Xing Xing's face in both hands, and said, "Don't forget Ling and all of us, sweetie. You're welcome to come back whenever you like."
The woman jerked Xing Xing's hand and pulled her down the stairs without so much as a thank you.
Mom shouted towards the bedroom, "Ling! Why didn't you come out and say goodbye to Xing Xing?" There was no answer, and the door stayed shut. Mom went in. Ling was propped against the wall, tears rolling down her cheeks, sobbing her heart out. Mom's heart ached. She put her arms round Ling, and said, "Honey, I know you're really kind-hearted, but Xing Xing has a mother and father. She's not an orphan."
Ling buried her face in her mom's chest. In a muffled voice, she asked, "Mom, are there any really happy children in this world?"
Mom got goosebumps. Her daughter's question was so profound, so serious, that she simply didn't know how to respond.
