# Supplementary material for: Exploring translator’s style in children’s literature: A case study of Nicky Harman’s English translations of Huang Beijia’s two works
Source: PLoS One. 2026 Jun 2;21(6):e0350245. doi: 10.1371/journal.pone.0350245 (PMC13229296; doi:10.1371/journal.pone.0350245)
Supplement: S7 File — (ZIP) [file pone.0350245.s010.zip › data/original data/Wo Yao Zuo Hao Hai Zi (Chinese text)/Chapter 1 第一章.txt]

Ò»¡¡¹ØÓÚÖ÷ÈË¹«¼ò¶ÌºÍ±ØÒªµÄ½éÉÜ 
¡¡¡¡ 
¡¡¡¡½ðÁå£¬Å®£¬¸Õ¹ý11ÖÜËêÉúÈÕ£¬ÔÚ±¾ÊÐÐÂ»ª½ÖÐ¡Ñ§¶ÁÁùÄê¼¶¡£Éí¸ß1.55Ã×£¬ÌåÖØ50¹«½ï£¬±ê×¼µÄÖØÁ¿¼¶Ñ¡ÊÖ¡£ÒòÎªÅÖ£¬Á³¡¢±Ç×Ó¡¢×ì°Í¶¼ÊÇÔ²à½à½µÄ£¬Ò»¿´¾Í½ÐÈËÏ²»¶£¬Ò»Ï²»¶¾ÍÈÌ²»×¡ÒªÔÚËýÁ³ÉÏ¾¾Ò»°Ñ¡£½ðÁå´ÓÐ¡³¤µ½´ó£¬Á³µ°ÉÏ±»ÈË¾¾¹ýÉÏÇ§»Ø£¬ÓÃËýµÄ»°Ëµ£¬¶¼¿ì±»¾¾³öÀÏ¼ëÀ´ÁË¡£
¡¡¡¡½ðÁå×î´óµÄÌØµãÊÇ¸úË­¶¼ÄÜ¹»¡°×ÔÀ´Êì¡±£¬ÄÐÅ®ÀÏÓ××ð±°¹ó¼ú£¬ËýÒ»¸Å¶¼ÄÜ´îµÃÉÏ»°¡¢ÁÄµÃÉÏ¹²Í¬µÄ»°Ìâ£¬Ê±²»Ê±»¹°Ñ¶Ô·½¶ºµÃ¹þ¹þ´óÐ¦¡£´ÓËýµÄÑ§Ð£µ½¼Ò£¬Ò»Â·ÉÏÒª¾­¹ýËÄ¸öÐ¡ÔÓ»õµê¡¢Èý¸öÐ¡³ÔÌ¯¡¢Ò»¸öÃÀ·¢Ìü¡¢Ò»¸öÐÞ×ÔÐÐ³µÌ¯£¬»¹ÓÐÒ»¸öÐÂ¿ªÕÅµÄÀñÆ·µê¡£ÕâÐ©µêÀïµÄÀÏ°åºÍ»ï¼Æ£¬¶¼ÊÇ½ðÁåµÄÍüÄê½»¡£
¡¡¡¡·ÅÁËÑ§£¬Êé°ü±³ÔÚ¼çÉÏ£¬Ëý»Î»ÎÓÆÓÆµØ×ß¹ýÀ´£¬ÉìÍ·ÏòÔÓ»õµêµÄ¹ñÌ¨Àï×ÐÏ¸¿´£¬ÓÐÃ»ÓÐÐÂµ½Ê²Ã´ºÃ³ÔºÃÍæµÄ¶«Î÷£¿°ü×°´üÀï¼Ð×ÅËÜÁÏ¿ÖÁúµÄËÚÃ×´àÀ²£¬±àÊ®×Ö¼ÜµÄ¿ÕÐÄ²£Á§ÉþÀ²£¬×îÈÈÃÅµÄ¶¯»­Æ¬ÈËÎïÍæ¾ßÀ²¡£ÎÞÂÛµêÖ÷¶àÃ´Âþ²»¾­ÐÄµØ°ÑÕâÐ©¶«Î÷·ÅÔÚ¶àÃ´²»ÆðÑÛµÄê¸ê¹Àï£¬½ðÁå×ÜÄÜÒ»ÑÛ½«ËüÃÇÑ°ÕÒ³öÀ´£¬ÌÍÇ®ÂòÉÏÒ»¸ö£¬»òÕß½ö½öÈÃÀÏ°åÄÃ³öÀ´¸øËýÃþÒ»ÃþÔÙ·Å»ØÈ¥¡£
¡¡¡¡È»ºóËýÈ¥Ð¡³ÔÌ¯ÕÒËýµÄÀÏÅóÓÑ--Ò»Ö»»ëÉíÔàÙâÙâµÄ»¢Æ¤»¨ÎÆµÄÐ¡»ÆÃ¨¡£ËýÊìÃÅÊìÂ·µØ´©ÌÃÈëÊÒ£¬Ò»Ö±×ê½øµêÀÏ°åµÄÎÔÊÒÀï£¬´ÓÈË¼ÒµÄ´²ÉÏ°ÑÐ¡»ÆÃ¨±§³öÀ´£¬Â§ÔÚ±ÛÍäÀïÇ×ÈÈÒ»Õó×Ó£¬ÅÄÅÄËüµÄÄÔ´ü·ÅËü×ßÂ·¡£ÒªÊÇ²»ÈÏÊ¶½ðÁåµÄÈË£¬×¼»á°ÑËýµ±Õâ¼ÒÐ¡³ÔÌ¯µÄº¢×Ó¡£
¡¡¡¡ÔÙÈ»ºó£¬Ëý´ÓÃÀ·¢µêÃÅ¿ÚÑï³¤¶ø¹ý--Ëý¶ÔÃÀÈÝÃÀ·¢ÕâÒ»ÀàµÄÊÂÇé²»¸ÐÐËÈ¤--¾¶Ö±×ßµ½ÐÞ×ÔÐÐ³µÌ¯Ç°£¬¶×ÏÂÀ´¿´ÐÞ³µµÄÀÏÒ¯Ò¯ÈçºÎ²Ù×÷£¬ÓÐÒ»¾äÃ»Ò»¾äµØËµÐ©ÏÐ»°¡£ÕâÊ±ºòËýºöÈ»Ò»Ì§Í·£¬ÂèÂèÒÑ¾­ÔÚ²»Ô¶´¦µÄÑôÌ¨ÉÏÑïÃ¼Ã«µÉÑÛ¾¦µØ¶ÔËý×÷ÍþÐ²×´ÁË¡£Ëý¸ÏÃ¦Õ¾ÆðÀ´£¬¸úÀÏÒ¯Ò¯ËµÁËÔÙ¼û£¬ÉÔÉÔ¼Ó¿ì½Å²½ÉÏÂ¥»Ø¼Ò¡£
¡¡¡¡¾ÍÕâÑù£¬´ÓÑ§Ð£µ½¼Ò²»×ã200Ã×µÄÂ·³Ì£¬ËýÖÁÉÙ×ß°ë¸öÖÓÍ·µÄÊ±¼ä¡£
¡¡¡¡ÓÐÒ»´Î£¬ËýÔÚÂ·±ßÅöµ½Ò»¶ÔÍÆ³µµÄÇàÄêÄÐÅ®£¬²»ÖªÔõÃ´¾Í¸úËûÃÇ´îÉÏÁË»°¡£ÄÇÁ½¸öÈËÒ»¸ßÐË£¬¾ÓÈ»ÇëËý×øµ½×ÔÐÐ³µµÄºó×ùÉÏ£¬ÍÆËÍµ½Â¥ÌÝ¿Ú¡£
¡¡¡¡»Ø¼ÒËý¸úÂèÂèËµÕâÊÂ£¬ÂèÂèÏÅµÃÁ³¶¼°×ÁË£¬Á¬Éùº°£º¡°ÕæÊÇ²»µÃÁË£¡Èç¹ûÅöÉÏÁ½¸öÈË··×ÓÔõÃ´°ì£¿¡±
¡¡¡¡½ðÁå×ìÒ»Æ²Ëµ£º¡°ÎÒÓÐÄÇÃ´Ó×ÖÉÂð£¿ÈË¼Ò½Ù³ÖÎÒ£¬ÎÒ²»»áº°¾ÈÃü£¿¡±
¡¡¡¡ÂèÂè·´²µËý£º¡°Èç¹ûÄãÊÇËµ×ÅÐ¦×Å²»Öª²»¾õ±»ËûÃÇ¹Õ×ßµÄÄØ£¿Èç¹ûËûÃÇÓÃÂé×í¼ÁÃÔ»óÁËÄãÄØ£¿¡±
¡¡¡¡½ðÁåà½àìËµ£º¡°ÎÒÕâÃ´ÅÖ£¬ÄÄ¼Ò»áÒªÎÒ£¿²»ÅÂÎÒ³ÔÇîÁËËû£¿¡±
¡¡¡¡²»¹ÜÔõÃ´Ñù£¬ÂèÂè»¹ÊÇ¶Ô½ðÁå½øÐÐÁËÒ»·¬²»×¼¸úÄ°ÉúÈË½Ó´¥µÄ½ÌÓý£¬±ÈÈç²»ÄÜ³ÔÄ°ÉúÈËµÄ¶«Î÷--ÄÇÀïÃæºÜ¿ÉÄÜÓÐ°²ÃßÒ©£»¿´¼û¶Ô·½ÄÃ³öÐ¡Æ¿×ÓÖ®ÀàµÄ¶«Î÷Òª¸Ï½ô¶ã¿ª--ÅçÎíÊ½µÄÃÔ»êÒ©¾ÍÊÇ×°ÔÚÕâÀïµÄ£»Ç§Íò²»ÄÜ½ÓÊÜÑûÇë¿ç½ø³ö×â³µ--°ó¼ÜÊÂ¼þ×ÜÊÇ·¢ÉúÔÚ³ö×â³µÉÏ¡£
¡¡¡¡½ðÁåÌýµÃÎæÆðÁË¶ú¶ä£º¡°ºÃÁËºÃÁË£¬ÎÒÒÑ¾­²»ÊÇ¶þÄê¼¶µÄÐ¡º¢×ÓÁË£¡¡±
¡¡¡¡¹ØÓÚ½ðÁåµÄÑ§Ï°³É¼¨£¬Çé¿öÊÇÕâÑùµÄ£º
¡¡¡¡ÓïÎÄ»¹¿ÉÒÔ£¬ÓÈÆäÔÚ»Ø´ðÒ»Ð©ÄÑ¶È½Ï¸ß¡¢ÐèÒª¿ÎÍâÔÄ¶ÁÖªÊ¶×÷²¹³äµÄÌâÄ¿ÉÏ£¬Ëý×ÜÊÇÄÜ³öÆæÖÆÊ¤¡£
¡¡¡¡×÷ÎÄ±È½ÏÄÑËµ£¬Åöµ½¶ÔÎ¸¿ÚµÄÌâÄ¿£¬ËýÐËÖÂ²ª·¢¼¤ÇéÅçÓ¿Ê±£¬ÄÜÐ´µÃº¨³©ÁÜÀìÃîÓïÁ¬Öé£¬ÁîÀÏÊ¦»÷ÕÆÔÞÌ¾¡£
¡¡¡¡ÒÅº¶Ö®´¦ÔÚÓÚÕâÑùµÄÊ±ºò²»ÊÇÌ«¶à¡£ÀÏÊ¦°Ñ´ó²¿·ÖµÄÌâÄ¿³öµÃ²Ô°×¾Ð½÷£¬ÖîÈç¡¶ÎÒµÄÀÏÊ¦¡·¡¢¡¶ÎÒµÄÍ¬×À¡·¡¢¡¶¼ÇÒ»´ÎÓÎÔ°»î¶¯¡·¡¢¡¶²Î¹Û¡Á¡Á¡ÁÓÐ¸Ð¡·µÈµÈ¡£ÕâÐ©ÌâÄ¿¶¼ÊÇÒªÐ´ÑÛÇ°·¢ÉúµÄÊÂ£¬²»ÄÜÏ¹±à£¬ÍòÒ»±àµÃÌ«¾«²ÊÁË£¬ÀÏÊ¦ÔÚ°àÀïµ±·¶ÎÄÒ»¶Á£¬²»¾ÍÒªÂ¶ÏÚÁËÂð£¿½ðÁåµ¨Ð¡£¬²»¸Ò×öÕâÑùÍµÌì»»ÈÕµÄÊÂ£¬Òò´Ë´ó²¿·ÖµÄ×÷ÎÄÒ²¾ÍÊÇÄÃ¸ö°ËÊ®À´·Ö¡£
¡¡¡¡×îÒªÃüµÄÊÇ½ðÁå´ÖÐÄ£¬´í±ð×Ö¶àµÃÀëÆæ£¬¡°¼È¡±Ð´³ÉÁË¡°¼´¡±À²£¬¡°ÔÙ¡±ºÍ¡°ÔÚ¡±²»·ÖÀ²£¬¡°¿´¡±ºÍ¡°×Å¡±×ÜÊÇÍü¼ÇÐ´×îºóÒ»ºáÀ²¡£ÆäÊµËýÒ²²»ÊÇ²»»á£¬Ö»ÊÇÐ´µÄÊ±ºòÒ»²»Ð¡ÐÄ¾ÍËæÊÖÓÃÁËÁíÒ»¸ö×Ö£¬½á¹û³ÔÒ»¸ö´ó´óµÄ²æ¡£Ò»Æª×÷ÎÄ£¬¼´Ê¹Ð´µÃ²»´í£¬±»Ò»¶þÊ®¸ö´í±ð×ÖÒ»¿Û£¬·ÖÊýÒ²¾Í¿ÉÏë¶øÖªÁË¡£
¡¡¡¡´óÖÂËµÆðÀ´£¬ÓïÎÄ³É¼¨ÔÚ85·Ö×óÓÒÅÇ»²£¬¸ßÒ²¸ß²»¹ý90£¬µÍÒ²µÍ²»¹ý80¡£
¡¡¡¡ÊýÑ§¾Í²»ÄÇÃ´ÃîÁË¡£ÊýÑ§ÊÇ½ðÁå×î²»Ï²»¶µÄ¹¦¿Î£¬ÓÈÆäÊÇËÄÔò»ìºÏÔËËã£¬ÀïÃæ¼Ð×ÅÐ¡ÊýºÍ·ÖÊýµÄ£¬ËýÒ»¿´¾ÍÍ·ÌÛ£¬Ï¡ÀïºýÍ¿ËãÏÂÀ´£¬10ÌâÆðÂë´í6Ìâ¡£Ëý´ÓÐ¡µ½´ó£¬ÂèÂèÒ»Ö±ÎªËýµÄÊýÑ§µ£ÐÄ£¬ÍíÉÏµÄÊ±¼ä´ó°ë¶¼»¨ÔÚ¸¨µ¼Ëý×öÊýÑ§×÷ÒµÉÏÁË£¬¿É¾ÍÊÇ×Ü²»¼ûÊýÑ§³É¼¨ÉÏÈ¥¡£
¡¡¡¡ÀÏÊ¦µ±È»Ò²ÎªËý×Å¼±¡£ÀÏÊ¦Ëµ£º¡°Ð¡Éý³õ¿¼ÊÔ£¬×îÄÜÄÃ·ÖµÄ¾ÍÊÇÊýÑ§¡£ÊýÑ§ºÜÒª½ô¡£¡±
¡¡¡¡ÂèÂèÒ²Ëµ£º¡°²»¹âÐ¡Éý³õ£¬½«À´ÖÐ¿¼¡¢¸ß¿¼£¬ÄÄÒ»»ØÉÙµÃÁËÊýÑ§£¿ÄãÊýÑ§²»ºÃÄÇ¾ÍÒªÃüÁË¡£¡±
¡¡¡¡½ðÁåÆ«Æ«¾ÍÊÇÊýÑ§²»ºÃ¡£
¡¡¡¡½ðÁåÂèÂèÆþ×ÅÖ¸Í·ËãÀ´ËãÈ¥£¬ËÀ»î²»Ã÷°×Õâº¢×Ó´ÓÄÄ¶ù¼Ì³ÐÁËÊýÑ§²»ºÃµÄ»ùÒò£ºÕÉ·òÑ§µÄÊÇ¹¤¿Æ£¬ÊýÑ§µ±È»Ã»»°Ëµ£»×Ô¼ºËäÊÇÑ§ÎÄ¿ÆµÄ£¬¿ÉÖÐÑ§ÊýÑ§Ò»Ö±³öÀà°ÎÝÍ£¬¿¼´óÑ§¾ÍÒòÎªÊýÑ§±È±ðÈËºÃ£¬×Ü·Ö²ÅµÃÁË¸ß·Ö£»Äï¼ÒÈËÖÐ£¬µÜµÜÃÃÃÃ¶¼ÊÇ¹¤¿Æ±ÏÒµ£»ÆÅ¼ÒÈËÀï£¬ËÄ¸öµ¹ÓÐÈý¸öµ±×Å»á¼ÆÊ¦¡­¡­¼òÖ±ÕÒ²»³öÒ»µãµã¿É±§Ô¹µÄ¸ù¾Ý£¡
¡¡¡¡Ã»±ðµÄ£¬»¹ÊÇ½ðÁå×Ô¼ºÌ«²»ÓÃ¹¦£¬µÃ¹ýÇÒ¹ý¡£ÕâÑùµÄº¢×ÓÕæÊÇÀÃÄà°Í·ö²»ÉÏÇ½¡£
¡¡¡¡Ó¢Óï³É¼¨Ò²Ö»ÄÜËµÊÇÂíÂí»¢»¢£¬Ò»°ã¾ÅÊ®À´·Ö¡£
¡¡¡¡±ÈÈçËµ°É£¬¹æ¶¨40·ÖÖÓ×öÒ»ÕÅÓ¢Óï¾í×Ó£¬½ðÁå²»µ½10·ÖÖÓ¾Í×öÍê½»ÉÏÈ¥ÁË¡£ÀÏÊ¦ÄÃµ½ÊÖÀïÒ»¿´£¬²»ÊÇ¾äÊ×µÚÒ»¸ö×ÖÄ¸Ã»ÓÐ´óÐ´£¬¾ÍÊÇÒô±êÓÐ´í£¬ÔÙ²»È»¾ÍÊÇ×ÖÄ¸Ð´µÃÍáÍáÅ¤Å¤½ÐÈËÄÑÒÔ±æÈÏ¡£Ó¢ÓïÀÏÊ¦ÊÇºÜÏ²»¶½ðÁåµÄ£¬ÒòÎªËý¶ÁÒôÆ¯ÁÁ£¬ÌýÁ¦Ò²ºÜ°ô£¬ÌýËý¶Á¿ÎÎÄ»òÕß¸úËýÁ·»á»°¶¼ÊÇºÜÓä¿ìµÄÊÂ¡£¿ÉÊÇ½ðÁåÕâÃ´ÁÊÁÊ²Ý²Ý°Ñ¾í×Ó½»ÉÏÀ´ÁË£¬ÀÏÊ¦ÓÐÊ²Ã´°ì·¨£¿×Ü²»ÄÜµ±ÌÃÖ¸³ö£º¡°Äã´íÁË²»ÉÙ£¬ÄÃÉÏ¸ÄÕý°É£¡¡±ÄÇ²»ÊÇÃ÷ÏÔµÄÌ»»¤£¿ÏÖÔÚµÄº¢×Ó¶ÔÕâÐ©ÊÂÇéÃô¸ÐµÃºÜÄØ¡£
¡¡¡¡ÓÐÒ»»ØÓ¢ÓïÆÚÖÐ²âÑé£¬½ðÁåÄÑµÃÄÃÁË99·ÖµÄ¸ß·Ö£¬ÂèÂè¸ßÐËµÃÑÛÀá¶¼³öÀ´ÁË¡£²»¾Ãµ½Ð£¿ª¼Ò³¤»á²ÅÖªµÀ£¬ÄÇ´Î²âÑéÓÐ¶þÊ®¶à¸öÈËÄÃµÄÊÇÂú·Ö¡£
¡¡¡¡½ðÁå¾ÍÊÇÕâÃ´Ò»¸öº¢×Ó£¬±ÈÉÏ²»×ã±ÈÏÂÓÐÓà£¬»îµÃ¿ì¿ìÀÖÀÖÇáÇáËÉËÉ£¬½ÐÈËÆøÒ²²»ÊÇºÞÒ²²»ÊÇ¡£
¡¡¡¡½ðÁåÂèÂè²»·þÆø×Ô¼ºµÄº¢×ÓÊÇÕâÃ´¸öÇé¿ö£¬×·¾¿Ò»ÇÐÔ­Òò£¬ºó»ÚÊÇ×Ô¼ºÈÃËýÉÏÑ§Ì«ÔçÁË¡£Ò»°ãµÄº¢×ÓÊÇ6ÖÜËêÉÏÑ§£¬½ðÁåÂèÂèÍûÅ®³É²ÅÐÄÇÐ£¬²»µ½6Ëê¾ÍÌæËý±¨ÁËÃû¡£½ðÁå±¾À´ÊÇ9ÔÂ·ÝÉúÈÕ£¬ÅÉ³öËùµÄ»§¼®¾¯°Ñ¡°9¡±×ÖÉÏÃæµÄÔ²È¦Ð´±âÁË£¬Õâ¾ÍÊ¹½ðÁåÂèÂèÓÐÁË¿É³ËÖ®»ú£¬Ìá±Ê½«±âÔ²ÃèµÃ´ÖÁËÐ©£¬¸Ä³ÉÒ»¸ö¡°7¡±×Ö£¬±¨ÃûÊ±ÓãÄ¿»ìÖé¹ýÁË¹Ø¡£¿ÉÊÇ½ðÁåÂèÂèºóÀ´Ò»´òÌý£¬Í¬ÊÂÖÐÒ²ÓÐÌæº¢×Ó¸Ä»§¿Ú±Ê¼£ÍÐ¹ØÏµÌáÔçÉÏÑ§µÄ¡£ÈË¼ÒµÄº¢×ÓÔõÃ´¶¼ÄÇÃ´³ÉÊìÎÈµ±ÄØ£¿¿É¼ûÄêÁä´óÐ¡²¢²»ÊÇ³É¼¨ºÃ»µµÄÖ÷ÒªÔ­Òò¡£
¡¡¡¡½ðÁåÍâÆÅ¶Ô½ðÁåÂèÂèËµ£º¡°Òª¹ÖÖ»ÄÜ¹ÖÄã£¬´ÓÐ¡Ã»ÉÏºÃ¹æ¾Ø¡£¡±
¡¡¡¡Õâ¸ö·ÖÎö»ù±¾ÉÏÇÐÖÐÒªº¦¡£½ðÁåÂèÂèÊÇÑ§ÖÐÎÄ³öÉí£¬ÄêÇáÊ±Ë¼ÏëÆÄÎªÑó»¯£¬³çÉÐÅ·ÃÀ½ÌÓý·½·¨£¬´ÓÅ®¶ù»áÅÀ»áËµ¿ªÊ¼¾Í¹ÄÀøËýÒ»ÇÐ×ÔÓÉ£¬×ÔÓÉÏëÏñ×ÔÓÉÐÐ¶¯£¬Ô¸×ß¾Í×ßÔ¸ÌÉ¾ÍÌÉ£¬²»½ÌÈÏ×Ö²»½ÌÊýÊý£¬¶øÊÇÈû¸øËý´óÁ¿Í¯»°Éñ»°¹ÊÊÂ£¬Áì×ÅËý³öÈëÓÚ¿ÖÁúÊ±´úºÍÌ«¿ÕÊ±´ú£¬½á¹ûÊÇÏëÏñÄÜÁ¦¼«´óµØ·á¸»£¬¶¯ÊÖÄÜÁ¦·É¿ìµØÏÂ½µ£¬ÐÐÎªÉ¢ÂþËæ±ã£¬ÎªÈË²»¾ÐÐ¡½Ú¡£
¡¡¡¡¾Ù½ðÁå¸ÕÉÏÐ¡Ñ§Ê±µÄ¼¸¸öÀý×Ó¡£
¡¡¡¡½ðÁåµÄÊé°üÒ»Ïò±»ÂèÂè³Æ×÷¡°À¬»ø´ü¡±£¬ÀïÃæÒª¶àÂÒ¾ÍÓÐ¶àÂÒ¡£Ò»ÌìÉÏ¿Î£¬ÀÏÊ¦ÁÙÊ±Òª²¼ÖÃ×÷Òµ£¬½ÐÐ¡ÅóÓÑÄÃ±Ê³öÀ´¼Ç¡£½ðÁå»Å»ÅÃ¦Ã¦µÍÍ·µ½Êé°üÀïÌÍÇ¦±ÊºÐ£¬ÌÍ³öÀ´Ò»¿´ÊÇ¿ÕµÄ£¬±ÊÑ½³ßµÄÔçÁïµ½Êé°ü¸÷¸ö½ÇÂäÈ¥ÁË¡£Ëý¾ÍÉìÊÖÔÚÊé°üÀïÃþ£¬Ãþ³öÒ»Ö§£¬ÍºµÃÃ»·¨Ð´£»ÔÙÃþÒ»Ö§£¬Ç¦¶ÏÁË¡£ÕâÊ±ÀÏÊ¦ÒÑ¾­ÔÚÉÏÃæ±¨ÌâÄ¿£¬½ðÁå¼±µÃ²»ÐÐ£¬Áà³öÊé°üÍùÅÔ±ßµØÉÏÒ»µ¹£¬»©µÄÒ»Éù£¬Ç¦±ÊÏðÆ¤Ð¡µ¶±¾×ÓÎåÑÕÁùÉ«Ì¯ÁËÒ»Æ¬¡£Ç°ºó×óÓÒµÄÍ¬Ñ§¶¼ÉìÄÔ´üÈ¥¿´£¬È«°àÖÈÐò´óÂÒ¡£ÀÏÊ¦ºÈÁî½ðÁå·£Õ¾ÁËÒ»½Ú¿Î¡£½ðÁåÖÕÓÚÃ»ÄÜ¼ÇÏÂ×÷ÒµÌâ£¬µÚ¶þÌìÓÖ±»·£³­Êé¡£
¡¡¡¡Ò»Äê¼¶µÄÓïÎÄÀÏÊ¦ÊÇÊÐÓÅÐã½ÌÊ¦£¬ÈýÌìÁ½Í·ÒªÔÚ°àÉÏ¿ª¡°¹«¿ª¿Î¡±¡£ÓÐÒ»»ØÕýÉÏ×Å¿Î£¬½ðÁå¾õµÃÐ¬½ô£¬½Å²»Êæ·þ£¬¾ÍÇÄÇÄÔÚ¿Î×ÀÏÂ°ÑÐ¬ÍÑÁË¡£¹ýÒ»»á¶ù£¬ÀÏÊ¦ÎÊÒ»¸ö¹ØÓÚ½üÒå´ÊµÄÎÊÌâ£¬½ðÁå»ý¼«¾ÙÊÖ¡£ÀÏÊ¦ÈÏÎª½ðÁå»Ø´ðÕâ¸öÎÊÌâºÜÓÐ°ÑÎÕ£¬¾ÍµãÁËËýµÄÃû¡£½ðÁåÆðÉíÕ¾Á¢µÄË²¼ä²ÅÒâÊ¶µ½×Ô¼ºÊÇ¹â×Å½ÅµÄ£¬¸ÏÃ¦µÍÍ·µ½¿Î×ÀÏÂÕÒÐ¬¡£ÕÒÒ²ÕÒ²»µ½£¬Ô­À´Ð¬±»Ëý×Ô¼ºÌßµ½Ç°ÃæÍ¬Ñ§µÄ×ùÎ»ÏÂÈ¥ÁË¡£ÒªÖªµÀ½ÌÊÒÀïµ±Ê±×ø×Å¶þÈýÊ®¸öÌý¿ÎµÄÍâÐ£ÀÏÊ¦ÄØ£¡½ðÁåµÄÓïÎÄÀÏÊ¦ÆøµÃÃæºì¶ú³à£¬±Ç×Ó¶¼Íáµ½ÁËÅÔ±ß¡£
¡¡¡¡ÀÏÊ¦ºóÀ´Ïò½ðÁåÂèÂè¸æ×´£¬Ëµ£º¡°³à½Å¾Í³à½ÅßÂ£¬ËýÒª²»ÕÒÐ¬£¬ÄÄ»á³öÕâÖÖÑóÏà¡£¡±
¡¡¡¡½ðÁåÂèÂèÐÄÀïËµ£¬6ËêµÄÐ¡º¢×ÓÄÄÄÜÓÐÕâÑùµÄÓ¦±äÄÜÁ¦£¿
¡¡¡¡ÒòÎª½ðÁåµÄÊé°üÌ«ÂÒ£¬ËùÒÔËý×ÜÊÇ¶ª¶«Î÷¡£ÏðÆ¤Æ½¾ùÁ½Ìì¶ªÒ»¿é¡£½ðÁåÂèÂèÂòµÃ·³ÁË£¬Ë÷ÐÔ±§»Ø¼ÒÒ»´óºÐ¡£µ«Ã»¹ý¶àÉÙÊ±¼ä½ðÁåÓÖÒªÏðÆ¤¡£
¡¡¡¡ÂèÂèËµ£º¡°ÏðÆ¤ÄØ£¿¡±
¡¡¡¡½ðÁåºÜÎÞ¹¼µØ»Ø´ð£º¡°ÓÃ¹âÁËÑ½¡£¡±
¡¡¡¡ÂèÂèÅÜÈ¥¿´£¬ºÐ×ÓÀï¹ûÈ»¿Õ¿ÕÈçÒ²¡£
¡¡¡¡ÂèÂèÕâ»ØÕæÆøÁË£¬×½×¡½ðÁå°´ÔÚ´²ÉÏ´òÁËÒ»¶Ù£¬Ðû²¼Ëµ£º¡°Ã÷Ìì»Ø¼ÒÏÈ¼ì²éÏðÆ¤£¬¶ªÁË¾Í²»×¼³Ô·¹¡£¡±
¡¡¡¡µÚ¶þÌì½ðÁå·ÅÑ§»ØÀ´£¬ÂèÂè¶ÂÔÚÃÅ¿ÚÎÊ£º¡°ÏðÆ¤ÔÚÄÄ¶ù£¿¡±½ðÁå¼±Ã¦ÉêÃ÷£º¡°½ñÌìÃ»¶ª¡£¡±È»ºó¸ÏÃ¦µ½Êé°üÀïÕÒ¡£
¡¡¡¡È´ÊÇÄÄ¶ù¶¼ÕÒ²»µ½¡£´ó¿Ú´ü¡¢Ð¡¿Ú´ü¡¢Ç¦±ÊºÐ¡¢Êé°ü¼Ð²ã£¬ÄÄ¶ùÒ²²»¼ûÏðÆ¤µÄ×ÙÓ°¡£ÂèÂèÀ­ÏÂÁ³£¬ÑïÊÖ×ö´òÈË×´£ºÕæÊÇÌ«²»Ïñ»°ÁË£¡¼ÒÀï×ÝÓÐ»Æ½ðÍòÁ½£¬Ò²³Ô²»×¡ÕâÑù¶ªÈýÂäËÄ¡£
¡¡¡¡Ç§¾ûÒ»·¢Ö®¼Ê£¬½ðÁåÝëµØÒ»Éù¼â½Ð£º¡°ÏðÆ¤ÔÚÕâ¶ù£¡¡±
¡¡¡¡Ì¯¿ªÊÖÐÄ£¬ÊªäõäõµÄÒ»¿éÏðÆ¤Ö±Ã°ÈÈÆø¡£Ô­À´Ëý·ÅÑ§Ç°Ê¼ÖÕ¼Ç×ÅÏðÆ¤ÏðÆ¤£¬¸É´à°ÑÏðÆ¤ß¬ÔÚÁËÊÖÐÄÀï»Ø¼Ò£¬Ò»Â·×ßÒ»Â·¶«ÕÅÎ÷Íû£¬¾¹°ÑÊÖÀïµÄÏðÆ¤×ßÍüÁË£¡
¡¡¡¡¿´¿´£¬Õâ¾ÍÊÇÎÒÃÇµÄÖ÷ÈË¹«½ðÁå¡£ÄãËµËýºÃÐ¦»¹ÊÇºÃÆø£¿
