# Supplementary material for: Exploring translator’s style in children’s literature: A case study of Nicky Harman’s English translations of Huang Beijia’s two works
Source: PLoS One. 2026 Jun 2;21(6):e0350245. doi: 10.1371/journal.pone.0350245 (PMC13229296; doi:10.1371/journal.pone.0350245)
Supplement: S7 File — (ZIP) [file pone.0350245.s010.zip › data/original data/Wo Yao Zuo Hao Hai Zi (Chinese text)/Chapter 10 第十章.txt]

Ê®¡¡µ±¼ÒÀí²ÆºÃ×ÌÎ¶
¡¡¡¡»Ü×ÏÔø¾­¸ø¹ý½ðÁåÒ»¸öÓÃ¾ÉÁËµÄÆ¤¼Ð×Ó£¬ÈÃËýÓÃÀ´·ÅÃ¿ÔÂµÄ10¿éÁã»¨Ç®¡£Æ¤¼Ð×ÓÌ«´óÁË£¬10¿éÇ®Ò»ÕÅÆ±×ÓÓÖÌ«±¡ÁË£¬Æ¤¼Ð×Ó¿´ÉÏÈ¥Ê¼ÖÕ±ñ±ñµÄ²»ÆøÅÉ¡£½ðÁå¾ÍÏë°ì·¨ÌîºÜ¶à·ÏÖ½½øÈ¥£¬ÈÃÆ¤¼Ð×ÓÏÔµÃ¹ÄÆðÀ´¡£ÓÐÒ»´ÎËý»¹ÍµÍµ²ðÁË»Ü×ÏµÄÁ½°üÎÀÉú½í£¬ÓÃÄÇÀïÃæÈíÈíµÄÃÞ»¨×öÌî³äÎï¡£»Ü×ÏÖªµÀºóÂîÁË¼¸¾ä£¬Ëµ½ðÁåÌ«°®ÐéÈÙ¡£½ðÁå±ç½âËµ£º¡°×öÓÐÇ®ÈËµÄÑù×Ó²»ºÃÂð£¿Ç®¶àÁËÄÜÂò·¿×Ó£¬ÂòÆû³µ£¬ÂòÆ¯ÁÁÒÂ·þ£¬³ö¹úÁôÑ§£¬»¹ÄÜ¾è¿îÂòÒ»¸öÃûÓþ½ÌÊÚ£¬±¨Ö½ÉÏÕâÃ´ËµµÄ¡£¡±
¡¡¡¡»Ü×ÏÐÄÀïÏë£¬Èç½ñµÄº¢×Ó´Ó±¨Ö½µçÊÓÉÏ¶¼½ÓÊÜÐ©Ê²Ã´Ñ½£¡Ðû´«Ò»ÐÄÖúÈË¡¢¼ûÒåÓÂÎª¡¢·¢·ÜÍ¼Ç¿µÄÊÂ¼£ËûÃÇÊÓ¶ø²»¼û£¬µ¹×¢ÒâÉÏÁË´ó¿îÃÇ¸øÑ§Ð£¾è¿î»ñÃûÓþÍ·ÏÎµÄÊÂ¡£
¡¡¡¡µÚ¶þÌìÉÏ°à£¬ËýÎªÕâÊÂÔÚ±à¼­²¿Àï·¢ÁËÒ»Í¨¸Ð¿®¡£Ò»¸öÐÂ·ÖÀ´µÄ´óÑ§ÉúÈ´¼á¾ö¸ú½ðÁåÕ¾µ½ÁËÍ¬Ò»Á¢³¡ÉÏ£¬Ëµ£º¡°ÄÜÕõÇ®ÓÐÊ²Ã´²»ºÃ£¿·¢Õ¹ÁËÉú²ú£¬¸ã»îÁË¾­¼Ã£¬ÓÚ¹úÓÚÃñ¶¼ÓÐÀû¡£¾ÍÊÇÒª¹ÄÀøº¢×Ó½«À´Õõ´óÇ®£¬±ðÏñÎÒÂèÄÇ´úÈË£¬ÓÃ×ÅÇ®ÐÄÀï¿ªÐÄ£¬Ì¸µ½Ç®ÓÖ¾õµÃ°¹Ôà£¬Ì«ÐéÎ±ÁË¡£ÔÙËµÁË£¬ÏÖÔÚÊÇ¸ß¿Æ¼¼Ê±´ú£¬ÄÜÕõ´óÇ®µÄ¶¼ÊÇÎÄ»¯ÈË¡¢ÖªÊ¶½á¹¹¸ßµÄÈË£¬°ÑÕâµã¸úº¢×ÓËµÃ÷°×£¬ËûÃÇ×ÔÈ»»á·¢·Ü¶ÁÊé¡£¡±
¡¡¡¡»Ü×ÏÒÉÒÉ»ó»óµØËµ£º¡°ÕÕÄãÕâÃ´Ëµ£¬ÕõÇ®²ÅÊÇº¢×ÓÑ§Ï°µÄ¶¯Á¦£¿¡±
¡¡¡¡´óÑ§ÉúÀíÖ±Æø×³µØ·´ÎÊ£º¡°²»ÊÇÕâÑùÂð£¿ÃûÀûÃûÀû£¬ÃûºÍÀû¸ù±¾ÊÇ²»¿É·ÖµÄ¡£¡±
¡¡¡¡»Ü×ÏÕæµÄÓÐÐ©ºýÍ¿£¬²»ÖªµÀÕâÉç»áÆÀ¼ÛÒ»¸öÈË³É¹¦Óë·ñµÄ±ê×¼µ½µ×ÊÇÊ²Ã´¡£±ÈÈçÏñ½ðÒàÃù£¬40Ëê³öÍ·£¬½ÌÊÚÖ°³Æ²î²»¶à¿ìÒª¸øËûÁË£¬½ÌÑ§³É¹ûºÍ¿ÆÑÐ³É¹û¶¼ÄÜ¿´¼û£¬¿É¾ÍÊÇÃ¿ÔÂµÄ¹¤×Ê²»¹»ÂòÒ»¼þÑòÈÞÉÀ»òÊÇ¼¸½ï´óÕ¢Ð·£¬ËûÄÜËãÊÇµ±´úµÄ³É¹¦ÈËÊ¿Âð£¿
¡¡¡¡ÓÐÒ»Ìì½ðÁåÐË³å³åµØ´ÓÍâÃæ»ØÀ´£¬´óº°´ó½ÐµØ¶Ô»Ü×ÏËµ£º¡°ÎÒ¼ûµ½ÄÇ¸öÅ®ÈËÁË£¬ÎÒ¼ûµ½ÄÇ¸öÅ®ÈËÁË£¡¡±
¡¡¡¡»Ü×ÏÄªÃûÆäÃîµØÎÊ£º¡°Ë­Ñ½£¿ÄÄ¸öÅ®ÈË£¿¡±
¡¡¡¡¡°¾ÍÊÇÐÒÐÒµÄÂèÂèÑ½£¡¡±
¡¡¡¡»Ü×ÏÒ»°ÑÀ­×¡½ðÁå£º¡°ÐÒÐÒ¸úÃ»¸ú×ÅËý£¿¡±
¡¡¡¡½ðÁåÒ¡Ò¡Í·£º¡°ÐÒÐÒ×¡ÔÚÍâÆÅ¼Ò¡£ÎÒÇóËý°ÑÐÒÐÒÍâÆÅ¼ÒµÄµØÖ·¸øÁËÎÒ¡£Äã¿´£¡¡±
¡¡¡¡½ðÁåÌ¯¿ªÊÖ£¬ÊÖÐÄÀïÊÇÒ»¸öÈÈºõºõµÄÐ¡Ö½ÍÅ¡£Ëý²¹³äËµ£º¡°ºÜÔ¶ÄØ£¬ÔÚ½¼ÇøÄØ£¬ÎÒÒÑ¾­ÎÊ¹ýÑÛ¾µÊåÊåÁË¡£¡±
¡¡¡¡»Ü×ÏÐ¡ÐÄµØ¿´¿´½ðÁå£º¡°Äã×¼±¸È¥¿´ÐÒÐÒÂð£¿¡±
¡¡¡¡¡°µ±È»¡£¡±
¡¡¡¡¡°ÄÇºÃ£¬ÂèÂèÅãÄãÈ¥¡£¡±
¡¡¡¡½ðÁåÃÐ×ÅÑÛÐ¦ÆðÀ´£º¡°ÎÒÖªµÀÂèÂè»áÈ¥¡£¡±
¡¡¡¡»Ü×ÏËµ£º¡°µÃ´øÉÏµãÀñÎï¡£¸ÕºÃ×òÌìÎÒÃÇµ¥Î»·ÖÁËÆ»¹û£¬ÔÙÉÏ½ÖÂò¼¸±¾»­Êé¡£Èç¹û²»¹»¡­¡­¡±
¡¡¡¡½ðÁå´ò¶ÏÂèÂèµÄ»°£º¡°ÎÒÖªµÀÐÒÐÒ×îÏ²»¶Ê²Ã´¡£ÎÒÒªµÈÔÜ¹»Ç®£¬Âòµ½ÄÇ¸ö¶«Î÷£¬²ÅÈ¥¿´ÐÒÐÒ¡£¡±
¡¡¡¡»Ü×ÏÎÊ£º¡°ÊÇÊ²Ã´£¿Ò²ÐíÂèÂè¡­¡­¡±
¡¡¡¡¡°²»£¬Äã²»»áÍ¬Òâ¸øÎÒÂòµÄ£¬ÎÒÒª×Ô¼ºÔÜÇ®¡£¡±½ðÁåËµÕâ¾ä»°µÄÊ±ºò£¬Á³ÉÏµÄÉñÇéºöÈ»±äµÃºÜ¼á¾ö£¬²»ÈÝ»Ü×Ï·ñ¶¨¡£
¡¡¡¡½ðÁåÅÜ½ø×Ô¼º·¿¼ä£¬¹ØÉÏÃÅ£¬¿ªÊ¼Êý×Ô¼ºÆ¤¼ÐÀïµÄÇ®¡£Á¬Í¬Îå·ÖÒ»½ÇµÄÓ²±ÒÔÚÄÚ£¬×Ü¹²²ÅÁù¿éÈýÃ«Ç®¡£ËýÓÖÄÃ³öÌÕ´É´¢Ðî¹Þ£¬³éÏÂµ×°å£¬°Ñ´æÔÚÀïÃæµÄÒ»¿éÇ®Ó²±Òµ¹³öÀ´£¬ÊýÁË°ëÌì£¬²»µ½50Ã¶¡£ÕâÐ©Ó²±Ò¶¼ÊÇÆ½³£ÄÌÄÌºÍÍâÆÅ¸øËý´æ×ÅºÃÍæµÄ£¬¹ÖËý×Ô¼ºÌ«»á»¨Ç®£¬³£³£ÉÏ°ë¸öÔÂ¾Í°Ñ10¿éÇ®Áã»¨Ç®ÓÃ¹âÁË£¬ÏÂ°ë¸öÔÂÖ»ºÃÊ±²»Ê±´Ó¹Þ×ÓÀïÌÍÒ»¸öÓ²±ÒÓÃÓÃ¡£ÕâÑù£¬´¢Ðî¹ÞÀïµÄÇ®¾Í×Ü²»¼ûÔö¶à¡£ÕâÏÂ²ÒÁË£¬Õæ¸ÃÓÃÇ®µÄÊ±ºò£¬²ÆÕþÀ§ÄÑÁË¡£
¡¡¡¡½ðÁå»ÒÐÄÉ¥ÆøµØ×øÔÚ´²ÉÏ£¬½Ê¾¡ÄÔÖ­Ïë×¬Ç®µÄÖ÷Òâ¡£Âô±¨£¿²»ÐÐ²»ÐÐ£¬ÌìÌìÔçÉÏ7µãµ½Ð££¬ÍíÉÏ5µã³öÐ£ÃÅ£¬ÄÄÓÐ¶àÓàµÄÊ±¼ä£¿Âô·ÏÆ·Ò²²»ÐÐ£¬ÂèÂè×ÜÏ²»¶°Ñ¼ÒÀïµÄ·ÏÆ·ËæÊ±ËÍ½øÀ¬»ø³µ£¬Ò»µã¶ùÒ²²»ÏñÈË¼ÒÄÇÐ©¾«´òÏ¸ËãµÄÀÏÌ«Ì«ÃÇ£¬·ÏÆ·ÄÜÔÜµÃ¶ÑÂúÑôÌ¨¡£ÒªÃ´°ïÍ¬Ñ§×ö×÷Òµ£¿¿ÉÊÇËý×Ô¼º×÷ÒµÌìÌì±»´òºì²æ²æ£¬Ë­ÄÜÕâÃ´Éµ£¬¹ÍÒ»¸ö´íÎóÂÊºÜ¸ßµÄ¡°Ç¹ÊÖ¡±Ìæ×Ô¼ºÔö¼Óºì²æ²æÄØ£¿
¡¡¡¡½ðÁåÎÞÁÄµØÏëÁË°ëÌìÐÄË¼£¬ÓÐÒ»´îÎÞÒ»´îµØ·­×ÅÊÖÀïµÄÓïÎÄ¿Î±¾¡£ºöÈ»Ëý¿´µ½ÁËÕâÃ´Ò»ÐÐ×Ö£º¡°½â·ÅÁË£¬ÈËÃñµ±¼Ò×öÖ÷ÁË¡£¡±ËýÄÔ×ÓÀïÁé¹âÒ»ÉÁ£¬ºöµØÌøÆðÀ´£¬³å³ö·¿ÃÅ¡£
¡¡¡¡ÂèÂèÕýÔÚ³ø·¿ÀïÇÐ²Ë£¬¿´¼ûËý¾ÍÎÊ£º¡°×ö×÷ÒµÁËÃ»ÓÐ£¿¡±
¡¡¡¡½ðÁåËµ£º¡°»¹Ã»ÓÐ¡£ÎÒÏëÏÈ¸úÄãÉÌÁ¿µãÊÂ¡£¡±
¡¡¡¡»Ü×ÏÍ£×¡ÊÖ£¬¾¯ÌèµØ¿´×Å½ðÁå£º¡°ÊÇ²»ÊÇÄÄÃÅ¹¦¿ÎÓÖ¿¼ÔÒÁË£¿¡± 
¡¡¡¡½ðÁåËµ£º¡°ÂèÂèÄãÄÔ×ÓÀïÔõÃ´Ö»ÓÐ¿¼ÊÔÕâÒ»¸ù½îÄØ£¿ÎÒÏë¸úÄãÌ¸µÄÊÇ¼ÒÎñÎÊÌâ¡£¡±
¡¡¡¡»Ü×ÏËÉÒ»¿ÚÆø£¬½ÐËý¿ìËµ£¬ÒòÎªÏÖÔÚÒÑ¾­ÊÇ³ÔÍí·¹µÄÊ±¼äÁË£¬°¸°åÉÏµÄ²Ë»¹Ã»ÏÂ¹ø¡£
¡¡¡¡½ðÁåËµ£º¡°Ã÷ÌìÊÇÒ»ºÅ£¬ÏÂ¸öÔÂ¿É²»¿ÉÒÔÓÉÎÒµ±¼Ò£¿¡±
¡¡¡¡»Ü×Ï¾ªÑÈµØÕÅ´ó×ì¡£
¡¡¡¡½ðÁå°Ú³ö¼¸ÌõÀíÓÉ£º¡°Ò»£¬µ±¼ÒÀí²Æ¿ÉÒÔ¶ÍÁ¶ÎÒµÄ°ìÊÂÄÜÁ¦£¬ÕâÊÇÄãÒ»ÏòÏ£ÍûÎÒ×öµÄ£»¶þ£¬ÄãÆ½³£×ÜÊÇËµ£¬²»µ±¼Ò²»Öª²ñÃ×¹ó£¬ÎÒµ±Ò»¸öÔÂ¼Ò£¬¿Ï¶¨ÄÜÌá¸ß½ÚÔ¼¹ÛÄî£¬ÒÔºó²»»áÔÙ´óÊÖ´ó½Å»¨Ç®£¬ÕâÒ²ÊÇÄãÏ£ÍûÎÒ×öµÄ£»Èý£¬¡­¡­¡±
¡¡¡¡»Ü×Ï²»µÈËýËµÍê£¬²»¿ÍÆøµØ´ò¶ÏÁËËýµÄ»°£¬Ö±½ØÁËµ±µØÎÊ£º¡°Ëµ°É£¬ÄãÓÐÊ²Ã´ÒªÇó£¿¡±
¡¡¡¡½ðÁåÍÂÍÂÉàÍ·£¬ÐÄÏë»¹ÊÇÂèÂèÀÏ¼é¾Þ»«£¬ÂíÉÏ¾Í²Â³öËý²¢²»ÏëÎÞ³¥·îÏ×¡£½ðÁåÓÐÐ©²»ºÃÒâË¼£¬Ö§Ö§ÎáÎáËµ£º¡°ÆäÊµÒ²Ã»Ê²Ã´¡­¡­ÎÒ²¢²»¹ý·Ö¡­¡­ÄãÒ»¹²Ö»Òª¸øÎÒ300¿éÇ®£¬Èç¹ûÒ»¸öÔÂ¹ýÍêÁË»¹ÄÜÓÐ½ÚÓà£¬ÄÇÃ´½ÚÓàµÄÇ®¿É²»¿ÉÒÔ¹éÎÒ£¿¡±
¡¡¡¡»Ü×ÏÎÊ£º¡°ÄãÕæµÄºÜÐèÒªÇ®Âð£¿¡±
¡¡¡¡¡°ÊÇµÄ£¬ÎÒºÜÐèÒª¡£¡±
¡¡¡¡»Ü×ÏÏëÁËÏë£¬Ëµ£º¡°300¿éÇ®¹»ÎÒÃÇÒ»¼ÒÓÃÒ»¸öÔÂ£¿»¹Ö¸ÍûÓÐ½áÓà£¿ÄãÕæÊÇ¸öº¢×Ó¡£ÕâÑù°É£¬ÎÒ´ó·½µã£¬¸øÄã1000¿é£¬ËùÓÐµÄ³ÔÓÃ¿ªÏú¶¼ÔÚÀïÃæ£¬ÐÐÂð£¿¡±
¡¡¡¡½ðÁåÕÅÁËÕÅ×ì£¬¾ªÏ²µÃËµ²»³ö»°À´¡£ËýÃ»Ïëµ½ÕâÃ´ÈÝÒ×¾ÍµÃµ½ÁËÂèÂèµÄÐíÅµ£¬¶øÇÒ¿ª¿Ú¾Í¸øÁË1000¿é¡£ÌìÄÄ£¡1000¿éÇ®ÊÇ¸ö¶à´óµÄÊý×Ö£¬ËýÕâ±²×Ó»¹Ã»ÓÐ¼û¹ýÕâÃ´¶àÇ®¡£½ðÁå¾õµÃÍ·¶¼»èÁË£¬ÊÖÐÄÀïº¹½ò½òµÄ£¬Á¬×ì°Í¶¼ÓÐµã·¢¿à¡£Ëý¾õµÃÐèÒªÓÐ¸ö°²¾²µÄµØ·½×ÐÏ¸ÏëÒ»Ïë£¬ÓÚÊÇ¾Í°Ñ×Ô¼º¹Ø½øÁË²ÞËù¡£
¡¡¡¡½ðÁå×øÔÚ²ÞËùÀï¿ªÊ¼°â×ÅÊÖÖ¸ËãÏ¸ÕË£¬×ìÀïÄîÄîÓÐ´Ê£ºÈç¹ûÒ»¸öÔÂÖ»ÓÃÈ¥200¿é£¬Ëý¾ÍÄÜ½áÓà800£»Èç¹ûÓÃ400£¬ËýÄÜµÃ600£»Ëã¶àµã£¬ÓÃ500°É£¬»¹ÄÜÊ£500¡£½ðÁåÊýÑ§ËäÈ»Ñ§µÃ²»ºÃ£¬ÕâµãÕË»¹ÊÇÄÜËãµÃ³öÀ´µÄ¡£500¿éÇ®ÊÇ¸ö¶à´óµÄÊýÄ¿°¡£¿Âò½ÖÍ·Ð¡Ì¯ÉÏµÄ¡°ÃÀÉÙÅ®Õ½Ê¿¡±¿¨Æ¬ÄÜÂò500ÕÅ£¬ÏÄÌìÂòÈýÃ«Ç®Ò»¸ùµÄ±ù¹÷ÄÜÂò1000¶à¸ù£¡ÉÏµÛ°¡£¬ÄÇÊ±ºòËý¾ÍÊÇÈ«°à×î¸»ÓÐµÄÈË£¬ÕÅÁéÁéµÄ°Å±ÈÍÞÍÞËãÊ²Ã´£¿ÑîÐ¡ÀöÆ¤¼Ð×ÓÀïµÄ100ÔªÕ¸ÐÂÆ±×ÓËãÊ²Ã´£¿Ëý°ÑËýÃÇÍ³Í³Ñ¹µ¹£¡
¡¡¡¡½ðÁå´Ó²ÞËù³öÀ´Ê±£¬¹ØÓÚÕâ¸öÔÂµÄÓÃÇ®¼Æ»®ÒÑ¾­ÁËÈ»ÔÚÐØ£¬ÂíÉÏ¶ÔÂèÂèÖ£ÖØÐû²¼£º¼á¾ö¶Å¾ø´óÊÖ´ó½Å»¨Ç®µÄÏÖÏó£¬³ýÁËÃ×ÃæÓÍÑÎÒ»ÀàÉú»î±ØÐèÆ·£¬ÆäÓàÒ»¸Å²»Âò¡£ÑÀ¸à·ÊÔí¶¼ÒªÊ¡×ÅÓÃ£¬È«ÔÂÖ»¿É³ÔÈâÒ»´Î£¬³ÔÓãÁ½´Î£¬³Ô¼¦µ°ÊýÃ¶¡£
¡¡¡¡»Ü×Ï¾ªºô£º¡°½ðÁåÄãÒ²Ì«ºÚÐÄÁË°É£¿ÕâÑùÓÃÇ®£¬Äãµ±Ò»¸öÔÂ¼Ò¿É²»ÊÇÒª×¬È¥Ò»´ó±Ê£¿¡±
¡¡¡¡½ðÒàÃùÒ²±íÊ¾¿¹Òé£º¡°Õâ²»ÐÐ£¬Ò»¸öÔÂÖ»³ÔÒ»´ÎÈâ£¬ÄãÕâÊÇÅ°´ý¸¸Ä¸¡£¡±
¡¡¡¡½ðÁåÑóÑóµÃÒâ£¬ÂíÉÏ¾Í°Ú³öÁËµ±¼ÒÈËµÄ¼ÜÊÆ£¬¶Ô°Ö°ÖÂèÂèµÄÒâ¼ûÒ»¸Å²»ÓèÀí²Ç¡£µ½ÊÖµÄ1000ÔªÅ¾Å¾×÷ÏìµÄÆ±×Ó£¬ËýÐ¡ÐÄ²Øµ½ÁËÒ»¸öºÜÃØÃÜµÄµØ·½£¬¼ÒÀï³ýÁËËýÖ®Íâ£¬¿ÖÅÂÖ»ÓÐÀÏÊó²ÅÄÜÕÒ×Å¡£
¡¡¡¡µÚ¶þÌìÔçÉÏÈ¥Ñ§Ð£Ç°£¬»Ü×ÏÏò½ðÁåÌÖÒªÕâÒ»ÌìµÄ²Ë½ð¡£
¡¡¡¡½ðÁåÐÄÇéºÜºÃµØ³é³öÒ»ÔªÇ®£¬½»´ýÂèÂèÂò²Ë²»µÃ³¬Ö§¡£ÖÐÎç»Ø¼Ò³Ô·¹Ê±£¬×ÀÉÏ¹ûÈ»Ö»ÓÐÒ»ÍëÇà²Ë¡£Ò»ÔªÇ®ÉÏ²Ë³¡ÄÜÂòÊ²Ã´ÄØ£¿
¡¡¡¡½ðÁå³Ô×ÅÇà²Ë£¬¾õµÃÎ¶µÀºÜºÃ£¬²»Öª²»¾õ¼äÒ»¿ê½Ó×ÅÒ»¿ê£¬Ò»ÍëÇà²ËÂíÉÏ¼ûÁËµ×£¬ÅªµÃ½ðÒàÃùºÍ»Ü×ÏÃæÃæÏàêï£¬Ö»ºÃ´Ó±ùÏäÀïÕÒÁËÒ»´üÕ¥²ËÏÂ·¹¡£
¡¡¡¡½ðÁå·ÅÏÂ¿ê×Óºó£¬ºÜ¾«Ï¸µØÎÊÁËÉÕÕâÍëÇà²ËËùÐèµÄÓÍ¡¢ÑÎ¡¢Î¶¾«¡¢ÃºÆø¡¢Ë®µÄ¼ÛÇ®£¬ÐÄÀïÄ¬ËãÒ»¿Ì£¬¾õµÃ»¹ÊÇ¹óÁË£¬¶¥ºÃ¶Ù¶Ù³ÔÕ¥²ËÅÝ·¹²Å½ÚÊ¡¡£
¡¡¡¡½ðÒàÃùÐû²¼Ëµ£¬´ÓÃ÷ÌìÆðËû×¼±¸ÔÚÑ§Ð£Ê³ÌÃ´î»ï£¬²»³Ô¼ÒÀïµÄ·¹ÁË¡£½ðÁåÂíÉÏ×ª¹ýÉíÎÊ»Ü×Ï£º¡°ÂèÂèÄãÄØ£¿¡±
¡¡¡¡»Ü×Ï±Á×¡Á³Ëµ£º¡°ÎÒµÃ»ØÀ´£¬ÎÒÃÇÔÓÖ¾ÉçÃ»Ê³ÌÃ¡£¡±
¡¡¡¡½ðÁåËµ£º¡°»ØÀ´¾Í»ØÀ´°É£¬·´ÕýÅ®ÈË±ÈÄÐÈË³ÔµÃÉÙ¡£²»¹ýÎÒµÃÉùÃ÷£ºÔÚÍâÃæ³Ô·¹µÄÇ®²»¿ÉÒÔÔÚÎÒÕâÀï±¨Ïú¡£¡±
¡¡¡¡½ðÒàÃùÌ¾ÆøËµ£º¡°ÎÒÕæÊÇ±¯°§£¬½«À´ÎÒºÍÄãÂèÂèÀÏÁË£¬Èç¹ûÒª¿¿ÄãÑø»î£¬»áÊÇ¸öÊ²Ã´²Ò¾°°¡£¡¡±
¡¡¡¡½ðÁå²»Í¬Òâ£º¡°Äã²»Ó¦¸ÃÕâÑùµÄÁªÏë£¬ÒòÎªÄÇÊ±ºòÎÒ×Ô¼º¾ÍÄÜÕõÇ®ÁË£¬ÎÒÕõµÄÇ®»á±ÈÄãÃÇ¶àºÜ¶à£¬ÈÃÄãÃÇÏë»¨¶¼»¨²»Íê£¬²»ÖªµÀÄÃÄÇÐ©Ç®ÔõÃ´°ì²ÅºÃ¡£¡±
¡¡¡¡½ðÁåÒ»±ßËµ£¬Ò»±ß¾õµÃ¶Ç×ÓÒÑ¾­ÓÐµã¶öÁË£¬Ï°¹ßµØ´ò¿ª±ùÏäÕÒÊ³Îï¡£ÓÐÒ»´ü¼¸ÌìÇ°ÂòµÄÃæ°ü£¬½ðÁåÔ­ÏÈÈÏÎª²»ºÃ³Ô£¬Õâ»á¶ù³ÔµÃ½ò½òÓÐÎ¶¡£»Ü×ÏÒ²²»Ëµ´©£¬Ö»ÔÚÅÔ±ßÍµÐ¦¡£
¡¡¡¡Íí²ÍÊ±£¬×ÀÉÏÒâÍâµØ°ÚÁËÒ»ÍëºìÉÕÅÅ¹Ç¡£½ðÁå´ó¸ÅÊÇ¶öµÃ»ÅÁË£¬×øÏÂÀ´¾Í¼ÐÒ»¿é½ø¿Ú¡£½ÀÁËÁ½ÏÂ£¬ºöµØÕö´óÑÛ¾¦£¬ÌøÆðÀ´´ó½Ð£º¡°ÂèÂèÄãÔõÃ´¿ÉÒÔÍµ×ÅÄÃÇ®ÂòÈâ£¿¡±
¡¡¡¡»Ü×ÏËµ£º¡°Äã°ÑÇ®²ØÔÚÄÄ¶ù£¬ÎÒ¸ù±¾²»ÖªµÀ¡£ÕâÅÅ¹Ç»¹ÊÇÉÏÐÇÆÚÂòµÄ£¬Ò»Ö±¶³ÔÚ±ùÏäÀïÃ»³Ô¡£¡±
¡¡¡¡½ðÁå³¤³öÒ»¿ÚÆø£¬ÖØÐÂ×øÏÂÀ´£¬¿ê×Ó¿ªÊ¼Æµ·±µØÍùÅÅ¹ÇÍëÖÐ¡°É¨µ´¡±£¬µ±È»Ò²ÖªµÀ¼æ¹ËÒ»ÏÂ°Ö°ÖÂèÂè£¬×ìÀïº¬×ÅÈâ¿éÎØàà²»ÇåµØËµ£º¡°ÄãÃÇ³ÔÑ½¡£¡±
¡¡¡¡Ò»»á¶ù¹¤·ò£¬ÅÅ¹ÇÍëÀïÖ»Ê£ÏÂÁËÌÀË®¡£
¡¡¡¡½ðÁåÐÄÂúÒâ×ãµØ²ÁÁË×ì£¬¿ªÊ¼Ðû²¼Ò»Ìõ¹ØÓÚ±¾ÔÂ·Ý¼ÒÓÃµÄ¡°ÐÞ¶©¼Æ»®¡±£º±ùÏäÀïµÄ´æ»õµ«³ÔÎÞ·Á£¬»¹¿ÉÒÔ¿ªÔ´½ÚÁ÷£¬ºôÓõÄÌÄÌºÍÍâÆÅ¶àËÍÐ©ºÃ³ÔµÄÈâÊ³À´¡£
¡¡¡¡¾¡¹Ü½ðÁå°Ñ×¥Ç®µÄÊÖß¬µÃºÜ½ô£¬ÓÐÐ©¿ªÖ§»¹ÊÇÎÞ·¨Ï÷¼õ£¬±ÈÈç°É£¬Å£ÄÌ²»ÄÜ²»¶©£¬±¨Ö½²»ÄÜ²»Âò£¬ÓÍ¡¢Î¶¾«¡¢ÑÀ¸à¡¢Ï´ÒÂ·Û¡¢ÊÖÖ½¡¢µç³ØµÈµÈ¶¼²»ÊÇÄÍÓÃÆ·£¬ÐèÒª¾­³£ÌíÖÃ¡£Ò»ÐÇÆÚ¹ýÈ¥£¬½ðÁå°Ç³öÇ®À´ÊýÒ»Êý£¬ÒÑ¾­ÓÃÈ¥200¿é¡£½ðÁåÐÄÀïÕæÊÇÄÉÃÆ£ºÃ»ÔõÃ´ÓÃÇ®£¬ÔõÃ´Ç®¾ÍÉÙµÃÕâÃ´¿ìÄØ£¿Äª·ÇÇ®»á³¤½Å×Ô¼ºÁïÁË£¿
¡¡¡¡×ªÄîÒ»Ïë£¬»¹ÊÇºÜÀÖ¹Û£¬ÒòÎªÕÕÕâÑùËã£¬Ò»¸öÔÂÊÇËÄÐÇÆÚ£¬ÓÃÈ¥800¿é»¹ÄÜÊ£200¿é£¬Õâ¸öÊý×ÖÒ²¹»ËýÐÄÌøµÄÁË¡£
¡¡¡¡¿ÉÊÇ¸üÑÏ¾þµÄÎÊÌâ´ÎµÚ³öÏÖ£ºÒº»¯ÆøÒª»»£¬Ôî¾ßÒªÐÞ£¬Ë®µç·¿×â·ÑÒª¸¶£¬½ðÁåµÄÑ§Ð£ÀïÒªÊÕ²¹Ï°°à·Ñ¡¢À§ÄÑ°à·Ñ¡¢¸½¼Ó½Ì²Ä·Ñ¡¢¼ÓÓ¡ÊÔ¾í·Ñ£¬ºÜ¿ìÓÖÊÇÒ¯Ò¯ºÍÍâ¹«µÄÉúÈÕ£¬Âòµ°¸âÀñÆ·ÓÖÒª»¨Ç®¡­¡­°¥Ñ½Ñ½£¬¼òÖ±Ã»ÍêÃ»ÁË¡£ÑÛ¼ûÇ®ÏñÁ÷Ë®Ò»ÑùÌÊ³öÈ¥£¬½ðÁåÐÄÈçµ¶¸î£¬ÊµÔÚÓÐÖÖÓû¿ÞÎÞÀáµÄ±¯ÉË¡£´ËÊ±µÄ½ðÁå¶Ô¡°½áÓà¡±Õâ¸ö´Ê³¹µ×É¥Ê§ÁËÐÅÐÄ£¬ËýÒ²²»ÔÙÉÝÍû×Ô¼ºµÄÆ¤¼Ð×ÓÀï»áÓÐÒ»·ÖÇ®µÄ½øÏî¡£ËýÃæÉ«×¯ÑÏµØ¶ÔÂèÂèËµ£º¡°ÏÖÔÚÎÒÕæµÄ¶®ÊÂÁË£¬ÖªµÀÄãÃÇÑø»îÎÒºÜ²»ÈÝÒ×¡£ÎÒ¾ö¶¨½»»Øµ±¼ÒÈ¨£¬Ò²²»ÔÙÒªÇó±¨´ð¡£¡±
¡¡¡¡»Ü×ÏËµ£º¡°ÊÂÇé¼ÈÈ»¿ªÁËÍ·£¬×îºÃ»¹ÊÇ×öµ½µ×¡£ÊµÔÚ²»¹»ÓÃ£¬ÎÒ¿ÉÒÔÔÙ×·¼Ó·ÑÓÃ¡£¡±
¡¡¡¡½ðÁåÒ¡Í·£¬ËÀ»î²»ÄÜÍ¬Òâ¡£Ëý¸Ð¾õ»¨Ç®µÄ¹ý³ÌÌ«¾ªÐÄ¶¯ÆÇ£¬ËýÊÜ²»ÁËÄÇÖÖ¸îÈâØàÐÄµÄ±¯Í´¡£
¡¡¡¡»Ü×Ï¾Í¸ú½ðÒàÃùÉÌÁ¿£¬ÈÏÎªÅ®¶ùµ±ÕâÒ»»Ø¼ÒÒ²²»ÈÝÒ×£¬ÖÁÉÙÔÚÈçºÎÓÃÇ®·½ÃæÊÜµ½ÁËÉî¿Ì½ÌÓý£¬ËùÒÔ¸øËý100Ôª×÷Îª½±Àø¡£
¡¡¡¡½ðÁåÄÃµ½ÕâÇ®Ö®ºó´óÏ²¹ýÍû¡£ËýÒ»·½ÃæÌæÂèÂèÐÄÌÛ£¬¾õµÃ¸øµÃÌ«¶à£¬Ò»·½ÃæÓÖÊµÔÚÊÇÐèÒªÕâ±ÊÇ®ÓÃ¡£Ëý¾ö¶¨Ö»´ËÒ»´Î£¬ÒÔºó¾ö²»ÔÙ½ÓÊÜÕâÑùµÄ¾Þ¶îÔù¿î¡£Ëý°ÑÕâÒâË¼¸úÂèÂèËµÁËÒÔºó£¬»Ü×Ï¸Ð¾õÊ®·ÖÐÀÎ¿£¬ÐÄÏëÅ®¶ùÊÇÕæµÄ³¤´óÒ»Ð©ÁË¡£
¡¡¡¡½ðÁå´ø×ÅÉíÉÏËùÓÐµÄÇ®È¥ÁËÉÌµê£¬Âò»ØÒ»¸öÆ¯ÁÁ¼«ÁËµÄ°Å±ÈÍÞÍÞ¡£ÄÇ´Î¸úÂèÂè¹äÉÌµêÊ±£¬ÐÒÐÒ¶¢×ÅÄÇ¸ö°Å±ÈÍÞÍÞ¿´µÃÄ¿²»×ª¾¦£¬½ðÁåÄÇÊ±¾ÍÓÐÁËÒªËÍËýÒ»¸öµÄÐÄË¼¡£½ðÁå±§×Å´óÀñºÐ»Ø¼ÒµÄÊ±ºòÐÄÀï»¹ÓÐµãìþìý²»°²£¬ÉúÅÂÂèÂè»áÔð¹ÖËýÂòÕâÃ´°º¹óµÄ¶«Î÷¡£¿ÉÊÇÂèÂèÎÊÃ÷ÍÞÍÞÊÇÒªËÍÐÒÐÒµÄ£¬·Çµ«Ã»Ôð±¸£¬»¹¶Ô°Ö°Ö¸ÐÌ¾Ëµ£º¡°ÎÒÃÇÅ®¶ùÊµÔÚÊÇ¸öÉÆÐÄµÄº¢×Ó£¬ÅóÓÑ¡¢Í¬Ñ§µÄº¢×ÓÖÐÎÒÃ»¼û¹ýËýÕâÑù´ó·½µÄ¡£¡±ÓÖËµ£º¡°ÒÔºóÌ¤ÉÏÉç»á£¬²»³îËý²»ÄÜÁ¢½Å£¬ÒòÎªºÃÐÄÈË×ÜÓÐºÃ±¨¡£¡±
¡¡¡¡½ðÒàÃù¾ÍËµ£º¡°ÎÒÒÔÇ°ËµÊ²Ã´À´×Å£¿º¢×Ó½«À´²»ÊÇ¹âÆ¾×ÅÑ§Ï°³É¼¨×öÈË£¬ÄãÃ»±ØÒª°ÑËýÅªµÃÕûÌì»ÒÍ·ÍÁÁ³µÄ¡£¡±
¡¡¡¡½ðÁåÔÚÍâÃæÍµÌýµ½ÁË¸¸Ä¸µÄÌ¸»°¡£ËýÓÐµãÏë¿Þ£¬ÒòÎªËýÃ»Ïëµ½°Ö°ÖÂèÂè¶ÔËýÕâÃ´ÐÅÈÎºÍÀí½â¡£ËýÏëËýÒÔºóÒª¼Ó±¶Å¬Á¦Ñ§Ï°£¬²»ÄÜÈÃ°Ö°ÖÂèÂèÊ§Íû¡£
¡¡¡¡°Å±ÈÍÞÍÞÔÚÊ¥µ®½ÚµÄÇ°Ò»ÌìËÍµ½ÁËÐÒÐÒÊÖÉÏ¡£ÊÇ»Ü×ÏÅã×Å½ðÁå»¨ÁË°ëÌìÊ±¼ä²ÅÕÒµ½ÐÒÐÒÍâÆÅ¼ÒµÄ¡£ÐÒÐÒ¹ýµÃ»¹ºÃ£¬Ö»ÊÇÁ³ÉÏ×ÜÓÐµãÓëÐ¡Ð¡Äê¼Í²»Ïà³ÆµÄÓÇÓô¡£¼ûÁË½ðÁå£¬ËýÐÄÀïÒ²¸ßÐË£¬È´²»Ïñ½ðÁåÄÇÑùµÄ¿ñÏ²´ó½Ð¡£ËýÖ»ÊÇµ­µ­µØÐ¦×Å£¬Ç£½ôÁË½ðÁåµÄÊÖ£¬Ò»²½Ò²²»¿ÏÀë¿ª¡£
¡¡¡¡ÄÇ¸öÆ¯ÁÁµÄ°Å±ÈÍÞÍÞ£¬ÐÒÐÒÓÃÁíÒ»Ö»ÊÖ±§ÔÚÐØÇ°£¬Ïñ±§×ÅÊÀÉÏ×îÕä¹óµÄ¶«Î÷¡£
