# Supplementary material for: Exploring translator’s style in children’s literature: A case study of Nicky Harman’s English translations of Huang Beijia’s two works
Source: PLoS One. 2026 Jun 2;21(6):e0350245. doi: 10.1371/journal.pone.0350245 (PMC13229296; doi:10.1371/journal.pone.0350245)
Supplement: S7 File — (ZIP) [file pone.0350245.s010.zip › data/original data/Wo Yao Zuo Hao Hai Zi (Chinese text)/Chapter 11 第十一章.txt]

Ê®Ò»¡¡Ð¡ÈËµÃÖ¾ºÍ¾ý×Ó±¨³ð
¡¡¡¡Ê¥µ®½ÚÒ»¹ý£¬½ÓÏÂÀ´±ãÊÇÔªµ©£¬ÐÂµÄÒ»Äê¿ªÊ¼µÄµÚÒ»Ìì¡£
¡¡¡¡ÐÏÀÏÊ¦ÔÚ°àÉÏ½¨ÒéËµ£¬ÕâÊÇÍ¬Ñ§ÃÇÔÚÐ¡Ñ§Éú»îÖÐËù¹ýµÄ×îºóÒ»¸öÔªµ©ÁË£¬Ã÷ÄêµÄÕâ¸öÊ±ºò£¬È«°àÍ¬Ñ§ÒÑ¾­¸÷±¼¶«Î÷£¬·ÖÉ¢µ½¸÷¸öÖÐÑ§È¥ÁË£¬ÎªÁËÈÃÐ¡Ñ§Éú»îÁôÏÂÒ»¸öÄÑÍüµÄ¼ÇÒä£¬Ôªµ©ÊÇ²»ÊÇ×éÖ¯Ò»¸öÈÈÈÈÄÖÄÖµÄÇì×£»á£¬´ó¼Ò¾¡ÐË¿ñ»¶Ò»´Î£¿
¡¡¡¡ÐÏÀÏÊ¦»°Òô¸ÕÂä£¬È«°àÕÆÉùÀ×¶¯£¬ÉÐº£¿ªÐÄµÃ°ÑÃ±×Ó¶¼ÈÓµ½ÁËÌì»¨°åÉÏ¡£
¡¡¡¡°à³¤ºúÃ·ºÜ¸ºÔðÈÎ£¬ÂíÉÏÕÙ¿ª°à»áÌÖÂÛÕâ¼þÊÂ£¬¾ö¶¨Ôªµ©ÄÇÌìÓÃ°à·ÑÂòÐ©²ÊÖ½Ê²Ã´µÄ°Ñ½ÌÊÒ×°°çµÃÆ¯ÁÁÒ»µã£¬Ã¿¸öÍ¬Ñ§Á¿Á¦¶øÐÐ´øÒ»Ð©ÁãÊ³£¬¹Ï×Ó»°Ã·ÇÉ¿ËÁ¦Ê²Ã´µÄ¶¼ÐÐ¡£×îÖØÒªµÄÊÇ´ó¼ÒÒª³ö½ÚÄ¿£¬Ã¿ÈËÒ»¸ö£¬Ë­Ò²²»ÐíË£Àµ¡£Îª±£Ö¤½ÚÄ¿ÖÊÁ¿£¬¸÷Ð¡×é»¹ÒªÖØµãÅÅÁ·Ò»¸ö¡°´óÏ·¡±¡£
¡¡¡¡½ðÁåÐÄÀïÅÌËãÁËÒ»ÏÂ£¬×¼±¸µ½Ê±ºòÉÏÌ¨½²Ò»¸öÐ¦»°¡£Ëý¼ÒÀïÓÐÒ»±¾¡¶Ð¦»°´óÈ«¡·£¬ÄÇÉÏÃæµÄÐ¡¹ÊÊÂÊµÔÚºÃÍæ£¬½ðÁåÃ¿¿´Ò»±é¶¼ÒªÐ¦µÃ¶ÇÆ¤·¢Í´¡£
¡¡¡¡ÑîÐ¡Àö³îÃ¼¿àÁ³µØ¸ú½ðÁåÉÌÁ¿£º¡°ÎÒ³ö¸öÊ²Ã´½ÚÄ¿ºÃÄØ£¿ÓÖ²»»á³ª¸èÓÖ²»»áÌøÎè¡­¡­¡±
¡¡¡¡½ðÁå°ïËý³öÖ÷Òâ£º¡°µ±³¡×÷»­°É¡£Äã²»ÊÇÒ»Ö±ÔÚÉÏÃÀÊõ°àÂð£¿¡±
¡¡¡¡ÑîÐ¡ÀöÁ¬Ã¦Ò¡ÊÖ£º¡°¿É±ð£¡ÎÒÒªÊÇÒ»ÉÏÌ¨£¬×¼»á½ôÕÅµÃÄÃ²»×¡±Ê¡£¡±
¡¡¡¡½ðÁåÓÖËµ£º¡°ÒªÃ´¸ÄÊ«¸èÀÊËÐ£¿¡±
¡¡¡¡ÑîÐ¡ÀöËµ£º¡°ËãÁË°É£¬ÎÒÕâÖÖÉùµ÷£¬Äî¾­»¹²î²»¶à¡£¡±
¡¡¡¡½ðÁåÔÙÒ²Ã»ÕÞÁË¡£×îºó»¹ÊÇÑîÐ¡Àö×Ô¼ºÏë³ö°ì·¨£ºµ±³¡Ñ§¼¸ÖÖÃ¨½Ð¡£ÑîÐ¡Àö¼ÒÀïÑøÁËÁ½Ö»Ã¨£¬ÄÇÁ½¸öÐ¡¶«Î÷³ÉÌìÔÚËýÃæÇ°´ò¼ÜÕù³è£¬Ëý¶Ô¸÷ÖÖ¸÷ÑùµÄÃ¨½ÐÉù¿ÉËãÊÇÊìÏ¤µ½¼ÒÁË¡£
¡¡¡¡¸öÈËµÄ½ÚÄ¿¶¼ÓÐÁË×ÅÂä£¬Ð¡×éµÄ¡°´óÏ·¡±È´Åöµ½ÄÑÌâ¡£³öÊ²Ã´ÑùµÄ½ÚÄ¿²ÅÄÜÓÖºÃÍæÓÖ³öÆæÖÆÊ¤£¿×éÀïÌÖÂÛÁËÒ»¸öÖÐÎç£¬Ïë³ö²»ÏÂ10ÖÖ·½°¸£¬ÓÖ±»´ó¼ÒÒ»Ò»·ñ¾ö¡£
¡¡¡¡¸±°à³¤ÄßÖ¾Î°ÊÖÀï×ª¶¯×ÅËûµÄ¸ß¼¶×Ô¶¯±Ê£¬ÂýÓÆÓÆµØËµ£º¡°»¹ÊÇÎÒÀ´Ëµ°É£¬ÎÒÃÇ¿ÉÒÔÅÅÑÝÒ»¸öÐ¡Æ·£ºÖí°Ë½ä±³Ï±¸¾¡£¡±
¡¡¡¡»°Òô¸ÕÂä£¬×éÀïÍ¬Ñ§¶¼ÀÖÁË£¬¶¼¾õµÃÕâ¸ö½ÚÄ¿Ò»¶¨ÓÐÈ¤£¬ÄÜÕòµÃ×¡ÆäËû3¸ö×é¡£
¡¡¡¡ÄßÖ¾Î°½Ó×ÅËµ£º¡°ÏÈ±ðÐ¦£¬ÎÒµÄ»°»¹Ã»Íê¡£ÎÒÃÇÕâ¸öÖí°Ë½äÒªÈÃÅ®ÉúÀ´ÑÝ£¬Ð¡Ï±¸¾ÒªÈÃÄÐÉúÀ´ÑÝ¡£¡±
¡¡¡¡ÕâÒ»À´£¬ÄÐÉúÃÇÐ¦µÃ¸üÀ÷º¦ÁË£¬¶å½ÅµÄ£¬ÅÄ°ÍÕÆµÄ£¬´µ¿ÚÉÚµÄ£¬Ê²Ã´×ËÌ¬¶¼ÓÐ¡£Å®ÉúÃÇÈ´ÓÐµãÐ¦²»ÆðÀ´£¬Ò»·½ÃæÐÄÀï¶¼ÔÚÇÃ×ÅÐ¡¹Ä£¬ÉúÅÂ¡°Öí°Ë½ä¡±µÄ½ÇÉ«»áÂäµ½×Ô¼ºÍ·ÉÏ£»Ò»·½Ãæ×Ü¾õµÃÄßÖ¾Î°µÄÌáÒéÎ¶µÀ²»¶Ô£¬´ø×ÅÐ©×½ÅªÈËµÄÒâË¼£¬ÁîÈË²»ÄÜ²»¾¯Ìè¡£
¡¡¡¡ÄßÖ¾Î°¾ÍÊÇÕâÃ´¸öÒõÑô¹ÖÆøµÄÈË£¬¼é»µ¼é»µµÄ£¬ÑîÐ¡Àö±³µØÀï¸øËûÈ¡ÁË¸ö´ÂºÅ½Ð¡°°×Á³²Ü²Ù¡±¡£ËûµÄÈ·Æ¤·ôºÜ°×£¬³¤µÃÒ²ÊÇÃ¼ÇåÄ¿Ðã£¬Éí²Ä¸ß¸ßµÄ£¬ÍÈ³¤³¤µÄ¡£ÒòÎªËû´ÏÃ÷£¬³É¼¨ºÃ£¬ÓÖ¿Ú³ÝÁæÀþÄÜÑÔÉÆ±ç£¬ÐÏÀÏÊ¦¾ÍÈÃËûµ±ÁË¸±°à³¤¡£¿ÉÊÇÓÖÒòÎª¹ýÓÚ¼âËá¿Ì±¡£¬ÓëÈËËµ»°×Ü´ø×ÅÈý·ÖÇÆ²»Æð¶Ô·½µÄÓïÆø£¬Ò»¸±×ÔÃü²»·²µÄÄ£Ñù£¬ËùÒÔËûÔÚ°àÉÏµÄÈËÔµ²¢²»ºÃ£¬ÊÇ¸ö¸ß¸ßÔÚÉÏ¡¢²»ÌÖÈËÏ²»¶µÄ½ÇÉ«¡£
¡¡¡¡µÈÄÐÉúÃÇ¿ªÐÄ¹ýÁË£¬ÑîÐ¡ÀöÐ¡ÐÄÒíÒíµØÎÊ£º¡°ÄÇÃ´¡­¡­Ë­ÑÝÖí°Ë½ä£¿¡±
¡¡¡¡Ò»ÏÂ×Ó¶¼Ã»ÁËÉùÒô¡£´ó¼ÒÑÛ°Í°ÍµØ¶¢ÔÚÄßÖ¾Î°Á³ÉÏ£¬ìþìý²»°²µÄ£¬ÐÄ´æ½ä±¸µÄ£¬ÐÒÔÖÀÖ»öµÄ£¬µÈ×Å¿´Ð¦»°µÄ£¬Ê²Ã´±íÇé¶¼ÓÐ¡£
¡¡¡¡ÄßÖ¾Î°ÕâÊ±ºòºÜµÃÒâ£¬ÏñÒ»¸öÒÕÊõ¼Ò±íÑÝÄÃÊÖ¾ø»î¶ùÇ°Òª³ä·ÖµõÆð¹ÛÖÚÎ¸¿ÚÒ»Ñù£¬ÃÐÆðÑÛ¾¦£¬ÏÈ²»Ëµ»°£¬Ö»ÓÃÄ¿¹âÂÖ·¬ÔÚÅ®ÉúÉíÉÏÉ¨Éä¡£±»É¨µ½µÄÅ®ÉúÎÞÒ»²»ÆðÁËÒ»Éí¼¦Æ¤¸í´ñ¡£
¡¡¡¡½ðÁå¿´²»¹ýÁË£¬·ÜÓÂÕ¾³öÀ´±íÊ¾¿¹Òé£º¡°ÄßÖ¾Î°ÄãÓÐ»°¿ìËµ£¡¡±
¡¡¡¡ÄßÖ¾Î°×ª¹ýÍ·£¬Òõ³Á³ÁµØ¿´×ÅËý£º¡°ÄãÒÑ¾­µÈ²»¼°ÁË£¿¡±
¡¡¡¡½ðÁåºß×Å±Ç×ÓËµ£º¡°±ðÒÔÎª×Ô¼ºÓÐ¶àÁË²»Æð£¡°Ú³öÕâ¸±¼ÜÊÆ¡­¡­¡±
¡¡¡¡ÄßÖ¾Î°ÕâÊ±ºò¾Íö·ÑÀÒ»Ð¦£º¡°ÑÝÖí°Ë½äµÄÈËÓÐÁË£¬¾ÍÊÇ½ðÁå¡£¡±
¡¡¡¡ºåÐ¦ÉùÖÐ£¬½ðÁåÖ»¾õµÃÄÔ×ÓÀïºäµÄÒ»ÉùÕ¨ÁËËÆµÄ£¬±Ç¿×Àïºô³öµÄÆøÏ¢¶¼´øÁËÔïÈÈ¡£
¡¡¡¡ÄßÖ¾Î°ÓÖËµ£º¡°½ðÁåÕâÃ´ÅÖ£¬ÑÝÖí°Ë½ä¶àºÏÊÊ£¡Ð¡Ï±¸¾¾ÍÈÃÉÐº£À´ÑÝ°É£¬ËûÓÖ°«ÓÖÊÝ£¬½ðÁå±³ËûÃ»ÎÊÌâ¡£¡±
¡¡¡¡ÑîÐ¡ÀöÌæºÃÅóÓÑ±§²»Æ½£º¡°ÎªÊ²Ã´·ÇµÃÈÃÅ®ÉúÑÝÖí°Ë½ä²»¿É£¿¡±
¡¡¡¡ÄßÖ¾Î°Ð¦ÎûÎûµØËµ£º¡°ºÃÍæ°¡£¡ÔÙËµ£¬Äã¶®²»¶®¾©¾ç£¿¾©¾çÀï²»¶¼ÊÇÅ®µÄÑÝÄÐ½Ç£¬ÄÐµÄÑÝÅ®½ÇÂð£¿Õâ½Ð·¢Ñï¹ú´â£¡¡±
¡¡¡¡×é³¤ÀîÐ¡¾êÒ²¸ú×Å¸½ºÍËµ£º¡°½ðÁåÉÐº£ÄãÃÇÁ½¸ö¾ÍÑÝÒ»´Î°É£¬ÎªÎÒÃÇ×éÕù¹â£¬¶àºÃµÄÊÂ°¡¡£¡±
¡¡¡¡ÑîÐ¡Àö·´²µËý£º¡°ºÃÊÂÄãÎªÊ²Ã´×Ô¼º²»¸É£¿¡±
¡¡¡¡ÀîÐ¡¾ê¿àÁËÁ³Ëµ£º¡°ÎÒÕâÃ´ÊÝ£¬²»ÏñÖí°Ë½äÑ½£¡¡±
¡¡¡¡ÑîÐ¡Àö»¹ÏëËµÊ²Ã´£¬½ðÁåÒÑ¾­²»ÄÍ·³ÁË£¬Ò»°ÑÀ­×¡Ëý£º¡°±ðËµÁË£¬ÎÒÑÝ¾ÍÊÇ¡£²»¾ÍÊÇ¸öÖí°Ë½äÂð£¿¡±
¡¡¡¡½ðÁåºÜË¬¿ìµØ°ÑÉÐº£¾¾ÆðÀ´£¬×Ô¼º°ë¶×ÏÂÉí×Ó£¬ºÈÁîËûÅ¿µ½Ëý±³ÉÏ£¬ÂíÉÏ¾ÍÊÔÊÔÉíÊÖ¡£ÉÐº£Á³ºìµÃÏñÊìÊÁ×Ó£¬ÔÚ½ðÁåµÄßººÈºÍÈ«×éÍ¬Ñ§Ä¿¹âµÄ±ÆÊÓÏÂ£¬Ö»µÃÇáÊÖÇá½ÅÅ¿µ½½ðÁåµÄ±³ÉÏ£¬µ±ÕæÏñ¸öº¦ÐßµÄÐ¡Ï±¸¾ËÆµÄ¡£
¡¡¡¡½ðÁåÒ»Ê¹¾¢¾Í±³ÆðÁËÉÐº£¡£Ëý¾õµÃËûÔÚ±³ÉÏÃ»ÓÐÊ²Ã´·ÖÁ¿¡£Ëý½ô±ÁÁËÁ³£¬Ä¿¹âÀï´ø×ÅÐ×Æø£¬Ê¾ÍþÒ»°ã±³×ÅÉÐº£ÈÆÈ«×éÍ¬Ñ§×ªÁËÒ»È¦¡£Ëý±¾À´×¼±¸Ò»µ©ÓÐÈË·¢³öÐ¦Éù£¨²»¹ÜÊÇÉÆÒâµÄ»¹ÊÇ¶ñÒâµÄ£©£¬ÂíÉÏ¾Í°Ñ±³ÉÏµÄÉÐº£µ±×öÅÚµ¯Ò»Ñù¶ÔËû£¨Ëý£©ÈÓ¹ýÈ¥¡£
¡¡¡¡¿ÉÊÇÃ»ÓÐÒ»¸öÈËÐ¦£¬´ó¸Å¶¼±»ËýÁ³ÉÏÉÙÓÐµÄÐ×ÆøÏÅ×¡ÁË¡£
¡¡¡¡ÄßÖ¾Î°¾Í¾õµÃÓÐµãÎÞÁÄ£¬·Â·ð×Ô¼ºÊÜÁËÀäÓöÒ»Ñù¡£³Ã½ðÁå±³×ÅÉÐº£³¯Ëû×ß¹ýÀ´µÄÊ±ºò£¬ËûÇÄÇÄ°ÑÒ»Ö»½ÅÉìµ½¿Î×ÀÍâ£¬½Å¼â»¹¹ÊÒâõÎ×Å¡£
¡¡¡¡½ðÁåÕâÊ±ÒòÎªÒ»ÐÄ×¢ÒâÍ¬Ñ§Á³ÉÏµÄ±íÇé£¬¶Ô½ÅÏÂµÄÕÏ°­ÎïÊèºöÁË£¬ºÁÎÞ·À±¸µØ±»ÄßÖ¾Î°°íÁËÒ»õÓ£¬Á¬Í¬±³ÉÏµÄÉÐº£Ò»Æð£¬Á½¸öÈË½á½áÊµÊµµØË¤ÔÚµØÉÏ¡£½ðÁåÁ³ÉÏ²ÁÆÆÁËÒ»¿éÆ¤£¬¿ªÊ¼Ö»ÓÐµã·¢ºì£¬ÂýÂý¾ÍÉø³öÐ©ÑªÓ¡×Ó¡£ÉÐº£¸ü¿÷£¬ËûµÄ±Ç×Ó±¾À´ÓÐÎÊÌâ£¬Ò»Åö¾Í°®³öÑª£¬ÕâÊ±ÑªÒÑ¾­Ë³±Ç¿×Á÷µ½ÁË×ì´½ÉÏ£¬Ä£ÑùºÜÊÇÏÅÈË¡£
¡¡¡¡Å®ÉúÃÇ¶¼¾ª½ÐÆðÀ´¡£
¡¡¡¡ÑîÐ¡Àö´óÉùÈÂÈÂ£º¡°ÄßÖ¾Î°ÄãÕæ»µ£¡ÄãÌ«Ï²»¶×½Åª±ðÈË£¡¡±
¡¡¡¡ÄßÖ¾Î°×ö³öÒ»¸±ºÜÎ¯ÇüµÄÑù×Ó£º¡°ÔõÃ´ÊÇÎÒ×½ÅªÈË£¿Ã÷Ã÷ÊÇ½ðÁå×ßÂ·²»¿´½ÅÏÂ£¬µ¹Àµµ½ÎÒÍ·ÉÏÀ´ÁË£¿¡±
¡¡¡¡½ðÁåÁ³ÉÏ»ðÀ±À±µØÌÛ£¬ËýÐÄÀïÃ÷ÖªÊÇÄßÖ¾Î°Ê¹ÁË»µ£¬¿ÉÊÇÃ»ÓÐÖ¤¾Ý×Ü²»ºÃÕÒËû´ò¼Ü°É£¿¾¡¹ÜÕæÒª´ò¼ÜÄßÖ¾Î°Ò»¶¨²»ÊÇËýµÄ¶ÔÊÖ¡£½ðÁåºÝºÝµØµÉÁËÄßÖ¾Î°Ò»ÑÛ£¬¿ÚÆøÈ´ºÜÆ½¾²µØËµ£º¡°ÄãÕâÊÇ×Ô×÷´ÏÃ÷¡£¡±
¡¡¡¡ÄßÖ¾Î°Ñ§×ÅµçÓ°ÉÏÄÇÐ©Íâ¹úÃ÷ÐÇµÄÑù×Ó£¬ÈôÎÞÆäÊÂµØËÊÒ»ËÊ¼ç°ò¡£
¡¡¡¡°øÍí·ÅÑ§»Ø¼Ò£¬»Ü×Ï¼ûµ½½ðÁåÁ³ÉÏµÄ²ÁÉË£¬ÏÅÁËÒ»Ìø£¬ÎÊ£º¡°¸úÈË´ò¼ÜÁË£¿¡±
¡¡¡¡½ðÁå¹Ê×÷Ã»ÊÂµÄÑù×ÓËµ£º¡°ÂèÂèÕæÊÇµÄ£¬Å®º¢×ÓÔõÃ´»á¸úÈË´ò¼Ü£¿¡±
¡¡¡¡»Ü×ÏËµ£º¡°ÄÇÄãÁ³ÉÏ¡­¡­¡±
¡¡¡¡½ðÁåÆ«¹ýÍ·Ëµ£º¡°ÎÒÉÏÌåÓý¿ÎµøÁË¸ö¸úÍ·¡£¡±
¡¡¡¡»Ü×ÏºÜÐÄÌÛ£¬Ò»±ßÄÃ³öµâ¾ÆÌæËý²ÁÏ´ÉË´¦£¬Ò»±ß¿ªÊ¼ßëß¶£¬ÂñÔ¹½ðÁå×ßÂ·Ì«²»µ±ÐÄ£¬ºÃºÃµÄÈËÔõÃ´»áµø¸úÍ·£¿ÓÖ²»ÊÇÒ»Á½ËêÐ¡º¢×Ó£¡½ðÁåÈÌ×ÅÌÛÈÎÓÉÂèÂè°ÚÅª£¬±Õ×Å×ì°ÍÊ²Ã´Ò²²»Ëµ¡£
¡¡¡¡Ê²Ã´Ò²²»Ëµ²¢²»µÈÓÚÈíÈõ£¬²»µÈÓÚÊÜÁËÄßÖ¾Î°µÄÆÛ¸º¾ÍËãÁË¡£½ðÁåÖ»ÊÇ²»Ï²»¶Ò»µãÐ¡ÊÂ¾ÍÕ¦Õ¦ºôºô£¬¸ü²»Ï²»¶Æµ·±µ½ÀÏÊ¦ÃæÇ°´òÐ¡±¨¸æ¡£Ëý¶Ô¸æ×´µÄÐÐÎªÒ»Ïò²»Ð¼Ò»¹Ë¡£
¡¡¡¡Õû¸öÍí·¹Ê±¼ä£¬½ðÁå¶¼ÔÚÏë×ÅÔõÑù»Ø»÷ÄßÖ¾Î°Ò»´Î¡£
¡¡¡¡ÕâÌìµÄÓïÎÄ×÷ÒµÊÇÐ´Ò»ÆªÈÕ¼Ç¡£½ðÁåÒÑ¾­ÓÐÁËÖ÷Òâ¡£
¡¡¡¡½ðÁåÕâÌìµÄÈÕ¼ÇÊÇÕâÑùÐ´µÄ£º
¡¡¡¡ÎÒÓ¦¸ÃÏòÓ¢ÐÛÀîÆ½ÀÖÑ§Ï°
¡¡¡¡ÐÏÀÏÊ¦½ñÌìÔÚ°àÉÏ¶ÁÁËÓ¢ÐÛÀîÆ½ÀÖµÄÊÂ¼££¬ÎÒÉîÊÜ¸Ð¶¯¡£ÀîÆ½ÀÖÊÇÒ»¸öÆ½·²µÄÈË£¬µ«ÊÇËûÔÚ´õÍ½ÇÀ½Ù³Ë¿Í¡¢Î£º¦ÈËÃñÉúÃü²Æ²ú°²È«Ê±£¬·Ü²»¹ËÉí£¬Í¦Éí¶ø³ö£¬Óë´õÍ½²«¶·£¬×îºóÉí¸ºÖØÉË¡£ÀîÆ½ÀÖÕâ¸öÆ½·²µÄÈË×ö³öÁË²»Æ½·²µÄÊÂÇé£¬ÊÇ¡°¼ûÒåÓÂÎª¡±µÄÓ¢ÐÛ£¬ÊÇÎÒÃÇ´ó¼ÒÓ¦¸ÃÑ§Ï°µÄ°ñÑù¡£Èç¹ûÈ«Éç»áµÄÈË¶¼ÄÜÓÐËûÕâÑùµÄÕýÆøºÍÓÂ¸Ò£¬»µÈË»µÊÂ¾Í²»»á·¢Éú¡£ 
¡¡¡¡ºÍÀîÆ½ÀÖ¶Ô±È£¬ÎÒºÜ²ÑÀ¢£¬ÒòÎªÎÒÒÔÇ°¼ûµ½ÓÐÈË×ö»µÊÂÊ±È´Ã»ÓÐÖÆÖ¹£¬Ò²Ã»ÓÐÈ°Ëµ¡£±ÈÈçÎÒÃÇ°àµÄÄßÖ¾Î°£¬Ò»ÏòÏ²»¶Õ¼Ð¡±ãÒË¡£ÓÐÒ»´ÎËûÔÚÐ£ÃÅ¿ÚµÄÌ¯×ÓÉÏÂò»­Æ¬£¬³Ã°ÚÌ¯µÄÀÏÄÌÄÌ²»×¢Òâ£¬ÓÃÊé°ü×÷ÑÚ»¤£¬ÍµÄÃÁËÀÏÄÌÄÌÁ½ÕÅ»­Æ¬¶øÃ»ÓÐ¸¶Ç®¡£µ±Ê±ÎÒ¾ÍÔÚÅÔ±ß£¬Ç×ÑÛ¿´¼ûÁËËûµÄ¿É³ÜÐÐÎª¡£ÎÒ±¾À´Ïë±¨¸æÀÏÊ¦£¬ºóÀ´ÓÖÏë£º°­ÎÒÊ²Ã´ÊÂÑ½£¿Èç¹ûÎÒ½Ò·¢ÁËËû£¬ËûÒÔºó²»ÊÇÒªºÞÎÒÂð£¿ÎÒ¾ÍÈÌ×¡Ã»Ëµ¡£ 
¡¡¡¡½ñºóÎÒÒ»¶¨ÒªÏòÓ¢ÐÛÀîÆ½ÀÖÑ§Ï°£¬¼á¾ö¸ú»µÈË»µÊÂ×÷¶·Õù¡£ 
¡¡¡¡½ðÁåµÄÈÕ¼ÇÐÏÀÏÊ¦µÚ¶þÌì¾Í¿´µ½ÁË¡£ÐÏÀÏÊ¦°Ñ½ðÁå½Ðµ½°ì¹«ÊÒÎÊ£º¡°ÕæÓÐÕâÃ´»ØÊÂ£¿¡±
¡¡¡¡½ðÁåËµ£º¡°µ±È»ÊÇÕæµÄ¡£¿ÉÊÇÄßÖ¾Î°×Ô¼ºÒ»¶¨²»»á³ÐÈÏ¡£¡±
¡¡¡¡ÐÏÀÏÊ¦Ëµ£º¡°ÎÒÓÐ°ì·¨ÎÊËû¡£¡±
¡¡¡¡ÐÏÀÏÊ¦½Ó×Å½ÐÄßÖ¾Î°µ½°ì¹«ÊÒ£¬ÂúÁ³ÑÏËàµØËµ£º¡°¸Õ²ÅÅÉ³öËù´òµç»°À´£¬²éÎÊÎÒÃÇ°àÒ»¸öÐÕÄßµÄÍ¬Ñ§£¬ËµÊÇËûÄÃÁËÌ¯··ÀÏÌ«Ì«µÄ¶«Î÷Ã»¸¶Ç®¡£ÄÇ²»»áÊÇÄã°É£¿¡±
¡¡¡¡ÄßÖ¾Î°Æ½Ê±ÉñÆø»îÏÖ£¬ÕæÅöµ½ÊÂÇéÂíÉÏ¾ÍÍÈÈíÁË£¬ÂíÉÏÉ·°××ÅÁ³¶ùÕÐÈÏ£º¡°ÊÇÎÒ¡£ÎÒÄÃ¹ýÀÏÌ«Ì«µÄ»­Æ¬¡£²»¹ýÖ»ÓÐÒ»´Î£¬ÕæµÄ¡­¡­¡±
¡¡¡¡ÐÏÀÏÊ¦ÀäÀäµØÍû×ÅËû£º¡°ÖªµÀÕâÊÇÊ²Ã´ÐÐÎªÂð£¿¡±
¡¡¡¡ÄßÖ¾Î°´¹×ÅÍ·£¬ÓÃ¼¸ºõÌý²»¼ûµÄÉùÒôËµ£º¡°ÖªµÀ£¬ÕâÊÇÍµ¡£¡±
¡¡¡¡ÐÏÀÏÊ¦ÓÃ¾¢Ò»ÅÄ×À×Ó£º¡°¿ÉÁË²»µÃ£¡ÎÒÃÇ°à³öÁËÐ¡ÍµÁË£¡¶øÇÒ»¹ÊÇÌÃÌÃµÄ°à¸É²¿£¡ÄãÈÃÎÒÕâ¸ö×öÀÏÊ¦µÄÁ³¶¼¶ª¾¡ÁË£¡¡±
¡¡¡¡ÐÏÀÏÊ¦×Ô¼ºÊÇ¸öÇå¸ßµÄÈË£¬ÌØ±ð²»ÄÜÈÝÈÌÑ§ÉúÖÐÐ¡ÍµÐ¡ÃþµÄÐÐÎª£¬ÂíÉÏ¾ÍÔÚ°àÀïÕ¹¿ªÁË¶ÔÄßÖ¾Î°Æ·ÐÐµÄµ÷²é¡£½á¹ûÕæÊÇ²»²é²»ÖªµÀ£¬Ò»²éÏÅÒ»Ìø£¬ÄßÖ¾Î°Æ½³£Ëù¸ÉµÄ»µÊÂÈ«±»Í¬Ñ§½Ò·¢³öÀ´ÁË¡£±ÈÈçËû°ïÖúÍ¬Ñ§ÒªÊÕ·Ñ£¬½â´ðÒ»µÀÌâÄ¿ÊÕÎå½ÇÇ®£¬Ð´Ò»Ò³Ã«±Ê×ÖÊÕÒ»¿éÇ®£»Ìô¶¯ÓÚÅÖ¶ùºÍÀîÁÖ´ò¼Ü£¬È»ºóËû×ö¡°ºÍÊÂÀÐ¡±£¬ÒªÀîÁÖ°Ñµ¯×ÓÇò·ÖÒ»°ë¸øËû£»Íµ¿´¹ýÒ»´ÎÅ®ÉúÉÏ²ÞËù£»°Ñ¼ñµ½µÄÊé°üÁ¬Í¬ÀïÃæµÄÊé±¾Ò»ÆëÈÓ½øË®ÌÁÀï£»ÀÏÊ¦ÔÚºÚ°åÉÏ²¼ÖÃ×÷Òµ£¬ËûÏÈ³­ÍêÁË£¬¾Í¹ÊÒâ×°×÷²ÁºÚ°å£¬°Ñ×÷ÒµÌâ²ÁÈ¥Ò»°ë£¬ÈÃºó³­µÄÍ¬Ñ§×ö²»È«×÷Òµ¡­¡­
¡¡¡¡ÐÏÀÏÊ¦ºÜÉúÆø£¬µ¹²»½öÊÇÎªÄßÖ¾Î°£¬»¹Îª°àÀïµÄÍ¬Ñ§Ì«¡°ÊÀ¹Ê¡±£¬Ã÷ÖªµÀÒ»¸öÍ¬Ñ§ÓÐÕâÃ´¶àÈ±µã£¬È´Ã»ÓÐÒ»¸öÈËÕ¾³öÀ´½Ò·¢£¬»¹ÈÝÈÌËû¼ÌÐøµ£ÈÎ°àÉÏµÄ¸É²¿¡£ÐÏÀÏÊ¦Îª´Ë×¨ÃÅÐ´ÁËÒ»ÆªÎÄÕÂµ½Ò»¼Ò½ÌÓýÔÓÖ¾Í¶¸å£¬ÒâË¼ÊÇËµÏÖÔÚµÄº¢×ÓË¼ÏëÌ«¸´ÔÓ£¬ÐÄÀï³£³£³ÐÊÜ×Å±È´óÈË»¹¶àµÄÖØ¸º£¬°àÖ÷ÈÎÊÇÔ½À´Ô½ÄÑµ±ÁË¡£
¡¡¡¡ÄßÖ¾Î°µÄ°à¸É²¿µ±È»±»³·ÁË¡£¿ÉÊÇËûÀÏÊµÁËÃ»ÓÐ¶à³¤Ê±¼ä£¬ÓÖÖØÐÂÖº¸ßÆøÑïÆðÀ´£¬ÒòÎªËû²Î¼ÓÇøÀïµÄ¡°Ð¡Ñ§Éú°ÂÁÖÆ¥¿ËÊýÑ§¾ºÈü¡±»ñÁË¶þµÈ½±£¬ÊýÑ§ÕÅÀÏÊ¦ºÜÏ²»¶Ëû£¬Í¬Ñ§ÖÐÒ²ÓÐ²»ÉÙÈËÓöµ½ÄÑÌâÒªÇë½ÌËû¡£ÄßÖ¾Î°Ðû³Æ£º¡°ÎÒ²»µ±°à³¤£¬Ñ§Ï°±ÈÒÔÇ°¸üºÃ£¡¡±
¡¡¡¡½ðÁåµ¹²»ÔÚºõÄßÖ¾Î°µÄ¡°¿ñ¡±£¬ÒòÎªËý´ÓÇ°²»»á¡¢ÒÔºóÒ²²»»á¸úÄßÖ¾Î°ÕâÑùµÄÈË´ò½»µÀ¡£Ëý±ÉÊÓËûÄÇ¸±Ð¡ÈËµÃÖ¾µÄÑù×Ó¡£ÖÁÓÚÖí°Ë½äµÄ½ÇÉ«£¬½ðÁåÔÚÔªµ©Çì×£»áÉÏÈÏÈÏÕæÕæ±íÑÝÁË£¬¶ºµÃÈ«°àÍ¬Ñ§¹þ¹þ´óÐ¦¡£ÕýºÃÄÇÌìÊÐµçÊÓÌ¨µÄ¼ÇÕßµ½Ñ§Ð£ÀïÂ¼ÖÆ½ÚÄ¿£¬Ë³±ãÂ¼ÏÂÁËÕâ¸öÅÖºõºõ¡¢Ð¦ÃÐÃÐµÄ¡°Öí°Ë½ä¡±¡£µ±ÌìÍíÉÏ»Ü×Ï¾Í´ÓµçÊÓÐÂÎÅÀï¿´µ½ÁË£¬ËýÐ¦µÃ²îµã±ïÆø£¬Ö±º°½ðÁå¸ÃÑ§±íÑÝÈ¥¡£
¡¡¡¡ÄßÖ¾Î°ÐÄÀïºÜ¶Ê¼É½ðÁåÒâÍâµØ»ñµÃÒ»´ÎÉÏµçÊÓµÄ»ú»á¡£ËûÄÇÌì²»ÌáÃûÈÃ½ðÁåÑÝÖí°Ë½ä¾ÍºÃÁË£¬Ë­Ïëµ½Õâ¸ö½ÇÉ«ÕâÃ´ÌÖÈËÏ²»¶ÄØ£¿
