# Supplementary material for: Exploring translator’s style in children’s literature: A case study of Nicky Harman’s English translations of Huang Beijia’s two works
Source: PLoS One. 2026 Jun 2;21(6):e0350245. doi: 10.1371/journal.pone.0350245 (PMC13229296; doi:10.1371/journal.pone.0350245)
Supplement: S7 File — (ZIP) [file pone.0350245.s010.zip › data/original data/Wo Yao Zuo Hao Hai Zi (Chinese text)/Chapter 12 第十二章.txt]

Ê®¶þ¡¡ÍâÆÅ¼Ò£¬ÄÌÄÌ¼Ò
¡¡¡¡ÍâÆÅ¼ÒºÍÄÌÄÌ¼ÒºÍ½ðÁå¼ÒÔÚÍ¬Ò»¸ö³ÇÊÐÀï£¬¶¼ÊÇ½ðÁåÏ²»¶È¥µÄµØ·½¡£Ö±½ØÁËµ±µÄÔ­ÒòÓÐÁ½¸ö£ºÈ¥µÄÄÇÌì¿ÉÒÔÒ»ÕûÌì²»ÅöÊé±¾×÷Òµ£¬²»¸úÂèÂèÌ¸¼°ÄÇÐ©ÁîÈËÍ·ÌÛµÄ¿¼ÊÔ³É¼¨ÎÊÌâ£¬¶øÇÒ»¹¿ÉÒÔÎÞÏÞÖÆµØ³Ô×Ô¼ºÏ²»¶³ÔµÄ¶«Î÷¡£
¡¡¡¡ÍâÆÅµÄ¶ùÅ®ÃÇ´ó¶¼ÔÚÍâµØ¹¤×÷£¬ÁôÔÚ±¾³ÇµÄÖ»ÓÐ»Ü×ÏÒ»¸ö£¬ËùÒÔÖ»Òª»Ü×Ï´ø×Å½ðÒàÃùºÍ½ðÁå»ØÄï¼Ò£¬ÍâÆÅÍâ¹«¾ÍÊÓÎªÉú»îÖÐµÄÒ»¼þ´óÊÂ£¬ÌáÇ°¼¸Ìì±ãÉÏ²Ë³¡Âò²Ë£¬ÔÚ¼ÒÂýÂýµØ¡¢¾«ÐÄµØ×ö×¼±¸¡£
¡¡¡¡Íâ¹«ÉÕ²ËµÄ¼¼Êõ¼«ºÃ£¬ËûµÄ±£ÁôÏîÄ¿¡°ÇåìÀÊ¨×ÓÍ·¡±¡¢¡°ÌÇ´×ÅÅ¹Ç¡±¡¢¡°°Ë±¦Ñ¼¡±¡¢¡°Ëñ¸ÉÉÕÈâ¡±£¬¶¼ÊÇ½ðÁå°Ù³Ô²»ÑáµÄºÃ²Ë¡£ÍâÆÅ»á×ö¸÷ÖÖ¸÷Ñù´øÏÚºÍ²»´øÏÚµÄÃæ±ý£¬½ðÁåÍ¬Ñù³ÔµÃ´ò×ì²»¿Ï·Å¡£
¡¡¡¡Ã¿´ÎÕÔ»Ü×ÏÒ»½øÄï¼ÒÃÅ£¬Ê×ÏÈÉêÃ÷£º¡°½ñÌìÉÙ×öÁ½¸ö²Ë£¬½ðÁåÒª¼õ·Ê¡£¡±
¡¡¡¡ÍâÆÅ±ã½Ó»°Ëµ£º¡°ÊÇ¸Ã¼õ·ÊÁË¡£½ñÌìÒ»¶¨²»¶àÅª²Ë¡£¡±
¡¡¡¡¿ÉÊÇÒ»×ªÑÛµÄ¹¤·ò£¬ÊÂÏÈ×¼±¸ºÃµÄÉ«ÏãÎ¶¾ãÈ«µÄ´ó²Ë±ã¶ËÉÏÁË×À×Ó¡£ÍâÆÅÒ»¸ö¾¢µØÎÊ½ðÁå£º¡°½ñÌìµÄ²ËºÃ³ÔÂð£¿ÄãÏ²»¶³ÔÂð£¿¡±
¡¡¡¡½ðÁå³ÔµÃÂú×ìÁ÷ÓÍ£¬ÐÄÇé·Ç³£ÓäÔÃµØÁ¬Á¬µãÍ·£º¡°ºÃ³Ô£¬ºÃ³Ô¡£¡±
¡¡¡¡ÍâÆÅ×îÊÜ²»µÃ±ðÈËÔÞÃÀ£¬Ò»Ìý½ðÁåËµºÃ³Ô£¬¸ú×Å¾ÍÒóÇÚµØÍùËýÍëÖÐ¼Ð²Ë£¬ºÞ²»µÃÈÃËý°ÑÍë¶¼³ÔÏÂÈ¥¡£
¡¡¡¡»Ü×Ï¿¹ÒéµÀ£º¡°Âè£¡¡±
¡¡¡¡ÍâÆÅËµ£º¡°ËãÁËËãÁË£¬Ð¡º¢×Ó¼õÊ²Ã´·Ê£¿ÄÑµÃ³ÔÕâÒ»´Î¡£¡±
¡¡¡¡»Ü×ÏÅÂÍâÆÅ²»¸ßÐË£¬×ÔÈ»²»ÔÙ¿ª¿Ú£¬ÑÛÕöÕö¿´×Å½ðÁåÁ½¸ö¡°Ê¨×ÓÍ·¡±ÏÂ¶Ç¡£
¡¡¡¡ÄÌÄÌ¼ÒµÄÇé¿ö´óÍ¬Ð¡Òì¡£²»Í¬Ö®´¦ÔÚÓÚÄÌÄÌ¼Ò³Ô·¹µÄÈË¶à£¬¹Ã¹ÃÊåÊå±íµÜ±íÃÃ×øÂúÁËÒ»×À£¬ÕâÖÖÇé¿öÏÂ»Ü×Ï¸ü²»±ã¿ª¿Ú¸ÉÉæ£¬½ðÁå³Ô¶à³ÔÉÙÖ»ÄÜ×°×÷¿´²»¼û¡£
¡¡¡¡ÄÌÄÌ»¹ÓÐÒ»ÊÖ¾ø»î£º³£³£°ÑÒ»×À×Ó²ËëÈÖÐµÄ¾«»ª²¿·ÖÔ¤ÁôÆðÀ´£¬´ý½ðÁå³ÔÍê»Ø¼ÒÊ±£¬±äÏ··¨Ò»Ñù´Ó±ùÏäÖÐÄÃ³öÒ»¸öÂúÂúµÄ·¹ºÐ½»µ½½ðÁåÊÖÖÐ£¬ÈÃ»Ü×Ï¿ÞÒ²²»ÊÇÐ¦Ò²²»ÊÇ¡£·¹ºÐÖÐÍùÍùÊÇÁ½Ö»×î·ÊµÄ¼¦ÍÈ£¬Ò»´ó¿éËÄËÄ·½·½µÄ²æÉÕÈâ£¬»òÊÇ¼åºÃµÄËÄÖ¸¿íµÄ´øÓã¡¢·¢¹ýµÄº£²ÎºÍÆ¤¶Ç¡£
¡¡¡¡½ðÁåÊÇÄÌÄÌµÄÐÄ¸Î±¦±´£¬ÄÌÄÌÌÛËýµÄÎ¨Ò»·½Ê½¾ÍÊÇ¸øËý³ÔºÃ¶«Î÷¡£»Ü×ÏÒ»¼Ò²»È¥³Ô·¹µÄÈÕ×ÓÀï£¬ÄÌÄÌ»áÊ±²»Ê±Áà¸ö²ËÀº°ÑÉÕºÃµÄÊì²ËËÍÉÏÃÅÀ´¡£½ðÁå³¤³É¸öÐ¡ÅÖ×ÓÒÔºó£¬»Ü×ÏºÍ½ðÁåÄÌÄÌÎª¡°Ë­Î¹·ÊÁË½ðÁå¡±Õâ¸öÎÊÌâÓÐ¹ýÎÞÊý´ÎÕùÂÛ¡£»Ü×ÏÖ¸ÔðÆÅÆÅËÍÀ´µÄÈâÊ³Æ·Ì«¶à¡£½ðÁåÄÌÄÌ¾Í´ó½Ð£º¡°ÀÏÌìÒ¯£¡º¢×Ó³ÔÊ²Ã´É½Õäº£Î¶ÁË£¿»¹²»ÊÇÆ½³£ÈË¼Ò³ÔµÄ¶«Î÷£¿ÔÙËµÁË£¬½ðÁå´ÓÐ¡ÊÇ¸úÄã¹ýµÄ£¬ÄÄÑù¶«Î÷²»ÊÇ¾­ÄãµÄÊÖµ½Ëý×ìÀï£¿ÒªÔ¹»¹ÊÇÔ¹Äã×Ô¼º¡£¡±
¡¡¡¡»Ü×ÏÎÞ»°¿ÉËµ£¬Ö»ÄÜÔ¹×Ô¼º¡£
¡¡¡¡ÍâÆÅµ±ÁËÒ»±²×Ó½ÌÊ¦£¬´ÓÇ°¶Ô»Ü×Ï½ãµÜ¼¸¸ö£¬Ò»Ö±ÊÇÄÃ½ÌÊ¦¶ÔÑ§ÉúµÄ±ê×¼ÒªÇó¹ýÀ´µÄ£¬Èç½ñÓÐÁËËï×Ó±²£¬ÈÔÈ»Ï°¹ßÐÔµØÒªÓÃ½ÌÊ¦µÄ¿ÚÎÇ¡£±ÈÈç½ðÁå¿´µçÊÓ£¬ÍâÆÅ¾Í²»Ê±ÌáÐÑ£º¡°Éí×Ó×øÕýÁË£¡¸úÆÁÄ»±£³ÖÁ½Ã×¾àÀë£¡¡±½ðÁå³Ô·¹£¬ÍâÆÅÓÖ»áÒªÇóËýÔÚ·¹×ÀÉÏ²»ÄÜ°ÑÁ½±ÛÕÅµÃÌ«¿ª£¬²»ÄÜ·­¼ð²ËÍëÀï×Ô¼º°®³ÔµÄ¶«Î÷£¬¿ê×Ó²»ÄÜÉìµ½±ðÈËÃæÇ°£¬ÒÔ¼°Àë¿ª·¹×ÀÊ±·¹ÍëÀï²»ÄÜÁôÏÂÎ´³Ô¾»µÄÃ×Á£¡£
¡¡¡¡ÕâÒ²²»ÄÜ£¬ÄÇÒ²²»ÄÜ£¬½ðÁåÔÚÍâÆÅ¼Ò¾ÍÓÐµãÊÜ¾ÐÊø£¬¶ÔÍâÆÅµÄÌ¬¶ÈÊÇ¾´¶øÎ·Ö®¡£µ«ÊÇÍâÆÅÓÐÒ»¸ö¹ÛµãÊÇ½ðÁå´ó¼ÓÔÞÉÍµÄ£¬ÄÇ¾ÍÊÇ¶Ôº¢×ÓµÄ·ÖÊýÒªÇó²»¸ß£¬Ã¿´Î¿¼ÊÔÄÜÄÃ¸ö°ËÊ®À´·Ö¾Í¿ÉÒÔÁË¡£ÍâÆÅ³£Ö¸ÔðÄÇÐ©³ýÑ§Ï°Ö®ÍâÍòÊÂ²»Í¨µÄº¢×Ó£¬Í´ÐÄ¼²Ê×µØËµ£º¡°¸ß·ÖµÍÄÜ£¡¸ß·ÖµÍÄÜ£¡¡±ÓÖÈ°Ëµ»Ü×Ï£º¡°±ð¹â¿´º¢×Ó¿¼¶àÉÙ·Ö£¬Òª¿´ËýÊÇ²»ÊÇ°ÑÎÊÌâÅª¶®ÁË£¬Èç¹ûËý¶®£¬Ö»ÊÇ×öÌâÄ¿µÄÊ±ºò²»Ð¡ÐÄÂäÏÂÁËÊ²Ã´£¬»òÕßÅª´íÁËÒ»µãÊ²Ã´£¬¾ÍÃ»±ØÒª¶ÔËýºáÃ¼ÊúÄ¿µÄ¡£ÄãÃÇ½ãµÜ¼¸¸ö¶ÁÐ¡Ñ§µÄÊ±ºò£¬ÄÄÒ»¸öÊÇ°àÉÏµÄ¼â×ÓÁË£¿ÏÖÔÚ²»ÊÇ¸ö¸ö¶¼ÓÐ³öÏ¢Âð£¿¡±
¡¡¡¡»Ü×ÏÐÄÀïÏë£¬ËµËýµÄµÜµÜÃÃÃÃÃÇÓÐ³öÏ¢ÊÇÊÂÊµ£¬ËµËý¾ÍÏÔµÃÃãÇ¿ÁË¡£ËýÓÐÊ²Ã´³öÏ¢ÄØ£¿µ±¸öÔÓÖ¾µÄ±à¼­£¬ÒªÊÂÒµÃ»ÊÂÒµ£¬ÒªÇ®Ã»¶àÉÙÇ®£¬ÕûÌì±à±àÄÇÐ©¼Ò³¤Àï¶ÌµÄÐ¡¸å×Ó£¬Ê±²»Ê±»¹µÃÏÑ×ÅÁ³Æ¤³öÈ¥À­¸ö°ÑÐ¡¹ã¸æ£¬´óÑ§Ê±´úµÄÐÛÐÄ×³Ö¾ÒÑ¾­ÑÌÏûÔÆÃð£¬Î¨Ò»µÄÏ£Íû¾ÍÔÚÅ®¶ù½ðÁåÉíÉÏÁË¡£ËýÏ£Íû½ðÁåÑ§Ï°³É¼¨³öÖÚ£¬Ï£Íû½ðÁå¿¼ÉÏÍâ¹úÓïÑ§Ð££¬Ï£Íû½ðÁå½«À´ÉÏÒ»Á÷´óÑ§¡¢×öÒ»Á÷ÈË²Å£¬²»¾ÍÊÇÎªÁËÔÚ½ðÁåÉíÉÏÑÓÐø×Ô¼ºÃ»ÓÐ×ö³ÉµÄÃÎÂð£¿Õâ·¬ÐÄË¼£¬ÍâÆÅÊÇ²»¿ÉÄÜÌå»áµÄ¡£
¡¡¡¡ÍâÆÅÓÐ¸öºÜ´óµÄÒÅº¶£¬ÄÇ¾ÍÊÇËý²»»áÆï×ÔÐÐ³µ¡£ÍâÆÅÍËÐÝÒÔºóÏ²»¶¹ä½Ö£¬Ï²»¶ÓÎÍæ£¬Ï²»¶µ½ÀÏÅóÓÑÀÏÍ¬ÊÂ¼ÒÀï´®ÃÅ£¬²»»áÆï³µ¾Í¸øËýµÄÐÐ¶¯´øÀ´ÏÞÖÆ¡£ÍâÆÅÍâ¹«µÄÍËÐÝ¹¤×ÊËäÈ»²»ËãÉÙ£¬µ«ÊÇÈç¹ûÃ¿´Î³öÐÐ¶¼Òª¡°´òµÄ¡±µÄ»°£¬ÄÇ¾ÍÏÔµÃ¹ýÓÚÉÝ³Þ£¬¾­¼ÃÉÏÏÔÈ»²»ÄÜ³ÐÊÜ¡£ÓÐÒ»´Î£¬½ðÁåµÄ¾Ë¾Ë´ÓÉîÛÚ»ØÀ´Ì½Ç×£¬Í»·¢ÆæÏëÉÏ½ÖÌæÍâ¹«ÍâÆÅÂò»ØÒ»Á¾Ë«ÈËÆïµÄ×ÔÐÐ³µ¡£Íâ¹«×øÔÚÇ°×ùÉÏ°ÑÎÈ³µÁúÍ·£¬ÍâÆÅ×øÔÚºó×ùÉÏÅ¤×ÅÆ¨¹ÉÊ¹¾¢²È³µ£¬Á½Î»ÀÏÈËÅäºÏµÃµÃÐÄÓ¦ÊÖ¡£ÕâÒÔºó£¬ËûÃÇ¾ÍÆï×ÅÕâÁ¾³µ×ÓÂò²Ë¡¢¹ä½Ö¡¢ÉÏ¹«Ô°£¬×ßµ½ÄÄ¶ù¶¼³ÉÁËÕâ×ù³ÇÊÐµÄÒ»µÀÆæÒì·ç¾°¡£
¡¡¡¡½ðÁåÊµÔÚÏÛÄ½Íâ¹«ÍâÆÅµÄÓÆÏÐÉú»î£¬Ëý²»Ö¹Ò»´Î¶Ô»Ü×ÏËµ£º¡°ÎÒÒªÊÇÒ»ÏÂ×ÓÄÜ±ä³É60ËêµÄÀÏÌ«Ì«¾ÍºÃÁË£¬ÄÇÑùµÄ»°ÎÒÒ²¿ÉÒÔ²»ÓÃÉÏÑ§¶ÁÊé£¬ÌìÌìÆïÔÚ×ÔÐÐ³µÉÏ£¬°®ÉÏÄÄ¶ùÍæ¾ÍÉÏÄÄ¶ùÍæ¡£¡±
¡¡¡¡»Ü×ÏËµ£º¡°ÄÇ¶àÒÅº¶£¡Äã´ÓÍ¯ÄêÖ±½Ó½øÈëÀÏÄê£¬µ±ÖÐ´í¹ýÁË×îÓÐ¹â²ÊµÄÉÙÄê¡¢ÇàÄêºÍ×³Äê£¬ÄãÔÚÊÀÉÏËù×ßµÄÕâÒ»ÌËÓÐÊ²Ã´ÒâÒåÄØ£¿¡±
¡¡¡¡½ðÁåËµ£º¡°ÎÒ²»ÒªÒâÒå£¬Ö»Òª¿ªÐÄ¡£ÎÒÏÖÔÚÉÏÑ§¶ÁÊéÌ«²»¿ªÐÄÁË£¬Ã»ÍêÃ»ÁËµÄ¿¼ÊÔ£¬Âú¶ú¶äµÄ·ÖÊý£¬ÎÒ¾õµÃ»î×Å»¹Ã»ÓÐËÀÁË¿ì»î¡£¡±
¡¡¡¡»Ü×ÏÌýµÃÐÄÀï·¢Á¹£¬Ò»°Ñ×¥½ôÁË½ðÁå£¬ÉúÅÂËýÕæµÄ´ÓÕâ¸öÊÀ½çÉÏÏûÊ§Ò»Ñù¡£»Ü×ÏÁ³É«·¢°×µØËµ£º¡°²»×¼ÄãÔÙËµÕâÑùµÄÉµ»°£¡ÄãÏÛÄ½ÍâÆÅÍâ¹«µÄÍËÐÝÉú»î£¬¿É²»ÖªµÀËûÃÇ¸üÏÛÄ½ÄãµÄÄêÇá¡£²»ÐÅÄãÎÊÎÊËûÃÇÈ¥£¬ÄÃËûÃÇµÄÓÆÏÐºÍÄãÏÖÔÚµÄÐÁ¿à½»»»£¬¿´ËûÃÇ»áÌôÄÄÑù£¡¡±
¡¡¡¡½ðÁåà½àìËµ£º¡°·´ÕýÎÒ²»Ï²»¶ÉÏÑ§¡£¡±
¡¡¡¡ºÍ¶ÔÍâÆÅµÄ¾´Î·±ÈÆðÀ´£¬½ðÁåÔÚÄÌÄÌÃæÇ°¾ÍÏÔµÃÈÎÐÔºÍ·ÅËÁÁË¡£ÄÌÄÌ¶Ô½ðÁåÊÇµäÐÍµÄ°ÙÒÀ°ÙË³£¬ÓÃÒ»¾ä¡°ÒªÉÏÌìÄÃÌÝ×Ó¡±µÄ»°À´ÐÎÈÝ¾ø²»¹ý·Ö¡£µ«ÊÇÄÌÄÌÓÖÌØ±ðÔÚºõ½ðÁåµÄ¿¼ÊÔ³É¼¨£¬Ã¿µ½ÆÚÖÐºÍÆÚÄ©¿¼ÊÔµÄÈÕ×ÓÀï£¬ÄÌÄÌ¾ÍÒªÆµÆµ¶£Öö»Ü×Ï£º¡°ÄãÒª°ïº¢×ÓºÃºÃ¸´Ï°àÞ£¡Òª¶ÔËý×¥½ôµãàÞ£¡¡±ÓÐÊ±ºòÉÏÎç¸Õ¿¼ÍêÒ»ÃÅ¹¦¿Î£¬ÖÐÎçÄÌÄÌ¾Í°Ñµç»°´ò¹ýÀ´ÁË£¬Ð¡ÐÄÒíÒíÎÊ½ðÁå£º¡°¿¼ÁË¶àÉÙ·Ö£¿¡±½ðÁåÐÄÇé²»ºÜºÃµØ»ØÒ»¾ä£º¡°²»ÖªµÀ£¡¡±ÄÌÄÌ²»ÉúÆø£¬µ½ÍíÉÏÈÌ²»×¡ÓÖ´ò¸öµç»°£¬»¹ÊÇÄÇ¾ä»°£º¡°¿¼ÁË¶àÉÙ·Ö£¿¡±
¡¡¡¡½ðÁå¿ÞÐ¦²»µÃµØ¶ÔÂèÂèËµ£º¡°ÄÌÄÌÔõÃ´¾ÍÖªµÀÎÊ¿¼ÁË¶àÉÙ·Ö£¿Ëý±ÈÎÒÃÇÐÏÀÏÊ¦»¹¹ØÐÄ·ÖÊý£¡¡±
¡¡¡¡»Ü×ÏËµ£º¡°»¹²»ÊÇÒòÎªÄÌÄÌ°ÍÍûÄãºÃÂð£¿¡±
¡¡¡¡ÄÌÄÌ²éÎÊ·ÖÊýµÄ½á¹û×ÜÊÇÊ§Íû£¬ÒòÎª½ðÁåÀëËýÐÄÄ¿ÖÐµÄºÃ³É¼¨×ÜÓÐÒ»¶Î²»Ëã¶ÌµÄ¾àÀë¡£ÄÌÄÌßÆ×Å×ì£¬Íò·ÖÍ´Ï§µØÐõß¶×Å£º¡°ÔõÃ´¾Í¿¼Õâµãµã·ÖÊýµÄÄØ£¿ÔõÃ´¾Í¿¼Õâµãµã·ÖÊýµÄÄØ£¿²»ÊÇÍ¦´ÏÃ÷µÄÒ»¸öº¢×ÓÂð£¿¡±
¡¡¡¡ÄÌÄÌ»ØÈ¥Ö®ºó»áÒòÎª½ðÁåµÄ·ÖÊý¶øÕ·×ª·´²à²»ÄÜ³ÉÃß£¬¶øºó¾Í¿àË¼Ú¤Ïë¸ÃÔõÃ´°ï°ï½ðÁå£¬¶øºó¾ÍÌì²»ÁÁÆðÉí£¬µ½²Ë³¡ÉÏÂòÁËÓã£¬ÂòÁËÏº£¬ÂòÁËÖí¸Î»Æ÷­Ê²Ã´µÄ£¬ºôßêºôßêÁàµ½¶ù×Ó¼ÒÀï£¬Òª¸ø½ðÁå¡°²¹ÄÔ×Ó¡±¡£
¡¡¡¡»Ü×ÏÃ»ºÃÆøµØ³å×ÅÆÅÆÅËµ£º¡°»¹²¹ÄÔ×ÓÄØ£¡ÎÒ¿´ËýÊÇÄÔ×ÓÀïÃæÓÍÌ«¶àÁË£¬¾ÍÏñ¼¦¶Ç×ÓÀïÓÍÌ«¶àÁË²»ÏÂµ°Ò»Ñù¡£¡±
¡¡¡¡ÄÌÄÌÒ»µãÒ²²»¼Æ½Ï»Ü×ÏµÄÌ¬¶È£¬ËýÀí½â»Ü×ÏÐÄÀïµÄÊ§ÍûºÍÆø·ß¡£ËýÓÖÐÄÌÛÓÖÎÞÄÎµØÌ¾×ÅÆøËµ£º¡°ÂýÂýÀ´°É£¬ÔÙ³¤´óÐ©£¬¶®ÊÂÐ©£¬¿ÖÅÂÄÜºÃÒ»µã¡£º¢×ÓÊÇ¸ö´ÏÃ÷º¢×Ó¡£¡±
¡¡¡¡º¢×ÓÊÇ¸ö´ÏÃ÷º¢×Ó£¬¾ÍÊÇ×ÜÒ²¿¼²»µ½100·Ö£¬ÕâÊÇÄÌÄÌÓÀÔ¶Ïë²»Ã÷°×µÄÎÊÌâ¡£Òò´Ë£¬Ëý¶Ô½ðÁåÓÖÊÇÄç°®£¬ÓÖÊÇÂñÔ¹£¬ÓÖÊÇÐÄÌÛ£¬ÓÖÊÇÆøÄÕ¡£Ä³ÖÖ³Ì¶ÈÉÏÀ´Ëµ£¬Ëý×øÔÚ¼ÒÖÐËù²ÙµÄÐÄË¼±È»Ü×Ï»¹¶à¡£
