# Supplementary material for: Exploring translator’s style in children’s literature: A case study of Nicky Harman’s English translations of Huang Beijia’s two works
Source: PLoS One. 2026 Jun 2;21(6):e0350245. doi: 10.1371/journal.pone.0350245 (PMC13229296; doi:10.1371/journal.pone.0350245)
Supplement: S7 File — (ZIP) [file pone.0350245.s010.zip › data/original data/Wo Yao Zuo Hao Hai Zi (Chinese text)/Chapter 13 第十三章.txt]

Ê®Èý¡¡ÒâÍâÊÂ¼þ
¡¡¡¡Ôªµ©Ò»¹ý£¬½ÓÏÂÀ´µÄÈÕ×Ó¾Í±äµÃÕøÄü¿ÉÅÂ£º´ó´óÐ¡Ð¡µÄ¿¼ÊÔ½Óõà¶øÖÁÁË¡£
¡¡¡¡ÏÈÊÇ¿¼¸÷ÃÅ¸±¿Æ£ºÒôÀÖ¡¢ÃÀÊõ¡¢ÌåÓý¡¢Ë¼ÏëÆ·µÂ¡¢Éç»á¡¢×ÔÈ»¡¢ÀÍ¼¼¡­¡­×îºó²ÅÂÖµ½ÈýÃÅÖ÷¿Î£ºÓïÎÄ¡¢ÊýÑ§¡¢ÍâÓï¡£ÕâÈýÃÅ¿ÎÏñÊÇÒ»Ì¨ÑÝ³öµÄÑ¹Öá½ÚÄ¿Ò»Ñù£¬×ÜÊÇÒªµ½×îºó²Å³ö³¡£¬ÆÚÍû×ÅÓÐ¸öÕðº³ÈËÐÄµÄ½á¾Ö£¬ÆÚÍûÔÚº¢×ÓºÍ¼Ò³¤µÄÕÆÉùÖÐÐìÐì±ÕÄ»¡£
¡¡¡¡ÔÚÖ÷¿Î¿¼ÊÔÉÐÎ´ÌáÉÏÒéÊÂÈÕ³ÌµÄÊ±ºò£¬»Ü×ÏÏÈÒªÎª½ðÁåµÄ¸±¿Æ¿¼ÊÔ²ÙÐÄ¡£
¡¡¡¡³õÖÐÉý¸ßÖÐµÄ¿¼ÊÔÖÐ£¬ÌåÓý³É¼¨ÊÇÒªËã·ÖÊýµÄ£¬ÕâÒ»µã»Ü×ÏÔç¾ÍÖªµÀÁË¡£Ëý»¹ÌýÈËËµÃ÷ÄêÐ¡Ñ§Éý³õÖÐµÄ¿¼ÊÔ£¬ÌåÓý·ÖÊýÒ²ÒªÕÛËãÔÚÄÚ¡£ÕâÊ¹»Ü×ÏÓÖ¶àÁË¼þÐÄÊÂ£¬ÒòÎª½ðÁåµÄÌåÓý²»ÐÐ¡£
¡¡¡¡½ðÁåµÄÌåÓýÒ²²»ÊÇÒ»Ñù¶¼²»ÐÐ£¬ÓÐ¼¸Ñù»¹ÊÇ¿ÉÒÔµÄ£¬±ÈÈç¡°ÑöÎÔÆð×ø¡±£¬ËäÈ»ÆðµÃ³ÔÁ¦ÁËÐ©£¬µ«Ò§Ò§ÑÀÃãÇ¿ÄÜ¹ý¹Ø¡£ÔÙ±ÈÈç¡°Í¶ÖÀ¡±£¬ÄÇ¾Í²»½ö½öÊÇÄÜ¹ý¹Ø£¬¼òÖ±¿ÉÒÔËãµÃÓÅÐãÁË¡£Ë×»°Ëµ¡°Éí´óÁ¦²»¿÷¡±£¬½ðÁå³¤×ÅÒ»¸±ÈË¸ßÂí´óµÄÉí²Ä£¬¶à¶àÉÙÉÙ×Ü»¹ÊÇÓÐµãÓÅÊÆµÄ¡£
¡¡¡¡¹Ø¼üÔÚÓÚ¡°Á¢¶¨ÌøÔ¶¡±ºÍ¡°50Ã×¶ÌÅÜ¡±ÕâÁ½ÏîÉÏ£¬½ðÁå·êµ½¡°ÅÜ¡±ºÍ¡°Ìø¡±µÄÏîÄ¿¾Í¡°ËÀ¶¨ÁË¡±¡£¶ÌÅÜÒª¼¡ÈâºÍËÙ¶È£¬ÌøÔ¶Òª±¬·¢Á¦ºÍµ¯Á¦£¬ÕâÐ©½ðÁåÄÄ¶ùÄÜÓÐ£¿¼ÈÈ»Ã»ÓÐ£¬ÌåÓý³É¼¨ÓÖÔõÃ´ÄÜ¼°¸ñ£¿
¡¡¡¡»Ü×ÏÂñÔ¹½ðÁåËµ£º¡°ÄãÔõÃ´Á¬ÌåÓý¶¼ÒªÂèÂèµ£ÐÄÄØ£¿Ê®À´ËêµÄº¢×Ó£¬ÅÜÅÜÌøÌø²»ÕýÊÇÓÖºÃÍæÓÖ²»·Ñ¾¢µÄÊÂÂð£¿¡±
¡¡¡¡½ðÁåÈ´ÀíÖ±Æø×³µØ»Ø´ð»Ü×Ï£º¡°Ë­ÈÃÄãºÍ°Ö°ÖÃ»¸øÎÒ¶àÒ»µãÌåÓýÏ¸°û£¿¡±
¡¡¡¡Ò»ÏÂ×ÓÓÖ³ÉÁË»Ü×ÏµÄ×ï¹ý£¬ÅªµÃËý³¤Óõ¶ÌÌ¾¡£
¡¡¡¡»Ü×Ï¶«±¼Î÷×ßµØÍÐÁËºÃ¶àÈË´òÌý£¬×ÜËãµÃµ½ÊÐ½ÌÓý¾ÖµÄÈ·ÇÐ´ð¸´£ºÃ÷ÄêµÄÐ¡Ñ§Éý³õÖÐÔÝ²»¼ÓÊÔÌåÓý¡£Ëý´ó´óµØËÉÁËÒ»¿ÚÆø£¬ÐÄÏëµ½Ê²Ã´É½Í·ËµÊ²Ã´»°£¬ÒÔºóÔÙ¿¼ÌåÓý£¬ÄÇÊÇÒÔºóµÄÊÂ¡£
¡¡¡¡ÆÚÄ©ÌåÓý¿¼ÊÔÄÇÌìÔçÉÏ£¬»Ü×ÏÌØµØÈÃ½ðÁåºÈÁËÅ£ÄÌ£¬³ÔÁË¼¦µ°£¬»¹ÌíÒ»¸ö´óÈâ°ü×Ó¡£»Ü×ÏËµ£º¡°Ð¡Éý³õËäÈ»ÃâÁËÌåÓý£¬¿¼¸ßÖÐ»¹ÊÇÒª¿¼µÄÑ½£¬ÄãµÃ´ÓÏÖÔÚÆð¾ÍÅ¬Á¦£¬ÄÜ¶à¿¼Ò»·ÖÒ²ÊÇºÃµÄ¡£¡±
¡¡¡¡½ðÁåµ¹»¹¶®ÊÂ£¬µãÍ·Ëµ£º¡°ÂèÂèÎÒÖªµÀ¡£¡±
¡¡¡¡ÄÇÌìÏÈ¿¼¡°Á¢¶¨ÌøÔ¶¡±£¬½ðÁå×î·¢ãÀµÄÏîÄ¿¡£ÌåÓýÀÏÊ¦ÊÇ¸öÄêÇáµÄ¡¢ÂúÁ³³¤×ÅÇà´º¸í´ñ¶¹µÄÐ¡»ï×Ó£¬ËûÒ»ÊÖÄÃÆ¤³ß£¬Ò»ÊÖÄÃÒ»¸ùÏ¸Ï¸µÄÐ¡Ä¾¹÷£¬²»Í£µØ°Ñ±»º¢×Ó²ÈÆ½µÄ¡°´ï±êÏß¡±ÖØÐÂ»®³öÀ´¡£ÂÖµ½½ðÁåµÄÊ±ºò£¬ËûÐ¦×ÅÓÃ¹÷×ÓÇÃÇÃ½ðÁåµÄÄÔ´üËµ£º¡°Å¬Á¦£¡¡±
¡¡¡¡½ðÁåÐÄÀïÒ²ÔÚËµ£º¡°Å¬Á¦£¡¡±ÕâÑùÏëµÄÊ±ºò£¬ËýÒÑ¾­ÆÈ²»¼°´ýµØÃ¨ÏÂÑüÈ¥£¬ÓÃ¾¢ÍùÇ°Ò»Ìø¡£
¡¡¡¡ÌåÓýÀÏÊ¦ÓÃ¹÷×ÓÖ¸Ö¸Ç°ÃæµÄÏß£º¡°ÇÆ£¡»¹²îÕâÃ´³¤£¡¡±
¡¡¡¡½ðÁåËµ£º¡°¿ÉÊÇÎÒÒÑ¾­ÓÃ¾¢ÁË¡£¡±
¡¡¡¡ÌåÓýÀÏÊ¦Ð¦ÆðÀ´£º¡°Ð¡ÅÖ×Ó£¬Äã×ËÊÆ²»¶Ô£¬Ã»ÕÆÎÕÒªÁì¡£¡±
¡¡¡¡ÌåÓýÀÏÊ¦¾Í×ßÉÏÇ°È¥£¬Ç××Ô¸ø½ðÁå×öÁËÒ»´ÎÊ¾·¶¡£ÌåÓýÀÏÊ¦Õæ°ô£¬ËûÌø³öµÄ¾àÀë¼¸ºõÊÇ½ðÁåµÄÁ½±¶¡£
¡¡¡¡½ðÁå±ï×¡ÆøÓÖÌøÁ½´Î£¬µÚ¶þ´ÎÀëÄÇÌõÏßÖ»²îÒ»µãµãÁË£¬¿É¾ÍÊÇÃ»²ÈÏß¡£
¡¡¡¡¡°ÔõÃ´°ìÄØ£¿ÄãÒÑ¾­ÌøÂú3´ÎÁË¡£¡±ÌåÓýÀÏÊ¦ÓÖÍ¬ÇéÓÖÎÞÄÎµØ¿´×Å½ðÁå¡£
¡¡¡¡½ðÁåÒ²¿ÉÁ¯°Í°ÍµØ¶¢×¡ÀÏÊ¦£¬ÑÛ¾¦ÀïÂúº¬ÆòÇó£¬ÉñÉ«ÓÐµãÏñÒ»Ö»ÊÜÉËÒÔºóÂä½øÁÔÈËÊÖÀïµÄÍÃ×Ó£¬ÁîÈË²»ÈÌ¶à¿´¡£
¡¡¡¡ÌåÓýÀÏÊ¦Õ£°ÍÒ»ÏÂÑÛ¾¦£¬´óÉùËµ£º¡°°¡£¬Ô­À´Äã½ñÌì´©µÄÊÇ°×ÇòÐ¬£¬ÄãÒªÊÇ´©ÂÃÓÎÐ¬£¬Ð¬¼â±£Ö¤ÄÜ´¥ÏßÁË£¡ºÃ°É£¬ËãÄã¼°¸ñ°É¡£¡±
¡¡¡¡½ðÁåÒ»ÏÂ×ÓÌøÆðÀ´£¬ÓÒÊÖ¸ß¸ßµØÉì³öÊ³Ö¸ºÍÖÐÖ¸£¬¶ÔÔÚÔ¶´¦ÓÃÊÖÊÆÑ¯ÎÊËýµÄÑîÐ¡Àö×ö³öÒ»¸ö±íÊ¾Ê¤ÀûµÄ¡°V¡±×Ö¡£
¡¡¡¡½ÓÏÂÀ´ÊÇ¡°50Ã×ÅÜ¡±¡£Ã¿ËÄ¸öÈË±àÎªÒ»×é¡£½ðÁåÕâÒ»×éÓÐÉÐº£¡¢ÀîÁÖºÍÀîÐ¡¾ê¡£½ðÁåÒòÎªÌøÔ¶¹ýÁË¹Ø¶øÐÅÐÄ´óÔö£¬¸Ð¾õ×Ô¼ºÅÜ²½¼°¸ñµÄ°ÑÎÕ±ÈÌøÔ¶Òª´óÐ©¡£
¡¡¡¡4¸öÈËÆëË¢Ë¢Ã¨ÑüÊØºòÔÚÆðÅÜÏßÉÏ£¬»¥Ïà×ö×Å¹íÁ³¡£ÉÐº£Ð¡Éù¶Ô½ðÁåËµ£º¡°ºÙ£¬ÄãÖ»Òª¸ú½ôÁËÎÒ¾ÍÐÐ¡£¡±
¡¡¡¡½ðÁåÐÄÀïÏë£ºÎÒ²Å²»¸ú½ôÄãÄØ£¡ÉÏÑ§ÆÚ¶ÌÅÜÄã»¹²»ÊÇÃ»¼°¸ñ£¿
¡¡¡¡ÕýÏëµÄÊ±ºò£¬ÉÚ×ÓµÄÒ»Éù´µÏìÁË¡£
¡¡¡¡ÀîÐ¡¾ê·´Ó¦×î¿ì£¬ÉÚÉù´µÏìµÄÒ»Ë²¼äÒÑ¾­´Ú³öÈ¥ºÃ¼¸²½¡£½ðÁåÒòÎªÉíÌå±¿ÖØ£¬Æð²½ÄÑÃâ·Ñ¾¢£¬Ò»Õ£ÑÛµÄ¹¤·ò¾ÍÂäÔÚÉÐº£ºóÃæ¡£ºÃÔÚºóÃæ»¹ÓÐ¸öÀîÁÖ£¬Ëû¸Õ²Å¸ù±¾¾ÍÃ»ÓÐ¶ÔÉÚÉù×÷³ö·´Ó¦£¬¼û±ðÈË¶¼ÅÜÁË²Å¸ú×ÅÅÜ³öÈ¥¡£
¡¡¡¡½ðÁå¼û×Ô¼ºÒ»ÉÏÀ´¾ÍÂäºó£¬ÐÄÀïºÜ¼±£¬ÄÃ³ö×Ô¼ºµÄ¡°É±ÊÖïµ¡±£º±Õ×ÅÑÛ¾¦ÅÜ¡£Ò»¸öÈËÅÜ²½ËÙ¶ÈºÜ¿ìµÄÊ±ºò£¬ÑÛÇ°µÄÎïÌå»Î¶¯ºÜÀ÷º¦£¬×ÜºÃÏñ×Ô¼ºËæÊ±»á±»»Î¶¯µÄÎïÌå°íµ¹£¬ÐÄÀí¾ÍÓÐÁËÕÏ°­£¬²»¸ÒÔÙ¼ÌÐø¼ÓËÙ¡£ÕâÊ±ºòË÷ÐÔ°ÑÑÛ¾¦Ò»±Õ£¬Ê²Ã´¶¼¿´²»¼ûÁË£¬ÂñÍ·Ò»¸ö¾¢µØÍùÇ°³å£¬µ¹ÄÜ¹»ÅÜ³öºÃ³É¼¨À´¡£ÕâÊÇ½ðÁåÒÔÍù¿¼¶ÌÅÜµÃ³öµÄ¾­Ñé¡£
¡¡¡¡½ðÁå±Õ×ÅÑÛ¾¦£¬Ò§½ôÁË×ì´½£¬Á³ÉÏ¼¡Èâ±ÁµÃÌú½ô£¬×¼±¸²»ÒªÃüµØÆ´Ò»¼Ò»ïÁË¡£ËýÖ»¾õµÃ¶ú±ß·çÉùºôºô£¬Ó­ÃæÆËÀ´µÄº®·ç´òµÃÁ³¼ÕÉúÌÛ£¬±ÇÇ»ÀïÎü½øÁËº®ÀäµÄ¿ÕÆø£¬Æø¹ÜºÍ·Î²¿¶¼Ïñ±»Çº×ÅÁËËÆµÄ£¬ÓÖÃÆÓÖÑ÷£¬ÈÌ²»×¡ÒªÕÅ¿Ú¿ÈËÔ¡£Ëý·¢ºÝµØÏë£ºÇ§ÍòÒªÈÌ×¡£¬Ç§ÍòÒªÈÌ×¡£¡ÈÌ3ÃëÖÓ¾ÍÐÐ£¬Ö»Òª3ÃëÖÓ£¡
¡¡¡¡¾ÍÔÚÕâÊ±ºò£¬½ÅÏÂºöÈ»±»Ê²Ã´Ó²°î°îµÄ¶«Î÷Ò»°í£¬½Å²±×ÓÒ»¹Õ£¬ÉíÌåÀ´²»¼°É²×¡£¬ÖØÖØµØË¤ÏòÇ°È¥¡£Ë¤ÏÂÈ¥µÄÉ²ÄÇ¼äËýÐÄÀï»¹ÂÓ¹ýÒ»¸öÄîÍ·£ºÍêÁËÍêÁË£¬¶ÌÅÜ²»ÄÜ´ï±êÁË¡£
¡¡¡¡Ã»µÈËý¸Ð¾õÉíÌåµÄÌÛÍ´£¬ºöÈ»ÓÖÒ»¸öÖØÖØµÄ¶«Î÷´ÓËýÉíÉÏ·­¹ýÈ¥£¬ÉùÒô¸üÏìµØÂäµ½ËýÇ°ÃæµÄµØÉÏ£¬»¹¸ú×Å¹öÁË¼¸¹ö¡£½ðÁåÃ¦Ì§Í·¿´£¬Ô­À´ÊÇÅÜÔÚºóÃæµÄÀîÁÖ±»Ëý°íµ¹£¬Í¬ÑùË¤Ò»¸ö¡°´óÂíÅ¿¡±¡£
¡¡¡¡ÌåÓýÀÏÊ¦Ð¡ÅÜ×Å¹ýÀ´£¬ÉìÊÖÀ­Æð½ðÁå£¬ÎÊËý£º¡°Ë¤ÉËÁËÃ»ÓÐ£¿¡±
¡¡¡¡½ðÁå×ª×ª²±×Ó£¬Ë¦Ë¦¸ì²²£¬³ýÁË¸ì²²ÖâÓÐµãÌÛÍ´Ö®Íâ£¬Ò»ÇÐ¶¼ºÃ¡£
¡¡¡¡ÌåÓýÀÏÊ¦ÓÖÈ¥À­ÀîÁÖ£¬¸ÕÒ»ÅöËûµÄ¸ì²²£¬Ëû°¡µÄÒ»Éù½ÐÆðÀ´¡£ÌåÓýÀÏÊ¦ÏÈÒÔÎªËûË£Àµ£¬ÒòÎªÀîÁÖÔÚ°àÉÏÒ»ÏòÊÇ¸öÁîÈËÍ·ÌÛµÄ¡°¶à¶¯Ö¢¡±º¢×Ó¡£Ë­ÖªÔÙÀ­Ò»ÏÂÊ±£¬ÀîÁÖ¾¹ÌÛµÃÃ°³öÑÛÀáÀ´¡£ÌåÓýÀÏÊ¦ÐÄÖª²»ºÃ£¬¶×ÏÂÉíÃþÃþÀîÁÖµÄ¸ì²²£¬Ã÷°×Õâº¢×ÓµÄÐ¡±Û¹ÇÕÛÁË¡£
¡¡¡¡ÅÜµÀÉÏ¶ÙÊ±Î§ÂúÁË°àÀïµÄÍ¬Ñ§£¬ÓÐËµÒªÈ¥º°ÐÏÀÏÊ¦µÄ£¬ÓÐÕÅÂÞ×ÅÒª·öÀîÁÖÈ¥ÎÀÉúÊÒµÄ£¬ÓÐ½¨Òé¸øÀîÁÖ¼ÒÀï´òµç»°µÄ£¬Æß×ì°ËÉàÂÒºåºåÒ»Æ¬¡£ÌåÓýÀÏÊ¦×Ô¼º»¹ÊÇ¸ö´óº¢×Ó£¬µ±ÀÏÊ¦ºó´ó¸Å»¹Ã»Åöµ½¹ýÕâÑùµÄÂé·³ÊÂ£¬Ò»Ê±¼äµ¹±ÈÑ§Éú¸üÊÖ×ãÎÞ´ë£¬²»ÖªµÀÈçºÎÊÇºÃ¡£
¡¡¡¡ÐÒºÃÐÏÀÏÊ¦ÎÅÑ¶ºó¼±´Ò´ÒµØ´Ó°ì¹«ÊÒ±¼¹ýÀ´ÁË¡£Ëý¿´¿´ÀîÁÖµÄÁ³É«£¬ÂíÉÏ·¢²¼ÃüÁî£¬ÈÃ°àÀïÁ¦Æø×î´óµÄÁ½¸öÄÐº¢×Ó°ïËý°ÑÀîÁÖ·öµ½ÐÂ»ªÒ½Ôº¹Ò¼±Õï£¬ÈÃÓÚÅÖ¶ùÍ¨ÖªÀîÁÖµÄ¼ÒÈËÈ¥Ò½Ôº£¨ÓÚÅÖ¶ùºÍÀîÁÖÊÇÁÚ¾Ó£©£¬ÆäÓàÍ¬Ñ§¼ÌÐøÉÏÌåÓý¿Î¡£
¡¡¡¡¡°Ã»Ê²Ã´´ó²»ÁËµÄ£¬¶¼±ð»Å¡£¡±Ëý¼ò½ÝµØËµÁËÕâ¾ä»°£¬È»ºó½«ÀîÁÖµÄÁíÒ»Ö»ºÃ¸ì²²¼ÜÔÚ×Ô¼ºÉíÉÏ£¬ÕÐºôÆäËûÁ½¸öÍ¬Ñ§°ÑÀîÁÖµÄ¶Ï±ÛÍÐ×Åµã£¬Ò»ÐÐÈË³öÁËÐ£ÃÅÍùÒ½ÔºÈ¥¡£
¡¡¡¡½ðÁå´ô´ôµØÕ¾ÔÚÅÜµÀÉÏ£¬Ò»Ê±»¹Ã»ÓÐ´Ó¸Õ²ÅµÄ¾ª»ÅÖÐ»Ø¹ýÉñÀ´¡£
¡¡¡¡ÑîÐ¡Àö×ßµ½ËýÉí±ß£¬ÅöÅöËýµÄ¸ì²²Ëµ£º¡°ÄãÔõÃ´À²£¿¶ÌÅÜ»¹Ã»´ï±êÄØ¡£¡±
¡¡¡¡½ðÁå¿´×ÅËýµÄÑÛ¾¦£¬Ð¡ÉùÎÊ£º¡°ÑîÐ¡Àö£¬ÄãËµ£¬ÕâÊÂ»á²»»á¹ÖÎÒ£¿¡±
¡¡¡¡ÑîÐ¡ÀöÆ²Æ²×ì£º¡°ÄãÕæÊÇµÄ£¬Ã»ÊÂÏëÊÂ£¡¸úÄãÓÐÊ²Ã´¹ØÏµ£¿ÄãÅÜ²½Ë¤ÁË¸úÍ·£¬ÀîÁÖ·´Ó¦Ì«Âý²Å°íµ½ÁËÄãÉíÉÏ£¬ÄÜ¹ÖÄãÂð£¿¡±
¡¡¡¡¡°¿ÉÊÇÈç¹ûÎÒ²»Ë¤¸úÍ·£¬ÀîÁÖ¾Í²»»áµø¶Ï¸ì²²¡£¡±
¡¡¡¡¡°Èç¹û²»ÉÏÌåÓý¿Î£¬²»¿¼Õâ¸ö¸ÃËÀµÄ50Ã×ÅÜ£¬Äã»¹²»»áË¤¸úÍ·ÄØ£¡¡±ÑîÐ¡ÀöËµ¡£
¡¡¡¡½ðÁå¾õµÃËýËµµÃºÜÓÐµÀÀí£¬Ò²¾Í²»ÔÙ¶àÏëÁË£¬×Ô¾õÕ¾ÔÚ×îÄ©Ò»×éµÄÅÔ±ß£¬²¹¿¼ÍêÕâ¸öÏîÄ¿¡£
¡¡¡¡ÖÐÎç»Ø¼Ò³Ô·¹£¬½ðÁå°ÑÕâ¼þÊÂ¸æËßÁËÂèÂè¡£»Ü×ÏÓÐµã½ôÕÅ£¬ÎÊ½ðÁå£º¡°ÀÏÊ¦ÓÐÃ»ÓÐÒªÄã¸ºÔðÈÎ£¿¡±½ðÁåÒ¡Í·¡£»Ü×ÏËµ£º¡°²»¹ÜÔõÃ´Ñù£¬×ÜÊÇºÍÄãÓÐ¹ØÏµ¡£ÎÒÃÇµÃÈ¥¿´¿´ÈË¼Ò¡£¡±
¡¡¡¡³Ô¹ý·¹£¬»Ü×Ï´ò·¢½ðÁåÈ¥ÉÏÑ§£¬×Ô¼ºÆï³µÉÏ½ÖÂòÁËÐ©ÄÌ·ÛË®¹ûÊ²Ã´µÄ£¬³ÁµéµéµØÌá×Åµ½Ò½Ôº¡£
¡¡¡¡Ò½ÔºÐ¡£¬´òÌýÆðÀ´ºÜÈÝÒ×£¬»Ü×ÏÒ»ÏÂ×Ó±ãÖªµÀÀîÁÖ×¡µÄÊÇ¹Ç¿Æ²¡·¿¡£ËýÍÆÃÅ½øÈ¥µÄÊ±ºò£¬ÐÏÀÏÊ¦»¹Ã»×ß£¬ÀîÁÖµÄ¸ì²²ÒÑ¾­´òÉÏÁËÊ¯¸à¡¢ÓÃÑ©°×µÄ±Á´øµõÔÚÐØÇ°¡£Ò»¸öÍ··¢ÌÌµÃÏñ¼¦ÎÑµÄÅ®ÈË£¬Ã¦×Å°Ñ¼¸Ñù×¡ÔºÓÃµÄ¶«Î÷Íù´²Í·¹ñÀï·Å¡£
¡¡¡¡»Ü×ÏÏÈ¸úÐÏÀÏÊ¦´òÁËÕÐºô£¬ÓÖÖ÷¶¯ÎÊÄÇ¸öÅ®ÈË£º¡°ÄãÊÇÀîÁÖµÄÂèÂè°É£¿¡±
¡¡¡¡ÀîÁÖÂèÂèÃÍµØÖ±ÁËÑü£¬Ä¿¹â×Æ×ÆµØ¿´×¡»Ü×Ï¡£
¡¡¡¡»Ü×ÏÐÄÀï¾ÍÓÐµã»Å¡£ËýÒ»ÏòÅÂÄÇÐ©Ä¿¹â×Æ×ÆµÄÅ®ÈË¡£»Ü×ÏËµ£º¡°ÕæÊÇ¶Ô²»Æð¡­¡­¡±
¡¡¡¡ÀîÁÖÂèÂè´Ó±Ç×ÓÀïºßÁËÒ»Éù£º¡°ËµÉù¶Ô²»Æð¾ÍÐÐÁË£¿¡±
¡¡¡¡ÐÏÀÏÊ¦´¦ÀíÕâÖÖÊÂºÜÓÐ¾­Ñé£¬ÂíÉÏËµÁËÒ»¾ä»°£º¡°½ðÁåÂèÂè£¬ÆäÊµÕâ¸ú½ðÁåÃ»¹ØÏµ£¬Ë­Ò²Ã»ÓÐ¹ÊÒâ°íË­¡£ÄãÂòÕâÐ©¶«Î÷À´¿´ÀîÁÖ£¬ÕæÊÇÐ»Ð»ÁË¡£¡±
¡¡¡¡ÀîÁÖÂèÂè´ò¶ÏÐÏÀÏÊ¦µÄ»°£º¡°ÐÏÀÏÊ¦£¬ËµÐ»Ð»µÄÊÇÄã£¬ÎÒ¿ÉÃ»Õâ¸öÒâË¼¡£¡±
¡¡¡¡»Ü×Ï¼û»°²»Í¶»ú£¬Ò»Ê±Ò²²»ÖªµÀÈçºÎÊÇºÃ£¬¾Í¸©ÉíÈ¥¿´ÀîÁÖ£¬ÎÊËû£º¡°ÌÛÂð£¿¡±
¡¡¡¡ÀîÁÖÓÃÑÛ¾¦È¥¿´ÂèÂè¡£ËûÂèÂèËµ£º¡°¸éÔÚÄãÃÇº¢×ÓÉíÉÏ£¬ÄãËµÌÛ²»ÌÛ£¿¡±ÓÖËµ£¬¡°Õâµ¹ºÃ£¬ÑÛ¿´¾ÍÒªÆÚÖÕ¿¼ÊÔÁË£¬ÀîÁÖÕâÑù×Ó¡­¡­¡±
¡¡¡¡ÐÏÀÏÊ¦¸Ï¿ìÉùÃ÷£º¡°ÀîÁÖµÄ¹¦¿ÎÄã±ðµ£ÐÄ£¬ÎÒ»á°²ÅÅÊ±¼äµ½Ò½Ôº¸øËû²¹¡£ÊýÑ§ÕÅÀÏÊ¦¡¢Ó¢ÓïÍõÀÏÊ¦£¬ÎÒ¶¼»á¸úËûÃÇ´òÕÐºô¡£¡±
¡¡¡¡»Ü×ÏÒ²Ëµ£º¡°½Ð½ðÁåÃ¿Ìì·ÅÑ§¹ýÀ´£¬°Ñ¿ÎÌÃ±Ê¼Ç´ø¸øËû¿´¡£¡±
¡¡¡¡ÀîÁÖÂèÂèËµ£º¡°ÔÙËµ°É¡£¡±
¡¡¡¡»Ü×Ï¸Ð¾õ×Ô¼ºÁôÔÚÕâÀï²»ºÏÊÊ£¬¾Í¸æ´Ç³öÈ¥¡£ÀîÁÖÂèÂè×ª¹ýÉíÈ¥Ö»µ±Ã»Ìý¼û¡£ÐÏÀÏÊ¦°Ñ»Ü×ÏËÍµ½²¡·¿ÃÅÍâ£¬¿íÎ¿ËýËµ£º¡°±ðµ£ÐÄ£¬ÓÈÆä±ð¶Ô½ðÁåËµÊ²Ã´£¬ÒÔÃâÓ°ÏìËýµÄ¸´Ï°ÇéÐ÷¡£Õâ´ÎµÄÆÚÖÕ¿¼ÊÔºÜÖØÒªµÄ£¬»ù±¾ÉÏ¾ÍÊÇÉýÑ§¿¼ÊÔÇ°µÄÒ»´ÎÃþµ×¡£¡±
¡¡¡¡»Ü×ÏÐÄÀïÒ»¾ª£¬ÂíÉÏÏëµ½Í¦¶Ô²»ÆðÀîÁÖµÄ¡£
¡¡¡¡ÐÏÀÏÊ¦»ØÍ·¿´¿´²¡·¿ÃÅ£¬Ð¡ÉùËµ£º¡°ÀîÁÖÃ»¹ØÏµ£¬ËûÊÇ¶à¶¯Ö¢»¼¶ù£¬¿ª¹ýÈõÖÇÖ¤Ã÷µ½Ñ§Ð£µÄ£¬·´ÕýÒ²²»Ö¸ÍûËûÄÜ¿¼Ê²Ã´ºÃÑ§Ð£¡£ËûÂèÂèµÄÌ¬¶È£¬Äã±ð¼Æ½Ï¡£ÕâÊÂµÄÈ·¹Ö²»µ½½ðÁåÍ·ÉÏ¡£¡±
¡¡¡¡ÍíÉÏ½ðÁå·ÅÑ§»ØÀ´£¬Ò»½øÃÅ¾ÍÎÊÂèÂè£º¡°ÄãÈ¥¿´¹ýÀîÁÖÁËÂð£¿¡±
¡¡¡¡»Ü×ÏËµ£º¡°¿´¹ýÁË¡£Ò½ÉúËµËûÎÊÌâ²»´ó£¬²»»áÓÐÊ²Ã´ºóÒÅÖ¢¡£¡±
¡¡¡¡½ðÁåÅÄÅÄÐØ¸¬£º¡°ÏÅËÀÎÒÁË¡£Ò»ÏÂÎçÎÒ¶¼ÔÚ×Å¼±¡£¡±
¡¡¡¡»Ü×ÏÂíÉÏÒ²×Å¼±ÆðÀ´£º¡°ÄãÔõÃ´ÄÜ²»×¨ÐÄÌý¿ÎÄØ£¿ÁÙ¿¼Ç°ÒªÊÇÎªÕâÊÂ·ÖÐÄ¾ÍÔãÁË¡£Äã±ØÐë±£Ö¤°ÑÐÄË¼·ÅÔÚÑ§Ï°ÉÏ£¬±ðµÄ²»¹Ü·¢ÉúÊ²Ã´£¬ÓÐ°Ö°ÖÂèÂèµ£×Å¡£Ìýµ½ÁËÂð£¿¡±
¡¡¡¡½ðÁå»Ø´ð£º¡°ÎÒ¾¡Á¿°É¡£¡±
¡¡¡¡²»Ò»»á¶ù£¬½ðÒàÃùÏÂ°à»Ø¼Ò¡£»Ü×Ï°ÑËûÀ­µ½ÎÔÊÒÀï£¬¹Ø½ôÁËÃÅ£¬Ð¡ÉùËµ£º¡°ÄÇº¢×ÓµÄÊÂ£¬¿ÖÅÂÒ»Ê±»¹²»»áÍê¡£ËûÂèÂè¿´Ñù×ÓÊÇ¸öÄÑ²øµÄ½ÇÉ«¡£¡±
¡¡¡¡½ðÒàÃùËµ£º¡°ÄÇÎÒÃÇ²»ÈçÖ÷¶¯µã£¬¸øËûËÍ±ÊÓªÑø·ÑÈ¥¡£¡±
¡¡¡¡¡°¸ø¶àÉÙ£¿¡±»Ü×ÏÍû×ÅÕÉ·ò¡£
¡¡¡¡½ðÒàÃùÏëÁËÏë£º¡°500¿éÇ®¹»¶àÁË°É£¿ÈË¼Òº¢×ÓÒ²¹ÖÄÑÊÜµÄ¡£ËµÆðÀ´ÊÇ¸ú½ðÁåÃ»¹ØÏµ£¬¿É±Ï¾¹ÊÇ°íµ¹ÔÚ½ðÁåÉíÉÏµÄÑ½¡£¡±
¡¡¡¡»Ü×ÏÐÄÀïÅÌËãÁËÒ»ÏÂ¡£500¿éÇ®¶ÔËûÃÇ¼ÒÀ´Ëµ²»ÊÇ¸öÐ¡ÊýÄ¿£¬¼¸ºõÏàµ±ÓÚËýÒ»¸öÔÂµÄ¹¤×ÊÁË¡£¿ÉÊÇ½ðÒàÃùºÍ½ðÁå¶¼ÊÇ²»¿ÏÈÃ±ðÈË³Ô¿÷µÄÈË£¬²»ËÍÕâ±ÊÇ®È¥£¬½ðÁåÐÄÀï×ÜÓÐÒ»¸ö¸í´ñ£¬Ó°ÏìÁËËýµÄÑ§Ï°ºÍ¿¼ÊÔÒ²²»ºÃ¡£Ë×»°Ëµ¡°»¨Ç®ÏûÔÖ¡±£¬»Ü×Ï×Ô¼ºÒ²º¦ÅÂÈË¼Òºú½ÁÂù²ø£¬»¹ÊÇÏÈËÍÁËÇ®À­µ¹¡£
¡¡¡¡»Ü×ÏÍäÑüÓÃÔ¿³×´ò¿ª³÷¹ñ£¬×¼±¸ÏÈ¿´¿´¼ÒÀïÓÐÃ»ÓÐÕâÃ´¶àÏÖÇ®¡£ÕýÔÚÕâÊ±ºòÍâÃæµÄÃÅÁåÏìÁË£¬»Ü×Ï¶Ô½ðÒàÃùËµ£º¡°ÄãÈ¥¿´¿´ÊÇË­¡£¡±
¡¡¡¡½ðÒàÃù³öÈ¥¿ªÃÅ¡£Ö»Æ¬¿ÌËû¾Í½ÐÆðÀ´£º¡°»Ü×ÏÄãÀ´Ò»ÏÂ£¡¡±
¡¡¡¡»Ü×ÏÒÔÎªÕÉ·òÓÖÊÇÅöÉÏÁËÄÇÐ©Ä°ÉúµÄÂô²Ëµ¶µÄÈË£¬¸Ï¿ì°Ñ³÷¹ñËøºÃ£¬Õâ²Å¼±¼±µØ³öÁËÎÔÊÒ¡£
¡¡¡¡ËýÃ»Ïëµ½À´µÄÊÇÀîÁÖÂèÂè¡£
¡¡¡¡¡°ÀîÁÖÔõÃ´ÁË£¿ÓÐÊ²Ã´²»ºÃÂð£¿¡±Ëý¾ª»ÅÊ§´ëµØÎÊ¡£
¡¡¡¡ÀîÁÖÂèÂè´ó´óßÖßÖµØ½øÁËÃÅ£¬Ò»Æ¨¹ÉÔÚ²Í×ÀÇ°×øÏÂÀ´£¬Ëµ£º¡°ÀîÁÖÃ»Ê²Ã´²»ºÃ£¬²»ºÃµÄÊÇÎÒ¡£¡±
¡¡¡¡½ðÁåÎÅÉùÒ²´Ó·¿¼äÀïÅÜ³öÀ´ÁË¡£»Ü×ÏÁ¬Ã¦ÍÆ×ÅËý×ß£¬Ð¡ÉùËµ£º¡°×ö×÷ÒµÈ¥£¬ÕâÀïÃ»ÄãµÄÊÂ¡£¡±
¡¡¡¡ÀîÁÖÂèÂèÌ§¸ßÁËÉùÒô£º¡°ÔõÃ´Ã»ËýµÄÊÂ£¿Ò²ÈÃÄãÅ®¶ùÌýÌýÎÒµÄÒªÇóºÏÀí²»ºÏÀí¡£¡±
¡¡¡¡»Ü×ÏÉ·°×ÁËÁ³£º¡°ÇóÇóÄãÁË£¬ÓÐ»°¸úÎÒÃÇËµ£¬±ðÈÃº¢×ÓÐÄÀïÄÑÊÜ¡£¡±
¡¡¡¡ÀîÁÖÂèÂèÐ¦ÁËÐ¦£º¡°ÄÇÒ²ÐÐ£¬ÄãÄÃ3000¿éÇ®³öÀ´£¬ÎÒ¾Í²»ÔÙÉÏÃÅ¡£¡±
¡¡¡¡»Ü×ÏÕÅ´óÁË×ì£¬Ò»Ê±¼ä´ô´ôµØã¶ÔÚÄÇÀï¡£
¡¡¡¡½ðÒàÃùËµ£º¡°ÒªÇóÌ«¸ßÁË£¬Æ¾Ê²Ã´ÒªÎÒÃÇ3000¿é£¿¡±
¡¡¡¡¡°¸ß£¿3000¿éÇ®Ëã¸ßÂð£¿¡±ÀîÁÖÂèÂèÓÃÓÒÊÖêþ×Å×óÊÖµÄÖ¸Í·¿ªÊ¼ËãÕË£¬¡°ÀîÁÖÕâÒ»×¡Ôº£¬³ÔÒ©´òÕë¼ÓÊ¯¸à±Á´ø£¬Ã»ÓÐ2000¿éÇ®ÏÂ²»À´£¬ÕâÊÇÒ½Éú¸æËßÎÒµÄ¡£ÀîÁÖÊÜÁËÕÛÄ¥£¬ÎÒµÃ¸øº¢×ÓÂòºÃ³ÔµÄ£¬²¹²¹ËûµÄÉí×Ó£¬Ëã500¿éÇ®¶à²»¶à£¿ËûÊÇ¸öº¢×Ó£¬×¡ÔºÒª´óÈËÅã×Å£¬ÎÒÒªµ½µ¥Î»Çë¼Ù£¬Òª¿Û¹¤×Ê¿Û½±½ð£¬ÕâÓÖÊÇ500¿é°É£¿±ðµÄÄÇÐ©Ð¡ÁãËé£¬ÎÒÒ²²»¸úÄãÃÇËãÁË£¬ÄãÃÇÍ´Í´¿ì¿ì¸ø¸ö´óÍ·¾Í³É¡£¡±
¡¡¡¡ÌýËýÕâÒ»Ëã£¬ºÃÆ¢ÆøµÄ½ðÒàÃùÒ²Æø°×ÁËÁ³£¬ÓÃÊÖÖ¸ÇÃ×Å×À×Ó£º¡°ÎÒËµÄãÕâÎ»Í¬Ö¾£¬ÄÔ×Ó²»ºýÍ¿°É£¿Äãº¢×ÓË¤¸úÍ·²»ÊÇ½ðÁåµÄ´í£¬Õâ¼þÊÂÑ§Ð£ÀïÒÑ¾­×ö¹ý½áÂÛÁË£¬ÄãÆ¾Ê²Ã´°ÑÕâÒ»´ó±ÊÇ®Ëãµ½ÎÒÃÇÍ·ÉÏ£¿¡±
¡¡¡¡ÀîÁÖÂèÂèÌøÆðÀ´£º¡°ÔõÃ´²»ÊÇ½ðÁåµÄ´í£¿Ã»ÓÐ½ðÁåÔÚÇ°Ãæ°íÁËËû£¬ËûºÃ¶Ë¶ËÄÜË¤¶Ï¸ì²²Âð£¿¡±
¡¡¡¡¡°ÄÇÃ´ÎÒÎÊÄã£¬Èç¹ûÄãº¢×ÓË¤ÏÂÀ´µÄÍ¬Ê±Ñ¹ÉËÁË½ðÁå£¬ÎÒÃÇÒ²ÒªÄã³ö½ðÁåµÄÒ½Ò©·Ñ£¿¡±
¡¡¡¡¡°Äãµ±È»¿ÉÒÔÒª£¬ÎÒÒ²Ò»¶¨»á¸ø¡£¿ÉÏÖÔÚ½ðÁå²»ÊÇÃ»Ñ¹ÉËÂð£¿ÉË×ÅµÄÊÇÎÒÃÇÀîÁÖ°¡£¡¡±
¡¡¡¡¡°ÄãÄãÄã¡­¡­¡±½ðÒàÃùÊÖÖ¸×Å¶Ô·½£¬ÆøµÃ×ì´½¶ßàÂ¡£
¡¡¡¡»Ü×Ï°ëÌì¶¼Ã»Ëµ»î£¬ÐÄÀï¿àÐ¦×ÅÏë£ºÕâ²Å½Ð¡°Ðã²ÅÓöµ½±ø£¬ÓÐÀíËµ²»Çå¡±ÄØ¡£ËýÕ¾ÆðÀ´£¬°Ñ½ðÒàÃùµ²µ½Éíºó£¬¶ÔÀîÁÖÂèÂèËµ£º¡°ÕâÑù°É£¬ÄãÒªµÄÊý×ÖÌ«´ó£¬ÎÒÃÇ¼ÒÀï²»×öÉúÒâ£¬²»¿ÉÄÜÓÐÕâÃ´¶àÏÖ½ð·Å×Å£¬¾ÍÊÇÎÒÃÇÏë¸ø£¬ÒøÐÐÍíÉÏÒ²²»¿ªÃÅÄÄ¡£Äã½ñÌì»¹ÊÇ»ØÈ¥£¬ÎÒºÍ½ðÁå°Ö°ÖÉÌÁ¿ºÃÁË£¬»á°ÑÒâ¼û¸æËßÐÏÀÏÊ¦£¬ÇëÐÏÀÏÊ¦×ª´ï¸øÄã¡£ºÃ²»ºÃ£¿¡±
¡¡¡¡ÀîÁÖÂèÂèÀäÐ¦×ÅËµ£º¡°Ã»ÎÊÌâ£¬ÎÒ¿ÉÒÔµÈ¡£ÅÜµÃÁËºÍÉÐÅÜ²»ÁËÃíÂï¡£¡±
¡¡¡¡ÀîÁÖÂèÂè×ßÁËÖ®ºó£¬»Ü×ÏºÍ½ðÒàÃù°ëÌì¶¼¾õµÃ»Ø²»¹ýÉñÀ´¡£
¡¡¡¡½ðÁå²äµ½»Ü×ÏÉí±ß£¬¿ÞÉ¥×ÅÁ³Ëµ£º¡°¶¼¹ÖÎÒµøÁË¸úÍ·¡£¡±
¡¡¡¡»Ü×ÏÃþÃþËýµÄÍ·£º¡°²»£¬°Ö°ÖÂèÂèÒ»µã¶¼Ã»¹ÖÄã£¬ÊÇÄÇÎ»°¢ÒÌÌ«²»½²Àí¡£¡±
¡¡¡¡¡°ÄÇÎÒÃÇÔõÃ´°ì£¿¸øËýÇ®Âð£¿¡±
¡¡¡¡»Ü×ÏÒ¡Í·£º¡°ÄÇ±¾À´²»ÊÇÄãµÄ´í£¬ÎÒÃÇÎªÊ²Ã´Òª¸ø£¿¡±
¡¡¡¡¡°¿ÉÊÇÎÒº¦ÅÂ¡£¡±½ðÁåÐ¡ÉùËµ¡£
¡¡¡¡½ðÒàÃùÇéÐ÷ºÜ¼¤¶¯µØËµ£º¡°ÄãÅÂÊ²Ã´£¿ÕâÊÀ½çÉÏÄÑµÀÃ»ÓÐ¹«Àí´æÔÚÁËÂð£¿¿¿ºú½ÁÂù²ø¾ÍÄÜÕ©Æ­ÈË¼ÒÇ®²Æ£¿¼òÖ±ÆñÓÐ´ËÀí£¡3000¿éÇ®ÎÒ¾ö²»¸øËý£¬¹ÙË¾´òµ½Ìì±ßÒ²²»ÄÜ¸øËý£¡¾ÍÁ¬500¿éÇ®ÓªÑø·ÑÎÒÒ²²»¸øÁË£¡¡±
¡¡¡¡»Ü×Ï±È½ÏÏÖÊµ£¬¾õµÃ²»¸øÒ»µãÅÂÊÇ²»ÐÐ£¬Ö»²»¹ýµ½µ×¸ø¶àÉÙºÏÊÊ£¬ÕâÊÂµÃ¸úÑ§Ð£ÉÌÁ¿¡£
¡¡¡¡µÚ¶þÌì»Ü×Ïµ½Ñ§Ð£ÕÒÐÏÀÏÊ¦£¬ÐÏÀÏÊ¦ÕýÃ¦×ÅÈ¥´òÓ¡Ò»·Ý¸´Ï°Ìâ£¬ÊÖÀï»¹±§×ÅÒ»´óÞû¸ÕÊÕÉÏÀ´µÄ×÷ÎÄ±¾£¬Ò¸ÏÂ¼Ð×ÅÓïÎÄÊé¡¢±¸¿Î±Ê¼ÇÊ²Ã´µÄ£¬ÏÔµÃ·Ç³£Ã¦Âµ¡£¼ûµ½»Ü×Ï£¬ËýÂíÉÏËµ£º¡°ÔõÃ´Ñù£¿½ðÁåµÄÑ§Ï°Ã»ÊÜÓ°Ïì°É£¿¡±
¡¡¡¡»Ü×Ï¿àÐ¦Ð¦£¬¾Í°ÑÀîÁÖÂèÂè×òÌìÍíÉÏµ½¼ÒÀïÀ´ÒªÇ®µÄÊÂ¸æËßÁËËý¡£
¡¡¡¡ÐÏÀÏÊ¦Ã¼Ã«¶¼Á¢ÆðÀ´ÁË£¬Ëµ£º¡°ÕâÔõÃ´¿ÉÒÔ£¿ËýÔõÃ´ÄÜÏòÄãÃÇÒªÒ½Ò©·Ñ£¿Õâ²»ÊÇÒìÏëÌì¿ªÂð£¿¡±
¡¡¡¡¡°½ðÁå°Ö°ÖÒ²ÊÇÕâÃ´Ëµ£¬¿ÉÅöÉÏÕâÑùµÄÊÂ¡­¡­¡±
¡¡¡¡ÐÏÀÏÊ¦Ëµ£º¡°Äã¸úÎÒÀ´£¬ÎÒÃÇÕÒÐ£³¤Ì¸Ì¸¡£¡±
¡¡¡¡ÐÏÀÏÊ¦±§×Å×÷ÎÄ±¾¡¢¸´Ï°Ìâ¡¢ÓïÎÄÊéºÍ±¸¿Î±Ê¼Ç´ø»Ü×ÏÉÏÂ¥¡£»Ü×ÏÉìÊÖÒª°ïËýÄÃÒ»²¿·Ö£¬ÐÏÀÏÊ¦Á¬Ã¦ÉÁ¿ª£¬×ìÀïËµ£º¡°²»ÓÃ²»ÓÃ£¬ÎÒÏ°¹ßÁË¡£¡±
¡¡¡¡»Ü×Ï¾ÍÏë£¬ÐÏÀÏÊ¦ÒÑ¾­ºÜÐÁ¿à£¬¼Ò³¤»¹ÒªÄÃÑ§Ï°Ö®ÍâµÄÊÂÇéÀ´·³Ëý£¬ËµÆðÀ´ÕæÊÇ²»Ó¦¸ÃµÄ¡£
¡¡¡¡Ð£³¤Ò²Ã¦£¬ËûÃæÇ°Ì¯×ÅÒ»´ó¶Ñ±í¸ñ£¬¶¼ÊÇÓÐ¹Ø±¾Ð£Õâ½ì±ÏÒµÉúÇé¿öµÄ£¬ÒªÉÏ±¨µ½Çø½ÌÓý¾Ö±¸°¸¡£ËûÁ½ÊÖ³Å×Å×ÀÃæÌýÍêÐÏÀÏÊ¦ËùËµµÄÒ»ÇÐ£¬ÉñÉ«ÏÔÈ»ºÜ²ïÒì£¬Ëµ£º¡°ÎÒÃÇÑ§Ð£ÓÐÕâÑùµÄ¼Ò³¤£¿×òÌìÌåÓý¿ÎµÄÊÂ²»ÊÇ×ö¹ý½áÂÛÁËÂð£¿ÄÇÊÇ¸öÒâÍâÊÂ¹Ê£¬Òª¹ÖÒ²Ö»ÄÜ¹ÖÌåÓýÀÏÊ¦Ã»¿´»¤ºÃº¢×Ó¡£Ñ§Ð£ÒÑ¾­ÑÐ¾¿¹ýÁË£¬ÀîÁÖµÄÒ½Ò©·ÑÓÉÑ§Ð£±¨ÏúÒ»°ë£¬ÐÏÀÏÊ¦ÄãÃ»ÓÐ¸æËßÀîÁÖ¼Ò³¤Âð£¿¡±
¡¡¡¡ÐÏÀÏÊ¦»Ø´ðËµÒÑ¾­¸æËßÁË¡£
¡¡¡¡¡°ÄÇ¾ÍÃ»ÓÐµÀÀíÔÙÏòÈË¼ÒÒªÇ®£¡¡±Ð£³¤Õ¶¶¤½ØÌúµØËµ£¬¡°ÄãÃÇÍêÈ«¿ÉÒÔ²»ÓÃÀí²Ç¡£¡±
¡¡¡¡ÏÂÂ¥µÄÊ±ºò£¬ÐÏÀÏÊ¦¶Ô»Ü×ÏËµ£º¡°¾ÍÕâÑù°É£¬ÎÒ²»ËÍÁË¡£ÀîÁÖÂèÂèÔÙÈ¥¾À²ø£¬ÄãÈÃËýµ½Ñ§Ð£ÕÒÐ£³¤Ëµ»°¡£¡±
¡¡¡¡»Ü×Ï´ðÓ¦×Å£¬ÐÄÀïºÜ¸Ð¼¤¡£ËýÏë£¬ÎÞÂÛÈçºÎÒª°Ñ½ðÁåµÄÑ§Ï°³É¼¨ÌáÉÏÈ¥£¬²ÅÄÜ¶ÔµÃÆðÕâÃ´ºÃµÄÀÏÊ¦¡£
¡¡¡¡ÕâÌìÍí·¹Ê±£¬»Ü×ÏÕýºÍ½ðÒàÃùËµÈ¥¼ûÐ£³¤µÄÇé¿ö£¬µç»°ÁåÏìÁË¡£»Ü×ÏËµ£º¡°ÎÒÈ¥½Ó¡£¡±ÆðÉí×ß¹ýÈ¥ÄÃÆðµç»°¡£
¡¡¡¡µç»°ÀïÊÇ¸öºÜÄ°ÉúµÄÄÐÈËµÄÉùÒô£¬ÄÇÈËÐ×ÉùÐ×ÆøµØËµ£º¡°Ç®×¼±¸ºÃÃ»ÓÐ£¿ÈýÌìÖ®ÄÚÔÙ²»ÄÃ³öÀ´£¬ÄãÐ¡ÐÄ×Åµã£¡¡±
¡¡¡¡»Ü×Ï½ôÕÅµØÎÊ£º¡°ÄãÊÇË­£¿¡±
¡¡¡¡¶Ô·½Ëµ£º¡°ÎÒÊÇÑÖÍõÒ¯£¡ÎÒ²»ÅÂÄã²»ÄÃÇ®£¬ÄãÌÓ²»³öÎÒµÄÊÖÐÄ£¡¡±
¡¡¡¡»Ü×Ï·ÅÏÂµç»°£¬Á³É«É·°×¡£½ðÒàÃùÎÊÊÇÊ²Ã´ÈË´òÀ´µÄ¡¢½²Ð©Ê²Ã´£¬ËýÒ»¾ä»°Ò²²»»Ø´ð¡£
¡¡¡¡Ë­ÖªµÀÍþÐ²¸ú×Å¾Í×ªÒÆµ½ÁË½ðÁåÉíÉÏ¡£ÕâÌì½ðÁå·ÅÑ§ÕýÍù¼Ò×ß£¬¹Õ½Ç´¦´Ú³öÒ»¸ö´÷Ä«¾µµÄÈË£¬Ò»°Ñ×¥×¡ËýµÄ¸ì²²£¬ÎÊËý£º¡°Äã½Ð½ðÁå£¿ÊÇÀîÁÖµÄÍ¬Ñ§£¿¡±
¡¡¡¡½ðÁåÒ»ÏÂ×ÓÏëÆðÂèÂèËµ¹ýµÄ¹ØÓÚ¡°ÈË··×Ó¡±µÄÊÂ£¬ÏÅµÃÕÅ×ì¾ÍÒª¼â½Ð¡£ÄÇÈË·Â·ðÔçÓÐÌá·À£¬ÔÚËýÕÅ×ìµÄÒ»É²ÄÇºÝÄóÒ»ÏÂËýµÄ¸ì²²£º¡°½ÐÒ»Éù£¬ÎÒÄóËÀÄã£¡¡±½ðÁåÁ¬Ã¦°Ñ½ÐÉùÓÖÑÊ»Øµ½¶Ç×ÓÀïÈ¥¡£
¡¡¡¡ÄÇÈËËµ£º¡°½ÐÄãÂèÂèËÍ3000¿éÇ®µ½ÐÂ»ªÒ½ÔºÈ¥£¬Ìý¼ûÁËÂð£¿¡±
¡¡¡¡½ðÁåÇÓÇÓµØËµ£º¡°Ìý¼ûÁË¡£¡±»°²Å³ö¿Ú£¬ËýÉÁµç°ãµÍÏÂÍ·£¬ÔÚÄÇÈËÊÖ±ÛÉÏºÝÒ§Ò»¿Ú¡£ÄÇÈËÏÂÒâÊ¶µØ¡°°¥Ó´¡±Ò»Éù£¬ËÉ¿ª½ðÁåµÄ¸ì²²¡£½ðÁå³ÃÕâ»ú»á°ÎÍÈ¾ÍÅÜ¡£Õâ»ØËýÊÇÕæÕýÅÜ³öÁË¡°50Ã×ÅÜ¡±µÄË®Æ½£¬Êé°üÔÚ±³ºó»©À²»©À²ÌøµÃÏñ³´¶¹×Ó¡£Â·ÉÏÓÐÒ»Á¾Ð¡º¢×ÓÆïµÄ×ÔÐÐ³µÌÉµ¹×Å£¬ËýÙ¿µØÌ§ÍÈ¾ÍÌø¹ýÈ¥ÁË¡£Èç¹ûÌåÓýÀÏÊ¦¸ÏÀ´ÓÃÆ¤³ßÁ¿Ò»Á¿£¬¿Ï¶¨³¬¹ý´ï±ê·ÖÊýÏß¡£
¡¡¡¡½ðÒàÃù²»ÔÚ¼Ò¡£»Ü×ÏÌý½ðÁå°ÑÂ·ÉÏµÄÊÂÇéÒ»Ëµ£¬¸Ï¿ìÆË¹ýÈ¥°Ñ´óÃÅ´ÓÀïÃæËø×¡£¬»¹°Ñ·ÀµÁÁ´¹ÒÉÏ£¬È»ºó×ßµ½ÑôÌ¨£¬Ïë¿´¿´ÄÇÈË³¤Ê²Ã´Ä£Ñù¡£ÄÄÀï»¹ÄÜ¿´¼ûÊ²Ã´ÈËÄØ£¿Ö»ÓÐÄÇÁ¾¶ùÍ¯×ÔÐÐ³µ»¹ÔÚÂ·ÉÏ¹ÂÁãÁãµØÌÉ×Å¡£
¡¡¡¡½ðÁå½¨ÒéËµ£º¡°ÂèÂè£¬ÎÒÃÇÈ¥±¨¾¯°É¡£¡±
¡¡¡¡»Ü×ÏÏëÁËÏë£º¡°²»ÐÐ£¬ÄÇ¼ÒÈË¿´À´¶¼Á÷Ã¥ÙâÙâµÄ£¬ËûÃÇÒÔºó»áÏë°ì·¨ÉËº¦Äã¡£¡±
¡¡¡¡½ðÁå²»·þÆø£º¡°ÄÇÎÒÃÇ¾Í²»¸ú»µÈË»µÊÂ×÷¶·ÕùÁËÂð£¿¡±
¡¡¡¡»Ü×ÏËµ£º¡°¸úÄãËµÁËÒ²²»¶®£¬ÕâÊÇÃñ¼ä¾À·×£¬·¨ÂÉ¹Ü²»×Å¡£¡±
¡¡¡¡½ðÒàÃù³Ù³Ù²»¼û»ØÀ´£¬»Ü×ÏÔ½ÏëÔ½¾õµÃº¦ÅÂ£¬´òµç»°°Ñ½ðÁåÄÌÄÌÕÒÀ´Åã°éËýÃÇ¡£
¡¡¡¡ÄÌÄÌ¸üÊÇ¸öµ¨Ð¡µÄÈË£¬ÌýËµÕâÊÂºóÁ¬Éùº°£º¡°¸øËûÃÇÇ®£¡¸øËûÃÇÇ®£¡ÄãÃÇÒªÊÇÄÃ²»³ö£¬ÕâÇ®ÎÒÀ´¸ø£¡ÎÒ²»ÄÜÈÃËûÃÇÔÙÏÅ»£ÎÒËïÅ®¶ù£¡¡±
¡¡¡¡»Ü×ÏËµ£º¡°ÕæÒª¸øÇ®£¬ÄÄÀïÈÃÄã¸ø£¿ÎÒÃÇÖ»ÊÇ¾õµÃÔ©Í÷¡£¡±
¡¡¡¡ÄÌÄÌÌ¾×ÅÆøËµ£º¡°ÕâÊÀÉÏµÄÔ©Í÷ÊÂ¶àÁË£¬ÄÄÄÜÈÃ¼þ¼þ¶¼ËµµÃÇåÊÇ·Ç£¿Åöµ½ÁË¾ÍÖ»ÄÜÈÏµ¹Ã¹¡£Æ©ÈçÎÒÉú³¡´ó²¡£¬ÄãÃÇÓÃÔÚÎÒÉíÉÏÁË°É¡£¡±
¡¡¡¡ÕâÊ±ºòÓÐÈËÇÃÃÅ¡£»Ü×Ï²»¸ÒÈ¥¿ª£¬´ÕÒ»Ö»ÑÛ¾¦ÔÚÃÅÑÛÀï¿´ÁË°ëÌì£¬»¹´óÉùÎÊ£º¡°ÊÇ½ðÒàÃùÂð£¿¡±¶Ô·½Ó¦ÁËÉù£¬ËýÕâ²ÅÄÃÔ¿³×¿ªËø£¬ÓÖÐ¶ÏÂ·ÀµÁÁ´£¬Ã¦ºõÁË°ëÌì£¬°Ñ½ðÒàÃù·Å½ø¼ÒÀ´¡£
¡¡¡¡½ðÒàÃùËÄÏÂ¿´¿´£¬Ëµ£º¡°ÔõÃ´ÁË£¿ÈçÁÙ´óµÐ£¿¡±²»µÈ»Ü×Ï´ð»°£¬ÓÖËµ£¬¡°ÖªµÀÂð£¿ÄÇ¼ÒÈËµÄÍþÐ²µç»°´òµ½ÎÒÏµÀïÈ¥ÁË£¬¼òÖ±ÊÇÉ§ÈÅ£¬É§ÈÅ£¡¡±
¡¡¡¡»Ü×ÏÒ»Æ¨¹É×øÏÂÀ´£¬×ÔÑÔ×ÔÓïµÀ£º¡°¿´ÆðÀ´²»¸øÊÇ²»ÐÐÁË¡£¡±
¡¡¡¡¾ö¶¨ÁË¸øÇ®£¬´ÕÆëÕâ±ÊÇ®Ò²²»ÈÝÒ×¡£Ò»¸öÆÕÍ¨ÈË¼Ò£¬ÄÄÀïÊÇËµÄÃ3000¿é¾ÍÄÜÄÃ3000¿éµÄÄØ£¿»¹ºÃ£¬½ðÒàÃùµÄ¿ÎÌâ×é¸Õ¸Õ·¢ÁËÒ»±Ê¿ÎÌâ·Ñ£¬ÓÐ800¿éÇ®¡£»Ü×ÏÄÃ³öÕâ¸öÔÂÓàÏÂµÄ¹¤×Ê£¬Ò²ÓÐÈýËÄ°Ù¿é¡£Ê£ÏÂµÄ£¬»Ü×Ï×¼±¸°Ñ¹ú¿âÈ¯ÂôµôÒ»²¿·Ö£¬ËäÈ»ÖÐÍ¾Âô³öºÜ²»ºÏËã£¬Ò²Ö»ºÃÕâÑùÁË¡£
¡¡¡¡½ðÁåµ½Ñ§Ð£¸úºÃÅóÓÑÑîÐ¡ÀöËµÁË¼ÒÀï³ïÇ®µÄÇé¿ö£¬ÑîÐ¡ÀöËµÒªÔÚ°àÀï·¢¶¯¾è¿î£¬Îª½ðÁå¼Ò³ïÇ®¡£½ðÁåÌýÁËÐÄÀïÒ»¶¯£¬¾õµÃÕâµ¹ÊÇ¸öºÃÖ÷Òâ£¬ÆðÂëÄÜÈÃÂèÂèÉÙÂôµã¹ú¿âÈ¯¡£×ªÄîÒ»ÏëÓÖ²»¶Ô£ºÎª¡°Ï£Íû¹¤³Ì¡±³ïÇ®²ÅÄÜÄ¼¾è£¬Òª²»¾ÍÊÇ¾ÈÖú¹Â¶ù¡¢°ïÖú²¡Î£µÄÍ¬Ñ§£¬ÄÄÓÐËýÕâÑù¼ÒÍ¥µÄÈË½ÓÊÜ¾è¿îµÄ£¿ÑîÐ¡ÀöÈ°Ëý£º¡°±ðÉµÁË£¬±¾À´¾Í²»¸ÃÈÃÄãÃÇ¼Ò³öÇ®Âï£¡¡±½ðÁåÈ´ÊÇÒ¡Í·£¬ËÀ»î²»¿Ï¡£
¡¡¡¡½ðÁåÓÐÒ»¿éºÜÆ¯ÁÁµÄ¿¨Í¨ÊÖ±í£¬ÊÇËý¹ý10ËêÉúÈÕÊ±ÍâÆÅ´ÓÉîÛÚÂò»ØÀ´ËÍËýµÄ£¬´ó´óµÄ¡¢ÎåÑÕÁùÉ«µÄ±íÅÌ£¬ÀïÃæ»¹ÓÐÒ»¿Å¿ÉÒÔ×ªÀ´×ªÈ¥µÄÁ÷ÐÇËÆµÄÐ¡ºìÖéÖé¡£ÕÅÁéÁéÌØ±ðÏ²»¶ËýÕâ¿é±í£¬¶à´ÎÌá³öÄÃ¶«Î÷¸úËý½»»»£¬Ëý¶¼¾Ü¾øÁË¡£Õâ»Ø½ðÁåºÜÏë°ïÂèÂèÒ»°Ñ£¬¾ÍÕÒµ½ÕÅÁéÁé£¬ÎÊËýÔ¸²»Ô¸ÒâÓÃÇ®ÂòÏÂ¡£
¡¡¡¡ÕÅÁéÁéÈ´ÄÃÁË¼Ü×Ó£¬Âþ²»¾­ÐÄµØËµ£º¡°ÄãÕâ±í¶¼´÷¾ÉÁË¡£¡±
¡¡¡¡½ðÁåËµ£º¡°ÎÒ¿ÉÒÔ±ãÒËÐ©¡£¡±
¡¡¡¡ÕÅÁéÁéÒ»¿ÚÒ§¶¨Ö»³ö20¿éÇ®¡£½ðÁåÓÌÔ¥ÁË°ëÌì£¬»¹ÊÇ°Ñ±í¸øÁËËý¡£
¡¡¡¡»Ø¼Ò°ÑÇ®½»¸øÂèÂè£¬»Ü×ÏÕö´óÑÛ¾¦½ÐÆðÀ´£º¡°ÄÇ±íÊÇÍâÆÅ»¨200¿éÇ®ÂòµÄÑ½£¡¡±
¡¡¡¡½ðÁåÒ»×ÖÒ»¾äËµ£º¡°ÎÒÖ»ÊÇÏëÒª°ïÄã¡£ÎÒÃ»ÓÐ±ðµÄ¶«Î÷ºÃÂô¡£¡±
¡¡¡¡»Ü×ÏÐÄÀïÓÖÐÄÌÛÓÖ¸Ð¶¯£¬Ëý¾õµÃÅ®¶ùÔÚºÜ¶à·½ÃæÕæÊÇºÜ¶®ÊÂµÄ¡£
¡¡¡¡Ç®ÖÕÓÚËÍ³öÈ¥ÁË£¬Ò»ÇÐÒ²¶¼Æ½¾²ÏÂÀ´¡£ÆäÊµÀîÁÖÔÚÒ½ÔºÀï²¢Ã»ÓÐ×¡¼¸Ìì£¬ºÜ¿ì¾Í»Øµ½¼Ò£¬µõ×Å¸ì²²ÔÚ´ó½ÖÐ¡ÏïÀï¶«ÓÎÎ÷µ´¡£Ëû¶ÔÓÚÅÖ¶ùËµ£¬ÕâÒ»¸ö¸úÍ·Ë¤µÃÕæ°ô£¬ÈÃËûÃâÈ¥ÁË¸ÃËÀµÄÆÚÖÕ¿¼ÊÔ£¬Ì«¿ì»îÁË¡£
¡¡¡¡½ðÁåµÄÆÚÖÕ¿¼ÊÔµ½µ×Ã»ÓÐ¿¼ºÃ£¬ÒòÎªËýÐÄÀï×ÜÏëµ½¼ÒÀïÎªËý»¨ÁËÒ»´ó±ÊÇ®µÄÊÂ¡£Ò»ÏëÆðÀ´ÐÄÀï¾ÍÄÑ¹ý£¬Ò»ÄÑ¹ý¾ÍÌý²»½ø¿Î£¬×ÔÈ»Ò²ÎÞ·¨¼¯ÖÐÐÄË¼×öÏ°Ìâ¡£ÈýÃÅÖ÷¿ÎÖÐ£¬³ýÍâÓïÖ®Íâ£¬ÁíÁ½ÃÅ¶¼Ã»¿¼¹ý90·Ö¡£
¡¡¡¡ÄÌÄÌÔÚ¿¼ÊÔÆÚ¼äÒÀÈ»ÊÇÆµÆµ´òµç»°À´ÎÊ½ðÁåµÄ·ÖÊý¡£µÃÖª³É¼¨ÓÖ²»ÀíÏëÊ±£¬ÄÌÄÌÁÌÏÂµç»°¾Í¸Ïµ½½ðÁå¼Ò£¬Öö¸À»Ü×ÏËµ£º¡°ÄãÇ§Íò±ðÂîËý£¬º¢×ÓÕâ»ØÊÇÊÜÁËÄ¥ÄÑ¡£¡±
¡¡¡¡ÍâÆÅÒ²´òµç»°À´Ëµ£º¡°°ËÊ®¶à·Ö¿ÉÒÔÁË¡£º¢×Ó¾ÍÊÇº¢×Ó£¬ÒªÄÜÒ»Ìâ²»´í£¬ËýÄÇÄÔ×Ó²»¾Í³ÉÁË»úÆ÷ÄÔ×Ó£¿¡±
¡¡¡¡»Ü×Ï¾ÍÃ»ÓÐÔð±¸½ðÁåÊ²Ã´¡£ÆäÊµÕâ»ØËý±¾À´¾ÍÃ»ÓÐ´òËãÔð±¸½ðÁå¡£ÄÇÒ»¼þÊÂ°ÑÕû¸ö¼ÒÀï¶¼ÄÖµÃÈËÐÄ»Ì»Ì£¬ÄãÄÜÖ¸Íûº¢×ÓÌøµ½¾ÖÃæÖ®ÍâÈôÎÞÆäÊÂ×¼±¸¹¦¿ÎÂð£¿Èç¹ûÕæÊÇÕâÑù£¬ÄÇº¢×ÓÒ»¶¨¸ú¡°»úÆ÷ÈË¡±Ïà²îÎÞ¼¸£¬²»ÊÇ½ðÁåÕâÑùÐÄµØÉÆÁ¼¡¢¶®µÃÎª¸¸Ä¸ºÍ¼ÒÍ¥·ÖÓÇµÄº¢×ÓÁË¡£
