# Supplementary material for: Exploring translator’s style in children’s literature: A case study of Nicky Harman’s English translations of Huang Beijia’s two works
Source: PLoS One. 2026 Jun 2;21(6):e0350245. doi: 10.1371/journal.pone.0350245 (PMC13229296; doi:10.1371/journal.pone.0350245)
Supplement: S7 File — (ZIP) [file pone.0350245.s010.zip › data/original data/Wo Yao Zuo Hao Hai Zi (Chinese text)/Chapter 14 第十四章.txt]

Ê®ËÄ¡¡Ã¨ºÍÊó£¬ÄãÏ²»¶ÄÄ¸ö
¡¡¡¡Ã¿Äê¶¬Ìì£¬½ðÁåµÄÍâ¹«ÍâÆÅ¶¼ÒªÈ¥ÉîÛÚ¾Ë¾Ë¼Ò×¡Ò»¶ÎÊ±¼ä¡£½ñÄê±¾À´ËµºÃÁË½ðÁåÈ«¼ÒÒ²Ò»ÆðÈ¥ÍæÍæµÄ£¬¿ÉÊÇ½ðÁå¿¼ÊÔÃ»¿¼ºÃ£¬ÓÖ±»ÀîÁÖ¼ÒÇÃÖñ¸ÜÇÃÈ¥3000¿éÇ®£¬»Ü×ÏµÄÇéÐ÷¾Í·Ç³£²»ºÃ£¬Ðû²¼È¡Ïû³öÈ¥ÓÎÍæµÄ¼Æ»®¡£
¡¡¡¡ÍâÆÅ²»ËÀÐÄ£¬¸úÍâ¹«Á½¸öÈËÆï×ÅË«ÈË×ÔÐÐ³µ¸Ïµ½½ðÁå¼ÒÀïÀ´£¬Òª×ö»Ü×ÏµÄËµ·þ¶¯Ô±¹¤×÷£¬Ïë°Ñ½ðÁåµ¥¶À´ø³öÈ¥¼û¼ûÊÀÃæ¡£ÍâÆÅËµ£º¡°ÖÎ¹úÖ®µÀ»¹ÓÐ¸öÒ»ÕÅÒ»³ÚÄØ£¬º¢×Ó¿àÑ§ÁËÒ»¸öÑ§ÆÚ£¬¹ýÄêÍæÒ»ÍæÒ²ÊÇÓ¦¸ÃµÄ¡£¡±
¡¡¡¡»Ü×Ï½ÐÆðÀ´£º¡°Âè£¡ÄãÕæÊÇÍËÐÝÊ±¼ä³¤ÁË£¬¸ù±¾²»ÖªµÀÏÖÔÚÉç»áÉÏµÄ¾ºÕùÓÐ¶à²Ð¿á£¡½ðÁåº®¼Ù³öÈ¥Íæ£¬¿ÉÈË¼ÒµÄº¢×Ó²»³öÈ¥£¬ÈË¼Òº¢×Ó¾Í±È½ðÁå¶àÑ§ÁË¶«Î÷¡£ÄãÏëÏë£¬½ðÁå±¾À´Ñ§Ï°²»ÈçÈË¼Ò¡­¡­¡±
¡¡¡¡ÍâÆÅ²»¸ßÐËµØ´ò¶Ï»Ü×ÏµÄ»°£º¡°Ë­ËµÎÒÍâËïÅ®¶ù²»ÈçÈË¼Ò£¿Ñ§Ï°£¬Ñ§Ï°£¡Ò»¸ö¸öÑ§µÃ¸ú´ôÄ¾Í·ËÆµÄ£¬Èý±Þ×Ó¶¼´ò²»³öÒ»¸öÆ¨À´£¡ÎÒ¾Í²»Ï²»¶ÄÇÑùµÄº¢×Ó¡£¡±
¡¡¡¡»Ü×ÏËµ£º¡°Äã²»Ï²»¶Ã»¹ØÏµ£¬ÈË¼ÒÖÐÑ§Ï²»¶£¡´óÑ§Ï²»¶£¡½ðÁå¿ÉÊÇÃ÷Äê¾ÍÒª¿¼Ñ§Ð£µÄÈË¡£¡±
¡¡¡¡ÍâÆÅ²»Àí»Ü×Ï£¬°Ñ½ðÁåÀ­µ½·¿¼äÀï£¬¹ØÉÏÃÅ£¬ÇÄÇÄÎÊËý£º¡°¸úÍâÆÅËµÀÏÊµ»°£¬Ïë²»Ïë³öÈ¥Íæ£¿¡±
¡¡¡¡½ðÁåµÍÍ·°þ×ÅÖ¸¼×£¬Ò»Éù²»Ïì¡£±»ÍâÆÅÎÊµÃ¼±ÁË£¬Ëý²ÅÂýÓÆÓÆ´ðÁËÒ»¾ä£º¡°ÏëÊÇÏë£¬¿ÉÎÒ¿¼µÃ²»ºÃ£¬ÐÄÀïÄÑ¹ý£¬³öÈ¥Ò²²»»á¿ì»î¡£¡±
¡¡¡¡ÍâÆÅÌ§ÊÖÃþÃþ½ðÁåµÄÁ³µ°£¬Ì¾¿ÚÆø£¬ÌÍ³öÆ¤¼Ð×Ó£¬³éÁË200¿éÇ®·ÅÔÚ½ðÁåÊÖÉÏ£º¡°ÄÃ×Å°É£¬ÍâÆÅ¸øÄãµÄÑ¹ËêÇ®£¬ÂòµãÄãÏ²»¶µÄ¶«Î÷¡£¡±
¡¡¡¡ÍâÆÅ×ßºó£¬½ðÁåºÜ×Ô¾õµØ°Ñ200¿éÇ®½»¸øÁËÂèÂè¡£»Ü×Ï×ªÉíÄÃ×ÅÕâÇ®ÉÏ½Ö£¬¸ø½ðÁå±§»Ø¼ÒÒ»´ó¶Ñ¸´Ï°²ÄÁÏ£ºÊýÑ§·ÖÀà¹ý¹Ø²âÊÔ¾íÀ²£¬È«¹ú°ÙËùÃûÅÆÐ¡Ñ§×îÐÂÓïÎÄÊýÑ§²âÊÔ¾íÀ²£¬Ð¡Ñ§ÈýÐÇ¼¶Ìâ¿âÀ²£¬Ó¢Óï³õ¼¶¸¨µ¼½Ì³ÌÀ²£¬Îå»¨°ËÃÅ¡£
¡¡¡¡½ðÁåºÜÀä¾²µØ·­×ÅÕâÐ©Ï°Ìâ²ÄÁÏ¡£ËýÒÑ¾­¼û¹Ö²»¾ªÁË¡£ËýÐÄÀïÏë£ºÃ»ÓÐÕâÐ©²ÄÁÏ£¬ÂèÂèÒ²²»»áÈÃËýÏÐ×Å£»²ÄÁÏÔÙ¶à£¬ËýÒ»ÌìÄÜ×öµÄÒ²ºÜÓÐÏÞ£¬ËùÒÔËýÃ»±ØÒª°Ñ×Ô¼ºµÄÏë·¨±íÂ¶³öÀ´¡£
¡¡¡¡Ñ§Ð£ÀïµÄº®¼Ù×÷Òµ¹²·¢ÁËÈý´ó±¾£ºÓïÎÄ¡¢ÊýÑ§¡¢Ó¢Óï¸÷Ò»£¬¼ÓÉÏ10Æªº®¼ÙÈÕ¼Ç¡¢Ã¿ÌìÒ»Ò³Ã«±Ê×Ö£¬Èç½ñÔÙ¼ÓÉÏÂèÂèÂòÀ´µÄÕâÐ©Ï°Ìâ²á£¬½ðÁåÍêÍêÈ«È«±»ÑÍÃ»ÔÚÌâº£ÖÐ¡£Ã¿ÌìÒ»ÔçÆðÀ´£¬ºÈ¹ýÅ£ÄÌ£¬³ÔÒ»¸ö°ü×Ó»òÊÇÉÕÂô£¬½ðÁå±ã¿ªÊ¼×ö×÷Òµ¡£¶Ô´íÏÈ²»¹ÜËü£¬½ø¶È²»Âý¾ÍÐÐ£¬ÒòÎªÂèÂèÊµÔÚÃ»¿ÕÒ»ÌâÌâ¼ì²é£¬¶øÊÇ°¤¸ö½«±¾×Ó¿´Ò»ÑÛ£¬ÊýÒ»Êýµ±ÌìÐÂ×öµÄÒ³Êý£¬È»ºó±Ç×ÓÀïßíµÄÒ»Éù£¬ÔÙÔÊÐí½ðÁå¿´°ëÐ¡Ê±¶¯»­½ÚÄ¿¡£
¡¡¡¡ÂèÂè¶Ô½ðÁåËµ£º¡°Äã¿É²»ÒªÓÐÊ²Ã´¶Ô¿¹ÇéÐ÷£¬ÎÒÒÑ¾­×¢Òâ²»ÈÃÄãµÄÑ§Òµ¸ºµ£¹ýÖØÁË¡£Äã¿´Â¥ÉÏµÄÎÄ·å£¬ÈË¼Ò¸úÄã²î²»¶à´ó£¬Ã¿Ìì³ýÁË¹¦¿ÎÖ®Íâ»¹ÒªÑ§¸ÖÇÙ£¬»¹ÒªÉÏÃÀÊõÑµÁ·°à£¬ÈË¼ÒµÄÑ§Ï°ÔõÃ´¾ÍÄÇÃ´ºÃ£¿Ò»µã¶ù²»ÒªËû°Ö°ÖÂèÂè²ÙÐÄ¡£¡±ÓÖËµ£¬¡°ÒªÊÇÄÜÈÃ×öÄ¸Ç×µÄÓÐÑ¡Ôñº¢×ÓµÄÈ¨Àû£¬ÎÒÄþ¿ÉÑ¡ÎÄ·åÄÇÑùµÄºÃº¢×Ó¡£¡±
¡¡¡¡½ðÁåµÍÍ·×øÔÚÊé×ÀÇ°¡£ÀáË®ÆäÊµÒÑ¾­Ó¿³öËýµÄÑÛ¿ôÁË£¬¿ÉÊÇÂèÂèÃ»ÓÐ²ì¾õ£¬ÈÔÈ»ÔÚÐõÐõß¶ß¶ÊýÂäÈË¼Òº¢×Ó´ÏÃ÷£¬ºÃÏñÒÑ¾­ÍüÁË½ðÁåÕâ»Ø¿¼µÃ²»ºÃÊÇÁíÓÐÔ­ÒòµÄ¡£
¡¡¡¡¹ýÒ»»á¶ù£¬ÂèÂèµÄÊýÂäÉùºöÈ»Ã»ÓÐÁË¡£½ðÁåºÜÆæ¹Ö£¬¶ú¶äÀïÒ»ÏÂ×ÓÇå¾²µÃ²»Ï°¹ß£¬¾ÍÆðÉí×ßµ½³ø·¿ÃÅ¿Ú£¬Ì½Í·ÍùÀï¿´¡£Ô­À´ÂèÂèÕý¸©ÉíÔÚÃºÆøÔîÉÏ£¬¶¢×ÅÊ²Ã´¶«Î÷¿´¡£¿´¼û½ðÁåÉì½øÒ»¸öÄÔ´ü£¬ÂèÂè¸Ï½ô½ÐËý£º¡°½ðÁåÄã¿ìÀ´£¬¿´¿´Õâµ½µ×ÊÇÊ²Ã´£¿¡±
¡¡¡¡½ðÁåºÃÆæµØ×ß¹ýÈ¥£¬·¢ÏÖÃºÆøÔîÉÏÌÉ×ÅÒ»Á£³¤³¤µÄÔ²Ô²µÄÏñºÚÃ×Á£µÄ¶«Î÷¡£½ðÁå´Õ½üÈ¥ÎÅÎÅ£¬ÓÖÓÃÊÖÖ¸ÅöÁËÅö£¬½ÐÆðÀ´£º¡°ÕâÊÇÒ»¿ÅÀÏÊóÊºÑ½£¡¡±
¡¡¡¡»Ü×ÏÁ½ÊÖÒ»ÅÄ£º¡°ÌìÄÄ£¬¹ûÈ»ÊÇ£¡ÀÏÊóÊºÔõÃ´»áÅÜµ½ÔîÌ¨ÉÏÀ´ÁËÄØ£¿Äª·ÇÎÒÃÇ¼ÒÀïÓÐÁËÀÏÊó£¿¡±
¡¡¡¡»Ü×ÏÒ»ÏÂ×ÓºÜ»ÅÕÅ£¬ÈçÁÙ´óµÐËÆµÄ£¬°Ñ³ø·¿ÀïÆ¿Æ¿¹Þ¹Þ¶¼ÒÆ¿ª£¬µ½´¦ËÑÑ°ÀÏÊóÁôÏÂµÄºÛ¼£¡£Ëý¹ûÈ»ÓÖÕÒµ½ÁË±»Ò§ÆÆµÄÒ»´üÃ×·ÛºÍ±»¿Ð³öÑÀÓ¡µÄÒ»Ö»ÍÁ¶¹¡£
¡¡¡¡»Ü×ÏÅÜ»ØÊé·¿£¬±¨¸æ½ðÒàÃùËµ£º¡°²»µÃÁË£¬²»µÃÁË£¡ÎÒÃÇ¼ÒÀïÒªÄÖÊó»¼ÁË£¡¡±
¡¡¡¡»Ü×ÏºÍ½ðÒàÃù½ô¼±ÐÐ¶¯ÆðÀ´£¬ÔÚ½Ç½ÇÂäÂäÀïÑ°ÕÒÀÏÊó¶´¡£»Ü×ÏÆæ¹ÖµÄÊÇ¼ÒÀïËÄ±Ú¶¼ÊÇË®Äà£¬ÀÏÊóÈçºÎÄÜÁ·³öÒ»ÊÖÔÚË®ÄàÇ½ÖÐ´ò¶´µÄ±¾Áì£¿
¡¡¡¡Ñ°ÕÒµÄ½á¹ûÊÇÒ»ÎÞËù»ñ¡£½ðÒàÃù°ÑË¯¾õµÄ´ó´²¶¼ÏÆ¿ªÀ´ÁË£¬Ò²Ã»¼û°ë¸öÀÏÊó¶´¡£µ±ÌìÍíÉÏ£¬»Ü×Ï°Ñ¼ÒÀïËùÓÐÄÜ³ÔµÄ¶«Î÷¶¼·Å½øÁË±ùÏä£¬ÒâË¼ÊÇÈÃÀÏÊó´òÏûµ½ËûÃÇ¼ÒÀïÑ°ÃÙÊ³ÎïµÄÄîÍ·¡£
¡¡¡¡µÚ¶þÌì»Ü×ÏµÚÒ»¸öÆð´²£¬·¿ÃÅÒ»¿ª¾Í¼âÉù´ó½Ð£º¡°°¡Ñ½£¡²»ºÃÁË£¡¡±
¡¡¡¡½ðÒàÃùºÍ½ðÁå¸ú×Å³å³öÈ¥£¬Á½¸öÈË¶¼ÉµÁËÑÛ£º¶Ñ·ÅÔÚÍâÎÝ·¹×ÀÉÏµÄ½ðÁåµÄ¸´Ï°²ÄÁÏ±»ÀÏÊóÒ»Ò¹Ö®¼äÒ§ÁË¸öÆßÁã°ËÂä£¬ÆÆËéµÄÖ½Æ¬ÈöÁËÒ»µØ£¬ÏñÆ¾¿ÕÏÂÁËÒ»³¡ÊÒÄÚ´óÑ©¡£»Ü×ÏµÉ×ÅÒ»Ë«Ê§ÉñµÄÑÛ¾¦£¬Íò·Ö¾ª¿ÖµØ×ÔÓïµÀ£º¡°ËüÕâÊÇ±¨¸´£¡ËüÕâÊÇ±¨¸´£¡¡±
¡¡¡¡½ðÒàÃù°ÎÍÈ¾ÍÍùËûÊé·¿ÀïÅÜ£¬¿´Ò»ÑÛÖ®ºóÓÖÍË³öÀ´£¬Ð¦ÎûÎûµØËµ£º¡°»¹ºÃ»¹ºÃ£¬Ã»Ò§»µÎÒµÄ¶«Î÷¡£Ëü»¹ÊÇºÜÓÐ·Ö´çµÄ¡£¡±
¡¡¡¡»Ü×Ï½ÐµÀ£º¡°¿ÉËü°Ñ½ðÁåµÄ¸´Ï°²ÄÁÏ¶¼»ÙÁË£¡¸´Ï°²ÄÁÏ²»±ÈÄãµÄÂÛÎÄÖØÒªÂð£¿¡±
¡¡¡¡½ðÒàÃùÒ»Ì¯ÊÖ£º¡°ÄãÔõÃ´ÕâÃ´±È£¿ÕâÔõÃ´ÄÜ±È£¿¡±
¡¡¡¡»Ü×ÏËµ£º¡°ÎªÊ²Ã´²»ÄÜ±È£¿Äã·´ÕýÊÇ¸±½ÌÊÚÁË£¬¶àÑ§µãÉÙÑ§µãÒ²¾ÍÊÇÕâ¸öÑù¡£½ðÁå²»Í¬£¬ËýÃ÷ÄêÒª¿¼ÖÐÑ§µÄ£¡¸´Ï°²ÄÁÏ¶¼Ò§µÃÆßÁã°ËÂä£¬Ëý»¹Ñ§Ê²Ã´Ñ§Ñ½£¿¡±
¡¡¡¡½ðÁå²»Éù²»ÏìµØÕ¾ÔÚÒ»ÅÔ£¬¿´×ÅÂèÂèÎªËýµÄ¸´Ï°²ÄÁÏÐÄÌÛ²»ÒÑµÄÑù×Ó£¬ÐÄÀïºöÈ»²úÉúÒ»Ë¿ÇìÐÒ£ºËý¿ÉÒÔÉÙ×öµã¸ÃËÀµÄ¸´Ï°ÌâÁË£¡ÀÏÊóÕæºÃ£¬ÖªµÀËý×îºÞÊ²Ã´£¬ËùÒÔ²Å¸ÏÀ´°ïÃ¦£¬°ïËý½âÍÑÀ§¾³¡£Ëµ²»¶¨Ëü¾ÍÊÇ¶¯»­Æ¬ÀïµÄ¡°Êæ¿Ë¡±»òÕß¡°±´Ëþ¡±£¬×¨ÃÅ¸úº¢×Ó×öºÃÅóÓÑµÄ¡£
¡¡¡¡ÕûÕû°ëÌìÊ±¼ä½ðÁå¶¼ºÜÇáËÉ£¬ÒòÎªÃ»ÓÐÈÎºÎ¸´Ï°Ìâ¿É×ö¡£ËýÏÈÍæÁËÒ»»á¶ùÏðÆ¤Äà£¬ÓÃºìÑÕÉ«ÄóÁËÒ»¸öÄàÍÞÍÞ£¬ÓÖÓÃÂÌÑÕÉ«ÄóÁËÒ»Ö»Ð¡ÀÏÊó¡£Ð¡ÀÏÊóÅ¿ÔÚÐ¡ÍÞÍÞµÄ¼çÉÏ£¬µÉ×ÅÒ»Ë«ÎÚÁïÁïµÄºÚÑÛ¾¦£¬ÇÌ×ÅÏ¸Ï¸µÄ¶ÌºúÐë£¬ÍçÆ¤µØÍáÍ·¿´ÈË¡£½ðÁå°ÑÍÞÍÞºÍÀÏÊó·ÅÔÚ×Ô¼ºÊé×ÀÉÏ£¬È»ºóÓÖ¿´µçÊÓ¡£ºÜÐÒÔË£¬µçÊÓÀïÕýÔÚ·Å³ÉÁúµÄ´ò¶·Æ¬¡£³ÉÁúÊÇ½ðÁå×î³ç°ÝµÄÓ°ÐÇ£¬ËûµÄÒ»ÕÐÒ»Ê½¶¼ÄÇÃ´¶ºÈË£¬½ðÁå²»Ê±·¢³ö¹þ¹þµÄÐ¦Éù¡£ºóÀ´ÁíÒ»¸öÆµµÀÓÖ¿ªÊ¼·ÅÖÜÐÇ³ÛµÄ»¬»üÆ¬£¬½ðÁå¾Í¸ü¼ÓÀ´¾¢¡£Ëý¼òÖ±²»ÖªµÀÒ»¸öÉÏÎçÔõÃ´¾Í¹ýÈ¥µÃÄÇÃ´¿ì£¬ËýÉõÖÁ»¹Ã»ÓÐÀ´µÃ¼°°ÑÒ£¿ØÆ÷×ªµ½µÚÈý¸öÆµµÀ£¡
¡¡¡¡ÃÅÏìÁË£¬½ðÁå²Âµ½ÊÇÂèÂè»ØÀ´£¬¸Ï¿ì°ÑµçÊÓ»ú¹ØÁË£¬Õ¾ÆðÉíÀ´¡£»Ü×Ï°Ñ´ó°üÐ¡°üÍù×ÀÉÏÒ»·Å£¬³¯½ðÁåÆ³Ò»ÑÛ£¬Ëµ£º¡°±ð×°ÁË£¬ÎÒÖªµÀÄãÊÇÔÚ¿´µçÊÓ¡£¸´Ï°²ÄÁÏÃ»ÁË£¬ÄãÔõÃ´¾ÍÒ»µã²»¼±ÄØ£¿¡±
¡¡¡¡½ðÁåà½àìµÀ£º¡°ÎÒÓÖ²»ÊÇÆø¹¦´óÊ¦£¬²»»á°ÑËéÖ½Æ¬¸´Ô­¡£¡±
¡¡¡¡»Ü×Ï°Ñ°üÀïµÄ¶«Î÷Íù×ÀÉÏÒ»µ¹£¬Ô­À´ÓÖÊÇÒ»¶ÑÏ°Ìâ²á¡£½ðÁåÄ¿µÉ¿Ú´ôµØ¿´×Å£¬Ò»¾ä»°Ò²Ëµ²»³öÀ´¡£Ëý¸Ð¾õËýÏÖÔÚ¶Ô×öÌâÄ¿ÒÑ¾­ºÜÂéÄ¾ÁË£¬¸ù±¾²»ÔÚºõÌâÄ¿×Ü¹²ÓÐ¶àÉÙÁË£¬·´ÕýÊÇ×ößÂ£¬²»Í£µØ×ö£¬×öËÀËãÊý£¡
¡¡¡¡ÁíÍâÒ»¸ö°üÀïµ¹³öÀ´µÄ¶«Î÷£¬ÊÇÒ»Ö»ÀÏÊó¼Ð×Ó¡¢Ò»°üÖ½ÃæÉÏ»­ÁË÷¼÷ÃÍ·µÄÀÏÊóÒ©¡£½ðÁå¸ÕÏëÉìÊÖÈ¥Ãþ£¬»Ü×Ï´óºÈÒ»Éù£º¡°²»ÄÜ¶¯£¡¡±ÏÅµÃ½ðÁå¸Ï¿ìÓÖ°ÑÊÖËõÁË»ØÈ¥¡£
¡¡¡¡×îºó£¬»Ü×Ï±äÏ··¨ËÆµÄ´ÓµÚÈýÖ»°üÀïÍÏ³öÒ»Ö»Ð¬ºÐ£¬ÀïÃæºÕÈ»Ò»Ö»Ã«È×È×µÄ°×Ã¨£¡½ðÁå¾ª½ÐµÀ£º¡°ÊÇÖ»ËÀÃ¨£¡¡±»Ü×ÏµÉËýÒ»ÑÛËµ£º¡°Ê²Ã´ËÀÃ¨£¿ÊÇÎÒÎ¹Ëü³ÔÁË°ëÁ£°²¶¨Æ¬¡£¡±½ðÁåÓÖ¾ªÓÖÏ²£º¡°ÂèÂèÄã´ðÓ¦ÈÃÎÒÑøÃ¨ÁË£¿¡±»Ü×ÏËµ£º¡°ÄãÑ§Ï°¶¼¹Ë²»¹ýÀ´£¬»¹ÓÐÊ±¼äÊÌºòÃ¨£¿ÕâÊÇÎÒÃÇÍ¬ÊÂ¼ÒÑøµÄ£¬ÎÒ½è»ØÀ´¸ÏÀÏÊóµÄ¡£ËµºÃÁËÈýÌì¾Í»¹»ØÈ¥¡£¡±
¡¡¡¡½ðÁåÐÄÀïÒ»ÏÂ×Ó»Ò»ÒµÄ¡£ËýÊÔÌ½×ÅÎÊÂèÂè£º¡°ÄãÕæµÄÒªÏûÃðÄÇÖ»ÀÏÊóÂð£¿¡±
¡¡¡¡»Ü×ÏºÜÆæ¹ÖµØÍû×ÅËý£º¡°ÄÑµÀÎÒÃÇÒª°ÑÀÏÊóµ±Ã¨À´Ñø×Å£¿¡±
¡¡¡¡½ðÁå²»´ð»°£¬ÓÃÊÖÖ¸Ò»ÏÂÒ»ÏÂ´Á×ÅÐ¬ºÐ×ÓÀïº¨Ë¯²»ÐÑµÄÃ¨£¬¾õµÃÕâÃ¨µÄÆ¤É«Ò»µã¶ùÒ²²»°×£¬Á³Ò²ºÜÔà£¬ÑÛ½Ç»¹ºý×ÅÑÛÊº£¬ÞÇÀ­×ÅµÄ¶ú¶äÁîÈË¶ñÐÄ¡£
¡¡¡¡Îç·¹¹ýºó£¬Ã¨Ë¯ÐÑÁË¡£Ã¨Ò»ÐÑÀ´£¬Á¢¿ÌÒâÊ¶µ½Õâ²»ÊÇ×Ô¼ºÔ­À´µÄ¼Ò£¬¿ªÊ¼·ÜÁ¦·´¿¹¡£ÏÈÊÇ·¢³öÆàÀ÷ÎÞ±ÈµÄ²Ò½Ð£¬È»ºó°ÑÈ«ÉíµÄÃ«µ¹ÊúÆðÀ´£¬×¼È·µØÕÒµ½´óÃÅµÄÎ»ÖÃ£¬ÆËÔÚÃÅÉÏÓÖ×¥ÓÖÄÓ£¬Ö¸¼×Ä¥µÃ¸ÂÖ¨¸ÂÖ¨Ïì£¬ÌýµÃÈËÑÀ³Ý·¢Ëá¡£ÔÙÈ»ºóËü¾øÍûµØÌøÉÏ´°Ì¨£¬¹°·­ÁËÒ»Ö»»¨Åè£¬ÓÖ´Úµ½½ðÁåµÄÊé×ÀÉÏ£¬°ÑËýµÄÒ»Æ¿À¶Ä«Ë®´ò·­ÁË¡£ÐÒºÃÄ«Ë®Æ¿ÀïÖ»Ê£Ò»µãÕ³³íµÄÔüÔü£¬Î´ÔøÔì³É´óÂÒ¡£
¡¡¡¡»Ü×ÏÂú·¿¼äµØ×·Ã¨£¬ÊÔÍ¼×¥×¡ËüÒÔºóÓÃÉþ×ÓË©ÆðËüÀ´¡£ÎÞÄÎÃ¨µÄÉíÊÖÊµÔÚÃô½Ý£¬ÉÏ´ÚÏÂÌø×ÜÄÜ´Ó»Ü×ÏÊÖ¼äÌÓÍÑ¡£¼ÓÉÏËüµÉÔ²ÑÛ¾¦¡¢ÊúÖ±Î²°Í¡¢°Ú³öÒ»¸±¶ñºÝºÝ²»¹ËÒ»ÇÐµÄ¾¢¶ù£¬»Ü×ÏÓÐºÃ¼¸´ÎÉì³öÊÖÓÖ±»ËüÏÅ»ØÈ¥ÁË¡£»Ü×Ï´óÉù½Ð×Å£º¡°½ðÁå½ðÁå£¡ÄãÔõÃ´Õ¾×Å¿´ÈÈÄÖ£¿¡±
¡¡¡¡½ðÁåËµ£º¡°ÎÒ¾õµÃÕâÃ¨Ã»ÓÃ¡£Ëü¼ûÁËÈË¶¼»áÏÅ³öÊºÀ´£¬¼ûÁËÀÏÊó»¹²»ÒªÏÅ»è¹ýÈ¥£¿¡±
¡¡¡¡»Ü×Ï»Ø¹ýÍ·¿´Ëý£º¡°ÄãÔõÃ´ÁË£¿ÄãÒÔÇ°²»ÊÇ×îÏ²»¶Ã¨µÄÂð£¿¡±
¡¡¡¡½ðÁå·´²µµÀ£º¡°Ë­ËµÎÒ×îÏ²»¶Ã¨£¿ÎÒÎªÊ²Ã´²»ÄÜ×îÏ²»¶ÀÏÊó£¿¡±
¡¡¡¡»Ü×ÏàÖ¹¾Ò»Éù£º¡°ÄªÃûÆäÃî¡£¡±
¡¡¡¡¹ýÁËÒ»»á¶ù£¬½ðÁåÖÕÓÚ»¹ÊÇ²»ÈÌÐÄ¿´ÂèÂèÆø´­ÓõÓõ×·Ã¨µÄÑù×Ó£¬ÂýÍÌÍÌÉÏÇ°°ïÃ¦¡£Á½¸öÈËÎ§×·¶Â½Ø£¬Ò»¸ö°´Ã¨Í·£¬Ò»¸ö°´Ã¨Æ¨¹É£¬°ÑÃ¨ÖÆ·þÔÚÉ³·¢ÉÏ¡£»Ü×ÏÊÖÃ¦½ÅÂÒµØÓÃÉþ×Ó½«ËüµÄ²±×ÓÌ××¡£¬Ë©ÔÚ³ø·¿Àï¡£
¡¡¡¡»Ü×Ï´ó¿Ú´­Æø£¬ÓÃÊ¤ÀûÕßµÄ¿ÚÎÇËµ£º¡°ÓÐÕâÖ»Ã¨ÊØÔÚ¼ÒÀï£¬ÏÅÒ²°ÑÀÏÊóÏÅ×ßÁË¡£¡±
¡¡¡¡½ðÁåÏñÊÇ¹ÊÒâ¸úÂèÂè×÷¶Ô£¬ÂíÉÏÌá³öÒ»¸öÎÊÌâ£º¡°ÀÏÊóÏÅ×ßÁË£¬ÄãÂòÀÏÊó¼Ð×ÓºÍÀÏÊóÒ©¸ÉÊ²Ã´ÄØ£¿ ¡°
¡¡¡¡»Ü×ÏÒ»ÅÄÄÔ´ü£º¡°ÕæÊÇµÄ£¡ÎÒÔõÃ´Ã»Ïëµ½Õâ¸öµÀÀí£¿¡±
¡¡¡¡»Ü×ÏÈ¨ºâÐí¾Ã£¬¾ö¶¨»¹ÊÇÈÃÃ¨ÔÚ¼ÒÀï×¡Á½ÌìÔÙËµ¡£Èç½ñµÄÀÏÊó¶¼Ì«½Æ»«£¬ËüÃÇ¶¼¶®µÃÈçºÎÍ×ÉÆµØ±£»¤×Ô¼º£¬¼Ð×ÓºÍÒ©Î´±ØÄÜÈÃËüÃÇÉÏµ±£¬»¹ÊÇ¼ÒÓÐ°×Ã¨±È½Ï±£ÏÕ¡£
¡¡¡¡Ã¨±»Ë©ÁË²±×Ó£¬ÔÚ³ø·¿Àï½ÐµÃÔ½·¢ÆàÀ÷£¬½ðÁåÐÄÀï±»Ëü½ÁºÍµÃÆßÉÏ°ËÏÂ£¬Ò»µÀËÄÔò»ìºÏ¼ÆËãÌâÇ°ºóËãÁË5±é£¬Ëã³ö5¸ö²»Í¬µÄ´ð°¸£¬¼òÖ±¾ÍÊÇÒ»ËúºýÍ¿¡£½ðÁå³åµ½³ø·¿Àï£¬¶ÔÃ¨´óºÈÒ»Éù£º¡°ÄãÄÜ²»ÄÜ±Õ×ì£¿¡±Ã¨ÕæµÄ¾Í±ÕÁË×ì£¬µÉÔ²ÁËÒ»¶ÔÂÌÓ¨Ó¨µÄÑÛ¾¦£¬³äÂú³ðºÞµØ¶¢×¡½ðÁå¡£½ðÁå¶ÔËüÍþÏÅµØÒ»¶å½Å£¬Ã¨ÓÖ¸Ï½ôÅ¿ÏÂÉí×Ó£¬ºíÁüÀï·¢³öµÍµÍµÄÎØÑÊÉù£¬Ïñ¿ÞÓÖÏñÐ¦£¬ÅªµÃ½ðÁåºó²±¾±·¢Á¹£¬°ÎÍÈÌÓ»Ø·¿¼ä¡£
¡¡¡¡½ðÁåÒ»×ß£¬Ã¨ÓÖ¿ªÊ¼¸ßÒ»ÉùµÍÒ»ÉùµØ½ÐÆðÀ´ÁË£¬Ò²²»ÖªµÀËüÀÛ²»ÀÛ£¬Òª²»ÒªÏñÐÏÀÏÊ¦ÄÇÑùÅÝ¡°ÅÖ´óº£¡±µÄË®ºÈ¡£
¡¡¡¡°øÍí½ðÒàÃù»ØÀ´£¬Ò»½øÃÅ¾ÍÎü×Å±Ç×Ó£¬ËµËûÎÅµ½Ò»¹ÉËáËáµÄ³ô¶¹¸¯Î¶¡£½ðÁå³å³öÀ´½Ò·¢Ëµ£º¡°ÊÇÃ¨ËæµØ´óÐ¡±ã£¡¡±½ðÒàÃùÌýËµ¼ÒÀïÓÐÃ¨£¬ÏÈÊÇÒ»ã¶£¬¾­»Ü×ÏµÄ½âÊÍ£¬ÓÖ¸ßÐËÆðÀ´£¬ÒòÎªËû½ñÌìÒ»ÕûÌì¶¼ÔÚµë¼ÇËûÊé·¿ÀïµÄÊéºÍ×ÊÁÏ±Ê¼Ç£¬ÉúÅÂÀÏÊó»»ÁË¿ÚÎ¶ÓÖÒªÄÃËûµÄ±¦±´µ±·¢Ð¹¶ÔÏó¡£ÕæÒªÊÇÊé·¿ÀïÔâÁËÊóÔÖ£¬ÄÇ¾Í²ÒÁË£¬Ëû»áÁ¬ÏÂÑ§ÆÚµÄ¿Î¶¼¿ª²»ÆðÀ´¡£
¡¡¡¡½ðÁåÀäÑÛ¿´×Å°Ö°ÖÂèÂèÎªÒ»Ö»Ã¨Ã¦µÃÍÅÍÅÖ±×ª£¬Ò»¸öÖóÃ¨ÓãÌæËü°è·¹£¬ÁíÒ»¸ö´ÓÂ¥ÏÂÅªÀ´Ãº»ÒÌæËü´òÉ¨´óÐ¡±ã£¬ÐÄÀï¾ÍÉ¬É¬µØ²»ÊÇ×ÌÎ¶¡£Ëý×ªÉí»Ø×Ô¼º·¿È¥£¬ÔÚÒ»ÕÅÖ½ÉÏÐ´ÏÂ¼¸¸öÆ¹ÅÒÇò´óµÄ×Ö£ºÖÇÁ¦²âÑé--Ã¨ºÍÀÏÊó£¬ÄãÏ²»¶ÄÄ¸ö£¿
¡¡¡¡»Ü×ÏÃ¦Í×Ö®ºóµ½Ë®³Ø±ßÏ´ÊÖ£¬Ò»ÍäÑü¾Í¿´µ½ÁËÌùÔÚÏ´ÒÂ»úÉÏµÄÕâÕÅÖ½Ìõ¡£»Ü×Ï¾ªÑÈµØËµ£º¡°ÕâÄÑµÀÒ²ÄÜ³ÉÎªÎÊÌâ£¿Ã¨ºÍÀÏÊó£¬ÄÜÏ²»¶ÄÄ¸öÄØ£¿µ±È»ÊÇÃ¨¡£¡±
¡¡¡¡½ðÁåËáËáµØËµ£º¡°ÖªµÀÄã»áÕâÃ´Ëµ¡£¡±
¡¡¡¡»Ü×ÏÆ«¹ýÁ³Ëµ£º¡°×Ü²»»áÓÐÈËÏ²»¶ÀÏÊó°É£¿¡±
¡¡¡¡½ðÁåÒ§Ò»Ò§×ì´½£¬ÇáÉùËµ£º¡°ÎÒÏ²»¶¡£¡±
¡¡¡¡¡°ÎªÊ²Ã´£¿¡±»Ü×ÏÑïÆðÃ¼Ã«¡£
¡¡¡¡¡°Ã¨Õâ¼Ò»ïÓÖÀÁÓÖ²ö£¬³ýÁË»á×¥ÀÏÊóÖ®Íâ£¬±ðµÄ»¹»á¸ÉÊ²Ã´£¿¿ÉÊÇËüÆ¾Ê²Ã´ÒªÆÛ¸ºÀÏÊóÄØ£¿ËüÃÇÔÚ´ó×ÔÈ»ÖÐÓ¦¸ÃÊÇÆ½µÈµÄ£¬Ã¿Ò»¸öÉúÃü£¬ÎÞÂÛËü¶àÃ´ÈõÐ¡£¬×ÜÓÐÉú´æµÄÈ¨Àû£¬Ã¨²¢²»±ÈÀÏÊó¸ß¹ó£¬ÀÏÊóÒ²²»Ó¦¸Ã±ÈÃ¨±°¼ú¡£ÈËÃÇÏ²»¶Ã¨£¬Ö»²»¹ýÒòÎªÃ¨±ÈÀÏÊóÌý»°£¬Ã¨µÄÄ£ÑùÓÖ±ÈÀÏÊóÆ¯ÁÁ¡£¡±
¡¡¡¡»Ü×ÏºÃÐ¦µØËµ£º¡°ÀÏÊó»áÍµÈËÀàµÄÁ¸Ê³³Ô¡£¡±
¡¡¡¡½ðÁåÓïÆø¼¤ÁÒµØ·´²µ£º¡°ÀÏÊó»á±ÈÃ¨³ÔµÃ¶àÂð£¿ËüÄÇÃ´Ð¡£¬ËüÐèÒªµÄÊ³Îï·Ç³£ÉÙ£¬ÓÐÃ¨µÄÊ®·ÖÖ®Ò»¾Í¹»ÁË¡£ÈËÀàÎªÊ²Ã´²»ÄÜÔÊÐíËüÉú´æÄØ£¿³ýÁËÑøÃ¨À´Ò§Ëü£¬»¹ÒªÓÃ¼Ð×Ó¼ÐËü£¬ÓÃ¶¾Ò©À´¶¾ËÀËü£¬ÓÃ»ðÉÕ£¬ÓÃË®ÑÍ£¬ÓÃÊ¯Í·´ò¡­¡­ÀÏÊóÌ«¿ÉÁ¯ÁË£¬Ã»ÓÐÈËÏ²»¶µÄ¶¯Îï»îµÃÌ«Î¯ÇüÁË£¡¡±
¡¡¡¡»Ü×ÏÉìÊÖÈ¥Ãþ½ðÁåµÄ¶îÍ·£º¡°ÄãÃ»ÓÐ·¢ÉÕ°É£¿ÄãËµÊ²Ã´ºú»°ÄØ£¿¡±
¡¡¡¡½ðÁåÃÍµØË¦¿ª»Ü×ÏµÄÊÖ£¬ÂúÁ³ÊÇÀáµØ´óÉùµÀ£º¡°ÒòÎªÎÒ¾ÍÊÇ¿ÉÁ¯µÄÀÏÊó£¬Â¥ÉÏµÄÎÄ·å£¬ÎÒÃÇ°àµÄºÃÑ§ÉúºúÃ·¡¢Áõæ«Èç¡¢ÄßÖ¾Î°¡­¡­ËûÃÇ¾ÍÊÇÌÖÈËÏ²»¶µÄÃ¨£¡¡±
¡¡¡¡»Ü×ÏÒ»ÏÂ×Óã¶ÔÚÄÇÀï¡£¹ØÓÚÃ¨ºÍÀÏÊóµÄÁªÏë³ö×ÔÒ»¸ö11Ëêº¢×ÓµÄ¿ÚÖÐ£¬´ø×ÅÄÇÖÖÃúÐÄ¿Ì¹ÇµÄ°§ÉËÓÄÔ¹£¬¹¹³ÉÁË¶Ô³ÉÄêÈËµÄÕðº³£¡»Ü×ÏÕâ²ÅÖªµÀÅ®¶ùµÄÐÄÀïÊÇÓÐºÜ¶àºÜ¶àÎ¯ÇüµÄ£¬¶àÄêÀ´²»±»¿´ÖØ¡¢²»±»³ÆÔÞµÄÆ½µ­ÎÞÆæµÄÉú»î£¬ÆäÊµÊÇÉîÉî´ÌÉËÁËº¢×ÓµÄÐÄÁé¡£ËýÒ²ÐíÊÇÕæµÄÅ¬Á¦¹ý£¬È´ÒòÎªÄêÁä¡¢ÐÔ¸ñ¡¢ÄÜÁ¦µÈÔ­Òò¶øÎÞ·¨±È±ðÈË×öµÃ¸üºÃ¡£Ëý³£³£ÓÃ¿ìÀÖ°Ñ×Ô¼ºÑÚ¸ÇÆðÀ´£¬¶øÊµ¼ÊÉÏËýÐÄÀïºÜÔÚºõ±ðÈËµÄ¿´·¨ºÍÌ¬¶È£¬ÅÎÍûµÃµ½¸¸Ä¸µÄ³è°®ºÍÔÞÃÀ¡£
¡¡¡¡»Ü×Ï¶×ÏÂÀ´£¬Â§×¡Å®¶ùµÄÑü£¬ÑöÁ³Íû×ÅËý£º¡°ÄãËµµÃ¶Ô£¬ÀÏÊóÒ²ºÜ¿É°®£¬ËüµÄÑÛ¾¦¶àÃ´ÉÆÁ¼£¬ËüµÄÐ¡Ô²¶ú¶ä¶àÃ´ÇÎÆ¤£¡»¹ÓÐËüµÄÆ¤Ã«£¬ÄÇÖÖÆ¯ÁÁµÄ»ÒÉ«£¬ÃþÔÚÊÖÉÏµÄ¸Ð¾õÒ»¶¨ºÜºÃ¡£¡±
¡¡¡¡½ðÁåÎØÑÊ×ÅËµ£º¡°Èç¹ûÕæµÄÈÃÄãÑ¡ÔñÒ»¸öº¢×Ó£¬Äã»áÒªÎÄ·å»¹ÊÇÒªÎÒ£¿¡±
¡¡¡¡»Ü×Ï´óÉùËµ£º¡°µ±È»ÒªÄã£¡ÊÀÉÏÑ§Ï°ºÃµÄº¢×ÓÓÐÇ§Ç§ÍòÍò£¬¿ÉÊÀÉÏÖ»ÓÐÒ»¸ö½ðÁåÊÇÎÒµÄÅ®¶ù£¬×îÇ×°®×î±¦±´µÄÅ®¶ù£¡¡±
¡¡¡¡½ðÁå°ÑºýÂúÁËÑÛÀáµÄ±ùÁ¹µÄÁ³µ°½ôÌùÔÚ»Ü×ÏÁ³ÉÏ£¬Á½ÊÖ½ô½ô±§×¡ËýµÄÄÔ´ü£¬Ðí¾Ã¶¼²»¿Ï·Å¿ª¡£
¡¡¡¡Ë©ÔÚ³ø·¿ÀïµÄÃ¨£¬µÚ¶þÌìÓÖ±»»Ü×Ï¹à½ø°ëÁ£°²¶¨Æ¬£¬²»Ã÷²»°×µØ»ØÁË×Ô¼ºÊìÏ¤µÄ¼Ò¡£»Ü×ÏÂò»ØÈ¥µÄÀÏÊó¼Ð×ÓºÍÀÏÊóÒ©£¬×ÔÈ»Ò²Ã»ÓÐÊ¹ÓÃ¡£Ææ¹ÖµÄÊÇÀÏÊóÈ´²»ÔÙ¹â¹Ë½ðÁåµÄ¼ÒÁË£¬¾ÍºÃÏñËüÄÇÌìÍíÉÏ¶ãÔÚºÚ°µ´¦Ìý¶®ÁË½ðÁåµÄ»°£¬²»ÏëÈÃÍ¬ÇéºÍÁ¯°®ËüµÄÅ®º¢×ÓÎªÄÑËÆµÄ¡£
