# Supplementary material for: Exploring translator’s style in children’s literature: A case study of Nicky Harman’s English translations of Huang Beijia’s two works
Source: PLoS One. 2026 Jun 2;21(6):e0350245. doi: 10.1371/journal.pone.0350245 (PMC13229296; doi:10.1371/journal.pone.0350245)
Supplement: S7 File — (ZIP) [file pone.0350245.s010.zip › data/original data/Wo Yao Zuo Hao Hai Zi (Chinese text)/Chapter 15 第十五章.txt]

Ê®Îå¡¡°Ö°ÖµÄ´óÓã
¡¡¡¡º®¼Ù¾ÍÕâÃ´Ò»ÌìÌìÔÚÊéÉ½Ìâº£ÖÐÎÞÁÄµØ¹ýÈ¥¡£Å¼¶û½ðÁåÏÂÂ¥ÌæÂèÂè´ò½´ÓÍÂòÎ¶¾«£¬Åöµ½Ïï×ÓÀïµÄÍ¬Ñ§£¬²ÅÖªµÀ´ó¼ÒµÄÈÕ×Ó¶¼ÊÇÈç´Ë£¬Ë­Ò²²»±ÈË­¹ýµÃ¿ìÀÖ¡£
¡¡¡¡½ðÒàÃù³ö²îÈ¥ÁË¡£ËÕ±±µÄÒ»¼ÒÏçÕòÆóÒµÔÚÉú²úÅäÁÏµÄÊ²Ã´ÎÊÌâÉÏÅöµ½ÁËÀ§ÄÑ£¬×¨³Ìµ½Ñ§Ð£ÀïÀ´Çë×¨¼Ò½ðÒàÃùÈ¥°ïÃ¦½â¾ö¡£»Ü×ÏÎª´ËÓÐÐ©Òâ¼û£¬Ëµ¿ì¹ýÄêÁËÒ²²»¿ÏÔÚ¼ÒÀï´ô×Å£¬´ðÓ¦ÁËÔÚº®¼ÙÖÐ°ï½ðÁåÈ«Ãæ²¹Ï°ÊýÑ§£¬ÕâÏÂµ¹ºÃ£¬Õû¸öº®¼Ù²»ÊÇ¿ÎÌâ×é¿ª»á¾ÍÊÇÑÐ¾¿ÉúÌ¸ÂÛÎÄ£¬ÏÖÔÚÓÖ³ö²îÈ¥ËÕ±±£¬½ðÁåµÄÊýÑ§ÊéÒ»¹²Ã»ÓÐ·­¹ýÁ½Ò³¡£
¡¡¡¡½ðÁåµ¹ÊÇÍ¦¸ßÐË¡£ÁùÄê¼¶µÄ¿Î±¾¶ÔÎÄ¿Æ±ÏÒµµÄ»Ü×ÏÀ´ËµÒÑ¾­ÓÐÐ©À§ÄÑ£¬¼ÆËãÌâ½èÖú¼ÆËãÆ÷»¹ÄÜËãµÃÃ÷°×£¬Ó¦ÓÃÌâ¾ÍÏàµ±³ÔÁ¦£¬Èç¹ûÊÇ´òÁË¡°*¡±µÄ¸½¼ÓÌâ»òÊÇË¼¿¼Ìâ£¬»Ü×Ï¼òÖ±Èç¿´ÌìÊé£¬Ë¼Î¬Ñ¹¸ù¶ùÃ»ÓÐ½ðÁåÀ´µÃ¿ì½Ý¡£ËùÒÔ°Ö°ÖÒ»×ß£¬Ã»ÓÐÈËÅú¸Ä×÷ÒµµÄ¶Ô´í£¬½ðÁå×ÜËãÄÜÉÔÉÔËÉÒ»¿ÚÆø¡£
¡¡¡¡ÔÓÖ¾ÉçÊÇ²»·Åº®¼ÙµÄ£¬»Ü×ÏµÄ¹¤×÷Òªµ½ÄêÈýÊ®ÄÇÌì²ÅÄÜ½áÊø£¬ËäÈ»ÕâÖ®Ç°ÉÏ°àÒ²¾ÍÊÇÏóÕ÷ÐÔµØµã¸öÃ®¡£ÕýÒòÎªÈç´Ë£¬½ðÁå¶À×ÔÔÚ¼ÒÊ±Ò²²»¸ÒÍµ¿´µçÊÓ£¬Ìá·À×ÅÂèÂè»áÍ»È»ÌáÇ°ÏÂ°à»Ø¼Ò¡£ÂèÂèµÄÕìÌ½ÊÖ¶Î·Ç³£À÷º¦£¬ÄÇ¾ÍÊÇ»Ø¼Òºó³£³£È¥ÃþµçÊÓ»úµÄºó¿Ç£¬Èç¹ûºó¿ÇÊÇÈÈµÄ£¬ËµÃ÷½ðÁå¿´ÁËµçÊÓ£¬Ö»²»¹ýÔÚËý½øÃÅµÄÒ»Ë²¼äÀï°ÑµçÊÓ»ú¹ØÁË¶øÒÑ¡£½ðÁåÍ¦ÂñÔ¹ÄÇÐ©Éè¼ÆµçÊÓ»úµÄÈË£¬¾õµÃËûÃÇÒ»¸ö¸ö¶¼Ì«±¿£¬¼òÖ±Ò»µã²»ÎªÖÐ¹úµÄ¹ã´ó¶ùÍ¯ÃÇ×ÅÏë£¬ÔÚµçÊÓ»úÀï×öÐ©Ð¡Ð¡µÄ¼¼Êõ¸ÄÔì£¬±ÈÈçÌí¼Ó¸öÎ¢ÐÍµçÉÈÖ®Àà£¬²»¾ÍÊ¹ºÜ¶àº¢×Ó¿ÉÒÔ¸ßÕíÎÞÓÇµØÍµ¿´µçÊÓ½ÚÄ¿ÁËÂð£¿
¡¡¡¡µ±È»£¬¿ªÐÄµÄÈÕ×Ó»¹ÊÇÓÐµÄ£¬²¢ÇÒËü×Ü»áÔÚ½ðÁåºÁÎÞÐÄÀí×¼±¸µÄÇé¿öÏÂ³öÏÖ¡£
¡¡¡¡ÓÐÒ»ÌìÏÂÎç£¬ÂèÂèÒÑ¾­ÏÂ°à»ØÀ´ÁË£¬ÕýÔÚÃ¦×ÅÊÕÊ°µ¥Î»Àï¸Õ·¢µÄÄê»õ£¬°ÑËüÃÇ·ÖÃÅ±ðÀà£¬ÓÐµÄÁÀ¹ÒÔÚÑôÌ¨ÉÏ£¬ÓÐµÄÔÝ´æ±ùÏä£¬ÓÐµÄµ±¼´Ë¢Ï´ÏÂ¹ø¡£Ã¿Äê¹ýÄêÖ®Ç°¼ÒÀïµÄ±ùÏä×ÜÊÇ±¬Âú£¬½Ó½ü³¬¸ººÉÔË×ª£¬Ê¹ÂèÂèÏÂ¾öÐÄÒª»»Ò»Ì¨´óÈÝÁ¿µÄ×îÐÂ²úÆ·¡£¿ÉÊÇ´º½ÚÒ»¹ý±ùÏä¾Í¿ªÊ¼¡°Ðº¶Ç¡±£¬ºÜ¿ì½«ËùÓÐµÄ´¢´æÇãÍÂÒ»¿Õ£¬¶øºóÆÄÎª¿ÕÂäµØµÈ´ýÀ´Äê¡£ÕâÊ±ºòÂèÂèµÄ¾öÐÄ¸ú×ÅÑÌÏûÔÆÉ¢£¬ÔÙ²»ÌáÊ²Ã´»»±ùÏäµÄ¾É»°¡£
¡¡¡¡ÄÇÌìÏÂÎçµ¥Î»Àï·ÖµÄÊÇ±ù¶³´øÓã¡£ÔÚËùÓÐµÄÓãÀàÊ³Æ·ÖÐ½ðÁå×î²»Ï²»¶µÄ¾ÍÊÇÕâÖÖÒøÉÁÉÁÏ¸ÌõÌõµÄ¶«Î÷£¬ÓÈÆäÊÇ±ù¶³¹ýµÄ£¬ÓÈÆäÊÇ¹ýÄêÊ±µ¥Î»Àï·Ö·¢µÄ¡£ÒòÎªËüÃÇºÁÎÞÀýÍâµØÒÑ¾­ºÜ²»ÐÂÏÊ£¬µ±ÂèÂè½«Óã¿éÏ´µÓ¸É¾»Í¶½øÓÍ¹øºó£¬Âú·¿¼ä¾Í»áÃÖÂþ³öÄÇÖÖ³ôºæºæµÄº£ÓãÎ¶¡£ºÃÐ¦µÄÊÇÕâÊ±ºòÈç¹ûÏÂÂ¥ÔÚÏï×Ó×ßÒ»È¦£¬Äã»áÎÅµ½¼Ò¼Ò»§»§³ø·¿ÀïÆ®³öÀ´µÄ¶¼ÊÇÕâÖÖ´Ì±ÇµÄÎ¶µÀ¡£
¡¡¡¡ÂèÂè´÷×ÅÎ§È¹£¬Ìá×ÅÒ»Ë«ÊªÁÜÁÜµÄ¡¢Õ´ÂúÁËÒøÉ«ÓÍÎÛµÄÊÖ£¬´óÉùº°½ðÁå£º¡°¿ìÀ´°ïÎÒµ¹µãÈÈË®£¡¡±
¡¡¡¡½ðÁå·ÅÏÂ×Ô¶¯Ç¦±Ê±¼½ø³ø·¿£¬Äó×Å±Ç×ÓÈ¥ÌáÈÈË®Æ¿¡£»Ü×ÏËµ£º¡°ËãÁË£¬±ð×ö³öÕâ¸±ÁÖ÷ìÓñµÄ½¿Ñù¶ùÁË£¬´ý»á¶ùÓã¼åÊìÁË£¬ÄÃ×ôÁÏÒ»Åë£¬Äã±ÈË­¶¼³ÔµÃÀ´¾¢¡£¡±
¡¡¡¡½ðÁå¾ÍÓÐÐ©²»ºÃÒâË¼£¬°ÑÎæ×Å±Ç×ÓµÄÊÖ·ÅÏÂÀ´¡£
¡¡¡¡½ðÁå´ò¿ªÈÈË®Æ¿¸Ç£¬ÍùÏ´ÓãµÄÅè×ÓÀïµ¹Ë®¡£»Ü×Ï´ó½ÐÒ»Éù£º¡°±ð½½ÔÚÓãÉíÉÏ£¡¡±¿ÉÊÇÒÑ¾­ÍíÁË£¬¹ö·ÐµÄÈÈË®ÒÑ¾­½«Ò»²¿·Ö¶³ÓãÌÌµÃÆ¤¿ªÈâÕÀ¡£
¡¡¡¡ÂèÂèßëß¶Ëµ£º¡°ÕæÊÇÒ»µãÊÂÇé¶¼²»»á×ö¡£´ÓÇ°ÎÒÏñÄãÕâÃ´´óµÄÊ±ºò¡­¡­¡±
¡¡¡¡½ÓÏÂÈ¥ÂèÂè¾Í¸Ã½²ËýÐ¡Ê±ºò»á×öÊ²Ã´Ê²Ã´ÊÂÇé£¬ÐÄÓÐ¶àÁé£¬ÊÖÓÐ¶àÇÉ¡£½ðÁå²»ÒªÌý¡£ÎÊÌâ²»ÔÚ½ðÁåÐÄ²»ÁéÊÖ²»ÇÉ£¬ÔÚÓÚËýÃ»ÓÐ»ú»áÈ¥³¢ÊÔ×öÄÇÐ©Å®º¢×ÓÏ²»¶×öµÄÊÂ¡£½ðÁåÃ¿´ÎÖ÷¶¯Ìá³öÒª°ïÂèÂè·Öµ£¼ÒÎñÊ±£¬ÂèÂè»Ø´ðËýµÄ¶¼ÊÇÒ»¾ä»°£º¡°ÕâÐ©ÊÂÄã±ð¹Ü£¬ÄãµÄÈÎÎñÊÇÑ§Ï°£¬°Ñ³É¼¨¸ãÉÏÈ¥¾ÍÐÐ¡£¡±½ðÁåÖ»ºÃâóâóµØ»Øµ½Êé×ÀÅÔ¡£
¡¡¡¡´Ë¿Ì£¬ÂèÂèµÄ»°¸Õ¸Õ¿ªÍ·£¬ÃÅÁåÏìÁË¡£ÕæÊÇ¾ÈÃüµÄÁåÉù£¡½ðÁå·É±¼×ÅÈ¥¿ªÃÅ¡£ÂèÂè¼±Ã¦ÔÚºóÃæº°£º¡°ÏÈ¿´¿´ÊÇË­£¡±ð·ÅÉúÈË½øÀ´£¡¡±
¡¡¡¡ÃÅÒ»¿ª£¬½ðÁåÉµÑÛÁË£ºÃÅÍâÕ¾×ÅµÄ¼È²»ÊÇÊìÈËÒ²²»ÊÇÉúÈË£¬¶øÊÇÒ»ÌõÒø¹âÉÁÉÁ¡¢±ÈËýÈË»¹ÒªÂÔ¸ßµÄ´óÓã£¡ÄÇÓãµÄÉí×Ó±È°Ö°ÖµÄ´óÍÈ»¹´Ö£¬Í·Ïñ¸ö¶·´óµÄÂøÍ·£¬Î²°Í³ÉÉÈÐÎÍÏ¹ÒÔÚµØÉÏ£¬ÂúÉíµÄÁÛÆ¬Ã¿Ò»Æ¬¶¼ÓÐ²è±­¿ÚÄÇÑù´ó£¬Á½Ö»ÈçÓ¤¶ùÈ­Í·°ãµÄÑÛ¾¦½ð»ÆÉ«£¬ÑÛÆ¤ÍâÓÐÒ»È¦Î¢ºì£¬¾§ÁÁµÄÑÛÖé³äÂúÈÈÍûµØ¶¢×¡½ðÁå£¬Ò»¸±ÉîË¼ÊìÂÇµÄÖÇÕßµÄÄ£Ñù¡£
¡¡¡¡ÂèÂèÔÚ³ø·¿ÀïÎÊ£º¡°ÊÇË­Ñ½£¿Ë­À´ÁË£¿¡±
¡¡¡¡½ðÁåÕÅÁËÕÅ×ì£¬Ëý²»ÖªµÀ»Ø´ðÊ²Ã´²ÅºÃ£¬×Ü²»ÄÜËµÒ»Éù£º¡°ÊÇ´óÓãÀ´ÁË¡£¡±
¡¡¡¡ÂèÂèµÈ²»µ½½ðÁåµÄ´ð»°£¬Ë¦×ÅÊªÁÜÁÜµÄÊÖ´Ó³ø·¿Àï³öÀ´ÁË¡£¾ÝËµ¹ýÄêÇ°µÄÕâ¶ÎÊ±¼äÉç»áÉÏÁ÷´Ü·¸ºÜ¶à£¬ÈëÊÒ´ò½ÙµÄ°¸¼þÆµÆµ·¢Éú£¬´ËÊ±¼ÒÀïÖ»ÓÐËý¸ú½ðÁå£¬Ò»ÇÐ²»ÄÜ²»¶à¼ÓÐ¡ÐÄ¡£
¡¡¡¡ÂèÂèÒ»¿´¶ÂÔÚÃÅ¿ÚµÄ´óÓã£¬¸ú×ÅÒ²ÉµÁËÑÛ¡£ËýÅ¤¹ýÍ·£¬½á½á°Í°ÍµØÎÊ½ðÁå£º¡°Õâ¸ö¡­¡­Õâ¸ö¡­¡­½ñÌìÊÇ¼¸ºÅ£¿¡±
¡¡¡¡ËýÆäÊµÏëÎÊµÄÊÇ£º½ñÌìÊÇ²»ÊÇ¡°ÓÞÈË½Ú¡±£¿ÔõÃ´»áÓÐÈË¿ªÕâÖÖÍæÐ¦£¿
¡¡¡¡ÕâÊ±ºò´óÓãÉíºó·¢³öÎÍÉùÎÍÆøµÄÉùÒô£º¡°ÇëÎÊÕâÊÇ²»ÊÇ½ðÀÏÊ¦µÄ¼Ò£¿¡±
¡¡¡¡»Ü×Ï»ÅÃ¦»Ø´ð£º¡°ÊÇÊÇ¡£¡±
¡¡¡¡ÄÇÉùÒôËµ£º¡°°¥Ó´£¬¿ÉËãÊÇÃ»ÕÒ´í¡£¡±
¡¡¡¡½Ó×ÅÓãÉíÍùÅÔ±ßÒ»ÉÁ£¬Â¶³öºóÃæÁ½¸öÂúÉíÃ°×Åº¹ÆøµÄÐ¡»ï×Ó¡£ËûÃÇÈÈµÃÃÞ°À¶¼³¨¿ªÁË£¬¶îÇ°µÄÍ··¢ÊªäõäõµØÕ³³ÉÒ»ÍÅ¡£ÄÇÌõ±È½ðÁå»¹¸ßµÄ´óÓã£¬Ô­À´¾ÍÊÇËûÃÇÓÃÒ»¸ù¸ì²²´ÖµÄÄ¾¹÷Ì§ÔÚ¼çÉÏµÄ¡£´ó¸ÅÊÇÀÛ²ÒÁËµÄÔµ¹Ê£¬´Ë¿Ì²»µÈ»Ü×Ï·¢»°£¬Á½¸öÈË¾ÍÆÈ²»¼°´ýµØÌ§×Å´óÓãÍùÃÅÀï×ß£¬¾¶Ö±³å½ø³ø·¿£¬¿´¿´ÏÁÐ¡µÄ¿Õ¼äÎÞ·¨½«¼çÉÏµÄÅÓÈ»´óÎï°²ÖÃÏÂÀ´£¬ÓÖ×ªÉí±¼ÏòÒ»ÅÔµÄÎÀÉú¼ä£¬µ±»úÁ¢¶ÏµØÐ¶ÁËµ£×Ó£¬°ÑÄÇÓã·Å½øÔ¡¸×ÖÐ¡£Ô¡¸×Ò²»¹²»¹»´ó£¬ÓãÖ»ÄÜÃãÎªÆäÄÑµØÇüÉíÆäÖÐ£¬Í·ºÍÎ²°Í¶¼ÇÌÔÚ°ë¿ÕÀï¡£ 
¡¡¡¡»Ü×Ï¾ª»ÅÊ§´ëµØÏÈ¸ú×ÅËûÃÇ½øÁË³ø·¿£¬¶øºóÓÖ¸úËûÃÇ½øÎÀÉú¼ä£¬¼ÌÐøÓÃ½á½á°Í°ÍµÄÉùÒôÎÊµÀ£º¡°Õâ¸ö¡­¡­Õâ¸ö¡­¡­ÄãÃÇ¡­¡­ÎÒÃÇ¡­¡­¡±
¡¡¡¡Ò»¸ö´©×ÏºìÃ«ÒÂµÄÐ¡»ï×Ó°Ñ¶îÇ°º¹ÊªµÄÍ··¢ÞÛÒ»ÞÛ£¬Ð¦ÎûÎûµØËµ£º¡°ÕâÓãÊÇËÍ¸ø½ðÀÏÊ¦¹ýÄê³ÔµÄ¡£¡±
¡¡¡¡»Ü×ÏÈÔÈ»ÒÉ»ó²»½â£º¡°¿ÉÎÒ²»ÈÏÊ¶ÄãÃÇ¡­¡­¡±
¡¡¡¡×ÏºìÃ«ÒÂµÄÐ¡»ï×Ó´ð£º¡°Ã»¹ØÏµ£¬½ðÀÏÊ¦ÈÏÊ¶£¬Äã¸úËûÒ»Ëµ¾ÍÖªµÀÁË¡£¡±
¡¡¡¡»Ü×Ï»¹²»·ÅÐÄ£º¡°ÔõÃ´¿ÉÒÔÄØ£¿ÕâÃ´´óµÄÓã£¬ÂòËüµÃºÃ¼¸°Ù¿éÇ®¡­¡­¡±
¡¡¡¡Ð¡»ï×ÓÐ¦ÆðÀ´£º¡°ÏçÏÂÈË£¬ÂòÊ²Ã´£¿ÏçÀïË®¿â´òµÄ¡£½ðÀÏÊ¦È¥Äê´øÑÐ¾¿Éúµ½ÎÒÃÇÏçÀïÊµÏ°£¬°ïÎÒÃÇÏç°ìÆóÒµ½â¾öÁË´óÄÑÌâ£¬ËÍÌõÓã¸øËû³Ô³Ô»¹²»¸Ã£¿¡±
¡¡¡¡»Ü×ÏÌýÕâÒ»Ëµ£¬²ÅËã³¹µ×µØ·ÅÁËÐÄ£¬»ÅÃ¦ÔÚÎ§È¹ÉÏ²Á¸É¾»ÊÖ£¬ÕÅÂÞ×ÅÅÝ²è£¬ÓÖ½Ð½ðÁåÈ¥ÄÃÎª¹ýÄê×¼±¸µÄ¹Ï×ÓÌÇ¹û¡£Á½¸öÐ¡»ï×ÓÈ´ËÀ»î²»¿Ï×ø£¬ËµÓÐ³µÔÚÂ¥ÏÂµÈ×Å£¬µ±Ìì»¹µÃ¸Ï»ØÏçÀïÈ¥ÄØ£¬¿¸ÉÏÌ§ÓãµÄ´ÖÄ¾¹÷¾Í×ßÁË¡£
¡¡¡¡ËÍÓãÈË¸Õ³öÃÅ£¬½ðÁåÔÚ·¿¼äÓÃ¾¢±ÄÆðÀ´£¬´óÉù»¶ºôµÀ£º¡°°Ö°ÖÍòËê£¡ÕâÃ´´óµÄÓã°¡£¡ÊÇÒ»ÌõÁË²»ÆðµÄÓãÍõ°¡£¡¡±ËýÅÜµ½ÎÀÉú¼äÀï£¬ÓÃÊÖÅÄ´ò×Å½áÊµµÄÓãÉí×Ó£¬ÓÖÉì³öÒ»¸ùÊÖÖ¸Çá´¥ÓãµÄÑÛ¾¦£¬»¹ÊÔ×Å°ÑÕû¸öÈ­Í·Èû½øÓã×ìÀï£¬ÐË·ÜµÃÊ²Ã´ËÆµÄ¡£ËýÏëÕâÒ»¶¨ÊÇÈ«³ÇÀï¶ÀÒ»ÎÞ¶þµÄ´óÓã£¬°àÉÏÎÞÂÛÊÇÕÅÁéÁé¼Ò»¹ÊÇÓÚÅÖ¶ù¼Ò£¬¾ø¶Ô²»»áÓÐÈËËÍ¸øËûÃÇÕâÃ´´óµÄÓã¡£µÈ¿ªÑ§µÄÊ±ºòËýÒª°ÑÕâÊÂ¸æËßÈ«°àÍ¬Ñ§£¬ËýÖÕÓÚÒ²ÓÐÁËÒ»¼þÖµµÃìÅÒ«µÄÊÂÇéÁË¡£
¡¡¡¡»Ü×Ï¿´×Å½ðÁåµÄ¸ßÐËÑù£¬²»Ê§Ê±»úµØ½ÌÓýËýËµ£º¡°ÕâÏÂ¿´µ½ÁË°É£¿ÖªÊ¶ºÍÎÄ»¯»¹ÊÇÓÐÓÃµÄ£¬µ±¹ÙµÄ¼ÒÀïÓÐÈËËÍÀñ£¬°Ö°ÖÆ¾Ñ§ÎÊÒ»ÑùÄÜÊÜÈË×ð¾´£¬ÊÀ½çÉÏ¡­¡­¡±
¡¡¡¡½ðÁå´ò¶ÏÂèÂèµÄ»°£º¡°Äã×¼±¸°ÑÕâÓãÔõÃ´°ì£¿¡±
¡¡¡¡Õâ¾ä»°ÎÊµÃÊµÔÚ¼°Ê±£¬»Ü×Ï±ÕÉÏ×ì£¬¿ªÊ¼Ë¼Ë÷ÈçºÎ´¦Àí´óÓãµÄÎÊÌâÁË¡£»Ü×Ï¹ÀÃþÕâÓãÓÐÁùÆßÊ®½ïÖØ£¬Èý¿ÚÖ®¼ÒÔÚ´º½ÚÆÚ¼äÊÇÎÞÂÛÈçºÎ³Ô²»ÏÂÈ¥µÄ¡£ÒªÍêÕûµØ·Å½ø±ùÏä£¬³ý·ÇÄÇ±ùÏä´óµÃÏñ±ù¿â¡£ÄÇÃ´Ö»ÓÐÒ»¸ö°ì·¨£º½âÆÊ¡£·Ö¸îÎªÁãËéÓã¿é£¬ÔÙËÍ³öÒ»²¿·Ö¸øÇ×ÅóºÃÓÑ£¬ÓàÏÂµÄ×Ô¼ÒÂýÂýÏû»¯¡£
¡¡¡¡»Ü×Ïµ½³ø·¿ÀïÄÃÀ´Ò»°Ñ×î¿ìµÄ²Ëµ¶£¬Õ¾ÔÚÔ¡¸×±ßÉÏ´òÁ¿ÁË´óÓãºÃ¾Ã£¬¾ö¶¨´ÓÓãµÄ²±¾±´¦ÏÂÊÖ£¬ÏÈ¸îÏÂËüµÄ´óÄÔ´üÀ´¡£
¡¡¡¡½ðÁåÐÄÀïÇìÐÒµØÏë£ººÃÔÚÕâÓãÒÑ¾­ËÀÈ¥¶àÊ±ÁË£¬·ñÔò¸îÍ·µÄÍ´¿àËüÊÜ²»ÁË£¬ËýÒ²ÊÜ²»ÁË¡£ÓãµÄÌÛÍ´ÊÇÔÚÉíÉÏ£¬ËýµÄÌÛÍ´ÊÇÔÚÐÄÀï¡£
¡¡¡¡»Ü×Ï¸îÓãÍ·µÄÊ±ºò²Å·¢ÏÖËý¶Ô×Ô¼ºµÄÁ¦ÆøºÍÓãÁÛµÄ¼áÊµ¶¼¹À¼Æ²»×ã¡£×ãÓÐÍ­Ç®ºñµÄÓãÁÛ¼¸ºõ±ÈÍ­Ç®¸üÓ²£¬·æÀûµÄµ¶ÈÐÔÚÁÛÆ¬ÉÏÇáÆ®Æ®µØ¾Í»¬¹ýÈ¥ÁË£¬×î¶àÖ»ÁôÏÂÒ»µÀÇ³Ç³µÄ°×É«¸îºÛ¡£µ¶ÈÐÎÞ·¨ÉîÈëÓãÉí·ÖºÁ£¬»Ü×Ï°×ÓÃÁË°ëÌì¾¢¡£½ðÁå×Ô¸æ·ÜÓÂËµ£º¡°ÎÒÀ´°É£¡¡±
¡¡¡¡µ±È»Õâ»°ËµÁËµÈÓÚ°×Ëµ£¬½ðÁåÓÖ¸îÓÖ¿³£¬ÅªµÃ±Ç¼âÃ°º¹£¬ÄÇÓã¸ù±¾¾ÍÈôÎÞÆäÊÂ¡£
¡¡¡¡»Ü×ÏËµ£º¡°ËÍÓãµÄÈËÕæ¸Ã¿¼ÂÇµ½ÎÒÃÇÉ±ÓãµÄ¼èÄÑ¡£ÎÒµ¹ÄþÔ¸Òª¼¸ÌõÐ¡Ò»µãµÄ¼Ò»ï¡£¡±
¡¡¡¡½ðÁåºöÈ»Ïëµ½Ò»¸öÖ÷Òâ£¬Ëµ£º¡°±¨ÉÏ²»ÊÇµÇ¹ý¹ã¸æÂð£¿¡®ÓÐÊÂÇë²¦110µç»°£¬Ñ²¾¯Í¬Ö¾ÎªÄúÅÅÓÇ½âÄÑ¡¯¡£ÎÒÃÇ´ò110±¨¾¯µç»°°É¡£¡±
¡¡¡¡»Ü×ÏËµ£º¡°ÇëÑ²¾¯À´°ïÃ¦É±Óã£¿Ì«»ÄÌÆÁË¡£¡±
¡¡¡¡¿É½ðÁåµÄÕâ¾ä»°»¹ÊÇÌáÐÑÁË»Ü×Ï£¬ËýÏëÆð½ðÁåÄÌÄÌÓÐÒ»°Ñ×¨ÃÅÓÃÀ´¶çÅÅ¹ÇµÄ¸«×Ó£¬Á¬Ã¦Ï´ÁËÊÖÈ¥´òµç»°ÏòÄÌÄÌÇóÔ®¡£ºÃÔÚÁ½¼Ò¾àÀëºÜ½ü£¬·ÅÏÂµç»°²»µ½10·ÖÖÓ£¬ÄÌÄÌÒÑ¾­ÎÕ×Å¸«×ÓÆø´­ÓõÓõ¸Ïµ½¡£
¡¡¡¡ÄÌÄÌËµ£º¡°ÕæÊÇºÃÐ¦£¬Ò»Â·¶¼ÓÐÈËÎÊÎÒÄÃ¸«Í·¸ÉÂð£¬ÒÔÎªÎÒ¼ÒÀ´ÁË´ò¼Ò½ÙÉáµÄÇ¿µÁÄØ¡£¡±
¡¡¡¡ÄÌÄÌÄê¼Í´óÁË£¬Á¦ÆøÈ´²»Ð¡£¬ÓÖ±È»Ü×ÏÓÐ¾­Ñé£¬ÔÙ¼ÓÓÐÀû¸«¿ìµ¶×öÎäÆ÷£¬ÊÂÇéÂíÉÏ±äµÃÈÝÒ×ÁËÐí¶à¡£ËýÏÈÓÃµç¹¤Æð×Ó½«²è±­¿Ú´óÐ¡µÄÓãÁÛÒ»Æ¬Æ¬Æð³öÀ´£¬È»ºó¾Ù¸«ÃÍ¿³½øÓã¼¹£¬ÔÚÅöµ½¼¹¹ÇÊ±ÇÉÃîµØÓØ»Øµ½¹Ø½Ú´¦£¬ÖÕÓÚ½«Ò»¸öË¶´óµÄÓãÄÔ´ü¿³É±ÏÂÀ´¡£
¡¡¡¡ÓãÄÔ´ü¸úÓãÉíâ§È»·ÖÀë£¬Õ³³íµÄÓãÑª±ãÐÚÓ¿¶ø³ö¡£Ò»¹ÉÅ¨Å¨µÄÑªÐÈÎ¶ËæÖ®³å³öÀ´£¬°Ñ½ðÁåÑ¬µÃ´òÁËÒ»¸öÅçÌç¡£Ëý¿´¼ûËæ×ÅÑªÒº»ºÂýÓ¿³öÇÐ¿ÚµÄ½ð»ÆµÄÓã×Ó¡¢Ñ©°×µÄÓãÓÍ¡¢»¨»¨ÂÌÂÌµÄÓã¶Ç³¦ºÍÏÊºìµÄÐÄ¸Î£¬¾õµÃ¿Ö²À£¬ÓÖ¸Ð¾õÍ·»è¶ñÐÄ£¬×ªÉíÌÓ³öÎÀÉú¼äÈ¥¡£×øÔÚÍâÃæÓÖÏë£¬²»ÄÜ²»¿´£¬²»¿´Ì«¿ÉÏ§ÁË¡£Ëý¾ÍÕ¾ÔÚÎÀÉú¼äÃÅ¿Ú£¬Îæ×¡±Ç×Ó£¬Ö»ÓÃ×ì°ÍºôÎü£¬ÑÛ¾¦ÃÐÆðÀ´£¬´ÓÑÛ·ìÀï¿úÊÓÕû¸ö¹ý³Ì¡£
¡¡¡¡»Ü×ÏºÍ½ðÁåÄÌÄÌÆëÐÄºÏÁ¦£¬ÓÖ¿³ÓÖ¶ç£¬ÖÕÓÚ½«Ò»Ìõ´óÓã·Ö½â³É¿é¡£Ç½±ÚÉÏ¡¢³éË®ÂíÍ°ÉÏ£¬µ½´¦¶¼ÊÇÅç½¦ÉÏÈ¥µÄÕ³³íµÄÓãÑª¡£ÄÌÄÌºÍ»Ü×ÏÁ½¸öÈËÕÅ×ÅËÄÖ»ÏÊºìÏÊºìµÄÑªÊÖ£¬Ò»Ê±¾¹ÀÛµÃÎÞÁ¦Å¤¿ªË®ÁúÍ·³åÏ´¡£ÄÌÄÌÒ»Æ¨¹ÉÌ±×øÔÚÂíÍ°¸ÇÉÏ£¬ÉùÃ÷ËýµÃÐªÒ»Ðª²ÅÄÜ´òÉ¨¡°Õ½³¡¡±¡£»Ü×ÏÃæÓÐÄÑÉ«µØËµ£º¡°ÄÇÄãÏÈ³öÈ¥£¬ÎÒÀ´ÊÕÊ°¡£Òª²»È»´³½ø¸öÈËÀ´£¬»¹ÒÔÎªÎÒÃÇ¼ÒÀï³öÁËÈËÃüÄØ¡£¡±
¡¡¡¡ÄÌÄÌ¾Í³öÈ¥µ½³ø·¿ÀïÏ´ÁËÊÖ£¬×øÏÂÀ´´­Æø¡£»Ü×ÏÒ»¸öÈËÔÚÎÀÉú¼äÃ¦Âµ£¬ÏÈÓÃË®³åµØ£¬ÓÖÓÃÍÏ°ÑÍÏ£¬ÐáÐá»¹ÊÇÑªÐÈÎ¶³åÌì£¬¸É´à¶ÒÒ»ÅèÏ´µÓ¾»£¬¶×ÏÂÉí½«Ã¿Ò»Ìõ´É×©µÄ·ìÏ¶¶¼Ä¨ÁËÒ»±é¡£ÍêÊÂºóÌ½Í·ÔÙ¿´Ô¡¸×Àï£¬Óã¿éºáÆßÊú°Ë¶ÑÁËÒ»¸×£¬°×ÉúÉúµÄÓãÈâ´ÓÃ¿Ò»¸öÇÐ¿Ú¹Ä³öÀ´£¬¼Ð×ÅÏ¸Ï¸µÄÏÊºìµÄÑªË¿£¬¿´×Å¾Í¾õµÃ¶Ç×ÓºÜ±¥£¬Ã»ÓÐÖóËüÀ´³ÔµÄÓûÍû¡£
¡¡¡¡»Ü×Ï²»ÎÞÓÇ³îµØËµ£º¡°ÔõÃ´°ìÄØ£¿ÕâÐ©Óã¿é£¿¡±
¡¡¡¡ÄÌÄÌµ¹ºÜ¸É´à£º¡°ËÍ£¡Â¥ÀïµÄÁÚ¾ÓÃ¿¼ÒËÍÒ»¿é£¬ÔÙ´òµç»°º°½ðÁåËý¹Ã¹ÃÀ´ÄÃ¡£Ê£ÏÂµÄÄãÃÇÈû±ùÏä£¬Èû²»ÏÂµÄÎÒ´ø»Ø¼ÒëçÆðÀ´¡£¡±
¡¡¡¡ÄÌÄÌ»îÏñ¸ö´ó½«¾ü£¬Ö¸»ÓÆðÀ´ÆÄÓÐµãÀ×À÷·çÐÐµÄ¾üÊÂ¼ÒÆøÅÉ¡£
¡¡¡¡½ðÁåÕâÊ±ºò¿ªÊ¼»îÔ¾ÁË£¬Ö÷¶¯ÉêÇëµ£¸º¸øÁÚ¾ÓÃÇËÍÓãµÄÈÎÎñ¡£µ±È»ËýÆÚÅÎµÄÆäÊµÊÇÁÚ¾ÓµÄÒ»Éù¾ªÑÈ»òÕßÔÞÌ¾¡£Ëý°¤¼Ò°¤»§Ð¦ÃÐÃÐ½âÊÍ£º¡°ÕâÊÇÎÒ°Ö°ÖµÄ´óÓã¡£¡±
¡¡¡¡µ±ÌìÍíÉÏ½ðÁå×öÁË¸öÃÎ£¬ÃÎµ½Ò»Ìõ¾Þ´óµÄ¾¨ÓãÑ¹ÔÚËýµÄÉíÉÏ£¬ÉíÌå±ùÁ¹±ùÁ¹µÄ£¬×ì°ÍÀïµÄÎ¶µÀÐÈ³ôÐÈ³ôµÄ£¬Ñ¹µÃËý²»ÄÜÕõÔú£¬ÎÞ·¨ºôÎü¡£Ëý¾ª¿ÖµØºôº°ÂèÂè£¬ÓÖ¾õµÃºíÁüÒ²±»Ñ¹×¡ÁË£¬Ê²Ã´ÉùÒôÒ²º°²»³öÀ´ÁË¡£Ëý¼±µÃÒ»Éíº¹£¬ÐÑÁË£¬Ô­À´ÊÇ¸öÃÎ£¬ÊÇËýË¯¾õÊ±ÎÞÒâ¼ä°ÑÊÖ·ÅÔÚÁËÐØ¿ÚÉÏ¡£
¡¡¡¡ÕûÕûÒ»¸ö´º½Ú£¬»¹ÓÐ´º½Ú¹ýºóµÄÕû¸ö´ºÌì£¬½ðÁåµÄ¼ÒÀï×ÜÊÇÃÖÂþ×ÅÉÕÓãµÄÏãÎ¶¡£ºìÉÕ£¬Ñ¬Õ¨£¬¶çËéÁË×öÓãÍèÓã±ý£¬ÌÇ´×Óã£¬¶¹°êÓã£¬Ëá²ËÓã£¬ÓãÌÀ»ð¹ø¡­¡­³ÔµÃ½ðÁå¿´¼ûÓã¾Í¶ñÐÄ¡£´ËºóÖ±µ½½ðÁå±ÏÒµ¿¼ÊÔ£¬»Ü×ÏÔÙÃ»ÓÐÍù¼ÒÀïÂò¹ý±ðµÄÊ²Ã´Óã£¬ÓÃËýµÄ»°Ëµ£º¡°¼òÖ±³ÔÅÂÁË¡£¡±
¡¡¡¡ËùÒÔ£¬½ðÁå×Ü½á³öÒ»¸öÉî¿ÌµÄµÀÀí£ºÎïÖÊ¹ýÓÚ·á¸»ÁËÒ²²»ÊÇºÃÊÂ£¬¶ÔÎ´À´ÓÀÔ¶±§ÓÐÆÚÍû²ÅÊÇ×îÃÀºÃµÄÏÖÊµ¡£
