# Supplementary material for: Exploring translator’s style in children’s literature: A case study of Nicky Harman’s English translations of Huang Beijia’s two works
Source: PLoS One. 2026 Jun 2;21(6):e0350245. doi: 10.1371/journal.pone.0350245 (PMC13229296; doi:10.1371/journal.pone.0350245)
Supplement: S7 File — (ZIP) [file pone.0350245.s010.zip › data/original data/Wo Yao Zuo Hao Hai Zi (Chinese text)/Chapter 16 第十六章.txt]

Ê®Áù¡¡ÕæµÄ»ñ½±ÁË
¡¡¡¡º®¼Ù½áÊø£¬µÚÒ»Ììµ½Ñ§Ð£±¨µ½£¬½ðÁå¾ÍÈÌ²»×¡°Ñ´óÓãµÄÊÂÇéËµ¸øËýµÄºÃÅóÓÑÑîÐ¡ÀöÌý¡£
¡¡¡¡ÑîÐ¡ÀöÕ£°Í×ÅÁ½Ö»Ï¸³¤µÄÑÛ¾¦£¬Í»È»ÎÊËýÒ»¾ä£º¡°Äã°Ö°Ö²»ÊÇµ±ÀÏÊ¦µÄÂð£¿¡±
¡¡¡¡½ðÁå²»ÖªµÀÊÇÊ²Ã´ÒâË¼£¬Ã£È»µØËµ£º¡°ÊÇ°¡¡£¡±
¡¡¡¡ÑîÐ¡ÀöÂíÉÏµÃ³ö½áÂÛ£º¡°ÄãÕâÊÇ´µÅ£¡£¡±
¡¡¡¡½ðÁåÉúÆøÁË£¬³å×ÅºÃÅóÓÑ´óÉùËµ£º¡°Äã²Å´µÅ££¡¡±
¡¡¡¡ÑîÐ¡Àö½âÊÍ£º¡°Èç¹ûµ±ÀÏÊ¦£¬ÄÇ¾Í²»¿ÉÄÜÓÐÈËËÍÄÇÃ´´óµÄÓã¸øÄã°Ö°Ö¡£ÎÒ¼Ò¶ÔÃÅÓÐ¸öÈËµ±¾Ö³¤£¬Ëû¼Ò¹ýÄêÊÕÁËºÃ¶àÓã£¬¶¼¹ÒÔÚÑôÌ¨ÉÏÁÀ×Å£¬×î´óµÄÒ»Ìõ²ÅÕâÃ´´ó¡£¡±ËýÓÃÊÖ±È»®ÁËÒ»¸ö³¤¶È¡£
¡¡¡¡½ðÁå·ßÅ­µØºß×Å±Ç×Ó£¬ÐÄÀï¾õµÃÑîÐ¡ÀöÌ«Ë×ÆøÁË£¬ÑÛ¾¦ÀïÖ»ÓÐµ±¹ÙµÄ£¬²»ÖªµÀÖªÊ¶Ò²ÄÜ²úÉú²Æ¸»¡£ËýÏëÕâÑ§ÆÚ¸Ã¿¼ÂÇÊÇ²»ÊÇ¼ÌÐø¸úÑîÐ¡Àö×öºÃÅóÓÑ¡£
¡¡¡¡½ðÁåÓÖ¸úÁíÍâµÄ¼¸¸öÍ¬Ñ§ËµÁËÕâÊÂ¡£µ±È»¶¼Ã»ÈËÏàÐÅ£¬¶¼Ëµ½ðÁå´µÅ£¡£ÉÐº£¾ÓÈ»Ëµ£º¡°ÄãÊÇ°ÑÓãµÄ³¤¶È³ËÒÔ2ÁË°É£¿¡±
¡¡¡¡½ðÁåÆøµÃ·¢»è¡£Ëý±³×ÅÂúÂúÒ»Êé°üÐÂ·¢µÄÊé±¾¹­ÑüÇú±³Íù¼ÒÀï×ß£¬Ò»Â·ÉÏ¶¼Ò§ÑÀÇÐ³Ý£¬ºÞËýµÄÍ¬Ñ§Ì«¡°ÊÆÀûÑÛ¡±£¬²»°ÑËýµ±ÀÏÊ¦µÄ°Ö°Ö·ÅÔÚÑÛÀï¡£
¡¡¡¡ÂèÂèÔÚ½ðÁå±¨µ½µÄÕâÌìÕÕÀýÇëÁË°ëÌì¼Ù£¬ÔÚ¼ÒÀï°Ñ¾É¹ÒÀú²Ã³ÉÒ»¿éÒ»¿éµÄ£¬µÈ×Å½ðÁå·¢ÐÂÊé±¾»ØÀ´ºó°üÊé¡£ÊéºÜ¶à£¬±¾×ÓÒ²¶à£¬ËùÒÔÕâÊÇÒ»ÏîÏàµ±¾Þ´óµÄ¹¤³Ì£¬Ã¿´Î»Ü×Ï¶¼ÒªÀÛµÃÍ·»èÑÛ»¨¡¢¸ì²²·¢³Á¡£
¡¡¡¡½ðÁåÒ»µ½¼Ò£¬»Ü×Ï¾Í°ïËý°Ñ³ÁÖØµÄÊé°ü´Ó±³ÉÏÐ¶ÏÂÀ´£¬Ò»±ßËµ£º¡°²»µÃÁË£¬·¢ÕâÃ´¶àÊé±¾£¡¡±
¡¡¡¡½ðÁåËµ£º¡°Õâ¾Í¶àÀ²£¿»¹ÓÐÒ»°ëÃ»·¢ÏÂÀ´ÄØ£¡¡±
¡¡¡¡»Ü×Ï¿ªÊ¼µãÊý¡£¼ÆÓÐ½Ì¿ÆÊé12±¾£¬²Î¿¼Êé3±¾£¬¿ÎÍâÁ·Ï°²á3±¾£¬¸¨ÖúÏ°Ìâ²á2±¾£¬ÊúµÑÀÖÆ×1±¾£¬ÃÀÊõ»­²á1±¾£¬´ó×ÖÁ·Ï°±¾1±¾£¬¸Ö±Ê×ÖÌû1±¾£¬Í¸Ã÷ÁÙÄ¡Ö½Èô¸É£¬ÓïÎÄ±¾5±¾£¬ÊýÑ§±¾5±¾£¬Ó¢Óï±¾2±¾¡£»Ü×ÏÐÄÀïÏë£¬ÕâÒ»ÏÂÎç¼ÓÒ»ÍíÉÏÎ´±ØÄÜ¹»°üÍ×ËùÓÐµÄÊéÆ¤¡£ÈôÊÇÃ÷ÌìÔÙÓÐÕâÃ´¶à·¢ÏÂÀ´£¬¼ÒÀïµÄ¹ÒÀúÖ½¸Ã²»¹»ÁË£¬»¹µÃµ½µ¥Î»ÏòÍ¬ÊÂÃÇÔÈÒ»Ð©»ØÀ´¡£
¡¡¡¡½ðÁå×øÔÚÅÔ±ß¿´ÂèÂè°üÊé£¬µÝ×Å¼ôµ¶½º´øÊ²Ã´µÄ¡£»Ü×Ï¶ÔËýËµ£º¡°±ðÏÐ×Å£¬°ïÂèÂè×öµãÊÂ£¬µ½±ùÏäÀïÄÃÒ»¿éÓã³öÀ´½â¶³¡£¡±
¡¡¡¡²»ÌáÓãµÄÊÂ»¹À­µ¹£¬Ò»Ìáµ½Óã£¬½ðÁåµÄÅ­ÆøÉÏÀ´ÁË¡£ËýÂñÔ¹ÂèÂèËµ£º¡°ÓãÃ»ÆÊ¿ªÖ®Ç°£¬ÄãÎªÊ²Ã´²»¸ø´óÓãÅÄÕÅÕÕÆ¬ÄØ£¿¡±
¡¡¡¡»Ü×ÏàÞµÄÒ»Éù£¬Ëµ£º¡°ÕæÊÇµÄ£¬ÎÒÔõÃ´ÍüÁËÕâÊÂ£¡ÒªÊÇÅÄÕÅÕÕÆ¬Áô×÷¼ÍÄî¶àºÃ¡£¡±
¡¡¡¡½ðÁåËµ£º¡°Í¬Ñ§ÃÇÃ»ÈËÏàÐÅÎÒ°Ö°ÖÓÐÄÇÃ´´óµÄÓã¡£¡±
¡¡¡¡»Ü×Ï¾ÀÕýËýµÄ»°Ëµ£º¡°²»ÊÇÄã°Ö°ÖµÄÓã£¬ÊÇÈË¼ÒËÍ¸øÄã°Ö°ÖµÄÓã¡£¡±
¡¡¡¡½ðÁå´óÉùËµ£º¡°ÕâÓÐÊ²Ã´¹ØÏµ£¿ËÍ¸øÁË°Ö°Ö£¬¾ÍÊÇ°Ö°ÖµÄ¶«Î÷£¡¡±
¡¡¡¡»Ü×ÏÆæ¹ÖµØÍû×Å½ðÁå£¬²»ÖªµÀËý½ñÌìÓÖÊÇÔõÃ´ÁË£¬ÔÚÓãµÄÎÊÌâÉÏÌ¬¶ÈÈç´ËÇ¿ÁÒ¡£Õâº¢×ÓÕæÊÇÔ½´óÔ½ÓÐÏë·¨¡£
¡¡¡¡¿ªÑ§ºóµÄµÚÒ»´Î×÷ÎÄ¿Î£¬ÐÏÀÏÊ¦³öÁËÕâÑùÒ»¸öÌâÄ¿£º¡¶ÎÒµÄ¡Á¡Á¡·¡£ÐÏÀÏÊ¦Ëµ£¬Õâ½Ð¡°°ë×ÔÓÉÃüÌâ¡±×÷ÎÄ£¬ÔÚÒ»¶¨µÄ·¶Î§ÄÚ¿ÉÒÔ×ÔÓÉÑ¡Ôñ×÷ÎÄÄÚÈÝ¡£
¡¡¡¡½ðÁåÐÄÀï±ï×ÅÆø£¬ÂíÉÏÌá±ÊÐ´ÏÂ¼¸¸ö×Ö£ºÎÒµÄ°Ö°Ö¡£ËýÂñ×ÅÍ·Ð´µÃ·É¿ì£¬ÉÐº£Ïë¿´¿´ËýÐ´Ð©Ê²Ã´ÄÚÈÝ£¬ËýÁ¢¿ÌÓÃÊÖÎæ×¡ÁË£¬²»¿ÍÆøµØËµ£º¡°È¥È¥£¡ÓÐ±¾ÊÂÄã×Ô¼ºÏë£¬±ðÎÊÎÒÐ´Ê²Ã´£¡¡±
¡¡¡¡´òÏÂ¿ÎÁåµÄÊ±ºò½ðÁå»¹Ã»ÓÐÐ´Íê£¬ÀÏÊ¦ÔÊÐíÃ»Ð´ÍêµÄÈË´ø»Ø¼Ò¼ÌÐøÐ´£¬Òò´Ë»Ü×ÏÓÐ»ú»á¿´µ½ÁË½ðÁåÐ´µÄÕâÆª×÷ÎÄ£º
¡¡¡¡ÎÒµÄ°Ö°Ö
¡¡¡¡ÎÒµÄÂèÂèÊÇ¸ö±à¼­£¬Ëý³çÉÐÖªÊ¶£¬ÐßÓÚÌ¸Ç®£¬¶ÔÄÇÐ©Ñü²øÍò¹áµÄ¡°¿îÒ¯¡±ÃÇ×ÜÊÇ±§×ÅÆ«¼û¡£Æ«Æ«ÎÒµÄ°Ö°ÖÔÚÉîÛÚ¡°ÏÂº£¡±¼¸Äêºó£¬Ò²³ÉÁËÒ»¸öÁîÂèÂè±ðÅ¤µÄ¡°¿îÒ¯¡±¡£ÇÆËûÒ»ÉíÃûÅÆ£¬Ñü¼ä¹Ò×Å¡°BP¡±»ú£¬ÊÖÖÐÄÃ×Å¡°´ó¸ç´ó¡±£¬´÷×ÅÒ»¸±½ðË¿ÑÛ¾µ£¬ÕæÊÇÍþ·çÊ®×ã¡£¹Ö²»µÃ¿ª¡°µÄÊ¿¡±µÄË¾»ú×óÒ»Éù¡°ÀÏ°å¡±¡¢ÓÒÒ»Éù¡°ÀÏ°å¡±µÄÏ×ÒóÇÚ¡£½ñÄê´º½Ú£¬Ëû´ÓÉîÛÚ»ØÀ´£¬´Ó»ú³¡×ø¡°µÄÊ¿¡±µ½¼ÒÃÅ¿ÚÖ»Òª20Ôª£¬°Ö°ÖË¦¹ýÒ»ÕÅ50ÔªµÄÆ±×Ó£¬½ÐË¾»ú²»ÒªÕÒÁË¡£ÎÒ´ó½ÐÆðÀ´£º¡°ÍÛ£¡Äã¿ÉÕæÀ«Æø£¡¡±°Ö°Ö½âÊÍËµ£º¡°´óÑ©ÌìµÄ£¬ÓÖÊÇÄêÈýÊ®£¬ÈË¼Ò³öÀ´¿ª³µ¶à²»ÈÝÒ×¡£¡±ºß£¡ÇÆËû£¬ÔõÃ´Ëµ¶¼ÓÐÀí£¡ÂèÂèÊýÂäËû£º¡°±äÁË¿îÒ¯£¬ÂúÑÛ¶¼ÊÇÇ®£¡¡±ÄÌÄÌÒ²µ£ÐÄµØËµ£º¡°Ç®¶àÁË£¬ÈË¾ÍÈÝÒ×±ä¡­¡­¡±ÎÒËµ£º¡°°Ö°ÖÒªÊÇÔÙ×¬Ç®£¬ÒøÐÐÀï¾ÍÒª´æ²»ÏÂÁË£¬ÄÇÊ±ºòÔõÃ´°ì£¿ÎªÊ²Ã´²»°ÑÇ®ÄÃ³öÀ´×öºÃÊÂ£¿¡± 
¡¡¡¡¿ÉÊÇ²»¾Ã·¢ÉúµÄÒ»¼þÊÂ£¬´ó´ó¸Ä±äÁËÎÒ¶Ô°Ö°ÖµÄ¿´·¨¡£ 
¡¡¡¡ÆðÒòÊÇÂèÂèµÄµ¥Î»Òª¼¯×Ê¸Ç·¿×Ó£¬ÂèÂèÏëÂòÒ»Ì×´óµãµÄ¡¢Â¥²ãºÃµãµÄ¹«Ô¢·¿£¬½Ð°Ö°Ö»ãÇ®¹ýÀ´¡£°Ö°Ö×ÜÊÇÍÏÑÓ²»°ì¡£ÂèÂèºÜÉúÆø£¬ÔÚµç»°Àï°Ñ°Ö°ÖÂîÁËÒ»¶Ù£¬°Ö°ÖÒ²²»ÉúÆø¡£ 
¡¡¡¡º®¼ÙµÄÒ»Ìì£¬ÎÒÕýÔÚ¼ÒÀï×ö×÷Òµ£¬ÃÍÈ»Ìý¼ûÓÐÃÅÁåÉù¡£ÎÒ·ÅÏÂ¸Ö±ÊÈ¥¿ªÃÅ¡£ÃÅÒ»¿ª£¬ÎÒ¾ª´ôÁË£ºÃÅ¿Ú¡°Õ¾¡±×ÅÒ»ÌõÒøÉ«µÄ´óÓã¶ù¡£ÔÚÑô¹âºÍÑ©¹âµÄ³ÄÍÐÏÂ£¬Ã¿Ò»Æ¬Í­Ç®´óµÄÓãÁÛ¶¼ÉÁ×Å²ÓÀÃµÄÑô¹â£¬·Â·ðÉÏµÛÒÑ´ÍÓèËüÃÇÉúÃü¡£Ò»¸öÄ°ÉúµÄÉùÒô´ÓÅÓ´óµÄÓãÉíºó´«À´£º¡°´òÌýÒ»ÏÂ£¬Õâ¶ùÊÇ²»ÊÇ½ðÏÈÉúµÄ¼Ò£¿¡± 
¡¡¡¡ÂèÂè´Ó³ø·¿Àï³öÀ´£¬±ßÓÃÎ§È¹²ÁÊÖ±ßÇë¿ÍÈË½øÎÝ×ø¡£ËÍÓãµÄÐ¡»ï×Ó½«Óã±§½øÔ¡¸×£¬Ë¦ÁËÒ»°Ñ¶îÉÏµÄº¹Öé£¬Õâ²ÅËµÁËÊÂÇéµÄÔ­Î¯¡£Ô­À´Ñ½£¬ËûµÄ¼ÒÏçÔÚ½­±ß£¬ºÜÇî£¬×î½üËûÃÇ°ìÁË¸öÑøÓã³¡£¬È´ÒòÎª¾­¼ÃÀ§ÄÑ£¬¿÷ËðºÜ¶à¡£ËûÃÇÇóµ½ÁËÔøÔÚÄÇÀï²å¶ÓµÄ°Ö°ÖÍ·ÉÏ£¬°Ö°ÖºÁ²»ÓÌÔ¥µØ»ãÈ¥ÁË20ÍòÔª£¬°ïÖúËûµÄµÚ¶þ¹ÊÏç»Ö¸´Éú²ú¡£²»¾Ã£¬ÑøÓã³¡ÓÖÐËÍúÆðÀ´£¬ËùÒÔ¾ÍËÍÀ´ÕâÃ´Ò»Ìõ¡°ÅÓÈ»´óÎï¡±¡£ 
¡¡¡¡ÎÒÒ»Ìý£¬ÐÄÀïÅ¯ºÍºÍ¡¢ÌðÃÛÃÛµÄ£¬Ò»Ë²¼äÎÒ¸Ðµ½ÎÞ±È½¾°Á¡¢×ÔºÀ¡£ÎÒÄÃÆð°Ö°ÖµÄÕÕÆ¬£¬ÖØÖØµØ¡¢ÏìÏìµØÇ×ÁËÒ»ÏÂ£¬×ìÀï»¹²»×¡àÖ¹¾£º¡°ÕæÓÐÄãµÄ£¡ÄãÕæÊÇ¸ö±ê±ê×¼×¼µÄºÃ°Ö°Ö£¡¡± 
¡¡¡¡ÍíÉÏÂèÂèÒ»¸öµç»°¹Òµ½ÉîÛÚ£¬×ÅÊµ°Ñ°Ö°Ö¡°¿ä¡±ÁËÒ»¶Ù¡£°Ö°ÖÔÚµç»°ÀïËµ£º¡°ÕâÒ²ÊÇÓ¦¸ÃµÄ¡£ÎÒÈËÔÚÉîÛÚ£¬ÐÄÈ´Ê¼ÖÕÔÚ¼ÒÏç£¬ÎÒÖ»Ï£Íû¼ÒÏçÕâÖ»´ó¹«¼¦±ä³É½ð·ï»Ë£¬ÔÚÊÀ½çÉÏÕ¹³á·ÉÏè£¡¡± 
¡¡¡¡ÇÆ£¡ÎÒ°Ö°ÖÊÇ²»ÊÇÊÀ½çÉÏ¶ÀÒ»ÎÞ¶þµÄºÃ¡°¿îÒ¯¡±£¿´Ó´ËÒÔºó£¬ÂèÂè¶Ô°Ö°Ö¸Ä±äÁË¿´·¨£¬³ÉÁË°Ö°ÖµÄ¡°ÃË¾ü¡±¡£ÎÒÓÐÒ»¸ö¶ÀÌØµÄ¡°¿îÒ¯¡±°Ö°Ö£¬»¹ÓÐÊ²Ã´²»ÐÒ¸£¡¢²»Âú×ãµÄÄØ£¿ 
¡¡¡¡»Ü×ÏÍÆ¿ª×÷ÎÄ±¾£¬Íò·Ö¾ªÑÈµØ¿´×Å½ðÁå£º¡°Äã°Ö°ÖÊ²Ã´Ê±ºòÈ¥ÁËÉîÛÚ£¿¶øÇÒ»¹³ÉÁË¸ö¿îÒ¯£¿ÎÒÃÇ¼Ò¼û¹ý20ÍòÈËÃñ±ÒÓÐ¶à´óÒ»¶ÑÂð£¿¡±
¡¡¡¡½ðÁå²»ÔÚºõµØËµ£º¡°ÎÒÐ´µÄÊÇ×÷ÎÄ¡£¡±
¡¡¡¡»Ü×ÏËµ£º¡°×÷ÎÄÒ²²»ÄÜºúËµ°ËµÀ£¡¡±
¡¡¡¡¡°ÎÄÑ§²»¾ÍÊÇÐé¹¹Âð£¿ÕâÊÇÄãËµ¹ýµÄ»°¡£¡±
¡¡¡¡¡°Ðé¹¹µÄÊÇÐ¡Ëµ£¬×÷ÎÄÖ»ÄÜÐ´ÄãÉí±ß·¢Éú¹ýµÄÊÂ¡£¡±
¡¡¡¡¡°²»¶Ô£¡×÷ÎÄÒ²ÊÇÎÄÑ§£¡¡±
¡¡¡¡½ðÁå¼¤¶¯µÃÃæºì¶ú³à£¬±Ç¿×ÕÅ¿ªÀ´£¬ÑÀ¹ØÒ§ÆðÀ´£¬Ò»¸±Îªº´ÎÀÕæÀíÊÄËÀÆ´¶·µÄÄ£Ñù¡£
¡¡¡¡»Ü×ÏËµ£º¡°ÄãÔõÃ´ÁË£¿¡±
¡¡¡¡½ðÁå½ôÒ§ÑÀ¹Ø£¬ºôºôµØ´­Æø£¬Ò»¾ä»°²»Ëµ¡£
¡¡¡¡»Ü×ÏÊµÔÚ¾õµÃÄªÃûÆäÃî£¬¸ßÉùº°Êé·¿ÀïµÄ½ðÒàÃù¡£
¡¡¡¡¡°ÒàÃùÄã³öÀ´¿´¿´£¬¿´ÄãÅ®¶ù°ÑÄãÃè»æ³ÉÊ²Ã´Ñù×Ó£¡¡±
¡¡¡¡½ðÒàÃù¾Í·ÅÏÂÌýÍâÓïµÄ¶ú»ú×ß³öÀ´£¬°Ñ½ðÁåµÄ×÷ÎÄ¿´ÁËÒ»±é¡£
¡¡¡¡¡°Í¦ºÃ¡£¡±½ðÒàÃùÐ¦ÎûÎûµØËµ£¬¡°ÕæµÄÍ¦ºÃ¡£ÎÒÒªÕæÊÇ¸ö¿îÒ¯£¬×ö³öÕâÃ´ÁîÈË¸Ð¶¯µÄÒå¾Ù£¬»¹²»¸Ã°ÑÎÒºÃºÃ¿äÒ»¶Ù£¿¡±
¡¡¡¡»Ü×ÏµÉÁËËûÒ»ÑÛ£º¡°ËµµãÕý¾­µÄ°É¡£ÎÒ¿´½ðÁåµÄË¼ÏëÓÐÎÊÌâ¡£¡±
¡¡¡¡¡°Ò²ÐíÊ®Äê°ËÄêÖ®ºóÎÒÕæµÄ³ÉÁË¿îÒ¯ÄØ£¡¡±½ðÒàÃù½ßÁ¦²å¿Æ´òÚ»£¬ÏëÒª´òÆÆÄ¸Å®¼ä´Ë¿ÌµÄ¶Ô¿¹¾ÖÃæ¡£
¡¡¡¡»Ü×Ï²»ÀíËû£¬°ÑÍ·×ªÏò½ðÁåËµ£º¡°¸æËßÎÒ£¬ÄãÎªÊ²Ã´ÒªÕâÃ´Ð´£¿°Ö°ÖÆ¾Ñ§Ê¶°ïÖúÏç°ì¹¤³§£¬ÊÜÈË×ðÖØ£¬ÈË¼ÒËÍÒ»Ìõ´óÓãÀ´Ð»Ëû£¬Õâ²»¹â²ÊÂð£¿»òÕß£¬Äã¾õµÃµ±ÀÏÊ¦µÄ°Ö°ÖÌ«º®Ëá£¬Ï£ÍûÓÐ¸öµ±´ó¿îµÄ°Ö°Ö£¿¡±
¡¡¡¡½ðÁåÃÆÉùÃÆÆøµØ»Ø´ð£º¡°¶¼²»ÊÇ¡£¡±
¡¡¡¡¡°µ½µ×ÊÇÊ²Ã´£¿ÄÜ²»ÄÜ¸æËß°Ö°ÖÂèÂè£¿¡±
¡¡¡¡½ðÁåÌ§Í·¿´×ÅËûÃÇ£¬ÑÛÈ¦ÏÈºìÁËÒ»ºì£¬²ÅËµ£º¡°Í¬Ñ§²»ÏàÐÅÎÒ¼ÒÀïÓÐ¹ýÄÇÃ´´óµÄÓã¡£ËûÃÇËµ£¬Ã»ÓÐÈË»áËÍ´óÓã¸øÎÒµÄ°Ö°Ö¡£¡±
¡¡¡¡»Ü×ÏºÍ½ðÒàÃù¶Ô¿´Ò»ÑÛ£¬Á½¸öÈËÐÄÀï¶¼¿©àâÁËÒ»ÏÂ¡£½ðÒàÃùÃãÇ¿Ð¦Ð¦£¬Ëµ£º¡°Èç¹û°Ö°ÖÊÇ´ó¿î£¬Í¬Ñ§¾Í»áÏàÐÅÂð£¿¡±
¡¡¡¡½ðÁåµãÍ·¡£
¡¡¡¡¡°ÎªÊ²Ã´£¿¡±
¡¡¡¡¡°ÒòÎª´ó¿îÓÐÇ®¡£ÈËÃÇ¶¼»á°Í½áÓÐÇ®µÄÈË£¬¾ÍÏñ´ó¼Ò¶¼°Í½áµ±¹ÙµÄÈËÒ»Ñù¡£¡±
¡¡¡¡¡°ÌìÄÄ£¡¡±»Ü×ÏÇáÌ¾Ò»Éù£¬¡°ÄãÔõÃ´»á±äµÃÕâÃ´ÊÀ¹Ê£¡¡±
¡¡¡¡½ðÁåÖ£ÖØÆäÊÂµØËµ£º¡°ÎÒ²¢²»ÏëËµ»Ñ£¬¿ÉÊÇÈç¹ûËµÕæ»°·´¶øÃ»ÓÐÈËÏàÐÅ£¬Äã»áÑ¡ÔñÊ²Ã´£¿¡±
¡¡¡¡»Ü×Ï´ð²»³ö»°À´¡£ËýÐÄÀïÓÐÒ»ÖÖº£Ë®Âþ¹ýÈ¥Ò»ÑùµÄÁ¹Ë¿Ë¿µÄ¸Ð¾õ¡£ÕâÉç»áÕæÊÇ±äµÃÔ½À´Ô½Êµ¼ÊÁË£¬Ð¡Ñ§ÉúÒÑ¾­¶®µÃÁË¡°Ç®¡±ºÍ¡°È¨¡±µÄÀ÷º¦£¬¶®µÃÁËÈç½ñÔÚÊÀÉÏ´óÐÐÆäµÀµÄÊÇÊ²Ã´¡£µ½ÕâÒ»´úº¢×Ó³¤´óµÄÊ±ºò£¬ËûÃÇ¶ÔÇ°Í¾ºÍÃüÔË»áÓÐÊ²Ã´ÑùµÄÑ¡Ôñ°¡£¡
¡¡¡¡½ðÁåµÄÕâÆª×÷ÎÄ½»ÉÏÈ¥Ã»¼¸Ìì£¬ÐÏÀÏÊ¦ÓÖ´òµç»°Çë»Ü×Ïµ½Ñ§Ð£È¥Ò»ÌË¡£ÐÏÀÏÊ¦ÅÄ×Å½ðÁåµÄ×÷ÎÄ±¾Ëµ£º¡°ÕâÆª×÷ÎÄÐ´µÃ²»´í¡£Õæ²»´í¡£¿ÉÊÇÎÒÄÜÎÊÒ»¸öÎÊÌâÂð£¿¡±
¡¡¡¡»Ü×ÏËµ£º¡°¿ÉÒÔ¡£¡±
¡¡¡¡ÐÏÀÏÊ¦¾ÍËµ£º¡°Äã×Ô¼ºÊÇ×öÎÄ×Ö¹¤×÷µÄ£¬Äã¶®µÃÊ²Ã´ÊÇÕæÊµ£¬Ê²Ã´ÊÇÐé¹¹¡£Ò»°ãÀ´ËµÎÒÃÇ²»Ìá³«º¢×Ó°Ñ×÷ÎÄµ±Ð¡ËµÀ´Ð´¡£¼Ò³¤¿´Ã»¿´¹ýÕâÆª×÷ÎÄ£¿¡±
¡¡¡¡»Ü×ÏµãÍ·¡£
¡¡¡¡¡°ÄÇÃ´£¬ÊÇ¼Ò³¤Ä¬ÐíËý±àÔìÁËÕâÑùµÄÇé½Ú£¿¡±
¡¡¡¡»Ü×ÏËµ£º¡°²»£¬ÎÒÖ»ÏëÈÃÀÏÊ¦Ò²¿´¿´£¬ºÃÖªµÀº¢×ÓÃÇÐÄÀïÏëÐ©Ê²Ã´¡£¡±Ëý¾Í°ÑÎ§ÈÆÒ»Ìõ´óÓã·¢ÉúµÄÊÂÇéËµÁËÒ»±é¡£
¡¡¡¡ÐÏÀÏÊ¦µÄ±íÇéÑÏËàÆðÀ´£º¡°Ô­À´ÊÇÕâÑù¡£¡±ËýÏëÁËÏë£¬ÓÖËµ£º¡°¿´ÆðÀ´¹â×¥Ñ§Ï°²»ÐÐ£¬»¹µÃ×¥Ë¼Ïë¡£º¢×Ó³ÉÊìµÃÔ½À´Ô½ÔçÁË£¬ËûÃÇ¶¼Ì«ÓÐ×Ô¼ºµÄ¿´·¨ºÍÖ÷¼û£¬ÎÒÓÐÊ±ºòÉõÖÁ¾õµÃ¿ÉÅÂ¡£¡±
¡¡¡¡ÐÏÀÏÊ¦ËÍ×ß»Ü×ÏÖ®ºó£¬µ±ÌìÏÂÎç¾ÍÄÃ³ö×ÔÏ°¿ÎµÄÊ±¼ä¿ªÁËÒ»´Î°à»á£¬Ö÷ÌâÄÚÈÝÊÇ£ºÎÒ×î³ç°ÝË­£¿
¡¡¡¡½á¹ûµ±È»ÊÇÈÈÄÖ·Ç·²¡£ÄÐº¢×ÓÃÇ´ó¶¼Ñ¡ÔñÁËÊ±ÏÂµçÊÓ½ÚÄ¿ÀïÕýÔÚ²¥·ÅµÄÈÕ±¾¶¯»­Æ¬ÈËÎï£ºÓîÖæÓ¢ÐÛ°ÂÌØÂü¡£Ö»ÓÐÄßÖ¾Î°Æ«Òª°Ú³öÒ»¸±ÓëÖÚ²»Í¬µÄ¼ÜÊÆ£¬ËµËû×î³ç°ÝÌØ¹¤Ó¢ÐÛ007¡£ÓÚÅÖ¶ùÂíÉÏÕ¾ÆðÀ´·´¶Ô£º¡°°ÂÌØÂüÁ¬Ô­×Óµ¯¶¼´ò²»ËÀ£¬007ÐÐÂð£¿¡±ÄßÖ¾Î°²»Ð¼µØºß×Å±Ç×Ó£º¡°¸úÄãËµ²»Çå£¬ÄãÊÇÖ»¿´¶¯»­Æ¬µÄ¡£¡±
¡¡¡¡»°Ëµ³öÈ¥£¬ÄßÖ¾Î°²ÅÒâÊ¶µ½×Ô¼ºÒ»²»Ð¡ÐÄ´¥·¸ÁËÖÚÅ­£¬ÒòÎª¶¯»­Æ¬ÊÇÈ«°àÄÐÅ®Í¬Ñ§Ò»ÖÂÃÔÁµµÄµçÊÓ½ÚÄ¿¡£Á¢¿Ì¾ÍÓÐºÃ¼¸¸öÈËÕ¾ÆðÀ´£¬Æß×ì°ËÉàÖ¸ÔðÄßÖ¾Î°¹Ê×÷¸ßÉî£¬ÈÎºÎÊ±ºò×ÜÏëÏÔÊ¾×Ô¼ºµÄÓëÖÚ²»Í¬¡£ÉÐº£ÉõÖÁ¼¤¶¯µÃÀë¿ª×ùÎ»£¬ÅÜµ½½²Ì¨Ç°´óÉù½ÒÂ¶£º¡°ÄßÖ¾Î°Ã¿Ìì¶¼ÔÚ¼ÒÀï¿´°ÂÌØÂü£¡Ëû»¹Âò¹ýÒ»Ì×°ÂÌØÂüµÄ¿¨Í¨»­Êé£¬ºÜ¹óºÜ¹óµÄ£¡¡±
¡¡¡¡ÕâÒ»À´È«°àÇéÐ÷¸üÊÇ¼¤°º¡£ÄßÖ¾Î°Ãæºì¶ú³à£¬°Ú³öÒ»¸±¶ñºÝºÝµÄ¼ÜÊÆ¶Ô×ÅÉÐº£¡£ÉÐº£¾ÍºÜÕÅÑïµØ¶ÔËû×ö×Å¹íÁ³£¬±íÊ¾×Ô¼º²»ÅÂÍþÐ²¡£
¡¡¡¡ÐÏÀÏÊ¦ÓÃ½Ì±ÞÊ¹¾¢ÇÃ×Å½²Ì¨£¬Ëµ£º¡°ºÃÁËºÃÁË£¬ÈÃÅ®Í¬Ñ§Ò²·¢±í¿´·¨£¡¡±
¡¡¡¡½ðÁå¼¸ºõÊÇÌøÆðÀ´£º¡°ÎÒ×î³ç°ÝÅµ±´¶û£¡¡±
¡¡¡¡»°Òô¸ÕÂä£¬½ÌÊÒÀïÒ»ÏÂ×Ó¾Í°²¾²ÏÂÀ´¡£ÓÚÅÖ¶ùºÍÀîÁÖ¼¸¸öÈË½¹¼±µØ×ªÇ°×ªºó£¬Ð¡ÉùÑ¯ÎÊ±ðÈË£º¡°Åµ±´¶ûÊÇË­£¿¡±ÎÊµ½ÄßÖ¾Î°£¬ÄßÖ¾Î°Æ«²»´ð£¬ÂúÁ³ÊÇ²»Ð¼µÄÀäÐ¦¡£
¡¡¡¡ÐÏÀÏÊ¦Ëµ£º¡°Ì¸Ì¸¿´·¨£¬ÎªÊ²Ã´³ç°ÝËû£¿¡±
¡¡¡¡½ðÁåËµ£º¡°ÒòÎªËûÉèÁ¢ÁËÅµ±´¶û½±¡£È«ÊÀ½çµÄÈË£¬Ë­²»ÏëµÃµ½Õâ¸ö½±ÄØ£¿ÎïÀíÑ§¼Ò£¬»¯Ñ§¼Ò£¬Ò½Éú£¬Ê«ÈË£¬ÎÄÑ§¼Ò£¬»¹ÓÐ¹ú¼Ò×ÜÍ³£¬Ö»ÒªÊÇµÃµ½Õâ¸ö½±µÄÈË£¬¶¼ÊÇÊÀ½çÉÏ²»Æ½·²µÄÈË¡£¶øÅµ±´¶ûÉèÁ¢ÁËÕâ¸ö½±£¬ËùÒÔËûºÜÎ°´ó£¡¡±
¡¡¡¡ÐÏÀÏÊ¦Î¢Î¢Ð¦×Å£º¡°Äã½«À´Ò²ÏëµÃµ½Õâ¸ö½±Âð£¿¡±
¡¡¡¡½ðÁåË«ÑÛÉÁ³öÒ»ÖÖÆæÒìµÄ¹âÁÁ£º¡°²»£¬ÎÒ½«À´ÒªÕõºÜ¶àºÜ¶àµÄÇ®£¬ÉèÁ¢Ò»¸ö±ÈÅµ±´¶û½±¸üÎ°´óµÄ½±¡£ÎÒÒªÈÃÈ«ÊÀ½çµÄÈËÎªµÃµ½ÖÐ¹úµÄÕâ¸ö½±¶ø½¾°Á£¡¡±
¡¡¡¡ÐÏÀÏÊ¦µãµãÍ·Ëµ£º¡°ºÜºÃ¡£ÄãÄÜÏëµ½ÎªÖÐ¹úÈËÕù¹â£¬ÕâÖÖÏë·¨ºÜ¸ßÉÐ¡£ÕõÇ®¶àÎ´±ØÊÇ»µÊÂ£¬Ç®Ò²²¢²»¶¼ÊÇ°¹ÔàµÄ£¬¿´ÄãÊÇÔõÃ´ÕõµÄ£¬ÓÃÔÚÄÄ¶ù£¬ÓÃ³öÈ¥¶ÔÈËÀàÓÐÃ»ÓÐÒæ´¦¡£ÄãÃÇÖªµÀÅµ±´¶ûÉúÇ°ÊÇ´ÓÊÂÊ²Ã´Ö°ÒµµÄÂð£¿¡±
¡¡¡¡½ðÁåÓÖÇÀ×ÅËµ£º¡°ÎÒÖªµÀ£¡ËûÊÇ¸ö»¯Ñ§¼Ò£¬·¢Ã÷ÁËÁÒÐÔÕ¨Ò©¡£¡±
¡¡¡¡½ÌÊÒÀïÓÐ¼¸¸öÈË»ÐÈ»´óÎòµØ°¡ÁËÒ»Éù¡£
¡¡¡¡ÐÏÀÏÊ¦ÅÄÅÄ½²Ì¨ÉÏµÄÊé£º¡°ÖªÊ¶°¡£¡º¢×ÓÃÇ¡£ÖªÊ¶ÊÇ×î±¦¹óµÄ²Æ¸»¡£Åµ±´¶ûÊ×ÏÈÊÇÒ»¸ö»¯Ñ§¼Ò£¬Ò»¸öÁË²»ÆðµÄ·¢Ã÷¼Ò£¬¶øºó²ÅÓÐÄÜÁ¦ÉèÁ¢ËûµÄ´ó½±¡£ÊÀ½çÉÏ×öÉúÒâ×¬Ç®µÄÈËÌ«¶àÁË£¬¿îÒ¯Ì«¶àÁË£¬Ë­µÄÇ®ÄÜÓÐÅµ±´¶ûµÄÇ®ÕâÃ´±»ÈË¿´ÖØ£¿ËµÀ´ËµÈ¥Ò»¾ä»°£¬ÊÀ½çÉÏ×î¿É³çÉÐµÄ¶«Î÷ÊÇÖªÊ¶£¡¡±
¡¡¡¡°à»á½áÊøÖ®ºó£¬½ðÁåÕÒÐÏÀÏÊ¦Òª»ØÁË×÷ÎÄ£¬¸ÄÐ´ÁËÒ»±é¡£¸Ä¹ýÖ®ºóµÄÄÚÈÝÊÇÕâÑùµÄ£º
¡¡¡¡ÎÒµÄ¼ÒÊÇÒ»¸ö¼ÈÆ¶ÇîÓÖ¸»ÓÐµÄ¼Ò¡£ËµËüÆ¶Çî£¬ÒòÎª¼ÒÀïµÄ²ÊµçÖÁ½ñ»¹ÊÇ18Ó¢´çµÄ¡°±±¾©¡±ÅÆ£¬³ýÁËÖÐÑëÌ¨ºÍÊ¡Ì¨£¬ÆäËûµÄÆµµÀÖ»ÄÜÓÃ¡°Ä£ºýÑ§¡±µÄ¹ÛµãÈ¥¿´¡£ÎÒ°Ö°ÖÑ§ÍâÓïÓÃµÄÂ¼Òô»ú£¬Ò²ÊÇÒ»ÐÞÔÙÐÞ£¬±»ÈËÐÞµÃ·³ÁË£¬¾Í±ä³ÉÁËÒ»¸öÊ²Ã´¶¼²»ÔÚºõµÄ¡°ÀÏÓÍÌõ¡±¡£ÄãµÃÊ¹¾¢ÅÄËüÁ½ÏÂÆ¨¹É£¬Ëü²ÅºÜ²»ÇéÔ¸µØºßºß¼¸Éù¡£Èç¹ûÅÄµÄ´ÎÊýÌ«¶à£¬ËüÓÖ»á·¢Å­£¬Í»È»´ó×ÅÉ¤ÃÅ¼â½ÐÆðÀ´£¬°Ñ°Ö°ÖÏÅÒ»¸ö¸úÍ·¡£ 
¡¡¡¡ËµÎÒµÄ¼Ò¸»ÓÐ£¬ÒòÎªÎÒ°Ö°ÖºÍÂèÂè¶¼ÊÇÃûÅÆ´óÑ§µÄ±ÏÒµÉú£¬ËûÃÇµÄÑ§ÎÊºÍÖªÊ¶¼ÓÆðÀ´ÒªÓÃ³µÔØ¶·Á¿¡£ÎÒÉú»îÔÚÕâÑùµÄ¼ÒÍ¥Àï³£³£¾õµÃ±»Ì«¶àµÄÊé±¾¼·Ñ¹µÃ·Ç³£ÃìÐ¡¡£±ðÈË¶¼Ëµ½ðÇ®ÊÇ³ÁµéµéµÄ£¬ÒÔÎÒ×Ô¼ºµÄ¾­Ñé¿´£¬Êé±È³®Æ±ÒªÖØºÃ¶àÄØ£¬²»ÐÅÄã³Æ³Æ£¡ 
¡¡¡¡ÎÒ°Ö°ÖÆäÊµÑÐ¾¿¹ýºÃ¶àÐÂ²úÆ·£¬Ò²Ôø¾­»ñµÃ¹ý¹ú¼Ò×¨Àû¡£¿ÉÊÇËûÌ«ÃÔÁµµ±´óÑ§ÀÏÊ¦£¬³ÉÌì¾ÍÊÇ¿´Êé¡¢±¸¿Î¡¢Ð´ÂÛÎÄ¡¢´øÑÐ¾¿Éú¡¢×êÊµÑéÊÒ¡£ÂèÂèÓÐÊ±ºòÏÛÄ½±ðÈË¼ÒÓÐÇ®£¬È°°Ö°ÖÏÂº£°ì¹«Ë¾£¬ËµÆ¾ËûµÄÑÐ¾¿³É¹û¿Ï¶¨×¬Ç®¡£°Ö°Ö²»¸É£¬°Ö°ÖËµÊÀÉÏµÄÇ®ÊÇ×¬²»ÍêµÄ£¬ÖØÒªµÄÊÇ×ö×Ô¼ºÈÏÎª¸Ã×öµÄÊÂ¡£ 
¡¡¡¡
¡¡¡¡ 
¡¡¡¡ÏÂÃæ¾ÍÐ´µ½ÁËÄÇÌõ´óÓã¡£°ÑÔ­À´°Ö°ÖÓÃÇ®È¥Í¶×Ê¸Ä³ÉÁËÓÃÖªÊ¶È¥°ïÖúÏç°ì³§¡£½áÎ²Ò²¸ú×Å×÷ÁË¸Ä¶¯¡£
¡¡¡¡»Ü×Ï¿´ÁË£¬¶Ô½ðÒàÃùËµ£º¡°ÇÆÇÆ£¬´µÅõÁËÄã£¬¿É°ÑÎÒ±áµÃ²»Çá¡£ÎÒµ¹³ÉÁË¼ûÇ®ÑÛ¿ªµÄÈË£¡¡±
¡¡¡¡½ðÒàÃùÆ«Ì»Å®¶ùËµ£º¡°ÎÄÕÂ²»ÊÇ½²¾¿ÓÐ²¨À½ÓÐÆð·üÂð£¿ÄãµÃÔÊÐíËýÉÔÉÔµØ½øÐÐÒ»µãÐé¹¹£¬·´ÕýÎÒÃ»ÈÏÎªÄãÊÇ¸ö¶ñÆÅÄï¾ÍÐÐ¡£¡±
¡¡¡¡»Ü×Ïµã×Å½ðÁåµÄ¶îÍ·£º¡°ÏÂ»ØÄãÔÙÐ´Ò»Æª¡¶ÎÒµÄÂèÂè¡·£¬°ÑÄã°Ö°ÖÒ²±áÒ»¶Ù£¡¡±
¡¡¡¡½ðÁå´ó½Ð£º¡°¾ÍÐ´Ëû´óÄÐ×ÓÖ÷Òå£¬²»»á×ö¼ÒÎñÊÂ£¡¡±
¡¡¡¡»Ü×ÏÃ¼¿ªÑÛÐ¦£¬±§×Å½ðÁåµÄÅÖÁ³µ°Ç×ÁËÓÖÇ×¡£
¡¡¡¡²»¾ÃÇøÀï¾ÙÐÐÐ¡Ñ§ÉúÍ¬Ìâ×÷ÎÄ´óÈü£¬ÐÏÀÏÊ¦°Ñ½ðÁåµÄÕâÆªÍÆ¼öÉÏÈ¥£¬µÃÁË¸ö¶þµÈ½±¡£ÇøÀï¸ú×ÅÔÙÍÆ¼öµ½ÊÐÀï£¬ÓÖµÃÒ»¸öÈýµÈ½±¡£ÐÂ»ª½ÖÐ¡Ñ§µÄÐ£³¤±ÈË­¶¼¸ßÐË£¬ÔÚÈ«Ð£µÄ¼¯Ìå³¿»áÉÏµãÃû±íÑïÁË½ðÁå£¬ÓÖ°²ÅÅËýµ£ÈÎÁËÄÇÌìÔç³¿Éý¹úÆìÊ±µÄ»¤ÆìÊÖ¡£½ðÁå´©×ÅÏ´µÃºÜ¸É¾»µÄÐ£·þ£¬²±×ÓÉÏÏµÒ»ÌõÐÂÂòµÄºìÁì½í£¬Õ¾ÔÚ³¿·çÀïÈ½È½ÉýÆðµÄ¹úÆìÏÂ£¬°ÑÒ»Ö»¸ì²²¸ß¸ß¾Ù¹ýÍ·¶¥£¬ÐÄÀïÓ¿³ö´ÓÎ´ÓÐ¹ýµÄ½¾°ÁºÍ×ÔºÀ¡£ËýÄÇÌì¸ßÐËµÃ¿ÞÁË£¬Õ¾ÔÚ×îÇ°ÅÅµÄÉÐº£ËµËûÇåÇå³þ³þµØ¿´¼ûÁË½ðÁåÑÛ¾¦ÀïµÄÀáË®£¬Ö»ÊÇ½ðÁåËÀ»îÒ²²»¿ÏÔÚÉÐº£ÃæÇ°³ÐÈÏÕâÒ»µã¡£
