# Supplementary material for: Exploring translator’s style in children’s literature: A case study of Nicky Harman’s English translations of Huang Beijia’s two works
Source: PLoS One. 2026 Jun 2;21(6):e0350245. doi: 10.1371/journal.pone.0350245 (PMC13229296; doi:10.1371/journal.pone.0350245)
Supplement: S7 File — (ZIP) [file pone.0350245.s010.zip › data/original data/Wo Yao Zuo Hao Hai Zi (Chinese text)/Chapter 17 第十七章.txt]

Ê®Æß¡¡»ñ½±×¨Òµ»§
¡¡¡¡»¹ÊÇÔÚ¿ªÑ§Ö®Ç°£¬»Ü×Ï´ø½ðÁåµ½³¤½­°Ù»õ¹«Ë¾È¥Âò¹ýÒ»´ÎÊé°ü¡£
¡¡¡¡½ðÁåµÄÊé°üÃ¿Äê¶¼Òª¸üÐÂÒ»´Î£¬´Ó×î±ãÒËµÄ50¶à¿éÇ®Ò»¸öµÄ£¬µ½×î¹óµÄ100¶à¿éÒ»¸öµÄ£¬¶¼Âò¹ý¡£50¶à¿éµÄËäÈ»±ãÒË£¬¿ÉÊ¹ÓÃÆÚÒ²Ö»ÓÐ°º¹óÊé°üµÄÒ»°ë£¬ÓÃµ½ºóÀ´£¬²»ÊÇ´ø×Ó¶ÏÁË£¬¾ÍÊÇÀ­Á´»µÁË£¬»¹ÓÐÒ»´ÎÊÇµ×Õû¸öµôÁË¡£½ðÁåÕý±³×ÅËüÔÚ´ó½ÖÉÏ×ßÄØ£¬»©µÄÒ»Éù£¬ËùÓÐµÄÊé±¾ÎÄ¾ßÏñ´ÓÀ¬»ø³µµÄ´ó·­¶·ÀïÇãÐºÏÂÀ´ËÆµÄ£¬Ï¡Àï»©À²Ì¯ÁËÒ»µØ¡£½ÖÉÏ¶ÙÊ±¶à³öÒ»¸öÕ¹Ê¾Êé±¾ÎÄ¾ßµÄÐ¡µØÌ¯£¬°Ñ½ðÁå¾½µÃÊ²Ã´ËÆµÄ¡£ÄÑÎªÇéÒ»µãÒ²¾ÍËãÁË£¬×î¿ÉºÞµÄÊÇÐÂ·¢µÄÊé±¾±»Â·±ßÎÛÄàÔãÌ£µÃ²»³ÉÑù×Ó£¬×Ô¶¯Ç¦±ÊÀïµÄÇ¦Í³Í³¶ÏÁË£¬¸Ö±ÊÒ²Ë¤ÕÛÁË±ÊÍ·¡£½ðÁåÓÃÆÆÊé°ü¶µ×ÅÒ»´ó±§¶«Î÷£¬º¿ßû´ó¿Þ×Å»Ø¼Ò¡£ºóÀ´»¹ÊÇ»Ü×Ï³¢ÊÔ±¨Ö½ÉÏ½éÉÜµÄÒ»ÖÖ·½·¨£¬ÓÃÊªÄ¨²¼°ÑÊé±¾×ÐÏ¸²Á¸É¾»£¬·Å½ø±ùÏäÀïÒõ¸É£¬²ÅËãÃ»ÓÐÆÆ»µÊé±¾µÄÔ­×´¡£´Ëºó»Ü×ÏÔÙ²»¸Ò¸ø½ðÁåÂòÊ²Ã´±ãÒË»õ¡£
¡¡¡¡»Ü×ÏÏë£¬´ÓÇ°ÎÒÃÇÉÏÑ§µÄÊ±ºò£¬Êé°üºÃÏñ´ÓÐ¡Ñ§ÓÃµ½ÖÐÑ§¶¼²»»µµÄÑ½£¡ÔÙÒ»ÏëÓÖ»ÐÈ»´óÎò£º´ÓÇ°·¢ÊéÖ»ÓÐÓïÎÄ¡¢ÊýÑ§Á½±¾£¬Êé°ü±³ÔÚÉíÉÏÇáÆ®Æ®µÄÄÜ·ÉÆðÀ´£¬ÄÄÀï»¹ÄÜ¹»»µÄØ¡£
¡¡¡¡Êé°ü¹ñÌ¨ÉÏÊÇÕæÕýµÄ¡°ÁÕÀÅÂúÄ¿¡±£¬ÊýÒ»Êý£¬Ã»ÓÐ100ÖÖ£¬ÆðÂëÒ²ÓÐ50ÖÖ¡£½ðÁå¿´ÖÐÁËÒ»Ö»·ÛºìÉ«×°ÊÎµÃºÜÆ¯ÁÁµÄÊé°ü¡£Êé°ü×öµÃµÄÈ·¾«ÖÂ£¬¿´ÉÏÈ¥ÓÖºÜ½áÊµÄÍÓÃ£¬ÊÇÖÐÍâºÏ×Ê²úÆ·¡£»Ü×ÏÒ»ÎÊ¼Û£¬ÊÇ140Ôª¡£»Ü×Ï¾Íµ¹ÎüÒ»¿ÚÁ¹Æø¡£
¡¡¡¡¹ñÌ¨ÉÏµÄÖÐÄêÊÛ»õÔ±ÈËºÜºÍÆø£¬ÑÛ¾¦Ð¦ÃÐÃÐµÄ£¬×ì°ÍÓÖÄÜËµ£¬¼û½ðÁåµÄÑÛ¾¦¶¢×¡Êé°ü²»·Å£¬ÂíÉÏÈ¡³öÒ»Ö»£¬ÈÈÇéÍò·ÖµØÒª½ðÁå±³ÉÏÊÔÊÔ¸Ð¾õ¡£½ðÁåÒ»µ©±³ÔÚÉíÉÏ£¬ÄÄÀï»¹¿Ï·ÅÏÂÄØ£¿×ìÀï²»ºÃÒâË¼ËµÒª£¬ÑÛ¾¦ÀïÈ´ÊÇÈÈÇÐÅÎÍû×ÅµÄ¡£
¡¡¡¡»Ü×ÏÐ¡ÉùàÖ¹¾£º¡°Ì«¹óÁË¡£¡±
¡¡¡¡ÊÛ»õÔ±Ëµ£º¡°Ò»·ÖÇ®Ò»·Ö»õ°¡£¡ÕâÖÖÊé°üÎÒÃÇ½øÁË¼¸°ÙÖ»£¬Ã»¼¸Ìì¾ÍÂô¹âÁË¡£¿´¿´£¬¶à½áÊµ£¬¶àÄÍÓÃ£¡º¢×Ó±³×Å¶àÉñÆø£¡¡±¼û»Ü×ÏÒÀÈ»³ÙÒÉ£¬ÓÖÍñ×ªµØÈ°Ëµ£º¡°ÎÒÃÇÉÌ³¡Õâ¼¸ÌìÇì×£½¨µê40ÖÜÄê£¬ÔÚ¾Ù°ìÒ»¸öÖÐÐ¡Ñ§Éú×÷ÎÄ´óÈü£¬½ÐÄãµÄº¢×ÓÒ²Ð´Æª×÷ÎÄÊÔÊÔ¡£ÍòÒ»µÃÁË½±£¬Êé°üÇ®²»¾Í×¬»ØÀ´ÁËÂð£¿¡±
¡¡¡¡»Ü×ÏÐ¦Ð¦£º¡°ÄÄÓÐÕâÃ´ÈÝÒ×£¿¡±
¡¡¡¡¡°Ò²±ðËµ£¬ºÃÔËÆøÀ´ÁË£¬Äãµ²Ò²µ²²»×¡µÄ¡£¡±
¡¡¡¡»Ü×Ï±»ËýÄ¥µÃ²»ºÃÒâË¼£¬µ½µ×»¹ÊÇ»¨³öÁËÄÇ140¿éÇ®¡£
¡¡¡¡Ä¸Å®Á©ÏÂÂ¥£¬ÔÚ´óÌÃÀï¹ûÕæ¿´µ½Ò»Ôò´óºìÈ÷½ðÖ½Ìù³öÀ´µÄ¡°Õ÷ÎÄÆôÊÂ¡±£¬ËµµÄÕýÊÇ¾Ù°ìÖÐÐ¡Ñ§Éú×÷ÎÄ´óÈüµÄÊÂ£¬ÄÚÈÝÏÞÓÚ¸ú³¤½­°Ù»õ¹«Ë¾ÓÐ¹ØµÄÒ»ÇÐ¡£ºÜ¶àÈËÎ§×ÅÔÚ¿´£¬Æß×ì°ËÉà²Â²âÓÐÊ²Ã´½±Æ·£¬ÊÇ¶«Î÷»¹ÊÇÇ®¡£
¡¡¡¡½ðÁå»ØÍ·Íû×Å»Ü×ÏËµ£º¡°ÎÒ¿ÉÒÔÊÔÊÔ¡£¡±
¡¡¡¡»Ü×Ï»Ø´ð£º¡°µ±È»¿ÉÒÔÊÔÊÔ£¬²»¾ÍÊÇÐ´Æª×÷ÎÄÂð£¿¡±
¡¡¡¡½ðÁå»Ø¼Ò¾Í¿ªÊ¼Ð´£¬ÌâÄ¿½Ð¡¶³¤°Ù°éÎÒ³¤´ó¡·¡£ÎÄÕÂËµ¡°³¤°Ù¡±µÄ¶«Î÷¼ÛÁ®ÎïÃÀ£¬¼ÒÀïËùÓÐµÄÄÍÓÃÉÌÆ·ºÍµçÆ÷ÓÃÆ·¶¼ÊÇ´Ó¡°³¤°Ù¡±²É¹º»ØÀ´µÄ¡£Ã¿ÄêËý¹ýÉúÈÕ£¬ÂèÂè¶¼»áµ½¡°³¤°Ù¡±¸øËýÌôÑ¡Ò»ÑùÀñÎï£¬´Ó1ËêÉúÈÕÊ±Âò»ØÀ´µÄ¸ÖÇÙ£¬µ½11ËêÉúÈÕÊ±Âò»ØÀ´µÄÆ¯ÁÁÌ¨µÆ£¬ËùÒÔ¡°³¤°Ù¡±ºÍËýµÄÉúÃüÈÚºÏÔÚÒ»Æð£¬¡°³¤°Ù¡±°éËæËý³¤´ó¡£ÎÄÕÂÐ´µÃ·Ç³£ÆÓÊµ£¬È´ÊÇÇéÕæÒâÅ¨£¬ºÜÈÃÈË¸Ð¶¯¡£»Ü×ÏÌæËý¸Äµô¼¸¸ö´í×Ö£¬ÈÃËýÓÃ×÷ÎÄÖ½³­Ð´Çå³þ£¬ÓÖ°ïËýÐ´ÁËÐÅ·â£¬ÌùÉÏÓÊÆ±£¬ÈÓ½øÂ¥ÏÂµÄÓÊÍ²¡£
¡¡¡¡ÕâÊÂ¹ýÈ¥Ö®ºó£¬»Ü×Ï°ÑËüÍüÁË£¬½ðÁå×Ô¼ºÒ²Ã»ÓÐÔÙÌáÆð¹ýËü¡£¿ÉÊÇ°ë¸öÔÂÖ®ºó»Ü×Ï¿ªÐÅÏä£¬»¬³öÀ´Ò»·âÓ¡ÓÐ¡°³¤½­°Ù»õ¹«Ë¾¡±×ÖÑùµÄÐÅ£¬ÀïÃæËµ½ðÁåÍ¬Ñ§µÄ×÷ÎÄ»ñÁË½±£¬Çë¼Ò³¤ÔÚÏÂ¸öÐÇÆÚÈÕ´øÉÏ»§¿Ú²¾£¬ºÍ½ðÁåÍ¬Ñ§Ò»Æð³öÏ¯°ä½±»á¡£
¡¡¡¡Ë×»°Ëµ¡°ºÃÊÂ³ÉË«¡±£¬¹ûÈ»ÊÇÓÐÐ©µÀÀíµÄ¡£½ðÁåµÄ×÷ÎÄ¡¶ÎÒµÄ°Ö°Ö¡·»ñÁËÇøÀïºÍÊÐÀïµÄ½±¡£Ò»¼ÒÈË¶¼´óÏ²¹ýÍû¡£»Ü×Ï¸ßÐËµØ¶Ô½ðÁåËµ£º¡°Äãµ¹ÊÇÒ»²»Ð¡ÐÄ³ÉÁË»ñ½±×¨Òµ»§¡£¡±
¡¡¡¡½ðÁåµÃÒâÑóÑóµØÂôÅªÐÂÑ§µÄ³ÉÓï£º¡°Õâ½Ð¡®Å£µ¶Ð¡ÊÔ¡¯£¡¡±
¡¡¡¡½ðÒàÃù¸ÕÕªÏÂ¶ú»ú´ÓÊé·¿³öÀ´£¬ºýÀïºýÍ¿ÌýÁË°ë¾ä£¬²å×ìÎÊ£º¡°Ê²Ã´Ê²Ã´£¿É±¼¦ÓÃÅ£µ¶£¿¡±
¡¡¡¡½ðÁåÐ¦µÃ°Ñ¸ÕºÈµ½×ìÀïµÄÒ»¿Ú²èË®Ò²ÅçÁË³öÀ´¡£
¡¡¡¡Áì½±ÊÇÔÚ³¤½­°Ù»õ¹«Ë¾Â¥ÉÏµÄ»áÒéÊÒ£¬´ó¸ÅÒòÎªË³´ø×ö¹ã¸æ£¬»á³¡²¼ÖÃµÃºÜÆ¯ÁÁ£¬ÓÐ³ÔÓÐºÈ£¬»¹ÇëÁËµçÊÓÌ¨µÄ¼ÇÕß¡£ÆäÊµ»ñ½±µÄº¢×Ó²¢²»¶à£¬1¸öÒ»µÈ½±£¬2¸ö¶þµÈ½±£¬3¸öÈýµÈ½±£¬ÆäÓà±ãÊÇÒ»Ð©¹ÄÀø½±ÁË¡£
¡¡¡¡Ì¨ÉÏ°Ú×ÅÓÃºì³ñ´ø×°ÊÎµÄ½±Æ·£¬ÒÀ´ÎÊÇ£º386µçÄÔ1Ì¨¡¢¡°¿¨Î÷Å·¡±µç×ÓÇÙ2Ì¨¡¢¡°Ð¡°ÔÍõ¡±µçÄÔÓÎÏ·»ú3Ì¨¡£
¡¡¡¡½ðÁå×øÔÚ»á³¡ÉÏ£¬ÑÛ°Í°ÍÍû×ÅÌ¨ÉÏµÄ½±Æ·£¬ÓÐµã½ôÕÅµØÎÊ»Ü×Ï£º¡°ÄãÈÏÎªÎÒÄÜµÃÄÄÖÖ½±£¿¡±
¡¡¡¡»Ü×ÏËµ£º¡°ÎÒÔõÃ´ÖªµÀ£¿µÃÄÄÖÖ½±¶¼ÐÐ£¬ÂèÂè¶¼¸ßÐË¡£¡±
¡¡¡¡¡°ÎÒÏ£ÍûµÃµ½ÄÇÌ¨µçÄÔ¡£¡±½ðÁåÀ­ÁËÀ­ÂèÂèµÄÊÖ£¬¡°°Ö°ÖÔç¾ÍÏëÂòÒ»Ì¨µçÄÔÁË¡£¡±ËýÍ£Ò»»á¶ùÓÖËµ£º¡°ÓÎÏ·»úÒ²²»´í£¬ÎÒÃÇºÃ¶àÍ¬Ñ§¼ÒÀï¶¼ÓÐÓÎÏ·»ú¡£¡±
¡¡¡¡½ðÁåÊ¼ÖÕÃ»ËµËýÏ£ÍûµÃ¶þµÈ½±£ºÄÇÌ¨Í¦²»´íµÄ¡°¿¨Î÷Å·¡±µç×ÓÇÙ¡£
¡¡¡¡¿ÉÊÇºóÀ´Ðû²¼µÃ½±Ãûµ¥Ê±£¬½ðÁåÆ«Æ«¾ÍÊÇ¶þµÈ½±¡£
¡¡¡¡½ðÁåÃò×Å×ì£¬½ßÁ¦°ÑÐ¦ÒâÑÚ²ØÆðÀ´£¬ÆðÉíµ½Ì¨ÉÏ°Ñµç×ÓÇÙ±§ÁË»ØÀ´¡£µç×ÓÇÙÌ«´ó£¬½ðÁåÆÄÎª³ÔÁ¦µØ±§ÔÚÐØÇ°£¬×ßÂ·¿´²»¼ûÇ°Ãæ£¬ÏÂÌ¨Ê±²îµã¶ù°íÁËÒ»õÓ£¬ÈÇµÃÌ¨ÉÏÌ¨ÏÂÒ»ÕóÐ¦¡£-¸öµçÊÓÌ¨¼ÇÕßÑÛ¼²ÊÖ¿ìµØ°ïËýÄÃ¹ýÇÙ£¬Ò»Ö±ËÍµ½»Ü×ÏÄÇ¶ù£¬È»ºó¿ÍÆøµØÎÊ£º¡°Ð¡ÅóÓÑ£¬ÎÒ¿ÉÒÔ²É·ÃÄãÂð£¿¡±
¡¡¡¡½ðÁåÁ³ºìÆðÀ´£¬ÑÛ½ÇÃé×Å»Ü×ÏËµ£º¡°ÄãÎÊÎÒÂèÂè¡£¡±
¡¡¡¡ÅÔ±ßµÄÈËÌý¼ûÕâ¾ä»°ÓÖÐ¦ÁË¡£
¡¡¡¡»Ü×ÏÒ»°ÑÀ­¹ý½ðÁåËµ£º¡°ÈË¼ÒÊÇ²É·ÃÄãÄØ£¡´ó·½µã¶ù¡£¡±
¡¡¡¡½ðÁåÎÊ¼ÇÕß£º¡°ÄãÏëÒªÎÒËµÊ²Ã´£¿¡±
¡¡¡¡¼ÇÕßÈÌ×¡Ð¦Ëµ£º¡°²»ÊÇÎÒÏë£¬ÊÇÄãÏë--ÄãÏë¶Ô´ó¼ÒËµÊ²Ã´£¿¡±
¡¡¡¡½ðÁå°ÑÒ»Ö»ÊÖÖ¸·ÅÔÚ×ì°ÍÀï¿Ð×Å£¬¶Ô×Å¾µÍ·Ëµ£º¡°Ð»Ð»°Ù»õÉÌµêµÄÊåÊå°¢ÒÌËÍÎÒÕâÌ¨µç×ÓÇÙ¡£¿ÉÊÇÎÒ×îÏëÒªµÄÊÇÄÇÒ»Ì¨µçÄÔ¡£¡±ËýÖ¸Ö¸ÒÑ¾­±»Ò»¸öÖÐÑ§Éú±§ÔÚ»³ÀïµÄµçÄÔËµ£º¡°ÎÒÏÂ´Î»¹Òª²Î¼Ó±ÈÈü£¬Ò»¶¨Òª°ÑµçÄÔÄÃµ½ÊÖ¡£¡±
¡¡¡¡¼ÇÕßÄÃ¹ý»°Í²Ëµ£º¡°ºÜºÃ£¬ÄãºÜÓÐÖ¾Æø£¬Ï£ÍûÄãÄÜÊµÏÖ×Ô¼ºµÄÔ¸Íû¡£¡±
¡¡¡¡½ðÁåµãµãÍ·£¬±ò±òÓÐÀñµØÎÊ´ð£º¡°Ð»Ð»¡£¡±
¡¡¡¡µâÎÙµÆ-Ãð£¬½ðÁå¼¸ºõÌÓÒ»ÑùµØ»Øµ½»Ü×ÏÉí±ß£¬Á¬ÉùËµ£º¡°ÏÅËÀÎÒÁË¡£¡±
¡¡¡¡»Ü×ÏÐ¦×ÅÂ§Ò»Â§ËýµÄ¼ç£º¡°»¹²»´í£¬ºÃ´õÃ»Â¶ÇÓ¡£¡±
¡¡¡¡»Ø¼ÒµÄÂ·ÉÏ£¬»Ü×Ï°ï½ðÁåÄÃµç×ÓÇÙ£¬Â·Ô¶Ã»Çáµ££¬»Ü×ÏÒ»Â·ÆµÆµ»»ÊÖ£¬Ö»¾õ¼çËá±³ÌÛ£¬ºÜºó»ÚÃ»ÈÃ½ðÒàÃùÅãÅ®¶ùÀ´¡£Ëý¶Ô½ðÁåËµ£º¡°ÐÒ¿÷ÊÇµç×ÓÇÙ£¬ÒªÕæÊÇµçÄÔ£¬ÎÒÃÇÁ½¸ö¸ù±¾Ã»·¨Åª»Ø¼Ò¡£¡±
¡¡¡¡½ðÁå²»»Ø´ðËýµÄ»°£¬²»½ô²»ÂýµØ¸úÔÚÉíºó£¬Á³ÉÏÒ²Ã»ÓÐÁË¸Õ²ÅµÄ¾ªÏ²¡£
¡¡¡¡»Ü×Ï»ØÍ·ÍûÍûËý£º¡°ÄãÕæµÄ²»¸ßÐË£¿ÒòÎªÃ»µÃµ½Ò»µÈ½±£¿¡±
¡¡¡¡½ðÁåºöÈ»ÎÊ£º¡°¡®ÞëÃçÖú³¤¡¯µÄ³ÉÓïÄãÌýËµ¹ýÂð£¿¡±
¡¡¡¡»Ü×ÏÆËßêÒ»Ð¦£º¡°ÆñÓÐ´ËÀí£¡ÎÒ¿ÉÊÇÕý¾­´óÑ§ÖÐÎÄÏµ±ÏÒµµÄ¡£¡±
¡¡¡¡²ÅËµÍêÕâ¾ä»°£¬»Ü×Ï¾ÍÃ÷°×½ðÁåÎªÊ²Ã´»áÎÊÕâ¸ö£¬ÓÖÎªÊ²Ã´ÐÄÀï²»Ì«¸ßÐË£ºËýÊÇÅÂÂèÂè»Ø¼ÒºóÓÖÒª±Æ×ÅËýÑ§µç×ÓÇÙ£¡
¡¡¡¡Ð¡Ê±ºòÑ§¸ÖÇÙ°Ñ½ðÁåÑ§ÅÂÁË¡£
¡¡¡¡½ðÁåµÄ¸ÖÇÙÊÇ»Ü×ÏÔÚËýÖÜËêÉúÈÕÊ±Âò»ØÀ´µÄ¡£ÄÇÊ±ºòÊÐ³¡ÉÏÎï¼Û»¹ºÜ±ãÒË£¬Ò»¼Ü×îºÃµÄ¡°Öé½­¡±ÅÆ¸ÖÇÙ²Å1000¶à¿éÇ®¡£»Ü×ÏºÍ½ðÒàÃù½á»éÊ±Ã»ÓÃÊ²Ã´»¨·Ñ£¬ÄÇ±ÊÇ®±ã´æÏÂÀ´£¬ÔÚ½ðÁåÖÜËêÄÇÌìËÍ½ø³¤½­°Ù»õ¹«Ë¾£¬ÍÏ»Ø¼ÒÕâ¸öÓÍ¹âï­ÁÁµÄ´óÍæÒÕ¶ù¡£
¡¡¡¡¸ÖÇÙ»Ø¼Ò¾ÍÏÐÖÃÁË4Äê¡£4ÄêÖÐÇÙ¼ÛÄêÄê·ÉÕÇ£¬»Ü×ÏºÜµÃÒâ×Ô¼ºµ±³õµÄÑÛÁ¦ºÍÆÇÁ¦£¬ÈôÊÇµÈµ½½ðÁå5ËêÊ±ÔÙÂò£¬¿ÖÅÂËûÃÇÖ»ÓÐÍûÇÙÐËÌ¾ÁË¡£
¡¡¡¡5ËêÊ±µÚÒ»´ÎÉÏ¿Î£¬ÀÏÊ¦×¥×¡ËýµÄÐ¡ÊÖÏ¸Ï¸¶ËÏê£¬¿Ï¶¨ÕâÊÇÒ»Ë«ÐÞ³¤µÄµ¯ÇÙµÄºÃÊÖ¡£×öÄ¸Ç×µÄ±ãÇÔÇÔ°µÏ²£¬»Ðã±ÖÐ¿´¼û10ÄêºóÒ»¸ö°×ÒÂÉÙÅ®¶Ë×øÇÙºó£¬ÏËÏËÊ®Ö¸Èçºûµû·­·É£¬ÇÙÉùÈçÈªË®¡¢Èçº£ÀË¡£ÕâÑùµÄÏëÏñÊµÔÚÌ«ÁîÈË¹ÄÎèÁË£¬»Ü×ÏÓÚÊÇ¸æ½ëÅ®¶ùËµ£ºÑ§ºÃ¸ÖÇÙÊÇÂèÂè¶ÔÄãµÄ×î´óÔ¸Íû¡£
¡¡¡¡³õÑ§µÄ°ëÄêÒ»ÇÐË³Àû£¬½ðÁåÊÇ¸öÐÔ¸ñ»îÔ¾µÄº¢×Ó£¬ÕûÐ¡Ê±µØ×øÔÚÇÙµÊÉÏÒ»¶¯²»¶¯ÕæÊÇÄÑÎªÁËËý¡£ÌÓ±ÜÖ®ÐÄËæÊ±¶¼ÓÐ£¬µ«ÆÈÓÚ»Ü×ÏµÄÑ¹Á¦£¬Ëý»¹²»¸ÒÓÐ´óµÄ·´¿¹¶¯×÷¡£ÓÐÊ±ºòËýÑ§²»»á£¬»Ü×Ï·¢»ð´òÁËËýÂîÁËËý£¬ÐÄÀïËäºÜ²»ÈÌ£¬Ïëµ½Ñ§ÇÙµÄº¢×Ó¶¼µÃÓÐÕâÒ»·¬Ä¥íÂ£¬ÐÄÀïÒ²¾ÍÊÍÈ»¡£
¡¡¡¡°ëÄêÖ®ºó¿Î³Ì¼ÓÉî£¬ÂúÖ½µÄÐ¡òòò½ÃÜÃÜÂéÂé£¬½ðÁåÄêÁäÐ¡£¬ÈÏ¶ÁÄÜÁ¦²î£¬±ØÐëÓÐ»Ü×ÏÔÚÒ»ÅÔ°ïÃ¦¡£»Ü×Ï´ÓÃ»Ñ§¹ýÎåÏßÆ×£¬´Ë·¬¸ú×ÅÀÏÊ¦ÏÖÑ§ÏÖÂô£¬ÐÄÀïÆÄÓÐµã¡°80ËêÑ§´µ´ò¡±µÄ¸Ð¿®¡£´óÈËÑ§ÐÂ¶«Î÷±Èº¢×ÓÄÑ£¬»Ü×ÏÌìÌìÉì³¤ÁË²±×Ó¶Ô×ÅÎåÏßÆ×Á¬Êý´ø²Â£¬Î´ÃâÐÄÉú·³Ôê¡£Ò»·³Ôê¾ÍÒª³¯½ðÁåµÉÑÛ£¬Ô¹Ëý±¿£¬Ô¹Ëý²»ÓÃ¹¦£¬×Ô¼º²»ÈÏÆ××ÓÒªÁ¬ÀÛÂèÂèÀ´ÈÏ¡£½ðÁå±»ÂèÂèÂîÁË×ÔÈ»Ò²ºÜÀ¢¾Î£¬×øÉÏÇÙµÊÐÄÀïÔ½·¢½ôÕÅ¡£Ò»½ôÕÅ±ãÆµÆµµ¯´í£¬Ô½´íÔ½Òª°¤Âî£¬¶ñÐÔÑ­»·£¬Ä¸Å®Á©ÈçÍ¬×ê½øÁËÄ§È¦¡£
¡¡¡¡Ã¿ÐÇÆÚµÄ»Ø¿ÎÊÇÀ×´ò²»¶¯µÄ¡£Ã¿´Î»Ø¿Î£¬»Ü×Ï±È½ðÁå½ôÕÅ£¬ÉúÅÂËýµ¯²»ºÃ³öÑóÏà£¬»òÕß±»ÀÏÊ¦ÏÓ¡£»Ü×ÏºÃÊ¤ÐÄÇ¿£¬·²ÊÂÒªÇóÍêÃÀ£¬½ðÁåÈ´ÊÇÌìÐÔ´ÖÊè£¬´ó´óßÖßÖ£¬²»ÊÇÕâ¶ù´íÁË½ÚÅÄ£¬±ãÊÇÄÇ¶ùµ¯´íÁËÒô·û¡£»Ü×Ï×øÔÚÀÏÊ¦ÅÔ±ß¼±µÃÊÖÐÄ³öº¹£¬ºÞ²»µÃÌæËýµ¯ÍêÁËÕâÒ»Çú²ÅÊæÌ¹¡£Ã¿´ÎÉÏÍê¿Î»Ø¼Ò£¬Á½¸öÈË¶¼Ò»Éù²»¿Ô£¬»Ü×ÏÊÇÒòÎªÅ®¶ù³É¼¨²»ÀíÏë¶øÉúÃÆÆø£¬½ðÁåÔòÊÇ¼û»Ü×ÏÁ³É«²»ºÃ¶øÐÄÖÐº¦ÅÂ¡£
¡¡¡¡½ðÁåÑ§ÇÙÁ½Äê¡£Á½ÄêÖÐ»Ü×Ï·¢ÁË¶àÉÙ»ð£¬ÉúÁË¶àÉÙÆø£¬ÒÑ¾­ÄÑÒÔ¼ÆÊý¡£½ðÁåÄØ£¬Ô­±¾»îÆÃµÄÌìÐÔÒ²±äµÃÒõÓôÆðÀ´£¬·êÈË¾ÍËµ×îºÞ¸ÖÇÙ¡£Ä¸Å®Á©µÄÐÔ¸ñ½Ó½üÅ¤Çú£¬Á½ÈËÖ®¼äµÄ¹ØÏµÒ²Í¸×Å½ôÕÅ¡£
¡¡¡¡ÐÒºÃ»Ü×Ï»¹ËãÃ÷ÖÇ£¬ÒâÊ¶µ½ÊÂÇé²»¶ÔÖ®ºó£¬¶ÏÈ»¾ö¶¨Í£Ö¹½ðÁåÑ§ÇÙ¡£Ä¸Å®Á©Í¬Ê±ËÉÁËÒ»¿ÚÆø¡£»Ü×ÏÓÐÊ±ºòÏëÏëÐÄÓÌ²»¸Ê£¬¹ÄÀø½ðÁåËµ£º¡°Ã»ÊÂÔÙµ¯×ÅÍæÍæÂï£¡²»ÒªÇóÄãÔõÃ´ÑÏ½÷ÕýÈ·£¬±ð°Ñ¹ýÈ¥»áµÄÄÇµã¶«Î÷»¹¸øÀÏÊ¦¾ÍÐÐ¡£¡±½ðÁåÈ´·Â·ðÅÂÁË¸ÖÇÙÒ»Ñù£¬Ö»Òª»Ü×ÏÃ»ÓÐµ±ÕæÉúÆø£¬Ëý¾Í¼á¾ö²»ÅöÇÙ¼üÒ»Ö¸Í·£¬Á¬×ßÂ·¶¼Ô¶Ô¶µØÈÆ×ÅµÀ¶ù¡£
¡¡¡¡ÔÙºóÀ´£¬½ðÁåµÄÒ¯Ò¯Éú²¡×¡Ôº£¬¼ÒÀï¼±µÈ×ÅÇ®ÓÃ£¬½ðÒàÃù¸É´àËµ·þ»Ü×Ï°Ñ¸ÖÇÙÂôÁË¡£Âô¼ÛËäËµÊÇÂò¼ÛµÄ¼¸±¶£¬»Ü×ÏÏëÆðÀ´ÐÄÀï»¹ÊÇÒþÒþ×÷Í´¡£
¡¡¡¡´ËÊ±»Ü×ÏÃ÷°×ÁË½ðÁåµÄÃÆÃÆ²»ÀÖµÄÔ­Òò£¬ÈÌ²»×¡ÑÆÈ»Ê§Ð¦£¬Í£×¡½Å²½µÈÁËµÈ½ðÁå£¬Ëµ£º¡°ÄãÕæÊÇ´ÏÃ÷Ò»ÊÀºýÍ¿Ò»Ê±ÁË£¬ÏëÏë¿´£¬ÏÄÌì¾ÍÒª¿¼ÖÐÑ§ÁË£¬Í·µÈ´óÊÂÊÇÊ²Ã´£¿ÎÒ»¹ÓÐÐÄË¼ÈÃÄãÑ§µç×ÓÇÙÂð£¿¡±
¡¡¡¡½ðÁå-ÏÂ×Ó¿ªÐÄÆðÀ´£¬ßÖ×ìÐ¦×Å£¬ÓÖÖ÷¶¯ÒªÇó°ïÂèÂè±§Ò»»á¶ùÇÙ£¬ºÜÇìÐÒµØËµ£º¡°ÎÒÕâÊÇ¡®Ò»Äê±»ÉßÒ§£¬ÈýÄêÅÂ¾®Éþ¡¯°¡£¡¡±
¡¡¡¡»Ü×Ïµ±×ÅÒ»½ÖÈËÐ¦µÃÇ°ÑöºóºÏ¡£
¡¡¡¡µÚ¶þÌìµ½Ñ§Ð££¬½ðÁåÒ»ÏÂ×Ó³ÉÁËÃ÷ÐÇ¡£×òÌìµÄÐÂÎÅºÜ¶àÈË¶¼¿´µ½ÁË£¬Ò»´ó¶ÑÈËÓµÉÏÀ´ÎÊ½ðÁå¸÷ÖÖ¸÷ÑùµÄÎÊÌâ¡£
¡¡¡¡¡°ÉãÏñ»ú¾µÍ·¶Ô×¡ÄãµÄÊ±ºò£¬ÄãÅÂÁËÂð£¿¡±
¡¡¡¡¡°µç×ÓÇÙÊÇÊ²Ã´ÐÍºÅµÄ£¿¡±
¡¡¡¡¡°ÄÇµç×ÓÇÙÕæµÄ¹éÄãÁË£¿¡±
¡¡¡¡¡°½ðÁåÄãºÃÐÒÔËÅ¶£¡¡±
¡¡¡¡ÄßÖ¾Î°ÔÚÒ»ÅÔÒõÑô¹ÖÆøµØÑ§×Å½ðÁå½²»°µÄÇ»µ÷£º¡°¿ÉÊÇÎÒ×îÏëÒªµÄÊÇÄÇÒ»Ì¨µçÄÔ¡­¡­¡±
¡¡¡¡ÑîÐ¡Àö°ï½ðÁåËµ»°£º¡°ÓÐÈËÒ²ÏëÒªµÄ£¬¿ÉÏ§Á¬Ì¨ÓÎÏ·»ú¶¼Òª²»µ½¡£¡±
¡¡¡¡ÄßÖ¾Î°ºáÃ¼ÊúÑÛµØÎÊ£º¡°ÄãËµË­ÄØ£¿Ë­Òª²»µ½£¿¡±
¡¡¡¡ÑîÐ¡ÀöºÜ²»Ð¼µØËµ£º¡°°®ËµË­¾ÍËµË­£¡±ð×ÜÒÔÎª×Ô¼º³É¼¨ºÃ£¬¸ßÈËÒ»Í·£¬¼ûÁË±ðÈËµÃ½±ÐÄÀï¾Í¶Ê¼É¡­¡­¡±
¡¡¡¡ÄßÖ¾Î°ºìÁËÁ³àÖ¹¾£º¡°ÉµÈË×²ÉµÔË¡£¡±
¡¡¡¡ÒªÊÇ·ÅÔÚÆ½Ê±£¬½ðÁåÔç¾Í¸úÄßÖ¾Î°¸ÉÆðÀ´ÁË£¬¿ÉÊÇËý½ñÌìÐÄÇéºÃ£¬±ðÈËËµÊ²Ã´Ëý¶¼²»¼Æ½Ï£¬ÕÕÑùÐ¦ÃÐÃÐµÄ£¬·´ÈÃÄßÖ¾Î°¾õµÃºÜÃ»È¤¡£
¡¡¡¡ÏÂ¿ÎµÄÊ±ºò£¬½ðÁåÔÚ×ßÀÈÀïÅöµ½ÐÏÀÏÊ¦¡£ÐÏÀÏÊ¦½Ð×¡ËýËµ£º¡°×òÌìÄãµÃ½±µÄÊÂ£¬ÎÒÔÚµçÊÓÉÏ¿´µ½ÁË¡£¡±
¡¡¡¡½ðÁåÓÐµã²»ºÃÒâË¼£¬µÍÍ·ÓÃ½Å¼â²ä×ÅµØÃæ£¬Ð¡ÉùËµ£º¡°Ã»Ê²Ã´£¬ÊÇÅöÉÏµÄ¡£¡±
¡¡¡¡¡°ÅöÒ²µÃÆ¾ÊµÁ¦È¥Åö¡£Äã²»´í¡£¡±ÐÏÀÏÊ¦Ëµ£¬È»ºó»°Í·Ò»×ª£¬¡°ÓÐ¼þÊÂ£¬ÎÒÏëÀ´ÏëÈ¥»¹ÊÇÍÆ¼öÄã¡£¡±
¡¡¡¡½ðÁåÌýËýËµµÃºÜÑÏËà£¬²»ÓÉµÃ¸ú×Å½ôÕÅÆðÀ´¡£
¡¡¡¡¡°ÊÇÕâÑù£¬ÊÐÀïÒ»¼ÒµçÊÓÌ¨À´ÕÐÆ¸¶ùÍ¯½ÚÄ¿Ö÷³ÖÈË£¬ÒªÎÒÃÇÑ§Ð£ÍÆ¼ö¼¸¸ö¡£ÒªÇóÊÇ×÷ÎÄÐ´µÃºÃ£¬ÆÕÍ¨»°½²µÃºÃ¡£×òÌìÎÒ¿´ÄãÔÚ¾µÍ·Ç°ÃæÍ¦ËÉ³ÚµÄ£¬Ëµ²»¶¨ÄãÈ¥ÁËÈË¼ÒÕæ»á¿´ÉÏÄã¡£ÄãÏëÈ¥Âð£¿¡±
¡¡¡¡½ðÁå»ÅÃ¦Ò¡Í·£º¡°²»£¬ÎÒ²»¸Ò¡£¡±
¡¡¡¡¡°ÊÇ²»Ïë£¬»¹ÊÇ½ö½ö²»¸Ò£¿¡±
¡¡¡¡½ðÁåÍÌÍÌÍÂÍÂµØËµ£º¡°ÎÒ¡­¡­Ê²Ã´¡­¡­¶¼²»»áÑ½£¡¡±
¡¡¡¡¡°È¥ÊÔÊÔ°É£¬ÊÂ×ÜÊÇ´Ó²»»á×öÆðµÄ¡£ÄãÒªÊÇÒ»¸öÈË¾õµÃº¦ÅÂ£¬ÎÒÔÙÕÒ¸öÈËÅãÄã¡£Áõæ«Èç£¡¡±
¡¡¡¡Áõæ«ÈçÊÇ°àÉÏ×÷ÎÄÐ´µÃºÃµÄÁíÒ»¸öÅ®º¢×Ó¡£Ìý¼ûÀÏÊ¦º°£¬Ëý¼±Ã¦ÅÜ¹ýÀ´¡£ÐÏÀÏÊ¦°ÑµçÊÓÌ¨ÕÐÆ¸µÄÊÂ¶ÔËýËµÁË¡£Áõæ«Èç×î´óµÄÓÅµãÊÇÌý»°£¬ÀÏÊ¦ÎÞÂÛËµÊ²Ã´£¬Ëý¶¼¾ø¶ÔÎÞÌõ¼þ·þ´Ó¡£µ±ÏÂËý¾ÍÁ¬Á¬µãÍ·¡£ÐÏÀÏÊ¦Ëµ£º¡°ºÃÁË£¬ÄÇ¾ÍÕâÑù¶¨ÁË¡£ÄãÃÇÁ½¸ö¼ÈÈ»ÊÇ´ú±íÑ§Ð£È¥Ó¦Æ¸£¬²»¹ÜÔõÑù×ÜÒªÕùÈ¡ÉÏÒ»¸ö£¬ÕâÊÇÎÒÃÇÑ§Ð£µÄÃæ×Ó¡£ÏÂÎç·ÅÑ§ÄãÃÇÁôÒ»Áô£¬ÎÒÇëÒôÀÖ¿ÎÎÀÀÏÊ¦¸øÄãÃÇÖ¸µãÖ¸µã¡£¡±
¡¡¡¡ÐÏÀÏÊ¦×ßºó£¬½ðÁåÊýÂäÁõæ«Èç£º¡°ÄãÔõÃ´ÏëÒ²²»Ïë¾Í´ðÓ¦ÁËÄØ£¿¡±
¡¡¡¡Áõæ«ÈçÃ£È»µØËµ£º¡°²»ÊÇÐÏÀÏÊ¦ÈÃÈ¥µÄÂð£¿¡±
¡¡¡¡½ðÁå¾õµÃ¸úËýÓÐµãËµ²»Í¨¡£ÓÐÐ©ºÃÑ§Éú¾ÍÊÇÕâÑù£¬³ýÁËÑ§Ï°£¬¼¸ºõÊ²Ã´¶¼ÊÇÒ»ÎÊÈý²»Öª£¬·Â·ðÃ»ÓÐ³¤×Ô¼ºµÄÄÔ×Ó¡£
¡¡¡¡²»¹ÜÔõÃ´Ëµ£¬½ðÁåÐÄÀï»¹ÊÇÓÐµã¸ßÐË¡£½ðÁåÆ½³£²»ÊÇ¸ö°®³ö·çÍ·µÄÈË£¬¿ÉÊÇºÃÊÂ¼ÈÈ»ÕÒÉÏÃÅÀ´ÁË£¬Éµ¹Ï²Å»áÍÆ³öÈ¥²»Òª¡£Ï¹Ç«ÐéÊ²Ã´Ñ½£¡ÍòÒ»ÕæÄÜµ±ÉÏÐ¡Ö÷³ÖÈË£¬¹þ£¬ÆðÂëÂèÂè»á¶àÒ»×®ÖµµÃìÅÒ«µÄÊÂ£¡
¡¡¡¡ÏÂÎçÉÏÍê×ÔÏ°¿Î£¬ÎÀÀÏÊ¦¹ûÈ»ÕÒµ½½ÌÊÒÀïÀ´ÁË£¬¿´ÆðÀ´Ëý¶ÔÍÆ¼öÑ§ÉúÓ¦Æ¸Ö÷³ÖÈËµÄÊÂ·Ç³£¸ÐÐËÈ¤¡£ËýÔÚ½ÌÊÒÃÅÍâÉì×Å²±×Óº°£º¡°Ë­ÊÇ½ðÁåºÍÁõæ«Èç£¿¡±
¡¡¡¡½ðÁå¡¢Áõæ«Èç´ðÓ¦×Å£¬´Ò´ÒÊÕÊ°ÁËÊé°ü£¬ÅÜ³ö½ÌÊÒ¡£
¡¡¡¡ÎÀÀÏÊ¦¿´¿´½ðÁå£¬ÓÖ¿´¿´Áõæ«Èç£¬ÎÊ£º¡°ÊÇÄãÃÇÁ½¸öÂð£¿¡±
¡¡¡¡ÏÔÈ»ËýºÜÊ§Íû¡£
¡¡¡¡Áõæ«ÈçËÆºõÃ»Ê²Ã´·´Ó¦£¬½ðÁå¾ÍºÜÃô¸Ð£¬ÂíÉÏËµÁËÒ»¾ä£º¡°Ö÷³ÖÈË¸úÑÝÔ±²»ÊÇÒ»»ØÊÂ¡£¡±
¡¡¡¡ÎÀÀÏÊ¦ÆËßêÐ¦ÁË£º¡°ÄãÕâº¢×Ó£¡ÎÒ»¹Ã»¿ª¿Ú£¬Äã¾ÍÏÈ°ÑÎÒ¶Â»ØÈ¥ÁË£¬ÕâÕÅ×ìºÃÀ÷º¦£¬ÎÒ¿´ÄãÄÜµ±Ö÷³ÖÈË¡£¡±
¡¡¡¡½ðÁåµÄÁ³ºìÁËºì£¬Ëµ£º¡°¶Ô²»Æð¡­¡­¡±
¡¡¡¡ÎÀÀÏÊ¦°ÑËýÃÇ´øµ½Ñ§Ð£Ìå²ÙÊÒ£¬ËµÊÇÒª½ÌËýÃÇ¼¸¸ö¼òµ¥µÄÐÎÌå¶¯×÷¡£ÎÀÀÏÊ¦´ÓÇ°µ±¹ý¸èÎèÍÅÑÝÔ±£¬ÈË³¤µÃºÜÆ¯ÁÁ£¬¸ßÌôµÄÉí²Ä£¬Í··¢ÔÚÄÔºóÊáÒ»¸öÔ²Ô²µÄ÷Ù£¬Ç°¶î¹âÁïÁïµÄ£¬¶øÇÒÉíÉÏ×ÜÓÐÒ»¹ÉºÃÎÅµÄ¡¢Æ¯ÁÁÅ®ÈË²ÅÓÐµÄÎ¶µÀ¡£ÐÂ»ª½ÖÐ¡Ñ§µÄÅ®º¢×ÓÒ»Ïò¶¼ºÜ³ç°ÝËý£¬Ë½ÏÂÀï°ÑËýµ±×÷ÁË×Ô¼ºµÄÅ¼Ïñ¡£¿ÉÏ§ÎÀÀÏÊ¦Ò»¸öÈËÒª½ÌµÄ°à¼¶Ì«¶à£¬´ÓËÄÄê¼¶µ½ÁùÄê¼¶¶¼ÓÉËý¸ºÔð¡£ÕâÃ´¶à°à¼¶µÄÅ®º¢×Ó£¬Ëý¼¸ºõÒ»¸öÈËÃûÒ²½Ð²»ÉÏÀ´¡£
¡¡¡¡ÎÀÀÏÊ¦ÍÑÐ¬²ÈÔÚÌå²ÙÊÒµØÌºÉÏ£¬ÈÃ½ðÁåºÍÁõæ«ÈçÑ§Õ¾¡°¶¡×Ö²½¡±¡£ÉíÌå²à¹ýÀ´£¬ÓÒ½ÅÔÚÇ°Õ¾³É¡°1¡±×Ö£¬×ó½ÅÔÚºóÕ¾³É¡°Ò»¡±×Ö£¬Í¦ÐØ£¬ÊÕ¸¹£¬Í·Ë¦¹ýÀ´ÃæÏòÕýÇ°·½£¬Ãæ¿×Î¢Î¢´øÐ¦£¬Ë«Ä¿¾¼¾¼ÓÐÉñ¡£
¡¡¡¡½ðÁåÆ½³£ÊÇ¸öËæÒâ¹ßÁËµÄÈË£¬Õ¾Ã»Õ¾Ïà£¬×øÃ»×øÏà£¬ÄÄÀïÊÜ¹ýÕâÑù±ê×¼»¯µÄÑµÁ·£¿ÎÀÀÏÊ¦¼±µÃÖ±º°£º¡°°ÑÉíÌå¶ËÆðÀ´£¡ÄÃ³ö¹Ç¼Ü×ÓÀ´£¡ÊÕ¸¹£¡ÊÕ¸¹£¡¡±
¡¡¡¡Ëý×ß¹ýÈ¥ÅÄ½ðÁåµÄ¶Ç×Ó£¬²Å·¢ÏÖÐ¡¹ÃÄïÌ«ÅÖ£¬²»ÊÇ²»ÊÕ¸¹£¬¶øÊÇÅÖ¶ÇÆ¤ÊÕ²»»ØÈ¥¡£
¡¡¡¡¡°°¥Ó´£¬¼ÈÈ»Ïëµ±Ö÷³ÖÈË£¬»¹²»¸Ã¼õ¼õ·Ê£¿¡±ÎÀÀÏÊ¦¿ÞÐ¦²»µÃµØËµ¡£
¡¡¡¡½ðÁåÐÄÀïÒ²ÓÐÐ©×Ô±°£¬×ìÉÏÓÖ²»¿Ï·þÆø£¬ÐéÕÅÉùÊÆµØÌæ×Ô¼º±ç»¤£º¡°ºÜ¶à´óÈË¶¼ÊÇÏ²»¶ÅÖº¢×ÓµÄ£¡¡±
¡¡¡¡Áõæ«Èç¾Í¸ü²»ÐÐÁË£¬Éí×ÓÏ¸ÁïÁï¡¢ÈíÃàÃà£¬Ïñ¸ùÄèÁËµÄ¶¹Ñ¿²Ë£¬ÈÎÆ¾ÎÀÀÏÊ¦ÔõÃ´ËµÔõÃ´²¦Åª£¬Ëý¸ù±¾Ã»°ì·¨ÕÒµ½Ò»µã¸Ð¾õ¡£¶øÇÒËý»¹²»Èç½ðÁå£¬ËýÑÛ¾¦ÀïÃ»Éñ£¬¿Õ¿ÕµÄ£¬ÔõÃ´¿´¶¼ÏñÄ¾Å¼¡£
¡¡¡¡ÎÀÀÏÊ¦Ð¹ÁËÆø£¬±§Ô¹Ëµ£º¡°»á±íÑÝµÄ²»»áÐ´×÷ÎÄ£¬»áÐ´×÷ÎÄµÄÓÖ²»»á±íÑÝ£¬ÕæÊÇºÃÊÂ´Õ²»µ½Ò»¿é¶ù¡£¡±
¡¡¡¡Áõæ«Èç×Ô¼ºÒ²Ã»ÐÅÐÄÁË£¬ÇÄÇÄµØ¶Ô½ðÁåËµ£º¡°Òª²»È»£¬ÎÒÃÇÈ¥½ÐÐÏÀÏÊ¦»»ÈË°É£¿¡±
¡¡¡¡µ½ÁËÕâÒ»²½£¬½ðÁå·´¶ø²»¿Ï·þÊä£¬¸øÁõæ«Èç´òÆøËµ£º¡°¶ÔÄãËµ¹ýÑ¡Ö÷³ÖÈË²»ÊÇÑ¡ÑÝÔ±£¬Ö»ÒªÄÜÏÖ³¡²É·ÃÏÖ±àÌ¨´Ê¾ÍÐÐ¡£ÎÒÃÇÁ½¸ö×÷ÎÄºÃ£¬ÊÇÓÐÕæ¹¦·òµÄ£¬ÅÂÊ²Ã´Ñ½£¿¡±
¡¡¡¡ÎÀÀÏÊ¦·ÅÆúÁË½Ì»áËýÃÇÐÎÌå¶¯×÷µÄ´òËã£¬×ª¶øÒªÇóËýÃÇ»Ø¼Ò×¼±¸Ò»Æª¿É¹©ÀÊËÐµÄ²ÄÁÏ£¬Ê«Ò²ºÃ£¬É¢ÎÄÒ²ºÃ¡£¡°×ÜÖ®ÒªÄÜ¶Á³ö¸ÐÇéµÄ¡£¡±ËýÕâÃ´Öö¸À¡£
¡¡¡¡½ðÁå»Ø¼Ò¾ÍÒ»ÕóÂÒÃ¦£¬¿ÍÌüÀï¡¢·¿¼äÀïÀ´»Ø±¼²¨£¬¼¸ºõ°Ñ¼ÒÀïÃ¿Ò»±¾²ØÊé¶¼Áà³öÀ´·­¹ý¡£½ðÒàÃùºÍ»Ü×ÏË«Ë«µØ¸úÔÚºóÃæÅÜÀ´ÅÜÈ¥£¬²»¶ÏµØ¹±Ï××Ô¼ºµÄÒâ¼û£¬°ïÃ¦²éÕÒ¡¢·­Ñ°£¬ÅªµÃ±Èµ±ÄêÐ´±ÏÒµÂÛÎÄ»¹ÈÏÕæ¡£
¡¡¡¡½ðÒàÃùËµ£º¡°ÎÒ¿´¾ÍÊÇÄÇ¸öºÃ£¬ÄÇ¸ö¡­¡­»°¾çÑÝÔ±Ê±²»Ê±ÉÏÌ¨ÀÊËÐµÄ¡£¡±
¡¡¡¡¡°Ê²Ã´Ñ½£¿Äã×ÜµÃËµ¸öÌâÄ¿°É£¿¡±»Ü×Ï¶ÔËû×Å¼±¡£
¡¡¡¡¡°ÊÇÄÇ¸ö¡­¡­ÄÇ¸ö¡­¡­¡±½ðÒàÃùÒ²¼±ÁË£¬¡°ÎÒÒªÄÜËµµÃ³öÌâÄ¿£¬»¹ÓÃµÃ×ÅÎÊÄã£¿ÎÒÓÖ²»ÊÇÑ§ÖÐÎÄµÄ¡£¡±
¡¡¡¡¡°ÄÇÄã¾ÍËµÆäÖÐÒ»¾ä£¬Ö»ÒªÓÐÒ»¾ä£¬ÎÒ±£Ö¤ÖªµÀÊÇÊ²Ã´¡£¡±»Ü×ÏËµÕâ»°µÄÊ±ºòÊ®·Ö×Ô¸º¡£
¡¡¡¡½ðÒàÃù×¥×¥ÄÔ´üËµ£º¡°ºÃÏñÊÇËµ¡­¡­Ê²Ã´ÈË»î×ÅËÀÁËµÄ¡£¡±
¡¡¡¡»Ü×Ï´ó½Ð£º¡°°¡£¡ÎÒÖªµÀÁË£¬ÊÇê°¿Ë¼ÒÏÈÉúµÄ¡¶ÓÐµÄÈË¡·¡£¡±
¡¡¡¡½ðÒàÃùÒ²Ëµ£º¡°¶Ô¶Ô¶Ô£¬¡¶ÓÐµÄÈË¡·¡£¡±
¡¡¡¡»Ü×Ïµ±¼´ÀÊÀÊ±³³ö£º
¡¡¡¡¡¡  ÓÐµÄÈË»î×Å£¬ 
¡¡¡¡¡¡¡¡ËûÒÑ¾­ËÀÁË£» 
¡¡¡¡¡¡¡¡ÓÐµÄÈËËÀÁË£¬ 
¡¡¡¡¡¡¡¡Ëû»¹»î×Å¡£ 
¡¡¡¡¡¡¡¡ÓÐµÄÈË 
¡¡¡¡¡¡¡¡ÆïÔÚÈËÃñÍ·ÉÏ£º¡°ºÇ£¬ÎÒ¶àÎ°´ó£¡¡± 
¡¡¡¡    ¡­¡­ 
¡¡¡¡½ðÁå²»¿ÍÆøµØ´ò¶Ï»Ü×ÏµÄÀÊËÐ£º¡°Õâ¿É²»ÊÇÐ¡Ñ§Éú¶ÁµÄ¶«Î÷¡£¡±
¡¡¡¡½ðÒàÃùÒÅº¶µØÌò×Å×ì½Ç£º¡°°¡£¬½ðÁåÄã²»ÐÐ£¬Äãµ½µ×²»ÐÐ£¬²»ÈçÄãÂèÂè¡£ÕâÃ´Î°´óµÄÊ«£¬Äã¾ÓÈ»²»¶Á¡£¡±
¡¡¡¡»Ü×ÏÓÖÕÒµ½ÁËÁíÒ»±¾Ê«¼¯£¬»¶ÌìÏ²µØµØ¾ÙÔÚÊÖÀï£º¡°Ìý×ÅÌý×Å£¡ÖÇÀûÅ®Ê«ÈËÃ×Ë¹ÌØÀ­¶ûµÄÉ¢ÎÄÊ«¼¯--Ëý¿ÉÊÇÎÒ×îÏ²»¶µÄÊ«ÈË£¡¡±
¡¡¡¡½ðÒàÃùßÆßÆ×ì£¬ÍÏ³¤ÉùÒôËµ£º¡°Å¶--Å®ÈËµÄÊ«£¿¡±
¡¡¡¡»Ü×ÏÆÈ²»¼°´ýµØ·­µ½Ò»Ò³£¬ÇéÒâÃàÃàµØÀÊ¶Á£º
¡¡¡¡¡°ÎÒµÄÁé»êÒ»¶ÈÊÇ¹ûÊµÀÛÀÛµÄ´óÊ÷¡£ÄÇÊ±ºò£¬ÈËÃÇ¿´ÁËºìºìµÄ¹ûÊµ¾ÍÓÐ·áÈÄµÄ¸Ð¾õ£»Ìýµ½Ç§°ÙÖ»ÄñÔÚÎÒµÄÖ¦Í·¸è³ª¾ÍÐÄ×íÉñÃÔ¡£ 
¡¡¡¡ºóÀ´Ëü³ÉÁËÒ»Öê¹àÄ¾£¬Ö¦ÌõÏ¡ÊèÍäÇú£¬µ«ÈÔÄÜ·ÖÃÚ³ö·Ò·¼µÄÖ¬Òº¡£ 
¡¡¡¡Èç½ñÖ»ÊÇÒ»¶äÐ¡»¨£¬Ò»¶äËÄ°êµÄÐ¡»¨¡£Ò»Æ¬»¨°ê½ÐÃÀ£¬ÁíÒ»Æ¬½Ð°®¡­¡­¡± 
¡¡¡¡¸ÕÄîµ½Ò»¸ö¡°°®¡±×Ö£¬½ðÁå»ÅÃ¦Ì§Æð¸ì²²Îæ×¡¶ú¶ä£¬±Ç×ÓÖåÆðÀ´£¬×ö³öÒ»¸±²»¿°ÈÌÊÜµÄÑù×Ó£º¡°ÂèÑ½£¬É«ËÀÁË£¬É«ËÀÁË£¡¡±
¡¡¡¡»Ü×ÏÆæ¹ÖµØÎÊ£º¡°Ê²Ã´¡®É«ËÀÁË¡¯£¿¡±
¡¡¡¡¡°¾ÍÊÇ¡®»ÆÉ«¡¯Ñ½£¡¡±
¡¡¡¡»Ü×Ï²ÅÖªµÀ×Ô¼º¸Õ²ÅµÄ¶¯ÇéÀÊËÐÍêÈ«ÊÇ¶ÔÅ£µ¯ÇÙ¡£Ëý·Þ·Þ²»Æ½µØÔðÎÊ£º¡°ëÚÖËÈË¿ÚµÄÓÅÃÀ°®ÇéÊ«£¬ÔõÃ´¿ÉÒÔ¸úÉ«Çé»ìÎªÒ»Ì¸£¿Äã¼òÖ±²»¶®ÐÀÉÍ¡£¡±
¡¡¡¡½ðÁåÀíÖ±Æø×³µØËµ£º¡°ÔÚÎÒÃÇ°àÉÏ£¬·²ÊÇÌáµ½Ò»¸ö¡®°®¡¯×ÖµÄ£¬¾ÍÊÇÉ«ÀÇ£¡¡±
¡¡¡¡½ðÒàÃùÔÚÅÔ±ßÔçÒÑÐ¦µÃÇ°ÑöºóºÏ¡£
¡¡¡¡½ðÁå¸É´à¾Ü¾øÁË°Ö°ÖÂèÂèµÄ°ïÖú£¬×Ô¼ºµ½ËýµÄÐ¡Êé¼ÜÉÏÕÒÁË¡¶ÒÁË÷Ô¢ÑÔ¡·ÀïµÄÒ»ÔòÔ¢ÑÔ£º¡¶ÎÃ×ÓºÍÊ¨×Ó¡·¡£
¡¡¡¡ÎÃ×Ó·Éµ½Ê¨×ÓÃæÇ°£¬¶ÔËûËµ£º¡°ÎÒ²»ÅÂÄã£¬Äã²¢²»±ÈÎÒÇ¿¡£ÒªËµ²»ÊÇÕâÑù£¬Äãµ½µ×ÓÐÊ²Ã´Á¦Á¿ÄØ£¿ÊÇÓÃ×¦×Ó×¥£¬ÑÀ³ÝÒ§Âð£¿Å®ÈËÍ¬ÄÐÈË´ò¼Ü£¬Ò²»áÕâÃ´¸É¡£ÎÒ±ÈÄãÇ¿µÃ¶à¡£ÄãÒªÊÇÔ¸Òâ£¬ÎÒÃÇÀ´½ÏÁ¿½ÏÁ¿°É£¡¡±ÎÃ×Ó´µ×ÅÀ®°È³å¹ýÈ¥£¬×¨Ò§Ê¨×ÓÁ³ÉÏ±Ç×ÓÖÜÎ§Ã»ÓÐÃ«µÄµØ·½¡£Ê¨×ÓÆøµÃÓÃ×¦×Ó°Ñ×Ô¼ºµÄÁ³¶¼×¥ÆÆÁË¡£ÎÃ×ÓÕ½Ê¤ÁËÊ¨×Ó£¬ÓÖ´µ×ÅÀ®°È£¬³ª×Å¿­¸è·É×ß£¬È´±»Ö©ÖëÍøÕ³×¡ÁË¡£ÎÃ×Ó½«Òª±»³ÔµôÊ±£¬Ì¾Ï¢Ëµ£¬×Ô¼ºÍ¬×îÇ¿´óµÄ¶¯Îï¶¼½ÏÁ¿¹ý£¬²»ÁÏ±»ÕâÐ¡Ð¡µÄÖ©ÖëÏûÃðÁË¡£ 
¡¡¡¡½ðÁå»æÉù»æÉ«µØÀÊ¶ÁÒ»±éºó£¬½ðÒàÃùºÍ»Ü×ÏÃæÃæÏàêï¡£½ðÒàÃùËµ£º¡°ÕâÓÐÊ²Ã´ºÃ£¿Ò»µã¼¤Çé¶¼Ã»ÓÐ¡£¡±»Ü×ÏÒ²Ëµ£º¡°²»¾ÍÊÇ¸ö¸É°Í°ÍµÄÔ¢ÑÔ¹ÊÊÂÂð£¿¡±
¡¡¡¡½ðÁåÓÃ±¯ÌìÃõÈËµÄÄ¿¹â¿´×ÅËûÃÇ£º¡°ÄãÃÇÕâÒ»´úÈËÒ»µã¶¼²»¶®ÓÄÄ¬¡£¡±
¡¡¡¡½ðÒàÃùºÍ»Ü×ÏÔÙÒ»´Î»¥Ïà¿´¿´¡£»Ü×ÏËµ£º¡°ÎÒµÄÈ·²»¶®¡£ÎÒÈÏÎªÉú»îÓ¦¸ÃÑÏËà£¬ÃÀµÄºÍ³óµÄÒª½ØÈ»·Ö¿ª¡£¡±
¡¡¡¡½ðÁåÒ¡Ò¡Í·Ëµ£º¡°ËãÁË£¬ÎÒ×î²»Ï²»¶ÌÖÂÛÑÏËàµÄÎÊÌâ£¬×÷ÒµÒÑ¾­¹»ÈÃÎÒ·³µÄÁË¡£¡±
¡¡¡¡µÚ¶þÌìµ½Ñ§Ð££¬½ðÁåºÍÁõæ«Èçµ½´¦ÕÒÎÀÀÏÊ¦£¬È´ÕÒ²»µ½£¬Ô­À´ÎÀÀÏÊ¦¸ÐÃ°·¢ÉÕ£¬Çë¼Ù»Ø¼Ò¿´²¡ÁË¡£½ðÁåËÉÁËÒ»¿ÚÆø£¬¾õµÃÕâÑù¸üºÃ£¬ÃâµÃÎÀÀÏÊ¦×ÜÒªÓÃÑÝÔ±µÄ±ê×¼¶ÔËýÃÇËµÕâËµÄÇµÄ¡£
¡¡¡¡ÐÇÆÚÌì£¬½ðÁåÏò»Ü×ÏÒªÁË×ø¹«¹²Æû³µµÄÇ®£¬ºÍÁõæ«ÈçÁ½¸öÈËÒ»Â·ÎÊ×ÅÕÒµ½ÁËµçÊÓÌ¨¡£½øÁËÒ»¼äÖ¸¶¨µÄÑÝ²¥ÊÒ£¬²Å·¢ÏÖÀ´µÄÈ«¶¼ÊÇÅ®º¢£¬²»ÉÙÑ§Ð£¶¼ÓÐÀÏÊ¦´ø¶Ó£¬ÏÔµÃ·Ç³£ÖØÊÓ¡£Ì¨ÉÏÒÑ¾­ÓÐÈË¿ªÊ¼±íÑÝÁË£¬ÊÇÒ»¸öÊÝ¹Çá×á¾¡¢Ð¡Á³ÉÏÖ»¿´¼ûÁ½Ö»´óÑÛ¾¦µÄÅ®º¢¡£Ëý´©ÁËÒ»ÌõÑ©°×µÄ°ÅÀÙÎèÈ¹£¬¸ú×ÅÂ¼Òô´øÉÏµÄÒôÀÖÔÚÌø¡¶Ð¡Ìì¶ìÎè¡·¡£ËýÌøµÃºÜÂôÁ¦£¬ÍêÈ«¾ßÓÐ×¨ÒµÐ¡ÑÝÔ±µÄË®Æ½¡£
¡¡¡¡Áõæ«ÈçÀ­À­½ðÁåµÄÒÂ·þ£º¡°ÎÒÃÇÒ»¶¨×ß´íÁË£¬Õâ¶ù²»ÊÇ¿¼Ö÷³ÖÈËµÄ¡£¡±
¡¡¡¡ÅÔ±ßÒ»¸öÑ§Ð£µÄÀÏÊ¦Ëµ£º¡°Ã»´í£¬¾ÍÊÇÕâ¶ù¡£ÄãÃÇÄÄ¸öÑ§Ð£µÄ£¿¡±
¡¡¡¡½ðÁå´ð£º¡°ÐÂ»ª½ÖÐ¡Ñ§¡£¡±
¡¡¡¡ÄÇ¸öÀÏÊ¦ÎÊ£º¡°ÐÂ»ª½ÖÐ¡Ñ§¾ÍÅÉÁËÄãÃÇÁ½¸öÀ´£¿¡±
¡¡¡¡ÑÔÏÂÖ®ÒâÊÇÐÂ»ª½ÖÐ¡Ñ§Ò²Ì«²»µ±»ØÊÂÁË¡£
¡¡¡¡½ðÁåÐÄÀïºÜÆø£¬¹ÊÒâ´óÉùµØÎÊ£º¡°¿¼²»¿¼ÏÖ³¡²É·Ã£¿¡±
¡¡¡¡ÄÇ¸öÀÏÊ¦Ëµ£º¡°ÎÒÒ²²»Çå³þ¡£´ó¸ÅÒª¿¼µÄ°É¡£¡±
¡¡¡¡½ðÁåÐÄÀïÏë£¬ÎèÌøµÃÔÙºÃÓÖÔõÃ´Ñù£¿µ½Ê±ºò½á½á°Í°ÍµØËµ²»³ö»°À´£¬¿´ÈË¼ÒÒªÎÒ»¹ÊÇÒªËý£¡
¡¡¡¡´óÑÛ¾¦µÄÅ®º¢ÌøÍêÏÂÀ´ÁË£¬½Ó×ÅÉÏÈ¥Ò»¸öÐ¡Ñ§Éú¡£Ëý³¤µÃºÜÑóÆø£¬´©Ò»Ì×Ê±ÏÂÁ÷ÐÐµÄÉÙÅ®×°£¬Ã¼ÑÛ»¹»­¹ýÁË£¬×ì´½Í¿³ÉÒøºìÉ«£¬¿´ÉÏÈ¥²»Ïñ10À´ËêµÄÐ¡Ñ§Éú£¬µ¹Ïñ»­±¨ÉÏÄÇÐ©ÓÃÀ´×ö¹ã¸æµÄÄ£ÌØ¶ù¡£ËýÒ»ÉÏÈ¥¾Í±íÑÝËýµÄÄÃÊÖ½ÚÄ¿£º³ª¸è¡£×ËÊÆºÍ¸èÉù¶¼Ä£·Â¸èÐÇÑîîÚÓ¨£¬×ö³öÒ»¸±ÌðÃÛÃÛàÇÙâÙâµÄÑù×Ó¡£
¡¡¡¡½ðÁå¶ÔÁõæ«ÈçËµ£º¡°ÄãÔÚÕâ¶ùµÈ×Å£¬ÎÒ¿ÉÒªÈ¥ÉÏÌË²ÞËùÁË¡£¡±
¡¡¡¡²»µÈÁõæ«Èç»Ø´ð£¬Ëý¸Ï¿ìÁï³öÁËÑÝ²¥ÊÒ¡£
¡¡¡¡ËýÏòÒ»¸öÉ¨µØµÄ¹¤ÈË´òÌý²ÞËùÔÚÄÄ¶ù£¬ÄÇÈËËµ£º¡°ÍùÇ°×ß£¬ÔÙÍùÓÒ¹Õ¡£¡±
¡¡¡¡Ò»Â·×ß¹ýÈ¥£¬Á½±ß¶¼ÊÇÓÃÍ¸Ã÷²ÄÁÏ¸ô³ÉµÄÐ¡µ¥¼ä£¬¹âÏß»è»è°µ°µµÄ£¬Ã¿¸öÐ¡µ¥¼äÀï¶¼ÓÐµçÊÓ»úÆÁÄ»µÄ²ÊÉ«»­ÃæÉÁÉÁË¸Ë¸£¬ÓÐµÄ·ÅÐÂÎÅ£¬ÓÐµÄ·ÅÌìÆøÔ¤±¨£¬ÓÐµÄÊÇ·ÅµçÊÓ¾ç¡¢ÏàÉù¡¢MTVÊ²Ã´µÄ¡£ÓÐÒ»¸öÆÁÄ»ÉÏ·ÅµÄÊÇÒ»¸öÏàµ±¿ÉÅÂµÄ¹í¹ÖÆ¬£¬½ðÁå×ß¹ýÄÇÀïµÄÊ±ºò£¬ÕýÇÉÓÐÒ»Ö»Çà»ÒµÄ¹íÊÖ´Ó»­ÃæÀïÉì³öÀ´¡£¹íÊÖÍ»È»¼ä·Å³ÉÁËÌØÐ´£¬°éËæ×ÅÒ»ÉùÁîÈËÃ«¹Çã¤È»µÄ²Ò½Ð£¬»îÏñÒªÉì³ö²£Á§ÃÅ°Ñ½ðÁåÒ»°Ñ×¥×¡ËÆµÄ¡£½ðÁåÏÅµÃÃæÎÞÈËÉ«£¬ÐÄÌøÈç¹Ä£¬°ÎÍÈ¾ÍÌÓ¡£ÌÓµ½²ÞËùÊ±£¬ºöÈ»ÀïÃæµÄÃÅÓÖÊÇÅéµÄÒ»ÉùÏì£¬¾ªµÃËýÏÕÐ©Ã»½Ð³öÉùÀ´¡£
¡¡¡¡Ô­À´²ÞËùÀïÁíÍâÓÐÈË¡£½ðÁåÌýµ½Ò»¸öÈË¶ÔÁíÒ»¸öÈËËµ£º¡°°ÑÕâÐ©º¢×Ó¶¼ÅªÀ´ÕÛÌÚÊ²Ã´Ñ½£¡²»ÊÇ¶¼ÒÑ¾­¶¨ºÃÁË³Âµ¼µÄÅ®¶ùÂð£¿¡±ÁíÒ»¸öÈËËµ£º¡°»¹ÏëÕÒ¸öÄÐº¢×ö´îµµ£¬½á¹ûÀ´µÄÈ«¶¼ÊÇÅ®º¢£¬ÕæÊÇºÃÐ¦¡£¡±
¡¡¡¡½ðÁåÕ¾ÔÚÃÅÍâ£¬¿´×ÅÁ½¸ö³¤Ïà²»Ë×µÄ°¢ÒÌ´Ó²ÞËù³öÀ´£¬ôÁôÁµØÑØ×ßÀÈ³öÈ¥¡£ÓÐºÃÒ»»á¶ùËý²»ÄÜÈ·ÐÅ×Ô¼ºÌýµ½µÄÊÇÊ²Ã´¡£ºóÀ´Ëý¸É´à²»ÏëÐ¡±ãÁË£¬±¼»ØÑÝ²¥ÊÒ£¬Ò»°ÑÀ­ÆðÁõæ«ÈçµÄÊÖ¡£
¡¡¡¡¡°×ß°É£¬»ØÈ¥°É£¬ÕæÃ»ÒâË¼¡£¡±
¡¡¡¡Áõæ«ÈçÊ¹¾¢Ë¦×ÅËýµÄÊÖ£º¡°»¹Ã»ÂÖÉÏÎÒÃÇÑ§Ð£ÄØ¡£¡±
¡¡¡¡½ðÁåËµ£º¡°´óÈËÓÐÊ±ºòÒ²»áÆ­ÎÒÃÇÐ¡º¢µÄ¡£¡±
¡¡¡¡Áõæ«Èç²»Ã÷°×ËýµÄÒâË¼£¬ÅÂ°ëÍ¾Áï×ß»á±»ÐÏÀÏÊ¦Ôð¹Ö£¬ËÀ»îÒ²²»¿ÏÌý½ðÁåµÄ¡£
¡¡¡¡ÕâÊ±ºò¹ýÀ´ÁËÒ»¸ö´ó¸¹±ã±ãµÄÖÐÄêÈË£¬ËûÒ»À´¾Í¾ªÑÈµØÕÅ¿ªË«ÊÖ£º¡°ÔõÃ´¶¼ÊÇÐ©Å®º¢×Ó£¿¡±ÓÖÅÄÅÄ½ðÁåµÄÄÔ´üÎÊ£º¡°ÄÄ¸öÑ§Ð£µÄ£¿¡±
¡¡¡¡½ðÁåÉÁ¿ªÄÔ´ü£¬²»Ëµ»°¡£Áõæ«ÈçÌæËý»Ø´ð£º¡°ÐÂ»ª½ÖÐ¡Ñ§¡£¡±
¡¡¡¡ÄÇÈËÐ¦Ð¦£º¡°°¡£¬»ØÈ¥¸úÄãÃÇÀÏÊ¦Ëµ£¬»»¼¸¸öÄÐº¢×ÓÀ´¡£¡±ÓÖÌ§ÆðÊÖ¶ÔÔÚ³¡µÄËùÓÐÈËÅÄÁËÅÄ£º¡°ºÃÁË£¡Å®º¢×Ó¶¼»ØÈ¥ÁË£¡Çë¸÷Ñ§Ð£ÏÂÎç»»ÄÐº¢×ÓÀ´£¡¡±
¡¡¡¡Áõæ«ÈçÇÄÉùÎÊ½ðÁå£º¡°µ½µ×ÊÇÔõÃ´»ØÊÂ°¡£¿¡±
¡¡¡¡½ðÁåËµ£º¡°×ß¾Í×ß£¬Ë­Ï¡º±µ±Ê²Ã´Ö÷³ÖÈË£¿ÎÒ»¹ÅÂµ¢Îó¿¼ÊÔÄØ£¡¡±
¡¡¡¡ºóÀ´ÎÞÂÛÔÚ¼ÒÀï»¹ÊÇÔÚÑ§Ð££¬½ðÁå¶¼±Õ¿Ú¼á¾ö²»Ì¸ÕâÊÂ£¬¾õµÃºÜÎÞÁÄ£¬ºÜÃ»ÒâË¼¡£ÄßÖ¾Î°³°Ð¦ËýËµ£º¡°ÂäÑ¡ÁË°É£¿ÈË¼Ò²»ÒªÄã°É£¿ ¡°½ðÁå¾ÍÑïÆðÍ·£¬Ö»´ÓÑÛ½ÇÀïÀäÀäµØ¿´Ëû£¬Ò»¸±¡±ÎÞ¿É·î¸æ¡°µÄÄ£Ñù¡£ÄßÖ¾Î°±ã²»¸ÒÔÙËµÏÂÈ¥¡£
