# Supplementary material for: Exploring translator’s style in children’s literature: A case study of Nicky Harman’s English translations of Huang Beijia’s two works
Source: PLoS One. 2026 Jun 2;21(6):e0350245. doi: 10.1371/journal.pone.0350245 (PMC13229296; doi:10.1371/journal.pone.0350245)
Supplement: S7 File — (ZIP) [file pone.0350245.s010.zip › data/original data/Wo Yao Zuo Hao Hai Zi (Chinese text)/Chapter 18 第十八章.txt]

Ê®°Ë¡¡ÀÇ±·µÄÄ£Äâ¿¼ÊÔ
¡¡¡¡¿ªÑ§²ÅÒ»¸öÔÂ£¬ÉýÑ§¿¼ÊÔµÄÐòÇú¾Í½ôÂàÃÜ¹ÄµØ×àÏìÆðÀ´¡£Ð£³¤·ÂÕÕÌì°²ÃÅ¹ã³¡ÉÏµÄ¡±Ïã¸Û»Ø¹éÈÕµ¹¼ÆÊ±ÖÓ¡°£¬ÔÚ½ÌÑ§Â¥Ò»Â¥µÄÂ¥ÌÝ¿ÚÖÆ×÷ÁËÒ»¸ö»î¶¯ÈÕÀúÅÆ£¬ÉÏÃæÐ´¼¸¸öÐÑÄ¿µÄ´ó×Ö£º¾àÐ¡Éý³õÈëÑ§¿¼ÊÔ»¹ÓÐ¡Á¡Á¡ÁÌì¡£
¡¡¡¡ÓïÎÄÀÏÊ¦Ò»ÉÏ½²Ì¨£¬ËµµÄµÚÒ»¾ä»°±ãÊÇ£º»¹ÓÐ3¸öÔÂÁã10Ìì¡£
¡¡¡¡ÊýÑ§ÀÏÊ¦ÉÏÌ¨£¬¿ª¿ÚÒ²ÊÇ£º»¹ÓÐ94ÌìÁã16Ð¡Ê±Áã35·Ö¡£
¡¡¡¡Ó¢ÓïÀÏÊ¦×ß½ø½ÌÊÒ£¬ÂíÉÏÓÃÓ¢ÓïÎÊÒ»¾ä£º6ÔÂ28ÈÕÊÇÊ²Ã´ÈÕ×Ó£¿
¡¡¡¡Ò»´Î£¬ÉÐº£ÊµÔÚ±ï²»×¡ÁË£¬ÔÚµ×ÏÂ½Ó×ÅÓ¢ÓïÀÏÊ¦µÄ»°Ð¡ÉùàÖ¹¾Ò»¾ä£ºÐûÅÐÈÕ¡£
¡¡¡¡Ë­ÖªÓ¢ÓïÀÏÊ¦ÄêÇá£¬ÌýÁ¦ÌØ±ðºÃ£¬¾¹×¼È·ÎÞÎóµØÌý¼ûÁËÕâ¾ä½üËÆÀÎÉ§µÄàÖ¹¾¡£ËýµÄ¸ß¸úÆ¤Ð¬Ò»Â·àªàªµÄÏì×Å£¬ÃæÎÞ±íÇéµØÕ¾Á¢ÔÚÉÐº£ÃæÇ°£¬ÎÊËû£º¡°Äã¸Õ²ÅËµÁËÊ²Ã´£¿¡±
¡¡¡¡ÉÐº£ÔÚ°àÉÏÒ»ÏòÒÔµ¨Ð¡Öø³Æ£¬¶ÙÊ±ÏÅµÃ×ì´½·¢°×£¬Õ¾ÆðÀ´½á½á°Í°ÍµØËµ£º¡°Ã»¡­¡­Ã»Ëµ¡­¡­¡±
¡¡¡¡Ó¢ÓïÀÏÊ¦½«Ä¿¹â×ªÏò½ðÁå£º¡°ÄãÀ´ÌæËû»Ø´ð£¬Ëû¸Õ²ÅËµÁËÊ²Ã´£¿¡±
¡¡¡¡½ðÁåÂýÂýµØÕ¾ÆðÀ´¡£ËýÕâÒ»¿ÌÕæÊÇÎªÄÑ£º²»Ëµ°É£¬ÓÐÈö»ÑÖ®ÏÓ£¬¿öÇÒÀÏÊ¦¶¼ÒÑ¾­Ìý¼ûÁË£»Ëµ°É£¬ÓÖ¾õµÃ³öÂôÁËÅóÓÑ£¬»á±»Í¬Ñ§ÊÓÎªÅÑÍ½¡£Ëý¿ÈËÔÒ»Éù£¬¹ÊÒâ½«Ã¼Ã«Í´¿à²»¿°µØÖå³ÉÒ»ÍÅ¸í´ñ£º¡°¸Õ²Å¡­¡­¸Õ²Å¡­¡­ÓÐÖ»Ð¡³æ×Ó·Éµ½ÎÒ¶ú¶äÀïÈ¥ÁË¡£¡±
¡¡¡¡Ó¢ÓïÀÏÊ¦ÆøµÃ°×ÁËÁ³£º¡°ºÃ£¬ÄãÃÇ¶¼Ñ§»áÁË»¥Ïà°ü±Ó£¡ÎÒÕÒÄãÃÇ°àÖ÷ÈÎÈ¥¡£¡±
¡¡¡¡Ëý¿ÎÒ²²»ÉÏÁË£¬Å¤Éí¾Í×ß¡£ÓÚÅÖ¶ùÀë¿ª×ùÎ»£¬×·ÉÏÁ½²½£¬Ì½Éíµ½½ÌÊÒÃÅÍâ¿´¿´£¬¼·Ã¼ÅªÑÛµØ±¨¸æÉÐº££º¡°ÕæµÄÊÇÍù°ì¹«ÊÒ×ßÁË¡£¡±
¡¡¡¡ÉÐº£¸Õ×øÏÂÈ¥£¬Ò»ÌýÕâ»°ÓÖÕ¾ÆðÀ´£¬Á½ÊÖËÀÃüÎæ×¡¿ãñÉ£¬Ò»±ß¿ÞÉ¥×ÅÁ³Ëµ£º¡°ÎÒÒªÉÏ²ÞËù£¡ÎÒÈÌ²»×¡ÁË£¡¡±Ò»±ß»Å»ÅÕÅÕÅ³å³öÃÅÈ¥¡£
¡¡¡¡È«°àºåÌÃ´óÐ¦¡£½ðÁå±ÉÒÄµØÆ²Æ²×ìËµ£º¡°Õæ¶ªÈË£¬Ð¡±ã¶¼ÏÅ³öÀ´ÁË¡£¡±
¡¡¡¡½á¹ûÊÇÐÏÀÏÊ¦Ò»¸öµç»°½ÐÀ´ÁËÉÐº£µÄÂèÂè£¬ÀÏÊ¦ºÍ¼Ò³¤ÁªÊÖ£¬°ÑÉÐº£ÅúÁË¸ö¹·ÑªÅçÍ·£¬ÓÖ±Æ×ÅËûÁ¢¿ÌÕÒÓ¢ÓïÀÏÊ¦µÀÇ¸£¬Ò»³¡Ð¡Ð¡µÄ·ç²¨²ÅËãÆ½Ï¢¡£
¡¡¡¡ÒÔºóÀÏÊ¦ÉÏ½²Ì¨ÔÙËµ¡°»¹ÓÐ¡Á¡Á¡ÁÌì¡±Õâ¾ä»°Ê±£¬È«°àÍ¬Ñ§¾ÍÍ¬Ê±½«ÉÏÉí×øµÃ±ÊÖ±£¬Ë«ÊÖ·´±³ÔÚÉíºó£¬Á³½ô±Á£¬Ä¿Ö±ÊÓ£¬×ö³öÒ»¸±ÌýºòÐûÅÐµÄÄ£Ñù¡£ËùÓÐÀÏÊ¦¶¼²»ÖªµÀÕâÊÇËûÃÇË½ÏÂÉÌÁ¿ºÃµÄ°µºÅ£¬»¹ÒÔÎª×øµÃ±ÊÖ±ÊÇÒòÎª´ó¼ÒÐÄÀïÖØÊÓ¿¼ÊÔÄØ¡£
¡¡¡¡ÈýÌìÒ»Ð¡¿¼£¬ÎåÌìÒ»´ó¿¼£¬Ã¿Ìì»¹ÓÐ´óÁ¿µÄÊÔ¾í·¢¸ø´ó¼Ò´ø»Ø¼ÒÍê³É£¬Ñ§Ð£´òÓ¡ÊÒµÄÀÏÊ¦Ã¦µÃ½ÅÑ¾³¯Ìì£¬Èà×ÅÍ¨ºìµÄÑÛ¾¦ÕÒÐ£³¤Òª´ÇÖ°¡£Ð£³¤¾ÍÏë³öÁíÒ»¸öÖ÷Òâ£¬ÒªÇó¸÷°à°àÖ÷ÈÎ·¢¶¯Ñ§Éú¼Ò³¤°ïÃ¦£¬·²ÊÇµ¥Î»ÀïÓÐ¸´Ó¡»úµÄ£¬Á¿Á¦¶øÐÐ°ïÖú°àÀï¸´Ó¡ÊÔ¾í£¬Ò»ÔÂÒ»´ÎÒ²ÐÐ£¬Ò»ÐÇÆÚÒ»´Î¸üºÃ¡£Ã¿°à50¶à¸öÈË£¬100¶àÃû¼Ò³¤£¬ÅÅÏÂÀ´Ó¦¸Ã´Â´ÂÓÐÓàÁË¡£
¡¡¡¡ÐÏÀÏÊ¦ÔÚ°àÀïÍ³¼ÆÄÜ¹»°ïÖú¸´Ó¡ÊÔ¾íµÄ¼Ò³¤Ê±£¬½ðÁåÒ²²»¸ÊÂäºóµØ¾ÙÁËÊÖ¡£»Øµ½¼ÒÀï¸ú°Ö°ÖÂèÂèÒ»Ëµ£¬»Ü×ÏÏÈ±íÁËÌ¬£º¡°ÕâÊÂ¿É±ðÕÒÎÒ£¬ÎÒÃÇµ¥Î»Ð¡£¬Ã»ÓÐ¸´Ó¡»ú¡£¡±
¡¡¡¡½ðÒàÃùËµ£º¡°ÎÒÃÇÏµÀïµ¹ÓÐ£¬¿ÉÊÇ¸´Ó¡×ÊÁÏÒª¸¶Ç®£¬±¾ÏµÊ¦ÉúÓÅ»Ý¼ÛÊÇÃ¿ÕÅÈýÃ«¡£¡±
¡¡¡¡½ðÁåÁ¬Ã¦Ëµ£º¡°ÈýÃ«¶à±ãÒË°¡£¡ÍâÃæ¸´Ó¡ÒªÎåÃ«ÄØ¡£¡±
¡¡¡¡½ðÒàÃù¶Ô»Ü×ÏÌ¯Ì¯ÊÖËµ£º¡°ÕâËãÔõÃ´»ØÊÂ£¿È«°àÑ§ÉúµÄ¾í×ÓÒªÓÉÎÒÒ»¸öÈË³Ðµ£¸´Ó¡¹¤×÷£¬ÄÄ¶ù¶ÔÄÄ¶ù°¡£¿¡±
¡¡¡¡¡°ÄÇÄãÃÇÏë²»ÏëÎÒ¿¼ÉÏºÃÑ§Ð£ÄØ£¿¡±½ðÁåÁ¢¿Ì×·ÎÊÒ»¾ä¡£
¡¡¡¡½ðÒàÃùÎÞ»°¿ÉËµÁË£¬ÏëÁËÏë£¬àÖ¹¾Ò»¾ä£º¡°È«°à50¶à¸öÈË£¬¸´Ó¡Ò»´ÎÊÔ¾í£¬Òª»¨µôÎÒÒ»ÌìµÄ¹¤×ÊÊÕÈë¡£¡±ËûÒ¡×ÅÍ·£¬±íÊ¾¶ÔÑ§Ð£ÀïµÄ×ö·¨²»¿ÉÀíÓ÷¡£
¡¡¡¡3ÔÂµ×£¬Ñ§Ð£ÀïÎªÁùÄê¼¶±ÏÒµÉú¾ÙÐÐÁËÒ»´ÎÄ£ÄâÉýÑ§¿¼ÊÔ¡£¿¼µÄÊÇÊýÑ§¡£°´ÕýÊ½¿¼ÊÔµÄ¹æ¶¨£¬Ã¿ÕÅ×À×ÓÖ»×øÒ»¸öÑ§Éú£¬½ÌÊÒÇ°ºó¶¼ÓÐ¼à¿¼ÀÏÊ¦£¬´°ÍâÓÐÁ÷¶¯¼à¿¼ÈËÔ±À´»ØÑ²ÊÓ£¬ÉÏ²ÞËùÁíÅÉ×¨ÈËÅãÍ¬¡£¿¼¾íÉÏÒ²Ð´Ñ§ºÅ£¬¿¼ÍêÊÕ¾íÊ±µ±³¡·âËÀ£¬×îºóÓÉÑ§Ð£½ÌÎñ´¦×¨ÃÅ×éÖ¯ÀÏÊ¦¼¯ÖÐÔÄ¾í£¬ÒÔÃâ¸÷°àÈÎ¿ÎÀÏÊ¦×÷±×¡£
¡¡¡¡¿¼ÊÔÇ°Ò»Ìì£¬ÊýÑ§ÕÅÀÏÊ¦Õ¾ÔÚ½²Ì¨ÉÏÑÏËàµØ¿´×Å´ó¼Ò£¬Ëµ£º¡°¶¼¸øÎÒÌý×Å£¡Ö»Ðí³É¹¦£¬²»ÐíÊ§°Ü£¡Ä£Äâ¿¼ÊÔ»ù±¾ÉÏÄÜÌåÏÖÕýÊ½¿¼ÊÔµÄÄÑ¶È£¬ËùÒÔ£¬ÄãÃÇÃ÷Ìì¿¼³öÊ²Ã´·ÖÊý£¬µ½ÉýÑ§¿¼ÊÔÒ²²î²»¶à¾ÍÊÇÕâ¸ö·ÖÊýÁË¡£ÎÒ½ÌÁËÕâ¼¸Äê±ÏÒµ°à£¬ÐÄÀïÊÇÓÐ×¼Í·µÄ¡£ºúÃ·£¡Áõæ«Èç£¡ÄßÖ¾Î°£¡¡±
¡¡¡¡±»µãµ½ÃûµÄÈý¸öÈË²»ÖªºÎÊÂ£¬¸Ï½ôÕ¾ÆðÀ´£¬ÃæÃæÏàêï¡£
¡¡¡¡ÕÅÀÏÊ¦Ëµ£º¡°ÄãÃÇÈý¸ö£¬ÒªÈ·±£98·Ö£¬ÕùÈ¡100·Ö¡£ÎÒÃÇ°à³å»÷Íâ¹úÓïÑ§Ð£µÄÏ£Íû¾ÍÔÚÄãÃÇÉíÉÏÁË¡£¡±
¡¡¡¡Èý¸öÈËÈçÊÍÖØ¸ºµØ×øÏÂÀ´£¬Á³ÉÏ²»Ãâ¶¼ÓÐÐ©µÃÒâ¡£ÄßÖ¾Î°×ó¹ËÓÒÅÎµÄ£¬Ò»¸±Ã¼·ÉÉ«ÎèµÄÄ£Ñù¡£
¡¡¡¡½ðÁå¾Í²»·þÆø£¬ÐÄÀïÏë£ºÈç¹ûËûÃÇÊ§ÊÖÁËÄØ£¿Èç¹ûÎÒÄÜ³¬³£·¢»ÓÁËÄØ£¿µ±ÀÏÊ¦µÄÔõÃ´¿ÉÒÔ°ÑÈË¿´ËÀ£¿·ÖÃ÷ÊÇÇÆ²»ÆðÈËÂï£¡
¡¡¡¡ÕýºúË¼ÂÒÏë×Å£¬ºöÈ»ÉÐº£Í±ËýµÄ¸ì²²£¬Ô­À´ÕÅÀÏÊ¦µãµ½ÁËËýµÄÃû×Ö¡£
¡¡¡¡ÕÅÀÏÊ¦ºÜ·ßÅ­µØ¿´×ÅËý£º¡°Ë¼ÏëÓÖ¿ªÐ¡²î£¡µ½Õâ¸öÊ±ºòÄã»¹ÐÄ²»ÔÚÑÉ£¿Äãµ½µ×ÏëÄÃ¸öÊ²Ã´·ÖÊý£¿¡±
¡¡¡¡½ðÁåÍÑ¿Ú¶ø³ö£º¡°100£¡¡±
¡¡¡¡µ×ÏÂ¾ÍÓÐÁËßêßêµÄÐ¦Éù¡£
¡¡¡¡½ðÁåÕÇºìÁËÁ³£¬·Þ·ÞµØºÈµÀ£º¡°Ð¦Ê²Ã´Ð¦£¡¡±
¡¡¡¡ÕÅÀÏÊ¦µÄÁ³ÉÏ·´µ¹¸¡³öÐ¦ÈÝ£¬ÅÄÅÄÊÖËµ£º¡°ºÃ£¬ÓÐÖ¾Æø£¡¿ÉÊÇÒª±£Ö¤²»ÄÜ´ÖÐÄ¡£´ÖÐÄÊÇÄã×î´óµÄµÐÈË£¬´òËÀÕâ¸öµÐÈË£¬Äã¾ÍÄÜÊ¤Àû¡£ÖªµÀ²»ÖªµÀ£¿¡±
¡¡¡¡½ðÁåËµ£º¡°ÖªµÀ¡£¡±
¡¡¡¡ÕÅÀÏÊ¦»Ó»ÓÊÖ£º¡°×øÏÂ°É¡£¡±
¡¡¡¡½Ó×ÅÕÅÀÏÊ¦ÓÖ·Ö±ð½ÐÆðÁËÉÐº£¡¢ÓÚÅÖ¶ù¡¢ÑîÐ¡Àö¡¢ÀîÐ¡¾êÒ»Ð©ÈË£¬Ö¸³öÁËÃ¿¸öÈËµÄÖÂÃüÈõµã£¬¶£ÖöËûÃÇÒ»¶¨²»ÒªµôÒÔÇáÐÄ¡£
¡¡¡¡Ò»ÌÃÆÕÆÕÍ¨Í¨µÄÊýÑ§¿Î£¬±»ÕÅÀÏÊ¦ÅªµÃ»îÏñÕ½Ç°½ô¼±¶¯Ô±¡£
¡¡¡¡½ðÁåºÜÐË·Ü£¬ÍíÉÏÍÑÁËÒÂ·þÉÏ´²Ö®ºó¾Ã¾Ã²»ÄÜÈëË¯£¬Á½ÑÛÕöµÃ´ó´óµÄÍû×Å·¿¶¥£¬¹ýÒ»»á¶ùºöÈ»¹þ¹þ´óÐ¦ÆðÀ´¡£
¡¡¡¡»Ü×ÏÔÚÍâÃæÌý¼û½ðÁåÉµÐ¦£¬ÐÄÀïºÜ³Ô¾ª£¬ÒÔÎªÅ®¶ùÊÇ½ôÕÅ¹ý¶È·¢ÁËÄ§Ö¢¡£Ëý¶ªÏÂÊÖÀïµÄ¶«Î÷ÍÆ¿ª½ðÁåµÄ·¿ÃÅ¡£
¡¡¡¡½ðÁåÈÔ¾ÉÔÚÐ¦£¬ÑÛ¾¦Íä³ÉÁËÔÂÑ¿¶ù£¬×ì°ÍÎû¿ª³ÉÁË»¨¹Ç¶ä¶ù£¬Ð¦Éù»¶¿ìÈçÉ½½§Á÷ÏÂÀ´µÄÈªË®£¬ÇåÀÊÀÊµÄ£¬Ò»´®´®µÄ£¬½¦³ö¾§Ó¨ÌÞÍ¸µÄË®»¨¡£
¡¡¡¡»Ü×ÏÐÄ¾ªµ¨Õ½µØõÚ×Å½Å¹ýÈ¥£¬ÇáÇáµØÅÄÅÄ½ðÁåµÄÁ³£º¡°½ðÁå£¬½ðÁå£¡ÄãÔõÃ´À²£¿¡±
¡¡¡¡½ðÁåÎû¿ª×ìÍû×ÅÂèÂè£º¡°ÎÒÔÚÐ¦ÄØ£¡ÎÒÐÄÀïºÜ¿ìÀÖ£¡¡±
¡¡¡¡»Ü×ÏÓÇÐÄâçâçµØ×ÔÓï£º¡°ÔõÃ´»ØÊÂ£¿Ã÷ÌìÊÇÄ£Äâ¿¼ÊÔ£¬¸Ã½ôÕÅµÃ³Ô²»ÏÂ·¹²Å¶Ô£¬ÓÐÊ²Ã´¿ÉÐ¦µÄ£¿ÕæÊÇÖÐÄ§ÁË£¿¡±
¡¡¡¡½ðÁåËµ£º¡°ÎÒÔÚÏëºóÌìÆÀ¾í×ÓµÄÇé¾°¡£¡±
¡¡¡¡¡°ºóÌìÆÀ¾í×Ó£¿¡±
¡¡¡¡¡°Ã¿´Î¿¼ÊÔ¶¼ÊÇ¸ôÒ»Ìì¾ÍÆÀ¾í×Ó¡£ÀÏÊ¦×ßµ½½²Ì¨ÉÏËµ£¬ËûºÜ¸ßÐË£¬Ð¦ÃÐÃÐµÄ£¬ÒòÎª±ðµÄ°à¼¶×î¸ß·ÖÊÇ98£¬Ö»ÓÐÎÒÃÇ°àÓÐÒ»¸öÍ¬Ñ§¿¼ÁË100¡£¡±
¡¡¡¡»Ü×ÏËµ£º¡°Õâ¸úÄãÓÐÊ²Ã´¹ØÏµ£¿ÄãÐ¦Ê²Ã´£¿¡±
¡¡¡¡¡°ÌýÎÒËµÑ½£¡ÀÏÊ¦°Ñ¾í×Ó·´¹ýÀ´¿ÛÔÚ½²Ì¨ÉÏËµ£¬ÈÃÎÒÃÇ²Â²ÂÊÇË­µÃÁË100·Ö¡£´ó¼Ò¾ÍÂÒ²ÂÒ»Æø£ººúÃ·¡¢Áõæ«Èç¡¢ÄßÖ¾Î°¡­¡­ÀÏÊ¦Ò¡Ò¡Í·Ëµ£º¡®²»¶Ô£¬²»ÊÇÎÒÃÇ°àÉÏ´ÓÇ°µÄºÃÑ§Éú¡£¡¯´ó¼ÒÒ»Ìý£¬Ñ½£¬¿É²»µÃÁË£¡¸Ï¿ì´ÓºóÃæÍùÇ°²Â£¬´Ó×î²îµÄ²ÂÆð£ºÀîÁÖ¡¢ÍõÐ¡É½¡¢¹ÅÓÐÍþ¡­¡­ÀÏÊ¦ÓÖÒ¡Í·£º¡®»¹²»¶Ô¡£¡¯´ó¼ÒÐÄÀï×Å¼±ÁË£¬µ½µ×ÊÇË­ÄØ£¿È«°àµÄÈËÄã¿´ÎÒ£¬ÎÒ¿´Äã£¬Ñù×Ó¿É»¬»üÁË¡£×îºóÀÏÊ¦²ÅÐ¦ÃÐÃÐµØËµÁË¸öÃû×Ö£¬ÂèÂèÄã²ÂÊÇË­£¿¡±
¡¡¡¡»Ü×ÏÃ£È»µØÎÊ£º¡°ÊÇË­£¿¡±
¡¡¡¡½ðÁåÒ»¹ÇÂµ´Ó±»ÎÑÀï×øÆðÀ´£º¡°ÖÇÉÌÕæµÍ£¡ÎÒÌáÊ¾ÁËÕâÃ´°ëÌì£¬Äã»¹²Â²»³öÀ´£¿¾ÍÊÇÎÒÑ½£¡½ðÁåÍ¬Ñ§Âï£¡¡±
¡¡¡¡»Ü×Ï¿ÞÐ¦²»µÃ¡£Õâº¢×ÓÒ»¸öÈËÌÉÔÚ´²ÉÏ¹þ¹þ´óÐ¦ÁË°ëÌì£¬Ô­À´ÏëµÄÊÇÕâÑùÒ»×®ÃÀÊÂ£¡
¡¡¡¡»Ü×ÏÞô×Å½ðÁåµÄ¼ç°ò£¬ÈÃËýÖØÐÂË¯ÏÂÈ¥£¬ÓÖÌæËýÈûºÃ±»×Ó£¬Ëµ£º¡°¿´ÆðÀ´Äã»¹ÊÇÍ¦ÏòÍù¿¼¸öºÃ·ÖÊýµÄ¡£¡±
¡¡¡¡½ðÁå¿¹ÒéµÀ£º¡°ÂèÂèÄãÊ²Ã´ÒâË¼£¿ÄÑµÀÎÒ²»Ïë×öºÃº¢×ÓÂð£¿¡±
¡¡¡¡¡°¿ÉÄã×ÜÊÇÕâÃ´Ò»¸±Âþ²»¾­ÐÄ¡¢¶ªÈýÂäËÄµÄÑù×Ó£¬²»ÊÇËã´íÌâ¾ÍÊÇÐ´´í×Ö£¬Ïñ¸ö×öºÃº¢×ÓµÄÑù×ÓÂð£¿¡±
¡¡¡¡½ðÁå°ÑÍ·ËõÔÚ±»×ÓÀï£¬°ëÌì¶¼²»Ëµ»°¡£ºóÀ´ËýÇáÇáÌ¾×ÅÆøËµ£º¡°ÎÒÕæÊÇºÞÎÒ×Ô¼º£¬ÎÒÃ¿´Î¶¼Ïë¿¼100·Ö£¬Ã¿´Î¶¼Ïë³¬¹ýºúÃ·ºÍÁõæ«Èç£¬×öÈ«°àµÚÒ»Ãû£¬ÎªÊ²Ã´Æ«Æ«¾Í×ö²»µ½ÄØ£¿ÈËÏëÊµÏÖ×Ô¼ºµÄÔ¸ÍûÎªÊ²Ã´ÕâÃ´ÄÑ£¿¡±
¡¡¡¡»Ü×Ï¸ú×ÅÌ¾¿ÚÆø£¬ÊµÔÚ²»ÖªµÀ¸ÃÔõÃ´ÉîÈëÇ³³öµØ»Ø´ðÅ®¶ùÕâ¸öÎÊÌâ¡£»Ü×ÏÏë£¬µÈ½ðÁå³¤´ó³ÉÈËÒÔºó£¬ÓÐ¹ýÌ«¶àµÄÃÎÏë¡¢Åö¹ýÌ«¶àµÄ±ÚÒÔºó£¬¾Í»áÖªµÀÀíÏëºÍÏÖÊµÖ®¼äÓÐ×Å¶àÃ´ÉîµÄÒ»Ìõ¹µÛÖ£¡ÈËµÄÒ»±²×Ó¾ÍÊÇÒªÅ¬Á¦¿ç¹ýÕâÌõºè¹µ£¬Ö»²»¹ýÄÜ¿ç¹ýÈ¥µÄÊµÔÚÁÈÁÈÎÞ¼¸°¡£¡
¡¡¡¡µÚ¶þÌì·çºÍÈÕÀö£¬ÀÏÌìÒ¯·Â·ð¹ÊÒâÒªËÍ¸ø´ó¼ÒÒ»¸öºÃÐÄÇéËÆµÄ¡£ÒòÎªÈ¥¿¼ÊÔ£¬²»×¼´øÊé±¾±Ê¼Ç£¬½ðÁå¼çÉÏµÄÊé°ü±ãÏÔµÃÇáÆ®Æ®µÄ£¬¼òÖ±ÓÐÄÇÃ´µãÐÝÏÐÂÃÓÎµÄÒâÎ¶¡£Ò»Â·ÉÏÅöµ½Ò»Ð©ÔÚ½ÖÉÏÍæµÄÒ»¶þÄê¼¶Ñ§Éú£¬ÎªÁËÌÚ½ÌÊÒ¸øÁùÄê¼¶Ä£Äâ¿¼ÊÔ£¬Ñ§Ð£°ÑËûÃÇÍ³Í³·Å»Ø¼ÒÁË¡£²»ÊÇÒªÇó¿¼ÊÔÊ±Ã¿ÈË×øÒ»ÕÅ×À×ÓÂð£¿
¡¡¡¡½ðÁåÔÚÐ£ÃÅ¿ÚÅöµ½ÁËÓ­Ãæ¹ýÀ´µÄÑîÐ¡Àö¡£ËýËõ×ÅÍ·£¬Öå×ÅÃ¼£¬×ì°ÍÀïß´ß´¹¾¹¾Äî×ÅÊ²Ã´¡£
¡¡¡¡½ðÁåÐ¦×Å³¯Ëý´òÕÐºô£º¡°ºÙ£¡ÄîÊ²Ã´ÖäÓïÄÄ£¿¡±
¡¡¡¡ÑîÐ¡ÀöÒ»¿´ÊÇ½ðÁå£¬Èç·ê¾ÈÐÇ£¬ÆËÉÏÈ¥×¥×¡½ðÁåµÄ¸ì²²£º¡°ÎÒµÄÌì£¬¿ì¸æËßÎÒ£¬ÕûÊýÊÇ²»ÊÇ×ÔÈ»Êý£¿ÎÒÍüÁË£¬È«¶¼ÍüÁË£¡¡±
¡¡¡¡½ðÁåËµ£º¡°×ÔÈ»Êý¶¼ÊÇÕûÊý£¬¿ÉÊÇÕûÊý²¢²»È«ÊÇ×ÔÈ»Êý£¬ÒòÎªÕûÊýÖÐ°üº¬ÓÐ¡®0¡¯£¬¶ø¡®0¡¯²»ÊÇ×ÔÈ»Êý¡£¡±
¡¡¡¡¡°Èç¹û±ÈÀý³ßÒ»¶¨£¬Êµ¼Ê¾àÀëºÍÍ¼ÉÏ¾àÀë³ÉÊ²Ã´±ÈÀý£¿¡±
¡¡¡¡¡°Õý±ÈÀýÑ½£¡×òÌì²»ÊÇ¸Õ¸´Ï°¹ýÂð£¿¡±
¡¡¡¡ÑîÐ¡ÀöËÀËÀ×¥×¡½ðÁåµÄ¸ì²²£¬¼¸ºõÒª¿Þ³öÀ´£º¡°ÎÒ×òÍí»¹±³µÃ¹ö¹ÏÀÃÊì£¬¿É½ñÌìÔçÉÏÈ«ÍüÁË£¬ÕæµÄÈ«ÍüÁË£¡¡±
¡¡¡¡¡°ÔõÃ´»áÄØ£¿ ¡°½ðÁåËÊËÊ¼ç°ò£¬°Ñ¿ìÒª±»ÑîÐ¡Àö×¥ÏÂÀ´µÄÊé°ü´ø×Ó·öÕý¡£
¡¡¡¡ÑîÐ¡ÀöºÞºÞµØ¶å×Å½Å£º¡°¶¼¹ÖÎÒÂèÂè£¬ÔçÉÏËý±Æ×ÅÎÒºÈÅ£ÄÌ£¬ÎÒÒ»¶ñÐÄ¾ÍÍÂÁË£¬°Ñ¼ÇÔÚÐÄÀïµÄ¸ÅÄîÌâÈ«ÍÂ³öÈ¥ÁË¡£¡±
¡¡¡¡½ðÁåÏñ¸ö´óÈËËÆµÄÅÄÅÄËýµÄÊÖ£¬°²Î¿ËýËµ£º¡°ÄãÌ«½ôÕÅÁË¡£ÏÈ±ðÏë¿¼ÊÔ£¬ÎÒÃÇËµµã¶ù±ðµÄ£¬ºÃÂð£¿¡±
¡¡¡¡ÑîÐ¡Àö¸ÕÀ´µÃ¼°µãÁË¸öÍ·£¬ºóÃæÏìÆðÅ¾àªÅ¾àªµÄ½Å²½Éù¡£ÓÚÅÖ¶ù°ÑÊé°üµÄÁ½¸ù´ø×Ó±³ÔÚÍ¬Ò»²à¼çÉÏ£¬ÍÏÀ­×ÅÂÃÓÎÐ¬µÄÁ½¸ùÐ¬´ø£¬Æø´­ÓõÓõµØ×·ÉÏËýÃÇ¡£
¡¡¡¡¡°³Ùµ½Ã»ÓÐ£¿°¡£¿³Ùµ½Ã»ÓÐ£¿¡±Ëû´­×ÅÆø£¬Ò»ÕÅÁ³ÒòÅÜ²½¶øÕÇ³ÉÉîºìÉ«£¬Ã¿Ò»¸öÃ«¿×¶¼³äÑªµÄÑù×Ó¡£
¡¡¡¡½ðÁåÁæÑÀÀþ³ÝµØ»Ø´ðËû£º¡°³ÙÊ²Ã´µ½Ñ½£¿Ã»¿´¼ûÎÒÃÇÒ²ÔÚ×ßÂð£¿ÄãÒªÊÇ³Ùµ½£¬ÎÒÃÇ¿É²»ÊÇ¶¼³Ùµ½ÁË£¿¡±
¡¡¡¡ÓÚÅÖ¶ùÅÄÅÄÐØ¿Ú£º¡°ÏÅËÀÎÒÁË¡£ÎÒÂè×òÍíÍüÁË¸øÄÖÖÓÉÏ·¢Ìõ£¬ÕöÑÛÒ»¿´ÒÑ¾­ÆßµãÖÓÁË£¬ÏÅµÃÎÒÔç·¹Ò²Ã»³Ô£¬Ò»Â·ÅÜ²½¸Ï¹ýÀ´µÄ¡£¡±ÓÖËµ£º¡°ÍòÒ»³ÙÁËµ½£¬ÕÅÀÏÊ¦Ò»¶¨»á°ÑÎÒÉ±ÁËÖóÈâ³Ô¡£¡±
¡¡¡¡½ðÁåËµ£º¡°ÄãÕâÃ´ÅÖ£¬ÈâÒ»¶¨ºÃ³Ô¡£¡±
¡¡¡¡ÓÚÅÖ¶ù»Ø»÷Ëý£º¡°Äã×Ô¼ºÄØ£¿¡±
¡¡¡¡ÑîÐ¡ÀöÕâ²ÅÐ¦ÁË£¬Á³ÉÏÃ»ÓÐÁË½ôÕÅµÄÉñÉ«£¬Ã¼ÑÛÒ²»îÆÃÆðÀ´¡£
¡¡¡¡ÄßÖ¾Î°ÊÇ×îºóÒ»¸ö½ø½ÌÊÒµÄ¡£°àÉÏÁíÒ»°ëÍ¬Ñ§ÕâÊ±ÒÑ¾­ÏÂÂ¥È¥ÁËÒ»Äê¼¶µÄ½ÌÊÒ¡£ÄßÖ¾Î°Ò»¿ç½ø½ÌÊÒÃÅ¾ÍÐá×Å±Ç×Ó£º¡°Ê²Ã´Î¶µÀ£¿Ë­µÄ½ÅÕâÃ´³ô£¿¡±
¡¡¡¡ÓÚÅÖ¶ù»ÅÃ¦ÍäÑü°Ñ½Å´©½øÂÃÓÎÐ¬¡£
¡¡¡¡ÄßÖ¾Î°¹ÊÒâÖå½ôÃ¼Í·£º¡°ÓÚÅÖ¶ùÄãÊÇ´æÐÄ²»Á¼£¬ÏëÎÛÈ¾¿ÕÆø£¬ÈÃÎÒÃÇÖÐ¶¾»èµ¹£¬Äã×Ô¼ºÒ»¸öÈËÄÃ¸ß·Ö°É£¿¡±
¡¡¡¡ÓÚÅÖ¶ù¼±µÃÌøÆðÀ´£¬¶ÄÖä·¢ÊÄ£º¡°Ð¡¹·²ÅÕâÃ´Ïë£¡¡±
¡¡¡¡ÄßÖ¾Î°Ð¦³öÒ»¸±»µÑù×Ó£º¡°¿ª¸öÍæÐ¦Âï£¬¼±Ê²Ã´¼±£¿¡±
¡¡¡¡Ëû×ß¹ýÈ¥£¬Æ¹Æ¹ÅÒÅÒ°Ñ½ÌÊÒÁ½±ßµÄ´°»§È«´ò¿ªÁË£¬ËµÊÇÒªÍ¸Í¸¿ÕÆø£¬±£³ÖÇåÐÑÍ·ÄÔ¡£
¡¡¡¡±Ï¾¹²Å3ÔÂµ×£¬Á½±ß´°»§Ò»¿ª£¬Àä·ç´µ½øÀ´£¬ì¬ì¬µØÈÃºóÄÔÉ×·¢Á¹¡£½ðÁåÏëÌá³ö¿¹Òé£¬ÓÖÏëµ½´µÁ¹·ç»òÐíÕæ»áÈÃÍ·ÄÔÇåÐÑ£¬¾ÍÈÌ×¡Ã»Ëµ¡£
¡¡¡¡ÉÏ¿ÎµÄµçÁåºÜ¿ì¾ÍÏìÁË£¬¼âÈñ¶øÆàÀ÷£¬Àä²»¶¡½ÐÈËÐÄÀïÒ»¶¶¡£½ðÁå»ØÍ·¿´ÑîÐ¡Àö£¬ËýÒÑ¾­ÔÙÒ»´ÎÁ³É«²Ô°×¡£½ðÁå±ãÉì³öÊ³Ö¸ºÍÖÐÖ¸£¬×ö¸ö¡°V¡±×ÖÐÎµÄÊÖÊÆ£¬¶ÔËýÓÃ¾¢»ÎÁË»Î¡£ÑîÐ¡Àö¿´¼ûÁË£¬ÃãÇ¿³¯½ðÁåµãµãÍ·£¬±íÊ¾¶®µÃÁËºÃÅóÓÑµÄÒâË¼¡£
¡¡¡¡Ö÷¿¼ÀÏÊ¦ÊÇÑ§Ð£½ÌÎñ´¦µÄÑîÖ÷ÈÎ¡£ËûÊÇ¸öÃæÉ«×¯ÑÏµÄÖÐÄêÈË£¬ÖÕÄê½ô±Õ×ì½Ç²»¹¶ÑÔÐ¦£¬Ä¿¹âÅ¼¶û¶ÔÈËÒ»Æ³£¬¼â¼âµÄÈñÈñµÄ£¬´ÌµÃÈËÁ³ÉÏ¼¡ÈâÒ»²ü¡£ÐÂ»ª½ÖÐ¡Ñ§µÄÑ§Éú¸ö¸öÅÂËû¡£
¡¡¡¡Ëû×ß½ø½ÌÊÒ£¬¼ò¶ÌµØËµÁË¼¸¸ö×Ö£º¡°¿ªÊ¼ÁË¡£¡±Ëû¾Í¿ªÊ¼·¢¿¼¾í¡£¿¼¾íÊÇµØµØµÀµÀµÄÇ¦Ó¡¾í£¬Õâ¾ÍÊ¹±¾´Î¿¼ÊÔµÄ·ÖÁ¿Ô½·¢³ÁÖØÆðÀ´¡£
¡¡¡¡½ÌÊÒÀïÃ»ÓÐÈËËµ»°£¬Á¬¿ÈËÔµÄÉùÒôÒ²Ã»ÓÐ£¬Ö»Ìý¼ûÒ»Æ¬´«·¢ÊÔ¾íµÄ¸O¸@Éù£¬ÔÙ¾ÍÊÇ¼à¿¼ÀÏÊ¦×ßÀ´×ßÈ¥µÄÇáÏì¡£
¡¡¡¡½ðÁåÀÎ¼ÇÀÏÊ¦½»´ý¹ýµÄÊÂÏî£¬Ê×ÏÈÔÚ¾íÊ×Ð´ÉÏÁË×Ô¼ºµÄÐÕÃûºÍÑ§ºÅ£¬¶øºóÓÃÒ»·ÖÖÓÊ±¼ä°ÑÊÔÌâä¯ÀÀÒ»±é¡£
¡¡¡¡×Ü¹²ÊÇ10µÀÌî¿ÕÌâ£¬Ã¿¿Õ1·Ö£»5µÀÅÐ¶ÏÌâ£¬Ã¿µÀ1·Ö£»5µÀÑ¡ÔñÌâ£¬Ã¿µÀ1·Ö£»12µÀ¿ÚËãÌâ£¬8µÀ¼ÆËãÌâ£¬2µÀÎÄ×ÖÌâ£¬1µÀÍ¼ÐÎÃæ»ý¼ÆËãÌâ£¬×Ü¹²40·Ö£»8µÀÓ¦ÓÃÌâ£¬40·Ö¡£ÏÞÔÚ100·ÖÖÓÄÚ×öÍê¡£
¡¡¡¡½ðÁåÓÃ¾¢Õ£×ÅÑÛ¾¦£¬Ëý¸Ð¾õ×Ô¼ºÀÏÃ«²¡ÓÖÒª·¸ÁË£¬Ò»¿´µ½ÕâÐ©¸´ÔÓµÄÊý×Ö¾ÍÍ·»èÄÔÕÇ£¬ÑÛÃ°½ðÐÇ¡£ËýÑÊÒ»¿ÚÍÙÄ­£¬ÐÄÀïÒ»¸ö¾¢¶£Öö×Ô¼º£ºÎÈ×¡£¡ÎÈ×¡£¡×ÐÏ¸¿´ÌâÄ¿£¬ÕùÈ¡ÄÃÂú·Ö£¡ÕùÈ¡Ê¤Àû£¡
¡¡¡¡ÏÈ×öÌî¿ÕÌâ¡£Ïà¶Ô¶øÑÔÌî¿ÕÌâ×ÜÊÇ¼òµ¥Ò»Ð©¡£
¡¡¡¡µÚÒ»µÀ£ºÒ»¸öÊýÊÇÓÉ2¸ö10ºÍ5¸ö0.01×é³ÉµÄ£¬Õâ¸öÊýÊÇ£¨¡¡£©¡£
¡¡¡¡½ðÁåÏÈÌîÒ»¸ö¡°20.005¡±¡£ÓÃ±Ê¼âÊýÊýÐ¡Êýµã£¬¾õµÃ²»¶Ô£¬²Áµô£¬ÖØÌîÒ»¸ö¡°20.05¡±¡£ÔÙÊýÒ»±é£¬¶ÔÁË¡£
¡¡¡¡ÅÐ¶ÏÌâºÜÈÆÈË£¬Í·ÄÔÒ»²»ÇåÐÑ£¬¾Í»á±»ËüÈÆ½øÈ¥ÁË¡£½ÄÐÒµÄÊÇÍ·Ò»µÀÊÇÑîÐ¡Àö¸Õ²ÅÔÚÂ·ÉÏÎÊ¹ýËýµÄ£ºÒòÎª×ÔÈ»Êý¶¼ÊÇÕûÊý£¬ËùÒÔÕûÊý¶¼ÊÇ×ÔÈ»Êý¡£¶Ô»òÕß´í£¿
¡¡¡¡½ðÁåºÁ²»ÓÌÔ¥´òÉÏÒ»¸ö²æ¡£ÕâÒ»·ÖºÁÎÞÒÉÎÊÊÇÄÃµ½ÊÖÁË¡£½ðÁå×ÔÏ²µØÏë£ºÎÒÔõÃ´ÕâÃ´Ó¢Ã÷£¿×òÌìÆ«Æ«¼ÇÊìÁËÕâµÀ£¡
¡¡¡¡Ñ¡ÔñÌâÎÊÌâ²»´ó£¬ÓÐÏÖ³ÉµÄ´ð°¸¿É¹©Ñ¡Ôñ£¬ÃÉÒ²ÄÜÃÉ¶Ô¡£
¡¡¡¡¿ÚËãÌâ¡£ÕâÒ»Ïî»ù±¾ÉÏÊÇËÍ·ÖµÄÌâ£¬Èç¹û´íÁË£¬Ö»ÄÜ¹Ö×Ô¼ºÃü¸ÃÈç´Ë¡£
¡¡¡¡¼ÆËãÌâ£¬×îÒª½ðÁåµÄÃü¡£Ò»°ãÍ¬Ñ§¶¼ÊÇÔÚ¼ÆËãÌâÉÏÄÃ·ÖµÄ£¬µ«ÕâÒ»ÏîÊÇ½ðÁåµÄ¿ËÐÇ£¬Ëý¼òÖ±¾Í²»¿ÉÄÜ²»ÈÃÕâÐ©¸ÃËÀµÄÊý×Ö³ö´í¡£Ëý½ôÕÅµÃ»ëÉí³öº¹£¬ÑÛ¾¦¼¸ºõÌùÔÚÁËÌâÄ¿ÉÏ£¬ÓÃ¾¢¶¢ÀÎÃ¿Ò»¸öÊý×Ö£¬²»ÈÃËüÃÇÔÚÑÛÇ°Ò¡»ÎºÍÌøÎè¡£Ã¿Ò»²½ÊúÊ½£¬Ëý¶¼ËãÁËÈý±éÒÔÉÏ£¬Ò»¹²ÓÃµôÎå´óÕÅ²Ý¸åÖ½¡£
¡¡¡¡Ó¦¸Ã²»»á´íÁË¡£ÔÙ´íÒ»ÌâËý¾Í²»½Ð½ðÁå£¡
¡¡¡¡Ó¦ÓÃÌâ¡£Ç°ÃæµÄ¼¸µÀÕÕÀý±È½Ï¼òµ¥£¬´ÓµÚÁùµÀ¿ªÊ¼£¬ÄÑ¶ÈÖð½¥¼ÓÉî¡£ÓÐÒ»ÌâÊÇÕâÑùµÄ£ºµÚÒ»Ð¡×éµÄ¹¤×÷Á¿ÊÇµÚ¶þÐ¡×éµÄÈý·ÖÖ®¶þ£¬µÚÒ»Ð¡×éÈËÊýÕýºÃÓëµÚ¶þÐ¡×éÈËÊýµÄ±ÈÊÇ5¡Ã7£¬¹¤×÷Á½Ììºó£¬µÚ¶þÐ¡×éÇ¡ºÃÍê³ÉÈÎÎñ£¬µÚÒ»Ð¡×é³¬¶îÍê³ÉÁ½ÈË¸ÉÒ»ÌìµÄ¹¤×÷Á¿£¬ÇóÁ½¸öÐ¡×éµÄÈËÊý¸÷ÊÇ¶àÉÙÈË£¿
¡¡¡¡ÓÖÊÇÇó¹¤×÷Á¿µÄÎÊÌâ£¬ÓÖÊÇÇó±ÈµÄÎÊÌâ£¬³öÌâÄ¿µÄÀÏÊ¦ÔõÃ´¾ÍÕâÃ´ºÝÐÄ£¿
¡¡¡¡½ðÁåÓÃÔ²Öé±ÊÔÚ¿Î×ÀÉÏÐ´ÁËÈý¸ö´ó´óµÄ×Ö£º²»½²Àí£¡
¡¡¡¡½ðÁå¸ÕÐ´Íê£¬Éíºó½Å²½ÉùÏìÆðÀ´£¬ÍµÑÛÍùºóÒ»Ãé£¬ÊÇ¼à¿¼ÀÏÊ¦ÑîÖ÷ÈÎ£¡½ðÁåÏÅµÃ¸Ï½ô°ÑÊÔ¾íÍùÉÏÒ»¸Ç£¬ÕÚ×¡ÁËÄÇÈý¸ö²»ÄÜ¼ûÈËµÄ×Ö¡£
¡¡¡¡ÑîÖ÷ÈÎÏñÊÇ¿´¼ûÁËÊ²Ã´ËÆµÄ£¬Í£ÔÚ½ðÁåÉíºóºÃÒ»»á¶ù²Å×ß¡£½ðÁå¾Í½«°ë¸öÉí×ÓÅ¿ÔÚÊÔ¾íÉÏ£¬Ò»¶¯¶¼²»¸Ò¶¯¡£
¡¡¡¡ºÃ²»ÈÝÒ×µÈ½Å²½Éù×ß¹ýÈ¥ÁË£¬½ðÁå»ÅÃ¦ÕÒÏðÆ¤£¬Òª²ÁÈ¥×ÀÉÏµÄ¼¸¸ö×Ö¡£ÏÈÌ§ÆðÒÂÐä£¬²»¼ûÏðÆ¤Ñ¹ÔÚ¸ì²²ÏÂ£»ÓÖÌ§ÆðÊÔ¾í£¬ÈÔÊÇÃ»ÓÐÏðÆ¤µÄÓ°×Ó¡£ÄÄ¶ùÈ¥ÁËÄØ£¿ÌìÄÄ£¬Ð¡¶«Î÷×Ô×÷Ö÷ÕÅµØ¹öµ½±ðÈË×À×ÓÏÂÃæÈ¥ÁË¡£
¡¡¡¡½ðÁå°ÑÕû¸öÉí×Ó×êµ½¿Î×ÀÏÂ£¬Éì³¤¸ì²²È¥Ê°ÏðÆ¤¡£´Ó±±±ßµÄ´°ÍâºöÈ»´µÀ´Ò»ÕóÐ¡·ç£¬°Ñ½ðÁåÌ¯¿ªÔÚ×ÀÉÏµÄ¿¼¾íÇáÆ®Æ®´µÁËÆðÀ´£¬ÏñÒ»ÕÅ°¢À­²®µÄÄ§ÌºËÆµÄ£¬ÇáÒ¡×Å£¬Âý»Î×Å£¬ÔÚ½ÌÊÒ°ë¿ÕÖÐ·ÉÎèÒ¡µ´¡£
¡¡¡¡ÑÛ¼âµÄÓÚÅÖ¶ùÊ×ÏÈ½ÐÆðÀ´£º¡°°¥Ñ½£¡Ë­µÄ¿¼¾í£¡¡±
¡¡¡¡½ðÁå¸ú×ÅÅÀ³ö×À¶Ç´ó½Ð£º¡°°¥Ñ½£¡ÎÒµÄ¿¼¾í£¡¡±
¡¡¡¡ÀîÁÖÕý×ö²»³öÓ¦ÓÃÌâÀ´£¬×øÔÚÎ»×ÓÉÏ×¥¶úÄÓÈùÄØ£¬ÕâÃ´ºÃÍæµÄÏ·¾çÐÔ³¡ÃæÆñ¿Ï·Å¹ý£¡ËûÌøÆðÀ´¾ÍÈ¥×¥ÄÇÕÅ¾í×Ó£¬ÓÖÒòÎªÆðÉíÌ«ÃÍ£¬Æ¨¹É¹°·­ÁË×Ô¼ºµÄ×À×Ó£¬Ëû×Ô¼ºµÄ¿¼¾íÒ²ÇáÇáµØÆ®Âä³öÈ¥£¬Ìù×ÅµØÃæ»¬³öºÃÔ¶¡£ÀîÁÖÈ´Éá¼º¾ÈÈË£¬·Å×Å×Ô¼ºµÄ¾í×Ó²»¹Ü£¬²»Çü²»ÄÓµØÈ¥×·½ðÁåµÄÄÇÕÅ¡£
¡¡¡¡½ðÁåÒÔÎªÀîÁÖÊÇÏë³Ã»úÍµ¿´ËýµÄ´ð°¸£¬ÕâÊ±ºòÒ²¼±ÁË£¬¸ú×ÅÆðÉí£¬Àë¿ª×ùÎ»ÇÀÏÈÆËÉÏÈ¥¡£È´²»ÁÏÄÏÃæ´°»§ÓÖ´µ½øÀ´Ò»¹É·ç£¬Á½¹É¿ÕÆø¶ÔÁ÷£¬¾¹°ÑÊÔ¾íÍÐÉÏ¸ü¸ßµÄµØ·½¡£¶øºóÊÔ¾í³¤ÁËÑÛ¾¦ËÆµÄÏò´°Íâ·ÉÈ¥¡£
¡¡¡¡Âú½ÌÊÒ´óÂÒ£¬ËùÓÐµÄÑÛ¾¦¶¼Àë¿ªÁË×Ô¼ºµÄ¾í×Ó£¬¸ú×ÅÄÇÕÅ°×É«¡°Ä§Ìº¡±×ªÀ´×ªÈ¥£¬×ìÀï·¢³ö¾ªÌ¾Éù¡¢æÒÐ¦ÉùºÍ´ß´Ù½ðÁå¡°¿ì×·£¡¿ì×·£¡¡±µÄÉùÒô¡£¼¸¸öËØÀ´µ÷Æ¤µÄµ·µ°¹íÉõÖÁÒÑ¾­Õ¾ÆðÉíÀ´£¬ËæÊ±×¼±¸±¼ÉÏÈ¥Öú½ðÁåÒ»±ÛÖ®Á¦¡£
¡¡¡¡²»¹¶ÑÔÐ¦µÄÑîÖ÷ÈÎ´ËÊ±ÔÙÒ²ÎÞ·¨±£³ÖÀä¾²£¬»Å»ÅÕÅÕÅµÇÉÏ½²Ì¨£¬Á¬ÉùµØº°µÀ£º¡°·â¾í£¡·â¾í£¡¡±ÓÖÓÃÑÛÉ«ºÍÊÖÊÆ·Ô¸ÀºóÃæµÄÁíÒ»¸ö¼à¿¼ÀÏÊ¦Ö´ÐÐÃüÁî¡£Á½¸öÈËÊÖÃ¦½ÅÂÒµØ°ÑÑ§ÉúÎ´×öÍêµÄ¿¼¾í°¤¸ö¶ù×¥¹ýÀ´£¬ÔÚÊÖÀïß¬³ÉÒ»´óÍÅ¡£
¡¡¡¡½ðÁåµÄ¿¼¾íÔÚÄÏ±ß´°Ì¨ÉÏÂÔÎ¢Í£¶ÙÁËÒ»ÏÂ£¬ÓÖ±»×ßÀÈ¾¡Í·´µÀ´µÄ·ç´ø×ÅÑØ×ßÀÈÏòÎ÷·ÉÈ¥¡£¾­¹ýÏÂÒ»¸ö½ÌÊÒµÄ´°¿ÚÊ±£¬ËüÌ½Í·Ì½ÄÔÍùÀïî©ÁËÒ»ÑÛ£¬¾¹Éí²»ÓÉ¼ºµØ±»´°¿ÚÀïµÄ·çÎüÁË½øÈ¥¡£Ô­À´¶þ°à½ÌÊÒÕâÌìÒ²ÊÇ¿ªÁË´°»§µÄ¡£
¡¡¡¡Õâ»ØÂÖµ½¶þ°àÖÈÐò´óÂÒÁË¡£ÔÚ¿ÝÔï·³ÃÆÄÕÈËµÄ¿¼ÊÔÖÐÅöÉÏÈç´ËÓÐÈ¤µÄ¡°ÌìÍâÀ´Îï¡±£¬Ë­ÄÜ°´ÞàµÃ×¡ÐÄÖÐµÄÐË·ÜºÍ¾ªÏ²ÄØ£¿ÓÚÊÇ£¬¶þ°à½ÌÊÒÀïºåÄÖÒ»Õó¹ýºó£¬¼à¿¼ÀÏÊ¦Ò²ÎÞ¿ÉÄÎºÎµØ·âÁË¾í¡£
¡¡¡¡ËÄ¸ö±ÏÒµ°à£¬·ÖÉ¢ÔÚ°Ë¸ö½ÌÊÒÀïÄ£Äâ¿¼ÊÔ£¬¾¹ÓÐÁ½¸ö½ÌÊÒµÄÊÔ¾íÍ³Í³×÷·Ï£¬¿É¼û³öµÄç¢Â©Ö®´ó¡£Ð£³¤ÔÚ°ì¹«ÊÒÀï´óÉùÔðÎÊµÀ£º¡°ÕâÈç¹ûÊÇÕýÊ½¿¼ÊÔÄØ£¿àÅ£¿Ò»¸ö½ÌÊÒ³öÁËÂÒ×Ó£¬È«ÇøµÄ¿¼¾íÍ³Í³Ã»ÓÃ£¬ÎÒÃÇÔõÃ´ÏòÉÏ¼¶½»´ú£¿ÔõÃ´ÏòÑ§Éú¼Ò³¤½»´ú£¿ÄÇÊ±ºòÅÂÊÇ¿Þ¶¼À´²»¼°£¡×øÀÎ¶¼¹»ÁË£¡¡±
¡¡¡¡Ð£³¤µÄ»°°ÑÀÏÊ¦ÃÇËµµÃÒ»¸ö¸öÃ«¹Çã¤È»¡£ÐÏÀÏÊ¦ºÍÊýÑ§ÕÅÀÏÊ¦ÁªºÏ°Ñ½ðÁåº°µ½°ì¹«ÊÒÀ´Ì¸»°¡£½ðÁåºÜÎÞ¹¼µØÉêÔ©£º¡°ÄÜ¹ÖÎÒÂð£¿ÊÇ·ç´µµÄÑ½£¡Òª¹ÖÒ²Ö»ÄÜ¹Ö¿ª´°»§µÄÈË¡£¡±ÓÖÐ¡ÉùàÖ¹¾£º¡°ÎÒ±¾À´ÊÇÄÜµÃ100·ÖµÄ¡£¡±
¡¡¡¡ÐÏÀÏÊ¦ºÍÕÅÀÏÊ¦ÏëÏëÒ²²»´í£¬ÕâÊÂÈ·Êµ¹Ö²»µ½½ðÁå¡£ÓÚÊÇÓÖ×·¾¿ÊÇË­¿ªÁË´°»§£¬´ó¼ÒÖÚ¿ÚÒ»´ÊµØ°ÑÄßÖ¾Î°ÍÆÁË³öÀ´¡£
¡¡¡¡ÄßÖ¾Î°Í¬ÑùÒ»Á³ÎÞ¹¼£º¡°ÀÏÊ¦Ã»Ðû²¼¿¼ÊÔ²»×¼¿ª´°»§Âï¡£ËµÁËÂð£¿ÓÐÈËÌý¼ûÁËÂð£¿ÎÒÊÇºÃÐÄÒªÈÃ´ó¼ÒÍ¸Í¸¿ÕÆø£¬ÈÃÍ·ÄÔÇåÐÑµÄ¡£¡±
¡¡¡¡Ë­Ò²Ã»´í£¬È«ÊÇ´º·ç×÷¹Ö¡£½ðÁåÏëÆð¿´¹ýµÄÊéÖÐÓÐÕâÃ´Ò»¾ä¹ÅÊ«£¬ºÃÏñÊÇËµÊ²Ã´¡°Çå·ç²»Ê¶×Ö£¬ÔµºÎÂÒ·­Êé¡±£¬ËýÔÚ¿ÎÌÃÉÏ¾ÍÈÌ²»×¡ÆËßêÒ»ÉùÐ¦³öÀ´ÁË¡£
¡¡¡¡¹ÅÈËÕæ´ÏÃ÷£¬ËýÐ¦ÃÐÃÐµØÏë¡£ÈË¼ÒÔÚ¼¸°ÙÄêÇ°¾ÍÖªµÀÁËÐ¡Ñ§Éý³õÖÐµÄÄ£Äâ¿¼³¡ÉÏ»áÓÐÕâÃ´Ï²¾çÐÔµÄÒ»Ä»¡£
