# Supplementary material for: Exploring translator’s style in children’s literature: A case study of Nicky Harman’s English translations of Huang Beijia’s two works
Source: PLoS One. 2026 Jun 2;21(6):e0350245. doi: 10.1371/journal.pone.0350245 (PMC13229296; doi:10.1371/journal.pone.0350245)
Supplement: S7 File — (ZIP) [file pone.0350245.s010.zip › data/original data/Wo Yao Zuo Hao Hai Zi (Chinese text)/Chapter 19 第十九章.txt]

Ê®¾Å¡¡ÀÏÊ¦²¡ÁË
¡¡¡¡ÐÏÀÏÊ¦²¡µÃºÜÆæ¹Ö£¬ºÃºÃµÄÒ»¸öÈË£¬±¾À´×øÔÚ°ì¹«ÊÒÀï¸Ä×÷ÎÄ±¾µÄ£¬ºöÈ»¼äÌìÐýµØ×ª£¬ÈË¸ú×Å¹¾ßËÒ»Éùµøµ¹ÔÚµØÉÏ£¬°Ñ¶î½Ç¶¼¿ÄÆÆÁËÒ»¿é¡£½ÌÓ¢ÓïµÄ¾°ÀÏÊ¦¡¢½ÌÀúÊ·µÄÉêÀÏÊ¦¡¢½Ì×ÔÈ»µÄÈÎÀÏÊ¦ÏÅ»µÁË£¬´óºôÐ¡½ÐµÄ£¬ÓÐµÄ·öËýÆðÀ´£¬ÓÐµÄÆþËýÈËÖÐºÍ»¢¿ÚµÄÑ¨Î»£¬ÓÐµÄ·É±¼È¥º°Ð£³¤¡£
¡¡¡¡Ñ§Ð£ÀïÃ»ÓÐÆû³µ£¬½Ð¾È»¤³µÓÖÅÂÏÅ»µÁËÉÏ¿ÎµÄº¢×ÓÃÇ£¬Ö»ºÃÓÉÁ¦Æø×î´ó¡¢Äê¼Í×îÇáµÄÌåÓýÀÏÊ¦°ÑÐÏÀÏÊ¦±§ÉÏ×ÔÐÐ³µ¡£ÌåÓýÀÏÊ¦ÔÚÇ°ÃæÂýÂýÍÆ×Å£¬¾°ÀÏÊ¦ºÍÉêÀÏÊ¦ÔÚºóÃæÒ»±ßÒ»¸öÐ®×¡ÐÏÀÏÊ¦µÄ¸ì²²£¬°ÑËýËÍ½øÁËÒ½Ôº¡£
¡¡¡¡¼ì²é½á¹ûÈ´ÊÇÊ²Ã´Ã«²¡¶¼Ã»ÓÐ¡£ÑªÑ¹Õý³££¬ÐÄÌøÕý³££¬ÌåÎÂ¡¢°×ÑªÇò¡¢ÑªÖ¬¡¢ÑªÌÇ£¬ÉõÖÁ´óÐ¡±ã£¬Í³Í³Õý³£¡£¹ÖÁË£¡
¡¡¡¡ÐÏÀÏÊ¦ÌýËµÒ»ÇÐÕý³££¬¾ÍÕõÔú×ÅÒª³öÔº¡£Ëý·ÅÐÄ²»ÏÂ°àÉÏµÄº¢×ÓÃÇ¡£ÆñÁÏÈËÍù°ì¹«×ÀÇ°Ò»×ø£¬·­¿ªµÚÒ»±¾×÷ÎÄ±¾£¬Í·ÓÖ»èÆðÀ´£¬¶úÃù²»¶Ï£¬¶îÍ·Çß³öÒ»²ãÐéº¹¡£
¡¡¡¡½Ì×ÔÈ»µÄÈÎÀÏÊ¦»ÐÈ»´óÎòµØËµ£º¡°ÎÒÖªµÀÐÏÀÏÊ¦ÊÇÊ²Ã´²¡ÁË£¡ËýÕâÊÇ¡®¼û×Ö·¢ÔÎ¡¯£¬ÊÇ¸Ä±¾×Ó¸ÄµÃÌ«¶àÁË£¬¾ÍÏñ¹ýÄê³ÔÈâ³ÔÉËÁËÆ¢Î¸£¬ÔÙ¼ûÁËÈâ¾Í¶ñÐÄÒ»Ñù¡£¡±
¡¡¡¡ÐÏÀÏÊ¦ÊÔÒ»ÊÔ£¬¹ûÕæÈç´Ë£ºÀë¿ª±¾×Ó×ßµ½´°Ç°¾Í¾õµÃÊæ·þ£¬ÔÙ»Øµ½±¾×Ó¶ÑÀï»¹ÊÇÔÎÑ£¡£
¡¡¡¡Ã»ÓÐ°ì·¨£¬ÐÏÀÏÊ¦Ö»ºÃÎÔ´²ÐÝÏ¢¡£ÐÝÏ¢Ò²²»·ÅÐÄ»Ø¼ÒÈ¥ÐÝÏ¢£¬Ö»¿ÏÔÚ½è×¡µÄ½Ì¾ßÊÒÀïÌÉ×Å¡£
¡¡¡¡É½ÖÐÎÞÀÏ»¢£¬ºï×Ó³Æ°ÔÍõ¡£ÕâÒ»ÏÂÁùÄê¼¶Ò»°àµÄÑ§ÉúÃÇ¿ÉËãÊÇ´þ×Å»ú»áÁË¡£ºÃÑ§ÉúÃÇ»¹ÄÜ¹ÜµÃ×¡×Ô¼º£¬µ÷Æ¤µÄº¢×Ó¼òÖ±¾Í¿ì»îµÃ²»ÖªµÀ±¾ÈËÃû×ÖÊÇÔõÃ´Ð´µÄ¡£
¡¡¡¡ÓÚÅÖ¶ùÁ¬×Å³Ùµ½ÁËÁ½Ìì£¬Ã¿´Î¶¼ÊÇÔç¶ÁÁåÏìÁËÖ®ºó£¬Ëû²ÅÒ»±ßõÁÀ­×ÅÂÃÓÎÐ¬ÂúÍ·´óº¹µØ³å½ø½ÌÊÒ£¬Ò»±ßÉêÃ÷£º¡°ÎÒÂèÓÖÍüÁË¿ªÄÖÖÓÁË£¡¡±È»ºó×øÏÂÀ´£¬´ÓÊé°üÀïÌÍ³öÒ»¸öÏãÅçÅçµÄ¼å±ý¼ÐÓÍÌõ£¬×°Ä£×÷Ñù¶Á¼¸¾äÊé£¬¸©ÏÂÍ·È¥Ò§Ò»´ó¿Ú£¬ÔÙ¶Á¼¸¾äÊé£¬ÔÙÒ§Ò»´ó¿Ú£¬½ÀµÃÂú½ÌÊÒ¶¼ÊÇÓÍÌõµÄÏãÎ¶¡£ÉÏÔç¶Á¿ÎµÄÀÏÊ¦ÈôÊÇ¸ÉÉæ£¬Ëû¾ÍÕñÕñÓÐ´ÊµØËµ£º¡°ÎÒÂèËµÁË£¬²»³ÔÔç·¹ÄÔ×ÓÀï¾ÍÃ»ÓªÑø£¬Ã»ÓªÑøµÄÄÔ×ÓÔõÃ´ÄÜÌý¿ÎÑ§Ï°£¿¡±ÀÏÊ¦Ò»Ïë£¬Ò²¶ÔÑ½£¬ÓÚÅÖ¶ùÌý²»½ø¿Î£¬Ñ§Ï°³É¼¨ÂäÏÂÀ´ÁË£¬»¹²»ÊÇ×Ô¼ºÒª·ÑÊÂ°ïËû²¹Âð£¿Ò²¾ÍÕöÖ»ÑÛ±ÕÖ»ÑÛËãÁË¡£
¡¡¡¡ÀîÁÖ±¾À´¾ÍÓÐµã¶à¶¯Ö¢¡£ÉÏÒôÀÖ¿ÎÊ±£¬ÀÏÊ¦µ¯ÇÙÈÃ´ó¼Ò³ªÐÂÑ§µÄÒ»Ê×¡¶ËÍ±ð¡·£¬ÀîÁÖµÄ¹«Ñ¼É¤×ÓÉùÒôºÜÏìµØ×ßÁËµ÷£¬Ç°ÃæÒ»¸öÍ¬Ñ§»ØÍ·Ð¦ÁËÒ»ÏÂ£¬ËûÂíÉÏÓÃÊÖÀïµÄÊúµÑÇÃÈË¼ÒºóÄÔÉ×¡£ÒôÀÖÀÏÊ¦¼âÉù¼âÆø½ÐÆðÀ´£º¡°²»µÃÁË£¡ÉÏ¿ÎµÄÊ±ºò¾¹¸ÒÐÐÐ×´òÈË£¡¡±Ëý¹ýÈ¥À­ÀîÁÖ£¬ÒªÇëËû³ö½ÌÊÒ¡£Ë­ÖªµÀÒôÀÖÀÏÊ¦½¿Ð¡Ááçç£¬ÀîÁÖÈ´ÊÇÈË¸ßÂí´ó£¬ËýÉìÊÖÒ»³¶£¬·Çµ«Ã»³¶¶¯ÀîÁÖ·ÖºÁ£¬È´±»ÀîÁÖ·´ÊÖÀ­µÃõÔõÔõÄõÄ£¬²îµã¶ùµø½øÀîÁÖµÄ»³Àï¡£È«°àºåÌÃ´óÐ¦¡£ÒôÀÖÀÏÊ¦°×ÄÛ°×ÄÛµÄÁ³ÉÏ·É³öÁ½ÍÅºìÔÎ£¬¼òÖ±¾Í¾½ÆÈµÃÎÞµØ×ÔÈÝ¡£
¡¡¡¡ÉÐº£µÄÐ¡´ÏÃ÷¾¢Ò²ËãÊÇÕÒµ½»ú»áÊ©Õ¹ÁË¡£×ÔÈ»ÀÏÊ¦ÉÏ¿Î½²Ö²ÎïµÄÉúÖ³ÏµÍ³Ê±£¬Ëû¼â×ÅÉ¤ÃÅ²åÁËÒ»¾ä£º¡°ÉúÖ³Æ÷£¿¡±°ÑÀîÁÖÐ¦µÃ´Ó×ùÎ»ÉÏ¹öÂäÏÂÈ¥¡£Å®ÉúÃÇÒ²ÏëÐ¦£¬ÓÖ²»ºÃÒâË¼£¬¾ÍÒ»¸ö¸öÓÃÒÂÐäÎæ×Å×ì£¬Å¿ÔÚ¿Î×ÀÉÏ£¬¼ç°òÒ»ËÊÒ»ËÊ¡£×ÔÈ»ÀÏÊ¦¡°Å¾Å¾¡±µØÓÃ½Ì±ÞÇÃ×Å½²Ì¨£º¡°ÓÐÊ²Ã´ºÃÐ¦µÄ£¿ÕâÊÇÖ²Îï×ÔÈ»¹¹Ôì£¡¡±ÉÐº£¾Í×°ºýÍ¿£º¡°ÎªÊ²Ã´»áÕâÑùÄØ£¿¡±½ÌÊÒÀï¸üÊÇÐ¦³ÉÁËÒ»¹øÖà¡£×ÔÈ»ÀÏÊ¦ÆøµÃÍ··¢¶¼ÊúÆðÀ´£¬°ÑÊÖÀïµÄÒ»¸ù½Ì±ÞÒ²ÇÃ¶ÏÁË¡£
¡¡¡¡½ðÁåÔÚ°àÉÏ²»ËãºÃÑ§Éú£¬¿ÉËý²»ÏëÔÚÐÏÀÏÊ¦Éú²¡µÄÊ±ºò·Å×Ý×Ô¼º£¬Ëý¾õµÃÀîÁÖºÍÉÐº£µÄ×ö·¨ÓÐµã¿É³Ü£¬Ïñ³Ã»ð´ò½Ù£¬²»ÄÇÃ´¹âÃ÷Õý´ó¡£±ðÈËÉÏ¿ÎÊ±¶«µ¹Î÷ÍáÐ¦³ÉÒ»ÍÅÊ±£¬Ëý±Á×¡Á³²»Ð¦£¬ÓÐÒâ°ÑÉíÌå×øµÃ±ÊÖ±£¬Ë«ÑÛ×Æ×ÆµØ¶¢×¡ÀÏÊ¦£¬·Â·ðÔÚËµ£º¡°»¹ÓÐÎÒÔÚÌý×ÅÄØ£¡¡±ÈÎ¿ÎÀÏÊ¦±ã¾õµÃ½ðÁåÕâº¢×Ó»¹ÊÇÍ¦ÕÌÒåµÄ£¬Î£ÄÑÊ±ºò²»»á×öÂä¾®ÏÂÊ¯µÄÊÂ¡£
¡¡¡¡½ðÁåÖØ¸ÐÇé¡£ÐÏÀÏÊ¦Æ½³£¶ÔËý²»ÊÇÌØ±ðºÃ£¬ÒòÎªËýÔÚ°àÉÏÊÇÒ»¸öÍ¦Ò»°ãµÄÑ§Éú£¬×öÀÏÊ¦µÄÒ»ÏòÏ²»¶¼¸¸öÑ§Ï°ÉÏµÄ¼â×Ó¡£¿ÉÊÇÐÏÀÏÊ¦Ò»²¡£¬¼¸ÌìÃ»ÔÚ½ÌÊÒÀïÂ¶Ãæ£¬½ðÁåÐÄÀï»¹ÊÇºÜÏëËý¡£¿öÇÒÐÏÀÏÊ¦ÊÇÎªËûÃÇ°à¼¶ÀÛ²¡ÁËµÄ£¬½ðÁå×Ü¾õµÃ×Ô¼ºÒ²ÓÐÒ»·ÝÔðÈÎ£¬ÐÄÀï²»ÊÇ×ÌÎ¶¡£
¡¡¡¡½ðÁå¶ÔÑîÐ¡ÀöËµ£º¡°ÎÒÃÇÈ¥¿´¿´ÐÏÀÏÊ¦°É¡£¡±
¡¡¡¡ÑîÐ¡ÀöÓÌÔ¥µØÎÊ£º¡°±»±ðµÄÍ¬Ñ§¿´¼ûÁË£¬²»»áËµÎÒÃÇÅÄÂíÆ¨Âð£¿¡±
¡¡¡¡¡°Ëµ¾ÍËµ£¬ÅÂÊ²Ã´£¿·´ÕýÎÒÓÖ²»Ïëµ±±£ËÍÉú¡£¡±½ðÁåÒ»Á³Ì¹È»¡£
¡¡¡¡ÑîÐ¡ÀöÏëÁËÒ»»á¶ù£¬»¹ÊÇ¾ö¶¨²»È¥¡£ÒòÎªÕâÁ½Ìì¸±Ð£³¤´úÉÏÓïÎÄ¿ÎÊ±£¬¸øËýµÄ×÷ÎÄÅúÁË¸ö¡°²»¼°¸ñ¡±£¬ËýºÜÅÂÐÏÀÏÊ¦ÎÊÆð×÷ÎÄµÄÊÂ¡£
¡¡¡¡²»È¥¾Í²»È¥°É£¬½ðÁåÓÖ²»ÒªËýÍÔ×Å±§×Å£¬Ò»¸öÈË¾Í²»ÄÜ×ß½øÐÏÀÏÊ¦µÄÐ¡ÎÝ£¿
¡¡¡¡ÖÐÎçÉÏÑ§Ê±£¬½ðÁå±ÈÆ½³£ÌáÔçÁË°ëÐ¡Ê±³ö¼ÒÃÅ¡£Â·¹ýÐ£ÃÅ¿ÚµÄÏÊ»¨Ì¯£¬½ðÁå¿´¼ûÄÇÒ»Í°Í°Ê¢¿ªµÄºìÃµ¹å¡¢×ÏÉ«ÎðÍüÎÒ¡¢°×É«ÂúÌìÐÇ¡¢½ð»ÆÉ«Çï¾ÕºÍµ­ÂÌÉ«µÄÂíÌãÁ«£¬ÐÄÀïºÃÏ²»¶¡£
¡¡¡¡Ì¯Ö÷ÊÇ¸ö40¶àËêµÄÓÐµã¹Õ½ÅµÄÄÐÈË£¬ËûÒ»õËÒ»õËÃ¦×ÅÓÃË®ºø¸øÏÊ»¨È÷Ë®¡£¿´¼û½ðÁå³Õ³ÕµØÕ¾ÔÚ»¨Ì¯Ç°²»×ß£¬ËûËæ¿ÚÎÊÁË¾ä£º¡°ÏëÂò»¨£¿¡±
¡¡¡¡½ðÁå²»ºÃÒâË¼µØÓÃÊÖÖ¸×ÅËÜÁÏÍ°ÀïµÄ´óÅõ¿µÄËÜ°£º¡°Õâ»¨¶àÉÙÇ®Ò»Ö¦£¿¡±
¡¡¡¡Ì¯Ö÷Í·Ò²²»»ØµØËµ£º¡°¾ÍÂòÒ»Ö¦Ñ½£¡¸øÒ»¿éÎåÃ«Ç®°É¡£¡±
¡¡¡¡½ðÁå¾ÍÌÍ¿Ú´ü£¬ÌÍ³öÁËÒ»¿éÇ®¡£Õâ»¹ÊÇËýÖÐÎçÏòÂèÂèÒªÀ´ÂòÏðÆ¤µÄ¡£ËýÓÖÔÚÊé°üµÄ¼Ð²ã¿Ú´üºÍ¸÷¸ö½ÇÂäÀïÌÍÃþ£¬Ãþ³öÒ»Ã¶Ò»Ã«Ç®µÄÓ²±ÒºÍÒ»ÕÅÖå°Í°ÍÍÅ³ÉÀÃÄ¨²¼ÑùµÄÃ«Æ±¡£
¡¡¡¡¡°Ö»ÓÐÒ»¿éÁ½Ã«Ç®¡£¡±ËýÐ¡ÉùËµ¡£
¡¡¡¡Ì¯Ö÷Õ¶¶¤½ØÌúµØ»Ø´ð£º¡°²»ÐÐ£¬ÎÒ²»ÄÜ×ö¿÷±¾ÉúÒâ¡£Õâ»¨´ÓÄÄ¶ùÀ´µÄÄãÖªµÀÂð£¿À¥Ã÷£¡´ÓÀ¥Ã÷¿ÕÔË¹ýÀ´µÄ£¡¶àÔ¶µÄµØ·½£¬¶à²»ÈÝÒ×±£ÏÊ£¡¡±
¡¡¡¡½ðÁåÒ§×¡×ì´½£¬ÑÛ°Í°ÍµØ¿´×ÅÄÇÐ©½¿ÑÞÓûµÎµÄ»¨£¬Éá²»µÃ×ß¿ª¡£
¡¡¡¡Ì¯Ö÷ÓÐµãÐÄÈíÁË£º¡°ÒªÃ´£¬¶ªÏÂÄãµÄÇ®£¬ÄÃÒ»¶äÕâ¸öÈ¥--ÉÔÐíÎ®ÁËµã£¬¿É¿´ÉÏÈ¥»¹ÊÇ¶äÏÊ»¨¡£¡±
¡¡¡¡½ðÁåÆ³Ò»ÑÛÌ¯Ö÷Ö¸¶¨µÄ»¨¡£ÄÇ»¨µÄÒ¶×Ó¶¼ÒÑ¾­ÞÇÀ­ÏÂÀ´ÁË£¬»¨°êµÄ±ßÑØÒ²ÓÐÐ©·¢ºÚ¡£ËýÒ¡Ò¡Í·¡£
¡¡¡¡¡°ÄãÕâº¢×Ó£¡ºÃ»¨ÓÖÃ»Ç®Âò£¬Î®»¨ÓÖ²»¿ÏÒª¡£ËãÁË£¬ÓÐÕâÒ»¿éÁ½Ã«Ç®£¬Âò°üÃ·×Ó³Ô³Ô°É¡£¡±
¡¡¡¡½ðÁåËµ£º¡°ÎÒÏëÂò»¨¡£¡±
¡¡¡¡Ì¯Ö÷Ð¦ÆðÀ´£º¡°Âò»¨¸ÉÊ²Ã´ÄØ£¿ËÍÄÐÅóÓÑ£¿Äã»¹Ã»µ½ÄêÁä¡£ÔÙËµÒ²¸ÃÄÐº¢×ÓËÍ¸øÄã²Å¶Ô¡£¡±
¡¡¡¡½ðÁåËµ£º¡°ÎÒËÍÀÏÊ¦¡£ÎÒÃÇÀÏÊ¦Éú²¡ÁË¡£¡±
¡¡¡¡Ì¯Ö÷²»Ð¦ÁË£¬¹ØÇÐµØ¶¢×¡½ðÁå£º¡°ÄÄ¸öÀÏÊ¦£¿ÄãÃÇÐÂ»ª½ÖÐ¡Ñ§µÄÀÏÊ¦ÎÒÈ«ÈÏµÃ¡£¡±
¡¡¡¡¡°ÊÇÎÒÃÇÐÏÀÏÊ¦¡£¡±
¡¡¡¡¡°ÎÒµÄÌìÄÄ£¡¡±Ì¯Ö÷¾ªÌ¾Ò»Éù£¬¡°Ëý×ö¹ýÎÒ¶ù×ÓµÄ°àÖ÷ÈÎ£¡¡±
¡¡¡¡ËûÍäÑü´ÓË®Í°ÀïÀÌ³öÒ»Ö¦×îÏÊ»î×îºìÑÞµÄ¿µÄËÜ°£¬ÓÖ×ªÉíÕÒ°üÔú»¨ÊøµÄËÜÁÏÖ½£¬ÔÚºìÉ«ÏÊ»¨ÅÔ±ßÅäÉÏÒ»Ö¦°×É«ÂúÌìÐÇ£¬ºÜæµÊìµØ°üÔúÆðÀ´¡£ËûÔð¹Ö½ðÁåËµ£º¡°ÔõÃ´²»ÔçËµ£¿µ¨²»×³£¬×ì»¹±¿£¡¡±
¡¡¡¡½ðÁå·´²µËû£º¡°ÎÒÃ»Ç®£¬µ¨×ÓÔõÃ´×³£¿¡±
¡¡¡¡Ì¯Ö÷Ëµ£º¡°Ò²ÊÇ£¬²Æ´ó²ÅÄÜÆø´Ö¡£¡±
¡¡¡¡Ëû°ÑÔúºÃµÄ»¨ÊøµÝµ½½ðÁåÊÖÉÏ£º¡°ÄÃÈ¥°É£¬Ãâ·Ñ£¬ËãÎÒËÍµÄ¡£¡±
¡¡¡¡½ðÁåÒª¸¶¸øËûÒ»¿éÁ½Ã«Ç®£¬Ëû²»¿ÏÊÕ¡£½ðÁå°ÑÇ®Íù»¨Ì¯ÉÏÒ»ÈÓ¾Í×ßÁË¡£ 
¡¡¡¡ÒòÎª²»µ½ÉÏÑ§Ê±¼ä£¬Ð£Ô°ÀïÀäÀäÇåÇå¡£½ðÁå²»ºÃÒâË¼½«»¨Êø¾ÙÔÚÊÖÀïÈÃÈË¿´¼û£¬¾Í½âÏÂºìÁì½í°ü×Å£¬ÕÚÕÚÑÚÑÚµØÍù½ÌÑ§Â¥ºóÃæ×ß¡£
¡¡¡¡½ÌÑ§Â¥ºóÃæÓÐÒ»ÅÅ¼òÂªµÄÆ½·¿£¬ÆäÖÐµÚÈý¼äÊÇÐÏÀÏÊ¦½è×¡µÄÐ¡ÎÝ¡£½ðÁå°Ñ¶ú¶äÌùÔÚÃÅÉÏÌýÁËÌý£¬ÀïÃæÇÄÎÞÉùÏ¢¡£ËýÊÔ×ÅÉìÊÖÒ»ÍÆ£¬ÃÅÊÇÐéÑÚ×ÅµÄ¡£Ëý´ÓÃÅ·ìÀï¿´¼ûÐÏÀÏÊ¦¹ü×Å±»×ÓÌÉÔÚ´²ÉÏ£¬Í··¢É¢ÂÒµØÅû×Å£¬ÃæÉ«»Æ»ÆµÄ£¬ÑÛ¿ôÉîÏÝÏÂÈ¥£¬×ì´½Ò²²Ô°×µÃÓÐµã¿ÉÅÂ¡£
¡¡¡¡ÐÏÀÏÊ¦Ìýµ½ÁËÃÅ¿ÚµÄÉùÒô¡£Ëý±¾À´ÊÇÔÚ±ÕÄ¿ÑøÉñ£¬ËùÒÔÌý¾õÌØ±ðÃôÈñ¡£ËýÕö¿ªÑÛ¾¦£¬ÂíÉÏ¿´µ½Ò»ÕÅÔ²Ô²ÅÖÅÖµÄÁ³µ°¼·ÔÚÃÅºÍÃÅ¿òÖ®¼ä£¬¾ÍÐ¦ÆðÀ´£º¡°ÊÇ½ðÁåÂð£¿½øÀ´Ñ½£¡¡±ÓÖÅÄÅÄ×Ô¼ºµÄ´²ÑØËµ£º¡°À´£¬×øµ½ÀÏÊ¦Éí±ßÀ´¡£¡±
¡¡¡¡½ðÁå¾ÍõÚ×Å½Å¼â×ß¹ýÈ¥£¬ÇáÇáÔÚ´²±ß×øÏÂ£¬ÉúÅÂÒ»²»Ð¡ÐÄÅöÌÛÁËÀÏÊ¦¡£
¡¡¡¡ÐÏÀÏÊ¦Ð¡Éù¾ªºô£º¡°°¡£¬Äã»¹´øÀ´ÁË»¨£¡Ì«Æ¯ÁÁÁË£¡ÀÏÊ¦Éú²¡Ö®ºó£¬»¹Ã»ÓÐÒ»¸öÈËÏëµ½¸øÀÏÊ¦ËÍ»¨ÄØ£¡¡±
¡¡¡¡½ðÁå¸ßÐËµÃÑÛÀá²îµã¶ùÒªµôÏÂÀ´¡£
¡¡¡¡ÐÏÀÏÊ¦¸ú×Å¾ÍÎÊÆð°àÉÏµÄÇé¿ö£º¼ÍÂÉÔõÃ´Ñù£¿ÈÎ¿ÎÀÏÊ¦ÓÐÊ²Ã´¿´·¨£¿¶¼ÓÐË­±»½Ðµ½°ì¹«ÊÒÌ¸»°ÁË£¿ÊýÑ§ºÍÓ¢Óï²âÑé¹ýÁËÂð£¿ÔÚÈ«Äê¼¶ÅÅÃûµÚ¼¸£¿
¡¡¡¡½ðÁåÍ¦¶®ÊÂ£¬ÖªµÀ²¡ÈËÊÇ²»ÄÜÉúÆøµÄ£¬¾ÍÐ¡ÐÄÒíÒí¼ðÐ©²»ÄÇÃ´ÑÏÖØµÄÊÂÇéÀ´Ëµ£¬Å¼¶û»¹Ë£µãÐ¡ÊÖÍó£¬°Ñ»µÊÂËµ³ÉÁËºÃÊÂ£¬»¹³ä·Ö·¢»ÓËýµÄÓïÑÔ²ÅÄÜºÍÏëÏñÁ¦£¬ÌíÓÍ¼Ó´×£¬»æÉù»æÉ«£¬ËµµÃÐÏÀÏÊ¦Ð¦ÃÐÃÐµÄ¡£
¡¡¡¡¡°°¥Ñ½£¬ÎÒ¶¼²îµã¶ùÍüÁËÎÊ£¬½ñÌìÏÂÎçµÄ×ÔÏ°¿Î£¬ÄãÃÇÊÇÔõÃ´°²ÅÅµÄ£¿¡±ÐÏÀÏÊ¦´Ó´²ÉÏ³ÅÆð°ë¸öÉí×Ó¡£
¡¡¡¡½ðÁåËµ£º¡°ÊýÑ§ÀÏÊ¦ºÍÓ¢ÓïÀÏÊ¦¶¼ÔÚ±ðµÄ°àÉÏ¿Î£¬ÈÃÎÒÃÇËæ±ã×ö×÷Òµ¡£¡±
¡¡¡¡ÐÏÀÏÊ¦ÓÐÐ©×Å¼±£º¡°ÕâÔõÃ´ÐÐ£¿Ëæ±ã×ö×÷Òµ£¬¿É²»¾ÍÊÇ·ÅÑ¼×ÓÁË£¿¡±ËýÏëÁËÏë£¬¶Ô½ðÁåËµ£º¡°ÄãÈ¥£¬ÌæÎÒµ±Ò»´ÎÐ¡ÀÏÊ¦£¬²¼ÖÃ´ó¼ÒÐ´Ò»Æª×÷ÎÄ¡£¡±
¡¡¡¡½ðÁåÐÄÌøÆðÀ´£¬ÓÐµã²»¸ÒÏàÐÅ×Ô¼ºµÄ¶ú¶ä£º¡°ÎÒÈ¥£¿ÊÇÎÒÂð£¿¡±
¡¡¡¡¡°ÎªÊ²Ã´²»ÄÜÊÇÄã£¿¡±ÐÏÀÏÊ¦´È°®µØ¿´×ÅËý£¬¡°È«°à¾ÍÊýÄã×÷ÎÄ×îºÃ£¬Äã²¼ÖÃ×÷ÎÄ×îºÏÊÊ¡£¡±
¡¡¡¡½ðÁåµÄÑÛÀá²îµã¶ùÓÖÒªµôÏÂÀ´ÁË£¬½á½á°Í°ÍµØÎÊ£º¡°ÄÇÃ´¡­¡­ÄÇÃ´¡­¡­Ð´Ê²Ã´ÌâÄ¿ÄØ£¿¡±
¡¡¡¡ÐÏÀÏÊ¦ºÜÇáËÉµØËµ£º¡°Ð´Ê²Ã´ÌâÄ¿ÓÉÄã¶¨¡£ÄãÊÇÀÏÊ¦¡£¡±
¡¡¡¡½ðÁå½ô±Õ×¡×ì£¬Òª·ÑºÃ´óµÄ¾¢²ÅÄÜÊ¹×Ô¼º²»ÖÁÓÚ¼¤¶¯µÃ¿Þ³öÀ´»òÕßÐ¦³öÀ´¡£
¡¡¡¡³öÁËÐÏÀÏÊ¦µÄÐ¡ÎÝ£¬Íù½ÌÊÒ×ßµÄÂ·ÉÏ£¬½ðÁåÒ»Ö±ÔÚ½Ê¾¡ÄÔÖ­µØÏëÔõÃ´³öÒ»¸ö¼ÈÐÂÏÊÓÖ±ðÖÂµÄ×÷ÎÄÌâÄ¿¡£Ð´¡¶ÎÒÐÄ°®µÄ¡Á¡Á¡Á¡·£¿²»ºÃ£¬Ì«Ó×ÖÉÁË£¬ÏñÈýÄê¼¶Ñ§ÉúÐ´µÄ£»Ð´¡¶ºìÁì½í°éÎÒ³¤´ó¡·£¿Ò²²»ºÃ£¬±È½ÏÄÑÐ´£¬½ðÁå×Ô¼º¾Í×îÅÂÐ´ÕâÀàÌâÄ¿µÄ×÷ÎÄ£»¡¶´ºÌìµÄ½Å²½Éù¡·£¿¡¶¸æ±ðÄ¸Ð£Ö®Ç°¡·£¿¡¶ÎªÎÒµÄÀíÏë²åÉÏ³á°ò¡·¡­¡­
¡¡¡¡ÌìÄÄ£¬Ô­À´³ö×÷ÎÄÌâÄ¿Ò²ÊÇ¼þÍ¦²»ºÃ°ìµÄÊÂÄØ£¡
¡¡¡¡Ëý×ß½ø½ÌÊÒÊ±£¬²Å·¢ÏÖ°àÉÏ¹ûÕæ¡°·ÅÁËÑ¼×Ó¡±¡£ÀîÁÖÄÇÐ©ÄÐÉú¾Í±ðËµÁË£¬Á¬ÀîÐ¡¾êºÍÕÅÁéÁéÕâÐ©Å®Éú¶¼ÕÅÑïµÃ¿ØÖÆ²»×¡£¬Éí×Ó×ªÇ°×ªºóÅ¤³ÉÁËÂé»¨Ìõ£¬¸úÕâ¸öËµ¼¸¾ä£¬¶ºÄÇ¸öÐ¦¼¸Éù£¬Ã¦µÃ²»ÒàÀÖºõ¡£
¡¡¡¡½ðÁåÕ¾ÔÚ½ÌÊÒÃÅ¿Ú¶¨Ò»¶¨Éñ£¬ÓÃ¾¢°ÑÃæÆ¤±Á½ô£¬Âõ×ÅÒ»ÖÖºÜ±ðÅ¤µÄ×¯ÖØµÄ²½×Ó×ßÉÏ½²Ì¨£¬Ë³ÊÖÄÃÆð½²Ì¨ÉÏµÄÐÂ½Ì±ÞÇÃÁËÇÃ¡£
¡¡¡¡¡°¶¼°²¾²ÏÂÀ´£¡Çë°²¾²£¡ÏÖÔÚÎÒÒª²¼ÖÃ×÷ÎÄÌâÄ¿£¡¡±
¡¡¡¡ÄßÖ¾Î°¡°Ñ½¡±µÄ¹Ö½ÐÒ»Éù£º¡°Äã²¼ÖÃ×÷ÎÄ£¿ÄãËãÀÏ¼¸£¿¡±
¡¡¡¡½ðÁåÄ¿¹â¾¼¾¼µØ¿´×ÅËû£º¡°ÎÒÃ»ÓÐ×Ê¸ñÂð£¿ÊÇÎÒµÄ×÷ÎÄ²»ÈçÄã£¬»¹ÊÇÄã´æÐÄ¿¹¾ÜÐÏÀÏÊ¦µÄÃüÁî£¿¡±
¡¡¡¡ÄßÖ¾Î°ÎÞ»°¿ÉËµÁË£¬Éí×Ó°«ÁËÏÂÀ´£¬×ìÀïàÖàÖ¹¾¹¾¡£
¡¡¡¡½ðÁå²»ÒÀ²»ÈÄ£¬´óÉù×·ÁËÒ»¾ä£º¡°Ì¬¶È²»ºÃ£¬Ð¡ÐÄÎÒ¸Ä×÷ÎÄÊ±¿ÛÄã10·Ö£¡¡±
¡¡¡¡ÄßÖ¾Î°»ÅµÃÒ»ÏÂ×ÓÓÖ°ÑÉí×Ó×øÖ±ÆðÀ´¡£
¡¡¡¡°àÉÏºÜ¶àÍ¬Ñ§¾ÍºÜÐË·Ü£¬ÒòÎª½ðÁåºÜ½âÆøµØÖÆ×¡ÁËÒ»ÏòÇÆ²»ÆðÈËµÄ¸±°à³¤¡£ÉÐº£ÉõÖÁ°ÑÄ´Ö¸ºÍÊ³Ö¸Èû½ø¿ÚÖÐ£¬´ò³öÒ»¸ö²»ºÜÏìÁÁµÄßüÉÚ¡£½ðÁåºÝµÉËûÒ»ÑÛ£¬´óºÈÒ»Éù£º¡°ÉÐº££¡¡±ÉÐº£Á¬Ã¦³é³öÊÖÖ¸£¬×öÒ»¸ö¹íÁ³£¬×øµÃ±Ï¹§±Ï¾´¡£
¡¡¡¡½ðÁåÑ¡ÁËÒ»Ö§ºìÉ«·Û±Ê£¬×ª¹ýÉíÈ¥£¬ÔÚºÚ°åÉÏÒ»±ÊÒ»»®Ð´ÏÂÁË½ñÌìµÄ×÷ÎÄÌâÄ¿£º¡¶ÎÒÕæÏë¡­¡­¡·¡£
¡¡¡¡µÚÁù¸öÔ²µã¸ÕµãÍê£¬ÓÚÅÖ¶ùÒÑ¾­ÔÚÏÂÃæ´ó½Ð£º¡°ÕâÌâÄ¿Ì«ÄÑÁË£¡¡±
¡¡¡¡½ðÁå»ØÁËÉí£¬·ÅÏÂ·Û±Ê£¬ÅÄÅÄÊÖÉÏµÄºìÉ«·Û»Ò£¬Ñ§×ÅÀÏÊ¦µÄ¿ÚÎÇËµ£º¡°ÄÑÊ²Ã´£¿¿Ï¶¯ÄÔ½î¾Í²»ÄÑ£¡¡±
¡¡¡¡ÓÚÅÖ¶ùà½ßæ£º¡°ÎÒ¿Ï¶¨Ð´²»ºÃ£¬²»¿ÉÄÜ³¬¹ý200¸ö×Ö¡£¡±
¡¡¡¡¡°²»ÐÐ£¬Ã¿ÈË²»ÉÙÓÚ600¸ö×Ö¡£¡±
¡¡¡¡¡°400¸ö×Ö£¡¡±
¡¡¡¡½ðÁåÉúÁËÆø£º¡°ÎÒËµÁË600¸ö×Ö¾ÍÊÇ600¸ö×Ö£¬ÉÙÒ»¸ö×Ö¶¼Ëã²»¼°¸ñ¡£¡±
¡¡¡¡ÓÚÅÖ¶ù¾øÍûµØËµ£º¡°½«À´ÄãÒªÊÇµ±ÁËÀÏÊ¦£¬ÄãµÄÑ§Éú¿Ï¶¨»á×ÔÉ±¡£¡±
¡¡¡¡½ðÁå²»ÔÙÀíËû£¬ÄÃ³ö×Ô¼ºµÄ×÷ÎÄ±¾£¬Å¿ÔÚ½²Ì¨ÉÏ×Ô¹Ë×ÔµØÐ´ÆðÀ´¡£ÆäËûÍ¬Ñ§¿´½ðÁåÕâÑù£¬µ¹ÕæµÄ²»¸Òµ÷Æ¤µ·µ°ÁË£¬Ò»¸ö¸ö¹¹Ë¼µÄ¹¹Ë¼£¬Ð´µÄÐ´£¬Âú½ÌÊÒÒ»Æ¬±Ê¼â½Ó´¥Ö½ÃæµÄ¡°àêàê¡±Éù¡£
¡¡¡¡ÕûÕûÁ½½Ú×ÔÏ°¿Î£¬¾¹Ã»ÓÐÈË¶«ÕÅÎ÷Íû»òÊÇÆðÉí×ß¶¯Ò»ÏÂ£¬ÕæÊÇÆæÁË¡£
¡¡¡¡ÍíÉÏ»Ø¼Ò£¬»Ü×Ï¼û½ðÁå±§»ØÀ´Ò»´óÞû×÷ÎÄ±¾£¬ºÜÊÇ¾ªÆæ£¬¾ÍÎÊÊÇÔõÃ´»ØÊÂ¡£½ðÁå¹ÊÒâ×ö³ö²»¾­ÒâµÄÄ£Ñù£¬ÇáÃèµ­Ð´µØËµ£º¡°Ã»Ê²Ã´£¬ÐÏÀÏÊ¦½ÐÎÒ°ïËýÉÏÁËÒ»ÌÃ×÷ÎÄ¿Î¡£¡±
¡¡¡¡»Ü×Ï¾ªÏ²Íò·Ö£¬ÓÐÐ©´ó¾ªÐ¡¹ÖµØÎ§×ÅÅ®¶ùÎÊ³¤ÎÊ¶Ì¡£½ðÁå±»ÎÊµÃ·³ÁË£¬Ëµ£º¡°µ±¹ýÐ¡ÀÏÊ¦µÄÓÖ²»ÊÇÎÒÒ»¸ö£¡¡±»Ü×ÏÕâ²ÅÍ·ÄÔÇåÐÑÆðÀ´£¬¾õµÃÉÏÒ»ÌÃ×÷ÎÄ¿ÎµÄÈ·²»ËãÊ²Ã´Î°´óµÃ²»µÃÁËµÄÊÂ¡£
¡¡¡¡ÕâÌìµÄ×÷Òµ½ðÁå×öµÃ·Ç³£¿ì£¬¼ÓÆðÀ´²»×ã°ë¸öÐ¡Ê±¡£Ô­À´£¬Ö»ÒªËýÈ«Éñ¹á×¢£¬»¹ÊÇ¿ÉÒÔ°Ñ×÷ÒµÍê³ÉµÃ¿ìÒ»Ð©¡¢ºÃÒ»Ð©µÄ¡£
¡¡¡¡½ÓÏÂÀ´Åú¸Ä×÷ÎÄµÄ¹¤×÷¾ÍÏàµ±ÉñÊ¥ÁË¡£½ðÁåÔÚ°àÉÏÒÔ´í±ð×ÖÌØ±ð¶àÖø³Æ£¬¿ÉÊÇËýÅú¸Ä±ðÈËµÄ×÷ÎÄÊ±È´Ä¿¹âÃôÈñ¡¢ÏÂÊÖ×¼È·£¬Ã¿Ò»¸ö´í±ð×Ö¶¼·Ö±æµÃÇåÇå³þ³þ¡£²¡¾ä¡¢¶Á²»Í¨Ë³µÄ¾ä×ÓÒ²²»ÄÜ´ÓËýÊÖÏÂÌÓµô£¬ËýÔÚÕâÀïÒ»È¦ÄÇÀïÒ»¸Ä£¬×ÜÄÜÓÐ°ì·¨ÈÃÄÇÐ©¾ä×ÓÅÅÁÐÕûÆëµÃÏñÒ»¶Ó¼ÍÂÉÑÏÃ÷µÄÊ¿±ø¡£Ëý¸øÃ¿Æª×÷ÎÄ´ò·ÖÊ±Ò²¾¡Á¿¹«ÔÊ¿Í¹Û£¬¼È²»áßË½ÁôÇé£¬Ò²²»Í¼Ä±Ð¹·ß¡£±ÈÈçËý¸øÑîÐ¡ÀöµÄ×÷ÎÄÖ»´òÁË75·Ö£¬¶øÄßÖ¾Î°µÄÒ»ÆªÈ´ÊÇ85·Ö¡£
¡¡¡¡È«²¿¹¤×÷×öÍê£¬ÒÑ¾­½«½üÉîÒ¹12µã£¬°Ñ»Ü×ÏÐÄÌÛµÃÊ²Ã´ËÆµÄ¡£
¡¡¡¡µÚ¶þÌìÖÐÎç£¬½ðÁåÓÖÈ¥ÁËÐÏÀÏÊ¦µÄÐ¡ÎÝ¡£ÐÏÀÏÊ¦µÄÆøÉ«ÒÑ¾­ºÃÐ©ÁË£¬ËýÅ®¶ù¸Õ¸ÕÀ´¸øËýËÍÁË·¹¡£ËýºÈÁËÒ»ÍëÅÅ¹ÇÌÀ£¬»¹³ÔÁËÐ©Êß²Ë£¬×ì´½ºìÈóÈóµÄ¡£
¡¡¡¡½ðÁå°Ñ×÷ÎÄ±¾¶ÑÔÚÐÏÀÏÊ¦´²Ç°£¬Ò»±¾±¾µØ½²¸øËýÌý£ºÕâ¸öÎªÊ²Ã´²»¼°¸ñ£¬ÄÇ¸öÎªÊ²Ã´´òÁË¸ß·Ö£»Ë­µÄ´í±ð×ÖÌ«¶à£¬Ë­µÄ¾ä×Ó¼òÖ±Ã»·¨¶ÁÍ¨¡£Åöµ½Ð´µÃ¾«²ÊµÄ¶ÎÂä£¬ËýÈÌ²»×¡¾ÍÒª¸øÀÏÊ¦¶ÁÒ»¶Î¡£ËýÊÇÕæÐÄÏ²»¶ÕâÐ©ÃèÐ´×¼È·µÄÎÄ×Ö¡£
¡¡¡¡¡°¶¼ºÜºÃ¡£¡±ÐÏÀÏÊ¦Ëµ£¬¡°ÕæµÄºÜºÃ¡£Äã¸ÄµÃ°ô¼«ÁË£¬ÆÀ·Ö±ê×¼Ò²Ã»ÎÊÌâ¡£¡±
¡¡¡¡½ðÁåÕâÊ±ºò²ÅÓÌÔ¥ÆðÀ´£¬ÆÚÆÚ°¬°¬µØËµ£º¡°»¹ÓÐÒ»¼þÊÂ£¬ÎÒ±ØÐëÒª¸æËßÄã¡£¡±
¡¡¡¡¡°ÄãËµ¡£¡±
¡¡¡¡¡°¾ÍÊÇÎÒµÄ×÷ÎÄ¡­¡­ÎÒµÄ×÷ÎÄ¡­¡­¡±
¡¡¡¡ÐÏÀÏÊ¦Ð¦×ÅËµ£º¡°ÕæµÄ£¬Äã×Ô¼ºµÄ×÷ÎÄ»¹Ã»Ëµµ½ÄØ¡£¡±
¡¡¡¡½ðÁå´¹ÏÂÍ·£¬²»¸ÒÓÃÕýÑÛÈ¥¿´ÐÏÀÏÊ¦£º¡°ÎÒ¸øÎÒ×Ô¼ºµÄ×÷ÎÄ´òÁË90·Ö¡£¡±ËýÓÖ¼±Ã¦Ì§ÆðÍ·À´£¬¡°¿ÉÊÇÎÒ¾õµÃÎÒÓ¦¸ÃµÃµ½Õâ¸ö·ÖÊý£¡ÎÒµÄÈ·Ð´µÃ±ÈËûÃÇ¶¼ºÃ£¡¡±
¡¡¡¡ÐÏÀÏÊ¦Ð¦ÎûÎûµØÎÊ£º¡°ÊÇÂð£¿ÈÃÎÒ¿´¿´£¬¿É²»¿ÉÒÔ£¿¡±
¡¡¡¡½ðÁå³é³ö×Ô¼ºµÄ×÷ÎÄ±¾£¬µÝµ½ÐÏÀÏÊ¦ÊÖÉÏ¡£ÐÏÀÏÊ¦²Å¿´ÁËµÚÒ»ÐÐ×Ö£¬ÂíÉÏÓÖÍ·ÔÎÄ¿Ñ£ÆðÀ´£¬Á¬Ã¦°Ñ±¾×ÓºÏÉÏ¡£½ðÁåËµ£º¡°ÎÒ¶Á¸øÄãÌý°É¡£¡±
¡¡¡¡½ðÁå¾Í³äÂú¸ÐÇéµØ¶ÁÁË×Ô¼ºµÄ×÷ÎÄ£º
¡¡¡¡ÎÒÕæÏëÎªÄãÔìÒ»Æ¬É­ÁÖ
¡¡¡¡ÎÒÔõÃ´ÓÖ¼ûµ½ÁËÄãÕâË«±¯°§µÄÑÛ¾¦£¡ 
¡¡¡¡ÄãÑÙÑÙÒ»Ï¢µØòéËõÔÚÂíÂ·ÅÔ£¬³á°òÉÏµÄÓðÃ«ÍºÁË£¬Â¶³ö½ôÌù×¡ÉíÌåµÄÏ¸Ï¸µÄ»ÒÉ«ÈÞÃ«£»Ò»ÌõÍÈÒÑ¾­ÕÛ¶Ï£¬ÎÞÁ¦µØÞÇÀ­ÏÂÀ´£»Í·¶¥ºÍ¾±²¿ÓÐÑª£¬ÔçÒÑºÍÓðÃ«Ò»Æð½á³ÉÁËÓ²Ó²µÄÑªðè¡£Äã¿ÉÁ¯µØòéËõ×Å£¬È«Éí¶¼ÔÚ²»×¡µØ²ü¶¶¡£Ò»Ë«ÑÛ¾¦¾ÍÕâÃ´±¯°§µØ¿´×ÅÎÒ£¬ÑÛ¹âÀïÂúÊÇ¾ª¿ÖºÍÆàÁ¹¡£ 
¡¡¡¡×òÌìÎÒ¿´¼ûÄãµÄÊ±ºò£¬Ò²ÊÇÔÚÕâÑù»Æ»èµÄÊ±¿Ì£¬Ò²ÊÇÔÚÕâ³µË®ÂíÁúµÄÂ·±ß£¬¿ÉÄã»¹²»Ïñ½ñÌìÕâÃ´ÀÇ±·¡£ÄãµÄÓðÃ«»¹ËãÍêÕû£¬ÍÈÃ»ÓÐÕÛ¶Ï£¬Í·¶¥ºÍ¾±²¿Ò²Ã»ÓÐ³öÑª¡£Äã±»¼¸¸öÍçÆ¤µÄº¢×Ó×·Öð×Å£¬ÔÚµØÉÏõçõÇµØÕõÔúÅ²¶¯£¬È´ÊÇÎÞÂÛÈçºÎ·É²»µ½Ìì¿Õ¡£ÎÒ²»ÖªµÀÄãÊÇÔõÃ´ÁË£¬ÊÇ³å²»ÆÆÕâ³ÇÊÐÀï¸ßÂ¥ÁÖÁ¢µÄÏÝÚåÂð£¿»òÕß°ÑÂ·±ßËÊÈëÔÆÌìµÄ²£Á§Ä»Ç½´íµ±×öÄãÃÀÀöµÄ¼ÒÔ°£¬ºýÀïºýÍ¿Ò»Í·×²ÉÏÈ¥£¬²ÅÊ¹µÃÄãÏÖÔÚÍ·ÔÎÑÛ»¨¡¢²½ÂÄõçõÇ£¿ÔÙ²»È»¾ÍÊÇ±»ÂíÂ·ÉÏÃÖÂþµÄÆû³µ·ÏÆøÑ¬µÃÅ»ÍÂÁË£¿Éú²¡ÁË£¿×ÜÖ®ÄãÏÖÔÚÊ§È¥ÁË·ÉÏèµÄÄÜÁ¦£¬ÑÛ¿´×Å¾ÍÒªÂÙÎªÍçÆ¤º¢×ÓÊÖÖÐµÄÍæÎï¡£Ò²¾ÍÔÚÄÇÊ±ºò£¬Äã×ßÍ¶ÎÞÂ·¼ä°ÑÍ·Å¤À´Å¤È¥µÄÊ±ºò£¬ÎÒºÍÄãµÄÄ¿¹âÏàÓöÁË¡£ 
¡¡¡¡ÕâÊÇÒ»Ë«ÔõÑù±¯°§µÄÑÛ¾¦°¡£¡ÎÒÕâ±²×ÓÖ»ÔÚµçÊÓÀï·ÇÖÞÄÑÃñ¶ùÍ¯µÄÁ³ÉÏ¼ûµ½¹ý¡£ÕâË«ÑÛ¾¦Àï³äÂú×Å¶ÔÉúµÄ¾øÍû£¬¶ÔËÀµÄ¿Ö¾å¡£ÎÒ¿ÉÁ¯Äã¡£ÔÚÎÒÃÇ¾Ó×¡µÄ³ÇÊÐÖÐ£¬ÈËÀà¶¼Ê±¿Ì¸Ð¾õµ½Óµ¼·¡¢½ôÕÅ¡¢ÎÛÈ¾ºÍÐúÄÖµÈµÈµÄ²»ÊÊÓ¦£¬ºÎ¿öÐ¡Ð¡µÄ¡¢ÈáÈõµÄÄã£¡ 
¡¡¡¡ÎÒ¾ö¶¨Òª¾ÈÄã¡£ÎÒ·ÜÁ¦ÉÏÇ°Çý×ßÁËÄÇÈºº¢×Ó£¬Ð¡ÐÄµØÍÐÆðÄãµÄÉíÌå¡£Äã¾ª»ÅµØ½ÐÁËÒ»Éù£¬´ó¸Åº¦ÅÂÎÒÊÇÕâ³ÇÊÐÀïµÄÓÖÒ»ÃûÊ©±©Õß¡£¿ÉÎÒµÄ¸§ÃþÊ¹ÄãºÜ¿ì°²¾²ÏÂÀ´£¬ÄãÆ«¹ýÐ¡ÄÔ´üÏ¸Ï¸µØ¿´ÎÒ£¬ÏñÊÇÒªÓÀÔ¶¼Ç×¡ÎÒµÄÃæ¿×¡£ÎÒ´øÄãµ½ÁË¸½½üµÄÍ£³µ³¡£¬°ÑÄã·ÅÔÚ³µ¿â¶¥ÉÏ¡£ÎÒÏëÈÃÄãÔÚ·¿¶¥ÉÏÐÝÏ¢Ò»»á¶ù£¬»º¹ýÆøÀ´£¬È»ºóÖØ»ØÀ¶Ìì£¬·Éµ½ÊÊºÏÄãÉú´æµÄµØ·½¡£ºóÀ´ÎÒ¾Í×ßÁË£¬ÒòÎªÎÒ»¹ÒªÃ¦×Å»Ø¼Ò×ö×÷Òµ¡£ 
¡¡¡¡¿ÉÎÒ½ñÌìÔõÃ´ÓÖ¼ûµ½ÁËÄãÄØ£¿ÄãÖÕÓÚÃ»ÄÜÌÓÍÑÄÇÈºÍçÆ¤º¢×ÓµÄÄ§ÕÆÂð£¿ÇÆËûÃÇ°ÑÄãÉËº¦µÃ¶àÖØ£¡ÄãÕæÉµ£¬Èç¹û²»ÄÜ·É£¬¸ÉÂð²»°Ñ×Ô¼º²ØÆðÀ´£¿Äã²»ÖªµÀ×Ô¼ºÊÇ×¢¶¨Òª±»Õâ³ÇÊÐÍÌÃ»µÄÉúÎïÂð£¿ 
¡¡¡¡ÎÒÖ»ºÃµÚ¶þ´Î°ÑÄã´ÓÂ·±ßÍÐÆðÀ´¡£ÄãÔÚÎÒÊÖÐÄÀï¼èÄÑµØ´­Ï¢×Å£¬Ê§È¥ÓðÃ«µÄ³á°òÇáÇáÏÆ¶¯£¬·Â·ðÏë×îºó·ÉÒ»´Î¡£¿ÉÄãÖÕÓÚÞÇÀ­ÏÂÄÔ´ü£¬ËÀÁË¡£ÄãËÀ²»î¨Ä¿£¬×ì°ÍÒ²Î¢ÕÅ×Å²»¿ÏºÏÉÏ¡£ÄãÏëËµÊ²Ã´£¿¿ØËßÈËÀàÓÃÁÖÁ¢µÄ´óÂ¥¡¢¸ßËÊµÄÑÌ´ÑºÍ¸ßËÙ¹«Â·¡¢ÌúÂ·ÆÆ»µÁËÄãºÍÄã¼ÒÈËµÄÉú´æ»·¾³Âð£¿»¹ÊÇÂñÔ¹ÉÏµÛÃ»ÓÐ°ÑÄãÔì¾ÍµÃ¸üÇ¿´óÒ»Ð©£¿ 
¡¡¡¡ÍÐ×ÅÄãÎÂÈÈµÄÐ¡Ð¡Ê¬Ìå£¬ÎÒµÄÑÛÀá¶á¿ô¶ø³ö¡£Èç¹ûÎÒÊÇ¾ÞÈË£¬ÎÒÕæÏëÎªÄãÔìÒ»Æ¬É­ÁÖ£¬ÄÇÓ¦¸ÃÊÇÄã×îÃÀºÃµÄ¼ÒÔ°¡£Äã¿ÉÒÔÔÚÁÖÖÐ¿ìÀÖµØ×ö³²¡¢Ãù½Ð¡¢Éú¶ùÓýÅ®¡¢¸è³ª´ºÌì¡£ÄÇÀïÓÐÊÀ½çÉÏ×îÐÂÏÊµÄ¿ÕÆø£¬×î×ÔÓÉµÄÌì¿Õ¡£ÄãÏ²»¶ÄÇÑùµÄµØ·½Âð£¿ 
¡¡¡¡¿ÉÏ§ÄãËÀÁË£¬ÄãÔÙÒ²Ìý²»¼ûÎÒµÄÐÄÉùÁË¡£ 
¡¡¡¡½ðÁå¶ÁÍê£¬ÑÛÀáË³×ÅÁ³¼ÕÆËóùóù¹öÏÂ¡£ÐÏÀÏÊ¦µÄÑÛ½ÇÒ²ÓÐÐ©ÊªÈó£¬ÓÃÕí±ßµÄÖ½½í²ÁÁË²Á£¬ÓÖµÝÒ»ÕÅ¸ø½ðÁå£¬ÔÞÌ¾Ëµ£º¡°¶àºÃµÄ×÷ÎÄ£¡Ð´µÃÌ«ºÃÁË£¡Ì«ÓÐ¸ÐÇéºÍË¼ÏëÁË£¡Èç¹ûÃ»ÓÐ´í±ð×Ö£¬¸Ã´ò100·Ö²Å¶Ô¡£¡±
¡¡¡¡½ðÁåÌòÁËÌò×ì½Ç±ßµÄÑÛÀá£¬Ð¡ÉùËµ£º¡°Ð»Ð»¡£¡±
¡¡¡¡ÐÏÀÏÊ¦·­¹ýÉí£¬Á½ÑÛÄýÊÓ·¿¶¥£¬°ëÌì²ÅÓÆÓÆµØËµ£º¡°ÄãÕæÊÇ¸öÆæ¹ÖµÄº¢×Ó¡£ÄãÉÆÁ¼¡¢ÕýÖ±¡¢¿íÈÝ¡¢´ó¶È£¬ÓÖÓÐÒ»¿Å±¯ÌìÃõÈËµÄ¸ß¹óÐÄÁé£¬ÒÕÊõÉÏµÄ¸Ð¾õÓÖÕâÃ´ÃôÈñ£¬ÎªÊ²Ã´Ñ§Ï°³É¼¨Æ«Æ«Ìá²»ÉÏÈ¥ÄØ£¿ÄãÕûÌìÐÄÀïÔÚÏëÐ©Ê²Ã´ÄØ£¿ÄÜ¸æËßÀÏÊ¦Âð£¿¡±Ëý»Ø¹ýÍ·£¬¶¢½ôÁË½ðÁåµÄÑÛ¾¦¡£
¡¡¡¡½ðÁå±Ü¿ªÐÏÀÏÊ¦µÄÄýÊÓ£¬ÇáÉùËµ£º¡°ÎÒÊ²Ã´¶¼²»Ïë£¬Ö»Ïë×ö¸öºÃº¢×Ó¡£¡±
¡¡¡¡ÐÏÀÏÊ¦Ëµ£º¡°ÄãÒÑ¾­ÊÇºÃº¢×ÓÁË¡£¡±
¡¡¡¡½ðÁåÒ§×¡×ì´½£¬±íÊ¾²»ÏàÐÅ¡£
¡¡¡¡ÐÏÀÏÊ¦ÓÖËµ£º¡°ÕæµÄ£¬ÄãÒÑ¾­ÊÇºÃº¢×ÓÁË¡£Ò»¸öÄÜÐ´³öÕâÃ´ºÃµÄÎÄÕÂµÄÑ§Éú£¬Æ¾Ê²Ã´²»ÄÜ³ÆÎªºÃº¢×ÓÄØ£¿ÀÏÊ¦ÏÖÔÚÒÑ¾­ÏëµÃºÜÍ¨£¬ºÃº¢×ÓµÄÄÚº­Ì«·á¸»£¬Ëü²»È«ÊÇÓÉ100·Ö×é³ÉµÄ¡£ÀÏÊ¦ÏàÐÅÄã½«À´ÄÜ×ö³ÉÁË²»ÆðµÄÊÂ£¬ÊÇÒ»¸öÍâ±íÆ½·²¶øÁé»êÎ°´óµÄÈË¡£ºÃºÃÅ¬Á¦°É£¬½ðÁåÍ¬Ñ§£¬ºÃº¢×Ó£¡¡±
¡¡¡¡ÐÏÀÏÊ¦Éì³öÒ»Ö»ÊÝÏ÷µÄÊÖ£¬°Ñ½ðÁåÅÖÅÖµÄÈíÈíµÄÐ¡ÊÖÒ»°Ñ×¥×¡£¬ÎæÔÚ×Ô¼ºÐØ¿Ú¡£
¡¡¡¡½ðÁå×ì½ÇÒ»ÇÌ£¬²»ºÃÒâË¼µØÐ¦ÁË¡£Ò»±ßÐ¦£¬Ò»±ßÑÛÀáÓÖÖ¹²»×¡µØÍùÏÂ¹ö¡£
