# Supplementary material for: Exploring translator’s style in children’s literature: A case study of Nicky Harman’s English translations of Huang Beijia’s two works
Source: PLoS One. 2026 Jun 2;21(6):e0350245. doi: 10.1371/journal.pone.0350245 (PMC13229296; doi:10.1371/journal.pone.0350245)
Supplement: S7 File — (ZIP) [file pone.0350245.s010.zip › data/original data/Wo Yao Zuo Hao Hai Zi (Chinese text)/Chapter 2 第二章.txt]

¶þ¡¡¹ØÓÚÀÏÊ¦
¡¡¡¡ÀÏÊ¦ÓÐºÜ¶à£¬ÕâÀïÖ»ËµÁ½¸ö£º¾ÉµÄºÍÐÂµÄ¡£
¡¡¡¡¾ÉÀÏÊ¦ÐÕÍõ£¬×öÐÂÄï×Ó²»¾Ã£¬ÁôÒ»Í·Ö±Ö±µÄÈáÈáµÄÅû¼ç³¤·¢£¬ÑÛ¾¦´ó´óµÄÁÁÁÁµÄ£¬×ì½Ç×ÜÓÐÐ¦Òâ£¬¶ÔËýµÄÑ§ÉúÓÐ×ÅÑô¹â°ãµÄºÃÐÄÇé¡£
¡¡¡¡½ðÁåÒ»ÏòÏ²»¶Åû¼ç³¤·¢µÄÅ®ÈË£¬¶ÔµçÊÓÀïµÄÏ´·¢Ë®¹ã¸æÓÐ×ÅÒìºõÑ°³£µÄÐËÈ¤£¬ÔÙ¼ÓÉÏÍõÀÏÊ¦Æ¢ÆøºÃ£¬ÍõÀÏÊ¦×ÔÈ»³ÉÁËËýµÄ³ç°ÝÅ¼Ïñ¡£Ã»ÊÂµÄÊ±ºò£¬½ðÁå¾ÍÄ¥Ä¥²ä²ä´Õµ½ÀÏÊ¦¸úÇ°£¬ÃþÃþÍ··¢À²£¬Ëµ¼¸¾äÐ¡Å®º¢µÄÌð»°À²£¬ËÍÀÏÊ¦¼¸ÕÅÆ¯ÁÁµÄÌù»­À²¡£ÀÏÊ¦¶Ô½ðÁå¾ÍÓÐµãÆ«°®£¬×ÜËµ½ðÁå×÷ÎÄÐ´µÃºÃ£¬¸øËý´ò¹ý¼¸´Î¡°98¡±µÄ¸ß·Ö¡£
¡¡¡¡ºÃ¾°²»³¤£¬ÍõÀÏÊ¦½ÌÁË½ðÁå²»µ½Ò»Äê£¬ÁôÑ§ÃÀ¹úµÄÕÉ·òÌæËý°ìºÃÁËÅã¶ÁÇ©Ö¤£¬Òª´ÇÖ°È¥ÃÀ¹úÁË¡£
¡¡¡¡ÀÏÊ¦Òª×ßµÄÄÇ¼¸Ìì£¬½ðÁå¸úµôÁË»êËÆµÄ£¬ÀÏÊÇ²ø×ÅÂèÂèÑÛÀáÍôÍôµØÎÊ£º¡°ÃÀ¹úÓÐÊ²Ã´ºÃÄØ£¿ËýÎªÊ²Ã´Òª×ßÄØ£¿¡±
¡¡¡¡ÂèÂèËµ£º¡°ÃÀ¹úÓÐÊ²Ã´²»ºÃÄØ£¿ËýÎªÊ²Ã´²»ÄÜÈ¥ÄØ£¿Äã³¤´óÁË£¬Ëµ²»¶¨Ò²»áÈ¥µÄ¡£¡±
¡¡¡¡½ðÁå¾Í·Ç³£ã°âê£¬·Â·ð×Ô¼º²»¾ÃÕæµÄ»áÀë¿ª¼ÒÔ°Ò»Ñù¡£
¡¡¡¡½ðÁå·­Ïäµ¹¹ñ£¬ÌôÁË¸ö×Ô¼º×îÏ²»¶µÄ³¤Ã«ÈÞÍæ¾ß£¬ÒªËÍ¸øÍõÀÏÊ¦¡£
¡¡¡¡ÂèÂèËµ£º¡°ÕæÊÇ²»¶®ÊÂ¡£ÀÏÊ¦È¥ÃÀ¹ú£¬Òª´ø³ÔµÄ£¬Òª´ø´©µÄ£¬Òª´øËÍÈËµÄ£¬¶«Î÷¶àµÃÖ»ÅÂÏä×Ó×°²»ÏÂ£¬ÄÄ»áÔÙ´øÉÏÄãËÍµÄÍæ¾ß£¿ÐÐÀî³¬ÖØ¿ÉÊÇÒª·£ºÜ¶àÇ®µÄ¡£¡±
¡¡¡¡½ðÁåµ±È»²»ÈÌÐÄÈÃÀÏÊ¦ÊÜ·££¬¸ÄËÍÁËÒ»ÕÅºÜÆ¯ÁÁµÄÊ¥µ®¿¨¡£ÆäÊµÄÇÊ±ºò»¹ÊÇÏÄÌì¡£½ðÁåÓÖ°ÑÀÏÊ¦ÔÚÃÀ¹úµÄµØÖ·ÒªÁËÀ´£¬¹¤¹¤ÕûÕû³­ÔÚÒ»ÕÅÖ½ÉÏ£¬ÑëÇóÂèÂèÌæËýÊÕºÃ¡£ËýËµËýÒª¸øÀÏÊ¦Ð´ÐÅ¡£
¡¡¡¡Ñ§ÆÚÃ»½áÊøÍõÀÏÊ¦¾Í×ßÁË¡£
¡¡¡¡ÐÂÀÏÊ¦ÐÕÐÏ£¬ÎåÊ®À´ËêµÄÄê¼Í£¬ÊÝÊÝÐ¡Ð¡µÄ£¬×ÜÊÇ´©Ò»Ë«°×É«ÂÃÓÎÐ¬£¬×ßÆðÂ·À´½ÅÏÂÉú·ç£¬Ëµ»°¼±ËÙ¶Ì´Ù£¬Ò»·ÖÖÓÄÜÍÂ¼¸°Ù¸ö×Ö£¬ÑµÆðÑ§ÉúÀ´Ò»½²¾ÍÊÇÒ»Á½¸öÐ¡Ê±£¬Ñ§Éú¾ÍÓÐÐ©ÅÂËý¡£
¡¡¡¡½ðÁåÒ»¿ªÊ¼²»ÅÂ£¬ÒòÎªËýÊÇ¸ö¸úË­¶¼ÄÜÕ³ºõµÃÆðÀ´µÄÐ¡¹ÃÄï¡£ÓÐÒ»´Î½ðÁåµ½ÀÏÊ¦°ì¹«ÊÒÀïÄÃ±¾×Ó£¬Å¿ÔÚÐÏÀÏÊ¦µÄ°ì¹«×ÀÇ°£¬°ÑÒ»¸öºìÉþË©×¡µÄÐ¡Ê¯Í·µñÏñ¾ÙÔÚÐÏÀÏÊ¦ÃæÇ°»Îµ´»Îµ´£¬Ð¦ÎûÎûµØÎÊ£º¡°ÀÏÊ¦ÄãÏ²»¶Âð£¿¡±ÐÏÀÏÊ¦ÑÛÆ¤Ò»Ì§£¬×¯ÖØÍþÑÏµØËµ£º¡°±ð¸úÀÏÊ¦æÒÆ¤Ð¦Á³À´ÕâÒ»Ì×¡£¡±
¡¡¡¡½ðÁåÖ»¾õµÃÒ»Æ°ÀäË®ÆÃÔÚÐÄÀïËÆµÄ£¬Î¯ÇüµÃÒª¿ÞÁË¡£
¡¡¡¡´Ó´Ë½ðÁå¾Í¶ÔÐÂÀÏÊ¦ÓÐÁËµÖ´¥ÇéÐ÷£¬´¦´¦¾õµÃËý²»Èç¾ÉÀÏÊ¦ºÃ¡£ÈËÃ»ÓÐ¾ÉÀÏÊ¦³¤µÃÆ¯ÁÁ£¬»°Ã»ÓÐ¾ÉÀÏÊ¦ËµµÃºÃÌý£¬¾ÍÁ¬·Û±Ê×ÖÒ²Ã»ÓÐ¾ÉÀÏÊ¦Ð´µÃºÃ¿´¡£ËýÆ²×Å×ì¶ÔÂèÂèËµ£º¡°Ð´µÄÊ²Ã´×ÖÑ½£¬»¹Ã»ÓÐÎÒÃÇ°àµÄÁÖÖ¾ºÍÐ´µÃºÃ¡£¡±
¡¡¡¡½ðÁåÂèÂèÐÄÀïºÜµ£ÓÇ£¬º¢×Ó½øÈëÁùÄê¼¶£¬ÕýÊÇÐ¡Éý³õµÄÒª½ôÊ±¿Ì£¬ÕâÊ±ºò»»ÀÏÊ¦±¾À´¾Í²»ºÜÍ×µ±£¬ÄÄÀïÊÜµÃÁËÊ¦ÉúÖ®¼äÔÙÓÐ¸ôºÒÄØ£¿Ëý¾Íµ½Ñ§Ð£ÀïÕÒÈË´òÌý£¬²ÅÖªµÀÕâÎ»ÐÏÀÏÊ¦½ÌÑ§¾­Ñé·Ç³£·á¸»£¬ËÍ×ßµÄ±ÏÒµÉúÒ»½ìÒ»½ì²»ÖªÓÐ¶àÉÙÁË¡£½ðÁåÂèÂèÐÄÀïÕâ²ÅÌ¤ÊµÏÂÀ´£¬ÒÔºó¾Í¾­³£×¢ÒâÔÚÅ®¶ùÃæÇ°¿äÔÞÀÏÊ¦£º¡°°¥Ñ½Ñ½£¬ÕâÆª¿ÎÎÄÀÏÊ¦ÄÜÍÚ³öÕâÃ´ÉîµÄº¬Òå£¬ÕæÊÇÁË²»µÃ£¡¡±»òÕßËµ£º¡°ÕâÆª×÷ÎÄµÄÆÀÓïÐ´µÃÕæºÃ£¬ÂèÂèÊÇÎÞÂÛÈçºÎÏë²»µ½µÄ¡£¡±
¡¡¡¡½ðÁå²»ÎªËù¶¯£¬ÆËßêÒ»Ð¦£º¡°ÄãÓÖ²»ÊÇÀÏÊ¦£¬Äãµ±È»Ïë²»µ½¡£¡± 
¡¡¡¡ 
¡¡¡¡½ðÁåÂèÂè³ÔÒ»¸öÃÆ×Ó£¬ÐÄÀïºÞºÞµÄ£¬¾õµÃÅ®¶ùÕæÊÇ´óÁË£¬ÓÐÖ÷¼ûµÃÁîÈËÅÂ¡£
¡¡¡¡ÍõÀÏÊ¦×ßÁË²»µ½Ò»¸öÐÇÆÚ£¬½ðÁå¾ÍÕÅÂÞ×ÅÒª¸øËýÐ´ÐÅ¡£ÂèÂèËµ£º¡°Ì«¼±ÆÈÁË°É£¿ÈË¼Ò»¹²»ÖªµÀÓÐÃ»ÓÐ°²ÏÂ¼ÒÀ´ÄØ¡£¡±
¡¡¡¡½ðÁåÎÊ£º¡°Ò»·âÐÅ¼Äµ½ÃÀ¹úÒª¼¸Ìì£¿¡±
¡¡¡¡ÂèÂèËµ£º¡°×îÉÙÒ»¸öÐÇÆÚ£¬×î¶à10Ìì¡£¡±
¡¡¡¡¡°ÄÇ²»¾ÍÐÐÁËÂð£¿¡±½ðÁåËµ£¬¡°10ÌìºóÀÏÊ¦»¹²»¸Ã°²ºÃ¼ÒÂð£¿¡±
¡¡¡¡½ðÁå¾ÍÅ¿ÔÚ×ÀÉÏÐ´£¬ÏÈ´ò²Ý¸å£¬ÔÙ³­£¬Ð´×÷ÎÄ´ÓÀ´¶¼Ã»ÓÐÕâÃ´ÈÏÕæ¡£ÂèÂè½è¹Ê×ß¹ýÈ¥¿´£¬½ðÁå¾Í»ú¾¯µØÓÃ¸ì²²µ²×¡£¬µÉÑÛµÈÂèÂèÀë¿ª¡£
¡¡¡¡ÂèÂèÐÄÀï¶àÉÙÓÐµã´×Òâ£¬ÍÏ³¤ÉùÒôËµ£º¡°ÎÒÅ®¶ù³¤³É´ó¹ÃÄïÀ²£¬ÓÐÊÂ¶¼²»¿Ï¶ÔÂèÂèËµÀ²¡£¡±
¡¡¡¡½ðÁå¼±µÃÕÇºìÁËÁ³£º¡°Ë½ÈËÐÅ¼þ£¬ÒªÔÊÐí±£ÃÜ£¡¡±
¡¡¡¡Ð´ÍêÐÅ£¬ÓÖÏÑ×ÅÁ³Æ¤²ä¹ýÀ´£¬ÇóÂèÂèÌæËýÐ´ÐÅÆ¤¡£Ëýµ£ÐÄ×Ô¼ºÐ´´íÁË¸ñÊ½£¬ÍõÀÏÊ¦»áÊÕ²»µ½ÐÅ¡£
¡¡¡¡¸ôÁË°ë¸ö¶àÔÂ£¬»ØÐÅ»¹ÕæµÄ¼Ä¹ýÀ´ÁË£¬ÊÇ¼Äµ½ÐÂ»ª½ÖÐ¡Ñ§´«´ïÊÒµÄ¡£´«´ïÊÒÒ¯Ò¯µ±×ÅºÃ¼¸¸öÍ¬Ñ§µÄÃæÕÐºô½ðÁåÄÃÐÅ£¬½ðÁåÐË·ÜµÃÂúÁ³Í¨ºì¡¢Ë«ÑÛ·¢ÁÁ¡£ËýÁ¬±Ä´øÌøµØ»Ø¼Ò£¬×ßÔÚÂ¥ÌÝÉÏ¾Í´óÉùº°£º¡°ÂèÂè£¬»ØÐÅÀ´À²£¡¡±Ëý°ÑÐÅ¿´ÁËÒ»±éÓÖÒ»±é£¬Á¬Ã¿Ò»¸ö±êµã·ûºÅ¶¼±³³öÀ´ÁË¡£È»ºóËý°ÑÐÅÐ¡ÐÄµØ·ÅÔÚÕíÍ·ÏÂÃæ£¬Ò¹Ò¹Õí×ÅËüË¯¾õ¡£
¡¡¡¡½ðÁåÓÖ¸øÀÏÊ¦Ð´¹ýÒ»·âÐÅ£¬È´ÔÙÃ»»ØÒô¡£ËýÔÚ°àÉÏ¸úÍ¬Ñ§ËµÆðÕâÊÂ£¬Í¬Ñ§Ëµ£º¡°ºÃÏñÍõÀÏÊ¦ÔÚÃÀ¹ú°á¹ý¼ÒÁË¡£¡±½ðÁåâêÈ»ÈôÊ§£¬ÓÐºÃ¼¸Ìì¶¼ÃÆÃÆ²»ÀÖ¡£
¡¡¡¡½ðÁåµÄ¸Ö±Ê×ÖÒ»Ïò·Ç³£Ôã¸â£¬Ð´µÃÈíËúËúµÄÃ»ÓÐ¹ÇÍ·²»Ëµ£¬»¹È±·¦ÈÏÕæÑÏËàµÄÌ¬¶È£¬²»¶ÏµØ³ö´í£¬²»¶ÏµØÍ¿ÐÞ¸ÄÒº¡¢Ìù¸ÄÕýÖ½£¬°Ñ±¾×ÓÉÏÅªµÃÉËºÛÀÛÀÛ£¬»îÏñ¸Õ´ÓÕ½³¡ÏÂÀ´»ëÉíÌùÂú½º²¼µÄÉË±ø¡£ÐÏÀÏÊ¦³£³£ËºÁË±¾×Ó·£ËýÖØÐ´£¬ÓÐÒ»»ØÈÃËýÕûÕûÐ´ÁË100±é¡£½ðÁå¶ÔÐÏÀÏÊ¦ÕæÊÇ¼ÈºÞÓÖÅÂ£¬¶ÔÁ¢ÇéÐ÷Ô½À´Ô½ÖØ¡£
¡¡¡¡Ò»Ìì°ëÒ¹£¬½ðÁåÂèÂè±»Å®¶ùµÄ¿ÞÉù¾ªÐÑ£¬ÅûÒÂ¹ýÈ¥¿´Ëý¡£ºÚ°µÖÐ½ðÁåÖ»´©Ò»¼þ±³ÐÄ×øÔÚ´²ÉÏ£¬¼ç°òÒ»³éÒ»³éµÄ¡£ÂèÂè±§×ÅËýµÄ¼ç°òÎÊËý£º¡°ÄãÔõÃ´À²£¿×ö¶ñÃÎÁËÂð£¿¡±½ðÁå¿Þ³öÉù£º¡°ÎÒÏëÍõÀÏÊ¦ÁË£¡¡±
¡¡¡¡½ðÁåÂèÂèÐÄÌÛµØ°ÑÅ®¶ùÂ§ÔÚ»³Àï£¬ÐÄÀïÏë£º¡°Õâº¢×ÓÌ«ÖØ¸ÐÇé¡£¡±ÓÖÏë£¬ÍõÀÏÊ¦Ò²²»Ó¦¸Ã£¬¼ÈÈ»ËµºÃÁË¸úº¢×ÓÍ¨ÐÅ£¬°á¼Ò¾Í¸Ã¼Ä¸öÐÂµØÖ·À´¡£
¡¡¡¡½ðÁå¸úÐÂÀÏÊ¦µÄ¹ØÏµ½©ÁË½üÁ½¸öÔÂ¡£
¡¡¡¡ÆÚÖÐ¿¼ÊÔÇ°£¬ÐÏÀÏÊ¦°Ñ½ðÁå½Ðµ½°ì¹«ÊÒÌ¸»°£¬ºÜÑÏËàµØ½²ÁËºÜ¶àµÀÀí£¬ÒªÇóËý¶ËÕýÑ§Ï°Ì¬¶È£¬ÈÏÕæ¶Ô´ýÃ¿Ò»´Î×÷Òµ£¬Ì¤Ì¤ÊµÊµÏÂ¿à¹¦·ò¡£½ðÁå½Ê×ÅÒ»Ë«ÊÖ£¬¹ÊÒâ×°³öÂú²»ÔÚºõµÄÑù×Ó£¬ËÆÌý·ÇÌý¡£
¡¡¡¡ÉÏ¿ÎÁåÏìÁË£¬ÀÏÊ¦»Ó»ÓÊÖ£¬±íÊ¾Ì¸»°µ½´ËÎªÖ¹¡£½ðÁåÈçÊÍÖØ¸º£¬°ÎÍÈ¾ÍÏë¿ªÁï¡£×ßµ½°ì¹«ÊÒÃÅ¿Ú£¬ÀÏÊ¦ºöÈ»ÔÚËýÉíºóËµÁËÒ»¾ä£º¡°ÆäÊµÄãÊÇ¸öºÜ´ÏÃ÷µÄº¢×Ó¡£¡±
¡¡¡¡½ðÁåÒ»ã¶£¬³Ù³ÙÒÉÒÉ×ª¹ýÉíÎÊÀÏÊ¦£º¡°ÄãÊÇËµË­ÄØ£¿¡±
¡¡¡¡ÀÏÊ¦Ëµ£º¡°µ±È»ËµÄã¡£Äã×ÊÖÊºÜºÃ£¬Ñ§Ï°ÉÏµÄÇ±Á¦ºÜ´ó£¬Èç¹û³ä·Ö·¢»Ó³öÀ´£¬Ó¦¸ÃÊÇ°àÉÏ×îºÃµÄº¢×Ó¡£¡±
¡¡¡¡½ðÁåÒ»¶¯²»¶¯µØÕ¾ÁË°ëÌì¡£È»ºóËýÑÛ¾¦ÓÐÐ©ºì¡£È»ºóËý¾Í»Ø½ÌÊÒÁË¡£
¡¡¡¡ÕâÌì»Ø¼Òºó£¬½ðÁåÕÕÀýÓÖ¸úÂèÂèÐõÐõß¶ß¶ËµÐ©Ñ§Ð£ÀïµÄÊÂ¡£Ëµ×ÅËµ×ÅËýºöÈ»Ã°³öÒ»¾ä£º¡°ÖªµÀÂð£¿ÆäÊµÎÒÃÇÐÏÀÏÊ¦Ð¦ÆðÀ´Í¦ºÃ¿´µÄ¡£¡±
¡¡¡¡ÂèÂèÎÊ£º¡°ÔõÃ´¸öºÃ¿´·¨£¿¡±
¡¡¡¡½ðÁåËµ£º¡°ÑÛ¾¦ÃÐ³ÉÒ»Ìõ·ì£¬Â¶³öÁ½¿ÅÐ¡»¢ÑÀ£¬Ïñ¸öÐ¡¹ÃÄïËÆµÄ¡£¡±
¡¡¡¡¹ýÁËÒ»»á¶ù£¬ËýÓÖÌ¾Ï¢°ãµØËµ£º¡°ÎÒÕæµÄºÜÏ²»¶¿´ËýÐ¦°¥¡£¡±
