# Supplementary material for: Exploring translator’s style in children’s literature: A case study of Nicky Harman’s English translations of Huang Beijia’s two works
Source: PLoS One. 2026 Jun 2;21(6):e0350245. doi: 10.1371/journal.pone.0350245 (PMC13229296; doi:10.1371/journal.pone.0350245)
Supplement: S7 File — (ZIP) [file pone.0350245.s010.zip › data/original data/Wo Yao Zuo Hao Hai Zi (Chinese text)/Chapter 20 第二十章.txt]

¶þÊ®¡¡Çó½ÌÎÞÃÅ
¡¡¡¡4ÔÂµ×£¬Çø½ÌÓý¾Ö×éÖ¯ËùÏ½¸÷Ð¡Ñ§±ÏÒµ°à½øÐÐÁËÒ»´Î¡°Ãþµ×¿¼ÊÔ¡±¡£ËµÊÇ¡°Ãþµ×¡±£¬ÆäÊµ¾ÍÊÇÒª¸ø¸÷Ñ§Ð£µÄ×Ü³É¼¨ÅÅ¸öÃû´Î³öÀ´¡£Ð£³¤ÃÇ¶¼ºÜ½ôÕÅ£¬ÉúÅÂ×Ô¼ºµÄÑ§Ð£Âäºó¡£Ò»µ©Âäºó£¬×Ô¼ºÁ³ÉÏÎÞ¹âµ¹ÊÇÐ¡ÊÂ£¬¹Ø¼üÊÇÃ÷ÄêµÄÉúÔ´¾Í³ÉÁËÎÊÌâ£¬Ã÷ÄêµÄ²¦¿îÒ²³ÉÁËÎÊÌâ¡£ÉúÔ´²»ºÃ£¬¾­·Ñ²»×ã£¬ÀÏÊ¦Ìá²»Æð¸É¾¢£¬Ñ§Éú³É¼¨¸ü»á»¬ÆÂ¡£ÕâÊÇÒ»ÖÖ¶ñÐÔÑ­»·£¬Ò»µ©·¢Éú£¬Ñ§Ð£¾ÍËã»ÙÁË¡£
¡¡¡¡¿¼ÁËÓïÎÄ¡¢ÊýÑ§¡¢Ó¢ÓïÈýÃÅÖ÷¿Î¡£ÐÂ»ª½ÖÐ¡Ñ§µÄ×ÜÆ½¾ù·ÖÊÇ260·Ö£¬ÔÚÈ«ÇøÐ¡Ñ§ÖÐÅÅÃû¾ÓÖÐ£¬²»ºÃÒ²²»²î¡£
¡¡¡¡Ð£³¤ºÜ×Å¼±£¬ÂíÉÏÕÙ¼¯È«Ìå½ÌÊ¦¿ª»á¡£Ð£³¤Ëµ£º¡°ÅÅÃû¾ÓÖÐËµÃ÷ÁËÊ²Ã´£¿ËµÃ÷ÎÒÃÇÑ§Ð£µÄ±ÏÒµÉúÄÜÉýÈëÖØµãÖÐÑ§µÄÖÁ¶àÖ»Õ¼Èý·ÖÖ®Ò»£¡ÈýÃÅ¹¦¿ÎÆ½¾ùÃ¿ÃÅ87·Ö£¬ÔÚ¹ýÈ¥¸ÃËãºÜ²»´íÁË£¬¿ÉÊÇ½ñÄêµÄ¾ºÕùºÜ¼¤ÁÒ£¬Ò»Äê±ÈÒ»Äê¼¤ÁÒ£¡ÎÒÃÇ²»ÔÚÈËÇ°±ØÔÚÈËºó£¬ÕâÊÇºÁÎÞÒÉÎÊµÄ£¬Ë¼ÏëÉÏÒ»µã¶¼²»ÄÜ·ÅËÉ£¬¶ÔÑ§ÉúÖ»ÓÐÁ½¸ö×Ö£ººÝ×¥£¡ÏÖÔÚ¾àÉýÑ§¿¼ÊÔ»¹ÓÐÁ½¸öÔÂÊ±¼ä£¬Í»»÷×¥Ò»×¥£¬³å´ÌÒ»ÏÂ£¬»¹ÊÇÓÐÏ£ÍûµÄ¡£½«¾üÓªÐ¡Ñ§±ÏÒµ°àÔç¾ÍÊµÐÐÁË¡®Æß½øÆß³ö¡¯£¬Ò²¾ÍÊÇÔçÉÏ7µãµ½Ð££¬ÍíÉÏ7µã·ÅÑ§¡£Ê¦·¶¸½Ð¡ÎÒÒ²ÅÉÈËÈ¥Õì²ì¹ýÁË£¬ËûÃÇÃ¿ÌìµÄ¼ÒÍ¥×÷ÒµÁ¿¼¸ºõÊÇÎÒÃÇµÄÁ½±¶¡£ÕâËµÃ÷ÎÒÃÇµÄÀÏÊ¦ÐÄ»¹²»¹»ºÝ¡£ÐÄºÝÊÇÎªÑ§ÉúºÃÑ½£¬Í¬Ö¾ÃÇ£¡º¢×Ó¶¼ÊÇÏðÆ¤×öµÄÇò£¬Äã´µ´µÆøËû¾Í¹ÄÆðÀ´ÁË£¬ÄãÒ»ËÉ¾¢ËûÓÖ±ñÏÂÈ¥ÁË¡£ÏÖÔÚÊÇ¿àÁËËûÃÇ£¬Î¯ÇüÁËËûÃÇ£¬¿ÉÊÇ½«À´ËûÃÇ»á¸ÐÐ»ÄãÃÇµÄ£¬»á¶®µÃÄãÃÇµÄºÃÒâµÄ¡£¡±
¡¡¡¡ÐÏÀÏÊ¦ÓÇÐÄÖÙâçµØËµ£º¡°ÕÕÕâÑùÏÂÈ¥£¬ÔÙ¹ý¼¸Äê£¬ÖØµãÖÐÑ§µÄÈëÑ§·ÖÊýÏßÆñ²»ÊÇÒªÃÅÃÅÂú·Ö£¿ÈýÃÅ¹¦¿Î¶¼²»ÄÜÔÊÐíº¢×Ó³öÒ»µãµã´í£¿Õâ¿ÉÔõÃ´µÃÁË£¿¡±
¡¡¡¡Ð£³¤Ë«ÊÖÒ»Ì¯£º¡°ÎÒÓÐÊ²Ã´°ì·¨£¿ÎÒµÄË¼ÏëÒ²½ôÕÅ£¬¾«ÉñÑ¹Á¦ºÜ´ó¡£ÎÒÏÖÔÚÌìÌìÍíÉÏÒª¿¿°²ÃßÒ©Ë¯¾õ¡£¡±
¡¡¡¡ÀÏÊ¦ÃÇÒ»¸ö¸ö°¦ÉùÌ¾Æø£¬¸÷×Ô»Ø°àÈ¥×ö¹¤×÷¡£
¡¡¡¡ÐÏÀÏÊ¦ÕÒÁËºúÃ·ºÍÁõæ«Èç¼¸¸ö°à¸É²¿°ïÃ¦£¬½«È«°à¸÷¿Æ³É¼¨µÄÇ°10ÃûºÍºó10Ãû·Ö±ð³­ÔÚºÚ°åÉÏ£¬°Ñ½ÌÊÒÇ°ºóÁ½¿éºÚ°å³­µÃÂúÂúµÄ¡£Ëýµ±ÌìÓÖÒ»´ÎÕÙ¼¯¼Ò³¤ÃÇ¿ª»á¡£
¡¡¡¡»Ü×ÏÒ»¿ç½ø½ÌÊÒÃÅ£¬¿´¼ûÇ°ºóºÚ°åÉÏÃÜÃÜÂéÂéµÄÅÅÃû£¬ÐÄÀï¾Í½ôÕÅÆðÀ´¡£Ëý¼¸ºõÊÇ»ëÉí¶ßàÂµØÔÚÃûµ¥ÖÐÑ°ÕÒ½ðÁåµÄÃû×Ö¡£ÏÈ¿´±éÁËÇ°ÃæµÄÒ»¿éºÚ°å£¬Ã»ÓÐ¡£×ªÉíÔÙ¿´ºóÃæµÄºÚ°å£¬»¹ÊÇÃ»ÓÐ¡£ËýÂýÂýµØ·ÅËÉÉíÌå£¬¾õµÃÓÖÊÇÇìÐÒÓÖÊÇÊ§Íû¡£Ã»ÓÐÃû´ÎËµÃ÷ÁËÊ²Ã´ÄØ£¿ËµÃ÷½ðÁåµÄ¸÷¿Æ³É¼¨¶¼ÊÇ²»ºÃ²»»µ£¬ÖÐ²»Áï¶ù¡£Èç¹û°´ÕÕÐÏÀÏÊ¦µÄËµ·¨£¬°àÉÏÄÜ¿¼ÈëÖØµãÖÐÑ§µÄÖ»ÓÐÈý·ÖÖ®Ò»£¬ÄÇÃ´½ðÁåµÄÏ£Íû¾ÍºÜÃìÃ£¡£
¡¡¡¡»Ü×Ï»ëÉíÓÖ¿ªÊ¼ÔïÈÈÆðÀ´¡£×øÔÚ½ÌÊÒÀïÅÅµÃºÜ¼·µÄ¿Î×ÀÖ®¼ä£¬¶ú¶äÀïÌý×ÅÇ°ºó×óÓÒ¼Ò³¤ÃÇµÄÇÔÇÔË½Óï£ºÌ¸ÂÛ×Ô¼ºº¢×ÓµÄ·ÖÊý£¬Ô¤²â½ñÄêÖØµãÖÐÑ§µÄÂ¼È¡·ÖÊýÏß£¬ÒÔ¼°ÖÖÖÖ±§Ô¹¡¢ÇìÐÒ¡¢·ßÅ­¡¢ËùÇë¼Ò½ÌµÄÊÕ·ÑÇé¿ö¡¢Îªº¢×ÓÖÆ¶¨µÄÊ³Æ×¡­¡­ËýÐÄÀïÓÐÒ»ÖÖÓû¿ÞÎÞÀáµÄ±¯ÉË¡£Ëý²»ÖªµÀº¢×ÓÉúÔÚÈç´Ë²Ð¿áµÄ¾ºÕùÊ±´úÊÇÐÒÔË»¹ÊÇ²»ÐÒ£¬µ«ÊÇÓÐÒ»Ìõ¿ÉÒÔ¿Ï¶¨£º¼Ò³¤ÃÇ¶¼ÊÇ²»ÐÒµÄ¡£¼Ò³¤±Èº¢×ÓÒª³ÐÊÜµÄÑ¹Á¦¸üÖØ£¬º¢×ÓµÄÀÛÊÇÀÛÔÚÉíÉÏ£¬Ë¯Ò»¾õÆðÀ´ÓÖ»á»î±ÄÂÒÌø£»¼Ò³¤µÄÀÛÊÇÀÛÔÚÐÄÀï£¬´Óº¢×ÓÉÏÑ§ÄÇÌìÖ±µ½¿¼Èë´óÑ§£¬Ö±µ½´óÑ§±ÏÒµ·ÖÅä£¬ÅÀ¹ýÒ»µÀÃÅÓÖÊÇÒ»µÀÃÅ£¬Ò»¿ÅÐÄÃ»ÓÐÂä½ø¶ÇÀïµÄÊ±ºò¡£
¡¡¡¡ÐÏÀÏÊ¦×ßµ½»Ü×ÏÃæÇ°£¬¹ØÇÐµØËµ£º¡°½ðÁåÂèÂè£¬ÄãÁ³É«ÏñÊÇ²»´óºÃÄØ¡£¡±
¡¡¡¡»Ü×Ï¸Ï½ôË¦Ò»Ë¦Í·£¬Ë¦µô¸Õ²ÅÄÔ×ÓÀïÂÒÆß°ËÔãµÄË¼Ïë£¬¿àÐ¦Ð¦Ëµ£º¡°»¹ºÃ£¬ÎÒ¾ÍÊÇÕâÑù¡£¡±
¡¡¡¡ÐÏÀÏÊ¦Ëµ£º¡°½ðÁåµÄÇé¿öÄãÒÑ¾­ÓÐÊýÁË°É£¿¡±
¡¡¡¡»Ü×ÏÇóÔ®°ãµØ¿´×ÅÐÏÀÏÊ¦£º¡°ÎÒ¸ÃÔõÃ´°ìÄØ£¿ÊÇ²»ÊÇÎÒÕâ¸ö¼Ò³¤×öµÃºÜÊ§°Ü£¿¡±
¡¡¡¡ÐÏÀÏÊ¦³ÁÄ¬ÁËÒ»ÏÂ£¬»º»ºµØËµ£º¡°Èç¹û½ðÁå²»ÊÇÎÒµÄÑ§Éú£¬ÎÒÒ»¶¨ºÜÏ²»¶Ëý£¬ÒòÎªËýÊµÔÚ¿É°®¡£¿ÉÊÇËý¼ÈÈ»×öÁËÎÒµÄÑ§Éú£¬ÎÒ±ØÐë¶ÔËý¸ºÔð¡£ºÜÌ¹°×µØËµ£¬ËýµÄ³É¼¨ÔÚ°àÀïÈÔÈ»²»ÄÜ°Î¼â¡£ÎÒÖªµÀÄãÃÇ·ò¸¾¶¼ÊÇÖªÊ¶·Ö×Ó£¬ÊÇÐÄ¸ßÆø°ÁµÄÈË£¬²»»áÂú×ãÓÚÈÃº¢×Ó¶ÁÒ»ËùÆÕÍ¨ÖÐÑ§¡£°´ÕÕ½ðÁåÄ¿Ç°µÄÇé¿ö£¬ÎÒÌá¸ö½¨Òé£ºÊÇ·ñÔÚ×îºó³å´Ì½×¶Î°ïËýÕÒ¸öºÃµÄ¼Ò½Ì£¿¡±
¡¡¡¡¡°ÄãÈÏÎªÊ²Ã´ÑùµÄ¼Ò½Ì²ÅºÏÊÊÄØ£¿¡±»Ü×ÏÐéÐÄÌÖ½Ì¡£
¡¡¡¡ÐÏÀÏÊ¦Ð¦Ð¦£º¡°Õâ²»ÈÝÒ×¡£×îºÃÊÇÓÐ½ÌÑ§¾­ÑéµÄ£¬¶ÔÁùÄê¼¶½Ì²ÄÊìÏ¤µÄ¡£ÓÐ¿ÉÄÜµÄ»°£¬Çëµ½Íâ¹úÓïÑ§Ð£µÄÀÏÊ¦×îºÃ£¬ÒòÎªÃ¿ÄêÍâÓïÑ§Ð£µÄÈëÑ§¿¼¾íÊÇËûÃÇ×Ô¼º³öµÄ£¬ËûÃÇÊìÏ¤×Ô¼ºÑ§Ð£µÄ³öÌâË¼Â·£¬°ïÖúÑ§Éú¸´Ï°Ê±¾ÍÄÜ¹»ÓÐµÄ·ÅÊ¸£¬¶ÔÖ¢ÏÂÒ©¡£¡±
¡¡¡¡»Ü×Ï»ÅÃ¦µÀÐ»£º¡°ÐÏÀÏÊ¦£¬ÕæÊÇÐ»Ð»ÄãÁË¡£¡±
¡¡¡¡ÐÏÀÏÊ¦Ëµ£º¡°²»±Ø£¬´ó¼Ò¶¼ÊÇÎªº¢×ÓºÃ¡£ÔÙËµÎÒÊÇÕæÐÄÏ²»¶½ðÁå¡£¡±
¡¡¡¡µ±Íí»Øµ½¼Ò£¬»Ü×Ï²»¸ÒÓÐË¿ºÁÑÓÎó£¬´ÓÊé·¿ÀïÍÏ³ö½ðÒàÃù£¬¿ªÊ¼¸øËùÓÐµÄÇ×ÆÝÅóÓÑÅÅÃû£¬ÍÆ²âË­ÓÐ¿ÉÄÜÈÏÊ¶ÍâÓïÑ§Ð£µÄÀÏÊ¦£¬»òÕßË­ÄÜ¹»ÌæËûÃÇ¹ÒÉÏÕâ¸ö¹³¡£
¡¡¡¡½ðÒàÃùÓÐ¸ö±íµÜ£¬Ôø¾­ËµÆð¹ýºÍÍâÓïÑ§Ð£µÄÐ£³¤¼ÒÊÇÁÚ¾Ó¡£½ðÒàÃùÒ»¸öµç»°´ò¹ýÈ¥ÎÊ£¬±íµÜ²Å½âÊÍËµ£¬ÁÚ¾ÓÊÇÁÚ¾Ó£¬¿ÉÊÇÁ½¼ÒÖ®¼ä¸ôÁËÒ»¶°Â¥·¿£¬ËûÈÏÊ¶Ð£³¤£¬Ð£³¤²»ÈÏÊ¶Ëû£¬ÏëµÝ¸ö»°Ò²µÝ²»ÉÏµÄ¡£
¡¡¡¡»Ü×ÏºÞºÞµØËµ£º¡°Õæ±¿£¡¼ÈÊÇÁÚ¾Ó£¬Ôç¾Í¸ÃÏë·½Éè·¨½áÉÏ¹ØÏµÁË£¡¡±
¡¡¡¡½ðÒàÃùÌæ±íµÜ½âÊÍ£º¡°Ò²Ã»ÕâÃ´ÈÝÒ×¡£Èç½ñµÄÖØµãÖÐÑ§Ð£³¤£¬ÄÄ¸ö²»ÊÇÉí¼Û°Ù±¶£¿×ß³öÈ¥±È´óÑ§Ð£³¤¶¼·ç¹âµÃ¶à£¬ÄÄÀïÊÇÏë½áÊ¶¾ÍÄÜ½áÊ¶ÉÏµÄ¡£¡±
¡¡¡¡ÓÖÅÅ£¬ÅÅµ½»Ü×ÏµÄ¸¸Ç×¼¸Ê®ÄêÇ°µÄÒ»¸öÑ§Éú£¬ÄÇÑ§ÉúÔøÓÐÒ»¶ÎÊ±¼äµ£ÈÎÍâÓïÑ§Ð£Ð£°ì¹¤³§µÄÍ·Í·£¬Ôø¸ø»Ü×ÏµÄ¸¸Ç×ËÍ¹ýËûÃÇ³§ÀïÉú²úµÄÅÜ²½¼ÆÊýÆ÷¡£
¡¡¡¡»Ü×Ï¸Ï¿ì¸øÄï¼Ò´òµç»°¡£¸¸Ç×»Ø´ðËµÊÇÁ¢¿Ì°ïËýÎÊ¡£¹ýÒ»»á¶ù£¬¸¸Ç×µÄµç»°»Ø¹ýÀ´Ëµ£¬ºÜ²»ÐÒ£¬ËûµÄÑ§ÉúÁ½ÄêÇ°ÒÑ¾­Òò²¡È¥ÊÀ¡£»Ü×ÏµÄÄ¸Ç×ÔÚµç»°ÄÇÍ·ÎÊ£º¡°Òª²»ÒªÎÒÔÙ³öÈ¥ÕÒÀÏÍ¬ÊÂÎÊÎÊ£¿ ¡°»Ü×ÏÐÄ»ÒÒâÀÁµØËµ£º¡°ËãÁË£¬ÎÊÒ²ÊÇ°×ÎÊ£¬Ã»ÓÐÊ®·ÖÇ×½üµÄ¹ØÏµ£¬ÈË¼Ò¾Í¿Ï¸ø½ðÁåµ±¼Ò½Ì£¿¡±
¡¡¡¡ÅÅÃûÅÅµ½ÕâÀï£¬»Ü×Ï×Ô¼º¶¼Ã»ÓÐÐÅÐÄÁË¡£Á½¸öÈËËºÁËÃûµ¥£¬ÇéÐ÷ºÜ»ÒµØÉÏ´²Ë¯¾õ¡£Ï¨µÆÇ°£¬»Ü×ÏÓÖµ½Ð¡·¿¼äÀï¿´Ò»ÑÛ½ðÁå£¬¿´¼ûËýË¯µÃº©Ì¬Ê®×ã£¬×ì½Ç»¹Ò»Ç£Ò»Ç£µØ·¢Ð¦£¬´óÔ¼Õý×ö×ÅÊ²Ã´ÓÐÈ¤µÄÌðÃÎ¡£»Ü×Ï»Øµ½´²ÉÏ¶Ô½ðÒàÃùËµ£º¡°ËýÔõÃ´¾ÍÒ»µãÐÄË¼¶¼Ã»ÓÐÄØ£¿¡±
¡¡¡¡½ðÒàÃùËµ£º¡°º¢×ÓÄÜÓÐÊ²Ã´ÐÄË¼ÄØ£¿ËýÊÇ°Ñ×Ô¼ºµÄÒ»ÇÐ½»¸ø´óÈËÃÇ°²ÅÅµÄ¡£¡±
¡¡¡¡»Ü×ÏÌýÁËÕâ»°¸ü¾õµÃÐÄÀï·¢³Á£¬Õ·×ª·´²à£¬Ò»Ò¹¶¼Ã»ÄÜË¯×Å¡£
¡¡¡¡Õâ¼¸ÌìÔÓÖ¾Éç·¢¸å£¬»Ü×Ï²»¸Òµ¡Âý£¬ÔçÉÏ´ò·¢×ßÁË½ðÁå£¬¸ú×Å¾ÍÆï³µÉÏ°à¡£ÔÚÃÅ¿ÚÅöµ½ÁËÖ÷±àÓàÀÏÌ«£¬ËýÊÇ¼·¹«¹²Æû³µ¹ýÀ´µÄ¡£´óÔ¼ÒòÎª¸ö×Ó°«£¬ÄÔ´üÖ»ÄÜ¼ÐÔÚÈËÃÇ¼ç°ò´¦µÄÔ­Òò°É£¬ËýÍ··¢±»Èà³ÉÂÒÅîÅîµÄ£¬ÄÚÒÂÒ²´Ó¿ã×ÓÀïÍÏ³öÀ´ÁË£¬±ÈÍâÒÂÉÔÉÔ³¤ÁËÒ»½Ø£¬ÏÔµÃÌØ±ðÀÇ±·¡£
¡¡¡¡»Ü×ÏËµ£º¡°ÄúÕæÊÇµÄ£¬ÍíÐ©³öÃÅ£¬Æû³µÉÏ²»¾Í¿ÕÁËºÜ¶àÂð£¿¡±
¡¡¡¡ÓàÀÏÌ«ÅÄÅÄÊÖÀïµÄÄáÁúÌá°üËµ£º¡°¿ì·¢¸åÁË£¬»¹ÉÙÒ»Æª¿¯Í·ÓïÃ»ÓÐ×ÅÂä£¬ÎÒÔÚ¼ÒÄÄÀï×øµÃ×¡Ó´¡£¡±
¡¡¡¡¡°²»ÊÇÀîîÚ¸ºÔðÕâÆª¸å×ÓÂð£¿¡±
¡¡¡¡¡°ÊÇ°¡¡£¿ÉÊÇÀîîÚµÄº¢×Ó½ñÄê¿¼¸ßÖÐ£¬ÀîîÚËµËýÕû¸öÈËÒÑ¾­½ôÕÅµÃÒª±¬Õ¨ÁË£¬ËýÒªÇóÇë¼Ù¡£ÄãËµÎÒÔõÃ´°ì£¿¡±
¡¡¡¡ÓàÀÏÌ«ÔÚÔÓÖ¾ÉçÀïÒ»ÏòÒÔÐÄ´ÈÊÖÈíÎÅÃûµÄ£¬ËùÒÔËäËµÔÚÕâÀï¹¤×÷Ã»ÓÐÎ°´óÇ°Í¾¿ÉÑÔ£¬´ó¼Ò»¹ÊÇÔ¸Òâ¸ú×ÅËý¸É£¬Í¼µÄÊÇÐÄÇéÓä¿ì¡£
¡¡¡¡»Ü×Ï¿àÐ¦Ò»Éù£¬Ëµ£º¡°ÓÐº¢×ÓÉÏÑ§µÄÄ¸Ç×£¬ÄÄ¸ö²»ÊÇÈç´Ë£¿ÀîîÚµÄº¢×Ó¿¼¸ßÖÐ£¬ÎÒµÄÅ®¶ù¿¼³õÖÐ£¬ÎÒÒ²²î²»¶àÒª±ÀÀ£ÁË¡£¡±
¡¡¡¡ÓàÀÏÌ«»ÅÃ¦Ëµ£º¡°¿É²»ÄÜ£¡ÄãÃÇÒ»¸ö¸ö¶¼ÁÌÁËÌô×Ó£¬½ÐÎÒÒ»¸öÀÏÌ«Ì«ÉÏ´ÚÏÂÌøµØÕÛÌÚ³öÕâÆÚ¿¯Îï£¿¡±
¡¡¡¡»Ü×ÏÓÃÔ¿³×¿ªÁËÃÅ£¬×ß½ø¸å¼þ¶Ñ»ýÈçÉ½µÄ°ì¹«ÊÒ¡£
¡¡¡¡¡°ËµËµ°ÕÁË£¬¹¤×÷ÄÄÄÜ²»¸É£¿¹Ö¾Í¹ÖÎÒÃÇÕâÐ©ÈËÌ«ÈÏÕæ£¬×öÊÂÇéÌ«ÈÏÕæ£¬×ö¼Ò³¤Ò²Ì«ÈÏÕæ¡£ÆäÊµÎÒÃÇÐ¡Ê±ºò¡­¡­¡±Ëý·¢ÏÖÓàÀÏÌ«ÈôÓÐËùË¼µØ¿´×ÅËý£¬¾Í¸Ä¿ÚËµ£¬¡°ÄãÓÖÏëÊ²Ã´µã×Ó£¿¡±
¡¡¡¡¡°ÎÒÔÚÏë£¬¶¼ËµÃ¿ÄêµÄ7ÔÂÊÇ¿¼ÉúÃÇµÄºÚÉ«7ÔÂ£¬ÄÜ²»ÄÜ¾ÍÕâÎÊÌâÐ´Æª¿¯Í·Óï£¿ºÜÓÐÆÕ±éÒâÒåµÄ¡£¡±
¡¡¡¡»Ü×ÏËµ£º¡°µÄÈ·²»´í¡£¡±
¡¡¡¡¡°ÄÇ¾ÍÄãÀ´Ð´°É¡£¡±ÓàÀÏÌ«¼û·ì²åÕë¡£
¡¡¡¡»Ü×ÏÏÅÁËÒ»Ìø£º¡°ÎÒ£¿±ð¶ºÁË¡£ÎÒÖ»»á±à¸å£¬²»»áÐ´¸å¡£¡±
¡¡¡¡¡°ÊÔÊÔ°É¡£ÊÔÊÔÐÐ²»ÐÐ£¿¡±ÓàÀÏÌ«ÄÃ³öËýÍâ³öÔ¼¸åÊ±µÄ²ø¾¢¶ù£¬¡°ÄãÊÇÄ¸Ç×£¬×Ô¼ºÓÐº¢×Ó²Î¼ÓÉýÑ§¿¼ÊÔ£¬Ìå»á×îÉî£¬Ð´³öÀ´²»»á¸¡Æ¤ÁÊ²Ý¡£¡±
¡¡¡¡ÈýËµÁ½Ëµ£¬»Ü×Ïµ¹±»ËµµÃÐÄ¶¯ÁË£¬´ðÓ¦Ð´Ò»ÆªÊÔÊÔ¡£
¡¡¡¡ÓàÀÏÌ«´óÏ²£¬ÂíÉÏ¸øËý·ÅÁË¼Ù£¬ÒªËý»Ø¼ÒÈ¥¾«ÐÄ×öÕâÆªÎÄÕÂ£¬Ã÷ÌìÔçÉÏÒ»¶¨Òª½»À´£¬²»È»¾Í¸Ï²»ÉÏ·¢¸åÁË¡£
¡¡¡¡»Ü×ÏÁ¬°ì¹«ÊÒµÄÒÎ×Ó¶¼Ã»ÓÐ×øÈÈ£¬ÓÖÆïÉÏ×ÔÐÐ³µ»Ø¼Ò¡£Õâ»á¶ùÒÑ¾­¹ýÁËÉÏ°àÊ±¼ä£¬Â·ÉÏÈË²»¶à£¬ËýÒ»±ßÂýÂýµÅ³µ£¬Ò»±ßÔÚÐÄÀï´ò×Å¸¹¸å¡£ÓàÀÏÌ«ËµµÃ²»´í£¬ËýÐÄÀïµÄÈ·ÊÇÓÐºÜ¶à¸ÐÏë¸ÐÊÜµÄ£¬ÂÔÎ¢´¥·¢Ò»ÏÂ£¬ËùÓÐÏëËµµÄ»°¾ÍÅÅ×Å¶Ó³öÀ´ÁË¡£ËýÔÚÐÄÀï°ÑÕâÐ©¾ä×Ó´óÖÂÅÅÁË¶Ó£¬ºÃÈÃ×Ô¼ºÌá±ÊÊ±²»ÖÁÓÚÍ·Ð÷Ì«ÂÒ¡£
¡¡¡¡Æïµ½¡°ÃÎÄÈÃÀÈÝÃÀ·¢ÖÐÐÄ¡±Ê±£¬ÅöÉÏÁË´óÑ§Í¬Ñ§Ü°À¼¡£Ü°À¼´©×ÅÒ»Ì×µ­·ÛÉ«µÄÕæË¿Ì×È¹£¬¶ú¶äÉÏ´÷Á½¿ÅË¶´óµÄÕäÖé¶ú×¹£¬ÊÖÀïÊÇÒ»Ö»ÕäÖéÉ«µÄÐ¡°ü£¬´ò°çµÃÏñÊÇÒª³öÃÅ¸°ÑçÒ»Ñù¡£
¡¡¡¡»Ü×ÏÌøÏÂ³µÎÊ£º¡°È¥ÄÄ¶ù£¿ÕâÃ´Ôç¾ÍÓÐÓ¦³ê°¡£¿¡±
¡¡¡¡Ü°À¼Ãò×ìÐ¦Ð¦£¬ÓÖ½«ÏÂ°Í³¯ÅÔ±ßµÄÃÀÈÝÃÀ·¢ÖÐÐÄÒ»Ñï£º¡°¾Íµ½Õâ¶ù£¬×öÃÀÈÝ£¬ÍêÁËÔÙ×öÒ»ÏÂÍ··¢¡£¡±
¡¡¡¡»Ü×Ï²ïÒìµØÎÊ£º¡°ÕâÃ´ÓÆÏÐ£¿²»ÉÏ°àÁËÂð£¿¡±
¡¡¡¡Ü°À¼Ëµ£º¡°»¹ÉÏÊ²Ã´°à£¿¾ÍÄÇÃ´¼¸°Ù¿éÇ®¡£ÎÒ´ÇÖ°ÁË¡£¡±ËýÈÈÇéµØÀ­×¡»Ü×ÏËµ£¬¡°ÄãÒ²½øÀ´°É£¬ÅãÎÒ×öÒ»´ÎÃÀÈÝ£¬ÎÒÇë¿Í¡£¡±
¡¡¡¡»Ü×ÏËµ£º¡°ËãÁË£¬ÎÒ¿ÉÏûÊÜ²»ÆðÕâÐ©Ê±÷ÖÍæÒÕ¶ù¡£¡±
¡¡¡¡Ü°À¼À­×¡Ëý²»·Å£º¡°ÊÔÊÔºÃ²»ºÃ£¿Å®ÈËÂï£¬Ë­²»Ïë°ÑÇà´º±£ÁôµÃ³¤¾ÃÐ©£¿Äã¿´ÄãÕâÐ©ÈÕ×Ó£¬ã¾ã²µÃÆ¤·ô¶¼¸ÉÁË¡£ÄãÔÙ²»ºÃºÃÕÕ¹Ë×Ô¼º£¬µ±ÐÄ½ðÒàÃù¶ÔÄãÓÐÒâ¼ûÅ¶£¡¡±
¡¡¡¡»Ü×ÏÀäÐ¦Ò»Éù£º¡°Ëû»¹¶ÔÎÒÓÐÒâ¼û£¿ÎÒÏÖÔÚÕû¸ö¶ù¾ÍÊÇÊ§È¥×ÔÎÒ£¬³ÉÁËËûºÍËûÅ®¶ùµÄ±£Ä·¼æ¼Ò½Ì£¡¡±ËýÌ§ÊÖÃþ×Å×Ô¼ºµÄÁ³¼Õ£¬¹ûÈ»¸Ð¾õËÉËÉµÄ¡¢É¬É¬µÄ£¬ºÍÜ°À¼ÄÇÕÅÈÝ¹â»À·¢µÄ×ÌÈóÃæ¿×³É¶Ô±È¡£
¡¡¡¡¡°ºÃ°É¡£¡±»Ü×Ï´ðÓ¦Ëµ£¬¡°¾ÍÌýÄãµÄ£¬ÊÔÊÔ×öÃÀÈÝµÄ×ÌÎ¶¡£²»¹ýËµºÃÁË£¬¸÷¸¶¸÷µÄÕË¡£¡±
¡¡¡¡Ü°À¼ÎÞÄÎµØËµ£º¡°Äã»¹ÊÇÄÇÃ´ÒªÇ¿¡£¡±
¡¡¡¡Á½¸öÈËÒ»Ç°Ò»ºó¿ç½øÃÅÈ¥¡£
¡¡¡¡¡°ÃÎÄÈ¡±µÄÀÏ°åÊÇ¸ö40¶àËêµÄÖÐÄêÅ®ÈË£¬³¤Ò»ÕÅ¶Ë×¯µÄ¶ìµ°Á³£¬´÷ÐãÆøµÄ½ðË¿±ßÑÛ¾µ£¬Æ¤·ô°×¶øÏ¸Äå£¬»îÍÑÍÑÊÇÎªËýµÄÃÀÈÝµê¶ø×öµÄ¹ã¸æ¡£ËýÒ»ÑÛÆ³¼ûÜ°À¼½øÃÅ£¬Î¢Ð¦×ÅÓ­ÉÏÇ°£¬ºÜËæÒâµØËµÁË¾ä£º¡°ÄãÀ´ÁË£¿¡±
¡¡¡¡»Ü×ÏÏë£¬Ü°À¼Ò»¶¨ÊÇÕâ¼ÒµêÀïµÄ³£¿Í¡£
¡¡¡¡Å®ÀÏ°å°ÑËýÃÇÁìµ½Á½ÕÅ²¢ÅÅµÄÌÉÒÎÉÏ£¬ÓÖÕÐÊÖ½ÐÀ´Á½¸ö¿´ÉÏÈ¥±È½ÏÀÏÁ·µÄÃÀÈÝÐ¡½ã£¬Öö¸À¸ÃÓÃÐ©Ê²Ã´Ê²Ã´£¬¾Í×ß¿ªÈ¥ÕÐºô±ðµÄ¿ÍÈËÁË¡£
¡¡¡¡ÌÉÒÎºÜÊæÊÊ£¬Ð¡½ãÊÖÖ¸¸§ÅªÔÚÁ³¼ÕÉÏµÄ¸ÐÊÜÒ²ºÜÇáÈá£¬µ«ÊÇ»Ü×Ï²»ÖªÔõÃ´¸ãµÄ»ëÉí·³Ôê£¬Ö»ÅÎÕâÒ»ÏµÁÐ¹ý³Ì¿ì¿ì½áÊø¡£
¡¡¡¡Ü°À¼²àÁ³¿´ËýËµ£º¡°»Ü×ÏÄãÔõÃ´À²£¿ÎåÐÄ·³ÔêµÄÑù×Ó¡£¡±
¡¡¡¡»Ü×ÏËµ£º¡°ÎÒ²»±ÈÄã£¬ÎÒÊÇÓÐ¹¤×÷ÔÚÉíµÄÈË£¬Ê±¼ä±¦¹ó¡£¡±
¡¡¡¡Ü°À¼¾ÍÐ¦£¬Ëµ£º¡°»áÏíÊÜ²ÅÄÜ»á¹¤×÷£¬Õâ»°Äã±ðÍüÁË¡£¡±
¡¡¡¡»Ü×ÏÒ»Å¤Í·¿´¼ûÐ¡½ãÄÃ×ÅÊ¢ÃæÄ¤µÄ¹Þ×Ó¹ýÀ´£¬¸Ï¿ì×¥½ôÊ±¼äÔÙËµ¼¸¾ä»°£º¡°ÌýËµÍâÓïÑ§Ð£µÄ³õÖÐÉú²»ÊÇÈ«²¿Éý¸ßÖÐ£¬ÒªÓÐ°Ù·ÖÖ®Ê®×óÓÒµÄÌÔÌ­ÂÊ£¿¡±
¡¡¡¡Ü°À¼²»ÒÔÎªÈ»£º¡°ÎÒ¶ù×Ó¸ù±¾²»´òËãÉý¸ßÖÐ¡£¡±
¡¡¡¡»Ü×Ï²îµã¶ùÒªÌøÆðÀ´£¬ÐÄÀïËµ£º²»Éý¸ßÖÐÄãÉÏÊ²Ã´ÍâÓïÑ§Ð££¿ÓÐÕâÃû¶î»¹²»ÈçÈÃ½ðÁåÈ¥¡£
¡¡¡¡Ü°À¼±Õ×ÅÑÛ¾¦ÈÃÐ¡½ãÍùÁ³ÉÏÍ¿ÃæÄ¤£¬Ëµ£º¡°¹ú¼Ê¾Æµê¶ÔÃæÐÂ¿ªÁËÒ»¼ÒÒâ´óÀû±ÈÈø±ýµê£¬ÄãÖªµÀÇëÀ´µÄÒâ´óÀû³øÊ¦Ã¿ÔÂ¶àÉÙÐ½½ð£¿¡±
¡¡¡¡»Ü×ÏÒ¡Í·¡£
¡¡¡¡¡°Õâ¸öÊý¡£¡±Ü°À¼Éì³öËÄ¸ùÖ¸Í·¡£
¡¡¡¡¡°4000£¿¡±
¡¡¡¡¡°4Íò£¡¡±
¡¡¡¡»Ü×ÏÏÂÒâÊ¶µØÒªÕÅ¿ª×ì£¬µ«×ì±»ÃæÄ¤±Á×¡ÁË£¬Ö»ÄÜ°Ñ×ì½ÇßÖÁËßÖ¡£
¡¡¡¡Ü°À¼ºÜËæÒâµØËµ£º¡°ÖÐ¹ú³øÊ¦ÒªÊÇÈ¥¹úÍâ·¢Õ¹£¬Ò»ÑùÄÜ×¬´óÇ®¡£ÎÒ¶ù×Ó·´Õý²»ÊÇ¶ÁÊéµÄÁÏ£¬ÎÒÏëÈÃËû³õÖÐ±ÏÒµºó½øÉÌÐ£Åëâ¿°à£¬Ñ§¸ö³øÊ¦£¬½«À´ÔÙ¸øËûÒ»±Ê±¾Ç®£¬ÈÃËûµ½ÃÀ¹ú¿ª²Í¹ÝÈ¥¡£¡±
¡¡¡¡»Ü×ÏºÜÍïÏ§µØËµ£º¡°ÄÇÄãÕæ²»¸ÃÈÃÀî¶û¶«¾èÔùÍâÓïÑ§Ð£ÄÇÃ´¶àÇ®£¬·ÇÈÃÄã¶ù×ÓÉÏÄÇ¸öÒ»Á÷Ñ§Ð£²»¿É¡£²»¾ÍÊÇÄî¸ö³õÖÐÂð£¿¡±
¡¡¡¡Ü°À¼¾ÍÐ¦»Ü×ÏÃ»¼û¹ýÊÀÃæ£¬ÒòÎª¶ù×ÓÈ¥ÃÀ¹úÒªÓÃµ½Ó¢ÎÄ£¬ÉÏÍâÓïÑ§Ð£²»ÊÇ¿ÉÒÔÑ§Ò»¿ÚºÃÓ¢ÎÄÂð£¿
¡¡¡¡»Ü×ÏÐÄÀïÏë£¬ÓÐÄÇÃ´¶àµÄÇ®£¬Çë10¸öÓ¢ÎÄ¼Ò½ÌÒ²¹»ÁË¡£¿ÉÊÇËýÃ»ÓÐ°ÑÕâ»°Ëµ³öÀ´¡£Ëý¾õµÃÈËÒ»ÓÐÁËÇ®£¬Ë¼Î¬¾ÍÏÔµÃ¸ú³£ÈË²»Ì«Ò»Ñù¡£
¡¡¡¡½ÓÏÂÀ´£¬³öÓÚÀñÃ²£¬Ü°À¼Ò²Ë³±ãÎÊÁËÎÊ½ðÁåµÄÇé¿ö¡£»Ü×Ï³îÃ¼¿àÁ³Ì¾Æø£¬ËµËýÕýÎª½ðÁåµÄ¹¦¿ÎÉËÄÔ½îÄØ£¬ÏëÕÒ¸öÍâÓïÑ§Ð£µÄ¼Ò½Ì£¬×ê±Ú´ò¶´¶¼ÕÒ²»×Å¡£
¡¡¡¡Ü°À¼ºöÈ»½ÐÆðÀ´£º¡°ÄãÕÒÎÒÑ½£¡ÔõÃ´Ôç²»¸úÎÒËµÄØ£¿¡±
¡¡¡¡»Ü×ÏÒ»ÏÂ×Óã¶×¡ÁË£º¡°ÕÒÄã£¿ÄãÓÐÂ·×Ó£¿¡±
¡¡¡¡Ü°À¼Õâ»á¶ùÇéÐ÷ºÜºÃ£¬´óÔ¼ÒòÎª¶ù×ÓµÄÈëÑ§ÎÊÌâ²»±ØÈÃËý²ÙÐÄ£¬ÔÚ¸Ð¾õÉÏ¾Í¸ßÁË»Ü×ÏÒ»Í·µÄÔµ¹Ê¡£ËýËµ£º¡°ÎÒ¼ÒÂ¥ÏÂ¾Í×¡ÁË¸öÍâÓïÑ§Ð£ÀÏÊ¦£¬ÕýºÃÊÇ½Ì³õÖÐÊýÑ§µÄ£¬ÄãËµÇÉ²»ÇÉ£¿È¥ÄêËû¼Ò¸ã×°ÐÞÊ±ÎÒ°ï¹ýËûµÄÃ¦£¬ÕÒËûÊÕ¸ö°ÑÑ§Éú¸¨µ¼¸¨µ¼£¬Ó¦¸Ã²»³ÉÎÊÌâ°É£¿¡±
¡¡¡¡»Ü×ÏÁ¬Ã¦¸½ºÍËµ£º¡°¾ø¶Ô²»³ÉÎÊÌâ£¡¡±
¡¡¡¡Ü°À¼¾Í½Ð»Ü×ÏÍíÉÏÈ¥Ëý¼ÒÒ»ÌË£¬Ëý´ø»Ü×Ï¼û¼ûÄÇ¸öÀÏÊ¦¡£»Ü×ÏÒ»ÏÂ×Ó±»ÅªµÃºÜÐË·Ü£¬°µ°µÇìÐÒ×Ô¼º½ñÌìÅöµ½ÁËÜ°À¼£¬ÅãËý×öÁËÕâ¸öÃÀÈÝ¡£ÈËËµ¡°ÌìÎÞ¾øÈËÖ®Â·¡±£¬¹ûÕæÓÐµÀÀíµÄÑ½¡£
¡¡¡¡»Ø¼ÒÐ´ÄÇÆª¿¯Í·Óï£¬¾ÓÈ»Ê®¶þ·ÖË³µ±£¬´óÑ§Ê±´úµÄ²Å»ªÔÚ×ÖÕå¾ä×Ã¼äÓÖ»Øµ½ÁËËýÉíÉÏ¡£
¡¡¡¡ÍíÉÏ³Ô¹ýÍí·¹£¬»Ü×Ï°ÑÏ´ÍëµÄÈÎÎñ½»´ý¸ø½ðÒàÃù£¬×Ô¼ºÆïÉÏ×ÔÐÐ³µÍùÜ°À¼¼ÒÈ¥¡£ÇÃ¿ªÁËÃÅ£¬»Ü×ÏÏÓÍÑÐ¬Âé·³£¬¾Í²»¿Ï½øÈ¥£¬´ßÜ°À¼¸Ï¿ì³öÀ´¡£
¡¡¡¡Ü°À¼ÔÚÃÅ¿ÚÒ»±ß´Ò´ÒµØ»»Ð¬×Ó£¬Ò»±ßËµ£º¡°ÐÐ²»ÐÐÎÒ¿ÉÃ»°ÑÎÕ°¡£¡¡±
¡¡¡¡»Ü×ÏÐÄÀï¿©àâÁËÒ»ÏÂ£¬ÎÊËý£º¡°Äã¸úËûËµ¹ýÁË£¿Ëû´ðÓ¦µÃ²»Ë¬¿ì£¿¡±
¡¡¡¡Ü°À¼Ëµ£º¡°ÎÒ¸úËûÀÏÆÅÌáÁËÌá¡£ËûÀÏÆÅËµÕÒËû²¹¿ÎµÄÈËÌ«¶à£¬¼òÖ±Ã»·¨Ó¦¸¶¡£ÎÒ¾õµÃÕâÒ²Õý³££¬ÄãÄÜÏëµ½µÄÊÂ£¬±ðÈËÎªÊ²Ã´²»ÄÜÏëµ½ÄØ£¿¡±
¡¡¡¡»Ü×ÏÏñ±»ÆÃÁËÒ»Æ°ÀäË®£¬¶ÙÊ±Á³É«´ó±ä£¬´ÓÐÄÀïÍùÍâµØÁ¹¡£Ëý½Å²½³Ù»ºµØ¸ú×ÅÜ°À¼ÏÂÂ¥£¬ÒâÊ¶µ½ÕâÊÂ³É¹¦µÄ°ÑÎÕ¿ÖÅÂÊÇ²»´ó¡£
¡¡¡¡Ü°À¼ÇÃÃÅ¡£ÃÅÊÇÄÇÀÏÊ¦Ç××Ô¿ªµÄ¡£ÃÅ¿ªµÄÒ»Ë²¼ä£¬»Ü×Ï¼òÖ±ÒÔÎª×Ô¼ºÎóÈëÁËÒ»¸öÊ²Ã´Ñ§Ð£µÄ¿ÎÌÃ£º10À´¸öÆ½·½Ã×µÄ¿ÍÌüÀï£¬¾¹ÃÜÃÜµØ×øÁË½«½ü20¸öÑ§Éú¡£ÒÎ×ÓºÍ°åµÊ²»¹»ÓÃ£¬ÓÐµÄÑ§Éú¾Í×øÔÚÁÙÊ±´î¾ÍµÄÓ²Ö½°åÏäÉÏ£¬»¹ÓÐµÄ×øÔÚËÜÁÏÐ¡Ô²µÊÉÏ£¬Ê£ÏÂÒ»¸öÊµÔÚÃ»µØ·½×ø£¬¸É´àÒÐÇ½¶øÁ¢£¬±¾×Ó¸éÔÚÇ°ÃæÍ¬Ñ§µÄºó±³ÉÏ¼ÇÂ¼¡£Ò»Õµ´ó¹¦ÂÊµÄµÆÅÝÃ÷»Î»ÎµØ¹ÒÔÚº¢×ÓÃÇÍ·¶¥£¬°ÑËûÃÇµÄÃæ¿×ÕÕ³ÉÁËÒ»ÖÖÒõÉ­É­µÄÇàÉ«£¬ÑÛÈ¦ËÄÖÜÔòÐÎ³ÉºÚºÚµÄÒõÓ°¡£¿´¼ûÓÐÈËÌ½Í·½øÀ´£¬ËûÃÇ¾ÍÒ»Æë³¯ÃÅ¿ÚÕÅÍû£¬Á³ÉÏÃ÷ÏÔÊÇËÉÒ»¿ÚÆøµÄÊÍÈ»¡£
¡¡¡¡»Ü×Ïµ¹ÎüÒ»¿ÚÁ¹Æø¡£ËýÍòÍòÃ»Ïëµ½Èç½ñµÄÀÏÊ¦ÊÇÕâÑù¸øÑ§Éú²¹¿ÎµÄ¡£Ëý¸Ð¾õµ½Ã£È»£¬²»ÖªµÀËµÊ²Ã´ºÃ¡£ÕâÓëËýÏëÏñÖÐµÄÒ»Ê¦Ò»Í½µÆÏÂÏ¸ÓïµÄÇé¾°²î¾àÌ«Ô¶£¬¹ýÈ¥µÄË½ÛÓÀï¿ÖÅÂÒ²Ã»ÓÐÕâÃ´¶àÑ§Éú¡£
¡¡¡¡Ü°À¼ÔÚËý¶ú±ßÇáÉùËµ£º¡°ÎÝÀïÈËÌ«¶à£¬ÄãÔÚÍâÃæµÈ×Å£¬ÎÒ¸úËûÌ¸Ì¸¡£¡±
¡¡¡¡Ã»µÈ»Ü×Ï±íÌ¬£¬Ü°À¼¾ÍÐ¡ÐÄ¿ç¹ýÄÇÐ©Ñ§ÉúµÄÍÈ½Å×ß½ø·¿¼äÈ¥¡£Æ¬¿ÌÖ®ºóËý³öÀ´£¬Ê¹¸öÑÛÉ«ÈÃ»Ü×Ï¸úËý³öÈ¥Ëµ»°¡£
¡¡¡¡¡°ËûÒªÇóÃ¿¿ÎÊ±¸¶50¿éÇ®¼Ò½Ì·Ñ¡£¡±
¡¡¡¡»Ü×Ï½ÐÆðÀ´£º¡°ÕâÃ´¹ó£¿¡±
¡¡¡¡Ü°À¼Ì¾×ÅÆøËµ£º¡°ËµÕæµÄ£¬ËûÒ²ÊÇÊµÔÚÃ»°ì·¨¡£Äã¶¼¿´µ½ÁË£¬¼ÒÀïÀ´ÄÇÃ´¶àÑ§ÉúÉÏ¿Î£¬¶¼ÊÇÇ×ÆÝÅóÓÑÁìµ¼µÄ¹ØÏµ£¬»Ø¾øÁËÄÄ¸ö¶¼²»ºÃ£¬ÊÇ¼þµÃ×ïÈËµÄÊÂ¡£ËûÖ»ºÃÌá¸ßÊÕ·Ñ£¬Ò²ËãÊÇ¶ÔËùÓÐÇó½ÌÕß°ÚÆ½ÁË¶Ô´ý°É¡£¡±
¡¡¡¡»Ü×Ï÷öÈ»µÀ£º¡°Ñ§ÉúÕÒÀÏÊ¦ÄÑÕÒ£¬ÀÏÊ¦ÊÕÑ§Éú³ÉÔÖ£¬ÕâÊÀ½çµ½µ×ÊÇÔõÃ´ÁË£¿¡±
¡¡¡¡Ü°À¼°²Î¿Ëý£º¡°±ð¼±£¬»Ø¼ÒÔÙÏëÏë£¬¸ú½ðÒàÃùÉÌÁ¿ÉÌÁ¿¡£ÆäÊµÎÒÄÜ¹»°ïÖúÄã³öÕâ±ÊÑ§·Ñ£¬²»¾ÍÊÇÁ½¸öÔÂµÄÊÂÂð£¿¿ÉÎÒÖªµÀÄã²»»á½ÓÊÜ¡£¡±
¡¡¡¡»Ü×ÏËµ£º¡°ÎÒµ±È»²»»á½ÓÊÜ¡£¡±
¡¡¡¡Á½¸öÈËµÀÁË±ð£¬»Ü×ÏÓÖÔÚÒ¹É«ÀïÆï³µ»Ø¼Ò¡£
¡¡¡¡½ðÁåµ¹ÊÇÃô¸ÐµÃºÜ£¬Ò»¿´¼ûÂèÂèµÄÁ³É«£¬ÂíÉÏ¾ÍËµ£º¡°ÀÏÊ¦²»¿ÏÊÕÎÒ£¿¡±
¡¡¡¡»Ü×Ï°Ñ´ó¸ÅµÄÇé¿ö¸úÕÉ·òºÍÅ®¶ùÍ¨±¨ÁËÒ»ÏÂ¡£½ðÒàÃùËµ£º¡°ÇëÕâ¸ö¼Ò½ÌÓÐÊ²Ã´ÒâÒå£¿Ò»¶þÊ®¸öÑ§ÉúÔÚÒ»ÆðÉÏ¿Î£¬Ë­ÊÇÄÄ¸öÑ§Ð£µÄ¶¼Åª²»Çå³þ£¬»¹²»Èç×Ô¼ºÔÚ¼ÒÀï×öµã¸´Ï°Ìâ¡£¡±
¡¡¡¡½ðÁå½ô¸ú×Å¸½ºÍ£º¡°¶Ô£¬Ê¡ÏÂÇ®¿ÉÒÔ¸øÎÒÂòÁ¾×ÔÐÐ³µÁË¡£¡±
¡¡¡¡»Ü×ÏÃ»ºÃÆøµØºÇ³âËý£º¡°È¥£¡Òª²»ÊÇÄãÊýÑ§Ì«²î£¬¸ÉÂðÒª·ÑÕâ¸ö¾¢£¿¡±
¡¡¡¡½ðÁåÌæ×Ô¼º±ç½â£º¡°ÎÒÊýÑ§²¢²»ÊÇÌ«²î£¬ÊÇÄã¶ÔÎÒµÄÒªÇóÌ«¸ß£¡ÎÒ¸ÉÂð·ÇÉÏÖØµãÖÐÑ§²»¿ÉÄØ£¿¡±
¡¡¡¡»Ü×ÏÒ»ÏÂ×ÓÓÖÃô¸ÐÆðÀ´£¬ÎÊÅ®¶ùÊÇ²»ÊÇÐ¹¾¢ÁË£¿²»Ïë×ö×îºÃµÄº¢×ÓÁË£¿½ðÁåà½àì×Å£º¡°ÎÒ²»¹ýËµËµ°ÕÁË¡£¡±
¡¡¡¡µÚ¶þÌì£¬»Ü×Ï´òµç»°¸øÜ°À¼£¬ÍñÑÔÐ»¾øÁËËýµÄºÃÒâ¡£Ü°À¼ÔÚµç»°ÀïËµ£º¡°ÎÒ¾õµÃÒ²²»ºÏÊÊ£¬ÄÄÓÐÒ»ÍíÉÏ½ÌÄÇÃ´¶àº¢×ÓµÄ£¿¼òÖ±¾ÍÊÇÁ÷Ë®×÷ÒµÏß¡£¡±
