# Supplementary material for: Exploring translator’s style in children’s literature: A case study of Nicky Harman’s English translations of Huang Beijia’s two works
Source: PLoS One. 2026 Jun 2;21(6):e0350245. doi: 10.1371/journal.pone.0350245 (PMC13229296; doi:10.1371/journal.pone.0350245)
Supplement: S7 File — (ZIP) [file pone.0350245.s010.zip › data/original data/Wo Yao Zuo Hao Hai Zi (Chinese text)/Chapter 21 第二十一章.txt]

¶þÊ®Ò»¡¡ÎÒ¿ÉÒÔÑø²ÏÁË
¡¡¡¡5ÔÂ³õ£¬ÌìÒÑ¾­ÓÐÐ©ÈÈÁË¡£ÖÐÎç½ðÁå´Ó¼ÒÀïÈ¥ÉÏÑ§£¬Ö»´©ÁËÒ»¼þÓ¡ÓÐ°×Ñ©¹«Ö÷ºÍÆß¸öÐ¡°«ÈËµÄ°×É«Ì×Í·ÉÀ¡£¹ýÁËÒ»¸öÇïÌìÒ»¸ö¶¬Ìì£¬ÕâÒÂ·þÃ÷ÏÔÓÐµãÐ¡£¬½ðÁåµÄ¶Ç×ÓÔ²ÁïÁïµØ´ÓÒÂ·þÏÂ¹Ä³öÀ´£¬ÈÃÈË¿´×ÅÏëÐ¦¡£»Ü×ÏÅÄÅÄËýµÄ¶Ç×ÓËµ£º¡°¸´Ï°ÕâÃ´½ôÕÅ£¬Ò²²»¼ûÄãÊÝÏÂÀ´£¬¿É¼ûÃ»ÓÐÌ«Å¬Á¦¡£¡±
¡¡¡¡½ðÁå¿¹ÒéµÀ£º¡°ÓÃ¶Ç×Ó´óÐ¡À´¶Ï¶¨Ò»¸öÈË£¬ÕâÒ²Ì«Æ¬ÃæÁË°É£¿Ò²ÐíÎÒÕâÀïÃæ×°ÁËÌ«¶àµÄÑ§ÎÊÄØ£¡¡±
¡¡¡¡»Ü×ÏËµ£º¡°²»¹ÜÔõÃ´Ñù£¬Å®º¢×Ó»¹ÊÇÒªÃçÌõÒ»µãµÄºÃ¡£¡±
¡¡¡¡½ðÁåÐÄÀïÏë£¬ÓÖÀ´ÁË£¬½ÓÏÂÀ´ÓÖÒªÌáµ½¼õ·ÊÊ²Ã´µÄÁË¡£ÂèÂè×î½üÔõÃ´±äµÃÕâÃ´°®ßëß¶µÄÄØ£¿
¡¡¡¡¿ÉÊÇ½ðÁå×ßÔÚÂ·ÉÏµÄÊ±ºò£¬×Ô¼ºÒ²¸Ð¾õ´ó¸¹±ã±ãµÄÑù×Ó²»Ì«ÑÅ¹Û¡£ËýÊ¹¾¢Ìá×ÅÆø£¬±ß×ß±ß°Ñ¶Ç×ÓÎü½øÈ¥¡£ÎÒµÄÂèÑ½£¬ÕâÕæÊÇÀÛ£¡½ðÁåºÜ¿ì¾Í·ÅÆúÁËÊ¹×Ô¼º¿´ÉÏÈ¥ÃçÌõÒ»µãµÄ´òËã£¬´óÒ¡´ó°ÚË¦¿ª°ò×Ó×ßÂ·ÁË¡£
¡¡¡¡Ð£ÃÅ¿Ú¼·ÁËÒ»¶ÑÐÂ»ª½ÖÐ¡Ñ§µÄÑ§Éú£¬²»¶ÏÓÐÈËÂúÍ·´óº¹µØ´ÓÈË¶ÑÖÐ×ê³öÀ´£¬ÊÖÀïÐ¡ÐÄµØÍÐ×ÅÒ»Ñù¶«Î÷£¬×ßÂ·¶¼µøµø°í°í£¬ÍüÁËÔõÃ´Âõ²½×ÓËÆµÄ¡£»¹ÓÐÈË´óº°´ó½Ð£¬ÕÐºô¸ü¶àµÄÍ¬Ñ§À´¿´¡£Ò»Ê±¼äÐ£ÃÅ¿ÚµÄ½»Í¨¶¼½Ó½üÁË¶ÂÈû¡£
¡¡¡¡½ðÁåÆ³¼ûÕÅÁéÁéºÍÀîÐ¡¾ê¶¼¼·ÔÚÈË¶ÑÀï£¬Á¬Ã¦Ð¡ÅÜ×ÅÉÏÈ¥£¬Á¬ÉùµØº°£º¡°ÕÅÁéÁé£¡ÕÅÁéÁé£¡ÔÚ¿´Ê²Ã´¶«Î÷Ñ½£¿¡±
¡¡¡¡ÕÅÁéÁé»ØÍ·£¬´ÓÈË·ìÀï¿´¼û½ðÁå£¬¸ú×ÅÒ²×Å¼±ÆðÀ´£º¡°°¥Ñ½ÄãÔõÃ´²ÅÀ´£¡ÊÇ¸öÂô²Ï±¦±¦µÄ£¬ÒÑ¾­¿ìÂôÍêÁË£¡¡±
¡¡¡¡ÈËÈºÖÐÕ¾ÆðÒ»¸ö50À´ËêµÄÀÏ²®²®£¬ÅÄÅÄÉíÉÏµÄËéÐ¼£¬ÀÖºÇºÇµØ½Ó¹ý»°Í·£º¡°ÂôÍêÁË£¬ÂôÍêÁË¡£¡±
¡¡¡¡ÂíÉÏÓÐºÜ¶àÉùÒôÍ¬Ê±½ÐÆðÀ´£º¡°Ã÷Ìì»¹À´ÂôÂð£¿¡±
¡¡¡¡ÀÏ²®²®Ëµ£º¡°Ã»×¼¶ù£¬Ò²ÐíÀ´£¬Ò²Ðí²»À´¡£¡±
¡¡¡¡ËÄÖÜÏìÆðÒ»Æ¬ßÆ×ìÉùºÍ±§Ô¹Éù¡£´ó´óÐ¡Ð¡µÄº¢×ÓÃÇ¿ªÊ¼ËÄÉ¢£¬Ã»ÓÐÂòµ½µÄÎ§×¡ÁËÄÇÐ©Âòµ½µÄ£¬Æß×ì°ËÉà£¬¸ö¸ö¶¼ºÜÐË·Ü¡£
¡¡¡¡½ðÁåÎÊÕÅÁéÁéºÍÀîÐ¡¾ê£º¡°ÄãÃÇÂòµ½ÁËÂð£¿¡±
¡¡¡¡ÕÅÁéÁé¾ÙÆðÒ»Ö»Ð¡Ð¡µÄËÜÁÏ´ü£º¡°ßö£¬Äã¿´¿´°É¡£¡±
¡¡¡¡½ðÁåÏÛÄ½µØ´ÕÉÏÈ¥Ï¸¿´¡£´ü×ÓÀïÓÐ¼¸Æ¬ÄÛÄÛµÄÉ£Ò¶£¬±¡±¡µÄÒ¶Æ¬¼äÓÐ¼¸Ìõ²Ï±¦±¦ÔÚÇáÇáÈä¶¯¡£ÄÇ²Ï²Å²»¹ýÁ½¸öÃ×Á£ÄÇÃ´³¤£¬Ð¡ÄÔ´üºÜÖÉÆøµØ°ºÀ´°ºÈ¥£¬ÓÐµã¾ªÒì×Ô¼ºÉí´¦µÄ»·¾³ËÆµÄ¡£
¡¡¡¡½ðÁå½ÐÆðÀ´£º¡°ÄãÃ»ÓÐÑ¡ºÃ£¡¿´¿´£¬ÓÐ¼¸ÌõÒÑ¾­¿ìËÀÁË£¡¡±
¡¡¡¡¡°ÄÄ¶ùÄØ£¿¡±ÕÅÁéÁé»ÅÃ¦°ÑËÜÁÏ´ü´ò¿ª¡£
¡¡¡¡½ðÁåÉìÊÖÖ¸µã×Å£º¡°¿´ÕâÌõ£¡»¹ÓÐÕâÌõ£¡ÉíÉÏ¶¼³¤³öÁËºÚµãµã£¬ÊÇ·¢Ã¹ÁË£¡¡±
¡¡¡¡ÀîÐ¡¾êºÍÕÅÁéÁéÁ½¸öÈËÐ¦µÃÇ°ÑöºóºÏ¡£
¡¡¡¡¡°Ê²Ã´·¢Ã¹Ñ½£¡¡±ÀîÐ¡¾ê±ßÐ¦±ßËµ£¬¡°ÄÇÊÇ²Ï±¦±¦µÄÐÂÆ·ÖÖ¡£Âô²ÏµÄÀÏ²®²®Ëµ£¬°×²ÏÖ»ÄÜ½á°×¼ë×Ó£¬ºÚ²ÏÄÜ½á³ö²ÊÉ«¼ë×Ó£¬ÓÐµ­»ÆµÄ£¬ÓÐ¶ì»ÆµÄ£¬ÓÐ½ð»ÆµÄ£¬»¹ÓÐéÙ»ÆµÄ£¬Æ¯ÁÁ¼«ÁË£¡¡±
¡¡¡¡½ðÁåÕö´óÑÛ¾¦ÎÊ£º¡°ÕæµÄ£¿²»»áÊÇÀÏ²®²®Æ­ÄãÃÇ£¿¡±
¡¡¡¡ÕÅÁéÁéËµ£º¡°ËûÆ­²»ÁË¡£È¥ÄêÎÒ±í½ãÑø¹ýÒ»ºÐ×ÓºÚ²Ï£¬ÎÒ¿´¼ûËüÃÇ½áµÄ²ÊÉ«¼ë×ÓÁË¡£¡±
¡¡¡¡½ðÁå²»Ëµ»°ÁË¡£ËýÐÄÀïºÜ°ÃÄÕ£¬¸ÉÂðÃ»ÓÐÔçµã´Ó¼ÒÀï³öÀ´£¿¶¼¹ÖÂèÂè±Æ×ÅËý±³Ó¢Óïµ¥´ÊÁË¡£¿ÉÊÇ¡­¡­ËýÓÖÏë£¬ÔçµãÀ´ÁËÒ²Ã»ÓÃ£¬ËýÉíÉÏÒ»·ÖÇ®Ò²Ã»ÓÐ£¬»¹²»ÊÇ°×°×¿´×ÅÈË¼ÒÂò£¿
¡¡¡¡ÕÅÁéÁé¶ÔÀîÐ¡¾êËµ£º¡°Äã¸Ò²»¸ÒÈÃ²Ï±¦±¦ÔÚÄãÁ³ÉÏÅÀ£¿¡±
¡¡¡¡ÀîÐ¡¾êµ¨Ð¡µØÒ¡Í·£º¡°ÎÒ²»¸Ò¡£Í¦ÄåÍáµÄ¡£¡±
¡¡¡¡ÕÅÁéÁéËµ£º¡°ÎÒ¸Ò¡£ÎÒ»¹¸ÒÈÃ²Ï±¦±¦ÔÚÉàÍ·ÉÏÅÀÄØ¡£¡±
¡¡¡¡½ðÁåÆÄÎª¼µ¶ÊµØ´ò»÷Ëý£º¡°Äã´µÅ££¡¡±
¡¡¡¡¡°²»ÐÅ£¿²»ÐÅÄã¿´×Å£¡¡±
¡¡¡¡ÕÅÁéÁé´ÓËÜÁÏ´üÀïÀÌ³öÒ»ÌõÈíÃàÃàµÄÐ¡°×²Ï£¬ÏÈÌ¯ÔÚÊÖÐÄÀï£¬ÈÃÁ½¸öÅ®ÓÑ¿´×ÐÏ¸ÁË£¬È»ºóÕÅ´ó×ì°Í£¬Éì³¤ÉàÍ·£¬½«Ð¡²ÏÇáÇá·ÅÔÚÉà¼âÉÏ¡£
¡¡¡¡ÀîÐ¡¾êÂíÉÏ¾õµÃ¶ñÐÄ£¬¸ÏÃ¦°ÑÁ³Å¤¹ýÈ¥£¬²»¿´¡£½ðÁåÈ´ÊÇÆ´ÃüÉì×Å²±×Ó£¬ÑÛ¾¦Ò»Õ£¶¼²»Õ£µØ¿´ÄÇÐ¡²ÏÈçºÎÔÚÕÅÁéÁéµÄÉà¼âÉÏÈä¶¯¡¢·­¹ö¡¢ÕõÔú¡£
¡¡¡¡ÕÅÁéÁéµÃÒâÑóÑóµØÖ¸×Å×ì°Í£¬¿Ú³Ýº¬ºý²»ÇåµØËµ£º¡°ÔõÃ´Ñù£¿¿´µ½ÁË°É£¿¡±
¡¡¡¡»°²ÅËµÍê£¬ËýÁ³ÉÏµÄ±íÇéÍ»È»¼ä¾ª¿ÖµØÄý¹Ì×¡ÁË£¬ÑÛ¾¦ÕöµÃÀÏ´ó£¬×ì°Í°ëÕÅ²»ÕÅ£¬Á³¼Õ¼¡ÈâÎ¢Î¢ÓÐÐ©³é¶¯¡£
¡¡¡¡½ðÁå¸ú×Å´ó½Ð£º¡°²ÏÄØ£¿ÄãµÄÉàÍ·ÄØ£¿¡±
¡¡¡¡ÕÅÁéÁéÂýÂýµØ°ÑÉàÍ·Éì³öÀ´£ºÉà¼âÉÏ¿Õµ´µ´Ê²Ã´Ò²Ã»ÓÐ¡£ËýÓÃ¿ÞÒ»ÑùµÄÉùÒôËµ£º¡°ÎÒ°Ñ²ÏÑÊÏÂÈ¥ÁË£¡¡±
¡¡¡¡ÓÐ¼¸ÃëÖÓµÄÊ±¼ä£¬Èý¸öÅ®º¢×ÓÃæÃæÏàêï£¬Ê²Ã´»°¶¼Ëµ²»³öÀ´¡£½ðÁåÅ¬Á¦°ÑÄÔ´ü´Õ½üÕÅÁéÁé°ëÕÅµÄ×ì°Í£¬ÑÛÖé×ÓºÞ²»µÃÄÜµ¯³öÑÛ¿ô£¬Ë³×Å¶Ô·½µÄºíÁü»¬ÏÂÈ¥£¬´ÓÊ³¹Ü½øÈëÎ¸²¿£¬¸ú×Ù×·»÷Ð¡²Ï±»»îÉúÉúÍÌÊ³Ïû»¯µÄ¹ý³Ì¡£
¡¡¡¡ÀîÐ¡¾êµ¨ÇÓµØÎÊÕÅÁéÁé£º¡°Äã¡­¡­ÄÑÊÜÂð£¿¡±
¡¡¡¡ÕÅÁéÁéÃãÇ¿×ö³öÒ»¸ö±È¿Þ»¹ÄÑ¿´µÄÐ¦£¬Ëµ£º¡°ËüÔÚÎÒ¶Ç×ÓÀïÅÀÀ´ÅÀÈ¥¡£¡±
¡¡¡¡ÀîÐ¡¾êÁ³É«²Ô°×£¬ÅÂÀäËÆµÄËõÆð¼ç°ò¡£¡°Õæ¿ÉÅÂ¡£¡±ËýÐ¡ÉùËµ¡£
¡¡¡¡ÕÅÁéÁéÀä²»¶¡´ó½Ð£º¡°ÎÒÒªÍÂÁË£¡¡±
¡¡¡¡ËýÆÈ²»¼°´ýµØ±¼µ½Ò»¿ÃÊ÷ÏÂ£¬Íä×ÅÑü£¬Ö±ÍÂµÃ»ëÉí³é´¤£¬ÌéÀáºáÁ÷¡£½ðÁå×ßµ½ËýÉí±ß£¬ºÜÍ¬ÇéµØÅÄÅÄËýµÄ±³£¬ÓÖ´ÓÊé°üÀïÄÃ³ö×Ô¼ºµÄË®ºø£¬ÈÃËýºÈµãË®£¬ÊþÊþ¿Ú¡£¡°ºÃÁË£¬Äã¿Ï¶¨ÒÑ¾­°ÑÄÇ²ÏÍÂ³öÀ´ÁË¡£¡±½ðÁåËµ¡£
¡¡¡¡ÕÅÁéÁé´­×ÅÆø£¬ÐÄÓÐÓà¼ÂµØ°ÑÄÇÖ»Ê¢ÓÐ²Ï±¦±¦µÄËÜÁÏ´üÈÓµ½µØÉÏ¡£¡°ÎÒ²»ÏëÔÙ¿´¼ûËüÃÇ¡£¡±Ëý×ª¹ýÉí£¬·É¿ìµØÅÜ½øÐ£ÃÅ¡£
¡¡¡¡½ðÁå¶À×ÔÕ¾ÔÚÊ÷ÏÂ£¬ÓÃÑÛ½ÇÃé×ÅÄÇÖ»ËÜÁÏ´ü¡£´üÀïµÄÐ¡²Ï»ëÈ»²»Öª·¢ÉúÁËºÎÊÂ£¬ÒÀ¾ÉÔÚÅ¬Á¦µØÅÀÀ´ÅÀÈ¥£¬Á¬´ø×ÅÕûÖ»¿Ú´ü¶¼ÔÚÎ¢Î¢ÏÆ¶¯¡£½ðÁåÐÄÌøÈç¹Ä£¬Á½ÊÖ³öº¹¡£¼ñ»ØÈ¥Âð£¿
¡¡¡¡¼ñ²»¼ñ£¿Õâ¿ÉÊÇ±ðÈËÈÓµôµÄ¶«Î÷Ñ½£¡ÆòØ¤²Å»á¼ñ±ðÈË²»ÒªµÄ¶«Î÷£¬Í¬Ñ§ÖªµÀÁËÒ»¶¨»áÐ¦»°Ëý¡£¿ÉÊÇ¾ÍÕâÃ´×ßÁËÂð£¿ÈÃÕâÐ©²Ï±¦±¦ÌÉÔÚÂ·±ß±»ÐÐÈË²ÈËÀ£¿±»³µÂÖÑ¹ËÀ£¿»òÕßÏñÄÇÖ»¿ÉÁ¯µÄÐ¡ÄñÒ»Ñù£¬±»ÍçÆ¤µÄÐ¡º¢×ÓÃÇÒ»°ÑÄóËÀ£¿
¡¡¡¡½ðÁåÕ¾ÔÚ³õÏÄµÄÑô¹âÏÂ£¬Á³ÒÑ¾­É¹µÃÎ¢Î¢·¢ºì£¬±Ç¼âÇß³öÒ»¿Å¿Åº¹Öé¡£
¡¡¡¡ËýÖÕÓÚ·É¿ìµØÏòËÄÖÜÉ¨Ò»ÑÛ£¬¾õµÃ²¢Ã»ÓÐÈË×¢ÒâËýµÄ¶¯Ïò£¬¾ÍÃÍµØÍäÏÂÑü£¬°ÑÄÇÖ»ËÜÁÏ´üÒ»°Ñ×¥ÔÚÊÖÀï¡£
¡¡¡¡ÌìÄÄ£¬µ«Ô¸²»ÒªÓÐÈË¿´¼û£¬Ç§Íò²»ÒªÓÐÈË¿´¼û£¡
¡¡¡¡Ëý±³¹ýÉí£¬°Ñ¼çºóµÄÊé°üÐ¶ÏÂÀ´£¬×°×÷´ÓÊé°üÀïÄÃÊ²Ã´¶«Î÷£¬³Ã»ú½«Ò»´üÐ¡²Ï·Å½øÊé°üÈ¥¡£¶øºóËý²»¸Ò±³×ÅÁË£¬ÓÃÁ½Ö»¸ì²²Ð¡ÐÄ±§×¡£¬Ïñ±§Ò»Ö»ËæÊ±¶¼»á±»Ñ¹ËéµÄ±¡Ì¥»¨Æ¿¡£
¡¡¡¡Â·ÉÏ£¬Ó¢ÓïÀÏÊ¦Ö¸Ö¸½ðÁå»³ÖÐµÄÊé°üÎÊ£º¡°´ø×ÓÓÖ¶ÏÁË£¿»Ø¼Ò¶¼²»¼ÇµÃÇëÂèÂè·ìÉÏ£¿¡±
¡¡¡¡½ðÁåÖ§Ö§ÎáÎá£¬×Ô¼ºÒ²²»ÖªµÀ×Ô¼º´ðÁË¾äÊ²Ã´¡£
¡¡¡¡µÚÒ»½ÚÊÇÊýÑ§¿Î£¬½²Ó¦ÓÃÌâ¡£½ðÁåÓÐµã×ø²»×¡£¬Êé°üÀïµÄÐ¡²Ï»îÏñÔÚËýÐÄÀïÅÀÀ´ÅÀÈ¥£¬Ñ÷Ë¿Ë¿µÄ¡£Ëý¸Ð¾õÓÐÁ½Ìõ¿ìÒªÅÀµ½Êé°üÍâÃæÀ´ÁË£¬ÓÖ¸Ð¾õÓÐÒ»Ìõ´óµãµÄÑ¹ÔÚÁíÒ»ÌõÐ¡µãµÄÉíÉÏ£¬Ð¡µÄÄÇÒ»Ìõ±»Ñ¹µÃÖ¨ÍÛÂÒ½Ð¡£ËýÈÌ²»×¡ÉìÊÖµ½¿Î×ÀÏÂÃþ£¬Ãþµ½ÁË×°Ð¡²ÏµÄ¿Ú´ü£¬¾ÍÍÏ³öÀ´¿´£¬È·ÐÅÃ»ÓÐÎÊÌâ£¬²Å·ÅÏÂÐÄÈ¥£¬°Ñ¿Ú´üËÍ»ØÊé°ü¡£
¡¡¡¡¹ý²»ÁË¼¸·ÖÖÓ£¬ÕâÑùµÄ¶¯×÷ÓÖÖØ¸´ÁËÒ»´Î¡£½ðÁåÐÄÀïÖªµÀÕâ²»¶Ô£¬ÉÏ¿Î²»Ó¦¸ÃÕâÑù¡£¿ÉÊÇËýÊµÔÚ¿ØÖÆ²»×¡×Ô¼º£¬ºÃÏñ²»¿´ÉÏÒ»ÑÛÂíÉÏ¾ÍÒªËÀÁË¡£
¡¡¡¡ÉÐº£°ÑÍ·´Õ¹ýÀ´£¬Ð¡ÉùÎÊËý£º¡°Äã¿´Ê²Ã´ÄØ£¿¡±
¡¡¡¡½ðÁåÓÃ¸ì²²ÖâÍÆ¿ªËû£º¡°È¥£¡¡±
¡¡¡¡ÉÐº£âóâóµØËµ£º¡°Õæ²»¹»ÒâË¼¡£¡±
¡¡¡¡ÕÅÀÏÊ¦ÔÚºÚ°åÉÏÐ´ÍêÒ»µÀÌâ£¬×ª¹ýÉíÀ´¡£ÄÇÌâÄ¿ÊÇÕâÑùµÄ£º¼×¡¢ÒÒÁ½ÃºÌ¿²Ö¿â´¢´æÃºÌ¿µÄÖØÁ¿±ÈÊÇ8¡Ã7£¬Èç¹û´Ó¼×¿âÔË³öÃºÌ¿´¢Á¿µÄ  £¬ÒÒ¿âÔË½ø6¶Ö£¬ÄÇÃ´£¬ÒÒ¿â±È¼×¿âµÄÃºÌ¿ÕýºÃ¶à14¶Ö£¬Çó¼×ÒÒÁ½²Ö¿âÔ­ÓÐÃºÌ¿¸÷¶àÉÙ¶Ö¡£ 
¡¡¡¡ÕÅÀÏÊ¦Á½ÊÖÕÅ¿ªÀ´³Å×¡½²Ì¨Á½±ß£¬Ä¿¹âÔÚ½ÌÊÒÀïÉ¨À´É¨È¥¡£ÒÑ¾­ÓÐ¼¸¸öÍ¬Ñ§¾ÙÊÖÁË£¬¿ÉÊÇËûÆ«²»º°£¬ËûÒªÕÒÄÇÐ©²»×¢ÒâÌýµÄ¡¢Ã»ÓÐ¾ÙÊÖµÄ¡£
¡¡¡¡Àä²»¶¡Ëûº°ÁËÒ»Éù£º¡°½ðÁå£¡¡±
¡¡¡¡½ðÁåµÄÉí×Ó±¾ÄÜµØÒ»Ìø£¬Í·´Ó³éÌëÀï»Å»ÅÕÅÕÅ³é³öÀ´£¬¼·³öÒ»Á³²ÓÀÃµÄÐ¦£¬ÌÖºÃµØÍû×ÅÀÏÊ¦¡£
¡¡¡¡ÕÅÀÏÊ¦Ë³ÊÖ´Ó×ÀÉÏÄéÆðÒ»Ö§·Û±Ê£¬Ð×ºÝºÝµØÒª¶Ô×¼½ðÁåÈÓ¹ýÈ¥¡£³öÊÖµÄÒ»É²ÄÇ²ÅÒâÊ¶µ½½ðÁåÊÇ¸öÅ®º¢×Ó£¬ÊÖÍó±ãÇáÇáÒ»¶¶¡£·Û±ÊÏñ³¤ÁËÑÛ¾¦ËÆµÄ¹Õ¸öÍäÖ±ÆËÉÐº£µÄ¶îÍ·£¬Å¾µÄÒ»Éù´ò¸öÕý×Å£¬ÓÖµ¯¹ýÈ¥ÂäÔÚÀîÐ¡¾ê×ÀÉÏ¡£ÀîÐ¡¾ê»ÅÃ¦ÄÃ×Å·Û±ÊÏÂÎ»£¬¹§¹§¾´¾´ËÍ»Øµ½½²Ì¨¡£
¡¡¡¡ÉÐº£ÓÖ¾ªÓÖÄÕ£¬ÊÖÎæ×Å¶îÍ·¿¹ÒéµÀ£º¡°¸ÉÂð´òÎÒ£¿¡±
¡¡¡¡ÕÅÀÏÊ¦¸ÕÒªËµÒ»¾äÊ²Ã´£¬½ðÁåÝëµØÔÚ×ùÎ»ÉÏ´ó½Ð£º¡°ÀÏÊ¦ÎÒ»á£¡¡±
¡¡¡¡ÀÏÊ¦Ã»Ëµ³öÀ´µÄÒ»¾ä»°ÓÖÑÊ»Øµ½¶Ç×ÓÀï£¬°ëÕÅ×Å×ìÍû×Å½ðÁå£¬Ò»Ê±ÕæÓÐµã¿ÞÐ¦²»µÃ¡£
¡¡¡¡½ðÁå×Ô¹Ë×ÔµØÕ¾ÆðÉíÀ´£¬Ëµ£º¡°ÎÒÕæµÄ»á¡£¿ÉÒÔÁÐ·½³Ì×ö£¬ÉèÃ¿·ÝÊýÊÇx¡£¡±
¡¡¡¡ÀÏÊ¦ÎÞ¿ÉÄÎºÎµØµãµãÍ·£º¡°ºÃ°É£¬ÇëÄãÉÏºÚ°åÀ´×ö¡£¡±
¡¡¡¡½ðÁåÀÖ×Ì×ÌµØ¡¢Ð¦ÃÐÃÐµØ×ßÉÏ½²Ì¨£¬ÓÃÒ»¸ö²»ËãºÜ¼òµ¥µÄ·½³ÌÊ½°ÑÕâµÀÌâ×öÁË³öÀ´¡£ËýÒ»µã¶ùÒ²Ã»ÓÐÒâÊ¶µ½Èý·ÖÖÓÖ®Ç°ÕÅÀÏÊ¦²îµã¶ùÒª°ÑËýËº³ÉËéÆ¬¡£
¡¡¡¡¿ÉÊÇÏÂ¿ÎÖ®ºóÉÐº£È´¶ÔËý²»ÒÀ²»ÈÄÁË¡£ÉÐº£Ëµ£º¡°¸Õ²ÅÎÒ³ÔÄÇÒ»¼Ç·Û±ÊÍ·£¬ÊÇ´úÄãÊÜ¹ýµÄ¡£¡±
¡¡¡¡½ðÁåÌøÆðÀ´£º¡°¹ÖÎÒ°¡£¿ÎÒÇëÄãÁËÂð£¿¡±
¡¡¡¡¡°ÄãµÃÅâ³¥ËðÊ§¡£¡±ÉÐº£¼á³ÖËµ¡£
¡¡¡¡½ðÁåÒ»ÉìÊÖ°ÑËûµÄÄÔ´ü°âÁË¹ýÀ´£º¡°´òÉËÁËÂð£¿Á÷ÑªÁËÂð£¿ÄÄ¶ùÄØ£¿¡±
¡¡¡¡¡°¿ÉÎÒºÜÓÐ¿ÉÄÜ»á±»´ò³ÉÄÔÕðµ´¡£ÒªÊÇÔÙÍùÏÂÒ»µã£¬ÈÓµ½ÑÛ¾¦£¬ÑÛ¾¦»áÏ¹¡£¡±
¡¡¡¡¡°¿ÉÄãÏÖÔÚÃ»Ï¹¡£¡±
¡¡¡¡¡°ÎÒ¾«ÉñÊÜµ½ÉËº¦ÁË¡£¡±
¡¡¡¡½ðÁå±»Ëû²øµÃÃ»ÓÐ°ì·¨£¬ÎÞÄÎµØËµ£º¡°ºÃ°É£¬ÎÒÅâ³¥Äã¡£ÎÄ¾ßºÐÀïµÄ¶«Î÷£¬³ý¸Ö±ÊÖ®Íâ£¬Ëæ±ãÄãÒª¡£¡±
¡¡¡¡ÉÐº£¼á¾öµØÍÆ¿ªÄÇ¸öÎÄ¾ßºÐ£º¡°ÎÒ¾ÍÒªÄãÊé°üÀïµÄ¶«Î÷¡£¡±
¡¡¡¡½ðÁåÒ»ÏÂ×ÓÆËµ½¿Î×ÀÉÏ£¬ÒÔ»Æ¼Ì¹â¶ÂÇ¹ÑÛµÄ×ËÊÆ¶Â×¡ÁË³éÌë¡£¡°²»ÐÐ£¬¾ø¶Ô²»ÐÐ£¡¡±Ëý¼±µÃÕÇºìÁËÁ³¡£
¡¡¡¡ÉÐº£ÍËÁËÒ»²½£º¡°ÄÇ¾Í¿´¿´¡£Ö»¿´Ò»ÑÛ¡£¡±
¡¡¡¡¡°Ò»ÑÛÒ²²»ÄÜ¿´£¡¡±½ðÁåÄÃ³öÁË´ÓÎ´ÓÐ¹ýµÄ¼á¾ö¡£
¡¡¡¡ºÃÔÚÉÏ¿ÎÁåÓÖÏìÁË£¬ÐÏÀÏÊ¦¼Ð×Å¿Î±¾½øÁË½ÌÊÒ¡£½ðÁåËÉÁËÒ»¿ÚÆø£¬ÐÄÀïÏë£¬ÕæÊÇ¾ÈÃüµÄÁåÉù¡£
¡¡¡¡Ò»·ÅÑ§£¬ËýÒÔ×î¿ìµÄËÙ¶È±§ÁËÊé°üÍùÍâÃæ×ß¡£ÉÐº£ÔÚºóÃæ²»¸ÊÐÄµØº°Ëý£¬Ëý»ÅµÃÍ·Ò²²»¸Ò»Ø£¬½Å²½¿ìµÃÏñÖ»ÌÓÃüµÄÍÃ×Ó¡£
¡¡¡¡µ±ÌìÍíÉÏ£¬»Ü×ÏÊÇÔÚ¸ø½ðÁåÕûÀí´²ÆÌµÄÊ±ºò²Å·¢ÏÖÄÇ¸öÊ¢ÓÐ²Ï±¦±¦µÄÐ¬ºÐµÄ¡£½ðÁå°ÑÐ¬ºÐÑ¹ÔÚ×Ô¼ºµÄ±»×ÓÏÂÃæ£¬ÅÂ²Ï±¦±¦²»¼ûÌìÈÕ»î»îÃÆËÀ£¬»¹·ÂÕÕÓÎÓ¾Ê±Ç±Ë®µÄ×ö·¨£¬ÕÒÁËÒ»¸ùºÈÆûË®ÓÃµÄËÜÁÏÎü¹Ü£¬Ò»Í·´Á½øÐ¬ºÐÖÐ£¬Ò»Í·Â¶ÔÚ±»×ÓÍâ¡£»Ü×ÏÆÌ´²Ê±Ã»ÔÚÒâ£¬Ò»À­±»×Ó£¬Îü¹ÜÀ­µôÏÂÀ´ÁË£¬Ð¬ºÐÒ²²îµãÅª·­¡£
¡¡¡¡¡°ÕâÊÇÊ²Ã´£¿¡±»Ü×ÏÄªÃûÆäÃîµØ´ò¿ªºÐ¸Ç£¬¡°ÎÒµÄÌì£¡ÄÄ¶ùÀ´µÄÐ¡²Ï£¿¡±
¡¡¡¡ËýÁ¢¿Ì°Ñ½ðÁå½Ð¹ýÀ´Ñ¯ÎÊ¡£½ðÁåÒ»¿ÚÒ§¶¨ÕâÐ©²ÏÊÇ×Ô¼º¼ñµÄ¡£
¡¡¡¡¡°ÒòÎªÎÒÅÂËüÃÇ»áËÀ¡£ÎÒ²»¼ñ»ØÀ´ËüÃÇÒ»¶¨»áËÀ¡£ËüÃÇ²ÅÕâÃ´´ó£¡¡±½ðÁåÔÙÈýÇ¿µ÷¡£
¡¡¡¡»Ü×ÏÖØÖØµØ°ÑÐ¬ºÐÍù×ÀÉÏÒ»¶Ù£º¡°ÁË²»µÃ£¡¾ÓÈ»Ñ§»á¼ñ´ó½ÖÉÏÈË¼Ò²»ÒªµÄ¶«Î÷£¡ÖªµÀÄãµÄÍ¬Ñ§ÎªÊ²Ã´²»ÒªÂð£¿ËýÃÇÅÂÑø²Ï·ÖÐÄ£¬Ó°ÏìÑ§Ï°£¡¡±
¡¡¡¡½ðÁåÏëËµ¡°²»ÊÇµÄ¡±£¬¿´¿´ÂèÂèµÄÁ³É«£¬Ã»ÓÐ¸ÒËµ¡£
¡¡¡¡»Ü×ÏÖ¸×Å×ÀÉÏµÄÐ¬ºÐËµ£º¡°È¥£¬¸øÎÒÈÓ½øÀ¬»øÍ°¡£¿¼ÊÔÃ»ÓÐ½áÊøÖ®Ç°£¬ÎÒ²»ÔÊÐíÓÐÈÎºÎ»îµÄ¶«Î÷ÄÃ½ø¼ÒÃÅ¡£¡±
¡¡¡¡½ðÁåÆ´ÃüµØÕ£°ÍÑÛ¾¦£¬Õ£³ö¹Ä¹ÄµÄÒ»°üÑÛÀá¡£Ëý°ÑÕâÒ»°üÓûµÎ²»µÎµÄÑÛÀáÅ¬Á¦ËÍ½ø»Ü×ÏµÄÊÓÏßÀï¡£
¡¡¡¡»Ü×Ï²»ÎªËù¶¯£º¡°ËãÁË£¬±ð¶ÔÎÒÀ´ÕâÒ»Ì×£¬ÎÒ²»»áÐÄÈí¡£¡±
¡¡¡¡½ðÁå³ÁÄ¬²»¶¯¡£
¡¡¡¡»Ü×ÏËµ£º¡°ÄãÈÓ²»ÈÓ£¿ÂèÂèµÄ»°Äã²»ÌýÂð£¿ÄãÒª×öÂèÂè²»Ï²»¶µÄ»µº¢×Ó£¿¡±
¡¡¡¡½ðÁåµÍ×ÅÍ·£¬°ë²½°ë²½µØÒÆµ½×À±ß£¬ÅõÆðÐ¬ºÐ£¬ÓÖ°ë²½°ë²½µØÒÆ³öÃÅ¡£Ëý×ßÕâÃ´ÂýµÄÔ­ÒòÊÇÆÚÍûÂèÂèÍ»È»ÐÄÈíºó¸Ä±äÖ÷Òâ¡£
¡¡¡¡¿ÉÊÇÂèÂèÔÚ·¿¼äÀïÒ»Éù²»Ïì¡£
¡¡¡¡½ðÁå×ßµ½ÑôÌ¨£¬´ò¿ªÐ¬ºÐ£¬°ÑÊ®¼¸Ìõ²Ï±¦±¦Ò»ÏÂ×Óµ¹½øÀ¬»øÍ°Àï¡£ÕâÊ±ºòËýµÄÑÛÀáÕæµÄ³öÀ´ÁË£¬¼ç°òÒ»ËÊÒ»ËÊ¿ÞµÃºÃÉËÐÄ¡£
¡¡¡¡»Ü×Ï¸ú³öÀ´£¬Ë«±Û»·±§×ÅÕ¾ÔÚ³ø·¿ÃÅ¿Ú£º¡°ÈÓµôÁË£¿ÈÓµôÁË¾ÍÈ¥×ö×÷Òµ¡£½ñÌìµÄÓ¢Óï»¹Ã»±³ÄØ¡£¡±
¡¡¡¡½ðÁåÔÚÐÄÀïËµ£ºÕæÊÇ¸öºÝÐÄµÄÂèÂè£¬Àä¿áµÄÂèÂè£¬±È»Ò¹ÃÄïºÍ°×Ñ©¹«Ö÷µÄºóÂè»¹ÒªºóÂèµÄÂèÂè£¡Ëý¶ÄÆøºÝºÝµØ²ÁÈ¥ÑÛÀá£¬Ì§Í·Í¦ÐØ´ÓÂèÂèÉí±ß×ß¹ýÈ¥£¬½Å²½¶åµÃµØÃæßËßËÏì£¬ÒÔÊ¾¿¹Òé¡£
¡¡¡¡ÂèÂèÓÖ½ÐÆðÀ´£º¡°µ£ÐÄÂ¥ÏÂÁÚ¾ÓÓÐÒâ¼û£¡¡±
¡¡¡¡½ðÁå»ØËýÒ»¾ä£º¡°ÎÒ¹Ü²»×Å£¡¡±
¡¡¡¡Ëý×øµ½Êé×ÀÇ°£¬·­¿ªÓ¢ÓïÊé£¬ÑÛÀáÈ´²»ÕùÆøµØÍùÏÂÌÊ£¬µÎµÎàªàª´òµÃÊéÒ³ÉÏÄ£ºýÒ»Æ¬¡£Ì§ÊÖÓÃÒÂÐä²Á£¬²Å²ÁÍêÓÖÁ÷³öÀ´ÁË£¬±ÈÃ»²ÁÊ±»¹ÒªÐÚÓ¿£¬¾ÍºÃÏñÑÛ¾¦ÊÇÒ»Ö»ÐÂÊ½Ë®ÁúÍ·£¬ÊÖÒ»Åö¾Í×Ô¶¯³öË®¡£Ëý±ß¿Þ±ßÎ¯ÇüµØÏë£¬×öÈËÓÐÊ²Ã´ÒâË¼°¡£¿³ýÁËÑ§Ï°»¹ÊÇÑ§Ï°£¬Ò»µãµã¿ìÀÖ¶¼Ã»ÓÐ£¬Ò»µãµã×ÔÓÉ¶¼Ã»ÓÐ£¬»¹²»Èç×öÒ»Ìõ²Ï±¦±¦ÄØ£¬²Ï±¦±¦ÆðÂë»¹ÓÐËýÕâÑùµÄº¢×ÓÀ´Ï²»¶ÄØ£¡
¡¡¡¡¹ýÁËÒ»»á¶ù£¬ÑÛÀá²»Á÷ÁË£¬ËýÐÄË¼ÓÖ¿ªÊ¼»î¶¯ÆðÀ´£¬¶Ô×Ô¼ºËµ£º¡°ÎÒ¾ÍÈ¥¿´Ò»ÑÛ£¡×îºóÒ»ÑÛ£¡¿´¿´²Ï±¦±¦ËÀÁËÃ»ÓÐ¡£¡±
¡¡¡¡ËýÆðÉíÀë×À£¬õÚ×Å½Å×ß³ö·¿¼ä¡£ÍâÃæÒ»µã¶¯¾²Ò²Ã»ÓÐ£¬ÂèÂè´ó¸ÅÊÇ»Øµ½¿ÍÌüÀï¿´±¨Ö½È¥ÁË¡£Ëý°Ú³öÌø°ÅÀÙµÄ×ËÊÆ£¬ÓÃ½Å¼âÌøÔ¾×ÅÉÁ½ø³ø·¿£¬¾¡Á¿²»·¢³öÒ»µãÉùÒô¡£ËýÒ»½øµ½³ø·¿¾Íã¶×¡ÁË£¬¼¸ºõ²»¸ÒÏàÐÅ×Ô¼ºµÄÑÛ¾¦£ºÂèÂèÕý¶×ÔÚÑôÌ¨ÉÏµÄÀ¬»øÍ°±ß£¬Ò»ÊÖ¾Ù×ÅÒ»¸ùÀ¯Öò£¬Ò»ÊÖ´ÓÍ°Àï°Ñ²Ï±¦±¦Ò»ÌõÌõµØ¼ñ³öÀ´£¬·Å»Øµ½Ð¬ºÐÖÐ¡£
¡¡¡¡½ðÁåºÜ²»½âµØÎÊ£º¡°ÂèÂè£¿¡±
¡¡¡¡»Ü×ÏÌ§Í·¼ûÊÇ½ðÁå£¬ÓÐµãÞÏÞÎµØÐ¦ÁËÐ¦£º¡°ÎÒÏëÏë»¹ÊÇ°ÑËüÃÇ¼ñ»ØÀ´°É£¬ºÃ´õÒ²ÊÇÒ»ÌõÃü£¬ÄãËµÄØ£¿¡±
¡¡¡¡½ðÁåÌøÉÏÈ¥±§×¡ÂèÂèµÄ²±×Ó£º¡°ÄãÕæºÃ£¡ÎÒÌ«Ï²»¶ÄãÁË£¡¡±
¡¡¡¡»Ü×ÏÅÄ×ÅËýµÄÊÖ£¬ÒªËýÏÂÀ´£º¡°Ð¡ÐÄ±ð°ÑÂèÂèµÄÑüÑ¹ÉÁÁË£¬Ò²²»ÏëÏëÄãÊÇ¸ö¶àÖØµÄÈË¡£¡±
¡¡¡¡½ðÁåÈö½¿µØËµ£º¡°Ìá¸öÒªÇó£ºÄãÇ×ÎÒÒ»ÏÂ¡£¡±
¡¡¡¡»Ü×ÏËµ£º¡°¸ÃÎÒ¶ÔÄãÌá¸öÒªÇó²ÅÊÇ¡£¡±
¡¡¡¡¡°ÐÐ£¬ÄãÌá°É¡£¡±½ðÁå´Ó»Ü×Ï±³ÉÏÖ±ÆðÉí¡£
¡¡¡¡¡°´ðÓ¦ÎÒ£¬±ðÎªÑø²Ïµ¢ÎóÑ§Ï°£¬ºÃÂð£¿¡±
¡¡¡¡½ðÁåÃò×ì¿´×ÅÂèÂè£¬ÖØÖØµØµãÁËµãÍ·¡£
