# Supplementary material for: Exploring translator’s style in children’s literature: A case study of Nicky Harman’s English translations of Huang Beijia’s two works
Source: PLoS One. 2026 Jun 2;21(6):e0350245. doi: 10.1371/journal.pone.0350245 (PMC13229296; doi:10.1371/journal.pone.0350245)
Supplement: S7 File — (ZIP) [file pone.0350245.s010.zip › data/original data/Wo Yao Zuo Hao Hai Zi (Chinese text)/Chapter 22 第二十二章.txt]

¶þÊ®¶þ¡¡ÖÖ¹ÏµÃ¶¹£¬¶øÇÒÊÇ¿Å½ð¶¹
¡¡¡¡½ðÁåºÜºÞ×Ô¼º£¬ÎªÊ²Ã´ËµµÄ»°×ÜÊÇ²»ÄÜ×öµ½¡£±ÈÈçËý´ðÓ¦ÁËÂèÂè²»ÒòÎªÑø²Ï¶øÓ°ÏìÑ§Ï°£¬¿ÉÊÇ²ÏÃ÷Ã÷¾Í·ÅÔÚ¼ÒÀï£¬Ëý×öÏ°ÌâÊ±¶¼ÄÜÌýµ½ËüÃÇ¾×½ÀÉ£Ò¶µÄÉùÒô£¬ÐÄË¼ÔõÃ´ÄÜ²»ÍùÉÏÃæÏëÄØ£¿¸ôÉÏ20·ÖÖÓ²»È¥¿´Ò»ÑÛ²Ï±¦±¦£¬Ëý¼òÖ±¾ÍÓÐÒ»ÖÖÁ¢¿Ì»áËÀµôµÄÍ´¿à¡£
¡¡¡¡È¥¹ýµÚ¶þ´ÎÒÔºó£¬»Ü×ÏÔÚ·¿¼äÀï¸ÉÉæÁË¡£»Ü×ÏÌá¸ßÉ¤ÃÅº°£º¡°½ðÁåÄãÓÖ¸ÉÊ²Ã´£¿¡±½ðÁåÁé»úÒ»¶¯£¬Á¬Ã¦»Ø´ð£º¡°ÎÒÉÏ²ÞËù¡£¡±
¡¡¡¡²Ï±¦±¦¾Í·ÅÔÚ³ø·¿Àï£¬ÉÏ²ÞËù±ØÐë´Ó³ø·¿Àï´©¹ý£¬½ðÁåµÄÀíÓÉ·Ç³£³ä×ã¡£¹ÜÌì¹ÜµØ£¬¹Ü²»×¡ÈËÀ­ÊºÈöÄò£¬ÂèÂè×Ü²»ÄÜÏÞÖÆËýÉÏ²ÞËù°É£¿
¡¡¡¡½ðÁåµÚÈý´ÎÍù²ÞËùÅÜµÄÊ±ºò£¬»Ü×ÏÆðÁËÒÉÐÄ£¬¸ú×Ù¶øÈ¥¡£½ðÁå×°Ä£×÷ÑùµØ´Ó²ÞËù³öÀ´£¬Í·Ò»Ì§£¬»Ü×ÏÕýË«ÊÖ±§±Û¡¢Ä¿¹â¾¼¾¼µØ¶¢×ÅËýÄØ¡£
¡¡¡¡¡°Äã¼àÊÓÎÒÉÏ²ÞËù¸ÉÊ²Ã´£¿ÎÒÓÖ²»ÊÇ·¸ÈË¡£¡±½ðÁå×öÔôÐÄÐéµØàÖ¹¾×Å¡£
¡¡¡¡»Ü×ÏËÆÐ¦·ÇÐ¦µØËµ£º¡°ÕæµÄÉÏ²ÞËùÁË£¿Ð¡±ã»¹ÊÇ´ó±ã£¿¡±
¡¡¡¡¡°Ð¡±ã¡£¡±
¡¡¡¡¡°Ð¡±ãÎÒÔõÃ´Ã»Ìýµ½ÉùÒô£¿¡±
¡¡¡¡½ðÁå°Ã»ÚµØÏë£ºÕæ¸ÃËµÊÇ´ó±ã¡£
¡¡¡¡ÎªÁË¶Å¾øÂèÂè¶ÔËýµÄ²»ÐÅÈÎ£¬½ðÁå¸É´àÃÍºÈÁËÒ»¶Ç×ÓÁ¹¿ªË®£¬¼ÙÏ·Õæ×ö¡£²»µ½°ëÐ¡Ê±£¬ËýÕæÒªÐ¡±ãÁË¡£Â·¹ý¿ÍÌüÃÅ¿ÚµÄÊ±ºò£¬ËýºÜ´ó¶ÈµØº°ÁËÒ»Éù£º¡°ÂèÂèÄãÀ´Ìý°É£¡¡±Ëý¹ÊÒâ³¨×Å²ÞËùµÄÃÅ£¬ÈÃÐ¡±ãÉù»©À²»©À²´«³öºÃÔ¶¡£¿ÉÊÇÂèÂèÓÖ²»ÔÙÀ´ÌýÁË£¬ÏñÊÇ¿´´©ÁËËýµÄ°ÑÏ·ËÆµÄ¡£
¡¡¡¡Õâ¸öÐÇÆÚÁù£¬µ±½ðÁåµÚÊ®´Î´Ó²ÞËù³öÀ´µÄÊ±ºò£¬·¢ÏÖ²Ï±¦±¦³Ô¹âÁË¼ÒÀï×îºóÒ»Æ¬É£Ò¶¡£Ëý°ÑÕâ¸ö·¢ÏÖ¼°Ê±±¨¸æÁË»Ü×Ï£¬»Ü×ÏÎÞ¿ÉÄÎºÎµØËµ£º¡°ÄÃÁ½Ã«Ç®È¥Âò°É¡£¡±
¡¡¡¡ÔÚ¸´Ï°Ó­¿¼µÄÈÕ×ÓÀï£¬½ðÁå×îÀÖÒâ×öµÄÊÂÇé±ãÊÇ°ïÂèÂèÏÂÂ¥Âò¶«Î÷£¬ÒòÎªÖ»ÓÐÔÚÕâÊ±ºò²Å¿ÉÒÔ³Ã»úÍæÒ»Ð¡»á¶ù£¬¿´¿´Ð¡³ÔµêµÄÃ¨£¬×¢ÒâÒ»ÏÂ½Ö¿Ú½½ÌÇÈËµÄµ£×ÓÀ´ÁËÃ»ÓÐ¡¢ÓÐÃ»ÓÐ½½³öÊ²Ã´ÐÂµÄ»¨Ñù¡£
¡¡¡¡½ñÌìºÜÃ»È¤£¬½½ÌÇÈËµÄµ£×ÓÃ»À´£¬Ð¡³ÔµêµÄ»ÆÃ¨Ò²²»¼ûÁË¡£½ðÁåÊÖÀïÄó×ÅÁ½Ã«Ç®£¬ÂýÍÌÍÌµØ×ßµ½Ð£ÃÅ¿Ú¡£ËýºöÈ»ÉµÁËÑÛ£ºÔõÃ´£¿ÂôÉ£Ò¶µÄÀÏÒ¯Ò¯ÔõÃ´Ò²²»¼ûÓ°×ÓÀ²£¿Æ½³£Ëû¶¼ÊØ×ÅÒ»´óÀºÂÌÓÍÓÍµÄÉ£Ò¶×øÔÚÐ£ÃÅ¿Ú£¬×¨ÃÅµÈ×Å×öÄÇÐ©ÂòÁË²Ï±¦±¦µÄº¢×ÓµÄÉúÒâ¡£Á½Ã«Ç®Ò»Ð¡¿Ú´ü£¬ÄãÈç¹ûÏÓÉÙ£¬Ëû»¹»áÐ¦ÃÐÃÐµØ¸øÄãÌíÉÏ¼¸Æ¬¡£
¡¡¡¡Ð£ÃÅ¿Ú°Ú±¨Ì¯µÄÄÌÄÌ¶Ô½ðÁåËµ£º¡°½ñÌìËûÔõÃ´»áÀ´£¿½ñÌìÃ»ÓÐÑ§ÉúÉÏÑ§£¬Ëû×ö²»µ½ÉúÒâÑ½£¡¡±
¡¡¡¡½ðÁåÎÊ£º¡°ÄãÖªµÀËû¼Ò×¡ÄÄ¶ùÂð£¿¡±
¡¡¡¡ÄÌÄÌÒ¡Í·Ëµ£º¡°°¥Ñ½£¬ÕâÎÒ¾Í²»ÖªµÀÁË¡£ÀÏÍ·¶ùºÃÏñÊÇ´î³µ´Ó½¼ÇøÀ´µÄ¡£¡±
¡¡¡¡½ðÁåÐÄÀïÒ»ÏÂ×Ó¿Ö»ÅÆðÀ´¡£ÔõÃ´°ìÄØ£¿µ½ÄÄ¶ùÈ¥ÕÒÉ£Ò¶¸ø²Ï±¦±¦³ÔÄØ£¿
¡¡¡¡Ð¬ºÐ×ÓÀïµÄ²Ï±¦±¦Ò»¸ö¸ö¶¼°ÑÐ¡ÄÔ´ü°ºµÃÀÏ¸ß£¬¶«×ªÎ÷×ªµÄ£¬ºÃÏñÔÚ¶Ô½ðÁåËµ£º¡°ÎÒ¶öÁË£¡ÎÒ¶öÁË£¡¡±
¡¡¡¡»Ü×ÏÂñÔ¹½ðÁå£º¡°½ÐÄã²»Òª°ÑÐ¡²ÏÅª»ØÀ´°É£¿³ÇÊÐÀïÈç½ñµ½ÄÄ¶ùÕÒÉ£Ò¶È¥£¿ÓëÆäÈÃËü³¤µÃ°ë´ó²»´óµØ¶öËÀ£¬»¹²»ÈçÄÇÊ±ºò¾Í±ð¾ÈËüµÄºÃ¡£¡±
¡¡¡¡½ðÁå±»»Ü×ÏËµµÃÐÄÀïºÜÄÑ¹ý¡£Ëý·­¿ª×Ô¼ºµÄÍ¨Ñ¶Â¼£¬°¤¸ö¶ù¸øÅóÓÑÃÇ´òµç»°¡£ÑîÐ¡Àö¡¢ÀîÐ¡¾ê¡¢ÕÅÁéÁé¡¢Áõæ«Èç¡­¡­Ò»¸ö¸ö¶¼ÎÊ¹ýÁË£¬»Ø´ð¶¼ÊÇÃ»ÓÐ£¬Ã»¼û¹ýÄÄ¶ùÓÐÉ£Ê÷¡£Ö»ÓÐÉÐº£ºÜ¿Ï¶¨µØËµ£º¡°ÓÐ¡£ÎÒ±í½ã¼Ò¾ÍÓÐÒ»¿Ã¡£³¤µÃ±È·¿×Ó»¹¸ß£¬Ò¶×ÓÓÐ°ÍÕÆÄÇÃ´´ó£¬½áµÄÉ£¹ûºÚ×ÏºÚ×ÏµÄ£¬ÌðµÃÒªÃü¡­¡­¡±
¡¡¡¡½ðÁåÏÓËû†ªàÂ£¬¼±²»¿É´ýµØ´ò¶ÏËûµÄ»°£º¡°±ðµÄÒÔºóÔÙËµ£¬ÄãÏÈ¸æËßÎÒ±í½ã¼ÒÔÚÄÄ¶ù£¬ÎÒÔõÃ´×ø³µ²ÅÄÜ¹ýÈ¥¡£¡±
¡¡¡¡ÉÐº£ÔÚµç»°ÄÇÍ·È´ÓÖ³ÙÒÉÆðÀ´£º¡°°¥Ó´£¬Õâ¿ÖÅÂ¡­¡­Õâ¿ÖÅÂ¡­¡­¡±
¡¡¡¡½ðÁå×Å¼±µØ´ó½Ð£º¡°ÅÂÊ²Ã´Ñ½£¡¡±
¡¡¡¡ÉÐº£Ëµ£º¡°²»ÊÇ°¡£¬ÎÒ±í½ã¼ÒºÜÔ¶£¬Òª×øÈý¸öÐ¡Ê±µÄ³¤Í¾Æû³µ£¬»¹Òª¹ýÒ»ÌõÂÖ¶É¡­¡­¡±
¡¡¡¡½ðÁåÃ»µÈÉÐº£ËµÍê¾Í°Ñµç»°¹ÒÁË¡£ËýºÞºÞµØÏë£¬³ý·ÇÉÐº£ÈõÖÇ£¬·ñÔò¾ÍÊÇ´æÐÄË£ÅªËýÍæ¶ù£¡ÐÇÆÚÒ»µ½Ñ§Ð££¬ÒªºÃºÃ½ÌÑµÕâÐ¡×Ó¡£
¡¡¡¡½ðÁåÕâÒ»Ò¹¶¼Ã»ÓÐË¯Ì¤Êµ£¬ÀÏÊÇ×ö¶ñÃÎ¡£ÃÎµ½²Ï¶ùËÀÁË£¬±ä³ÉÁËÒ»ÌõÌõÂÌÉ«µÄ½©Ê¬£¬Æ¨¹ÉÏÂÃæÁ÷³öÅ§Òº¡£ÓÖÃÎµ½²Ï±¦±¦ÒÑ¾­ÍÉ»¯³ÉÁË¶ê×Ó£¬Ò»¸ö½ÓÒ»¸ö´ÓÐ¬ºÐ×ÓÀï·É³öÀ´£¬Ã»ÍêÃ»ÁË£¬Õû¸ö¼ÒÖÐ¶¼Èä¶¯×ÅÄÇÐ©»ÒÉ«µÄ³óÂªµÄÐ¡¶«Î÷£¬°Ö°ÖÂèÂèºÍËýÖ»ÄÜ¶ã½ø²ÞËù£¬°ÑÃÅ¹ØËÀ£¬´ò110±¨¾¯µç»°Çó¾È¡£
¡¡¡¡°ëÒ¹Àï½ðÁåÐÑÁËÒ»´Î£¬õÁÀ­×ÅÍÏÐ¬µ½³ø·¿Àï¿´²Ï¡£»Ü×Ï±ÈËýÏÈµ½ÁËÒ»²½£¬Õý°ÑÒ»¿ÅÅîÂÒµÄÄÔ´ü¸©ÔÚÐ¬ºÐÉÏ¡£»Ü×ÏÌ§Í·¿´¼û½ðÁå£¬Ì¾×ÅÆøËµ£º¡°Ð¡¶«Î÷¶à¿ÉÁ¯¡£¡±
¡¡¡¡½ðÁåµÄÑÛÈ¦ºìÁË£¬ÎÊ£º¡°ËüÃÇÊÇ²»ÊÇÒªËÀÁË£¿¡±
¡¡¡¡»Ü×Ï²»ÄÜ¿Ï¶¨µØËµ£º¡°Ò²ÐíËüÃÇÊÇÒ»ÖÖÃü´óµÄÉúÎï£¿¡±
¡¡¡¡Ëµ×Å»°£¬Á¬½ðÒàÃùÒ²ÆðÉíÀ´¿´Ð¡²Ï¡£½ðÒàÃù³öÁË¸öÖ÷Òâ£º¡°ÊÔÊÔËüÃÇ³Ô²»³ÔÝ«ÜÄÒ¶£¿ÎÒÐ¡Ê±ºòÒ²Ñø¹ý²Ï£¬Ó¡ÏóÖÐÊÇ¿ÉÒÔÓÃÝ«ÜÄÒ¶´úÌæÉ£Ò¶Î¹µÄ¡£¡±
¡¡¡¡»Ü×ÏÅÄÊÖËµ£º¡°ÕæÊÇµÄ£¡ÎÒÔõÃ´Ã»ÓÐÏëµ½£¿ºÃÏñÊÇÓÐÕâÃ´»ØÊÂ¡£¡±
¡¡¡¡µÚ¶þÌìÔçÉÏ6µãÖÓ²»µ½£¬»Ü×Ï¾ÍÆðÉíÉÏ²Ë³¡¡£ÕýÊÇÝ«ÜÄÉÏÊÐµÄÊ±ºò£¬²Ë³¡ÉÏËæ±ã¼ñ¼ñ¾ÍÄÜ¼ñµ½²»ÉÙÝ«ÜÄÒ¶×Ó¡£»Ü×Ï¼±´Ò´Ò¸Ï»ØÀ´£¬°ÑÄÛÒ¶×ÓÓÃË®³åÏ´¹ý£¬²Á¸ÉË®£¬ÔÙËº³ÉËéËéµÄÒ¶Æ¬£¬Èö½øÐ¬ºÐÀï¡£Ò»¼ÒÈý¿ÚµÄÄÔ´ü¼·ÔÚÒ»´¦£¬¶¼ÐÄ¼±»ðÁÇµÈ×Å¿´Ææ¼£¡£
¡¡¡¡Ææ¼£È´Ã»ÓÐ·¢Éú£¬²Ï±¦±¦Ò»µãÒ²²»¸øÃæ×Ó£¬¶ÔÉí±ßÄÛÉúÉúµÄ²ËÒ¶¼òÖ±¾ÍÊÇÊÓ¶ø²»¼û£¬ÒÀ¾É¿ÉÁ¯°Í°ÍµØ°ÑÄÔ´üÌ§µÃÀÏ¸ß£¬×ª×ÅÈ¦¶ùµØ¶«ÕÅÎ÷Íû¡£
¡¡¡¡½ðÒàÃùÍ´ÐÄ¼²Ê×µØÅúÆÀËüÃÇ£º¡°Ì«½¿¹ßÁË£¡Ì«½¿¹ßÁË£¡Ò»µãµãÒ²²»¿Ï½«¾Í¡£¡±
¡¡¡¡»Ü×Ï¸½ºÍËµ£º¡°Ò»µã²»´í£¡½¿µÃÏñÏÖÔÚµÄ¶ÀÉú×ÓÅ®¡£ÕæÊÇÓÐÊ²Ã´ÑùµÄº¢×Ó¾ÍÓÐÊ²Ã´ÑùµÄ²Ï¡£¡±
¡¡¡¡½ðÁåÌæ²Ï±¦±¦±ç½â£º¡°ËüÃÇÃ»ÓÐ¼û¹ýÝ«ÜÄ£¬½ÐËüÃÇÔõÃ´¸Ò³ÔÄØ£¿Èç¹û½ÐÄãÃÇ³ÔÃ»¼û¹ýµÄÒ°²Ë£¬ÄãÃÇ¸ÒÂð£¿¡±
¡¡¡¡½ðÒàÃùËµ£º¡°ÄÇÒª¿´Ê²Ã´Ê±ºò£¬¶ö¼«ÁË¾Í¸Ò¡£ÉúÃüºÍ¿ÚÎ¶±ÈÆðÀ´£¬µ±È»ÉúÃü¸üÖØÒª¡£¡±
¡¡¡¡»Ü×ÏÐ¦»°Ëû£º¡°¼òÖ±¶ÔÅ£µ¯ÇÙ£¡²Ï¶ùÄÜÓÐÈËµÄË¼Î¬£¿¡±
¡¡¡¡½ðÁå³ÃËûÃÇÕùÂÛµÄÊ±ºò£¬ÇÄÇÄ¿ªÁËÃÅ³öÈ¥ÁË¡£Ëý¾öÐÄÒªÌæ²Ï±¦±¦ÕÒµ½É£Ò¶£¬ÄÄÅÂÕÒ±éÈ«³Ç£¬ÄÄÅÂÁÙÊ±×öÒ»»ØÆòØ¤£¬Ö»ÒªÄÜÍì¾È²Ï±¦±¦µÄÉúÃü¡£
¡¡¡¡Ïï×ÓÀïÐ¡³ÔµêµÄÀÏ°åÄïÐ¦ÎûÎûµØÕÐºôËý£º¡°½ðÁå½ðÁå£¬»ÆÃ¨½ñÌìÔÚ¼Ò£¬ËüÔÚ½ÐÄãÄØ¡£¡±
¡¡¡¡½ðÁåËµ£º¡°ÎÒÃ»¿Õ¡£¡±×ß¹ýÈ¥¼¸²½£¬ÓÖ»Ø¹ýÍ·À´ÎÊ£º¡°ÄãÃÇ¼ÒÖÖÁËÉ£Ê÷Âð£¿¡±
¡¡¡¡¡°É£Ê÷£¿¡±ÀÏ°åÄï±»ÎÊµÃÄªÃûÆäÃî£¬¡°ÎÒ¼ÒÁ¬¸ù²Ý¶¼Ã»ÓÐ£¬»¹»áÓÐÉ£Ê÷£¿¡±
¡¡¡¡½ðÁå±ã²»ÔÙÀíËý£¬×ªÍ·ÓÖÍùÇ°×ß¡£
¡¡¡¡½ðÁåË³×ÅºÍÑ§Ð£Ïà·´µÄ·½Ïò£¬Á¬×Å×ß¹ý¼¸ÌõÐ¡Ïï¡£Ã¿¾­¹ýÒ»»§ÈË¼ÒÃÅ¿Ú£¬Ëý¾Í°Ç×ÅÃÅ·ìÍùÀïÃæ¿´Ò»¿´£¬¿´ÓÐÃ»ÓÐËýÏ£ÍûÕÒµ½µÄ¶«Î÷¡£ÓÐµÄÈË¼ÒÎ§Ç½°«£¬Ëý¾ÍÅ¬Á¦õÚ½ÅÈ¥ÅÀ°«°«µÄÎ§Ç½£¬´ÓÇ½Í·ÉÏ°ÑÈË¼ÒµÄÔº×Ó×ÐÏ¸ËÑË÷Ò»±é¡£
¡¡¡¡ÓÐÒ»»ØËýÕýÍùÈË¼ÒÇ½Í·ÉÏÅÀµÄÊ±ºò£¬ºóÁì±»Ò»Ö»ÊÖ×¥×¡ÁË£¬ÄÇÈË¾¾×ÅËýµÄÁì×Ó°ÑËýÓÃ¾¢ÍùÏÂÒ»À­¡£½ðÁåâ§²»¼°·À£¬Ò»ÏÂ×Ó»¬ÂäÔÚµØ£¬Ë¤ÁË¸öÆ¨¹É¶Õ¶ù¡£
¡¡¡¡Ô­À´ÊÇ¸ö´÷ºìÐäÕÂµÄ¾ÓÎ¯»áÅ®¸É²¿¡£Ëýºß×Å±Ç×ÓÅÌÎÊ£º¡°¸ÉÊ²Ã´µÄ£¿ÎªÊ²Ã´ÅÀÈË¼ÒÇ½Í·£¿¡±
¡¡¡¡½ðÁå½âÊÍ£º¡°ÎÒÕÒÉ£Ò¶¡­¡­¡±
¡¡¡¡¡°ÕÒÉ£Ò¶£¿Õâ³ÇÀï»¹»áÓÐÈË¼ÒÖÖÉ£Ê÷£¿¶ÔÎÒÈö»ÑÃ»ÃÅ¶ù£¡×òÌìÎÒÃÇ½ÖµÀÉÏÓÐÈË¼Ò±»ÍµÁË¡­¡­¡±
¡¡¡¡½ðÁåÆøµÃ»ëÉíµÄº¹Ã«¶¼ÒªÊúÆðÀ´ÁË¡£»³ÒÉËýÊÇÐ¡Íµ£¿ÄÃËýµ±Ôô£¿¼òÖ±Ã»ÓÐÒ»µãµÀÀí£¡Ëý³ÃÄÇ¸ö¾ÓÎ¯»á¸É²¿²»ÁôÉñ£¬Ë«¼çÓÃ¾¢Ò»Ë¦£¬Í·Ê¹¾¢Ò»µÍ£¬ÏñÓã¶ùÒ»ÑùµØ´ÓÄÇÈËÊÖÖÐ»¬³öÈ¥£¬°ÎÍÈ±¼³öÀÏÔ¶£¬ÓÖ²»Ê§Ê±»úµØ»ØÍ·º°Ò»¾ä£º¡°ÎÒ¾ÍÊÇÐ¡Íµ£¡ÄãÀ´×¥Ñ½£¬À´Ñ½£¡¡±
¡¡¡¡¶Ô·½×ÔÈ»ÊÇ²»¿ÏÉÏµ±£¬×ìÀï²»ÖªµÀàÖ¹¾Ð©Ê²Ã´£¬×ªÉí×ß½øÁíÒ»¸öÃÅÀïÈ¥ÁË¡£
¡¡¡¡½ðÁåÓÖÔ½¹ýÒ»Ìõºá½Ö£¬·¢ÏÖÁËÒ»ÉÈ´øÕ¤À¸µÄÌúÃÅ¡£ËýË«ÊÖ×¥×¡Õ¤À¸£¬°ÇÔÚÌúÃÅÉÏÍùÀï¿´¡£ÕâÊÇÒ»´±ºÜ¹Å¾ÉµÄ´ø»¨Ô°µÄÂ¥·¿£¬Â¥²»´ó£¬¼â¼âµÄ¶¥£¬Ô²Ô²µÄÄ¾¸ñ´°»§£¬ÎÝ¶¥»¹Éì³öÒ»¸ùÏ¸Ï¸µÄÑÌ´Ñ£¬¾ÍÏñÍ¯»°ÊéÉÏ»­³öÀ´µÄ·¿×Ó¡£×îºÃ¿´µÄÊÇ»¨Ô°£¬³õÏÄÊ±½Ú£¬Ð¡Ð¡µÄ»¨Ô°Àï»¨²ÝÅî²ª¡£×ÏºìÉ«µÄÃµ¹å»¨£¬»ðÑæÒ»ÑùÌø¶¯µÄ´®´®ºì£¬µ­·ÛÉ«½¿µÎµÎµÄ·ïÏÉ»¨£¬Ì½Í·Ì½ÄÔµÄÝÅÆÑ£¬¶ãÔÚ²Ý´ÔÖÐÇÔÇÔ½¿Ð¦µÄºûµûÀ¼¡£ÔÙË³×ÅÇ½½Ç¿´¹ýÈ¥£¬ÌìÄÄ£¬ÄÇÒ»¿Ã´ó¸ç¸çÒ»ÑùÒÐÔÚÇ½½Ç²»¶¯µÄ£¬²»ÕýÊÇÒ»¿ÃÉ£Ê÷Âð£¿ÇÆËüµÄÒ¶×Ó·Ê·ÊµÄ¡¢Ô²Ô²µÄ£¬Ò¶Æ¬¼äÒÑ¾­½á³öÁËÂÌÉ«µÄÉ£¹û£¬»îÏñÐ¡»ï×ÓÁ³ÉÏ³¤³öÀ´µÄ¹Ä¹ÄµÄÇà´º¶»¡£
¡¡¡¡½ðÁåÐË·ÜµÃ²îµãÃ»½Ð³öÉù¡£ËýµÄÐÄ¿ªÊ¼¿ñÌø£¬ÏëÏñ×Å¼ÒÖÐ²Ï¶ù³Ôµ½ÄÛÉ£Ò¶µÄÑù×Ó£¬ÏëÏñ×ÅÉ£Ò¶µÄÂÌÉ«Ö­ÒºÁ÷½ø²Ï¶ù°×É«Í¸Ã÷µÄÉíÌå£¬ÈçºÎÊ¹ÄÇÉíÌå·Ê×³¡¢³ÉÊì¡­¡­ËýÒ»°ÑÎæ½ôÁË×ì£¬ÉúÅÂÒ»²»ÁôÉñ¾ÍÐ¦³öÉùÒô¡£
¡¡¡¡»¨Ô°ÀïÃ»ÈË£¬ÌúÕ¤ÃÅ¹ØµÃºÜ½ô¡£½ðÁå´òÁ¿ÁËÒ»ÏÂÕâÉÈÃÅ£¬ËäÈ»ÓÐµã¸ß£¬ÃÅÉÏµÄÌúÌõÈ´¿ÉÒÔµ±×öÌ¤½Å£¬²È×ÅÌúÌõÅÀ¹ýÈ¥Ã»ÎÊÌâ¡£
¡¡¡¡½ðÁåÅÊ×¡ÌúÌõ£¬¿ªÊ¼·­Ô½´óÃÅ¡£Ëý·Ç³£½ôÕÅ£¬ÉúÅÂÔÙ±»ÈË×¥×¡µ±³ÉÔôÀ´ºÝ´ò¡£ÓÖÒòÎªÆ½ÉúµÚÒ»´Î³¢ÊÔÕâÑùµÄÃ°ÏÕ£¬ÐÄÀïÖ¹²»×¡µØ¸Ðµ½ÐË·ÜºÍµÃÒâ£¬·Â·ð×Ô¼ºÒ²³ÉÁË°ë¸ö¡°×ôÂÞ¡±¡£»¹ºÃ£¬ËýÃ»³öÒâÍâ¾ÍÎÈÎÈµ±µ±µØÂäÔÚÁËÔº×ÓÀï£¬ÕâÆÚ¼äÏï×ÓÀïÃ»ÓÐ³öÏÖÆäËûÉíÓ°¡£
¡¡¡¡É£Ò¶ÕæÂÌ£¬Õæ·Ê£¬ÕæÄÛ£¡ËýÇáÇáÆþÁËÒ»Æ¬ÔÚÊÖÖÐ£¬×ÐÏ¸¿´×ÅËüÒ¶ÃæÉÏÒòÎªÖ­Òº±¥Âú¶ø¹Ä³öÀ´µÄ²¿·Ö£¬ÐÄÏëËüÀë¿ªÖ¦ÌõºÜ¿ì¾ÍÒª¿ÝÎ®ÁË£¬¾ÍÒª³ÉÎª²Ï±¦±¦¶ÇÀïµÄÊ³ÎïÁË¡£ËýÕæÐÄÌæÉ£Ê÷ÍïÏ§£¬¸Ðµ½¶Ô²»ÆðËü¡£ÕâÑùÒ»À´£¬Ëý¾¹³ÙÒÉµØÕ¾ÔÚÊ÷ÅÔ£¬²»ÖªµÀ½Ó×ÅÕªÏÂÈ¥ºÃ£¬»¹ÊÇ²»Õª¸üºÃ¡£
¡¡¡¡¡°ÊÇË­Ñ½£¿Ë­ÔÚÄÇ¶ù£¿¡±ºöÈ»ÓÐ¸ö²ÔÀÏµÄÉùÒô´«¹ýÀ´¡£
¡¡¡¡½ðÁåÒ»¾ª£¬Ð¡Á³Á¢¿Ì°×ÁË£¬Éí×Ó±¾ÄÜµØ°«ÏÂÀ´£¬Ïë½èÖúÊ÷Ö¦ÕÚµ²×Ô¼º¡£
¡¡¡¡¡°±ð¶ãÁË£¬ÎÒ¶¼¿´¼ûÄãÁË¡£¡±ÄÇÉùÒô½Ó×ÅËµ¡£
¡¡¡¡½ðÁåÍò°ãÎÞÄÎµØÖ±ÆðÉí£¬´¹ÏÂÍ·²»¸Ò¿´ÈË£¬ÐÄÀïÖ»µÈ×Å°¤Âî¡£Ò²ÐíÈË¼Ò»¹»á´òËý¡£´òËýµÄÊ±ºòËýÌÓ²»ÌÓÄØ£¿´ÓÄÄ¶ùÌÓÄØ£¿ÔÙÅÀÒ»´Î´óÃÅ£¿
¡¡¡¡¡°ÄãÔõÃ´½øÀ´µÄ£¿ÕªÎÒµÄÉ£Ò¶¸ÉÊ²Ã´£¿¡±²ÔÀÏµÄÉùÒôÒÑ¾­ÒÆµ½ÁË½ðÁåÃæÇ°¡£½ðÁåÍµÍµÏÆ¿ªÑÛÆ¤¿´ÁË¿´£¬Ò»ÏÂ×Ó·ÅÐÄÁË£ºÊÇ¸ö°×·¢²Ô²ÔÐÐ¶¯²»±ãµÄÀÏÌ«Ì«£¬¸ì²²ÏÂ»¹Öô×Å¸ù¹Õ¹÷£¡¹þ£¬ÕâÑùµÄÀÏÌ«Ì«ÒªÊÇÏë×¥×¡½ðÁå£¬ÍòÍòÃ»ÃÅ¶ù£¡
¡¡¡¡ÀÏÌ«Ì«ËäËµÖô×Å¹Õ¹÷£¬Ñü°åÈ´Ó²°î°îÍ¦µÃ±ÊÖ±£¬Ã¼ÑÛ¼äÒ²²»Ê§ÍþÑÏ¡£ËýÄ¿¹âÏ¬ÀûµØ¶¢×¡½ðÁå£¬¿Ú³Ý·Ç³£Çå³þµØËµ£º¡°ÎÊÄã»°ÄØ£¡ÕªÎÒµÄÉ£Ò¶¸ÉÊ²Ã´£¿¡±
¡¡¡¡½ðÁå´æÐÄÒª¶ºËý£¬Í·Ò»ÍáËµ£º¡°²»ÄÜÕªÂð£¿Ê÷ÉÏÐ´×ÅÄãµÄÃû×ÖÂð£¿¡±
¡¡¡¡ÀÏÌ«Ì«½ÐÆðÀ´£º¡°¹þ£¡Ì¬¶È»¹²»ºÃ£¡Äã½ÐÊ²Ã´Ãû×Ö£¿ÄÄ¸öÑ§Ð£µÄ£¿¡±
¡¡¡¡½ðÁåÐÄÀïÏë£ºÉµ¹Ï²Å¸æËßÄã¡£ÈÃÄã´òµç»°µ½Ñ§Ð£¸æ×´ÊÇ²»ÊÇ£¿ÄÃ¶¨Ö÷ÒâÖ®ºó¾Í½ô±Õ×ì°Í£¬Í¦×Å²±×Ó£¬Ò»ÑÔ²»·¢¡£
¡¡¡¡¡°Äã²»Ëµ£¿²»ËµÎÒ¾Í²»ÈÃÄã×ß¡£¸úÎÒÀ´£¡¡±
¡¡¡¡½ðÁåÐÄÀïÏë×Å²»¸úËý×ß£¬½Å²½È´²»ÓÉ×ÔÖ÷µØÒÆ¶¯ÁË£¬ºÃÏñÀÏÌ«Ì«ÉíÉÏÓÐ¹ÉÊ²Ã´Ä§Á¦Ç£×ÅÒ»Ñù¡£
¡¡¡¡ÀÏÌ«Ì«ÔÚÇ°£¬½ðÁåÔÚºó¡£ÀÏÌ«Ì«Öô×Å¹Õ¹÷£¬È´ÐÛôñôñÆø°º°ºµÄ£¬»îÏñ¸öµÃÊ¤»Ø³¯µÄ½«¾ü£»½ðÁåÔò´¹Í·É¥Æø£¬Öå×Å±Ç×Ó¿à×ÅÁ³£¬ÏñÒ»¸ö±»·ýÂ²µÄÐ¡±øµ°×Ó¡£
¡¡¡¡½øÁËÐ¡Â¥£¬ÀÏÌ«Ì«Ö¸¶¨Ò»ÕÅÒÎ×ÓÈÃ½ðÁå×øÏÂ£¬×Ô¼ºÈ´Ö±Í¦Í¦µØÁ¢ÔÚ½ðÁå¶ÔÃæ¡£
¡¡¡¡¡°ÎÒËµÁË²»ÈÃÄã×ß¾Í²»ÈÃÄã×ß¡£Äã±ØÐë¸æËßÎÒÀÏÊµ»°£¬ÓÐÒ»¾äÈö»ÑÎÒ¶¼ÄÜÖªµÀ¡£ÄãÐÅ²»ÐÅ£¿¡±ÀÏÌ«Ì«µÃÒâµØÃÐ×ÅÑÛ¾¦£¬ÑÛ¾¦ÀïÓÐÒ»ÖÖÓÖ½Æ÷ïÓÖÃôÈñµÄ¹â¡£
¡¡¡¡½ðÁå²»·þÆøµØ½ÐÆðÀ´£º¡°Ë­¸úÄãËµ»ÑÁË£¿ÎÒÆ¾Ê²Ã´Òª¸úÄãËµ»Ñ£¿Äã²»¾ÍÊÇÕÌ×ÅÓÐÒ»¿ÃÉ£Ê÷Âð£¿ÄãµÄÉ£Ê÷ÄÇÃ´´ó£¬ÓÐ¼¸°ÙÆ¬¼¸Ç§Æ¬Ò¶×ÓÄØ£¬ÕªÄã10Æ¬¶¼²»ÐÐÂð£¿¿ÉÎÒµÄ²Ï¿ìÒª¶öËÀÁË£¬ËüÃÇÒÑ¾­Ò»Ò¹Ã»ÓÐ³Ôµ½¶«Î÷ÁË£¡ÕæµÄ¡­¡­ËüÃÇ¡­¡­¿ìÒª¶öËÀÁË¡­¡­¡±
¡¡¡¡½ðÁåÍ»È»ßìÑÊÆðÀ´£¬ÐÄÀï¼Èº¦ÅÂÓÖÎ¯Çü¡£ËýÏë×Å²»ÄÜËæËæ±ã±ãÔÚÄ°ÉúÈËÃæÇ°¿Þ£¬ÒªÈÌ×¡£¬Ç§ÍòÒªÈÌ×¡£¡¸ÃËÀµÄÑÛÀáÈ´²»ÌýÃüÁî£¬Ïñ¶ÏÏßµÄÕäÖéÒ»ÑùÆËóùóùµØÂäÏÂÀ´¡£
¡¡¡¡ÀÏÌ«Ì«³ÔÁ¦µØÍäÏÂÑü£¬×ÐÏ¸È¥¿´½ðÁåµÄÑÛ¾¦£¬ÆÄÓÐµãÒâÍâµØÎÊ£º¡°Äã¿ÞÁË£¿Äã¾õµÃÎÒÊ¹ÄãÉËÐÄÁË£¿¡±
¡¡¡¡½ðÁåÌ§Æð¸ì²²£¬·É¿ìµØÍùÑÛ¾¦ÉÏÒ»²Á£¬ÐéÕÅÉùÊÆµØ»Ø´ð£º¡°Ë­¿ÞÁË£¿ÄãÒÔÎªÄãÊÇË­£¿Ð¡Æø¹í£¡¡±
¡¡¡¡ÀÏÌ«Ì«ºÜÈÏÕæµØËµ£º¡°ÎÒ²»ÊÇÐ¡Æø¹í£¬ÎÒÖ»ÊÇ²»Ï²»¶±ðÈË²»´òÕÐºô¾ÍÅöÎÒµÄ¶«Î÷¡£Èç¹û»»ÁËÄã£¬Äã»áÏ²»¶ÕâÑùÂð£¿¡±
¡¡¡¡½ðÁåÐ¡ÉùËµ£º¡°ÎÒÒÔÎªÄã²»»áÍ¬Òâ¡­¡­¡±
¡¡¡¡¡°Ò»°ãÇé¿öÏÂÎÒµ±È»²»»áÍ¬Òâ¡£¿ÉÊÇ¡­¡­¡±
¡¡¡¡¡°¿ÉÊÇÎÒÓÐÌØÊâÇé¿ö£¬ÕæµÄ£¡¡±½ðÁå¿ÉÁ¯°Í°ÍµØ¿´×ÅÀÏÌ«Ì«µÄÑÛ¾¦Ëµ£¬¡°ÎÒµÄ²ÏÌ«¶öÁË£¬ËüÃÇÒÑ¾­ÑÙÑÙÒ»Ï¢ÁË£¡¡±
¡¡¡¡ÀÏÌ«Ì«Ð¦ÆðÀ´£º¡°»¹Í¦»áÓÃ´Ê¡£ÄÇÃ´ÇëÄãÀÏÊµ¸æËßÎÒ£¬Äã½ÐÊ²Ã´£¿ÊÇÄÄ¸öÑ§Ð£µÄÑ§Éú£¿¡±
¡¡¡¡¡°Äã»á´òµç»°¸øÎÒµÄÀÏÊ¦Âð£¿¡±
¡¡¡¡¡°²»£¬ÎÒÖ»ÊÇÏ²»¶ÎÊÎÊ¡£ÕâÊÇÎÒµÄÏ°¹ß¡£¡±
¡¡¡¡½ðÁå¾ÍÐ¡ÉùËµ³öËýµÄÃû×Ö£¬ÓÖËµÁËËýÊÇÐÂ»ª½ÖÐ¡Ñ§ÁùÄê¼¶µÄÑ§Éú¡£
¡¡¡¡¡°Ë­ÊÇÄãµÄ°àÖ÷ÈÎ£¿¡±
¡¡¡¡¡°ÐÏÀÏÊ¦¡£¡±
¡¡¡¡ÀÏÌ«Ì«ÓÖÊÇÒ»Ð¦£º¡°ÎÒÈÏÊ¶Ëý¡£¡±
¡¡¡¡½ðÁåÌøÆðÀ´£º¡°ÄãÔõÃ´»á£¿¡±
¡¡¡¡ÀÏÌ«Ì«·Ç³£µÃÒâ£º¡°ÎÒÎªÊ²Ã´²»»á£¿ÄãÃÇÐÏÀÏÊ¦»¹×ö¹ýÎÒµÄÑ§Éú¡£¡±
¡¡¡¡½ðÁåÇáÌ¾Ò»Éù£º¡°ÌìÄÄ£¡¡±Ëý¾õµÃÕâ²»¿ÉË¼Òé£¬Ì«²»¿ÉË¼ÒéÁË£¡ËýÍµÉ£Ò¶Íµµ½ÁËÀÏÊ¦µÄÀÏÊ¦¼ÒÀï£¡
¡¡¡¡ÀÏÌ«Ì«¹ØÇÐµØÎÊ£º¡°ÁùÄê¼¶ÁË£¿¾Í¿ìÒª¿¼ÖÐÑ§ÁË£¿¡±
¡¡¡¡½ðÁåÕâ²ÅÃÍÈ»ÏëÆð¼ÒÀï»¹ÓÐÒ»¶Ñ×÷ÒµµÈ×ÅËýÍê³É£¬ËýÊÇÃ»´òÕÐºô¾Í³öÃÅµÄ¡£Ïëµ½×÷ÒµËý¾ÍÐÄÇé³ÁÖØÆðÀ´£¬Ò»Ê±¼ä±ä³ÉÁËËª´ò¹ýµÄÇÑ×Ó¡£
¡¡¡¡¡°Ïë¿¼ÄÄ¸öÖÐÑ§£¿ÐÏÀÏÊ¦ÈÃÄãÃÇÌî±íÁËÂð£¿¡±
¡¡¡¡¡°ÌîÁË¡£ÎÒÂèÒªÎÒ¿¼ÖØµãÖÐÑ§¡£¡±
¡¡¡¡¡°ÄãÂèÒªÄã¿¼£¿¡±ÀÏÌ«Ì«µÄÄ¿¹âÁÁÉÁÉÁµØ±Æ×¡½ðÁå£¬¡°Ö»ÊÇÄãÂèÂèµÄÔ¸Íû£¿ÄÇÄã×Ô¼ºÄØ£¿¡±
¡¡¡¡¡°ÎÒ²»ÖªµÀ¡£ÎÒÐÄÀïÒ²ÏëµÄ£¬¾ÍÊÇ¾õµÃÃ»°ÑÎÕ¡£ÎÒ²»ÊÇ°àÉÏµÄºÃÑ§Éú¡£¡±
¡¡¡¡¡°ÔõÃ´¸ö²»ºÃ£¿¡±
¡¡¡¡¡°Ñ§Ï°²»ºÃ¡£Ö÷ÒªÊÇÊýÑ§¡£ÎÒ´ÓÀ´Ã»¿¼µ½°àÉÏÇ°10Ãû¡£²»£¬¶þÄê¼¶Ê±¿¼¹ýÒ»´Î£¬Ö»ÓÐÄÇÃ´Ò»´Î¡£¡±
¡¡¡¡ÀÏÌ«Ì«ÈôÓÐËùË¼µØÍû×ÅËý£º¡°ÄãºÜÌ¹°×¡£ÎÒÏ²»¶ÄãÕâÑùµÄº¢×Ó¡£¡±
¡¡¡¡½ðÁåÐÄÀïÏë£ºÄãÏ²»¶ÓÐÊ²Ã´ÓÃ£¿ÄãÓÖ²»ÊÇÖØµãÖÐÑ§µÄÐ£³¤¡£
¡¡¡¡¡°½²µãÄãÃÇ°àÉÏÓÐÈ¤µÄÊÂ°É¡£¡±ÀÏÌ«Ì«ÒªÇó¡£
¡¡¡¡½ðÁåÐÄÊÂÖØÖØ£¬ÉúÅÂ»ØÈ¥ÍíÁËÂèÂèÂîËý£¬ËùÒÔ²»´óÏë½²¡£¿ÉÊÇ²»½²ÓÖÅÂÀÏÌ«Ì«²»¸øËýÉ£Ò¶£¬»¹ÊÇÃãÇ¿½²ÁË¡£
¡¡¡¡½ðÁåÒ»Á¬½²ÁË°àÉÏµÄ¼¸¼þÊÂ£¬ÀÏÌ«Ì«¶¼Ã»Ð¦£¬·´¶øÓÃ¼«ÑÏËàµÄ±íÇé¿´Ëý£¬¿´µÃ½ðÁåÐÄÀï·¢Ã«¡£ºóÀ´Ëý¾Í½²ÁËÕÅÁéÁéÒ»²»Ð¡ÐÄÍÌÏÂÓ×²ÏµÄÊÂ£¬ÀÏÌ«Ì«Ð¦ÆðÀ´£¬Ëµ£º¡°Ô­À´ÄãµÄ²Ï±¦±¦ÊÇÕâÃ´À´µÄ¡£¡±
¡¡¡¡½ðÁåÊÜµ½¹ÄÀø£¬Ô­±¾ÀÖ¹ÛµÄÌìÐÔ¾ÍÏÔÂ¶³öÀ´ÁË£¬Ã¼ÑÛ±Ç×Ó¿ªÊ¼±äµÃ»îÔ¾£¬Á³ÉÏÐ¦ÃÐÃÐµÄ£¬×ì°ÍºìÈóÈóµÄ£¬»°ËµµÃÓÖ¿ìÓÖ¶º¡£
¡¡¡¡¡°ÓÐÒ»´ÎÉÏÓ¢Óï¿Î£¬ÀÏÊ¦º°ÀîÁÖ»Ø´ðÎÊÌâ¡£ÀîÁÖÄãÖªµÀÂð£¿ÎÒÃÇ°à³É¼¨¶¥²îµÄÍ¬Ñ§£¬ËýÂèÂè¸øËû¿ª¹ýÒ»ÕÅÇá¶ÈÈõÖÇµÄÖ¤Ã÷¡£ÀÏÊ¦Ëµ£ºÀîÁÖ£¬What¡®s your name£¿ÀîÁÖ¾Í»Ø´ðËµ£º²¨Á¦¡£²¨Á¦ÊÇÎÒÃÇ¿ÎÎÄÖÐÒ»Ö»ÄñµÄÃû×Ö¡£È«°àÍ¬Ñ§¶¼Ð¦µÃËÀÈ¥»îÀ´¡£ÓÚÅÖ¶ùµ±Ê±ÕýÍµ³Ô±ý¸É£¬Ò»Ð¦¾Í°Ñ×ìÀïµÄ±ý¸ÉÐ¼Åç³öÈ¥ºÃÔ¶£¬²îµã¶ù½¦µ½ÀÏÊ¦Á³ÉÏ¡£ÀÏÊ¦·¢ÁË´ó»ð£¬ÓÃ¾¢ÔÚ½²Ì¨ÉÏ¶å½Å¡£Ë­ÖªµÀ½²Ì¨Ì«¾ÉÁË£¬Ä¾Í·¶¼ÀÃÁË£¬ËýÒ»¶å£¬ÕýºÃ°Ñ¸ß¸úÐ¬µÄÐ¬¸ú¶åÁË½øÈ¥£¬ÔõÃ´°ÎÒ²°Î²»³öÀ´¡£ºóÀ´»¹ÊÇÓÚÅÖ¶ùÉÏÈ¥°ïËý°Î³öÀ´µÄ¡£¡±
¡¡¡¡ÀÏÌ«Ì«Ë«ÊÖ³Å×¡¹Õ¹÷£¬Ð¦µÃÖ±²»ÆðÑü¡£½ðÁåÒ²Ð¦¡£Ò»ÀÏÒ»ÉÙÐ¦³ÉÁËÒ»ÍÅ¡£
¡¡¡¡¡°»¹ÓÐÄØ¡£ÀÏÊ¦ÉÏ¿Î¶¼Ï²»¶ÂîÈË£¬ÐÏÀÏÊ¦ÂîÈËÏñ¼¦ÆÅ£¬¹¾¹¾¹¾¹¾²»Í££»ÊýÑ§ÕÅÀÏÊ¦ÂîÈËÏñÎÚÑ»£¬È«°àÈËÑ»È¸ÎÞÉùÊ±£¬ËûÀä²»·À¸ÂµÄÒ»½Ð£»Ó¢ÓïÀÏÊ¦ÂîÈË×îºÃÍæ£¬ÄÔ´üÏñÃ«Ã«³æ£¬Ã¿ÂîÒ»¾ä¾ÍÉìÒ»ÏÂÍ·¡­¡­¡±
¡¡¡¡ÀÏÌ«Ì«Ð¦µÃÑÛÀá¶¼Á÷³öÀ´ÁË£¬Ò»±ßÌÍÊÖ¾î²ÁÑÛÀá£¬Ò»±ßÒªÇó½ðÁå£º¡°±ðËµÁË£¬²»ÄÜÔÙËµÁË£¬¿ì°ÑÎÒ¼ÙÑÀ¶¼Ð¦µôÁË¡£¡±
¡¡¡¡½ðÁåËµ£º¡°ÄÇºÃ£¬ÒÔºóÓÐ»ú»áÎÒÔÙ¸øÄãËµ¡£¡±
¡¡¡¡ÀÏÌ«Ì«Öô×Å¹Õ¹÷£¬´ø½ðÁåÈ¥ÕªÉ£Ò¶¡£ÕªÁË²»¶à²»ÉÙ10Æ¬¡£ËýÎ¢Ð¦µØ¿´×Å½ðÁåËµ£º¡°´ðÓ¦ÎÒÒ»¸öÒªÇóºÃÂð£¿ÒÔºóÄãÃ¿Ìì·ÅÑ§ºóÀ´Ò»´Î£¬ÎÒ½ÌÄã°ëÐ¡Ê±ÊýÑ§£¬Äã¿ÉÒÔÄÃµ½10Æ¬É£Ò¶¡£¡±
¡¡¡¡½ðÁåÎÊ£º¡°Äã£¿¡±
¡¡¡¡ÀÏÌ«Ì«Ëµ£º¡°Äã¿´²»ÆðÎÒ£¿ÍËÐÝÇ°ÎÒÊÇÐ¡Ñ§ÌØ¼¶½ÌÊ¦£¬×¨½Ì±ÏÒµ°àÊýÑ§¡£ÎÒÐÕËï£¬Äã¿ÉÒÔ½ÐÎÒËïÄÌÄÌ¡£¡±
¡¡¡¡½ðÁåÍáÍ·ÏëÁËÏë£º¡°¸ø20Æ¬É£Ò¶ÐÐÂð£¿²Ï½¥½¥´óÁË£¬»á³ÔµÃÔ½À´Ô½¶à¡£¡±
¡¡¡¡ËïÄÌÄÌÊ¹¾¢ÈÌ×¡Ð¦£º¡°ºÃ°É£¬20Æ¬¾Í20Æ¬£¬ÓÅ´ýÄã¡£¿ÉÊÇÎÒÒ²ÓÐ¸ö¸½¼ÓÌõ¼þ£º±ð¸æËßÀÏÊ¦£¬Ò²±ð¸æËßÄã¼ÒÀïÈË£¬°Ö°Ö»òÕßÂèÂè¡£¡±
¡¡¡¡¡°ÎªÊ²Ã´ÄØ£¿ÕâÒ²²»ÊÇÊ²Ã´»µÊÂ°¡£¡¡±½ðÁåÎÊ¡£
¡¡¡¡¡°ÊÇÒòÎªÄÌÄÌÒ²ÓÐ×Ô×ðÐÄ°¡£¡¡±ËïÄÌÄÌÑ§×Å½ðÁåµÄ¿ÚÆø£¬¡°ÄÌÄÌ×öÁËÄãµÄ¼Ò½Ì£¬Èç¹û²»ÄÜ°ÑÄã½Ì³ÉÒ»¸ö°Î¼âµÄÑ§Éú£¬ÄÌÄÌ¿É¾Í¶ªÀÏÁ³À²£¡ËùÒÔ°¡£¬ÎÒÃÇÖ®¼äµÄÊÂÇéÒªÃØÃÜ½øÐÐ¡£¡±
¡¡¡¡½ðÁåºÜÐË·Ü£¬µ«ÊÇËýÂíÉÏ¾ÍÏëµ½Ò»¸öÏÖÊµÎÊÌâ£º¡°Â÷×ÅÀÏÊ¦Ã»ÎÊÌâ£¬Â÷×ÅÂèÂè²»ºÃ°ì¡£ÎÒÒªÊÇÃ¿Ìì·ÅÑ§²»°´Ê±»Ø¼Ò£¬ËýÒ»¶¨»á²éÎÊ¡£ÎÒ¸ÃÔõÃ´ËµÄØ£¿¡±
¡¡¡¡ËïÄÌÄÌÏëÁËÏë£º¡°¾ÍËµÀÏÊ¦°ïÄã²¹¿Î£¬ÈöÒ»´ÎÐ¡Ð¡µÄ»Ñ°É¡£ÆäÊµÒ²Ëã²»µÃÈö»Ñ£¬ÒòÎªµÄÈ·ÓÐ¸ö¡¯ÀÏÀÏÊ¦¡®ÔÚ°ïÄã²¹¿Î¡£¡±
¡¡¡¡½ðÁåÕâ²ÅÍêÍêÈ«È«µØ·ÅÏÂÐÄ£¬ÊÖÀï×¥×Å±¦¹óµÄ20Æ¬É£Ò¶£¬±Ä±ÄÌøÌø³öÃÅ¡£×ßµ½ÃÅ¿ÚËýºöÈ»ÓÖÏëÆðÒ»¾ä»°£¬»ØÍ·¶ÔËïÄÌÄÌËµ£º¡°×îºóÒ»¸öÎÊÌâ£ºÄãÎªÊ²Ã´ÒªÏë°ïÎÒ£¿¡±
¡¡¡¡ËïÄÌÄÌÖ£ÖØÆäÊÂµØ»Ø´ð£º¡°ÒòÎªÎÒÏ²»¶Äã¡£ÎÒ°ïÖúÁËÏ²»¶µÄÈËÐÄÀï»á¾õµÃ¿ìÀÖ¡£Õâ»Ø´ð¿ÉÒÔÁËÂð£¿¡±
¡¡¡¡½ðÁå¹þµÄÒ»Éù£¬ÓÃ³ª¸èÒ»ÑùµÄÉùÒôÍÏ³¤Ç»µ÷Ëµ£º¡°ÎÒ--Ò²--Ï²--»¶--Äã--¡±
