# Supplementary material for: Exploring translator’s style in children’s literature: A case study of Nicky Harman’s English translations of Huang Beijia’s two works
Source: PLoS One. 2026 Jun 2;21(6):e0350245. doi: 10.1371/journal.pone.0350245 (PMC13229296; doi:10.1371/journal.pone.0350245)
Supplement: S7 File — (ZIP) [file pone.0350245.s010.zip › data/original data/Wo Yao Zuo Hao Hai Zi (Chinese text)/Chapter 23 第二十三章.txt]

¶þÊ®Èý¡¡ÇëÔÊÐíÎÒÓÐÒ»¸öÃØÃÜ
¡¡¡¡»Ü×ÏÔÚÂ¥µÀÀï´òÉ¨ÎÀÉú¡£ÌìÆøÌ«¸ÉÔïÁË£¬óÔÖã²Å½Ó´¥µ½µØÃæ£¬³¾ÍÁ¾ÍÆÈ²»¼°´ýµØ·ÉÑïÆðÀ´£¬·Â·ðËüÃÇ¾Í×¨µÈ×Å»Ü×ÏµÄóÔÖãÀ´½â·ÅËüÃÇÒ»Ñù¡£»Ü×ÏÓÃÒ»ÌõÉ´½í°ÑÄÔ´üºÍ×ì°Í°üÔúÆðÀ´£¬»¹ÊÇ²»ÐÐ£¬³¾ÍÁÇºµÃËýÍ¸²»¹ýÆø¡£
¡¡¡¡Ëý·ÅÏÂóÔÖã£¬Õ¾µ½Â¥ÌÝ¿ÚµÄ»¨Ç½ÄÇ¶ùÈ¥£¬ÓÃ¾¢ºôÎü£¬Ïë°Ñ·ÎÀïµÄ³¾ÍÁÅÅ³öÒ»Ð©¡£ÕâÊ±ºòËý·¢ÏÖÇ½×©µÄ¿ÕÏ¶ÀïÈû×ÅÒ»Ð¡ÍÅ¶«Î÷¡£ËýÓÐµãºÃÆæ£¬Ë³ÊÖÒ»ÌÍ£¬¹ÇÂµÂµ¹ö³öÒ»¸öÖ½ÍÅ¡£ÓÃ½Å¼â²¦ÁË²¦£¬ºÃÏñÊÇÒ»ÕÅÊýÑ§¾í×Ó£¬ÒÀÏ¡¿´¼ûÒ»Ð©ËãÊõÊ½×ÓºÍºì±Ê´òÉÏµÄ¹³¹³²æ²æ¡£
¡¡¡¡»Ü×ÏÐÄÀï¿©àâÒ»ÏÂ£¬Ëý²î²»¶àÄÜÃ÷°×ÕâÊÇË­×öµÄÊÂÇéÁË¡£ËýÍäÑü°ÑÖ½ÍÅ¼ñÆðÀ´£¬´ò¿ª£¬¹ûÈ»¾ÍÊÇ½ðÁåµÄÒ»ÕÅÊýÑ§ÊÔ¾í£¬ÉÏÃæ±ê×ÅÒ»¸öºÜ´óµÄ·ÖÊý£º79¡£×ÖÐ´µÃ¼«´ó£¬¼¸ºõÕ¼ÁËÒ»ÕÅÖ½µÄËÄ·ÖÖ®Ò»£¬ÆÄÓÐµã¶ñºÝºÝµÄÒâË¼¡£ºÃÏñ»¹²»½âÆø£¬ÅÔ±ßÓÖÓÃºì±Ê×¢Ã÷£ºÈ«°àµ¹ÊýµÚËÄ£¡
¡¡¡¡»Ü×Ï»ëÉíÏñ×ÅÁË»ð¡£Ëý²»ÏëÔÙ¸ãÊ²Ã´ÎÀÉúÁË£¬Áà×ÅóÔÖã»Ø¼Ò£¬Ò»¸öÈË×øÔÚ×À±ßÉúÃÆÆø¡£¼ÒÀïÕâÊ±ºòºÜ¾²£¬ÈÃËýÏë·¢»ðÒ²·¢²»³öÀ´£¬ËýÉìÊÖÄÃÆð»°Í²Òª¸ø½ðÒàÃù´òµç»°£¬µç»°ÖÐ¾ÍËµ£ºÎÒÔÙ²»Ïë¹ÜÄãµÄÅ®¶ùÁË£¬ÎÞÄÜÎªÁ¦ÁË£¬ÒÔºóµÄÊÂÇéÇëÄãÀ´¸É£¡¿ÉÊÇµç»°²»Í¨£¬´óÑ§×Ü»ú¸æËßËýÒªµÈÒ»µÈ¡£µÈ»Ü×Ï·ÅÏÂµç»°£¬³å¶¯ÓÖºÜ¿ìÏûÊ§£¬¾õµÃËµÕâÐ©Ò²Ã»ÒâË¼£¬ËýÕæµÄÄÜ¹»·ÅÊÖ²»¹ÜÂð£¿
¡¡¡¡Â¥µÀÀïÏìÆðÁË½Å²½Éù£¬ÓÐÊ±ºò°ëÌì²ÅÅÀÒ»¼¶£¬ÓÐÊ±ºòàÌàÌàÌÒ»Á¬ÅÀ¼¸¼¶£¬Ò»Ìý¾ÍÖªµÀÊÇ½ðÁå·ÅÑ§»ØÀ´ÁË¡£
¡¡¡¡»Ü×ÏÕ¾ÆðÉíÀ´£¬´ø×ÅÒ»¹ÉÅ­Æø´ò¿ªÃÅ£¬Ò»ÑÛ¾Í¿´¼û½ðÁåÐ¦ÃÐÃÐµÄÒ»ÕÅÔ²Á³¡£½ðÁåÍáÍ·¿´¿´»Ü×ÏµÄÁ³É«£¬²¢²»ÖªµÀ¸Õ²Å·¢ÉúÁËÊ²Ã´ÊÂ£¬Ð¦ØÌÈç»¨µØËµ£º¡°ÂèÂèÄãÎªÊ²Ã´°å×ÅÁ³ÄØ£¿Äã½ñÌìÓ¦¸Ã¸ßÐË²ÅÊÇ°¡£¡¡±
¡¡¡¡»Ü×Ï×¥Æð×ÀÉÏµÄÊÔ¾í£¬ÓÃ¾¢ÅÄÔÚ½ðÁåÊÖÉÏ£º¡°ÎÒµ±È»¸ßÐË£¡ÎÒ¸ßÐËµÃÒª»è¹ýÈ¥ÁË£¡¡±
¡¡¡¡½ðÁå¿´Ò»ÑÛÊÖÀïµÄ¶«Î÷£¬Á³É«Ò²¸ú×Å´ó±ä£¬ÇÓÉúÉúµØËµ£º¡°ÂèÂèÄãÌýÎÒ½âÊÍ¡£ÂèÂè¡­¡­¡±
¡¡¡¡»Ü×Ï´ò¶ÏËýµÄ»°£º¡°ÐÐÁË£¬Ã»Ê²Ã´ºÃ½âÊÍµÄ£¬·ÖÊýÒÑ¾­ËµÃ÷ÁËÒ»ÇÐ¡£¶øÇÒÄãÔ½À´Ô½²»Ïñ»°£¬¿¼ÁË»µ·ÖÊý²»°Ñ¾í×ÓÄÃ»Ø¼Ò£¬ÍµÍµ²ØÔÚÂ¥µÀÀï£¡ÎÒ¸Ò¶Ï¶¨Äã²»Ö¹ÕâÒ»´Î¡­¡­¡±
¡¡¡¡½ðÁå½ÐÆðÀ´£º¡°²»£¬¾ÍÊÇÕâÒ»´Î£¡¡±
¡¡¡¡¡°¾ÍÊÇÕâÒ»´ÎÒ²²»ÄÜÔ­ÁÂ£¡ËµÃ÷ÄãÕâ¸öº¢×ÓÒÑ¾­²»µ¥´¿¡¢²»³ÏÊµÁË¡£ÒÔºóÂèÂèÒ²ºÜÄÑÔÙÏàÐÅÄãËùËµµÄÈÎºÎ»°¡£¡±
¡¡¡¡½ðÁå¿ÞÉ¥×ÅÁ³Ëµ£º¡°ÎÒÅÂÄãÖªµÀÁË»áÉúÆø¡­¡­¡±
¡¡¡¡¡°ÄãÕâÑù×öÎÒ²»ÊÇ¸üÉúÆøÂð£¿¡±
¡¡¡¡¡°¿ÉÎÒÊÇ×¼±¸½ñÌì¸æËßÄãµÄ¡£ÎÒÏëµÈ×Ô¼º¿¼Ò»¸öºÃ³É¼¨£¬È»ºóÒ»Æð¸æËßÄã¡£ÕâÊÇÎÒ½ñÌìµÄ¾í×Ó¡­¡­¡±
¡¡¡¡½ðÁå»ÅÃ¦ÌÍÊé°ü£¬¶¯×÷Ì«¼±ÆÈ£¬²îµã¶ù°ÑÊé°üÀï±¡±¡µÄÊÔ¾í³¶ÆÆ¡£
¡¡¡¡¾íÊ×ÉÏÐ´×ÅÁ½¸öºÜÎÂÈáµÄÊý×Ö£º97¡£ÅÔ±ß×¢Ã÷£ºÔ¾Éýµ½È«°àµÚÆß£¬ºÜÓÐ½ø²½£¡Çë¼ÌÐø±£³Ö¡£
¡¡¡¡»Ü×ÏºüÒÉµØ¿´×Å½ðÁå£º¡°ÕæÊÇÄãµÄ¾í×Ó£¿¡±
¡¡¡¡½ðÁåÖ¸×Å¾íÊ×£º¡°Õâ²»ÊÇÎÒµÄÃû×ÖÂð£¿¡±
¡¡¡¡¡°Ã»ÓÐ³­±ðÈËµÄ£¿¡±
¡¡¡¡¡°ÂèÂè£¡¡±½ðÁå¿¹ÒéËµ£¬¡°Ã¿´Î²âÑéÎÒÃÇ¶¼ÊÇÓÃAB¾í£¬ÎÒ³­Ë­µÄ£¿×Ü²»ÄÜÕ¾ÆðÀ´¿´Ç°ÃæÀîÐ¡¾êµÄ°É£¿ÔÙËµËýÕâ´Î»¹Ã»ÓÐÎÒ¿¼µÃºÃ£¬Ëý²ÅµÃ80¶à·Ö¡£¡±
¡¡¡¡»Ü×ÏµÄÁ³É«ÂýÂý»ººÍÆðÀ´£¬Ëµ£º¡°ÎÒÕæÊÇÏë²»Ã÷°×£¬ÄãµÄ¿¼ÊÔ³É¼¨ºö¸ßºöµÍÄÜÏà²îÕâÃ´¶à¡£¿´ÄãÑ§Ï°Ïñ¿´ÔÓ¼¼ÑÝÔ±×ß¸ÖË¿£¬ÊÖÐÄÀïÄó×ÅÒ»´ó°Ñº¹ÄØ¡£¡±
¡¡¡¡½ðÁåºÜ¹ÔÇÉµØ°²Î¿»Ü×Ï£º¡°ÂèÂè£¬ÎÒÔÙÒ²²»ÄÇÑùÁË£¬ÒÔºóÎÒ¶¼»á¿¼µÃºÜºÃ¡£¡±
¡¡¡¡³Ô·¹µÄÊ±ºò£¬»Ü×ÏÒÑ¾­Íü¼ÇÁË¸Õ²ÅµÄ²»Óä¿ì£¬°Ñµ°³´·¹ÀïµÄ¼¦µ°¼ð¸ø½ðÁå£¬×ÔÑÔ×ÔÓïµØËµ£º¡°ÌìÌì·ÅÑ§ºó²Î¼Ó²¹¿Î»¹ÊÇÓÐºÃ´¦µÄ£¬¿´ÆðÀ´ÄãÕâ¸öÈËÊÊÒË¸ö±ð¸¨µ¼¡£ÕÅÀÏÊ¦»¹½ÐÁË±ðµÄÍ¬Ñ§Âð£¿¡±
¡¡¡¡½ðÁåÏÈÒ¡Í·£¬ÏëÁËÏëÓÖµãÍ·£¬ÓÃÎÃ×ÓÒ»ÑùµÄÉùÒôºßºß×Å£º¡°»¹ÓÐÀîÐ¡¾ê¡£¡±
¡¡¡¡»Ü×ÏËµ£º¡°ËýºÃÏñ½ø²½²»´ó£¿Õâ»Ø²âÑéµÃ80¼¸·Ö£¬¸úÒÔÇ°µÄË®Æ½²î²»¶à¡£¡±
¡¡¡¡½ðÁå²»ÖªµÀËµÊ²Ã´ºÃ£¬¾ÍÂñÍ·Íù×ìÀï°Ç·¹£¬°Ñ×ì°ÍÀïÈûÂú·¹Á£¡£
¡¡¡¡ÈýÌìÖ®ºóÓÖ²âÑéÒ»´Î£¬½ðÁå94·Ö¡£±ÈÉÏ´ÎÉÙÁËÒ»µã£¬µ«ÊÇÏà²î²»´ó£¬»ù±¾ÔÚÍ¬Ò»¸öË®Æ½ÏßÉÏ¡£»Ü×ÏÓÐÀíÓÉÏàÐÅ½ðÁåµÄÊýÑ§³É¼¨ÊÇÎÈ¶¨ÏÂÀ´ÁË¡£
¡¡¡¡Ð¬ºÐ×ÓÀïµÄ²Ï±¦±¦ÔÚ¡°ÉÏÉ½¡±Ö®Ç°µÄÉú³¤ËÙ¶È¼¸ºõÊÇÍ»·ÉÃÍ½ø£¬Ò»ÌõÌõ±äµÃ³¤¶øÍ¸Ã÷£¬ºôÎüµÄÊ±ºòÄÜ¿´¼ûËüÃÇ¶ÇÆ¤Á½²àµÄÌåÒºÏñË®±ÃÒ»ÑùÑ¹ÉÏÀ´ÓÖÂäÏÂÈ¥£¬·Ç³£ÓÐÈ¤¡£Ã¿µ±ÐÂÏÊÉ£Ò¶Èö½øÈ¥ÒÔºó£¬ËüÃÇ»á±äµÃÌØ±ð¿º·Ü£¬ÔÙ²»ÏñÐ¡Ê±ºòÄÇÃ´ÌôÈý¼ðËÄÁË£¬¶øÊÇ¾Í½üÕÒµØ·½ÏÂ¿Ú£¬ÄÔ´üÆ´ÃüµØÒ»µãÒ»µã£¬ºÚÉ«»ð²ñÍ·ÑùµÄ×ì°ÍÀï·¢³öÇáÎ¢µÄ¡°°Èàª°Èàª¡±Éù£¬È»ºóÄÇÆ¬É£Ò¶ÑÛ¼ûµÃÒ»µãµãÏûÊ§£¬¼òÖ±Ïñ±äÄ§Êõ¡£
¡¡¡¡²Ï±¦±¦µÄÉíÌåÓÉ´¿°×±ä³Éµ­»Æ£¬Ìå³¤Ò²¿ªÊ¼ÂÔÎ¢ÊÕËõÊ±£¬»Ü×ÏºÜÓÐ¾­ÑéµØËµ£º¡°ÒªÉÏÉ½ÁË¡£¡±
¡¡¡¡½ðÁå¸Ï¿ìÈ¥ÄÃÔçÒÑ¾­×¼±¸ºÃµÄÏ¸Ê÷Ö¦£¬ÑØÐ¬ºÐËÄ½Ç×Ýºá½»´íµØ°Ú¿ª¡£¹ûÈ»¾ÍÓÐÒ»Ìõ²ÏÌ½Í·Ì½ÄÔµØÍùÉÏÅÀ¡£ÅÀÁËÒ»°ë£¬ÏëÏëÓÖ²»¶Ô¾¢ËÆµÄ£¬ÔÙÏÂÈ¥£¬ºÜÌôÌÞµØ³ÔÁË¼¸¿ÚÉ£Ò¶£¬»»Ò»¸ö½Ç¶ÈÔÙÅÀ¡£½ðÁåÓÐµãÌæËü×Å¼±£¬ÉìÊÖÄéÆðËü·Åµ½¼¸¸ùÊ÷Ö¦¼ä£¬ÃâµÃËüÄÇÃ´ÓÌÔ¥¡¢·Ñ¾¢¡£²Ï±¦±¦È´Ò»µã¶¼²»ÁìÇé£¬¹ÌÖ´µØ´ÓÄÇ¼¸¸ùÊ÷Ö¦¼äÅÀÏÂÀ´£¬Õâ»Ø¸É´à¾Í²»¶¯ÁË¡£
¡¡¡¡»Ü×ÏËµ£º¡°Äã±ð¶¯Ëü£¬ËüµÃ×Ô¼ºÌôÑ¡Ò»¸öºÏÊÊµÄ¹éËÞ¡£¡±
¡¡¡¡½ðÁåÎª²Ï±¦±¦¾Ü¾øËýµÄ°ïÖú¶øÉúÆø£¬ÈÏÎªËüÃÇ±Ï¾¹ÖÇÉÌÌ«µÍ£¬²»¶®¸ÐÇé¡£Èç¹û»»ÁËÊÇÒ»Ìõ¹·£¬Ö÷ÈË¶ÔËüÕâÃ´ºÃ£¬ËüÔç¾ÍÒ¡Í·°ÚÎ²¿ì»îµÃ²»ÖªÌìÉÏµØÏÂÁË¡£½ðÁåÍïÏ§µØËµ£º¡°ÎÒÕæÏëÑøÒ»Ìõ¹·°¡£¡¡±
¡¡¡¡»Ü×ÏÅ¤¹ýÍ·£¬×°×÷Ã»Ìý¼û¡£ËýÏëËýÑøÒ»¸öº¢×Ó»¹¾õµÃ·Ñ¾¢£¬ÆñÄÜÌíÉÏÒ»Ìõ¹·£¿ÄÇ¶¼ÊÇÓÐÏÐ½×¼¶²Å¸ÉµÄÊÂ¡£
¡¡¡¡µÚ¶þÌìÔçÉÏÆðÀ´£¬½ðÁåÍ·Ò»×®ÊÂÇé±ãÊÇÈ¥¿´²Ï±¦±¦¡£Ëý¿´¼ûÊ÷Ö¦¼äÒÑ¾­½á³ÉÁËÁ½Ö»ºÜ±¡ºÜ±¡µÄ²Ï¼ë£¬Ò»Ö»Ñ©°×£¬Ò»Ö»µ­»Æ¡£Í¸¹ýÏ¡Ï¡µÄË¿Âç£¬¿ÉÒÔ¿´¼û²Ï±¦±¦µÄÉíÌåÒÑ¾­ËõµÃºÜÐ¡£¬ÔÚ¼ëÖÐòé³ÉÒ»ÍÅ£¬Í·²¿Å¬Á¦µØ¶¯×Å£¬Ò»ÏÂÒ»ÏÂÍÂ³öË¿£¬ÑØ×ÅÄÇ±¡¿ÇµÄËÄÖÜ¾ùÔÈ¼Óºñ¡£
¡¡¡¡½ðÁåÅÜµ½»Ü×ÏºÍ½ðÒàÃùµÄ·¿¼äÀïËµ£º¡°ÎÒÓÐ¸öÏë·¨£¬½«À´ÎÒ¿ÉÒÔµ±¸ö²ÏË¿×¨¼ÒÂð£¿¡±
¡¡¡¡½ðÒàÃùÒ»±ßÍùÄÔ´üÉÏÌ××ÅÒ»¼þº¹ÉÀ£¬Ò»±ß´ð£º¡°µ±È»¿ÉÒÔ£¬Äã×öÊ²Ã´°Ö°Ö¶¼Ö§³ÖÄã¡£¡±
¡¡¡¡½ðÁå×ªÏò»Ü×ÏËµ£º¡°ÂèÂèÄãÄØ£¿¡±
¡¡¡¡»Ü×ÏËµ£º¡°Ï£ÍûÄãµ±¸öÓÐ³É¾ÍµÄ²ÏË¿×¨¼Ò¡£¡±
¡¡¡¡½ðÁåÓÚÊÇ¾ÍÕ¹¿ªÏëÏñ£º¡°ÎÒÒª´ÓÖÖÉ£Ê÷¿ªÊ¼¡£ÎÒÓÐÒ»¸öºÜ´óµÄÔ°ÁÖ£¬ÖÖ³öÀ´µÄÉ£Ê÷ÊÇ²ÊÉ«µÄ£¬ÓÐ½ð»Æ£¬ÓÐÌÒºì£¬ÓÐºþÀ¶£¬ÓÐÃµ¹å×Ï£¬ÓÐÑ¼µ°°×£¬ÓÐÆ»¹ûÂÌ¡­¡­ÎÒµÄ²ÏÃ¿ÌõÆðÂëÖØ°ë½ï£¬ËüÃÇÒ»¶ÙÄÜ³Ô5¹«½ï²ÊÉ«É£Ò¶£¬10Ìì¾Í¿ÉÒÔÉÏÉ½½á¼ë¡£³ÔÊ²Ã´É£Ò¶µÄ²Ï£¬½áÊ²Ã´ÑÕÉ«µÄ¼ë¡£»¹ÓÐ³Ô»ìºÏÉ£Ò¶µÄ£¬½á³ö¼ë½Ð¡¯ÃÎ»Ã×éºÏ¡®É«£¬ÊÇÊÀ½çÉÏ×îÆæÃîµÄÉ«²Ê¡£ÎÒ°ÑÕâÐ©¼ë×ÓËÍµ½ÎÒ×Ô¼ºµÄ¹¤³§Àï£¬³é³ö²ÏË¿£¬Ö¯³ÉË¿³ñ¡£ÄãÃÇÌý×Å£¬ÏÂÃæ²ÅÊÇÎÒ×îÏë×öµÄ£ºÎÒÊÇÈ«ÊÀ½ç×îÎ°´óµÄÊ±×°Éè¼ÆÊ¦£¬ÎÒÉè¼ÆµÄÊ±×°Ö»ÓÃÎÒ×Ô¼ºµÄË¿³ñÖÆ×÷£¬ËùÒÔ²»¿ÉÄÜÓÐÈÎºÎÈËÀ´¸úÎÒ¾ºÕù¡£ÎÒµÄÄ£ÌØ¶ù¶¼ÊÇ³¬Ò»Á÷µÄ£¬ËýÃÇÒÔÄÜ¹»×öÎÒµÄÄ£ÌØ¶ù¶ø×ÔºÀ¡£Ã¿ÄêºÃÀ³Îë¾Ù°ì°ÂË¹¿¨½±µÄÊÚ½±ÒÇÊ½Ê±£¬ÎÒµÄ°ì¹«ÊÒ¿ÉÃ¦ÁË£¬ÒòÎªÔ¤¶©Ê±×°µÄÉêÇëÐÅÒ»ÕÅ½ÓÒ»ÕÅ´«Õæ¹ýÀ´£¬ÃØÊéÖ±º°Ì«ÀÛÁË£¬ÑÛ¾¦¶¼¿´»¨ÁË£¬ÎÒÖ»ºÃ¸øËý·¢½±½ð¡£ÓÐÒ»¼Ü·É»ú¾ÍÍ£ÔÚÎÒµÄ°ì¹«ÊÒÍâÃæ£¬×¨µÈ×ÅÔËËÍÊ±×°µ½ºÃÀ³Îë¡£µ±È»ÕâÇ®ÓÉÓ°ÐÇÃÇ³ö£¬Ë­ÈÃËýÃÇÄÇÃ´ÆÈ²»¼°´ýµØÏëÆ¯ÁÁÄØ£¿¡±
¡¡¡¡»Ü×ÏÈÌ×¡Ð¦ÎÊ£º¡°Äã×¬Ç®ÁËÂð£¿¡±
¡¡¡¡½ðÁåÒ»Á³³î¿à£º¡°ÊÇ°¡£¬ÎÒÔõÃ´¾ÍÒ»²»Ð¡ÐÄ×¬ÁË´óÇ®ÄØ£¿ÅªµÃÃØÊéÀÏÒªÀ´ÎÊÎÒ£ºÇ®Ì«¶àÁË£¬·¿×ÓÀï×°²»ÏÂÁË£¬Òª²»Òª´ÓÑôÌ¨ÉÏÈÓÏÂÈ¥Ò»Ð©£¿¡±
¡¡¡¡»Ü×Ï±Á×¡Á³Ëµ£º¡°Äã²»¸Ã°ÑÏÖ³®·ÅÔÚ°ì¹«ÊÒÀï£¬Ó¦¸ÃÂòÒ»Á¾ÔË³®³µ£¬×¨ÃÅÌæÄãÍùÒøÐÐÔËÇ®¡£¡±
¡¡¡¡¡°Èç¹ûÒøÐÐÏÓÎÒµÄÇ®Ì«¶à£¬½ð¿â×°²»ÏÂ£¬ÔõÃ´°ìÄØ£¿¡±
¡¡¡¡¡°ºÃ°ì£¬·ÖËÍµ½¸÷¼ÒÒøÐÐ£¬Ã¿¼ÒËÍÒ»³µ¡£¡±
¡¡¡¡½ðÁåÏëÁËÏëËµ£º¡°»¹ÊÇÌ«Âé·³¡£ÎÒÏë×îºÃÊÇÈ«²¿¾è¸øÏ£Íû¹¤³Ì¡£¡±
¡¡¡¡»Ü×ÏËµ£º¡°Ò²ºÃ£¬ÃâµÃÈÇ±ðÈËÏë»µÖ÷Òâ¡£¡±
¡¡¡¡½ðÒàÃùÈÌ²»×¡½ÐÆðÀ´£º¡°ÐÐÁË£¬Ôç·¹»¹Ã»×ÅÂäÄØ£¡½ðÁå°ï°Ö°Ö×öµãÊÂ£¬È¥Âò¼¸¸ùÓÍÌõ¡£¡±
¡¡¡¡½ðÁåËµ£º¡°ÕæÊÇµÄ£¡°Ö°ÖÕâÈËÌ«²»ÀËÂþ£¬ÔõÃ´»áÒ»ÏÂ×ÓÏëµ½ÁËÓÍÌõÄØ£¿É¨ÐË£¡¡±
¡¡¡¡½ðÒàÃùËµ£º¡°ÎÒÊÇÅÂÄãÃÎ×öµÃÌ«ÃÀ£¬µÈÒ»»á¶ù×öÏ°ÌâÓÖ´íÎó°Ù³ö¡£¡±
¡¡¡¡½ðÁåºÜÓÐ°ÑÎÕµØËµ£º¡°²»»áµÄ¡£¡±
¡¡¡¡µÈËýÄÃÁËÇ®ÏÂÂ¥È¥ÂòÓÍÌõ£¬»Ü×Ï¶Ô½ðÒàÃùËµ£º¡°ÄãÊÇ²»ÊÇ¾õµÃÕâÊÂÓÐµã¹Ö£¿½ðÁåµÄÊýÑ§³É¼¨ÉÏµÃÌ«¿ìÁË£¬×ø»ð¼ý¶¼Ã»ÕâÃ´¿ìµÄ¡£¡±
¡¡¡¡½ðÒàÃùÏëÁËÏë£¬Ò²³ÐÈÏÊÇÓÐÐ©¿ìÁË¡£µ«ÊÇËûÓÖÈÏÎªÕâÊÇ¡°¹¦µ½×ÔÈ»³É¡±£¬½ðÁåÕâÐ©ÄêÒ»Ö±Çü¾ÓÈËºó£¬Ò²¸ÃÓÐ¸ö¡°Ò»Ãù¾ªÈË¡±µÄÊ±ºò¡£
¡¡¡¡¡°Ëý±¿Âð£¿ËýÒ»µãÒ²²»±¿¡£´ÓÇ°¿¼²»µ½ºÃ³É¼¨ÊÇËýÑ§Ï°Ã»¿ªÇÏ£¬ÍæÐÄÌ«ÖØ¡£Å®º¢×Ó¾ÍÊÇÕâÑù£¬Ëµ¶®ÊÂ¾Í¶®ÊÂ¡£ÄãÑ½£¬ÒÔºó¿ÉÒÔÉÙ²ÙµãÐÄ¡£¡±½ðÒàÃùËµ¡£
¡¡¡¡»Ü×ÏÈ´Ã»ÓÐ½ðÒàÃùÕâÃ´ÀÖ¹Û¡£×öÂèÂèµÄÌìÉúÊÇ¸ö²ÙÐÄµÄÃü£¬º¢×Ó³É¼¨²»ºÃÒª²ÙÐÄ£¬º¢×Ó³É¼¨ºÃÓÖÒª²ÙÐÄ£¬µ£ÐÄ±ðÓÖÊÇ±³ºó×öÁËÊ²Ã´Ð¡¶¯×÷£¬³­ÁËÍ¬Ñ§µÄ´ð°¸¡£Ëý×¼±¸¹ýÒ»Á½ÌìÒªµ½Ñ§Ð£È¥Ò»ÌË£¬ÕÒÕÅÀÏÊ¦ÎÊÎÊ½ðÁåµÄÇé¿ö¡£
¡¡¡¡ÐÏÀÏÊ¦²»ÖªµÀ´ÓÄÄ¶ùÅªÀ´ÁË¼¸ÕÅÍâ¹úÓïÑ§Ð£µÄÀú½ìÈëÑ§¿¼¾í£¬ÄÃµ½ÕÅÁéÁé¼ÒµÄ²¹Ï°°àÉÏ¸ø´ó¼Ò×ö¡£½ðÁå×öÍêÁË»Ø¼Ò£¬Ã¼·ÉÉ«ÎèµØ¸æËß»Ü×ÏµÃÁË×î¸ß·Ö£º82¡£
¡¡¡¡»Ü×Ï³°Ð¦Ëý£º¡°82»¹ÄÜËã×î¸ß·Ö£¿¡±
¡¡¡¡½ðÁåÂíÉÏ¾ªºô£º¡°ºÃÄÑàÞ£¡Äã¼òÖ±²»ÖªµÀÓÐ¶àÄÑ£¡²»ÐÅÎÒ³öµÀÌâÄãÊÔÊÔ£ºÐ´³ö10¸öÒÔ¡¯Ò»¡®×Ö¿ªÍ·µÄ³ÉÓï¡£¼Ç×¡£¬ÊÇ³ÉÓï£¬ËµµÃ³öµä¹ÊµÄÄÇÖÖ£¬²»ÊÇËæ±ã´ÕËÄ¸ö×Ö¾ÍÐÐ¡£¡±
¡¡¡¡»Ü×Ï°â×ÅÖ¸Í·Ëµ£º¡°Ò»ÈÕÇ§Àï¡¯¡¢¡®Ò»Ã«²»°Î¡¯¡¢¡®Ò»Õí»ÆÁ»¡¯¡¢¡®Ò»ÅµÇ§½ð¡¯¡¢¡®Ò»Ç®²»Öµ¡¯¡¢¡®Ò»¹Ä×÷Æø¡¯¡¢¡®Ò»ÆØÊ®º®¡¯¡¢¡®Ò»¼ýË«µñ¡¯¡­¡­¡±
¡¡¡¡»Ü×ÏÓÐµã¿¨¿ÇÁË¡£Æ½Ê±»áÄÇÃ´¶à¡°Ò»¡±×Ö¿ªÍ·µÄ³ÉÓï£¬Àä²»¶¡ÒªËµ³ö10¸ö£¬¾Í¾õµÃË¼Î¬×èÈûÁËËÆµÄ£¬»°¶¼±»¶ÂÔÚÉ¤×ÓÑÛÀï³å²»³öÀ´¡£
¡¡¡¡¡°ÔõÃ´Ñù£¿²»ÐÐÁË°É£¿¡±½ðÁåÑóÑóµÃÒâµØ¿´ÂèÂèµÄÐ¦»°¡£
¡¡¡¡»Ü×ÏÃÍÈ»ÓÖ±ï³öÁ½¸ö£º¡°¡®Ò»×ÖÇ§½ð¡¯¡¢¡®Ò»·¹Ç§½ð¡¯¡£¡±
¡¡¡¡¡°3¸ö¡®Ç§½ð¡¯ÁË£¬ÖØ¸´Ì«¶à£¬¿Û·Ö£¡¡±½ðÁå½Ð×Å¡£
¡¡¡¡¡°ÄÇÄãÄØ£¿Äã»¹ÄÜËµ³ö¼¸¸ö²»Ò»ÑùµÄ£¿¡±
¡¡¡¡¡°¡®Ò»Ãù¾ªÈË¡¯£¡¡®Ò»°ÜÍ¿µØ¡¯£¡¡±
¡¡¡¡»Ü×ÏÐ¦ÆðÀ´£¬³ÐÈÏ×Ô¼ºÀÏÁË£¬·´Ó¦²»¼°½ðÁåÀ´µÃ¿ì½ÝÁË¡£ÕâÏÂ×ÓËýÖªµÀÁË¿¼ÊÔÒªµÃ¸ß·ÖÊÇÊµÔÚ²»ÈÝÒ×µÄ£¬Ê×ÏÈÊÇÄãµÃ»á£¬Æä´ÎÊÇÄãµÃÔÚ¶ÌÊ±¼äÄÚµ÷¶¯ÄÔ×ÓµÄ¿â´æ£¬²»ÄÜÔÊÐíÓÐÈÎºÎ¿Õ°×ºÍÒÅÂ©¡£²îÖ®ºÁÀå£¬¾ÍÓëÄãÆÚÅÎÖÐµÄ100·ÖÊ§Ö®½»±ÛÁË¡£
¡¡¡¡ËýÐÄÀïÏë£¬ÒªÇóº¢×Ó×ÜµÃ100·ÖÕæÊÇ²»¿ÆÑ§µÄÊÂ¡£
¡¡¡¡ÓÐÒ»ÌìÏÂÎçËýÔÚÔÓÖ¾ÉçÀï¿ª»á£¬ÓàÀÏÌ«Ã»ÍêÃ»ÁËµØ½²ÏÂÒ»ÆÚµÄ×é¸åÈÎÎñ¡¢°æÃæ°²ÅÅ¡¢ÒªÀ­µÄ¹ã¸æµÈµÈÊÂÇé£¬µÈÉ¢»áºóÒ»¿´ÖÓ£¬ÒÑ¾­6µãÁË¡£»Ü×Ï¶ÔÓàÀÏÌ«Ëµ£º¡°ÎÒµÃ×ßÁË£¬Å®¶ùÉíÉÏÃ»´øÔ¿³×£¬·ÅÑ§½ø²»ÁË¼ÒÃÅ¡£¡±
¡¡¡¡ÓàÀÏÌ«¸Ï¿ìÀ­×¡Ëý£º¡°»¹ÓÐ¼þÊÂ£¬·âÃæÈËÎïÕÕÆ¬¡­¡­¡±
¡¡¡¡»Ü×ÏÃ»ºÃÆøµØ»ØËýÒ»¾ä£º¡°ÓÃÄã×Ô¼ºµÄ°É¡£¡±
¡¡¡¡ÓàÀÏÌ«Ò¡×ÅÍ·¶ÔÁíÍâµÄÈËËµ£º¡°ÕÔ»Ü×ÏÓÐÃ»ÓÐµ½¸üÄêÆÚ£¿ÔõÃ´ÕâÐ©ÈÕ×ÓÇéÐ÷Ò»Ö±²»Ì«¶Ô£¿¡±
¡¡¡¡»Ü×ÏÌý¼ûÁËÕâ¾ä»°£¬¿ÉÊÇËýÀÁµÃ»Ø´ð¡£Ëý¼±´Ò´Òµ½³µÅïÀïÍÆ³ö×ÔÐÐ³µ£¬ÆïÉÏÈ¥¾ÍÍù¼ÒÀïÃÍ²È¡£»Ø¼ÒÍíÁË¿É²»ÊÇÍæµÄ£¬½ðÁåÃ¿ÌìÍí·¹ºó¶¼ÓÐÒ»´ó¶Ñ×÷ÒµÒª×ö£ºÒ»ÕÅÒªÇó±³ÊìµÄÍâÓï´Ê×é±í£»Ò»ÕÅÓïÎÄ×ÛºÏ¾í£¬¼Ó¼¸¸öµ¥ÔªµÄ´ÊÓï½âÊÍ£»Ò»ÕÅÊýÑ§¾í£¬Ò²ÐíÁí¼ÓÒ»ÕÅ¿ÚËãÌâ£¬»òÊÇÒ»ÕÅÓ¦ÓÃÌâ¡£Åª²»ºÃÓïÎÄÔÙ¼ÓÒ»Æª×÷ÎÄ£¬ÄÇ¾Í¸ü²Ò£¬½ðÁåµÄÑÛ¾¦»á°¾µÃÏñÍÃÑÛ£¬ÉÏÏÂÑÛÆ¤´ò¼Ü£¬Ê¹¾¢Èà¶¼Ã»·¨Èà¿ª¡£»Ü×ÏÌØµØÎªËý×¼±¸ÁËÒ»¶ÑÑÛÒ©Ë®£¬±ØÒªÊ±¿¿Ò©Îï´Ì¼¤¡£
¡¡¡¡¹ýÁË6µãÖÓ£¬Â·ÉÏµÄÈËÁ÷ÒÑ¾­²»ËãÌ«Óµ¼·ÁË¡£»Ü×ÏÔÚÀë¼ÒºÜ½üµÄÂ·¿Ú·¢ÏÖ½ðÁåµÄÍ¬Ñ§ÀîÐ¡¾ê£¬ÄÇº¢×Ó±³×Å´óÊé°üÕ¾ÔÚÂ·±ßÉÏ£¬Í·ÑöµÃÀÏ¸ß£¬²»ÖªµÀÔÚ¸ÉÊ²Ã´¡£»Ü×ÏÆï½üÁË²Å·¢ÏÖ£¬Ê÷ÉÏÕýÓÐÒ»Ö»»ÆÂÌÉ«µÄÃ«Ã«³æË³×ÅÒ»¸ùÏ¸Ï¸µÄ³¤Ë¿µõÏÂÀ´£¬ÓÆÓÆµ´µ´£¬Ê®·ÖÏÐÊÊµÄÑù×Ó¡£
¡¡¡¡»Ü×ÏÌøÏÂ³µ£¬¶ÔÀîÐ¡¾êËµ£º¡°±ð¶¯Ëü£¬Ã«Ã«³æòØÈËºÜÀ÷º¦µÄ¡£¡±
¡¡¡¡ÀîÐ¡¾ê»Ø¹ýÍ·£¬ºÜÓÐÀñÃ²µØÐ¦ÁËÐ¦£º¡°°¢ÒÌÎÒÖªµÀ£¬ÎÒ¿´ËüÊÇÎªÁËÐ´Ò»Æª¹Û²ìÈÕ¼Ç¡£½ñÌìÀÏÊ¦ÔÚ°àÉÏ¶ÁÁË½ðÁåÐ´²Ï±¦±¦µÄÒ»Æª£¬Ð´µÃÕæºÃ¡£¡±
¡¡¡¡»Ü×ÏÐÄÀïºÜ¸ßÐË¡£ÓÐÈËÔÞÑï×Ô¼ºµÄÅ®¶ù£¬×öÄ¸Ç×µÄµ±È»¿ªÐÄ¡£ÕâÊ±ºòËýºöÈ»ÏëÆðÀîÐ¡¾êÊÇ¸ú½ðÁåÒ»¿é¶ù²Î¼ÓÊýÑ§²¹¿ÎµÄ£¬¾ÍÎÊËý£º¡°½ðÁå»Ø¼ÒÁËÂð£¿¡±
¡¡¡¡ÀîÐ¡¾êËµ£º¡°Ôç»ØÁË¡£ÎÒ½ñÌìÍíÁËÊÇÒòÎªÖµÈÕ¡£¡±
¡¡¡¡»Ü×Ï¾ªÑÈµØÎÊ£º¡°ÕÅÀÏÊ¦²»ÊÇÃ¿Ìì¶¼ÁôÄãÃÇ²¹¿ÎÂð£¿¡±
¡¡¡¡ÀîÐ¡¾ê±ÈËý¸ü¾ªÑÈ£º¡°ÕÅÀÏÊ¦£¿Ã»ÓÐ°¡£¬Ëû´ÓÀ´Ã»ÁôÎÒÃÇ²¹¿Î¡£¡±
¡¡¡¡»Ü×ÏÐÄÀïËµ£º»µÁË£¬ÎÊÌâ´óÁË£¬½ðÁåÃ¿Ìì·ÅÑ§ºó²»ÊÇÔÚÑ§Ð£Àï´ô×ÅµÄ¡£Ëý¹Ë²»µÃ¸úÀîÐ¡¾êÔÙËµÊ²Ã´£¬µô×ª³µÍ·ÓÖÍùÑ§Ð£ÀïÆï¡£
¡¡¡¡´ËÊ±ÒÑ¾­6µã°ëÖÓ£¬Ñ§Ð£µÄ²Ù³¡ºÍÓÎÀÖ³¡Àï¶¼¿ÕÎÞÒ»ÈË¡£Ï¦ÑôµÄÓà»ÔÕÕÔÚ½ÌÑ§Â¥ÉÏ£¬½ô±ÕµÄ²£Á§´°·´Éä³öÒ»ÍÅÍÅ½ðÉ«µÄ¹â¡£»Ü×Ï»Å»ÅÕÅÕÅ³å½øÂ¥ÄÚ£¬¿´¼ûÐ£³¤ÖÆ×÷µÄÄÇ×ù¡°µ¹¼ÆÊ±ÖÓ¡±ÕýÏÔÊ¾³ö¡°36Ìì¡±Õâ¸öÈÃÈËÐÄ¾ªÈâÌøµÄÊý×Ö¡£»Ü×ÏÈý²½²¢×÷Á½²½µØÍùÂ¥ÉÏÅÜ¡£Ò»Â¥¡¢¶þÂ¥¡¢ÈýÂ¥È«²¿¶¼ÊÇ¼Å¾²ÎÞÉù£¬Ö»ÓÐËÄÂ¥ÁùÄê¼¶½ÌÊÒÀï»¹ÓÐÒ»Ð©ÈËÔÚÐ´×÷Òµ£¬ÓÐÁ½¸öÀÏÊ¦¡°ÕòÉ½Ëþ¡±Ò»°ã¶Ë×øÔÚ½²Ì¨±ß²»¶¯£¬µÈ×ÅÑ§ÉúÃÇ×öÍêÌâÄ¿ÂÖ·¬ËÍÉÏÈ¥¼ì²é£¬ºÏ¸ñµÄ¾Í»Ó»ÓÊÖ·Å×ß¡£
¡¡¡¡»Ü×Ï°Ç×Å´°Ì¨ÍùÀïÃæ¿´¿´£¬Á½¸ö½ÌÊÒÀï¶¼Ã»ÓÐ½ðÁå°àÉÏµÄÍ¬Ñ§¡£
¡¡¡¡Ò»¸öÀÏÊ¦¼ûËýÔÚÃÅÍâÌ½Í·Ì½ÄÔ£¬¾Í×ß³öÀ´ÎÊËýÕÒË­£¬»Ü×ÏÎÊ¼ûÃ»¼ûÒ»°àµÄÕÅÀÏÊ¦£¬ÄÇÀÏÊ¦Ð¦Ð¦Ëµ£º¡°ËûÆÞ×Ó¿ìÉúÐ¡º¢ÁË£¬Ëû»¹ÄÜ²»»Ø¼Ò£¿¡±
¡¡¡¡»Ü×ÏÉîÒ»½ÅÇ³Ò»½ÅµØÏÂÂ¥£¬»ëÉíÈíµÃÒ»µãÁ¦Æø¶¼Ã»ÓÐ¡£½ðÁåÃ¿Ìì·ÅÑ§Ö®ºóµ½ÄÄ¶ùÈ¥ÁËÄØ£¿ËýÎªÊ²Ã´Òª¶Ô¼ÒÀïËµ»ÑÄØ£¿ÄÑµÀ¸ÉÊ²Ã´»µÊÂÁËÂð£¿
¡¡¡¡Ô½ÏëÔ½¿ÉÅÂ£¬¼òÖ±²»¸ÒÔÙÏëÏÂÈ¥¡£
¡¡¡¡µÈ»Ü×ÏÆø¼±°Ü»µ»Øµ½¼ÒÀïµÄÊ±ºò£¬½ðÒàÃùÒÑ¾­»ØÀ´ÁË£¬Õý±¿ÊÖ±¿½ÅµØÔÚ³ø·¿ÀïÌÔÃ×Öó·¹¡£½ðÁåÕ¾ÔÚË®³Ø±ß¶Ô°Ö°ÖÖ¸ÊÖ»­½Å£¬Êé°ü»¹±³ÔÚ¼çÉÏ£¬¿´Ñù×ÓÒ²ÊÇ¸Õ¸Õµ½¼Ò¡£¸¸Å®Á©ÓÐËµÓÐÐ¦Ê®·ÖÇáËÉ¡£
¡¡¡¡»Ü×ÏºÈµÀ£º¡°½ðÁåÄã¹ýÀ´£¡¡±
¡¡¡¡½ðÒàÃùºÍ½ðÁåµÄÁ½¿ÅÄÔ´üÍ¬Ê±´Ó³ø·¿ÀïÌ½³öÀ´£¬Á½¸öÈË¶¼³ÔÁËÒ»¾ª¡£½ðÁå¼ûÂèÂèÁ³É«ÑÏ¾þ£¬²»¸ÒÎ¥¿¹£¬Ä¥Ä¥²ä²äµØ´Ó³ø·¿Àï×ß³öÀ´ÎÊ£º¡°ÓÐÊÂÂð£¿¡±
¡¡¡¡»Ü×ÏÁ¬ÖéÅÚ°ãµØ·¢³öÎÊÌâ£º¡°½ñÌìÊÇ¼¸µãÖÓ·ÅÑ§µÄ£¿·ÅÑ§ºóÄãÓÐÃ»ÓÐÁ¢¿Ì»Ø¼Ò£¿Äãµ½ÄÄ¶ùÈ¥ÍæÁË£¿ÄãÃ¿Ìì¶¼µ½ÄÄ¶ùÈ¥Íæ£¿¡±Ò»Ì§Í·¿´¼û½ðÒàÃù¸ú³öÁË³ø·¿£¬»Ü×Ï¾Í¸ü¼ÓÉúÆø£¬¡°¹Ü¹ÜÄãµÄÅ®¶ù°É£¡ÎÊÎÊËýÃ¿ÌìÕâ¶ÎÊ±¼ä¶¼¸ÉÁËÊ²Ã´£¡¡±
¡¡¡¡½ðÒàÃùºÜÓÐµãÃþ²»×ÅÍ·ÄÔ£º¡°¸ÉÊ²Ã´ÁË£¿²»ÊÇÀÏÊ¦¸øËý²¹¿ÎÁËÂð£¿¡±
¡¡¡¡¡°½ðÁåÄã×Ô¼ºËµ£¬ÊÇÀÏÊ¦²¹¿ÎÁËÂð£¿¡±
¡¡¡¡½ðÁå¾óÇ¿µØÌ§ÆðÍ·£º¡°ÊÇµÄ£¬ÊÇÀÏÊ¦¸øÎÒ²¹¿ÎÁË£¡¡±
¡¡¡¡¡°¿ÉÎÒ½ñÌìÈ¥ÁËÑ§Ð££¬ÕÅÀÏÊ¦ºÜÔç¾Í»Ø¼ÒÁË¡£ÎÒ»¹Åöµ½ÁËÀîÐ¡¾ê£¬ÀîÐ¡¾êËµ´ÓÀ´Ã»ÓÐ²¹¿ÎÕâ»ØÊÂ¡£ÄãÔõÃ´½âÊÍ£¿¡±½ðÁåµÍÏÂÍ·£¬²»¿ÔÉù¡£
¡¡¡¡»Ü×ÏºÜÍ´ÐÄµØËµ£º¡°ÄãÊµÔÚÏëÍæ£¬¿ÉÒÔ¸æËßÂèÂè£¬ÎÒ²»ÊÇ¾ø¶Ô½ûÖ¹ÄãÓÐ×Ô¼ºµÄÊ±¼ä£¬¿ÉÄã²»¸Ã±à³ö»ÑÀ´¡­¡­¡±
¡¡¡¡½ðÁåºöÈ»´ò¶Ï»Ü×ÏµÄ»°£º¡°ÎÒÃ»ÓÐËµ»Ñ£¡ÕæµÄ£¡Èç¹û²»ÊÇ²¹¿Î£¬ÎÒµÄÊýÑ§³É¼¨ÔõÃ´»áÌá¸ßÁËÄØ£¿¡±
¡¡¡¡½ðÒàÃù¸Ï½ô¸½ºÍ£º¡°ÊÇ°¡ÊÇ°¡£¬ÕâÊÇ°ÚÔÚÎÒÃÇÃæÇ°µÄÒ»¸öÏÖÊµ¡£¡±
¡¡¡¡¡°²»ÅÅ³ýÆäÖÐÓÐ±ðµÄÔ­Òò¡£¡±»Ü×ÏËµ×Å£¬ºÝºÝµÉÁË½ðÒàÃùÒ»ÑÛ£¬ÒòÎªËû¶Ô´ËÊ±ËýËù×öµÄ½ÌÓý¹¤×÷Ã»ÓÐÅäºÏÄ¬Æõ¡£
¡¡¡¡½ðÁåÊ®·ÖÉËÐÄµØËµ£º¡°ÂèÂè²»ÏàÐÅÎÒ¡£ÂèÂèÐÄÀïÒ»Ö±ÈÏÎªÎÒÊÇ¸ö»µº¢×Ó£¬Á¬ÎÒ¿¼ÁËºÃ³É¼¨¶¼²»¿ÏÏàÐÅ¡£¡±
¡¡¡¡»Ü×Ï·¢ÏÖ½ðÁåÑÛÈ¦ÒÑ¾­ÓÐµã·¢ºì£¬Ò»Ê±¾¹²»ÖªµÀÐÅºÃ»¹ÊÇ²»ÐÅºÃ¡£ËýÃ£È»µØËµ£º¡°¿ÉÄãÎªÊ²Ã´²»¿Ï¸æËßÎÒÊµ»°ÄØ£¿Äã·ÅÑ§ºóµ½µ×È¥ÁËÄÄ¶ù£¿¡±
¡¡¡¡½ðÁå¿ÒÇóµØËµ£º¡°ÂèÂè£¬ÇëÔÊÐíÎÒÓÐÒ»¸öÃØÃÜ£¬ÐÐÂð£¿ÄãÃÇ´óÈË¶¼ÓÐ×Ô¼ºµÄÃØÃÜ£¬ÎÒÒ²Ó¦¸ÃÓÐ¡£·´ÕýÎÒ¿Ï¶¨Ã»¸ÉÊ²Ã´»µÊÂ¡£¡±½ðÒàÃùÂúÁ³ÊÇÐ¦µØÔ²³¡£º¡°ºÃÁË£¬ÂèÂè¾ÍÍ¬ÒâÁË°É£¬½ðÁáµÄÈ·ÓÐÕâ¸öÈ¨Àû¡£ÒÔºóÊÊµ±µÄÊ±ºò£¬½ðÁå×Ô¼º»á¸æËßÂèÂèµÄ£¬½ðÁå£¬¶ÔÂð£¿¡±
¡¡¡¡½ðÁåËµ£º¡°ÎÒ±£Ö¤¡£¡±
