# Supplementary material for: Exploring translator’s style in children’s literature: A case study of Nicky Harman’s English translations of Huang Beijia’s two works
Source: PLoS One. 2026 Jun 2;21(6):e0350245. doi: 10.1371/journal.pone.0350245 (PMC13229296; doi:10.1371/journal.pone.0350245)
Supplement: S7 File — (ZIP) [file pone.0350245.s010.zip › data/original data/Wo Yao Zuo Hao Hai Zi (Chinese text)/Chapter 24 第二十四章.txt]

¶þÊ®ËÄ¡¡ÂèÂèµ±ÁËÕìÌ½
¡¡¡¡²Ï±¦±¦È«²¿½á³öÁË¼ë×Ó£¬ÓÐÒ»¿Åµ­»ÆÉ«µÄ£¬Ò»¿Å½ð»ÆÉ«µÄ£¬Ò»¿ÅéÙ»ÆÉ«µÄ£¬ÆäÓà¶¼ÊÇÑ©°×µÄ¡£ÓÐµÄÊÇ±ê±ê×¼×¼µÄÍÖÔ²£»ÓÐµÄÁ½Í·¹ÄÖÐ¼äÏ¸£¬ÏñÒ»¿Å»¨Éú£»ÓÐµÄÈ´Ïñ¼¦µ°£¬Ò»Í·Ð¡µã¶ù£¬Ò»Í·´óµã¶ù¡£ÄÃÒ»¿ÅÎÕÔÚÊÖÀïÒ¡Ò¡£¬¼ë¿ÇÊÇÓ²Ó²µÄ£¬ÀïÃæÓÐÊ²Ã´¶«Î÷¡°à¥à¥¡±·¢Ïì¡£»Ü×Ï¸æËß½ðÁåËµ£¬·¢ÏìµÄ¶«Î÷¾ÍÊÇ²ÏÓ¼£¬ÓÃÓÍÕ¨ÁËÄÜ³Ô£¬ÓªÑø¼ÛÖµºÜ¸ßµÄ£¬ÍâÃæ·¹µêÀï¾ÍÓÐÕâµÀ²Ë¡£
¡¡¡¡½ðÁåºÜ²»ÈÌµØËµ£º¡°¿ÉËüÃÇ»¹ÊÇ»îµÄÑ½£¡Õæ²ÐÈÌ£¡¡±
¡¡¡¡½ðÁåÓÃÒ»¸öËÜÁÏ´ü°Ñ²Ï¼ëÊ¢ÁË£¬·Å½øÊé°üÀïÈ¥¡£»Ü×ÏÎÊËý¸ÉÊ²Ã´£¬ËýËµÒª´ø¸øÒ»¸öÈË¿´¡£
¡¡¡¡¡°Äã¿É±ðÔÚÉÏ¿ÎµÄÊ±ºòÃþËü£¬µ±ÐÄÀÏÊ¦Ã»ÊÕÁËÄãµÄ¡£¡±
¡¡¡¡½ðÁå´ó´óßÖßÖµØËµ£º¡°ÎÒÁ¬ÕâÒ»µã×ÔÖÆÄÜÁ¦¶¼Ã»ÓÐÂð£¿¡±
¡¡¡¡»Ü×ÏºÃÐ¦µØÏë£ºÒªÓÐ²Å¹Ö¡£
¡¡¡¡ÉÏ°àÊ±£¬»Ü×Ï½Óµ½ÁËÜ°À¼µÄÒ»¸öµç»°¡£Ü°À¼¸æËßËýËµ£¬Íâ¹úÓïÑ§Ð£½ñÄêÒªÀ©ÕÐÒ»¸öÊÕ·Ñ°à£¬Ã¿¸öÑ§ÉúÊÕ4Íò¿éÇ®£¬ÒÑ¾­ÓÐ²»ÉÙ¼Ò³¤È¥µÇ¼ÇÁË£¬ËýÎÊÒª²»Òª°ï½ðÁåÒ²µÇ¼ÇÒ»¸ö£¿
¡¡¡¡»Ü×ÏºÜ³Ô¾ªµØÎÊ£º¡°ÔõÃ´ÒªÊÕ4Íò£¿È¥Äê²»ÊÇ²ÅÁ½ÍòÎåÂð£¿¡±
¡¡¡¡Ü°À¼¾ÍÐ¦£º¡°È¥ÄêµÄ»ÊÀú½ñÄêÄÜ·­Âð£¿Îï¼ÛÒ²ÊÇÔÚÄêÄêÕÇµÄÑ½£¡¡±
¡¡¡¡Ü°À¼Ù²È»³ÉÁËÍâ¹úÓïÑ§Ð£µÄÒ»Ô±¡£
¡¡¡¡»Ü×ÏÏë£¬Á½ÍòÎå»¹ÄÜÕõÔú×Å´Õ³öÀ´£¬4Íò¾ÍÌ«¿ÉÅÂÁË£¬½»ÁËÑ§·Ñ£¬Ò»¼ÒÈË»¹Òª²»Òª¹ýÈÕ×Ó£¿ÔÙËµÒÔºó½ðÁåÉÏ¸ßÖÐÄØ£¿ÉÏ´óÑ§ÄØ£¿¶¼ÒªÕâÃ´½»·Ñ£¬°ÑËýºÍ½ðÒàÃù°Ç¹âÁËÆ¤°¾ÓÍÒ²²»¹»¡£
¡¡¡¡»Ü×ÏËµ£º¡°ËãÁË£¬ËýÄÜ¿¼ÉÏ¸üºÃ£¬¿¼²»ÉÏÊÇËý×Ô¼ºÃ»¸£Æø£¬Ë­ÈÃËýÉúÔÚÎÒÃÇÕâÖÖÆÕÍ¨ÀÏ°ÙÐÕ¼ÒµÄÄØ£¿¡±
¡¡¡¡Ü°À¼½Ð×Å£º¡°ß×Ñ½£¬Ç°Ð©ÈÕ×ÓÄã²»ÊÇ»¹¶ÄÖä·¢ÊÄµÄ¡­¡­¡±
¡¡¡¡¡°ÄÇÊÇÇ°Ð©ÈÕ×Ó¡£ÏÖÔÚÎÒµÄÐÛÐÄ×³Ö¾ÒÑ¾­ÑÌÏûÔÆÉ¢£¬Ò»ÇÐ´ÓÏÖÊµ³ö·¢¡£¡±
¡¡¡¡ÓàÀÏÌ«Ìý¼ûÁË»Ü×Ï´òµÄÕâ¸öµç»°£¬ÔÞÐíËµ£º¡°ÎÒ¿´ÄãÕâ»ØÐÄÌ¬²»´í¡£¸ÉÂðÒª×Ô¼º°Ñ×Ô¼º±ÆÉÏ¾øÂ·ÄØ£¿ÆÕÍ¨ÖÐÑ§¾Í²»ÊÇÈË¶ÁµÄÁË£¿¡±
¡¡¡¡»Ü×ÏÌ¾×ÅÆøËµ£º¡°ÈËÍù¸ß´¦×ß£¬Ë®ÍùµÍ´¦Á÷°¡£¡¡±Á³ÉÏ²»Ãâ¾ÍÓÐÐ©âêÈ»ÈôÊ§µÄÉñÆø¡£
¡¡¡¡°øÍíÏÂ°à£¬»Ü×ÏÃ»ÓÐÖ±½Ó»Ø¼Ò£¬Ë³µÀ¹Õ½ø²Ë³¡Âò²Ë¡£ÕýµÍÍ·¸úÒ»¸öÓã··×ÓÌÖ¼Û»¹¼ÛµÄÊ±ºò£¬ÑÛ½ÇÀïºöÈ»Æ³¼ûÒ»¸öÅÖºõºõµÄÌøÌø±Ä±ÄµÄÉíÓ°¡£»Ü×Ï¸Ï¿ìÌ§Í·£¬´óºÈÒ»Éù£º¡°½ðÁå£¡¡±
¡¡¡¡½ðÁåÃ»ÓÐÏëµ½»áÔÚÕâÀïÅöÉÏÂèÂè£¬Ò»ÏÂ×Óã¶×¡ÁË¡£Ëý¼çÉÏ±³×Å³ÁµéµéµÄÊé°ü£¬ÊÖÀïÁàµÄÕýÊÇÄÇ´ü²Ï¼ë£¬ÂúÁ³»¶Ï²µÄÐ¦ÈÝ·Ç³£ÞÏÞÎµØÄý¹ÌÔÚÁ³ÉÏ¡£
¡¡¡¡»Ü×ÏËµ£º¡°·ÅÑ§²»»Ø¼Ò×ö×÷Òµ£¬ÅÜÕâ¶ùÀ´ÁË£¡¡±
¡¡¡¡½ðÁåÕÅÁËÕÅ×ì£¬ÕýÒªËµÊ²Ã´£¬»Ü×ÏÀ÷ÉùËµ£º¡°¿É±ð¸æËßÎÒÀÏÊ¦ÁôÄã²¹¿Î£¡ÄÑµÀÄãÃÇÀÏÊ¦µÄ¼Ò°áµ½ÁË²Ë³¡£¿¡±
¡¡¡¡½ðÁå½«×ìÒ»ßÖ£¬Å¬Á¦×ö³öÒ»¸öÌÖºÃµÄÐ¦£º¡°ÎÒÃ»ÓÐËµÀÏÊ¦¼Ò×¡Õâ¶ù°¡£¡ÄãÇÆ£¬ÊÇÍ¬Ñ§¡­¡­ÎÒÃÇÓÐ¸ö¿ÎÍâÐ¡×é¡­¡­¡±ËýÃÍÈ»·¢ÏÖÁËÊ²Ã´ËÆµÄ£¬Õö´óÑÛ¾¦£¬ÉìÊÖÍùÇ°Ò»Ö¸£¬¡°ÂèÂè¿ì¿´£¡µ½ÁËÒ»¿¨³µÎ÷ºìÊÁ£¡¡±
¡¡¡¡»Ü×ÏÏÂÒâÊ¶µØË³×ÅËýÖ¸µÄ·½Ïò¿´£¬¹ûÈ»ÓÐÒ»¿¨³µÎ÷ºìÊÁÔÚÐ¶»õ£¬ËÄÖÜÒÑ¾­ÄÖºåºåÎ§ÂúÁËÏëÂòµÄÈË¡£ÕâÊÇ¹«¼Ò²Ë³¡ÔËÀ´×öµ÷¼ÁµÄÊ±ÏÊ²Ë£¬¼Û¸ñ±ÈÐ¡··µÄÒª¹«µÀÐí¶à£¬»Ü×ÏÄÜÅöÉÏÊÇÔËÆøºÃ¡£
¡¡¡¡»Ü×Ï¸ú×ÅÈËÈº×ßÁË¼¸²½£¬²ÅÏëÆð½ðÁå¡£»ØÍ·ÕÒËýÊ±£¬ÄÄÀï»¹ÓÐÓ°×Ó£¡Ô­À´Ð¡¶«Î÷ÓÃµÄÊÇ¡°½ð²õÍÑ¿Ç¡±¼Æ¡£»Ü×ÏÐÄÀïÒ»Ê±ÓÖºÃÐ¦ÓÖºÃÆø¡£
¡¡¡¡»Ü×ÏÂòÁË²Ë»Ø¼Ò£¬ÓÖ¼ðÓÖÏ´£¬Ã¦µÃ²î²»¶àÁË£¬½ðÁå²Å»ØÀ´¡£½ðÁå»ØÀ´Ç°ÊÇ×¼±¸ÂèÂèÒª·¢»ðµÄ£¬ËùÒÔËýÊÂÏÈÓÃÒ»ÕÅÖ½Ð´ÁË¼¸¸ö´ó´óµÄ×Ö£º¡°Ëµ»°Ëã»°£¡¡±ÈËÃ»½øÃÅ£¬ÏÈ°ÑÕâÕÅÖ½ÓÃ¸ùÐ¡¹÷×ÓÌô×ÅËÍ½øÈ¥£¬²îµã¶ùÍ±µ½»Ü×ÏÁ³ÉÏ¡£
¡¡¡¡»Ü×ÏÃ»ºÃÆøµØËµ£º¡°²»¾ÍÊÇÅÂÎÒÎÊÄã·ÅÑ§È¥ÄÄ¶ùÁËÂð£¿ÎÒ²»ÎÊ¾ÍÊÇÁË¡£¡±
¡¡¡¡½ðÁåÊÕÁËÖ½ºÍ¹÷×Ó£¬ËõÍ·ËõÄÔµØ½øÃÅ£¬Ò²²»¸ÒÈÂÈÂ¶Ç×Ó¶öÁË£¬¸ü²»¸Ò×ê½ø³ø·¿×·ÎÊ»Ü×Ï½ñÌì³ÔÊ²Ã´£¬Ò»½Å¾ÍÁï½øÁË×Ô¼ºµÄ·¿¼ä£¬²»Éù²»ÏìµØ´ò¿ªÊé°ü×ö×÷Òµ¡£
¡¡¡¡»Ü×Ï¼û½ðÁåÕâÑù£¬ÓÖ¾õµÃÅ®¶ù»¹ÊÇÍ¦Ê¶ÏàµÄ£¬ÏëËµ¼¸¾äÒ²Ëµ²»³öÀ´ÁË£¬Ò»¸öÈËÔÚ³ø·¿ÀïÃÆÃÆµØÉÕ·¹×ö²Ë¡£
¡¡¡¡³Ô·¹µÄÊ±ºòÁ½¸öÈËÒ²ÊÇÒ»Éù²»Ïì£¬¸÷ÓÐ¸÷µÄÐÄË¼¡£½ðÁåÆíµ»µÄÊÇÂèÂèÇ§Íò²»Òª±ÆËýËµ³öÃØÃÜ£¬Ëý²»ÄÜÎ¥±³¶ÔËïÄÌÄÌµÄÐíÅµ¡£»Ü×ÏÅÌËãµÄÊÇÒ»¶¨ÒªÏë°ì·¨Åª¸ö¾¿¾¹£¬½ðÁå·ÅÑ§µ½µ×È¥ÁËÄÄ¶ù£¿µ¢ÎóÑ§Ï°»¹ÊÇÐ¡ÊÂ£¬ÍòÒ»±»»µÈËÆ­ÁË£¬¿É²»ÊÇÒªÈÃ×öÄ¸Ç×µÄÍ´»ÚÖÕÉú£¿±Ï¾¹ËýÊÇ¸ö12ËêµÄÅ®º¢×Ó£¬ÓÖ³¤µÃÖéÔ²ÓñÈó¡¢ÈË¼ûÈË°®µÄ¡£
¡¡¡¡Ö»ÓÐ½ðÒàÃùÃ»ÓÐ²ì¾õ·¹×ÀÉÏµÄ³ÁÃÆ£¬Ëû½ñÌìµÄÇéÐ÷·Ç³£¼¤¶¯£¬ÒòÎª¹«°²¾ÖÀ´ÈË×¥×ßÁËËûÃÇÏµÀïµÄÒ»ÃûÑÐ¾¿Éú£¬Ô­ÒòÊÇÑÐ¾¿ÉúÔÚÒ»¼ÒÉÌµêÀïÍµÇÔµçÄÔ£¬±»ÈË·¢ÏÖºó¾ÓÈ»É¥ÐÄ²¡¿ñÉ±ËÀÁËÒ»¸öÄ¿»÷Õß¡£
¡¡¡¡¡°½ÌÑµ°¡£¬½ÌÑµ°¡£¡¡±½ðÒàÃùÓÃÑÛ¾¦¿´×Å½ðÁå£¬¡°Õâ¸öÑÐ¾¿ÉúÑ§Ï°Ò»Ïò³öÉ«£¬¿¼½øÎÒÃÇÏµµÄÊ±ºò×Ü·ÖÊÇµÚÒ»Ãû£¡ÇÆÇÆ£¬¾¹È»»á×ö³öÕâÑùµÄÊÂÇé¡£ÌýËµËûÄ¸Ç×½Óµ½ÏûÏ¢ºóµ±Ê±¾Í»è¹ýÈ¥ÁË¡£Ë­ÊÜµÃÁËÕâÑùµÄ´ò»÷£¿ÅàÑøÒ»¸öÈË¶à²»ÈÝÒ×£¬Ë¼ÏëÒ»·¸Ð°¾Í°Ñ×Ô¼º»ÙÁË£¬°ÑËûµÄ¼ÒÍ¥Ò²»ÙÁË£¡¿É¼ûÑ§Ï°³É¼¨ÈçºÎ²¢²»ÊÇµÚÒ»Òª½ôµÄÊÂ£¬Òª½ôµÄÊÇ¶®µÃÔõÃ´×öÈË¡£¡±
¡¡¡¡»Ü×ÏÁ³°×°×µÄ¡£½ðÒàÃùµÄ»°¸üÔöÌíÁËËýµÄµ£ÓÇ£¬Ê¹Ëý²»ÄÜ²»Ëº»ÙÇ°Ô¼£¬ÏÂ¾öÐÄÕì²ì³ö½ðÁåµÄ¡°ÃØÃÜ¡±¡£ËýÓÃÑÛ¾¦ÍµÍµÈ¥¿´½ðÁå£¬½ðÁåÒ²ÍµÍµµØ¿´ËýÄØ£¬Á½¸öÈËÄ¿¹âÒ»½Ó´¥£¬¸Ï¿ì·Ö¿ª£¬×°×÷Ã»ÊÂÈËÒ»Ñù¡£
¡¡¡¡µÚ¶þÌì»Ü×Ï¸ÏÔÚ5µãÖÓÖ®Ç°¾ÍÏÂ°à»Ø¼Ò£¬²ËÒ²²»ÂòÁË£¬Ö±½Ó°Ñ³µ×ÓÆïµ½ÁËÐÂ»ª½ÖÐ¡Ñ§ÃÅ¿Ú£¬Òþ±Îµ½ÁËÒ»Æ¬Ê÷ÒõÖ®ÏÂ£¬ºÍÒ»Ð©µÈ×Å½ÓËï×ÓËïÅ®µÄÀÏÍ·ÀÏÌ«Ì«ÃÇÕ¾µ½ÁËÒ»Æð¡£
¡¡¡¡Ò»¸ö´ÈÃ¼ÉÆÄ¿µÄÀÏÌ«Ì«Õ¾µÃÎÞÁÄ£¬Ö÷¶¯ÕÒËýËµ»°£º¡°º¢×ÓÉÏÒ»Äê¼¶»¹ÊÇ¶þÄê¼¶£¿¼ÒÀïÃ»ÓÐÀÏÈË°ïÃ¦ÕÕÓ¦Âð£¿¡±
¡¡¡¡»Ü×ÏàÅàÅ°¡°¡µØº¬ºýÆä´Ç¡£ÀÏÌ«Ì«¾Í×ÔÑÔ×ÔÓïàÖ¹¾£¬ËµÐ©º¢×Ó·ÅÑ§Ì«Íí¡¢×÷ÒµÌ«¶àÖ®ÀàµÄ»°¡£
¡¡¡¡Ð£ÃÅÄÚÓÐÒ»ÈºÈºº¢×Ó³öÀ´ÁË£¬¶¼ÊÇÐ©µÍÄê¼¶Ñ§Éú£¬¹æ¹æ¾Ø¾ØÅÅ×Å¶Ó£¬¹ýÁËÂíÂ·Ö®ºó±ãÑïÊÖ¸ú»¤ËÍµÄÀÏÊ¦ÔÙ¼û¡£ÀÏÌ«Ì«½Óµ½ÁËËï×Ó£¬Á¢¿ÌÌæÐ¡Ëï×ÓÄÃ¹ýÊé°ü£¬ÓÖµÝÒ»¸ù»ðÍÈ³¦ÔÚº¢×ÓÊÖÉÏ£¬×æËïÁ½¸ö²ó×ÅÊÖ×ß»ØÈ¥¡£
¡¡¡¡°ëÐ¡Ê±Ö®ºóÊÇÖÐÄê¼¶µÄº¢×ÓÃÇ¡£ÕâÒ»Èº¿ÉÃ»ÓÐ¸Õ²ÅµÄº¢×ÓÄÇÃ´ÊØ¹æÊØ¾ØÁË£¬Ò»¸ö¸ö½Åµ×ÏÂ°²ÁËµ¯»ÉËÆµÄ£¬×ßÂ·»ëÉí¶¼¶¯£¬ÄÔ´ü²»×¡µØ×ªÇ°×ªºó½»»»ÓÐÈ¤µÄÐÂÎÅ£¬ÔÙ¾ÍÊÇ°ÑÂ·ÉÏµÄÊ¯×Óµ±Æ¤ÇòÌßÀ´ÌßÈ¥¡£Ò»ÅÔµÄÀÏÊ¦ÉÏÒ»Ìì¿Î¶¼ÀÛµÃ¹»Çº£¬Õâ»á¶ù±ãÀÁµÃÔÙ¹Ü£¬Ö»¿´×ÅËûÃÇ±ð³åÉÏÂíÂ·¾ÍÐÐ¡£
¡¡¡¡6µãÖ®ºó£¬²Å¿ªÊ¼ÓÐÁùÄê¼¶µÄÑ§ÉúÂ½Â½ÐøÐø×ß³öÐ£ÃÅ¡£ËûÃÇÃ»ÓÐÕû¶Ó£¬¶øÊÇ°´ÕÕ×ÔÏ°¿ÎÍê³É×÷ÒµµÄÇé¿ö£¬Íê³É¿ìµÄÏÈ×ß£¬Íê³ÉÂýµÄºó×ß¡£ÄÇÐ£ÃÅ¾ÍÏñÒ»Ö»¸Ö½îË®Äàµñ³ÉµÄ´ó×ì£¬Ò»»á¶ùÍÂ³öÀ´Á½¸ö£¬Ò»»á¶ùÍÂ³öÀ´Á½¸ö£¬ÔõÃ´Ò²²»¿ÏÍ´Í´¿ì¿ìµØÍÂÒ»´Î¡£
¡¡¡¡»Ü×Ï°Ñ×Ô¼ºÒþÔÚÒ»¿ÃÎàÍ©Ê÷ºó£¬²»ÈÃ½ðÁåÒ»³öÐ£ÃÅ¾ÍÄÜ¿´¼ûËýµÄÉíÓ°¡£Ëý¿´¼û½ðÁåµÄ°à³¤ºúÃ·µÚÒ»¸ö³öÀ´£¬È»ºóÊÇÁõæ«Èç£¬È»ºóÊÇ×Ü±»½ðÁå·Þ·Þ²»Æ½µØÌáÔÚ×ì±ßµÄÄÇ¸öÄÐº¢ÄßÖ¾Î°¡£ÔÙ½Ó×Å´óÃÅ¾ÍÍÂ³öÁËÐ¡ÅÖ×Ó½ðÁå£¬ËýÊÇ¸úºÃÅóÓÑÑîÐ¡ÀöÊÖÀ­ÊÖ×ßÔÚÒ»¿é¶ùµÄ¡£»Ü×Ï×ÔÎ¿µØÏë£º»¹ËãºÃ£¬¿´À´Ëý×÷Òµ×öµÃ²»Âý¡£
¡¡¡¡Á½¸öÅ®º¢×ÓÔÚÐ£ÃÅÍâ·ÖÊÖ£¬Ò»¸öÍù×ó£¬Ò»¸öÍùÓÒ¡£½ðÁåµ¥¶ÀÒ»¸öÈËµÄÊ±ºò×ßµÃ·É¿ì£¬·Â·ðÒªÈ¥¸Ï¸°Ò»¸öºÜÖØÒªµÄÔ¼»á¶øÓÖÊ±¼ä²»¶àÁË¡£»Ü×ÏÍÆ³µÔÚºóÃæ¸ú×Å£¬Óë½ðÁåÐ±¸ô×ÅÒ»ÌõÂíÂ·¡£
¡¡¡¡½ðÁå´Ó²Ë³¡ÅÔ±ßµÄÏï×Ó½øÈ¥£¬ÑØÂ·Ö»·É¿ìµØ¹â¹ËÁËÒ»ÏÂÂôÈÕ±¾¿¨Í¨»­ÊéµÄÐ¡Ì¯×Ó£¬¾ÍÊìÃÅÊìÂ·µØ¹Õ½øÁíÒ»ÌõÏï×Ó£¬×ßÁËÔ¼Ãþ20Ã×Ô¶£¬Í£ÔÚÒ»¸öºÜ¾ÉµÄÌúÕ¤ÃÅÍâ£¬ÉìÊÖ°´ÃÅÁå¡£»Ü×ÏÁ¢ÔÚÏï¿Ú£¬½èÒ»¸ö´øÓêÅñµÄ±¨Ì¯×öÑÚ»¤£¬µÉ´óÑÛ¾¦²»¸ÒÓÐË¿ºÁÊèºö¡£
¡¡¡¡Æ¬¿Ì£¬ÌúÃÅ´ò¿ªÁË£¬¿ªÃÅµÄÈË²»ÖªµÀ¸ú½ðÁåËµÁË¾äÊ²Ã´£¬½ðÁåÐ¦µÃÑöÆðÁËÔ²¹Ä¹ÄµÄÁ³¡£Ëý¼¸ºõÊÇÌø×Å±Ä×Å×ß½øÃÅÄÚ¡£
¡¡¡¡»Ü×ÏºÜ×Å¼±£¬´ÓËýÕ¾Á¢µÄ½Ç¶ÈÖ»ÄÜ¿´¼ûÃÅÍâµÄ½ðÁå£¬¿´²»¼û¿ªÃÅÕßÊÇÄÐÊÇÅ®¡¢ÊÇÀÏÊÇÉÙ¡£»Ü×ÏÊÇÏÂÁË´ó¾öÐÄÒªÅªÇåÇé¿öµÄ£¬ËùÒÔÒ»¼±Ö®ÏÂÒ²¹Ë²»µÃ»á²»»áÈÃ½ðÁå·¢ÏÖ£¬°ÑÊÖÀï·ö×ÅµÄ×ÔÐÐ³µÍù±¨Ì¯ÉÏÒ»¿¿£¬Ëµ£º¡°Âé·³¿´Ò»¿´¡£¡±Ì§ÍÈ¾ÍÍùÏï×ÓÀï±¼¡£Î§×Å±¨Ì¯Âò±¨µÄÈË¼û»Ü×ÏÒ»¸ö40À´ËêµÄÅ®ÈËÍ»È»¼ä¼±µÃÏñ¾È»ðµÄÑù×Ó£¬·×·×Ì§ÁËÍ·¿´ËýÅÜ¡£ÓÐÈË»¹¹ØÇÐµØÎÊ£º¡°ËýµÄÇ®°ü±»ÈË°ÇÁËÂð£¿¡±¸üÓÐºÃÐÄµÄÈË¹Ë²»µÃ¶àÎÊ£¬ÈöÍÈ¸ú×ÅËý¾ÍÅÜ£¬Ò»¸±¼ûÒåÓÂÎªÒª°ïËý×·»ØÇ®°üµÄ¼ÜÊÆ¡£»Ü×ÏÖ»µÃÍ£ÏÂ½Å²½£¬»ØÍ·¶ÔÉíºóµÄÈËËµ£º¡°Ã»ÊÂ£¬ÎÒÅÜ²½Á·ÉíÌåÄØ¡£¡±¸ú×ÅËýÅÜµÄÈËÕâ²ÅÖ¹²½£¬°Ú³öÒ»Á³ÉÏµ±ÊÜÆ­µÄ·ßÅ­¡£ 
¡¡¡¡ÕâÒ»µ¢¸é£¬»Ü×Ï¸Ïµ½ÌúÃÅÍâÃæµÄÊ±ºò£¬½ðÁåºÍÄÇ¸ö¿ªÃÅÈËÒÑ¾­Ç×ÃÜµØ²ó·ö×ÅÉÏÁËÐ¡Â¥ÃÅ¿ÚµÄÌ¨½×¡£»Ü×Ï¾ªÑÈµØ·¢ÏÖÄÇÊÇ¸ö°×·¢²Ô²ÔµÄÀÏÌ«Ì«µÄ±³Ó°£¬ÀÏÈËÒòÎªÍÈ½Å²»Áé±ãÖô×ÅÒ»¸ù¹Õ¹÷¡£
¡¡¡¡Õâ±³Ó°ºÃÊì£¡»Ü×ÏÔÚÐÄÀï·ÑÁ¦µØÏë¡£ÕâÊÇË­£¿½ðÁåÔõÃ´»á¸úËýÈÏÊ¶£¬ÓÖÌìÌì·ÅÑ§ºóµ½ÕâÀïÀ´ÏûÄ¥Ò»¶ÎÊ±¼ä£¿ÏûÄ¥Ê±¼äµÄ½á¹û£¬½ðÁåµÄ¹¦¿Î·Çµ«Ã»ÓÐµ¢Îó£¬»¹Ò»ÌìÌìÓÐÁË½ø²½£¡Ææ¹ÖÆæ¹Ö¡­¡­
¡¡¡¡»Ü×Ï×ß»Ø±¨Ì¯È¡ËýµÄ×ÔÐÐ³µ¡£Ì¯Ö÷ÊÖÒ»ÉìËµ£º¡°Á½Ã«Ç®¡£¡±
¡¡¡¡»Ü×ÏÄªÃûÆäÃî£º¡°Ê²Ã´Á½Ã«Ç®£¿¡±
¡¡¡¡¡°ÎÒ°ïÄã¿´×ÔÐÐ³µ£¬Äã¿É²»ÊÇÒª¸¶Á½Ã«Ç®Âð£¿¡±Ì¯Ö÷ÕñÕñÓÐ´Ê¡£
¡¡¡¡»Ü×ÏÐÄÀïÓÐÊÂ£¬ÀÁµÃ¶àËµ£¬ÌÍ³öÁ½¸öÓ²±ÒÈÓµ½Ì¯×ÓÉÏ£¬ÍÆÁË³µ¾Í×ß¡£×ßÁËÒ»°ëµÄÂ·Ëý²ÅÏëÆð£ºÎÒµÄÌìÄÄ£¡ÕâÀÏÌ«Ì«²»ÊÇÔçÏÈºÕºÕÓÐÃûµÄÌØ¼¶½ÌÊ¦ËïÊçÔÆÂð£¿È¥Äê¡°Èý°Ë¡±¸¾Å®½ÚÔÓÖ¾Éç¸ãÁËÒ»´Î¸¾Å®½çÈËÊ¿´óÁª»¶£¬ËïÊçÔÆ»¹±»ÓàÀÏÌ«ÓÃÐ¡³µ½Óµ½»á³¡ÉÏ×øÁË×ø¡£ÌýËµËïÀÏÊ¦¼Ì³Ð¹ýÊ²Ã´ÈËµÄÒÅ²ú¡£ÌìÄÄÌìÄÄ£¡ÎÒÔõÃ´¾ÓÈ»Ò»Ê±Ïë²»ÆðÀ´ÁË£¡
¡¡¡¡»Ü×ÏÎª×Ô¼ºµÄ·¢ÏÖ¶ø¼¤¶¯£¬×ÔÐÐ³µÒ²ÍüÁËÆï£¬¾ÍÄÇÃ´Ò»Â·ÍÆ×Å»Øµ½¼Ò¡£ÔÚÂ¥µÀ¿ÚÅöÉÏÏÈËýÒ»²½½øÃÅµÄ½ðÒàÃù£¬Ëý»Å»ÅÕÅÕÅÓÖ½á½á°Í°ÍµØ¶ÔËûËµ£º¡°²»µÃÁË£¬²»µÃÁË¡­¡­¡±
¡¡¡¡½ðÒàÃùÒ²¸ú×Å»ÅÆðÀ´£¬Á¬ÉùÎÊËý£º¡°ÔõÃ´ÁËÔõÃ´ÁË£¿¡±
¡¡¡¡»Ü×Ï¾ÍÕ¾ÔÚÂ¥ÏÂ°Ñ×Ô¼ºµÄ·¢ÏÖ¸æËß½ðÒàÃù¡£½ðÒàÃùËÉÁËÒ»¿ÚÆø£º¡°ÄãÒÔºóÓöÊÂ³Á×¡ÆøºÃ²»ºÃ£¿ÐÒ¿÷ÎÒÃ»ÓÐÐÄÔà²¡¡£¡±
¡¡¡¡»Ü×Ï¾ªÑÈµØËµ£º¡°ÄãÈÃÎÒ³Á×¡Æø£¿Õâ¿ÉÊÇ·¢ÉúÔÚ½ðÁåÉíÉÏµÄÊÂ°¡£¡¡±
¡¡¡¡¡°×ÜÖ®£¬Ö»Òª²»ÊÇ½ðÁåÔâÈË°ó¼Ü£¬Äã´ó¿É²»±ØÈç´Ë¼¤¶¯¡£¡±
¡¡¡¡»Ü×Ï²»¼Æ½Ï½ðÒàÃùµÄÌ¬¶È£¬Ò»Ãæ¸ú×ÅËûÍùÂ¥ÉÏÅÀ£¬Ò»ÃæÆø´­ÓõÓõ¸æËßËû£¬ËïÊçÔÆ¿É²»ÊÇÒ»°ãµÄÌØ¼¶½ÌÊ¦£¬È«¹ú¶¼ºÜÓÐÃûµÄ£¬ËýÔÚÉÏÐ¡Ñ§µÄÊ±ºò¾ÍÖªµÀËïÀÏÊ¦µÄÃû×ÖÁË¡£ËïÀÏÊ¦´´Á¢¹ýÒ»¸öÊ²Ã´ÊýÑ§½ÌÑ§·¨£¬¾ßÌåÊÇÊ²Ã´Ëý¸ã²»Çå³þ£¬×ÜÖ®ÊÇºÜÁË²»ÆðµÄ¡£
¡¡¡¡¡°ÄãÏëÏë£¬Ã¿Ìì¸ø½ðÁå²¹¿ÎµÄÔ­À´ÊÇËý£¡ÎÒµÄÌì£¬½ðÒàÃùÄãÏëÏë£¡¡±
¡¡¡¡½ðÒàÃùÕ¾ÔÚ·¿ÃÅ¿Ú£¬Ò»±ßÌÍÔ¿³×¿ªÃÅ£¬Ò»±ßËµ£º¡°ÕâÊÂÇéÊÇÓÐµãÆæ¹Ö¡£Ò²ÐíËïÀÏÊ¦¼ÒµÄº¢×Ó¸ú½ðÁåÊÇÍ¬Ñ§£¿ÊÇºÃÅóÓÑ£¿ËïÀÏÊ¦Ë³±ã°ï½ðÁåÒ»¸öÃ¦£¿¡±
¡¡¡¡»Ü×ÏËµ£º¡°ÎÒµÃÎÊÎÊÇå³þ¡£¡±
¡¡¡¡½ðÒàÃùÁ¬Ã¦Ëµ£º¡°Ç§Íò±ðÎÊ¡£½ðÁå¼ÈÈ»°ÑÊÂÇéÊÓÎªÒ»¸öÃØÃÜ£¬¶ÔÎÒÃÇÊØ¿ÚÈçÆ¿£¬Äã»¹ÊÇ×ñ´Óº¢×ÓµÄÒâÔ¸ÎªºÃ¡£¡±
¡¡¡¡»Ü×ÏÄÄÀïÄÜÈÌµÃ×¡ÄØ£¿½ðÁåÒ»»Ø¼Ò£¬Ëý¾ÍÐ¦ÃÐÃÐµØÎ§×Å½ðÁåÍÅÍÅÖ±×ª£¬ÎÊÅ®¶ù¿Ê²»¿Ê£¬ÓÖÎÊËý¶ö²»¶ö£¬»¹ÎÊÑ§Ï°ÀÛ²»ÀÛ¡£½ðÁå±»ËýÎÊµÃº¦ÅÂÆðÀ´£¬ÅÜµ½·¿¼äÀï¶Ô½ðÒàÃùËµ£º¡°ÂèÂè½ñÌìÓÐÃ»ÓÐ³Ô´íÊ²Ã´Ò©£¿¡±
¡¡¡¡½ðÒàÃùÔð±¸Ëý£º¡°±ðÂÒËµ£¡ÂèÂèºÃºÃµÄ£¬¸ÉÂð³ÔÒ©£¿¡±
¡¡¡¡½ðÁåÈÏÕæµØËµ£º¡°ÎÒÌýÈËËµ£¬³ÔÒ©³Ô´íÁË»á²úÉú»Ã¾õ£¬ÐÐÎª¹Å¹Ö¡£¡±
¡¡¡¡½ðÒàÃùÆËßêÐ¦³öÀ´£¬ÈÃ½ðÁå¾õµÃ°Ö°ÖÒ²ÓÐµãÉñ¾­ÙâÙâ¡£
¡¡¡¡ÍíÉÏ½ðÁå×ö×÷Òµ£¬»Ü×ÏÕÒ¸ö½è¿Ú×øµ½ËýÅÔ±ß£¬ÇáÑÔÏ¸ÓïµØÎÊËý£º¡°ÄãÊÇ²»ÊÇ¾õµÃÕâÐ©ÈÕ×ÓÄÔ×ÓÀïºÜÓÐÌõÀí£¿¡±
¡¡¡¡½ðÁåËµ£º¡°ÊÇ°¡¡£¡±
¡¡¡¡¡°¼ÆËã²»ÈÝÒ×³ö´íÁË£¿¡±
¡¡¡¡½ðÁåµãÍ·¡£
¡¡¡¡¡°Ã¿´Î×öÄÑÌâ£¬¶¼ÓÐ¸öÉùÒôÔÚÌáÐÑÄã¸ÃÔõÃ´×ö£¿¡±
¡¡¡¡½ðÁå¾¯ÌèÆðÀ´£¬ÖåÁËÃ¼Í·¿´×ÅÂèÂè£º¡°ÄãÊ²Ã´ÒâË¼£¿¡±
¡¡¡¡»Ü×ÏÐ¦Ð¦£º¡°Ã»Ê²Ã´¡£ÎÒÊÇËµ¡­¡­ÄãÒªÕäÏ§¡­¡­ÕâÊÇ²»ÈÝÒ×¡­¡­ÕæµÄ¡£¡±
¡¡¡¡¡°ÂèÂè£¡¡±½ðÁåºÜÑÏËàµØ½ÐÁËÒ»Éù¡£
¡¡¡¡»Ü×ÏÖªµÀ×Ô¼ºÔÙËµÏÂÈ¥ÄÑ±£²»Â©³ö¡°ËïÀÏÊ¦¡±Õâ¼¸¸ö×Ö£¬ÓÚÊÇ»Å»ÅÃ¦Ã¦ÌÓ³ö½ðÁåµÄ·¿¼ä¡£
¡¡¡¡×öÈËÒ»ÏòÈÏÕæµÄ»Ü×Ï¼¸¸öÍíÉÏ¶¼Ë¯²»ºÃ¾õ£¬Ïëµ½ËïÀÏÊ¦¶Ô½ðÁåµÄ°ïÖú£¬ÐÄÀï¾Í¼¤¶¯£¬¾Í¾õµÃÇ·ÁËÈË¼ÒÊ²Ã´¡£µÎË®Ö®¶÷µ±Ó¿ÈªÏà±¨£¬ºÎ¿öÕâÊÇÔÚ½ðÁå¿¼ÊÔÇ°Ï¦µÄ×î¾ßÈ¨ÍþÐÔµÄÖ¸µã£¿½ðÁåµÄ³É¼¨Á¢¸Í¼ûÓ°µØÓÐÁËÌá¸ß£¬»Ü×ÏÔõÃ´ÄÜ²»¸Ð¼¤ÌéÁãÄØ£¿
¡¡¡¡»Ü×Ï¸ú½ðÒàÃùÉÌÁ¿£¬ÒªµÇÃÅ°ÝÍûËïÀÏÊ¦Ò»´Î£¬µ±Ãæ±íÊ¾Ð»Òâ¡£½ðÒàÃùÈÏÎªÕâ²»Ì«Í×µ±£¬ºÜ¿ÉÄÜÀÏÈË²»Ô¸Òâ¶ÔÍâÃæ³ÐÈÏÕâ¼þÊÂ¡£»Ü×Ï·´²µËû£º¡°ÕâÔõÃ´ÐÐÄØ£¿¼ÈÈ»ÎÒÖªµÀÁË£¬ÔÙ×°²»ÖªµÀ£¬¾ÍÊÇÎÒµÄÊ§Àñ£¬ÎÒ¿É²»ÄÜ×öÕâÑùÎÞÇéÎÞÒåµÄÊÂ¡£¡±
¡¡¡¡½á¹û»Ü×Ï»¹ÊÇÖ´ÒâÈ¥ÁË¡£
¡¡¡¡È¥¾Í²»ÄÜ¿ÕÊÖ£¬ÕâÊÇÀñ½Ú¡£ËÍÊ²Ã´ÑùµÄÀñÆ·²Å²»ÖÁÓÚÌÆÍ»Ò²²»ÖÁÓÚË×Æø£¬»Ü×Ï·ÑÁËÒ»·¬ÐÄË¼¡£ÏÈÊÇÏëÂòÐ©²¹Æ·£¬¾õµÃÌ«Ò»°ã»¯ÁË£»ÓÖ¸ÄÎªÒ»Ì××ÏÉ°²è¾ß£¬»¹ÊÇ¾õµÃ²»Í×£»×îºó¸Ä³ÉÒ»Ì××ÖÌå½Ï´óµÄ¡¶½ðÓ¹È«¼¯¡·¡£ÀÏÄêÈËÏÐÀ´ÎÞÊÂ£¬¿´¿´½ðÓ¹µÄÎäÏÀÐ¡ËµÓ¦¸ÃºÏÊÊ¡£
¡¡¡¡»Ü×ÏÊÇÔÚÏÂÎç3µãÖÓµÄÊ±ºò°´ÏìÌúÕ¤ÃÅµÄÃÅÁåµÄ£¬×ÔÈ»ÓÐ¹ÊÒâ±Ü¿ª½ðÁåµÄÒâË¼¡£ÀÏÈËÖô×Å¹Õ¹÷À´¿ªÁËÃÅ£¬°Ñ»Ü×Ïµ±³ÉÁË½ÖµÀÒ½ÔºËæ·ÃÀÏÄêÈËµÄÒ½Éú£¬Á¬Á¬ÉùÃ÷ËýÉíÌåºÜºÃ£¬²»±Ø¼ì²é¡£»Ü×ÏÈÌ×¡Ð¦Ëµ£º¡°ÎÒ²»ÊÇÒ½Éú£¬ÎÒÊÇ½ðÁåµÄÂèÂè¡£¡±
¡¡¡¡ÀÏÈËµÄÑÛ¾¦ÃÐÆðÀ´£¬²»¸ßÐËµØÍû×Å»Ü×Ï£º¡°Ëý°Ñ²¹¿ÎµÄÊÂ¸æËßÄãÁË£¿¡±
¡¡¡¡»Ü×ÏÁ¬Ã¦Ì¹°×ÁË×Ô¼º¸ú×Ù½ðÁåµÄ¾­¹ý¡£
¡¡¡¡ÀÏÈË³ÁÄ¬ÁËÒ»»á¶ù£¬Ëµ£º¡°ÎÒÃÇÓÐ¸öÔ¼¶¨£¬Èç¹ûÕâÊÂÈÃ±ðÈËÖªµÀ£¬²¹¿Î¾ÍÁ¢¼´Í£Ö¹¡£ËùÒÔ£¬Äã×îºÃ¸æËß½ðÁå²»ÒªÔÙÀ´ÁË¡£¡±
¡¡¡¡»Ü×Ï´ó¾ª£¬Ò»ÉíÀäº¹¶¼¼±ÁË³öÀ´£¬Á¬ÉùÎÊÀÏÈËÕâÊÇÎªÊ²Ã´¡£ÀÏÈËËµ£¬Ò²²»ÎªÊ²Ã´£¬ËýÖ»²»¹ý¼É»ä³ÉÄêÈË²åÈëËýºÍº¢×ÓµÄÊÀ½ç¡£
¡¡¡¡¡°ÄÇÎÒÁ¢¿Ì¾Í×ß£¬Ö»µ±ÎÒÊ²Ã´¶¼²»ÖªµÀ¡£¡±
¡¡¡¡¡°¿ÉÄãÒÑ¾­ÖªµÀÁË¡£¡±ÀÏÈËºÜ¹ÌÖ´µØËµ£¬¡°ÎÒºÍ½ðÁåµÄÓÎÏ··½Ê½±»Äã´òÆÆÁË£¬ÔÙ×öÏÂÈ¥¾ÍÃ»Ê²Ã´ÒâË¼¡£¡±
¡¡¡¡¡°½ðÁåµÄÊýÑ§³É¼¨¸ÕÓÐÆðÉ«¡­¡­¡±
¡¡¡¡ÀÏÈË°Ú°ÚÊÖ£º¡°Äã´íÁË£¬Õâ²»ÊÇÎÒµÄ¹¦ÀÍ£¬ÎÒÊ²Ã´Ò²Ã»ÓÐ°ïËý¡£ÎÒÖ»ÊÇÈÃËý¶Ô×Ô¼ºÓÐÁËÐÅÐÄ£¬ÈÃËýÃ÷°×Ëý¿ÉÒÔ×öµÃÒ»Ìõ²»´í¡£Ëý×ö×÷Òµ£¬ÎÒ×øÔÚÅÔ±ß¿´×Å£¬Èç´Ë¶øÒÑ¡£¡±
¡¡¡¡¡°ËýÐÅÈÎÄã¡­¡­¡±
¡¡¡¡¡°ËýÒ²¿ÉÒÔÐÅÈÎÄã£¬²»ÊÇÂð£¿¡±ÀÏÈËµ­µ­µØÐ¦ÁËÐ¦£¬¡°ËýÊÇ¸öºÜ¿É°®µÄº¢×Ó£¬ºÜÏëÒªºÃ¡£¿ÉÏ§ÎÒÃÇµÄÓÎÏ·ÒªÖÐÖ¹ÁË¡£¡±
¡¡¡¡¡°²»ÄÜÔÙ¡­¡­¡±
¡¡¡¡¡°²»£¬ÎÒ²»ÄÜ¡£ÎÒ´ÓÀ´²»ÊÕ»ØÎÒËµ¹ýµÄ»°¡£¡±
¡¡¡¡»Ü×ÏÍû×ÅÀÏÌ«Ì«¹ÌÖ´µÄÃæÈÝ£¬ÐÄÀï°Ã»ÚµÃ¼òÖ±Òª°Ñ×Ô¼º³ÔÏÂÈ¥¡£
¡¡¡¡´øÈ¥µÄ¡¶½ðÓ¹È«¼¯¡·£¬ÀÏÈËµ±È»¾Ü²»¿ÏÊÜ£¬Ö»´ðÓ¦½è×Å¿´¿´£¬¿´Íê»¹ÈÃ½ðÁåÄÃ×ß¡£¡°ÎÒÖµ²»µ½ÕâÌ×ÊéµÄÇ®¡£¡±Ëý¶Ô»Ü×ÏÕâÃ´Ëµ¡£
¡¡¡¡½ðÁåµ±Ìì°øÍíÔÙÈ¥Ê±£¬¹ûÈ»¾Í±»¾ÜÖ®ÃÅÍâ¡£ËïÄÌÄÌÖ»Í¬ÒâËýÒÔºóÃ¿ÐÇÆÚÌìÈ¥Ò»´Î£¬°ïÖú¸ø»¨Ô°³ý²ÝÒÆÃçÊ²Ã´µÄ¡£½ðÁå»Ø¼ÒÆøµÃÐû²¼¾øÊ³£¬¿ÉÏ§Ö»¼á³ÖÁËÁ½¸öÐ¡Ê±¡£Ãæ¶ÔÂèÂèÕæ³ÏµÄµÀÇ¸£¬ÐÄÈíµÄ½ðÁåÎÞÂÛÈçºÎ¶¼Òª¸øÓèÔ­ÁÂ¡£
¡¡¡¡ºÃµÄÊÇÊýÑ§³É¼¨Ò»Ö±Æ½ÎÈÉÏÉý£¬½øÈëÁË°àÉÏÇ°10Ãû¡£Ò²ÐíÐÇÆÚÌìµÄ°Ý·ÃÊ¼ÖÕÊÇ½ðÁåµÄÑ§Ï°¶¯Á¦£¬Ëý²»ÏëÊ¹Ï²»¶ËýµÄËïÄÌÄÌÊ§Íû°É£¿
