# Supplementary material for: Exploring translator’s style in children’s literature: A case study of Nicky Harman’s English translations of Huang Beijia’s two works
Source: PLoS One. 2026 Jun 2;21(6):e0350245. doi: 10.1371/journal.pone.0350245 (PMC13229296; doi:10.1371/journal.pone.0350245)
Supplement: S7 File — (ZIP) [file pone.0350245.s010.zip › data/original data/Wo Yao Zuo Hao Hai Zi (Chinese text)/Chapter 25 第二十五章.txt]

¶þÊ®Îå¡¡×îºóÒ»¸ö¶ùÍ¯½Ú
¡¡¡¡5ÔÂ31ÈÕµÄÏÂÎç5µãÖÓ£¬ÐÏÀÏÊ¦ÊÕÆëÁËÓÐ¹Ø¹ÅÊ«ÉÍÎöµÄ×îºóÒ»ÕÅ²âÑé¾í¡£Ëý½«ÔÓÂÒµÄ¾íÒ³ÔÚ½²Ì¨ÉÏ¶Ñ·ÅÕûÆë£¬×°½øÒ»Ö»À¶É«ÄáÁú°üÀï¡£¿ÎÌÃÀïÎËÎËµÄÒ»Æ¬ÈËÉù£¬Ïñ´ºÌìÀïÎÞÊýÃÛ·äÔÚ»¨¼äÐúÄÖ¡£ÓÐÈËÏÂÎ»»¹Í¬Ñ§µÄÏðÆ¤¸Ö±ÊÊ²Ã´µÄ£¬ÓÐÈËÓÃ¾¢µØÉì×ÅÀÁÑü£¬ÍÂ³ö³¤Æø¡£ÓÃ¹¦µÄÑ§Éú£¬±ÈÈçºúÃ·£¬Ôò²»Éù²»Ïì°ÑÄÔ´üÂñÔÚ×ùÎ»ÏÂ·­¿´ÓïÎÄ²Î¿¼Êé£¬Ï£ÍûÁ¢¼´ÖªµÀ×Ô¼º¸Õ²ÅµÄ´ð°¸ÊÇ·ñÕýÈ·£¬ÓÐÃ»ÓÐÐ´´í±ð×Ö¡£
¡¡¡¡½ðÁå×¥½ôÊ±¼äÄÃ³öÊýÑ§Á·Ï°±¾×ö×÷Òµ¡£µ¹²»ÊÇËýÓÐ¶àÃ´ÓÃ¹¦£¬ÊµÔÚÒòÎªËýºÜÏë¿´×î½üµçÊÓÀï·ÅµÄÒ»¸öÃÀ¹úÏµÁÐÏ²¾çÆ¬¡¶³É³¤µÄ·³ÄÕ¡·¡£ÂèÂè¼á³ÖËµÕâÆ¬×Ó½ðÁåÔçÔÚÉÏÓ×¶ùÔ°´ó°àµÄÊ±ºò¾Í¿´¹ýÒ»±éÁË£¬¿ÉÊÇ½ðÁåÒ»µãÓ¡ÏóÃ»ÓÐ£¬ËùÒÔËýÃ¿Ìì¶¼ÐÄÑ÷Ñ÷µØÏë¿´¡£Æ¬×ÓÔÚÍíÉÏ8µãµ½8µã°ëÖ®¼ä²¥³ö£¬µ½Ê±ºò½ðÁåÖ»Òª×ö³öÒ»¸±À§¾ëµÄÑù×Ó£¬×ßµ½¿ÍÌüÀïËµ£º¡°½ñÌìµÄ×÷ÒµÒÑ¾­È«²¿×öÍêÁË£¬ÎÒ¿ÉÒÔÐÝÏ¢Ò»»á¶ùÔÙ×öÄãÃÇ²¼ÖÃµÄ×÷ÒµÂð£¿¡±ÂèÂè»ù±¾ÉÏÊÇÎÞ»°¿ÉËµµÄ¡£¼´Ê¹ÂèÂè²»Í¬Òâ£¬°Ö°ÖÒ²»áÍ¬Òâ£¬°Ö°Ö»á°ï×Å½ðÁå¿ÒÇóÂèÂè£¬½á¹ûµ±È»ÊÇÉÙÊý·þ´Ó¶àÊý¡£
¡¡¡¡ÉÐº£Í±Í±½ðÁåµÄ¸ì²²£º¡°ÕâÃ´×¥½ô£¿Äã²»ºÏËãµÄ£¡·´ÕýÄãÂèÒ²²»»áÈÃÄãÏÐ×Å£¬Ñ§Ð£×÷Òµ×öÍêÁË»¹µÃ×ö¼ÒÀïµÄ£¬µ¹²»ÈçÂýµã×öºÃ¡£¡±
¡¡¡¡½ðÁåÓÐµãÉúÆøµØ°Ñ×÷Òµ±¾ËÍµ½ÉÐº£ÃæÇ°£º¡°¿´¿´£¬±»ÄãÒ»Åö£¬»­³öÕâÃ´³¤µÄÄ«Ë®¸Ü£¬ÎÒ»¹µÃÖØÐ´¡£¡±
¡¡¡¡ÉÐº£¾ÍÎæ×¡×ìÐÒÔÖÀÖ»öµØÐ¦¡£
¡¡¡¡ÐÏÀÏÊ¦ÊÕºÃÁËÊÔ¾íÖ®ºó£¬ÓÃ·Û±Ê²ÁÇáÇáµØÇÃ×Å½²Ì¨£º¡°Í¬Ñ§ÃÇ¾²Ò»¾²£¡¾²Ò»¾²£¡ÌýÎÒËµÒ»¾äºÜÖØÒªµÄ»°¡£¡±
¡¡¡¡Ò²ÐíÒòÎªÐÏÀÏÊ¦Ç¿µ÷ÁË¡°ÖØÒª¡±Á½¸ö×ÖµÄÔ­Òò£¬½ÌÊÒÀïÒ»ÏÂ×Ó¾²ÏÂÀ´ÁË¡£ÓÚÅÖ¶ùµÄ·´Ó¦±È½Ï³Ù¶Û£¬»¹²à×ÅÉí×Ó¸úºóÃæµÄÀîÁÖËµ»°£¬ºúÃ·ÉìÊÖ¹ýÈ¥ÍÆËû¡£ÓÚÅÖ¶ùÃÍÒ»»ØÍ·£¬¼û½ÌÊÒÀï¼¸Ê®Ë«ÑÛ¾¦¶¼¶¢ÔÚËûÉíÉÏ£¬ÏÅµÃÒ»ÍÂÉàÍ·£¬»ÅÃ¦×ª¹ýÉí×øµÃ¶Ë¶ËÕýÕý¡£
¡¡¡¡ÐÏÀÏÊ¦Éì³öÒ»¸ùÊÖÖ¸£¬¶Ô½ÌÊÒÀïÃ¿¸öÍ¬Ñ§¶¼µãÁËÒ»È¦£º¡°ÓÐË­¼ÇµÃÃ÷ÌìÊÇÊ²Ã´ÈÕ×Ó£¿¡±
¡¡¡¡Í¬Ñ§ÃÇ¶¼ã¶×¡ÁË£¬Äã¿´ÎÒ£¬ÎÒ¿´Äã£¬Ë­Ò²²»¸Ò¿ª¿Ú¡£
¡¡¡¡ÐÏÀÏÊ¦¹Ê×÷¾ªÑÈµØÕö´óÑÛ¾¦£º¡°ÔõÃ´£¿Ã¿ÄêµÄ¡®ÁùÒ»¡¯¶ùÍ¯½Ú£¬ÄãÃÇ×îÏ²»¶µÄÈÕ×Ó£¬¶¼ÍüÁËÂð£¿¡±
¡¡¡¡»°Òô¸ÕÂä£¬È«°àÍ¬Ñ§»¶ºôÆðÀ´£¬ÅÄÊÖ¶å½Å£¬ÈÈÄÖ·Ç·²¡£
¡¡¡¡½ðÁåÏë£º¿ÉÕæÊÇµÄ£¬Ã¿Ìì²»ÊÇ²âÑé¾ÍÊÇ¿¼ÊÔ£¬²îµã¶ù°Ñ×Ô¼ºµÄ½ÚÈÕÍüÁË¡£
¡¡¡¡ÉÐº£¸½ÔÚËýµÄ¶ú¶ä±ßÇáÉùËµ£º¡°ÎÒÃ»Íü£¬¿ÉÎÒÃ»ºÃÒâË¼Ëµ£¬ÅÂÐÏÀÏÊ¦¹ÖÎÒÌ°Íæ¡£ÕæµÄ£¡¡±
¡¡¡¡½ðÁå²»Ð¼µØ¿´ËûÒ»ÑÛ£º¡°ËãÁË°É£¬Äã¾Í»áÂíºóÅÚ¡£¡±
¡¡¡¡ÐÏÀÏÊ¦ÓÖÒ»´ÎÅÄÊÖ£¬ÈÃ´ó¼Ò°²¾²£º¡°Ã÷ÄêÕâÊ±ºòÄãÃÇ¶¼ÊÇÖÐÑ§Éú£¬ÖÐÑ§ÊÇ²»¸ø¶ùÍ¯½Ú·Å¼ÙµÄ£¬ËùÒÔ£¬Êµ¼ÊÉÏÕâÊÇÄãÃÇÒ»ÉúÖÐ×îºóÒ»´Î¹ý¡®ÁùÒ»¡¯¶ùÍ¯½Ú¡£¡±
¡¡¡¡ÐÏÀÏÊ¦ËµÍêÕâ¾ä»°ºó£¬ËÆºõÓÐÄÇÃ´Ò»µãµãÉË¸Ð£¬ÇáÇáÃòÁËÃò×ì¡£È«°àÍ¬Ñ§Ò»¶¯²»¶¯£¬ÏÔ³öÁË´ÓÎ´ÓÐ¹ýµÄËàÄÂºÍ×¯ÖØ¡£ÀîÐ¡¾êµÄÑÛ¾¦¿ªÊ¼·¢ºì¡£ÓÚÅÖ¶ùÔò°Ñ×ìÕÅµÃ´ó´óµÄ£¬Ò»¸±³Ô¾ªºÍÃ£È»µÄÄ£Ñù¡£
¡¡¡¡¡°×îºóÒ»¸ö¶ùÍ¯½Ú£¬ÎÒÃÇÓ¦¸Ã°ÑËü×÷Îª¸æ±ðÍ¯ÄêµÄÈÕ×Ó£¬Òª¹ýµÃÓÐÒâÒå£¬Áî×Ô¼ºÒ»ÉúÄÑÍü¡­¡­¡±
¡¡¡¡ÄßÖ¾Î°ÔÚÏÂÃæ´óÉù²å»°£º¡°ÀÏÊ¦£¬ÎÒÃÇÔÙ¸ãÒ»´ÎÁª»¶»á°É£¡¡±
¡¡¡¡ÂíÉÏÓÐÈË·´¶Ô£º¡°¾ø¶ÔÀ´²»¼°£¡ÏÖÔÚÒÑ¾­¿ì6µãÖÓ£¬ÉÌµê¶¼Òª¹ØÃÅÁË£¬ÔÙËµÒ²Ã»·¨×¼±¸½ÚÄ¿¡£¡±
¡¡¡¡ÉÐº£¸ú×ÅàÖ¹¾Ò»¾ä£º¡°¶Ô£¬ÍíÉÏ»¹ÓÐÊýÑ§ºÍÓ¢Óï×÷Òµ£¬10µãÖÓ¶¼×ö²»Íê¡£¡±
¡¡¡¡½ðÁåÕ¾ÆðÀ´Ëµ£º¡°¸ÉÂðÒªÄÇÃ´Ó¹Ë×£¬²»ÊÇ³Ô¾ÍÊÇÍæ£¿ÎÒÃÇ¿ÉÒÔ¿ª¸öÓÐÒâÒåµÄÖ÷Ìâ°à»á£¬´ó¼ÒÔÚÒ»ÆðÌ¸Ì¸ÀíÏëÖ¾Ô¸Ê²Ã´µÄ£¬Ò²ÐíÐ´×÷ÎÄ»¹ÄÜÓÃÉÏ¡£¡±
¡¡¡¡ÐÏÀÏÊ¦ÂíÉÏ¿Ï¶¨£º¡°ºÜºÃ£¬ÊÇ¸öºÃÖ÷Òâ¡£»òÐíÎÒÃÇ»¹Ó¦¸ÃÕÕÐ©ÏàÆ¬£¿½«À´Í¬Ñ§¾Û»áµÄÊ±ºò£¬»òÕßÎÒÃÇ´ó¼ÒÀÏÁËµÄÊ±ºò£¬·­¿ªÏà²á¿´¿´£¬Ô­À´ÎÒÃÇÒ²Ôø¾­ÓÐ¹ýÍ¯Äê£¡¶àÓÐÒâË¼¡£¡±
¡¡¡¡ÄßÖ¾Î°°ÑÊÖ±Û¼¸ºõ¾Ùµ½ÁËÌì»¨°å£º¡°ÎÒ´øÏà»ú£¡ÎÒ¼ÒÀïÓÐÁ½¸öÏà»ú£¬ÕÕÏàÎÒÒ²»á£¡¡±
¡¡¡¡¡°ºÃ£¬ÄÇ¾ÍÇëÄßÖ¾Î°Í¬Ñ§´øÏà»ú¡£¡±ÐÏÀÏÊ¦µãµãÍ·¡£
¡¡¡¡½ðÁåÒ»»Ø¼Ò£¬ÂíÉÏ×êµ½»Ü×ÏµÄ·¿¼äÀï·­ÒÂ³÷£¬°ÑÒÂ³÷ÀïËùÓÐµÄÒÂ·þ¶¼ÍÏ³öÀ´ÁË£¬ÔÚ´²ÉÏ¶Ñ³ÉÒ»×ùÐ¡Ð¡µÄÉ½¡£
¡¡¡¡»Ü×ÏÌý¼ûÏì¶¯£¬¸ú×Åµ½·¿¼äÀïÀ´¡£Ëý¿ç½ø·¿ÃÅ¾Í´ó½ÐÒ»Éù£º¡°ÎÒµÄÌì£¡¡±½ô¸ÏÁ½²½ÉÏÈ¥×¥×¡½ðÁåµÄÊÖ£º¡°ÄãÂÒ·­Ê²Ã´£¿·¿¼äÀïÏñ²»Ïñ½øÁËÇÔÔô£¿¡±
¡¡¡¡½ðÁåÎÊËý£º¡°ÎÒÄÇ¼þ·ÛºìÉ«µÄÈ¹×ÓÄØ£¿¡±
¡¡¡¡¡°ÄÄ¼þ£¿¡±
¡¡¡¡¡°Áì¿ÚÓÐ»¨±ßµÄÄÇ¼þ¡£¡±
¡¡¡¡»Ü×ÏÅ¶ÁËÒ»Éù£º¡°ÄÇ¼þ°¡£¡ÎÒµÃÕÒÕÒ£¬²»ÖªµÀ·ÅÄÄ¶ùÁË¡£¿ÉÄã²»ÄÜ´©È¹×Ó£¬ÄãÌ«ÅÖ£¬È¹×Ó»á±©Â¶ÄãµÄÈ±µã¡£¡±
¡¡¡¡½ðÁå¹ÌÖ´µØ¼á³Ö£º¡°²»£¬ÎÒÃ÷ÌìÒ»¶¨Òª´©È¹×Ó¡£¡±
¡¡¡¡»Ü×Ï¾ªÑÈµØ¿´×Å½ðÁå£¬Õâº¢×ÓÔõÃ´À²£¿ÒÔÇ°´ÓÀ´Ã»ÓÐ½²¾¿¹ý´©ÒÂ´ò°ç°¡£¿Æ¬¿ÌÖ®ºóËý²ÅÏëµ½Ê²Ã´£¬ÅÄÅÄÄÔ´ü£º¡°¶ÔÁË£¬Ã÷ÌìÊÇ¡®ÁùÒ»¡¯¶ùÍ¯½Ú¡£¡±
¡¡¡¡»Ü×Ï¿ªÊ¼ÅÀ¸ßÂäµÍµØÔÚÒÂ³÷ÖÐÎª½ðÁåÕÒÄÇÌõÈ¹×Ó¡£ÕÒµ½Ö®ºó·¢ÏÖ±»Ñ¹µÃºÜÖå£¬ÓÖÄÃ³öìÙ¶·ìÙÆ½£¬º°½ðÁå¹ýÀ´Ëµ£º¡°ÊÔÊÔ°É¡£¡±
¡¡¡¡½ðÁåÒ»ÊÔ£¬È¹×ÓÐ¡ÁË£¬ÑüÀïµÄÀ­Á´À­²»ÉÏ¡£»Ü×ÏËµ£º¡°ÇÆ£¬ÎÒËµ²»ºÏÊÊ¡£¡±½ðÁåÒ§×¡×ì´½£¬ÓÐµãÒª¿ÞµÄÑù×Ó£¬±§×ÅÈ¹×Ó²»¿Ï·Å£º¡°²»£¬ÎÒÃ÷ÌìÒ»¶¨Òª´©È¹×Ó¡£¡±
¡¡¡¡»Ü×ÏÏëÁËÏë£¬¾õµÃÄÜ¹»Àí½âÅ®¶ùµÄÐÄË¼£¬¾Í¶¯ÊÖ°ÑÀ­Á´²ð¿ª£¬ÔÚÈ¹ÑüÉÏ×öÁËÒ»·¬ÐÞ¸Ä£¬Ê¹Ëü±äµÃ¿í´óÁËÒ»Ð©¡£ÎªÑÚ¸ÇÐÞ²¹µÄºÛ¼££¬ËýÓÖ½«×Ô¼ºµÄÒ»Ìõ°×É´½í·ìµ½È¹×ÓÁì¿ÚÉÏ£¬ÐØÇ°ËÉËÉµØÏµÒ»¸ö°×ºûµû½á£¬±³ºóÉ´½íÍÏÏÂÈ¥µÄÒ»½ÇÕýºÃÕÚ×¡À­Á´¡£½ðÁåÔÚ¾µ×ÓÀï¿´ÁËÓÖ¿´£¬·Ç³£ÂúÒâ¡£
¡¡¡¡µÚ¶þÌìµ½Ñ§Ð££¬½ðÁå·¢ÏÖÈ«°àÍ¬Ñ§²»Ô¼¶øÍ¬¶¼´©ÉÏÁË×Ô¼º×îºÃµÄÒÂ·þ£¬Å®º¢×ÓÒ»ÂÉÊÇÈ¹×Ó£¬ÄÐº¢×Ó¶¼ÊÇÎ÷×°¶Ì¿ãÅäºÜÕý¹æµÄ³ÄÉÀ£¬ºìÁì½íÏµµÃ¶Ë¶ËÕýÕý¡£¾ÍÁ¬ºÜÉÙÐÞÊÎ´ò°çµÄÐÏÀÏÊ¦£¬ÕâÌìÒ²´©ÁËÒ»Ì×ÐÂÂòµÄËé»¨Ì×È¹£¬Á³ÉÏ»¯ÁËµ­×±£¬¿´ÉÏÈ¥ÄêÇáÁËÐí¶à¡£
¡¡¡¡ºÚ°åÉÏµÄÃÀÊõ×ÖÊÇÐÏÀÏÊ¦ÌØµØÇëÃÀÊõÀÏÊ¦À´°ïÃ¦Ð´ÉÏÈ¥µÄ¡£¡°×îºóµÄ¶ùÍ¯½Ú¡±£¬ÓÃµÄÊÇº£Ë®Ò»ÑùÉîÀ¶µÄ·Û±Ê£¬ºÜÓÐ¾¢µÄ×ÖÌåÍ¸³öÒ»ÖÖ²×É£µÄÒâÎ¶¡£
¡¡¡¡ÐÏÀÏÊ¦Î¢Ð¦×ÅËµ£º¡°ÎÒÃÇ½ñÌì×îºÃÌ¸µã¶ùÐÄÀï»°£¬´ó¼Ò¶¼ÏñÅóÓÑÒ»Ñù£¬ºÜËæÒâµØ°Ñ×Ô¼º×îÏëËµµÄÔ¸ÍûËµ³öÀ´¡£Ç§Íò±ðÏñ´ÓÇ°ÄÇÑùËµÒ»Ð©³¡ÃæÉÏµÄºÀÑÔ×³Óï¡£¡±
¡¡¡¡´ÓÀ´²»¾ÙÊÖ·¢ÑÔµÄÀîÁÖºöÈ»Õ¾ÆðÀ´£¬ÕÇºìÁËÃæ¿×ÎÊ£º¡°ÎÒÒªÊÇËµÁËÐÄÀïµÄÏë·¨£¬Äã²»»áÁôÎÒÕ¾°ì¹«ÊÒÂð£¿¡±
¡¡¡¡È«°àÒ»ÕóºåÐ¦¡£ÐÏÀÏÊ¦ºÃ²»ÈÝÒ×²Å°Ñ×Ô¼ºµÄÐ¦ÈÌ×¡£¬ÈÏÕæ»Ø´ð£º¡°²»»á¡£ÎÒËµ¹ýÁË£¬½ñÌì´ó¼Ò¶¼ÊÇÅóÓÑ£¬ÅóÓÑÖ®¼äÊÇ¿ÉÒÔËæ±ãÌ¸µÄ¡£¡±
¡¡¡¡ÀîÁÖµÄÑù×ÓºÜ¼¤¶¯£¬ËûÕÅ×Å×ì£¬Ò»ÏÂ×ÓÓÖËµ²»³ö»°£¬¾ÍÓÃ¾¢±ï×¡Æø£¬°ÑÒ»ÕÅÁ³¶¼±ïµÃ·¢×ÏÁË¡£ÕýÔÚ´ó¼ÒÌæËû×Å¼±µ£ÐÄµÄÊ±ºò£¬ËûÃÍÈ»·Å³öÒ»ÅÚ£º¡°ÎÒÏë·¢Ã÷Ò»ÖÖºÜÌØÊâµÄÒ£¿ØÆ÷£¬ÓÉÎÒÃÇÍ¬Ñ§À´¿ØÖÆÐ£³¤ºÍÀÏÊ¦¡£¡±È«°àÍ¬Ñ§Ä¿µÉ¿Ú´ôÊ±£¬Ëû¸ú×ÅÔÙ²¹³äÒ»¾ä£º¡°Ö»¿ØÖÆÐ£³¤ºÍÀÏÊ¦£¬±ðµÄÊ²Ã´¶¼²»¿ØÖÆ¡£¡±
¡¡¡¡ÓÐ°ëÌìÊ±¼ä£¬½ÌÊÒÀï¼Å¾²ÎÞÉù¡£ËùÓÐÈËµÄÃæ¿×¶¼ÓÐµã·¢°×£¬ËûÃÇ±»ÀîÁÖÕâ¾ä¾ªÊÀº§Ë×µÄ»°ÉîÉîµØÕðº³ÁË¡¢¾ª´ôÁË¡£ÉÐº£ßÖÁËßÖ×ì£¬ÓÐµãÏëÐ¦£¬×îÖÕÄÇÐ¦ÎÆ»¹ÊÇÄý¹ÌÔÚÁ³ÉÏ£¬±ä³ÉÁËÒ»ÖÖËÆ¿ÞËÆÐ¦µÄ¾½ÆÈ¡£½ðÁå²»ÏëÐ¦£¬Éí×ÓÎ¢Î¢ÓÐÐ©·¢¶¶£¬ÊÖÐÄÀï³±³±µØÉø³öÀäº¹¡£
¡¡¡¡Æ¬¿ÌÖ®ºó£¬ÐÏÀÏÊ¦µÚÒ»¸ö»Ø¹ýÉñÀ´£¬ºÍÑÕÔÃÉ«µØÎÊ£º¡°ÀîÁÖÍ¬Ñ§£¬ÄãÎªÊ²Ã´»áÕâÃ´ÏëÄØ£¿ÄãºÞÑ§Ð£Âð£¿¡±
¡¡¡¡ÀîÁÖµãµãÍ·£º¡°ÒòÎªÎÒÏÖÔÚ±»Ð£³¤ºÍÀÏÊ¦¿ØÖÆ×¡ÁË¡£ÎÒÃ¿Ìì6µãÖÓ¾ÍÆð´²ÁË£¬ÄÇÊ±ºòÎÒ°ÖÎÒÂè»¹Ë¯µÃÏãÄØ¡£ÎÒ×ÜÊÇÃ»ÍêÃ»ÁËµØ×ö×÷Òµ£¬Á¬ÐÇÆÚÌìÒ²ÊÇ¡£ÐÇÆÚÌìÎÒ°Ö¸øÎÒÇëÁË¼Ò½Ì£¬Òª²¹ÊýÑ§¡¢Ó¢ÓïºÍÓïÎÄÈýÃÅ¹¦¿Î¡£ÎÒÖ»ÒªÒ»ÃþÓÎÏ·»ú£¬ÎÒÂè¾Í½Ð£º¿¼ÊÔ¶¼²»¼°¸ñ£¬»¹Ïë´òÓÎÏ·»ú°¡£¿¿ÉÎÒ¾ÍÊÇ²»ÄÜ¿¼¼°¸ñ£¬°àÉÏµÄÍ¬Ñ§Ñ§Ï°¶¼Ì«ºÃÁË£¬Ò»¸ö±ÈÒ»¸öºÃ£¬ÎÒºÞÄÇÐ©Ñ§Ï°ºÃµÄÈË¡£¡±
¡¡¡¡ËûÓÃÑÛ¾¦ÏòºúÃ·ºÍÁõæ«ÈçÍû¹ýÈ¥£¬Á½¸öÅ®º¢×Ó»ÅÃ¦µÍÏÂÄÔ´ü¡£
¡¡¡¡ÉÐº£Ð¡ÉùÔÞÌ¾£º¡°Ì«½âÆøÁË£¡¡±
¡¡¡¡½ðÁåµÉÉÐº£Ò»ÑÛ£¬ÉÐº£Ò²»ØµÉ½ðÁåÒ»ÑÛ£¬·Â·ðËµ£º¡°²»¶ÔÂð£¿¡±
¡¡¡¡½ðÁå¸½×ÅÉÐº£µÄ¶ú¶äËµ£º¡°ÄãÄÜ²»ÄÜ±ð´ò²í£¿¡±
¡¡¡¡ÀîÁÖ¼ÌÐøËµ£º¡°ÎÒÓÐÒ»´Î×öÁËÒ»¸öÃÎ£¬ÃÎµ½ÎÒ·¢Ã÷ÁËÒ»ÖÖÉñÆæµÄÒ£¿ØÆ÷£¬Ð£³¤¡¢ÀÏÊ¦È«²¿ÌýÎÒÃÇÑ§ÉúÖ¸»Ó¡£¡±
¡¡¡¡ÀîÐ¡¾êÏÂÒâÊ¶µØËõÒ»ËõÄÔ´ü£¬Ð¡Éù¾ªºô£º¡°ÂèÑ½£¡¡±
¡¡¡¡ÀîÁÖËµ£º¡°ÎÒÐÑÀ´Ò»Ïë£¬ÕâÕæÊÇºÃ¼«ÁË¡£Òª¿¼ÊÔÁË£¬ÎÒÃÇÒ»°´Ò£¿ØÆ÷£¬Ð£³¤ºÍÀÏÊ¦¾Í´øÎÒÃÇÈ¥´ºÓÎ¡¢ÇïÓÎ¡¢Ò°Óª¡¢Íæ´òÕÌµÄÓÎÏ·¡£×÷ÒµÌ«¶àÁË£¬ÎÒÃÇÒ»°´£¬Ð£³¤ºÍÀÏÊ¦¾Í°ÑÌâÄ¿´ø»ØÈ¥×Ô¼º×öÁË¡£ÎÒÃÇÖ»¿ØÖÆÑ§Ð££¬ÎÒ±£Ö¤£¡¡±
¡¡¡¡¡°ÄÇ¼Ò³¤ÔõÃ´°ì£¿¡±ÉÐº£Í»È»ÎÊ¡£
¡¡¡¡ÀîÁÖÒ»ã¶£¬ÏëÁËÏëËµ£º¡°ÄÇ¡­¡­Ò²¿ØÖÆÆðÀ´°É¡£¡±
¡¡¡¡ÄÐº¢×Ó¿ªÊ¼ÐË·Ü£¬¶å½Å£¬´µ¿ÚÉÚ£¬×ö¸÷ÖÖ¸÷ÑùµÄÊÖÊÆ¡£
¡¡¡¡ÐÏÀÏÊ¦ÎÊ£º¡°ÊÇ²»ÊÇÄãÃÇ¶¼ÔÞ³ÉÀîÁÖµÄÏë·¨£¿¡±
¡¡¡¡ÓÐÈË¸ß½Ð£º¡°¶Ô£¡¡±
¡¡¡¡¡°ÓÐ¶àÉÙÈËÔÞ³ÉÄØ£¿¾ÙÊÖÈÃÎÒ¿´¿´¡£¡±
¡¡¡¡½ÌÊÒÀïÒ»´ó°ëµÄÄÐº¢×Ó¶¼¾ÙÁËÊÖ¡£ÑîÐ¡ÀöÂÔÂÔÓÌÔ¥Ò»ÏÂ£¬Ò²°ÑÊÖµÍµÍµØ¾ÙÁËÒ»°ë¡£ËýÄÃ²»¶¨Ö÷Òâ£¬ÓÃÑÛ¾¦È¥¿´½ðÁå£¬½ðÁå±ã¸ô×ÅÁ½ÅÅ×ùÎ»¶ÔËýÊúÊú´óÄ´Ö¸¡£
¡¡¡¡ÐÏÀÏÊ¦¿äÕÅµØÌ¾×ÅÆø£º¡°ÎÒºÜÒÅº¶£¬ÓÐÕâÃ´¶àÈË²»Ï²»¶¿¼ÊÔ¡¢×ö×÷Òµ£¬ÎÒ×ö°àÖ÷ÈÎµÄÊ§°ÜÁË¡£¡±
¡¡¡¡ÉÐº£ÓÐµãÓÚÐÄ²»ÈÌµØ²å×ìËµ£º¡°Õâ²»ÄÜ¹ÖÄã£¬ÄãÊÇ±»Ð£³¤ÒªÇóÕâÃ´×öµÄ¡£¡±
¡¡¡¡¡°¿ÉÐ£³¤ÓÖÊÇ±»Ë­ÒªÇóµÄÄØ£¿¡±ÄßÖ¾Î°×Ô×÷´ÏÃ÷µØÍû×Å´ó¼Ò¡£
¡¡¡¡ÐÏÀÏÊ¦°Ú°ÚÊÖ£º¡°ÕâÎÊÌâÌ«ÖØ´ó£¬Ò²Ì«ÑÏËà£¬½ñÌìÌÖÂÛ²»ºÏÊÊ¡£ÎÒÃÇ»¹ÊÇ½Ó×Å¸Õ²ÅµÄ»°Ìâ°É¡£»¹ÓÐË­ÏëËµ£¿¡±
¡¡¡¡ÓÚÅÖ¶ùÂýÍÌÍÌµØÕ¾ÆðÀ´¡£¡°ÎÒ¸úÀîÁÖµÄÏë·¨²»Ò»Ñù¡£¡±ËûËµ£¬¡°ÎÒ²»Ïë¿ØÖÆÑ§Ð££¬ÕâÊÇÒª³öÎÊÌâµÄ¡£Èç¹ûÓÐÒ»ÌìÎÒÓöµ½Ò»¸öºÃÐÄµÄÉñÏÉ£¬ËûÔÊÐíÎÒÓÐÒ»¸öÔ¸Íû£¬ÎÒÒ»¶¨ÒªÈÃ×Ô¼ºÓÐÇ®£¬ÓÐºÜ¶àºÜ¶àÇ®¡£¡±
¡¡¡¡È«°àÅ®Éú²»Ô¼¶øÍ¬µØ´óÐ¦£¬ÕÅÁéÁéÉõÖÁÐ¦µÃÅ¿µ¹ÔÚ×ÀÉÏ£¬²îµã¶ù°Ñ×À×ÓÅª·­¡£
¡¡¡¡ÓÚÅÖ¶ùµÄ¡°Ìú¸çÃÇ¡±Ç®Ð¡¸ÖÌæÅóÓÑ²»·þÆø£¬Ôð±¸Å®ÉúÃÇËµ£º¡°ÕâÓÐÊ²Ã´¿ÉÐ¦µÄÄØ£¿ÄÑµÀÄãÃÇ²»Ï£Íû×Ô¼ºÓÐÇ®£¿¡±
¡¡¡¡¡°²»ÊÇ¡­¡­¡±ÕÅÁéÁéÐ¦µÃÉÏÆø²»½ÓÏÂÆø£¬¶Ï¶ÏÐøÐøµØËµ£¬¡°ÓÚÅÖ¶ù¡­¡­ÓÚÅÖ¶ùÄÇÑù×Ó¡­¡­õÁÀ­×ÅÐ¬¡­¡­ËûÉÏ¿Î»¹³Ô¶«Î÷¡­¡­ËûÏñ¸ö¡­¡­Ïñ¸öÓÐÇ®ÈËÂð£¿¡±
¡¡¡¡Õâ»ØÁ¬ÄÐÉúÃÇÒ²ÈÌ¿¡²»½û£¬ÍµÍµ°ÑÍ·ÂñÏÂÈ¥Ð¦ÆðÀ´¡£ÓÚÅÖ¶ù×ÜÊÇÔÚÉÏ¿ÎÁå´òÏìÊ±õÁ×ÅÐ¬±¼½ø½ÌÊÒµÄÀÇ±·Ñù£¬µÄÈ·¸úµçÊÓÀï·ç¶ÈôæôæµÄ´óºàÐÎÏóÏà²î¹ýÔ¶¡£
¡¡¡¡Ç®Ð¡¸ÖºÜÆø·ßµØÊ¹ÓÃÁËÒ»¾äÎÄç§ç§µÄ»°£º¡°Ð¦Ê²Ã´£¿¡®Ê¿±ðÈýÈÕ£¬µ±¹ÎÄ¿Ïà¿´¡¯¡£µÈÓÚÅÖ¶ùÒÔºóÕæµÄÓÐÇ®ÁË£¬°ÑÄãÃÇÕâÐ©Å®ÉúÒ»¸ö¸öÆøËÀ£¡¡±
¡¡¡¡ÓÚÅÖ¶ùËµ£º¡°ÎÒÓÐÇ®ÁËÒÔºó±ðµÄÊ²Ã´¶¼²»×ö£¬×¨ÃÅÔìÑ§Ð£¡£¡±
¡¡¡¡ÐÏÀÏÊ¦±íÑïËû£º¡°²»´í£¬½ÌÓýÊÇÁ¢¹úÖ®±¾£¬Ï£Íû¹¤³Ì¾ÍÏ£Íû´ó¼Ò¾èÖú¡£¡±
¡¡¡¡ÓÚÅÖ¶ùÒ¡Ò¡Í·£º¡°ÎÒµÄÑ§Ð£¸úÏ£Íû¹¤³Ì²»ÊÇÒ»»ØÊÂ£¬ÎÒÊÇ×¨ÃÅÓÃÀ´¶Ô¸¶´óÈËµÄ¡£Çë´óÈËµ½Ñ§Ð£ÀïÉÏ¿Î£¬×ö×÷Òµ£¬¿¼ÊÔ£¬ÌâÄ¿Òª³öµÃºÜÄÑºÜÄÑ£¬¿¼¼°¸ñÁË²Å¿ÉÒÔ³öÐ£ÃÅ¡£¡±
¡¡¡¡ÏÖÔÚÊÇÈ«°àÍ¬Ñ§¹þ¹þ´óÐ¦ÁË£¬¶«µ¹Î÷ÍáµÄ£¬Ç°ÑöºóºÏµÄ£¬Èà¶Ç×ÓµÄ£¬²ÁÑÛÀáµÄ£¬Ð¦µ¹ÔÚ±ðÈËÉíÉÏµÄ£¬¼òÖ±ÊÇ¡°Ð¦¡±Ì¬°Ù³ö¡£
¡¡¡¡ÓÚÅÖ¶ùÃ£È»µØ¿´×Å´ó¼Ò£º¡°ÎÒËµµÃ²»¶ÔÂð£¿ÄÑµÀÄãÃÇÓÐÈËÏ²»¶ÉÏÑ§£¿ÄãÃÇ²»Ô¸ÒâÈÃ´óÈËÃÇÒ²³¢³¢ÉÏÑ§µÄ×ÌÎ¶£¿¡±
¡¡¡¡Áõæ«ÈçËµ£º¡°´óÈËÒ²ÊÇÉÏ¹ýÑ§µÄ£¡¡±
¡¡¡¡ºúÃ·àÖ¹¾µÀ£º¡°²»ÉÏÑ§£¿²»ÉÏÑ§ÄÇ´ÓÄÄ¶ùÑ§µ½ÖªÊ¶ÄØ£¿¡±
¡¡¡¡½ðÁåÕ¾ÆðÀ´Ëµ£º¡°ÎÒÓÐ¸öºÃÖ÷Òâ£¬ÎÒÏ£Íû½«À´ÄÜ·¢Ã÷¡®Ê±¹â»ú¡¯£¬ÕæÕý¿ÉÒÔÊ¹ÓÃµÄÄÇÖÖ¡£°Ñ¿ª¹ØÍù×óÒ»°´£¬ÈË¾Íµ½ÁËÀÏÄê£¬ÌìÌìÍËÐÝÔÚ¼ÒÀï£¬ÑøÄñ¡¢ÖÖ»¨¡¢¿´Ð¡Ëµ¡¢´òÆË¿Ë£¬Ê²Ã´¿¼ÊÔ°¡£¬¾ºÕù°¡£¬¹´ÐÄ¶·½Ç°¡£¬·¢²Æ²»·¢²Æ°¡£¬Í³Í³¶¼²»ÓÃÈ¥ÏëÁË£¬ÔõÃ´ÇáËÉÔõÃ´¹ý¡£°Ñ¿ª¹ØÍùÓÒÒ»°´£¬ÈËÓÖµ½ÁËÓ¤¶ùÊ±ÆÚ¡£´ÓÓ¤¶ùµ½Ó×¶ùÔ°´ó°à¶¼²»´í£¬ÓÐ°Ö°ÖÂèÂè±§×ÅÇ××Å£¬°®¿Þ¾Í¿Þ°®Ð¦¾ÍÐ¦£¬ÌìÌì¶¼¿ÉÒÔ¹ä¶¯ÎïÔ°£¬¿´¶¯»­Æ¬£¬³ÔÇÉ¿ËÁ¦¡­¡­¡±
¡¡¡¡ÐÏÀÏÊ¦Ð¦×ÅÎÊÒ»¾ä£º¡°ÄÇÃ´£¬ÄãËùÏíÓÃµÄÉç»á²Æ¸»ÓÉË­À´´´ÔìÄØ£¿¡±
¡¡¡¡½ðÁåÌ¾×ÅÆøËµ£º¡°ÎÒÒ²ÔÚÕâÑùÏëÄØ¡£Ò²ÐíÎÒÃÇÖ»ÄÜÅ¼¶ûÓÃÒ»´ÎÊ±¹â»ú£¬±ÈÈçÂíÉÏÉýÑ§¿¼ÊÔÊ±¡£°ÑÔÖÄÑ¶ã¹ýÈ¥£¬È»ºó»¹»Øµ½ÏÖÊµ¡£¡±
¡¡¡¡ÐÏÀÏÊ¦ÊÕÆðÐ¦Á³£¬ÓÇÐÄâçÖÙµØËµ£º¡°º¢×ÓÃÇ£¬ÎÒ±¾À´ÒÔÎª½ñÌìµÄ½»Ì¸»áºÜÇáËÉ£¬ÒòÎª´ó¼Ò¿ÉÒÔËæÒâ·Å¿ªÐÄË¼¡£Ã»Ïëµ½ËùÓÐµÄ»°Ìâ¶¼ÕâÃ´³ÁÖØ£¬Ê¹ÄãÃÇÔÚÕâ¸ö¿ìÀÖµÄÈÕ×ÓÀïÉËÐÄÁË£¬ÎÒºÜ±§Ç¸¡£¡±
¡¡¡¡½ðÁåÓÄÄ¬µØËµÁËÒ»¾ä£º¡°Ã»Ê²Ã´£¬Ï°¹ßÁË¡£¡±
¡¡¡¡ÐÏÀÏÊ¦×·ÎÊ£º¡°Ï°¹ßÁËÊ²Ã´£¿¡±
¡¡¡¡¡°ÉÏ¿Î£¬×ö×÷Òµ£¬¿¼ÊÔ£¬³É¼¨²»ºÃ±»ÀÏÊ¦ÅúÆÀ¡¢¼Ò³¤ÔðÂî£¬³É¼¨ºÃµÄÊ±ºòÉÔÎ¢¸ßÐË¼¸Ìì¡­¡­¾ÍÕâÐ©¡£¡±½ðÁåµÄÓïÆøÏàµ±Æ½µ­¡£
¡¡¡¡ÐÏÀÏÊ¦»¹ÏëËµ¼¸¾ä£¬¶ËÕýÒ»ÏÂº¢×ÓÃÇµÄË¼Ïë£¬¿ÉÊÇËýÕ¾ÁË°ëÌì£¬×ì´½à¿àéÁË¼¸´Î£¬ÖÕÓÚÓÖÊ²Ã´¶¼Ã»Ëµ¡£Ëý¾õµÃ¸Ã¶®µÄËûÃÇ¶¼¶®£¬ËûÃÇµÄÏë·¨ÉõÖÁ±ÈÀÏÊ¦»¹Òª·á¸»¸´ÔÓ¡£½«À´Ö»ÓÐÖ¸ÍûËûÃÇ´ÓÉú»îÕâ²¿´óÊéÖÐµÃµ½¸ü¶àµÄ½ÌÒæ¡£ÄÇÊ±ºòËûÃÇ»á»Ø¹ýÍ·À´¸ÐÐ»Ñ§Ð££¬¸ÐÐ»½ÌÓý£¬»á¶Ô½ñÌìËµµÄÕâÐ©ÖÉÄÛÆ«¼¤µÄÑÔÓïºó»Ú²»ÒÑ¡£
¡¡¡¡ÓÚÊÇËý°Ú°ÚÊÖËµ£º¡°°à»áµ½´ËÎªÖ¹°É£¬ÒªÊÇµ¢ÎóÁË¸´Ï°£¬Ð£³¤ÓÐÒâ¼û£¬ÄãÃÇµÄ¼Ò³¤Ò²»áÓÐÒâ¼û¡£ÏÂÃæÎÒÃÇ×¥½ôÊ±¼äÕÕÏà¡£ÄßÖ¾Î°£¬ÄãµÄÏà»úÄØ£¿¡±
¡¡¡¡ÄßÖ¾Î°ÂíÉÏ°ÑÒ»Ö»ÈÕ±¾²úµÄ¡°Éµ¹Ï¡±Ïà»ú¾ÙÆðÀ´£º¡°ÔÚÕâ¶ùÄØ£¡¡±
¡¡¡¡ÐÏÀÏÊ¦Ëµ£º¡°ÄÇºÃ£¬ÎÒÃÇµ½ÏÂÃæ²ÝÆºÉÏÅÅ¶Ó¡£¡±
¡¡¡¡Ò»¸ö°àµÄÑ§Éú·äÓµ¶ø³ö£¬´ÓËÄÂ¥ÏÂµ½Ò»Â¥£¬Ò»Â··¢ÏÖ¸÷¸ö°à¶¼ÔÚ¸ãÇì×£¡°ÁùÒ»¡±µÄ»î¶¯£¬ÓÐ³ªµÄ£¬ÓÐÌøµÄ£¬»¹ÓÐ²ëÁËëÙÖ¬¿ÚºìÇÌ×Å×ì´½×ßÀ´×ßÈ¥µÄ°®ÃÀµÄÐ¡Å®º¢×Ó¡£µÍÄê¼¶Ñ§ÉúÃ¿ÈË¶¼Áìµ½ÁËÊ³Æ·³§À´×öÍÆÏú¹ã¸æµÄ°ü×°Æ¯ÁÁµÄÁãÊ³£¬³ÔµÃÂúÊÖÂúÁ³¶¼ÊÇ°×µÄºìµÄËéÐ¼£¬Ä£ÑùÓÐµã¹Å¹Ö¡£ÓÚÅÖ¶ùÏÛÄ½µØàÖ¹¾µÀ£º¡°ÔõÃ´Ã»ÓÐ·¢¸ø±ÏÒµ°àÑ§ÉúÆ·³¢µÄÄØ£¿ÎÒÃÇ²ÅÊÇ×¨¼ÒÑ½£¡¡±ÄßÖ¾Î°¾ÍÞÞÞíËû£º¡°¶¥ºÃ½«À´Äãµ½Ê³Æ·³§¹¤×÷£¬ÓÐÄã³Ô¹»µÄÈÕ×Ó¡£¡±
¡¡¡¡²ÝÆºÉÏÌ«ÑôºÜÉ¹£¬»ÎµÃ´ó¼ÒÕö²»¿ªÑÛ¾¦¡£µÈ¸÷ÈË°´ÕÕÉÏÌåÓý¿ÎµÄ¸ß°«Ë³ÐòÅÅºÃ£¬Ò»¸ö¸öÒÑ¾­º¹Á÷ÂúÃæ¡£ÕÅÁéÁé²»×¡µØ´ß´Ù£º¡°¿ìµã£¡¿ìµã£¡¡±
¡¡¡¡ÄßÖ¾Î°ÄÃ³öÉãÓ°Ê¦µÄ¼ÜÊÆ£¬¼¸²½Ìøµ½¶ÓÎéÇ°Ãæ£¬ÊúÆðÒ»¸ùÊÖÖ¸Ëµ£º¡°ÑÛ¾¦¶¼¿´ÎÒÕâ¶ù£¡×¼±¸ºÃÁËÂð£¿¡±
¡¡¡¡ÐÏÀÏÊ¦Í»È»º°£º¡°Âý£¡ÔÙ¼ì²éÒ»ÏÂÄãµÄÏà»ú£¡¡±
¡¡¡¡ÄßÖ¾Î°±»ËýÒ»ÌáÐÑ£¬¾¹´ôÔÚÔ­µØ²»¶¯ÁË¡£ÐÏÀÏÊ¦ºÜ×Å¼±£¬ÎÊËûÔõÃ´»ØÊÂ¡£Ëû¿à×ÅÁ³Ëµ£º¡°ÎÒÍüÁË´ø½º¾í¡£¡±
¡¡¡¡Ò»¾ä»°Ëµ³öÀ´£¬È«°àÈÈÄÖÁË£¡ÓÐÐ¦»°ËûµÄ£¬ÓÐÔðÂîËûµÄ£¬Æß×ì°ËÉàºå³ÉÒ»Æ¬¡£Ì«ÑôÈÈÀ±À±µØÕÕ×Å£¬¸øËÉÉ¢µÄ¶ÓÎé¸üÌíÁËÒ»²ãÔêÒâ¡£ÄßÖ¾Î°Õâ»ØÑóÏà³öµÃ²»Çá£¬´Ó¶îÍ·µ½²±¸ùÍ¨ºìÒ»Æ¬£¬Ò²²»ÖªÊÇëýµÄ»¹ÊÇÉ¹µÄ¡£
¡¡¡¡ÐÏÀÏÊ¦µ±»úÁ¢¶Ï£¬´Ó¿Ú´üÀïÌÍ³ö50¿éÇ®£º¡°Ð£ÃÅÍâ²»Ô¶¾ÍÓÐ²ÊÀ©µê£¬Ë­ÅÜµÃ¿ìÈ¥ÂòÁ½¸ö²Ê¾í£¿¡±
¡¡¡¡ÓÚÅÖ¶ù×Ô¸æ·ÜÓÂµØËµ£º¡°ÎÒÈ¥°É¡£¡±ÄÃÁËÇ®¾ÍÍùÍâÃÍÅÜ¡£ÄÇË«Á¹Ð¬Ò²²»ÖªµÀÊÇÏÓ´ó»¹ÊÇ´î¿ÛÌ«ËÉµÄÔµ¹Ê£¬ÒÀÈ»ÊÇõÁÀ­ÔÚ½ÅÉÏ£¬ÅÜÆðÀ´Ö±Ïì¡£
¡¡¡¡Õâ±ßµÈ×ÅµÄÍ¬Ñ§ÒòÎªÎÞËùÊÂÊÂ£¬ÅÅºÃµÄ¶ÓÎéºÜ¿ìÓÖÉ¢ÁË£¬Èý¸öÒ»ÈºÎå¸öÒ»»ïµÄÎ§×ÅËµÏÐ»°¡£½¿ÆøÒ»µãµÄÅ®Éú£¬±ÈÈçÁõæ«Èç¡¢ÕÅÁéÁé£¬¼û·ì²åÕëµØ¶ãµ½ÁË²ÝÆº´¦µÄÊ÷ÒõÏÂ¡£ÄÇÊ÷ÆäÊµ¼«Ð¡£¬Ê÷¹ÚµÄÒõÓ°²»¹ýÄ¥ÅÌÄÇÃ´´ó£¬Ò²¾ÍÊÇÐÄÀíÉÏ¾õµÃÁ¹¿ìÁËÒ»Ð©°ÕÁË¡£
¡¡¡¡ÉÐº£°ëÍäÁËÑü£¬ÕýÉµã¶ã¶µØ¶¢×ÅÑîÐ¡ÀöµÄÈ¹×ÓºóÃæ¿´¡£½ðÁå×ß¹ýÈ¥¾¾ÆðËûÀ´£¬ÍþÏÅËûËµ£º¡°Íµ¿´Å®Éú£¬ÎÒ¸øÄã±¨¸æÀÏÊ¦È¥¡£¡±
¡¡¡¡ÉÐº£°Ú°ÚÊÖ£¬ºÜÉñÃØµØ¶Ô½ðÁåËµ£º¡°Äã¿´ËýÈ¹×ÓºóÃæ--¿´¼ûÁËÂð£¿¡±
¡¡¡¡½ðÁå´ó»ó²»½âµØÎÊ£º¡°Ã»Ê²Ã´Ñ½£¡¡±
¡¡¡¡ÉÐº£×ÅÁË¼±£º¡°»¹Ã»Ê²Ã´£¡ÓÐÒ»¿éÑª¼££¡ÄãÇÆ£¬¿´¼ûÁË°É£¿¡±
¡¡¡¡½ðÁå¿´¼ûÁË£¬Ñª¼£»¹ºÜÐÂÏÊ£¬ÓÐ²è±­¿ÚÄÇÃ´´óÒ»¿é¡£ºÃÔÚÑîÐ¡Àö´©µÄÊÇÒ»Ìõ°×µ××Ï»¨µÄÈ¹×Ó£¬²»ÁôÒâµÄ»°²»»á·¢ÏÖ¡£
¡¡¡¡¡°ÄãËµ»áÊÇÊ²Ã´£¿ÊÇ²»ÊÇËý¸Õ²Å×øÔÚ²ÝµØÉÏµÄÊ±ºòÑ¹ËÀÁËÒ»Ö»ÌïÊóÊ²Ã´µÄ£¿Òª²»£¬ÓÐÐ¡Á÷Ã¥¶ÔËý¶¯ÁËµ¶×Ó£¿¿ÉËýÓ¦¸ÃÓÐ¸Ð¾õ²Å¶ÔÑ½¡­¡­¡±
¡¡¡¡ÉÐº£Å¡×ÅÃ¼Ã«£¬ÄÃ³öÒ»¸±´óÕìÌ½µÄÅÉÍ·£¬×ÔÑÔ×ÔÓïµØÍÆÀíºÍÅÐ¶Ï¡£
¡¡¡¡½ðÁå²»ÄÜÈÝÈÌÄÐÉú¶ÔËýµÄºÃÅóÓÑÆ·Í·ÂÛ×ã£¬ºÝºÝµØµÉÁËÉÐº£Ò»ÑÛ£¬×ß¹ýÈ¥ÔÚÑîÐ¡Àö¶ú±ßËµÁË¼¸¾ä»°¡£ÑîÐ¡Àö»ÅÃ¦ÉìÊÖµ½È¹×ÓºóÃæÈ¥Ãþ¡£ÕâÒ»Ãþ£¬ËýÏÅµÃ´ó¿ÞÆðÀ´£¬ÒòÎªËýÃþµ½ÁËÂúÊÖÏÊÑª£¬Îå¸öÖ¸Í·¶¼Õ³ºõºõµÄ¡£Ëý¾Ù×ÅÄÇÖ»ÑªºýºýµÄÊÖ£¬ÊÖÕÆÉÏÏñÊÇ³¤³öÁËÎå¸ùÐ¡ºìÂÜ²·£¬Ë­¿´×Å¶¼¾õµÃÐÄ¾ªµ¨Õ½¡£
¡¡¡¡ÐÏÀÏÊ¦¼±¼±Ã¦Ã¦µØ¸ÏÁË¹ýÀ´£¬°ÑÑîÐ¡ÀöÇ°ºóÒ»¿´£¬ÂíÉÏËµ£º¡°¸úÎÒ×ß¡£¡±»Å»ÅÕÅÕÅÀ­×ÅÑîÐ¡Àöµ½ËýµÄËÞÉáÈ¥¡£Ò»²ÝÆºµÄÍ¬Ñ§¶¼ÃæÃæÏàêï£¬ÄªÃûÆäÃî£¬²»ÖªµÀ·¢ÉúÁËÊ²Ã´ÊÂ¡£½ðÁåÐÄÀïºÃÆæ£¬ÓÌÔ¥ÁËÒ»ÏÂ£¬ÕÌ×ÅÊÇÑîÐ¡ÀöµÄºÃÅóÓÑ£¬±ãÁ³ÀÏÆ¤ºñµØ¸úÁË¹ýÈ¥£¬»îÏñÌõÉµºõºõµÄÎ²°Í¡£
¡¡¡¡ÐÏÀÏÊ¦»ØÍ·ÎÊËý£º¡°½ðÁåÄã¸ú×Å¸ÉÊ²Ã´£¿¡±
¡¡¡¡½ðÁåËµ£º¡°ÎÒÅÂËý³öÊÂ¡£Ëýµ½µ×ÔõÃ´À²£¿¡±
¡¡¡¡ÐÏÀÏÊ¦¿ÞÐ¦²»µÃµØËµ£º¡°ËýÀ´Àý¼ÙÁË¡£¡±
¡¡¡¡½ðÁå²»¸ÒÔÙÎÊ£¬Ò»Â·×ß£¬Ò»Â·¶¼ÔÚ×ÁÄ¥¡°Àý¼Ù¡±ÕâÁ½¸ö×Ö¡£±Ï¾¹Ò²ÊÇ¿ì12ËêµÄÅ®º¢×ÓÁË£¬ÐÄÀïÓÐÄÇÃ´µãÃ÷°×£¬ÓÖ²»ÄÜÈ«Ã÷°×£¬ÔÚËÆÃ÷°×·ÇÃ÷°×Ö®¼ä£¬Ô½·¢¸Ð¾õÊÂÇéµÄÉñÃØºÍÐÂÏÊ¡£
¡¡¡¡ÐÏÀÏÊ¦´ò¿ª×Ô¼ºÐ¡·¿¼äµÄÃÅ£¬ÏÈÄÃ³ö×Ô¼ºµÄÄÚ¿ãºÍÒ»ÌõÉîÉ«È¹×Ó£¬ÓÖ´ÓÒÂÏäÀï·­³öÒ»°üÎÀÉú½í¡£ÐÏÀÏÊ¦ÎÊÑîÐ¡Àö£º¡°ÄãÂèÂè¸øÄã½²¹ýÕâÀàµÄÊÂÂð£¿¡±ÑîÐ¡ÀöÒ¡Í·¡£ÐÏÀÏÊ¦Ëµ£º¡°ËýÓ¦¸Ã½²Ò»½²¡£¡±ÐÏÀÏÊ¦¾Í²ð¿ªÎÀÉú½íµÄÍâ°ü×°£¬ÏêÏ¸µØ¸æËßÑîÐ¡ÀöÈçºÎÊ¹ÓÃËü¡£
¡¡¡¡ÑîÐ¡ÀöÁ³É«É·°×£¬ÒòÎª¾ª»ÅºÍº¦ÅÂ£¬ÂúÍ·ÂúÁ³¶¼ÊÇº¹Ë®¡£
¡¡¡¡ÐÏÀÏÊ¦°²Î¿Ëý£º¡°±ðº¦ÅÂ£¬Ã»¹ØÏµµÄ£¬Ã¿¸öÅ®º¢×Ó¶¼Òª¾­ÀúÕâÒ»¹Ø£¬³ÙÔç¶¼Òª¡£Äã»»ÉÏÎÒµÄÒÂ·þ£¬°ÑÎÀÉú½íÓÃÉÏ°É¡£¡±
¡¡¡¡ÐÏÀÏÊ¦ÅÂÑîÐ¡Àöº¦Ðß£¬À­ÁË½ðÁåÒ»°Ñ¡£Á½¸öÈËÍË³öÃÅÈ¥£¬ÐÏÀÏÊ¦ËæÊÖ°ÑÃÅ´øÑÏ¡£
¡¡¡¡½ðÁåÒ»Éù²»ÏìµØÕ¾ÔÚÐÏÀÏÊ¦Éí±ß£¬Ðáµ½ÁËËýÉíÉÏÄÇÖÖÄ¸Ç×µÄÆøÎ¶¡£ÕâÒ»¿Ì½ðÁåÐÄÀïºöÈ»Ó¿³öÐí¶àµÄ×¯ÑÏºÍÉñÊ¥£¬Îª×Ô¼ºÄ¿¶ÃÁËÒ»¸öÅ®º¢×Ó¿ªÊ¼×ßÏò³ÉÊìµÄ¹ý³Ì¶ø×ÔºÀ¡£Ëý²à¶úÏ¸Ìý·¿¼äÀï¸O¸O¸@¸@µÄÉùÒô£¬×ª¹ýÁ³À´ÎÊÐÏÀÏÊ¦£º¡°ÀÏÊ¦£¬ÎÒÒ²ÓÐÒ»Ìì»áÕâÑùÂð£¿¡±
¡¡¡¡ÐÏÀÏÊ¦Ð¦ÆðÀ´£¬Ì§ÊÖÃþÃþËýµÄÁ³£º¡°µ±È»£¬ÄãÒ²»á¡£¡±
¡¡¡¡¡°ÎªÊ²Ã´ÏÖÔÚ»¹Ã»ÓÐ£¿¡±
¡¡¡¡¡°ÒòÎªÄãÄêÁä»¹Ð¡¡£Äã±ÈÑîÐ¡ÀöËýÃÇÐ¡ÁËÒ»Ëê¡£¡±
¡¡¡¡½ðÁåÓÐÐ©ã°âê£¬ÒªÊÇÄÇÒ»ÌìËýÒ²ÄÜÅöÉÏÐÏÀÏÊ¦ÕâÑùµÄÀÏÊ¦¾ÍºÃÁË¡£Ç§Íò²»ÄÜÊÇ¸öÄÐÀÏÊ¦£¬ÄÇÑùµÄ»°¿É¾ÍÔã¸âÍ¸¶¥¡£
¡¡¡¡ÃÅ´ò¿ªÁË£¬ÑîÐ¡Àö´©×ÅÐÏÀÏÊ¦µÄÉîÉ«È¹×ÓÐß´ð´ðµØÕ¾ÔÚËýÃÇÃæÇ°¡£È¹×ÓÓÐµã´ó£¬ËÉËÉ¿å¿åµÄ£¬¿´ÉÏÈ¥ÑîÐ¡ÀöÏñ¸öÉÙÄêÀÏ³ÉµÄÐ¡¸¾ÈË¡£
¡¡¡¡¡°¶¼ÅªºÃÁË£¿¡±ÐÏÀÏÊ¦ÇáÑÔÏ¸ÓïµØÎÊ¡£
¡¡¡¡ÑîÐ¡Àö´¹×ÅÑÛÆ¤£¬µãµãÍ·¡£
¡¡¡¡¡°ºÃ°É£¬ÎÒÃÇ»¹»Øµ½²ÝÆºÉÏÈ¥¡£½º¾í´ó¸ÅÒ²Âòµ½ÁË¡£¡±
¡¡¡¡½ðÁå½ô°¤×ÅÑîÐ¡Àö×ß£¬ÓÖ°ÑÊÖÉì¹ýÈ¥£¬ÔÚÁ½¸öÈËµÄÉíÌåÖÐ¼äÃþµ½¶Ô·½µÄÊÖ£¬ÇáÇáÎÕ×¡¡£ËýÓÃÕâÑùµÄ·½·¨±íÊ¾¶ÔºÃÅóÓÑµÄÖ§³ÖºÍ°²Î¿¡£
¡¡¡¡½º¾íÒÑ¾­ÂòÁË»ØÀ´£¬ºúÃ·Ò²ÒÑ¾­°Ñ¶ÓÎéÅÅÁÐºÃ£¬¾ÍµÈ×ÅËýÃÇÈý¸ö¡£½ðÁåÀ­×ÅÑîÐ¡ÀöµÄÊÖ£¬Ò»Ö±°ÑËýËÍµ½¸ÃÕ¾µÄÎ»ÖÃÉÏ¡£ÐÏÀÏÊ¦Î¢Ð¦×ÅËµ£º¡°ÓÐµãÐ¡ÊÂ£¬ÒÑ¾­´¦ÀíºÃÁË¡£À´°É£¬º¢×ÓÃÇ£¬ÎÒÃÇÒ»ÆðÕÕÏà¡£¡±
¡¡¡¡ÄßÖ¾Î°ÒòÎª³öÁËÒ»»ØÑóÏà£¬ÏÖÔÚ¸ñÍâÂôÁ¦£¬Ò»»á¶ùÍËºó£¬Ò»»á¶ùÍùÇ°£¬Ö´ÒâÒªÑ°ÕÒµ½×î¼Ñ½Ç¶È£¬°ÑÈ«°àÍ¬Ñ§Ò»¸ö²»ÂäµØ¿ò½øËûµÄ¾µ¿òÀï¡£Îª±£ÏÕÆð¼û£¬ËûÃÇÌØÒâ¶àÕÕÁË¼¸ÕÅ¡£ºóÀ´ºúÃ·ÓÖÉÏÂ¥°ÑÐ£³¤ºÍ¼¸Î»ÈÎ¿ÎÀÏÊ¦¶¼ÇëÏÂÀ´²Î¼Ó¡£È»ºó£¬ÄÐÉúµ¥¶ÀºÏÓ°£¬Å®Éúµ¥¶ÀºÏÓ°£¬¸÷×éÒ²·Ö±ðºÏÁËÓ°¡£ÒòÎª½º¾í»¹¶à£¬È«°àÍ¬Ñ§¾ÍÕù×Å¸úÐÏÀÏÊ¦ºÏÓ°Ò»ÕÅÁôÄî¡£×îºóÁ¬½ðÁå¸úÍ¬×ùÉÐº£¶¼ºÏÓ°ÁËÒ»ÕÅ¡£Á½¸öÈËÕ¾ÔÚÒ»ÆðÈÔÈ»¿ÉÐ¦£¬½ðÁåÏñÖ»´©·ÛºìÈ¹×ÓµÄ´ó°×¶ì£¬ÉÐº£ÊÇÉì³¤²±×ÓÉñÆøµØÕ¾ÔÚ°×¶ì³á°òÏÂµÄÐ¡¹«¼¦¡£
¡¡¡¡Õû¸öÕÕÏà¹ý³ÌÖÐ£¬½ðÁå¼¸ºõ´ç²½²»ÀëËýµÄºÃÅóÓÑÑîÐ¡Àö¡£Ëý²»¶ÏµØÒª×ªµ½ÑîÐ¡ÀöÉíºóÈ¥¿´¿´£¬ÏÔµÃ±ÈÑîÐ¡Àö×Ô¼º»¹ÒªÌáÐÄµõµ¨¡£ÑîÐ¡Àö¶ÔËýµÄÐÐÎª¿ÞÐ¦²»µÃ£¬¿àÁËÁ³ÇóËý£º¡°½ðÁåÄã±ðÕâÑùºÃ²»ºÃ£¿ÄãÈÃÄÐÉú¶¼¾õµÃºÃÆæÁË¡£¡±
¡¡¡¡½ðÁåËµ£º¡°ºÃ°ÉºÃ°É£¬ÎÒ×îºóÔÙ¿´Ò»´Î¡£¡±
¡¡¡¡ËýÓÖ×ªµ½ÑîÐ¡ÀöÉíºóÈ¥¿´ÁËÒ»´Î¡£
¡¡¡¡ÕÕÏà½áÊø£¬ÐÏÀÏÊ¦ÔÊÐí´ó¼ÒÔÚ²ÝÆº¸½½ü×ÔÓÉ»î¶¯Ò»»á¶ù¡£ÑîÐ¡Àö¸Ï½ôÀë¿ª´ó¼ÒÍù½ÇÂäÀï×ß£¬ÉñÇéÓÐÐ©ÂäÄ¯£¬ÓÐÐ©âêã¯£¬ÓÖÓÐÄÇÃ´µãËµ²»³öµÄ°§Ô¹¡£
¡¡¡¡½ðÁå×·ÉÏÈ¥Ëµ£º¡°ÑîÐ¡Àö£¬ÄãÊÇ²»ÊÇºÜÄÑÊÜ£¿¡±
¡¡¡¡ÑîÐ¡ÀöÒ¡Í·¡£
¡¡¡¡¡°ÄãÌÛÂð£¿Í·»èÂð£¿Òª²»ÒªºÈË®£¿¡±
¡¡¡¡ÑîÐ¡Àö×ª¹ýÉí£¬Ãæ¿×Í¨ºìµØËµ£º¡°±ð¸ú×ÅÎÒºÃ²»ºÃ£¿ÎÒÐÄÀï·³£¡¡±
¡¡¡¡½ðÁåÏÅ»µÁË£¬Ëý»¹´ÓÀ´Ã»¼û¹ýÑîÐ¡Àö¶ÔËý·¢ÕâÃ´´óµÄ»ð¡£ËýÐ¡ÐÄÒíÒíÎÊËý£º¡°ÊÇ²»ÊÇÀ´Àý¼ÙµÄÈËÐÄÀï¶¼»á·³£¿¡±
¡¡¡¡ÑîÐ¡ÀöÒ»Æ¨¹ÉÔÚµÍÄê¼¶ÍæµÄÇÌÇÌ°åÉÏ×øÁËÏÂÀ´£¬ºÝºÝµØ¿´×Å½ðÁå£º¡°Äã²»¶®£¬Äã»¹ÊÇ¸öÐ¡º¢×Ó£¬ÄãÊ²Ã´¶¼²»¶®£¡¡±
¡¡¡¡½ðÁåÊÖ×ãÎÞ´ëµØÁ¢ÔÚËýÉí±ß¡£
¡¡¡¡ÑîÐ¡Àö¼ÌÐø´óÉùº°£º¡°Äã²»¶®Äã²»¶®£¡¡±ºöÈ»Ëýº¿ßû´ó¿Þ£¬¼ç°òÒ»³éÒ»³é£¬ÀáË®ºýµÃÒ»±Ç×ÓÒ»Á³£¬¡°Äã²»¶®£¬½ðÁå£¬ÄãÕæµÄ²»¶®£¡Å®º¢×ÓÀ´ÁËÀý¼Ù¾ÍÊÇ´óÈËÁË£¬ÎÒÏÖÔÚÒÑ¾­ÊÇ´óÈËÁË£¬¿ÉÎÒ»¹²»ÏëÕâÃ´¿ì¾Í×ö´óÈË£¬¶®Âð£¿ÎÒÕûÌì¾ÍÊÇÑ§Ï°£¬Ñ§Ï°£¬Á¬ÓÎÏ·»ú¶¼Ã»ÓÐÍ´Í´¿ì¿ìÍæ¹ýÒ»´Î¡£ÎÒ²»ÖªµÀ¿ìÀÖµÄÍ¯ÄêÊÇÊ²Ã´Ñù×Ó£¬ÕæµÄ²»ÖªµÀ¡£ÎÒ´ÓÀ´Ò²Ã»ÓÐÍ¯Äê¡£¿ÉÎÒÏÖÔÚÒ»ÏÂ×ÓÓÖÒª×ö´óÈËÁË¡£ÎÒºÃ²»¸ÊÐÄÄØ£¬½ðÁåÄãÖªµÀÂð£¿ÎÒÊÇÎªÕâ¸öÐÄÀïÄÑ¹ý¡­¡­¡±ÑîÐ¡ÀöËµ¡£
¡¡¡¡½ðÁå×øµ½ÑîÐ¡ÀöÉí±ß£¬¸§×ÅËýµÄ¼ç°ò£¬ÐÄÀïÄÑÊÜµÃÒ²Ïë¸ú×Å¿Þ¡£
¡¡¡¡×îºóÒ»¸ö¶ùÍ¯½Ú¾ÍÕâÃ´¹ýÈ¥ÁË¡£ÒòÎªÑîÐ¡ÀöµÄÊÂ£¬½ðÁå¾õµÃÕâÒ»ÌìÓ¡ÏóÉî¿ÌµÃÒ»±²×ÓÒ²²»»áÍü¼Ç¡£
¡¡¡¡°øÍí»Ø¼Ò£¬°Ö°ÖÒÑ¾­ÄÑµÃµØÔçÔçÏÂÁË°à£¬Õý×êÔÚ³ø·¿ÀïºÍÂèÂèÃ¦ºõ×ÅÊ²Ã´¡£Ò»¼û½ðÁå½øÃÅ£¬ËûÐ¦ÈÝÂúÃæµØ½ÐÆðÀ´£º¡°°¡£¬¶ùÍ¯½Ú¹«Ö÷¼Ýµ½£¡»Ü×Ï£¬¿ìµã¿ìµã£¬ÉÏ²Ë£¡¡±
¡¡¡¡Ïñ±äÏ··¨Ò»Ñù£¬½ðÒàÃùºÍ»Ü×ÏÕ£ÑÛ¹¤·ò±ã°ÑÒ»ÕÅÐ¡·¹×À¶ÑµÃÂúÂúµÄ¡£Âú×À¶¼ÊÇ½ðÁå×î°®³ÔµÄ¶«Î÷£ºÉÕ¶ì¡¢Â±Èâ¡¢Õ¨ÖíÅÅ¡¢Õ¨ÍÁ¶¹Ìõ¡¢´Ð±¬Å£Èâ¡¢³´¼¦ÔÓ¡­¡­
¡¡¡¡½ðÁå¾ªÑÈµØÎÊ£º¡°½ñÌì²»¼õ·ÊÁË£¿¡±
¡¡¡¡½ðÒàÃùÐ¦ºÇºÇµØËµ£º¡°²»¼õ·Ê£¬²»¼õ·Ê¡£½ñÌìÊÇÄã×îºóÒ»´Î¹ý¶ùÍ¯½Ú£¬Ó¦¸ÃÇì×£Ò»ÏÂ£¬Áô¸ö¼ÍÄî¡£¡±
¡¡¡¡½ðÒàÃùÉõÖÁÄÃ³öÒ»Æ¿ÇàµºÆ¡¾Æ£¬¶¯Ô±½ðÁåÒ²ºÈ¼¸¿Ú¡£»Ü×ÏÇÀ¹ý±­×ÓËµ£º¡°Ëý²»ÄÜºÈ£¬ÍíÉÏ¿ÖÅÂ»¹ÓÐ×÷Òµ¡£¡±
¡¡¡¡½ðÁåÕâ¸öÍíÉÏÆ«Æ«Ã»ÓÐ×÷Òµ¡£¿ÉÊÇËý²»ÏëºÈÆ¡¾Æ£¬²»Ï²»¶ÄÇÖÖ¹Ö¹ÖµÄÎ¶µÀ£¬Äþ¿ÉºÈËáÃ··Û¶Ò³ÉµÄÒûÁÏ¡£
¡¡¡¡·¹ºó°Ö°ÖÂèÂè¶¼ËÍÁËËýÀñÎï¡£»Ü×ÏËÍµÄÊÇÒ»±¾´øËøµÄÈÕ¼Ç±¾£¬ÉîÀ¶É«³ñÃæ£¬ºÜ»ª¹óºÜ´óÈËÆøµÄÄÇÖÖ£¬Ö»ÊÇ·âµ×Ó¡ÓÐËýÃÇÔÓÖ¾ÉçµÄÃû×Ö¡£½ðÁå×¼±¸Ã÷Ìì°ÑÕâ¸öÀñÎï×ªËÍ¸øÑîÐ¡Àö¡£½ðÁå×Ô¼ºÄ¿Ç°»¹Ã»ÓÐÊ²Ã´ÐèÒªÉÏËøµÄÃØÃÜ£¬Êé°üÃ¿Ìì¶¼Òª±»»Ü×Ï¼ì²éÒ»±é£¬Ï´ÔèµÄÊ±ºò»Ü×Ï»¹»á×ê½øÔ¡ÊÒ°ïËý²Á±³£¬Ò»¸öÁ¬ÉíÌåÒþË½¶¼Ã»ÓÐµÄÈË£¬Ëý»¹Ïë±£ÁôÊ²Ã´ÃØÃÜÂð£¿
¡¡¡¡°Ö°ÖËÍµÄÊÇÒ»Ö§±Ê¸Ë´øÄ«ÂÌ»¨ÎÆµÄ¸Ö±Ê£¬ÕâÊÇ°Ö°ÖÓÐÒ»´ÎµÃµÄ½±Æ·¡£½ðÁåµ±¼´Ðý¿ª±ÊÃ±Ð´ÁË¼¸¸ö×Ö£¬±Ê»®ºÜÏ¸¡£½ðÁå¾ÍºÜÏ²»¶¡£Ï¸¸Ö±ÊÈÝÒ×Ê¹ËýµÄ×Ö¿´ÉÏÈ¥ÕûÆëÒ»µã¡£
¡¡¡¡»Ü×ÏËµ£º¡°ÔÙÏëÒ»Ïë£¬¹ØÓÚÕâ¸ö¶ùÍ¯½Ú£¬»¹ÓÐÊ²Ã´ÐÄÔ¸Ã»ÓÐÁË½á£¿¡±
¡¡¡¡½ðÁåÂíÉÏ¾ÍËµ£º¡°»¹Ïë¿´Ò»´ÎÐÒÐÒ¡£¡±
¡¡¡¡»Ü×ÏÅÄÅÄÄÔÃÅ£º¡°°¡£¬ÎÒ²îµã¶ù°ÑËýÍüÁË£¬ÊÇ¸Ã¿´¿´ËýÈ¥¡£¡±
¡¡¡¡½ðÒàÃù²»Í¬Òâ£º¡°ÌìÍíÁË£¬ÐÒÐÒÍâÆÅ¼Ò»¹ÔÚ½¼Íâ£¬ÄãÃÇ³öÃÅÎÒ²»·ÅÐÄ¡£¡±
¡¡¡¡½ðÁåÌ§Í·¿´ÂèÂè£¬Ä¿¹âÀïÂ¶³ö¿ÒÇó¡£»Ü×ÏÏëÒ»Ïë£¬Ò§Ò§ÑÀËµ£º¡°Ã»¹ØÏµ£¬ÎÒÃÇ¡®´òµÄ¡¯¡£¡±
¡¡¡¡½ðÁåÌáÐÑËý£º¡°Â·ºÜÔ¶ÄØ¡£¡±
¡¡¡¡»Ü×ÏÕâ»Ø±íÏÖµÃºÜºÀÆø£º¡°100¿é¹»Âð£¿¡±
¡¡¡¡½ðÁåºÜ¸Ð¶¯£¬¾õµÃÂèÂèµ½µ×²»ÊÇË×ÈË£¬´ó¶àÊýÊ±ºò»¹ÊÇÄÜ¹»Àí½âËýµÄ¡£
¡¡¡¡³µ·ÑÀ´»Ø»¨ÁË70¶à¿é¡£ÐÒÐÒ±¾À´¶¼×¼±¸Ë¯¾õÁË£¬½ðÁåÄ¸Å®Ò»ÏÂ×Ó´ÓÌì¶ø½µËÆµÄ£¬°ÑËý¾ªÏ²µÃÁ¬Éù½Ð»½¡£½ðÁå°Ñ×Ô¼ºµÄÒ»Ì×¡¶¸ñÁÖÍ¯»°¡·´øÀ´ËÍÁË¸øËý¡£½ðÁåºÜÏ²»¶ÕâÌ×Êé£¬ËýÏëÐÒÐÒÒ²»áÏ²»¶¡£ÐÒÐÒÊÖ¸§×ÅÊé·âÌ×Ëµ£ºÎÒ»¹Ã»ÉÏÐ¡Ñ§ÄØ£¬»¹²»ÈÏÊ¶ÊéÉÏµÄ×ÖÄØ¡£½ðÁå¾ÍËµ£¬ÄÇÓÐÊ²Ã´¹ØÏµ£¿×ÜÓÐÒ»ÌìÄã»áÉÏÑ§µÄÊÇ²»ÊÇ£¿×ÜÓÐÒ»ÌìÄã»á¶Á¶®ÉÏÃæµÄ¹ÊÊÂµÄ¡£ËýÓÖ¸úÐÒÐÒËµºÃ£¬Êî¼ÙÇëÐÒÐÒµ½¼ÒÀïÀ´Íæ£¬ËýÃÇ»¹Ë¯Ò»ÕÅ´²¡£Ëý¸úÐÒÐÒÀ­ÁË¹³£¬ÓÖ¸úÐÒÐÒµÄÍâÆÅÒ²À­ÁË¹³¡£
¡¡¡¡»Ø¼ÒµÄÂ·ÉÏ£¬·±ÐÇ²ÓÀÃ¡£´ÓÐÂ¿ªµÄ¸ß¼ÜÂ·ÉÏ¿´ÏÂÈ¥£¬³ÇÀïÎÞÊýµÆ¹â±È·±ÐÇ¸üÁÁ£¬Êý²»ÇåµÄÆû³µÊ×Î²Ïà½Ó£¬ÔÚÂíÂ·ÉÏ¿ª³ÉÁËÒ»ÌõÁ÷ÌÊµÄµÆºÓ¡£½ðÁåÐÒ¸£µØÌ¾×ÅÆøËµ£º¡°Éú»îÕæºÃ°¡£¡ÎÒÕæÏë¿ìÒ»µã³¤´óÄØ£¡¡±
¡¡¡¡»Ü×Ï×øÔÚ½ðÁåÅÔ±ß°µ°µµØÐ¦¡£ËýÏëÕâº¢×ÓÕæÊÇ¸ö¶ÁÎÄ¿ÆµÄÁÏ£¬ÔõÃ´¾ÍËæÊ±ËæµØ¶¼ÓÐÕâÐ©¸Ð¿®Éú³öÀ´£¿
