# Supplementary material for: Exploring translator’s style in children’s literature: A case study of Nicky Harman’s English translations of Huang Beijia’s two works
Source: PLoS One. 2026 Jun 2;21(6):e0350245. doi: 10.1371/journal.pone.0350245 (PMC13229296; doi:10.1371/journal.pone.0350245)
Supplement: S7 File — (ZIP) [file pone.0350245.s010.zip › data/original data/Wo Yao Zuo Hao Hai Zi (Chinese text)/Chapter 26 第二十六章.txt]

¶þÊ®Áù¡¡ÅÜ°É£¬º¢×Ó£¬³å´Ì°É
¡¡¡¡6ÔÂ28ÈÕÉÏÎç¿¼ÓïÎÄ¡£6ÔÂ29ÈÕÉÏÎç¿¼ÊýÑ§£¬ÏÂÎç¿¼Ó¢Óï¡£Ð£³¤ÉúÅÂÓÐÈË²»¹»Ã÷°×£¬ÓÃºìÖ½°ÑÕâ¸ö¼òµ¥µÄ¿¼ÊÔÈÕ³Ì±íÐ´³öÀ´£¬ÌùÔÚÂ¥Ç°²¼¸æÀ¸Àï¡£
¡¡¡¡È«ÇøÐ¡Ñ§·Ö×÷8¸ö¿¼³¡£¬ÐÂ»ª½ÖÐ¡Ñ§ÊÇÆäÖÐÖ®Ò»¡£ÐÂ»ª½ÖÐ¡Ñ§µÄ±ÏÒµÉú¾ÍºÜÐÒÔË£¬ÓÃ²»×ÅÌáÇ°Ò»Ììµ½ÈË¼ÒÑ§Ð£ÀïÈ¥¿´¿¼³¡¡¢¿´×ùÎ»¡£
¡¡¡¡27ÈÕÉÏÎç£¬ÊýÑ§ÕÅÀÏÊ¦µ½°àÉÏÀ´£¬ÌØµØ¶ÔËûµÄÑ§ÉúÖö¸ÀÁËÒ»±é¡°¿¼ÊÔÐëÖª¡±¡£Óöµ½ºÜÄÑµÄ¡¢×ö²»³öÀ´µÄÌâÄ¿ÔõÃ´°ìÀ²£¬ÐÄ»ÅÒâÂÒÊ±ÔõÃ´°ìÀ²£¬·¢ÏÖ¿¼¾íÓÐÎÊÌâÔõÃ´°ìÀ²£¬ÑéËãÊ±ÒªÔõÃ´°ìÀ²¡­¡­·²ÊÇ´Ó¿ª¿¼µ½ÊÕ¾íÖ®¼ä·Ö·ÖÃëÃë¿ÉÄÜ³öÏÖµÄÎÊÌâ¶¼ÉèÏëµ½ÁË£¬²¢ÇÒÓÐÕë¶ÔÐÔµØÏë³öÁË´ëÊ©£¬ÒªÍ¬Ñ§ÃÇÎñ±Ø¼Ç×¡¡£
¡¡¡¡¡°»¹ÓÐÒ»¼þÊÂ¡£¡±ÕÅÀÏÊ¦¹îÃØµØÍùÃÅÍâ¿´ÁËÒ»ÑÛ£¬×ß¹ýÈ¥Ð¡ÐÄ°ÑÃÅ¹ØÉÏ£¬¡°»¹ÓÐÒ»¼þÊÂ£¬ËãÊÇÎÒÃÇÖ®¼äµÄÃØÃÜ¡£¡±
¡¡¡¡Ëû·Â·ð´øµãËæÒâµÄ£¬ÏñÊÇËµÒ»¸öÐ¦»°ÄÇÑùµÄ£¬ËµÆðÁËÇ°¼¸Äê¿¼ÊÔÖÐµÄ¡°×÷±×ÊÖ¶Î¡±ÖÖÖÖ¡£±ÈÈçËµ£¬ÓÐµÄÑ§Ð£ÈÃÑ§ÉúÍ³Ò»ÔÚ¾íÃæÉÏ¿ÙÒ»¸öÐ¡¶´£¬ÒòÎªÍ¬Ò»¿¼³¡µÄ¿¼¾í¶¼ÊÇ×°¶©ÔÚÍ¬Ò»¾í²áÖÐµÄ£¬ÍòÒ»±¾Ð£ÀÏÊ¦ÅöÇÉ¸Äµ½ÁËÕâÒ»²áÊÔ¾í£¬ÄÇ¾Í¡°ÐÄÖÐÓÐÊý¡±ÁË¡£´íµÄ¸Ä³É¶ÔµÄµ±È»ÊÇ²»¿ÉÄÜ£¬µ«ÊÇ×ÜÄÜÓÐ°ì·¨¡°ÊÖÏÂÁôÇé¡±¡£ÉÙ¿ÛÒ»·Ö°ë·Ö£¬Õâº¢×Ó»òÐí¾Í½øÁËÖØµãÖÐÑ§£¬Õâ²»¹âÊÇº¢×ÓµÄ¹âÈÙ£¬Ò²ÊÇ±¾Ð£ÀÏÊ¦µÄ¹âÈÙ£¬ÊÇÑ§Ð£µÄ¹âÈÙ¡£¿ÙÐ¡¶´Ò²ÐíÌ«±©Â¶£¬ÓÐµÄÑ§Ð£¾ÍÓÃ¡°µÎÄñÊº¡±µÄ°ì·¨£¬ÈÃÃ¿¸öº¢×Ó×Ô´ø¡°°×Ñ©ÐÞÕýÒº¡±£¬ÄÃµ½¾í×ÓÏÈÔÚ¾íÊ×µÎÉÏÒ»µÎ¡°ÄñÊº¡±¡£
¡¡¡¡ÕÅÀÏÊ¦Á½ÊÖÒ»Ì¯£º¡°¿ÉÏ§ÕâÐ©°ì·¨¶¼±»±ðÈËÊ¶ÆÆÁË¡£¡®µÀ¸ßÒ»³ß£¬Ä§¸ßÒ»ÕÉ¡¯Âï£¡ÄÄÄÜÕâÃ´ÈÝÒ×ÈÃÄã×÷±×ÄØ£¿¡±ËûÓÖÒ»´Î¿úÊÓ´°Íâ£¬È·ÐÅÎÞÈËÖ®ºó»°Í·Ò»×ªËµ£¬¡°ÎÒÃÇ²»ÕâÃ´Éµ£¬ÎÒÃÇÓÐ¸üºÃµÄ°ì·¨¡£Õâ´ÎÈ«°àÍ¬Ñ§Í³Ò»ÓÃÀ¶É«Ô²Öé±ÊÐ´¡£¼Ç×¡£¬ÊÇÕâÖÖÀ¶É«¡£¡±
¡¡¡¡ËûÊÖÀï¸ß¸ß¾ÙÆðÒ»Ö§Í¸Ã÷±Ê¸ËµÄÔ²Öé±Ê£¬×ßÏÂ½²Ì¨£¬ÔÚÃ¿¸öÍ¬Ñ§ÃæÇ°Õ¹Ê¾ÁËÒ»±é¡£¡°¶¼¼Ç×¡ÁËÂð£¿ÒªÊÇÄÄ¸öÍ¬Ñ§Ã»ÓÐ£¬ÏÂÎçÁ¢¿ÌÈ¥Âò£¬Ñ§Ð£¶ÔÃæµÄÎÄ¾ßµêÀï¾ÍÓÐ¡£¿ÉÇ§Íò²»ÄÜËµ³öÈ¥£¬Á¬ÄãÃÇµÄ¸¸Ä¸Ò²²»ÒªËµ£¡ÇÐ¼ÇÇÐ¼Ç£¡¡±Ëû»Ó¶¯È­Í·£¬×÷Ò»¸öÍþÏÅµÄ×ËÊÆ¡£
¡¡¡¡È«°àÑ§Éú¾ÍºÜÐË·Ü£¬Ò»¸ö¸öÔÚ×ùÎ»ÉÏ°ÑÉí×ÓÅ¤À´Å¤È¥£¬¾Í¸ú³ÔÁË¿Å¡°¶¨ÐÄÍè¡±ËÆµÄ¡£
¡¡¡¡¿ÉÊÇÃ»¹ý¼¸·ÖÖÓËûÓÖ¼±´Ò´ÒÀ´ÁË£¬¿ç½ø½ÌÊÒ¾ÍËµ£º¡°²»ÐÐ²»ÐÐ£¬²»ÄÜÄÇÃ´¸É¡£Ð£³¤ËµÁË£¬Õâ»Ø¿¼ÊÔ¼ÍÂÉ±ÈÄÄÄê¶¼ÑÏ£¬·¢ÏÖÓÐÒ»¸öÑ§Ð£×÷±×£¬Õâ¸öÑ§Ð£µÄ·ÖÊýÍ³Í³×÷Áã·ÖËã£¡ÎÒÃÇËãÁË£¬»¹ÊÇ±ðÃ°ÄÇ¸öÏÕ°É¡£¡±Ëû»Ó»ÓÊÖ£¬¡°¸Õ²ÅµÄ»°Ö»µ±ÎÒÃ»Ëµ¡£¡±ÓÖ·Þ·Þ²»Æ½µØºßÒ»Éù£¬¡°ÎÒ¾Í²»ÐÅÎÒÃÇ°àµÄÊýÑ§³É¼¨»á±È±ðÈË²î£¡¡±
¡¡¡¡È«°àÒ»Æë¹þ¹þ´óÐ¦¡£ÕÅÀÏÊ¦É¦É¦Í·Æ¤£¬Ò²¸ú×ÅÐ¦£¬Â¶³öÒ»ÅÅÕûÆëµÄÑÀ¡£
¡¡¡¡ÏÂÎç²»ÉÏÑ§¡£ÐÏÀÏÊ¦Ðû²¼ÁËÒª´ó¼Ò¶¼²»ÔÙÅöÊé±¾£¬ÍêÈ«³¹µ×µØÐÝÏ¢¡¢·ÅËÉ¡£½ðÁåÒ»Ë¿²»¹¶µØÖ´ÐÐÁËÕâ¸öÃüÁî£¬¼á¾ö²»ÏìÓ¦»Ü×ÏÒªËýÔÙ¿´Ò»±éÊéµÄ½¨Òé¡£ËýÔøÊÔÍ¼ÈÃ»Ü×Ï´ðÓ¦Ëý´ò¿ªµçÊÓ£¬Ôâµ½¾Ü¾øºóÒ²¾Í²»ÔÙ¼á³Ö£¬×Ô¼ºÄÃ³öÖ½ºÍ±Ê»­ÃÀÈË¶ù£¬ÔÚÃÀÈËÒÂ·þÉÏÍ¿½ºË®£¬È»ºó°Ñ²ÊÉ«·Û±ÊÄë³É·ÛÄ©´µÉÏÈ¥¡£Ëý×Ô¼ºÏÈ´ó¾ªÐ¡¹ÖµØÔÞÃÀ¡¢ÐÀÉÍ£¬ÓÖ´òµç»°¸æËßÑîÐ¡ÀöËýµÄÕâ¸ö·¢Ã÷¡£
¡¡¡¡»Ü×ÏÐÄÀïÏë£¬»¹ÕæÊÇ¸öº¢×ÓÄØ£¬Ò»¶¡µã¶¼²»ÖªµÀÓÇ³î°¡£¡
¡¡¡¡ÍâÆÅ´Ó¼ÒÀïÌØµØ¸ÏÁËÀ´£¬¸ø½ðÁåËÍÀ´4¿éÃ×¸âºÍ4Ö»ÔÚ½ÖÉÏÂòµÄ¡°¼ÎÐËôÕ×Ó¡±¡£ÍâÆÅÃ»ÓÐÆïÄÇÁ¾Ë«ÈË×ÔÐÐ³µ£¬Ô­ÒòÊÇÍâ¹«ÐÄÔàÓÐµã²»ºÃ£¬²»¸ÒÀÍÀÛ¡£
¡¡¡¡»Ü×ÏËµ£º¡°°ÖÐÄÔà²»ºÃ£¬Äã»¹¸ÏÀ´¸ÉÊ²Ã´£¿¡±
¡¡¡¡ÍâÆÅËµ£º¡°ÎÒËÍ¶«Î÷Ñ½£¡Ã×¸â³ÔÁË»á¡®¸ß¡¯£¬ôÕ×Ó³ÔÁË»á¡®ÖÐ¡¯£¬¡®¸ßÖÐ¡¯¡¢¡®¸ßÖÐ¡¯Âï£¡¸øº¢×ÓÍ¼¸ö¼ªÀû¡£ÄãÐ¡Ê±ºò¿¼ÖÐÑ§£¬¾ÍÊÇ³ÔÁË¸âºÍôÕ×Ó²Å¿¼ÖÐµÄ¡£ÄãÍüÀ²£¿¡±
¡¡¡¡»Ü×ÏËµ£º¡°ÎÒÃ»Íü¡£¿ÉÏÖÔÚ¶¼ÒÑ¾­ÊÇµçÄÔÊ±´úÁË£¡¡±
¡¡¡¡ÍâÆÅÆ²Æ²×ì£º¡°µçÄÔÊ±´úÓÖÔõÃ´Ñù£¿ÓÐÈËÓÃÆø¹¦ÖÎ²¡£¬»¹²»ÊÇÕÕÑù¹ÜÓÃ£¿¡±
¡¡¡¡»Ü×Ï¾ÙÊÖÍ¶½µ£º¡°ºÃºÃºÃ£¬ÌýÄãµÄ¡£¡±
¡¡¡¡ÍâÆÅµÄÄÔ×ÓÓÐÊ±ºòºÜÏÖ´ú£¬ÓÐÊ±ºòÓÖºÜ·â½¨£¬¼òÖ±¾ÍÊÇ¸öÆæ¹ÖµÄ»ìºÏÌå£¬¸úËýÔ½²øÔ½ºýÍ¿£¬ËùÒÔ»¹ÊÇÐÝÕ½ÎªÃî¡£
¡¡¡¡ÍâÆÅ×ßÇ°ÓÖÒ»´ÎÖö¸À½ðÁå£º¡°¼Ç×¡°¡£¬Ã÷Ôç½ÐÄãÂèÂèÕôÈÈÁË¸øÄã³Ô¡£¡±
¡¡¡¡½ðÁåºÜÏìÁÁµØËµ£º¡°Íü²»ÁË£¡¡±
¡¡¡¡ÍâÆÅ±ãºÜÂúÒâ£¬ÈÏÎª½ðÁåÕâ»ØÃ»ÎÊÌâ£¬ÖØµãÖÐÑ§ÅÜ²»ÁË¡£
¡¡¡¡»Ü×Ï¶Ô½ðÁåËµ£º¡°¿´×Å°É£¬½ÓÏÂÀ´¸ÃÊÇÄãÄÌÄÌÇÃÃÅÁË¡£¡±
¡¡¡¡¹ûÈ»£¬»°Òô²ÅÂä£¬ÄÌÄÌµÄ´óÉ¤ÃÅº°µÃÒ»Â¥µÀÈË¼Ò¶¼ÄÜÌý¼û£º¡°½ðÁåÄØ£¿ÎÒ¸øÄãËÍÖíÄÔ×ÓÀ´ÁË£¡¡±
¡¡¡¡½ðÁå¾ÍºÍ»Ü×ÏÏàÊÓ¶øÐ¦£¬Ð¦µÃÖ±²»ÆðÑüÀ´¡£
¡¡¡¡ÄÌÄÌÄªÃûÆäÃî£º¡°Ð¦Ê²Ã´Ñ½£¿ËÍÖíÄÔ×Ó²»¶ÔÂð£¿³ÔÄÔ×Ó²¹ÄÔ×Ó£¬Õâ¿ÉÊÇÀÏ¹Å»°ÄØ£¡ÀÏ¹Å»°ÄÄ¾ä²»¶Ô£¿¡±
¡¡¡¡½ðÁåËµ£º¡°ÄÌÄÌ£¬Ã»ËµÄã²»¶Ô£¬Ö»ÊÇÎÒ³ÔÁËÖíÄÔ×ÓÒ²ºÍÖíÒ»Ñù±¿£¬ÄÇ¿ÉÔõÃ´°ì£¿¡±
¡¡¡¡ÄÌÄÌÒ»ÅÄÊÖ£º¡°°¥Ñ½£¬ÎÒÔõÃ´Ã»Ïëµ½£¿¸ÃÂò¸ö´óÓãÍ·²ÅÊÇ£¡¡±
¡¡¡¡¡°ÓãÒ²²»´ÏÃ÷°¡¡£¡±
¡¡¡¡ÄÌÄÌÐ¦ÃÐÃÐµØÔÚ½ðÁåÍ·ÉÏÇáÅÄÒ»ÕÆ£º¡°Ð¡¹íÍ·£¡ÄÃÄÌÄÌÄÖ×ÅÍæÄØ¡£Ë­ÄÜÓÐÎÒÃÇ½ðÁå´ÏÃ÷£¿±ðËµ³ÔÄÔ×Ó£¬³Ô²Ý¶¼ÄÜ³¤³ö¸ö±¦À´£¡¡±
¡¡¡¡Íí·¹Ê±½ðÁåµÄÎ¸¿ÚºÜºÃ£¬ÄÌÄÌËÍÀ´µÄÖíÄÔ×Ó£¬ËýÒ»¸öÈË¾Í³ÔÁËÒ»°ë¡£Õâ¶«Î÷»Ü×Ï±¾À´²»ÖªµÀ¸ÃÔõÃ´ÉÕ£¬»¹ÊÇ¾­½ðÒàÃùµÄÌáÊ¾£¬²ÉÓÃÁË¶¬Ìì³Ô»ð¹øµÄ°ì·¨£¬ÓÃÌÀÁÏÉÕ¿ª£¬ÔÙÕºÉÏÐí¶à×ôÁÏ¡£½ðÁåËµÖíÄÔ×ÓºÍ¶¹¸¯ÄÔÒ»ÑùÏÊÄÛ¡£
¡¡¡¡8µãÖÓ£¬»Ü×Ï´ß´Ù½ðÁåÉÏ´²Ë¯¾õ¡£½ðÁåÕâÊ±ºò±íÏÖµÃÓÐµã»ÅÂÒÁË£¬Ë¢ÑÀÊ±´í°Ñ»Ü×ÏµÄÏ´ÃæÈéµ±ÑÀ¸à¼·ÉÏÈ¥£¬Ï´ÔèÊ±Éí×ÓÃ»Ï´£¬µ¥µ¥°ÑÍ··¢Ï´ÁË£¬ÅªÁËÒ»µØµÄË®¡£
¡¡¡¡»Ü×ÏÓÃÑ¯ÎÊµÄÑÛ¹â¿´×ÅËý£º¡°½ðÁå£¬ÔõÃ´À²£¿¡±
¡¡¡¡½ðÁåÇ¿Ð¦×ÅËµ£º¡°Ã»Ê²Ã´£¬ÂèÂè£¬ÎÒÖ»ÊÇÔÚÏë¼¸¸öÈÝÒ×Ð´´íµÄ×Ö¡£¡±
¡¡¡¡9µã¶àÖÓ£¬»Ü×Ïµ½½ðÁå·¿¼äÈ¥¿´£¬½ðÁå»¹ÔÚ´óÕö×ÅÁ½ÑÛÏëÐÄË¼¡£Ò»¼û»Ü×Ï½øÃÅ£¬ËýÒªÇóËµ£º¡°ÄÜ¸øÎÒ³ÔÒ»Æ¬°²ÃßÒ©Âð£¿¡±
¡¡¡¡»Ü×ÏËµ£º¡°³Ô°²ÃßÒ©²»ºÃ£¬Ã÷Ìì»áÍ·»è¡£¡±
¡¡¡¡½ðÁåÇáÇáµØËµ£º¡°ÎÒÒÔÎªÎÒ²»»áº¦ÅÂ£¬ÆäÊµÐÄÀï»¹ÊÇ½ôÕÅµÄ¡£¡±
¡¡¡¡»Ü×ÏÔÚ´²±ß×øÏÂ£¬°ÑÅ®¶ùÈáÈíµÄ¡¢º¹ÊªµÄÊÖËÉËÉµØÎÕÔÚ×Ô¼ºÊÖÖÐ£¬Ëµ£º¡°Ã»Ê²Ã´£¬ÊµÔÚ¿¼ÔÒÁËÒ²Ã»¹ØÏµ£¬ÂèÂèÖªµÀÄã¾¡Á¦ÁË¡£ÔÙËµÒÔºó»¹»áÓÐ»ú»á£¬3ÄêºóÄã»¹Òª¿¼¸ßÖÐµÄ£¬¶Ô²»¶Ô£¿¡±
¡¡¡¡¡°ÕæµÄÃ»¹ØÏµ£¿¡±½ðÁåÑÛ°Í°Í¶¢×¡»Ü×ÏµÄÁ³¡£
¡¡¡¡¡°ÕæµÄÃ»¹ØÏµ¡£¡±
¡¡¡¡¡°Äã»áÈÏÎªÎÒÊÇ¸öºÃº¢×ÓÂð£¿¡±
¡¡¡¡¡°µ±È»¡£¡±»Ü×ÏÔÚ½ðÁåÁ³ÉÏÇáÇáÒ»ÎÇ£¬¡°ÂèÂèÒ»ÏòÈÏÎªÄãÊÇ¸öºÃº¢×Ó£¬ÊÇ¸öºÜ¹ÔµÄ¡¢¶®ÊÂµÄ¡¢ÌÖÈËÏ²»¶µÄºÃº¢×Ó¡£¡±
¡¡¡¡½ðÁå³öÁËÒ»¿Ú³¤Æø£¬ÂúÒâµØ·­Ò»¸öÉí£¬à½ßæµÀ£º¡°ÂèÂèÄã±ð×ß£¬¾Í×øÔÚÎÒÅÔ±ß£¬À­×¡ÎÒµÄÊÖ¡­¡­¡±
¡¡¡¡»°Ã»ËµÍê£¬½ðÁåµÄ±ÇÇ»ÀïÒÑ¾­ÓÐÁËÏ¸Î¢µÄ÷ýÉù¡£
¡¡¡¡»Ü×Ï²»¸Ò×ß£¬Ëý°ÑÅ®¶ùµÄÐ¡ÊÖÎÕÔÚÊÖÐÄÀï£¬¸ÐÊÜ×ÅÅ®¶ùµÄÐÄÌøºÍÌåÎÂ¡£ËýÏë£¬µ½3Äêºó¿¼¸ßÖÐµÄÊ±ºò£¬6Äêºó¿¼´óÑ§µÄÊ±ºò£¬½ðÁå»¹»áÏñÏÖÔÚÕâÑùÐèÒªËýºÍÒÀ¿¿ËýÂð£¿ÄÇÊ±ºòÅ®¶ùµÄÊÖ»á³¤µÃ±ÈÂèÂèµÄÊÖ»¹¿í´óÁË£¬ÂèÂèÏëÎÕÒ²ÎÕ²»×¡ÁË°É£¿
¡¡¡¡ÓÖÏë£¬ÄÇÊ±ºòÉýÑ§µÄµÀÂ·»áÊÇÔõÃ´ÑùµÄ£¿¸ü¿íÁË»¹ÊÇ¸üÕ­ÁË£¿º¢×Ó»¹Òª¸¶³ö¶àÉÙÐÁ¿à¶àÉÙÅ¬Á¦£¬²ÅÄÜÔÚÄÇÂ·ÉÏ¿Ä¿Ä°í°íÕ¼¾ÝÒ»¸öÎ»ÖÃ°¡£¡
¡¡¡¡»Ü×Ï¾ÍÕâÃ´ÐÑÐÑË¯Ë¯£¬Ò»¶¯²»¶¯µØÔÚ½ðÁå´²±ßÒÐÁËÒ»Ò¹¡£Æä¼ä½ðÒàÃù¼¸´ÎõÚ×Å½Å½øÀ´¿´Ëý£¬Ëý°ÚÊÖ½ÐËû²»Òª³öÉù¡£
¡¡¡¡¡°ÈÃº¢×ÓÌ¤Ì¤ÊµÊµË¯Ò»¾õ°É¡£¡±ËýÓÃ¹þÆøÒ»°ãµÄÉùÒôËµ¡£
¡¡¡¡6µãÖÓÐÑÀ´µÄÊ±ºò£¬½ðÁåÒÑ¾­ÍüÁË×òÍíµÄ½ôÕÅºÍÓÇ³î£¬ÖØÐÂ±äµÃÏñÐ¡Äñ¶ùÒ»Ñù¿ì»î¡£»Ü×ÏÄÃ³öÓïÎÄÊéÈÃËý±³¼¸Æª¿ÎÎÄÊÔÊÔ£¬ËýÒ»¿ÚÆø´ÓÍ·±³µ½Î²£¬µ±ÖÐÃ»ÓÐÒ»Ë¿½á°Í¡£»Ü×ÏºÜÂúÒâ£¬ÈÏÎª½ðÁåË¯µÃ²»´í£¬¾«Á¦³äÅæ¡£
¡¡¡¡½ðÁå³Ô¹ýÍâÆÅËÍÀ´µÄ¸âºÍôÕ×Ó£¬»Ü×ÏËÍËýÏÂÂ¥¡£»Ü×ÏËµ£º¡°ÎÒÖ»ËÍÄãµ½Ð£ÃÅ¿Ú¡£´ÓÇ°ÎÒ¿¼ÖÐÑ§Ê±£¬ÍâÆÅÒ²ÊÇ°ÑÎÒËÍµ½Ð£ÃÅ¿ÚµÄ¡£¡±
¡¡¡¡½ðÁåÎÄç§ç§µØËµ£º¡°ÉõÖÁÎÒÒ»²½Ò²²»ÒªÄãËÍ¡£Ã»Õâ¸ö±ØÒª¡£¡±
¡¡¡¡»Ü×Ï×°×÷Ã»Ìý¼û£¬À­½ôÁË½ðÁåµÄÊÖ²»·Å¡£
¡¡¡¡¾­¹ýÏï×ÓÀïµÄÐ¡³ÔµêÊ±£¬ÀÏ°åÄïÐ¦ÎûÎûµØ´òÕÐºô£º¡°½ðÁå½ñÌì¿¼×´ÔªÀ²£¿ÎÒ¿ÉÒªµÈ×Å³Ô½ðÁåµÄÏ²ÌÇàÞ£¡¡±
¡¡¡¡½ðÁå¾Í¿ª¿ªÐÄÐÄµØ´ðÓ¦£º¡°ºÃ°¡£¡¡±Ò»±ßËµÒ»±ß¸úÓ­ÉÏÀ´µÄÐ¡»ÆÃ¨ÕÐÕÐÊÖ¡£
¡¡¡¡³öÁËÏï×Ó²Å·¢ÏÖ£¬Âú½ÖÊÇ¸Ï¿¼µÄº¢×ÓºÍËÍ¿¼µÄ¼Ò³¤¡£º¢×Ó¶¼Áà×Å×°ÓÐÎÄ¾ßºÍ×¼¿¼Ö¤µÄËÜÁÏ´ü£¬ÇáÇáËÉËÉ£¬¶«ÕÅÎ÷Íû¡£Ò»ÅÔµÄ¼Ò³¤±³×ÅË®ºø£¬Ìá×ÅÔçµã£¬¸ì²²ÉÏ´î×ÅÃ«½í£¬ÊÖÀïÄÃ×ÅÖ½ÉÈ£¬ÂúÁ³ÊÇÑÚÊÎ²»×¡µÄ½¹ÂÇºÍµ£ÓÇ¡£»¹ÓÐÐ©ÈË¼ÒÊÇÈ«¼Ò³ö¶¯À´ËÍ¿¼µÄ£¬°Ö°ÖÂèÂè¼ÓÉÏÒ¯Ò¯ÄÌÄÌ£¬ÔÙ¼ÓÉÏÍâ¹«ÍâÆÅ£¬¼òÖ±ÊÇÒ»Ö§ºÆºÆµ´µ´µÄËÍ¿¼¶ÓÎé¡£ÓÐÐ©Â·Ô¶µÄÈË¼ÒÅÂ¸Ï²»ÉÏ£¬¾Í»¨Ç®´òÁË¡°µÄÊ¿¡±¹ýÀ´¡£ÂíÂ·ÉÏ³µÃùÈË½Ð£¬ÈÈÄÖ·Ç·²¡£
¡¡¡¡½ðÁåÔÚÈËÈºÖÐÒ»ÑÛ¿´¼ûÁËÉÐº£ºÍÑîÐ¡Àö¡£°ëÌìÃ»¼ûÃæ£¬Ëý·Â·ð¾Ã±ðÖØ·êÄÇÑùµÄÐË·Ü£¬¸ßÉùº°×ÅËûÃÇÁ½¸öµÄÃû×Ö£¬ÕõÍÑ»Ü×ÏµÄÊÖ¾ÍÒª³å¹ýÈ¥¡£»Ü×ÏÀíÖÇµØÖÆÖ¹ÁËËý£¬ÒòÎª»Ü×Ï¿´¼ûÈË¼ÒµÄÂèÂè»¹ÔÚ×¥½ô×îºóÊ±¼ä¶ÔËûÃÇ¶£ÖöÊ²Ã´Òª½ôµÄ»°¡£
¡¡¡¡ºöÈ»ÉíºóÓÐÄ¦ÍÐ³µºäÃù¹ýÀ´£¬»Ü×ÏÏÅÁËÒ»Ìø£¬»ÅÃ¦À­×Å½ðÁå±Üµ½Ò»±ß¡£
¡¡¡¡ÆïÄ¦ÍÐ³µµÄÊÇ¸ö20À´ËêµÄË§Ð¡»ï×Ó£¬´©Ò»ÉíÑ©°×µÄÆïÊ¿×°£¬´÷Ò»¶¥ºìÉ«Í·¿ø¡£ºóÃæ´î³µµÄÈËÈ´ÊÇ´©Ò»ÉíºìÉ«³ñÉÀ³ñ¿ã£¬´÷×Å°×É«Í·¿ø¡£Ç°ÃæµÄÐ¡»ï×Ó°Ñ³µÍ£ÔÚ½ðÁåÃæÇ°²»×ßÁË£¬Ò»½ÅÐ±³Å×ÅµØ£¬½«Ä¦ÍÐ³µÍáµ¹¹ýÀ´£¬ÈÃºóÃæµÄÈËÏÂ³µ¡£ºóÃæµÄÈË¶¯×÷ÓÐµã³Ù»º£¬Ð¡»ï×Ó²»µÃ²»ÉìÊÖµ½ºóÃæ·öÒ»°Ñ¡£ 
¡¡¡¡ÄÇÈËÏÂ³µºó£¬Í»È»ÔÚ½ðÁåÃæÇ°½«Í·¿øÒ»ÏÆ¡£½ðÁå´ó½ÐÆðÀ´£º¡°ËïÄÌÄÌ£¡¡±
¡¡¡¡»Ü×ÏÒ²ÏÅÁËÒ»Ìø£¬ÍòÍòÃ»ÓÐÁÏµ½À´ÈË¾¹ÊÇÍÈ½Å²»Áé±ãµÄËïÀÏÌ«Ì«¡£Ò»Ê±¼äËý¾¹Ä¿µÉ¿Ú´ô£¬ÄÔ×ÓÓÐµã×ª²»¹ýÀ´¡£
¡¡¡¡ËïÄÌÄÌÓÃÍ·¿øÔÚ½ðÁåÄÔ´üÉÏÇáÇáÇÃÁËÒ»ÏÂ£º¡°ÐÄ»ÅÂð£¿¡±
¡¡¡¡½ðÁåÐ¦ÎûÎûËµ£º¡°²»»Å¡£¡±
¡¡¡¡ËïÄÌÄÌËµ£º¡°²»»Å¾ÍºÃ¡£¼Ç×¡ÄÌÄÌÄÇÌì¸úÄãËµ¹ýµÄ»°£¬Óöµ½Ã»°ÑÎÕµÄÌâÄ¿¾ÍÔõÃ´Ñù£¿¡±
¡¡¡¡½ðÁå¸ÕÏë»Ø´ð£¬ËïÄÌÄÌÉìÒ»¸ùÊÖÖ¸·ÅÔÚ×ì´½ÉÏ£º¡°Ðê£¡±ðËµ³öÀ´£¬±£ÁôÕâ¸öÃØÃÜ£¡¡±
¡¡¡¡ËïÄÌÄÌÐ¦×Å¿´¿´»Ü×Ï¡£½ðÁåÒ²»ØÍ·¶ÔÂèÂèÐ¦¡£ËïÄÌÄÌËµ£º¡°½ðÁåÂèÂè£¬ÄãÓ¦¸Ã¶ÔÄãµÄº¢×ÓÓÐÐÅÐÄ¡£¡±ÓÖËµ£¬¡°½ðÁå¼Ç×¡°¡£¬¿¼ÍêÁËµ½ÄÌÄÌ¼ÒÀ´£¬ÎÒÃÇ¸Ã¸øÔÂ¼¾»¨×½³æÁË¡£¡±
¡¡¡¡Ëý´÷ÉÏÍ·¿ø£¬·ö×¡Ð¡»ï×ÓµÄÑüÅÀÉÏÄ¦ÍÐ³µ¡£ÕæÊÇ¸öÍ¯ÐÄÎ´ãýµÄÀÏÌ«Ì«¡£
¡¡¡¡Ð£³¤¡¢ÐÏÀÏÊ¦¡¢ÕÅÀÏÊ¦¡¢Ó¢ÓïÀÏÊ¦¡­¡­Ò»´óÈºÈË¶¼µÈÔÚÐ£ÃÅ¿Ú£¬¸øÃ¿Ò»¸ö×ß½øÃÅÈ¥µÄÐÂ»ª½ÖÐ¡Ñ§±ÏÒµÉú¹Ä¾¢¡£Ð£³¤Ëµ£º¡°ºÃºÃ¿¼£¡¡±ÐÏÀÏÊ¦Ëµ£º¡°ÒªÏ¸ÐÄ£¡¡±ÕÅÀÏÊ¦Ëµ£º¡°±ðÍüÁË¼ì²é£¡¡±Ó¢ÓïÀÏÊ¦²»Ëµ»°£¬Ö»Ð¦×ÅÉì³öÊ³Ö¸ºÍÖÐÖ¸£¬×öÒ»¸ö±íÊ¾Ê¤ÀûµÄÓ¢¹úÊ½ÊÖÊÆ¡£
¡¡¡¡½ðÁå´Ó°ë¿ªµÄÐ£ÃÅ½øÈ¥ÁË£¬»Ü×ÏºÍÆäÓàÎÞÊý¼Ò³¤Ò»Ñù±»À¹ÔÚÁËÃÅÍâ¡£ËûÃÇÒ»¸ö¸öõÚÁË½Å£¬Éì³¤²±×Ó£¬¾¡Á¦´ÓÔÜ¶¯µÄÈËÍ·Ö®ÉÏ¶¢ÀÎ×Ô¼ºº¢×ÓµÄ±³Ó°¡£Ê¢ÏÄµÄÑô¹âÇãÈ÷ÔÚº¢×ÓÃÇµÄÉíÉÏ£¬ÎªËûÃÇÌøÔ¾µÄ²½·¥ÖÆÔì³öÒ»ÖÖ»¶¿ìµÄ½Ú×à£¬ÓëÃÅÍâÓÇÐÄâçâçµÄ´óÈËµÄÃæ¿×ÕýºÃÐÎ³É·´²î¡£»Ü×ÏºÜÖ°ÒµÐÔµØÏë£¬³Ã»ú²É·ÃÒ»ÏÂËûÃÇ£¬»áµÃµ½Ò»ÆªºÜ²»´íµÄÌØÐ´£¬ÏÂÆÚÔÓÖ¾¿ÉÒÔÉÏÍ·ÌõµÄ¡£
¡¡¡¡Ô¤±¸ÁåÉù¼âÈñµØË»½ÐÆðÀ´£¬Ã»ÓÐÀ´µÃ¼°×ß½ø¿¼³¡µÄº¢×ÓÃÇ¿ªÊ¼¼Ó¿ìÁË½Å²½¡£»Ü×ÏÔÚÐÄÀïÎÞÉùµØº°£º¡°ÅÜ°¡£¬º¢×Ó£¬³å´Ì°¡£¡¡±
