# Supplementary material for: Exploring translator’s style in children’s literature: A case study of Nicky Harman’s English translations of Huang Beijia’s two works
Source: PLoS One. 2026 Jun 2;21(6):e0350245. doi: 10.1371/journal.pone.0350245 (PMC13229296; doi:10.1371/journal.pone.0350245)
Supplement: S7 File — (ZIP) [file pone.0350245.s010.zip › data/original data/Wo Yao Zuo Hao Hai Zi (Chinese text)/Chapter 3 第三章.txt]

Èý¡¡¹ØÓÚ¸¸Ä¸
¡¡¡¡¹ØÓÚ¸¸Ä¸£¬ÆäÊµÒ²Ã»ÓÐÊ²Ã´Ì«¶àµÄ»°ºÃËµ¡£
¡¡¡¡¸úÊÀ½çÉÏµÄ´ó¶àÊýº¢×ÓÒ»Ñù£¬½ðÁåÒ²ÓÐÒ»¸ö°Ö°Ö¡¢Ò»¸öÂèÂè¡£
¡¡¡¡½ðÁåµÄ°Ö°ÖÐÕ½ð£¬Ãû×Ö½Ð½ðÒàÃù£¬ÔÚ±¾ÊÐ×îÖøÃûµÄÒ»Ëù´óÑ§Àï½ÌÊé£¬¸±½ÌÊÚÒÑ¾­µ±ÁË5Äê£¬Ä¿Ç°ÕýÔÚÍù½ÌÊÚÕâµÀÃÅ¼÷ÉÏ¿çÔ½£¬Òò´ËÍ¦Ã¦£¬Òò´Ë²»ÔõÃ´¹Üµ½¼ÒÀïµÄÊÂ£¬Òò´Ë½ðÁå´ó¶àÊýµÄÊÂÇéÊÇ¸úÂèÂèËµ¡£
¡¡¡¡40ËêµÄ°Ö°Ö³¤µÃ¿íºñ½áÊµ£¬Èç¹û²»ÊÇÁ³ÉÏÄÇ¸±Í¦½²¾¿µÄÑÛ¾µ£¬¿´×Å¾ÍÏñ×ãÇòÔË¶¯Ô±£¬²»ÏñÑ§Õß¡£½ðÁåµÄÌåÐÍ¾ÍÊÇ´Ó°Ö°ÖÄÇ¶ùÒÅ´«µÃÀ´µÄ¡£½ðÁåÓÐÊ±ºò´Ó¾µ×ÓÀï¿´×Ô¼ºÅÖÅÖµÄÑù×Ó£¬ÈÌ²»×¡ÂñÔ¹ÂèÂè£º¡°ÄãÄÇÊ±ÎªÊ²Ã´²»ÕÒÒ»¸öÏñ¡®×ôÂÞ¡¯ÄÇÑùÆ¯ÁÁµÄÕÉ·òÄØ£¿¡±ÂèÂè´òÈ¤Ëµ£º¡°ÄÇ²»¾ÍÃ»ÓÐÄãÁËÂð£¿¡±½ðÁåµÄ»Ø´ð·Ç³£×ÔÐÅ£º¡°²»£¬ÎÒ»áÒÔÁíÒ»ÖÖÐÎÏó³öÏÖ¡£¡±½ðÁåÂèÂè²»¸ÒÔÙ¸úÅ®¶ùËµÏÂÈ¥¡£ËýÓÐÊ±ºò¾õµÃ½ðÁå¶®µÃµÄ¶«Î÷Ì«¶à£¬Ë¼¿¼µÄÎÊÌâÒ²Ì«¶à£¬ÕâÒ²ÊÇµ¼ÖÂ½ðÁåÑ§Ï°²»ÄÜ×¨ÐÄµÄÔ­ÒòÖ®Ò»¡£
¡¡¡¡½ðÁåµÄÂèÂèÐÕÕÔ£¬½Ð»Ü×Ï¡£²»ÊìÏ¤µÄÈËÈÝÒ×Ìý³É¡°»Ü×Ó¡±£¬¾õµÃÏñÈÕ±¾Ãû×Ö¡£´ÓÇ°µÄÍõÀÏÊ¦¾ÍÎÊ¹ý½ðÁå£º¡°ÄãÂèÂèÊÇ²»ÊÇÓÐÈÕ±¾ÑªÍ³£¿¡±ÆäÊµÂèÂè³¤µÃ¸ß¸ß´ó´ó£¬°ëµãÒ²Ã»ÓÐÈÕ±¾Å®ÈËµÄÄ£Ñù¡£
¡¡¡¡ÕÔ»Ü×ÏÔÚ±¾ÊÐÒ»¼ÒÐ§ÒæºÜ²»´íµÄÒÔÅ®ÐÔÎªÖ÷Òª¶ÁÕß¶ÔÏóµÄÔÓÖ¾ÉçÉÏ°à£¬¸ºÔð±à¼¸¸öÎÄÒÕÐÔµÄ°æÃæ¡£Ëý´ÓÇ°µÄ´óÑ§Í¬Ñ§£¬Èç½ñÓÐ²»ÉÙÊÇ×÷¼Ò±à¾çµ¼ÑÝ¼ÇÕßÖ®ÀàµÄÈËÎï£¬Òò´ËËý×é¸å²¢²»À§ÄÑ£¬Ã¿ÔÂÔÚ¼ÒÀï´ò¼¸¸öµç»°£¬ÊÕµ½¸å¼þºó±àÅÅÒ»ÏÂ£¬½»¸ø°æÃæ±à¼­£¬»ù±¾ÉÏ¾ÍÃ»ÊÂÁË¡£ÔÓÖ¾ÉçÊµÐÐµÄÊÇµ¯ÐÔ¹¤×÷ÖÆ£¬ÉÏ°à²»ÉÏ°àÃ»ÓÐÌ«´óµÄ¹ØÏµ£¬ÄãËµÄã½ñÌìÍâ³ö×é¸åÈ¥ÁË£¬Ë­ÄÜÖªµÀÄãÕæµÄÍâ³öÁË»¹ÊÇÃ¨ÔÚ¼ÒÀï¸É¼ÒÎñÄØ£¿
¡¡¡¡Ïëµ±Äê£¬Ñ§ÉúÊ±´úµÄÕÔ»Ü×ÏÒ²ÔøÐÛÐÄ²ª²ªµÄ¡£°àÉÏµÄÅ®ÉúÔø¾­ÌÖÂÛ¹ýºÜ³¤Ò»¶ÎÊ±¼äÓÐ¹Ø¡°µ×É«¡±µÄÎÊÌâ£ºÒ»¸ö¼ÒÍ¥ÖÐ£¬Ö»ÄÜÈ·±£ÓÐÒ»¸ö¸ÉÊÂÒµµÄÈË£¬ÕâÑùµÄ¼ÒÍ¥²ÅÄÜÎÈ¹Ì£¬ËùÎ½ºì»¨»¹µÃÂÌÒ¶·ö¡£ÄÇÃ´ÆÞ×ÓºÍÕÉ·òË­µ±Ë­µÄµ×É«ÄØ£¿Ò²¾ÍÊÇËµ£¬Ë­ÍË¾Ó¼ÒÍ¥²Ù³Ö¼ÒÎñ¹ÜÀíº¢×Ó£¬Ë­Ò»ÃÅÐÄË¼±¼ÊÂÒµ±¼Ç°Í¾½«À´µÃÅµ±´¶û½±µ±²¿³¤×ÜÀí£¿ÕÔ»Ü×ÏÔÚÍ¬Ñ§ÃæÇ°Ðû²¼£ºÕÒÒ»¸ö¸Êµ±µ×É«µÄÕÉ·ò£¡
¡¡¡¡½á¹ûËý¸ú½ðÒàÃù½áÁË»é¡£Ê®¼¸ÄêµÄ»éÒöÉú»îÖÐËý¸ø½ðÒàÃùµ±ÁËµ×É«¡£
¡¡¡¡ÕÔ»Ü×Ï²¢²»±§Ô¹£¬Éú»î¾ÍÊÇÕâÑù£¬ÓÐÐÄÔÔ»¨»¨²»·¢£¬ÎÞÒâ²åÁøÁø³ÉÐÐ¡£ÄãÃ»·¨Ô¤ÁÏµ½Ò»¶þÊ®Äêºóµ½µ×»á·¢ÉúÊ²Ã´ÊÂÇé£¬Ö»ÄÜÒ»²½²½µØ×ßµ½ÄÄ¶ùËãÄÄ¶ù¡£
¡¡¡¡Æ¾Á¼ÐÄËµ£¬½ðÒàÃùµ±°Ö°ÖÒ²²»ÊÇ²»Å¬Á¦£¬Ö»ÊÇËûÕâ¸öÈË¸ÉÊ²Ã´ÊÂÇé¶¼Ì«ÈÏÕæÌ«Í¶Èë£¬³£³£·´¹ýÀ´°ÑÊÂÇéÅªµÃÒ»ÍÅÔã¡£
¡¡¡¡¾ÙÀýËµ°É¡£
¡¡¡¡½ðÁåÐ¡Ê±ºò³ÔµÄÊÇÄÌ·Û¡£ÓÐÒ»´Î¼ÒÀïÄÌ·ÛÓÃ¹âÁË£¬ÕÔ»Ü×ÏÍÑ²»¿ªÉí£¬ÈÃ½ðÒàÃùÉÏ½ÖÈ¥Âò¡£½ðÒàÃùµ¹Ò²ÀÖÓÚ´ÓÃü¡£Ò»È¥È¥ÁË3¸öÖÓÍ·£¬½ðÁåÔÚ¼ÒÀï¶öµÃÍÛÍÛ´ó¿Þ£¬Ó²ÊÇ²»¼û½ðÒàÃùµÄÓ°×Ó»ØÀ´¡£Ô­À´ËûÅÜÁËÊ®¼¸¼ÒÉÌµê£¬×ÐÏ¸µØ¶Ô±ÈÁË¼¸Ê®ÖÖÖÐÍâÄÌ·Û°ü×°´üÉÏÁÐ³öµÄ³É·ÖÅä·½£¬¾õµÃÕâ¸öÅÆ×ÓÓÐÕâ¸öÅÆ×ÓµÄ³¤´¦£¬ÄÇ¸öÅÆ×ÓÓÖÓÐÄÇ¸öÅÆ×ÓµÄÓÅµã£¬È¨ºâÀ´È¨ºâÈ¥£¬ÔõÃ´Ò²¾ö¶¨²»ÏÂÀ´£¬×îºó»¹ÊÇ¾ö¶¨Ïò·òÈË»ã±¨ÁËÔÙËµ¡£ËûÁ½ÊÖ¿Õ¿ÕÅÜ»Ø¼Ò£¬ÆøµÃÕÔ»Ü×Ï·­×Å°×ÑÛËµ²»³öÒ»¾ä»°¡£
¡¡¡¡½ðÁå¿ì1ËêµÄÊ±ºò£¬ÕýÊÇÊ¢ÏÄ¡£Ò»ÌìÖÐÎç£¬ÕÔ»Ü×ÏÒªÈ¥±à¼­²¿ËÍ¸å¼þ£¬ÔðÁî½ðÒàÃù´øº¢×ÓË¯Îç¾õ¡£½ðÒàÃùÍê³ÉÕâ¸öÈÎÎñÍ¬ÑùÒ»Ë¿²»¹¶¡£Å®¶ùË¯ÊìÁË£¬Ëû×Ô¼ºÒ²Â§×ÅÅ®¶ùË¯ÊìÁË£¬Ö±Ë¯µÃÌì»èµØ°µÈËÊÂ²»Öª¡£ÕÔ»Ü×ÏËÍÍê¸å¼þ¸Ï»Ø¼ÒÒ»¿´£¬²îµã¶ùÐ¦µÃÃ»±³¹ýÆø£º½ðÁåÒ»ÅÝÄòÒÑ¾­°Ñ¸¸Å®Á©µÄ¶Ì¿ã½þÅÝµÃÊªäõäõµÄ£¬Á½¸öÈËÈ´ÊÇÍ·°¤Í·ºôàà³ÉÒ»ÌõÉù¡£
¡¡¡¡»¹ÓÐÒ»´Î£¬ÊÇ½ðÁåÂÔ´óÒ»Ð©µÄÊ±ºò£¬Ëý³³×ÅÒªÈ¥¶¯ÎïÔ°¿´Ã·»¨Â¹£¬µ±°Ö°ÖµÄ×Ô¸æ·ÜÓÂ´øËýÈ¥ÁË¡£ÄÇÌìÌìÆø²»Ì«ºÃ£¬¸Õµ½¶¯ÎïÔ°£¬Ìì¾Í¿ªÊ¼¹Î´ó·ç¡£ÕÕÀíËµ£¬ÕâÑùµÄÌìÆø£¬´øº¢×Ó¿´Ò»¿´Ã·»¨Â¹¾ÍÓ¦¸Ã¸Ï½ô»ØÈ¥£¬½ðÒàÃùÈ´ÈÏÎª¼ÈÈ»À´ÁË¾Í¸ÃÈÏÕæµØ°Ñ¶¯ÎïÈ«²¿¿´Íê¡£Ò»¿´¿´ÁËÁ½¸öÐ¡Ê±£¬½ðÁå¶³µÃÐ¡×ì·¢Çà£¬»Ø¼Ò¾Í·¢¸ßÉÕ£¬µÃÁËÒ»´Î·ÎÑ×¡£
¡¡¡¡´Ó´ËÕÔ»Ü×Ï¶Ô½ðÒàÃùµÄ¼ÒÎñÄÜÁ¦ÍêÈ«ËÀÐÄ£¬ÔÙ²»Ö¸ÍûËûÄÜ°ïÃ¦³ÅÆð°ë±ßÌìÁË¡£Ïë×ö¶øÄÜÁ¦²»¹»ÊÇÒ»»ØÊÂ£¬ÓÐÄÜÁ¦¶ø²»Ïë×öÓÖÊÇÁíÒ»»ØÊÂ£¬¶þÕßÖ®¼äÓÐ×Å±¾ÖÊµÄÇø±ð¡£ËùÒÔÕÔ»Ü×Ï¶Ô½ðÒàÃù²¢ÎÞ±§Ô¹¡£
¡¡¡¡¹ØÓÚËûÃÇ¼ÒµÄ¾­¼ÃÊÕÈë£¬Çé¿öÊÇÕâÑùµÄ£ºÕÔ»Ü×ÏµÄÔÓÖ¾ÉçÒòÎªÐ§Òæ²»´í£¬³ýÁË°´ÔÂ×¼Ê±¿ª¹¤×ÊÍâ£¬»ò¶à»òÉÙ»¹ÄÜ·¢Ð©½±½ð£¬·êÄê¹ý½Ú¶¼ÓÐÊµÎï·¢·Å£¬ËãÊÇ¹ýµÃÈ¥¡£½ðÒàÃùµÄ¹¤×Ê±ÈÕÔ»Ü×ÏÂÔ¸ß£¬½±½ðºÍÊµÎïÈ´ÊÇ»ù±¾Ã»ÓÐ¡£´ÓÇ°½ðÒàÃù¶ÁÑÐ¾¿ÉúµÄÊ±ºò£¬¼ÒÀïµÄ¾­¼ÃÇé¿öÒ»¶È·Ç³£½ôÕÅ£¬½ü¼¸Äê½ðÒàÃù·´¹ýÀ´´øÑÐ¾¿Éú£¬Çé¿ö¾Í´óÓÐºÃ×ª£¬ÒòÎªËûÃÇÑÐ¾¿µÄÒ»Ð©ÏîÄ¿¿ÉÒÔ¸úÊµ¼ÊÓ¦ÓÃ¹Ò¹³£¬ÕâÑùÀÏÊ¦¾Í¿ÉÒÔÌá³É¡£ËäÈ»Ò»±ÊÇ®Ìáµ½ÏµÀï£¬Òª²ã²ãÉÏ½É£¬»¹ÒªÕÕ¹Ëµ½¶þÏßÔ±¹¤µÄ·½·½ÃæÃæ£¬·Öµ½½ðÒàÃùÊÖÀï¾ÍÃ»ÓÐ¼¸¸ö£¬µ«ÓÐ×Ü±ÈÃ»ÓÐºÃ¡£ÔÙ¾ÍÊÇ½ðÒàÃùÊ±²»Ê±ÓÐÂÛÎÄ·¢±í¡£×îÔçÊ±·¢¿ÆÑ§ÂÛÎÄÒª×Ô¼ºÌÍÇ®ÔÞÖú£¬ºóÀ´½ðÒàÃùÉêÇëµ½ÁË¿ÆÑÐ¾­·Ñ£¬·¢ÂÛÎÄµÄÔÞÖú·Ñ¿ÉÒÔ´Ó¿ÆÑÐ¾­·ÑÖÐÌáÈ¡¡£½ðÒàÃù³£³£ÄÜ°ÑÒ»Á½ÕÅÂÌÉ«»ã¿îµ¥½»µ½ÕÔ»Ü×ÏµÄÊÖÉÏ£¬Ò»¼ÒÈË½Ô´ó»¶Ï²¡£
¡¡¡¡×ÜµÄËµÀ´£¬ÕâÒ»¼ÒµÄ¾­¼ÃÇé¿öÊÇ±ÈÉÏ²»×ã±ÈÏÂÓÐÓà£¬¸ú½ðÁåÔÚÑ§Ð£µÄÑ§Ï°Çé¿öÏà·Â¡£
