# Supplementary material for: Exploring translator’s style in children’s literature: A case study of Nicky Harman’s English translations of Huang Beijia’s two works
Source: PLoS One. 2026 Jun 2;21(6):e0350245. doi: 10.1371/journal.pone.0350245 (PMC13229296; doi:10.1371/journal.pone.0350245)
Supplement: S7 File — (ZIP) [file pone.0350245.s010.zip › data/original data/Wo Yao Zuo Hao Hai Zi (Chinese text)/Chapter 4 第四章.txt]

ËÄ¡¡ºÃÑ§Ð££¬»µÑ§Ð£
¡¡¡¡¶ÔÓÚ·òÆÞÁ©Î¨Ò»µÄº¢×Ó£¬½ðÒàÃùÖ÷ÕÅÈÎÆä×ÔÈ»·¢Õ¹£¬²»±Ø±ÆÈËÌ«Éõ¡£Ëû¼áÐÅËûÃÇµÄÅ®¶ù½«À´²»ÖÁÓÚ±È±ðÈË²îµ½ÄÄ¶ù¡£
¡¡¡¡×öÄ¸Ç×µÄÕÔ»Ü×Ï¾Í²»Ì«Ò»ÑùÁË¡£ÒòÎªÅ®ÈËÃÇ×ÜÓÐÐ©ÐÄ¸ßÆøÊ¢£¬ÓÖÒòÎªÕâÃ´¶àÄêËýÊ¼ÖÕµ±×Å¼ÒÍ¥µÄµ×É«£¬ÐÄµ×Àï»¹Ç±²Ø×Å²»·þÊäµÄÒâÎ¶£¬×ÜÏ£ÍûÅ®¶ùÄÜ¹»³öÀà°ÎÝÍ£¬ËùÒÔ¶ÔÓÚÅ®¶ùÄ¿Ç°µÄ×´¿öÊµ¼ÊÉÏÊÇÉî¸ÐÊ§ÍûµÄ¡£
¡¡¡¡½ðÁåÉýÈëÁùÄê¼¶ÒÔºó£¬°ÚÔÚËûÃÇÃæÇ°×îÊµ¼ÊÒ²ÊÇ×îÆÈÇÐµÄÎÊÌâ±ãÊÇ±¨¿¼ÄÄËùÖÐÑ§¡£Ñ§ÇøÀï×îºÃµÄÊÇÍâ¹úÓïÑ§Ð££¬ÕâÒ²ÊÇÈ«ÊÐÄËÖÁÈ«¹úÖÐÑ§µÄ½ð×ÖËþËþ¼â¡£ÒÔÏÂÒÀ´ÎÊÇÓý²ÅÖÐÑ§¡¢µÚËÄÊ®¾ÅÖÐÑ§¡¢ÐÂ»ª½ÖÖÐÑ§¡£¾Ýµ¥Î»ÀïµÄÍ¬ÊÂËµ£¬º¢×Ó½øÁËÐÂ»ª½ÖÖÐÑ§£¬¼Ò³¤¾ÍµÈ×Å±§Ëï×Ó°É£¬ÒòÎªÄÇËùÑ§Ð£Ñ§·çÌ«»µ¡£
¡¡¡¡ÕÔ»Ü×ÏÔÚÐÄÀïÅÌËã£¬°´Å®¶ùµÄÑ§Ï°Çé¿ö£¬¿¼È¡Íâ¹úÓïÑ§Ð£²»´ó¿ÉÄÜ£¬ÄÇ¾Í¾¡Á¿ÕùÈ¡½øÓý²ÅÖÐÑ§£¬ÖÁÉÙÒ²ÒªÈ·±£ËÄÊ®¾ÅÖÐ¡£Èç¹ûÁ¬ËÄÊ®¾ÅÖÐ¶¼½ø²»ÁË£¬ÄÇËýÖ»ÄÜ³ÐÈÏ×Ô¼º²»»á×ö¼Ò³¤£¬²»ÊÊÒË½ÌÓýº¢×Ó£¬Õâ¸öÅ®¶ùËýÒ²²»ÏëÒªÁË£¬Ò¯Ò¯ÄÌÄÌÍâ¹«ÍâÆÅË­Ï¡º±Ë­´ø×ß¡£
¡¡¡¡¹úÇì½ÚµÄÊ±ºò£¬ÕÔ»Ü×Ï´óÑ§µÄÍ¬Ñ§ÔÚÒ»¿é¶ù¾Û»á¡£¼¸Äê²»¼û£¬´ó¼ÒµÄ±ä»¯¶¼ºÜÏÔÖø£¬·¢¸£µÄ¡¢Íº¶¥µÄ¡¢»¨°×ÁËÍ··¢µÄ¡¢¼²²¡²øÉíµÄ¡­¡­ºöÈ»Ö®¼ä²Å¾õµÃ±Ë´Ë¶¼ÊÇ±ê±ê×¼×¼µÄÖÐÄêÈËÁË¡£×îÓÐÈ¤µÄÊÇ£¬ËùÓÐ»°Ìâ²»Ô¼¶øÍ¬¼¯ÖÐÔÚ×Ô¼ºµÄ¶ùÅ®ÃÇÉíÉÏ£¬Õâ¼Ò¶ù×Ó¿¼ÉÏÁËÄÄËùÖÐÑ§£¬ÄÇ¼ÒÅ®¶ùÑ§Ï°ÈçºÎ£¬ÓÖÓÐÄÄÐ©ÈË¼ÒµÄº¢×Ó½ñÄêÓ¦¿¼¡£ÕÔ»Ü×ÏÏë£¬´ÓÇ°ËûÃÇ¾Û»áÊÇ²»Ì¸º¢×ÓµÄ£¬´ÓÇ°ËûÃÇÓÐ¶àÉÙ¹ØÓÚÉç»á¹ØÓÚ¾ÖÊÆ¹ØÓÚÇ°Í¾ÊÂÒµµÄ»°Ìâ¿ÉËµÑ½£¡
¡¡¡¡ÕÔ»Ü×ÏÍ¬ËÞÉáµÄÜ°À¼£¬±ÏÒµºó¼ÞÁË»¯Ñ§ÏµµÄÀî¶û¶«¡£ºóÀ´Àî¶û¶«³ö¹úÁôÑ§£¬Ü°À¼¶À×ÔÔÚ¼Ò¼ÅÄ¯£¬Ôø¾­µ½»Ü×ÏÕâÀïÀ´Ëß¹ý¼¸»Ø¿à£¬Ò²Ôø¶¯¹ýÀë»éµÄÄîÍ·¡£»Ü×ÏÈ°ËýËµ£¬¶¼ÓÐÁËº¢×ÓÁË£¬Àë»é¶Ôº¢×Ó²»ºÃ£¬»¹ÊÇÒ§ÑÀ°¤¹ýÈ¥°É¡£Ã»Á½ÄêÀî¶û¶«Ñ§³É»Ø¹ú£¬ÔÚ±¾ÊÐ¿ª·¢ÇøÐË°ìÁËÒ»ãÝ¸ß¿Æ¼¼ÆóÒµ£¬ÏÖÔÚ¾ÝËµ×Ê²úÒÑ¾­¹ýÒÚ¡£Ü°À¼ÔÙ³öÏÖÔÚÍ¬Ñ§ÃæÇ°µÄÊ±ºò£¬¾ÍÙ²È»Ò»¸öÖé¹â±¦ÆøµÄÀ«Ì«Ì«£¬³öÈëÓÐºÀ»ª½Î³µ£¬³µºó´ø×ÅÆ¯ÁÁµÄÐ¡¹·£¬Õû¹ýÈÝµÄ±Ç×ÓºÜÓÐµãÃ÷ÐÇÎ¶µÀ¡£
¡¡¡¡»Ü×ÏÎÊËý£º¡°Äã¶ù×ÓºÃÏñ½ñÄêÒ²¿¼ÖÐÑ§£¿¡±
¡¡¡¡Ü°À¼Ý¸¶ûÒ»Ð¦£º¡°ÒÑ¾­½â¾öÁË¡£¡±
¡¡¡¡»Ü×ÏÒ»Í·ÎíË®£¬ãÂãÂ¶®¶®µØÎÊ£º¡°Ê²Ã´½â¾öÁË£¿¡±
¡¡¡¡Ü°À¼Ëµ£º¡°ÉÏÑ§µÄÊÂßÂ¡£Íâ¹úÓïÑ§Ð££¬¶¨ÁË¡£¡±
¡¡¡¡»Ü×ÏÐÄÀï¶¡µ±Ò»Ïì¡£Ëý×·ÎÊÏÂÈ¥£¬²ÅÖªµÀÀî¶û¶«¸øÍâ¹úÓïÑ§Ð£¾èÖúÁËÒ»Õû¶°½ÌÑ§Â¥µÄµç½ÌÉè±¸£¬Ñ§Ð£¾Í´ðÓ¦ÊÕËûµÄ¶ù×ÓÈëÑ§¡£ÆäÊµ»Ü×ÏÁË½âÄÇ¸öº¢×Ó£¬³ýÁË´òÓÎÏ·»úÉñÆø£¬±ðµÄÄÄ¶ù¶¼²»Èç½ðÁå¡£
¡¡¡¡¿ªÍêÕâ¸öÍ¬Ñ§»á£¬»Ü×ÏµÄÐÄÌ¬ÔÙÒ²²»ÄÜÆ½ºâÁË¡£Ü°À¼Æ¾Ê²Ã´ÄØ£¿Ü°À¼µÄ¶ù×ÓÓÖÆ¾Ê²Ã´ÄØ£¿ÈË¼ÒµÄº¢×ÓÄÜÉÏ×îºÃµÄÑ§Ð££¬ÕÔ»Ü×ÏµÄº¢×ÓÓÖÎªÊ²Ã´²»ÄÜÉÏ£¿
¡¡¡¡½ðÒàÃùÌýËýÏéÁÖÉ©ËÆµÄËµ¸öÃ»Íê£¬ÐÄÀïºÃÐ¦£¬È°ËýËµ£º¡°Éú»îÖÐÓÐÐ©ÊÂÇéÊÇÓ¦¸Ã±ÈµÄ£¬ÓÐÐ©ÊÂÇé¾ÍÃ»±ØÒª¼Æ½Ï¡£±ÈÈçÕâ¸öÍâ¹úÓïÑ§Ð££¬ÎªÊ²Ã´¾Í·ÇÉÏ²»¿É£¿Äã¿´¿´ÎÒÃÇ¹ú¼Ò¸÷ÐÐ¸÷ÒµµÄÕâÐ©¶¥¼âÈË²Å£¬¿Æ¼¼ÁìÓòµÄ£¬ÎÄ»¯ÁìÓòµÄ£¬¾­¼Ã£¬ÕþÖÎ£¬Íâ½»£¬ÊµÒµ£¬ÓÐ¼¸¸öÊÇÍâ¹úÓïÑ§Ð£³öÉí£¿Ñ§Ð£Ö»ÊÇ¸øº¢×Ó´ò»ù´¡µÄÂï£¬½«À´ÔõÃ´·¢Õ¹£¬ÒªµÈËûÃÇ³ÉÄêÒÔºó²ÅÄÜËãÊý¡£¡±
¡¡¡¡»Ü×Ï·´²µËû£º¡°Äãµ±ÎÒ²»¶®£¿Ö»²»¹ýÈç½ñµÄ·çÆø¾ÍÊÇÕâÑù£¬ÄãµÄº¢×Ó¿¼²»ÉÏºÃÑ§Ð££¬¾ÍºÃÏñº¢×ÓÓÐ¶à±¿£¬×ö¼Ò³¤µÄ¶¼Ã»Á³¼ûÈË¡£º¢×ÓµÄ³É¼¨ÊÇºâÁ¿¼Ò³¤³É¹¦²»³É¹¦µÄ±êÖ¾ÄØ¡£¡±
¡¡¡¡½ðÒàÃùËµ£º¡°ÎÒ²»¾õµÃÕâÑù¡£ÎÒÃÇ½ðÁåµÄ×ÊÖÊ¾ø¶ÔºÃ£¬½«À´»áÊÇ¸öÈË²Å¡£´ÓÆÕ±éÒâÒåËµ£¬³É¼¨´¦ÓÚÖÐµÈµÄ£¬ÒÔºó·¢Õ¹µÄÓàµØ¸ü´ó£¬ÒòÎªËûÃÇ²»¾ÐÄàÓÚ¹¦¿Î£¬ÓÐ¸ü¶àµÄÊ±¼äÎüÊÕËûÃÇ¸ÐÐËÈ¤µÄÖªÊ¶¡£²»ÐÅÄã³öÈ¥ÕÒ¼¸¸ö´óÑ§Éúµ÷²éµ÷²é¿´£¬¶ÔÊÀ½çÀúÊ·¡¢¶¯ÎïÖÖÀà¡¢¹Å½ñÉñ»°´«ËµÕâÐ©·½ÃæµÄÖªÊ¶£¬ÓÐ¼¸¸öÈË±ÈµÃ¹ýÎÒÃÇ½ðÁå£¿¡±
¡¡¡¡»Ü×Ï±Ç×ÓÀïºßÁËÒ»Éù£º¡°ÄãÊÇÊ¥ÈË£¬ËùÒÔÄãµÄÑÛ¹â·ÅÔÚ½«À´¡£ÎÒÊÇ¸öË×ÈË£¬ÎÒÖ»ÄÜ¹Ëµ½ÑÛÇ°¡£ÑÛÇ°ÎÒÑÊ²»ÏÂÕâ¿ÚÆø¡£ÎÒÃÇÁ½¸öÈËÖÇÉÌ¶¼²»µÍ£¬ÎªÊ²Ã´½ðÁå¾Í²»ÄÜÉÏ×îºÃµÄÑ§Ð££¿¡±
¡¡¡¡¡°ÍòÒ»ÊµÔÚÉÏ²»ÁËÄØ£¿¡±½ðÒàÃùºÜÊµ¼ÊµØÎÊ¡£
¡¡¡¡»Ü×ÏÏëÁËÏë£¬Ò§ÑÀÇÐ³ÝµÀ£º¡°½»Ç®£¡¡±
¡¡¡¡¡°½»Á½ÍòÈýÍò»¹´ÕºÏ£¬Òª½»Ê®Íò°ËÍòÄØ£¿¡±
¡¡¡¡¡°ÔÒ¹øÂôÌú£¡¡±
¡¡¡¡½ðÒàÃùÌ¾ÁËÒ»¿Ú³¤Æø£¬Ëû¾õµÃ»Ü×Ï¼òÖ±·èÁË¡£
¡¡¡¡ÁùÄê¼¶¿ªÑ§Ã»¼¸Ìì£¬ÐÂ»ª½ÖÐ¡Ñ§ÕÙ¿ª±ÏÒµ°à¼Ò³¤»á¡£
¡¡¡¡¸úÒÔÍù²»Ò»Ñù£¬È«Äê¼¶ËÄ¸ö°àµÄ¼Ò³¤ÊÇ¼¯ÖÐÔÚÐÂÂä³ÉµÄÑ§Ð£»î¶¯ÖÐÐÄ¿ª»áµÄ£¬Ð£³¤¡¢¸±Ð£³¤¡¢½Ìµ¼Ö÷ÈÎÆëË¢Ë¢µ½ÁË³¡¡£ÒÔÇ°Ã¿´Î¿ª¼Ò³¤»á£¬Ð£³¤Ò²¾ÍÊÇÔÚ¹ã²¥À®°ÈÀïËµÉÏ¼¸¾ä»°£¬ÆäÓàµÄÊÂÇéÓÉ°àÖ÷ÈÎÌ¸¡£
¡¡¡¡¼Ò³¤µ½µÃºÜÆë£¬ºÚÑ¹Ñ¹×øÁËÒ»´óÆ¬£¬»¥Ïà¼ä½»Í·½Ó¶ú¡£»Ü×Ï¶«Ò»¾äÎ÷Ò»¾äÌý×Å£¬ËµµÄÈ«¶¼ÊÇº¢×Ó¿¼ÖÐÑ§µÄÊÂ¡£ÄÄ¸öÑ§Ð£Ê¦×ÊÇ¿£¬ÄÄ¸öÑ§Ð£×¥µÃ½ô£¬È¥ÄêµÄ·ÖÊýÏßÊÇ¶àÉÙ£¬Ç°ÄêµÄ·ÖÊýÏßÓÖÊÇ¶àÉÙ£¬Ç×ÆÝ¼Òº¢×ÓÃ»¿¼ÉÏÓÖÊÇ½»ÁË¶àÉÙÇ®¡£
¡¡¡¡Ð£³¤×ßµ½Ç°ÃæÀ´£¬¿ÈËÔÒ»Éù¿ªÊ¼½²»°¡£Ð£³¤ÊÇ¸öÎåÊ®¶àËêµÄÐ¡ÀÏÍ·¶ù£¬Ò»Ë«²»Í£Õ£°Í×ÅµÄ¡¢¿´ÉÏÈ¥ºÜ¾«Ã÷µÄÑÛ¾¦£¬Á½Æ¬×ì´½±¡±¡µÄ£¬Í··¢·º³öÒ»²ãÇ³Ç³µÄ»Ò°×£¬ÑÛ½ÇµÄÖåÎÆÃÜÃÜÂéÂé£¬¾ø¶ÔÊÇÒ»¸±²ÙÐÄ¹ý¶ÈµÄÄ£Ñù¡£
¡¡¡¡Ì¸µÄ×ÔÈ»¶¼ÊÇÉýÑ§ÐÎÊÆµÄ½ôÆÈÐÔºÍÑÏ¾þÐÔ£¬ÒÔ¼°È«Çø½ñÄêÓÐ¶àÉÙ¿¼Éú¡¢ÄÜ¹»±¨¿¼µÄÑ§Ð£ÓÐÄÄÐ©¡¢¸÷Ñ§Ð£µÄÕÐÉúÈËÊý¡£
¡¡¡¡Ð£³¤ÊôÓÚÁìµ¼¸É²¿Ò»ÀàµÄÈËÎï£¬×ÔÈ»²»¿ÉÄÜÔÚÖÚ¶à¼Ò³¤ÃæÇ°Ã÷È·Ö¸³ö¸÷¸öÖÐÑ§µÄÓÅÁÓ¼°ÅÅÐÐ¡£ËûÊÇºÜÓÐ²ßÂÔµÄ£¬ËûÖ»ÊÇÌÏÌÏ²»¾ø±¨³öÁËÒ»Á¬´®Êý×Ö£º´Ó90Äê´ú¿ªÊ¼£¬ÐÂ»ª½ÖÐ¡Ñ§Ã¿Äê¿¼ÈëÍâ¹úÓïÑ§Ð£µÄÈËÊý£¬ÁÚ½ü¼¸ËùÐ¡Ñ§µÄÈë°ñÈËÊý£¬Íâ¹úÓïÑ§Ð£·ÖÅäµ½¸÷ÇøµÄÕÐÉúÊý£¬Íâ¹úÓïÑ§Ð£Ã¿ÄêµÄ¸ß¿¼ÉýÑ§ÂÊ¡£×îºóËûÓÖËµÁË¸ö¼«×¼È·µÄÊý×Ö£ºÈ¥ÄêÍâ¹úÓïÑ§Ð£±£ËÍÈë¸÷´óÑ§µÄÑ§ÉúÕ¼¸ÃÐ£¿¼Éú×ÜÈËÊýµÄ92%¡£
¡¡¡¡Ð£³¤µÄ×îºóÒ»¸öÊý×Ö³ö¿Ú£¬È«³¡»©È»¡£»Ü×Ï¿´¼û¼Ò³¤µÄÁ³¶¼ÐË·ÜµÃºìÁË£¬ËûÃÇµÄÇéÐ÷±»É¿¶¯µ½½Ó½üÓÚ·ÐÌÚ¡£
¡¡¡¡Íâ¹úÓïÑ§Ð££¬Íâ¹úÓïÑ§Ð££¡¿Ú¿ÚÉùÉù¶¼ÊÇÍâ¹úÓïÑ§Ð££¬¼òÖ±ÏñÇ¿¼ÓÔÚÈ«ÊÐÐ¡Ñ§ÉúÍ·ÉÏµÄ½ô¹¿Öä£¬Íâ¹úÓïÑ§Ð£¼òÖ±±È±±´óÇå»ª½£ÇÅÅ£½ò¹þ·ð»¹ÒªÉñÆø°Ù±¶¡£»Ü×ÏÔÚÐÄÀïºÞºÞµØÏë£ºÃ»ÓÐÕâ¸ö¸ÃËÀµÄÍâ¹úÓïÑ§Ð£¶àºÃ£¬¼Ò³¤ºÍº¢×Ó¶¼²»»áÓÐÕâÃ´ÖØµÄÑ¹Á¦¡£
¡¡¡¡Ð£³¤½²»°½áÊøÁËÒÔºóÓÖÊÇ¸÷°à·ÖÍ·¿ª»á£¬²»Íâºõ°Ñ¸Õ²ÅµÄ»°ÔÙÇ¿µ÷Ò»±é¡£ÐÏÀÏÊ¦Ò²ºÜÄÜËµ£¬ÓÖÊÇÒ»·¬ÌÏÌÏ²»¾ø¡£»Ü×Ï·¢ÏÖµ±ÀÏÊ¦µÄ¶¼ÄÇÃ´ÈÈ°®½²»°ºÍÉÆÓÚ½²»°¡£
¡¡¡¡ÐÏÀÏÊ¦×îºóÍ¨±¨ÁËÈ«°à×îÓÐÏ£Íû¿¼ÈëÍâ¹úÓïÑ§Ð£µÄ10¸öÑ§ÉúµÄÐÕÃû£¬ÒÔ¼°×îÓÐ¿ÉÄÜÂäÈëÐÂ»ª½ÖÖÐÑ§µÄ10¸öÑ§ÉúµÄÐÕÃû¡£ÐÏÀÏÊ¦¾Ù×Å»¨Ãû²áÒ»¸öÒ»¸öÄîÃû×ÖµÄÊ±ºò£¬»Ü×Ï½ôÕÅµÃÐÄÒª´ÓÉ¤×ÓÀïÌø³öÀ´ÁË¡£µ±ÄêËý¿¼´óÑ§¶¼Ã»ÓÐÕâÃ´½ôÕÅ¡£
¡¡¡¡»¹ºÃ£¬Á½±ß¶¼Ã»ÓÐ½ðÁåµÄÃû×Ö¡£Õâ¾ÍÊÇËµ£¬½ðÁå¼È²»ÊÇ×îºÃ£¬Ò²²»ÊÇ×î²î£¬¸ú´ÓÇ°Ò»Ñù£¬ÖÐ²»Áï¶ù¡£»Ü×ÏÐÄÀïÓÐµãÊ§Íû£¬ÓÖ¶àÉÙÓÐÐ©¿íÎ¿¡£
¡¡¡¡É¢»áºó£¬ÌìÒÑ¾­ºÚÍ¸ÁË¡£ºÜ¶à¼Ò³¤¶¼Ã»ÓÐÁ¢¿Ì¾Í×ß£¬Î§×ÅÐÏÀÏÊ¦½øÒ»²½ÎÊÕâÎÊÄÇ¡£»Ü×Ï¾Í¾²¾²µØÕ¾ÔÚºóÃæµÈ×Å¡£Ëý¿´¼ûºÚ°åÉÏÐ´ÁË±¾ÖÜ±íÏÖÓÅÐãµÄ¼¸¸öÑ§ÉúµÄÐÕÃû£¬µ±È»ÕâÀïÃæ²»¿ÉÄÜÓÐ½ðÁå¡£ËýÈÆµ½½ÌÊÒ×îºóÃæ£¬¿´¼ûÉúÎï½ÇÉÏÓÐÒ»Ö»ÑøÔÚ²£Á§¸×ÀïµÄ°ÍÎ÷½ð¹ê£¬ÖªµÀÕâÊÇ½ðÁå´Ó¼ÒÀï´øÀ´ËÍ¸ø°à¼¶µÄ¡£½ðÁå×Ô¼ºÏ²»¶Ð¡¶¯Îï£¬¾ÍÒÔÎªÈ«°àÍ¬Ñ§¶¼Ï²»¶¡£ËýÒ»ÏòÊÇ¸öÔ¸Òâ¸ú±ðÈË·ÖÏíºÃ¶«Î÷µÄº¢×Ó¡£
¡¡¡¡ÔÙ¿´¹ýÈ¥£¬½ÌÊÒºóÇ½µÄ¡°×÷ÎÄÔ°µØ¡±ÖÐÌùÁË¼¸¸öº¢×ÓµÄ×÷ÎÄ£¬ÆäÖÐÓÐ½ðÁåµÄÒ»Æª¡£ÕâÒ²Ã»Ê²Ã´Ï¡Ææ£¬½ðÁåÅöµ½ÖÐÒâµÄÌâÄ¿Ê±ÊÇÄÜ¹»³¬³£·¢»ÓµÄ¡£
¡¡¡¡ÕâÆª×÷ÎÄµÄÌâÄ¿½Ð×ö¡¶´º¡·¡£ÒòÎªÔÝÊ±¸úÐÏÀÏÊ¦Ëµ²»ÉÏ»°£¬»Ü×Ï¾ÍºÜÓÐÐËÈ¤µØ¿´ÁËÒ»±é¡£
¡¡¡¡´º
¡¡¡¡Ôç³¿£¬³¿ÎíÎ´É¢£¬Ð£Ô°ÀïÒ»Æ¬Å¨Å¨µÄÈé°×É«£¬¡°ÇëÎðÌ¤²ÝÆº¡±µÄÅÆ×ÓÔÚÎíÖÐÊ±ÒþÊ±ÏÔ¡£ 
¡¡¡¡½ñÌì£¬ÎÒÀ´µÃÌØ±ðÔç¡£ÎÒ±»Õâ¸öÃÀÃî¾øÂ×µÄ¾°ÏóÎüÒý×¡ÁË£¬³Õ³ÕµØÍû×Å²ÝµØ¡­¡­ºöÈ»£¬ÎÒÑÛ¾¦Ò»ÁÁ£¡ÄÇ¡¢ÄÇ²»ÊÇ¸Õ¸Õ³éÄÛÑ¿µÄÐ¡²ÝÂð£¿Ô¶Ô¶ÍûÈ¥£¬ºÃÏñÒ»ÕÅ»ÆÉ«µÄÖ½ÉÏÓÃË®²Ê±ÊµãÁËÒ»¸ö¸öÂÌÉ«µÄÐ¡µãµã£¬ÓÖºÃÏñ½ð»ÆµÄÉ³Ä®ÖÐ³¤×ÅÒ»´Ô´ÔÂÌÉ«µÄÜ¸Ü¸²Ý¡£ 
¡¡¡¡ÎÒ×ß½ü×ÐÏ¸Ò»ÇÆ£¬ÍÛ£¡¹ûÕæ£¬Ò»´Ô´ÔÏñÌì¶ìÈÞËÆµÄÐ¡²ÝÇÄÇÄµØ×ê³öµØÃæ£¬ÄÛÉúÉúµÄ£¬ÂÌÓÍÓÍµÄ£¬·Â·ðÒ»¸ö¸öÅÖºõºõµÄÐ¡ÍÞÍÞ£¬ºÃ¿É°®£¡ 
¡¡¡¡ÎÒÒÖÖÆ²»×¡ÐÄÖÐµÄÐË·ÜÖ®Çé--°¡£¡´ºÌìÖÕÓÚÀ´µ½ÁË£¡ÎÒÍäÏÂÑü£¬ÇáÇá°ÚÅª×Å£¬²»£¬ÊÇÇáÇá¸§Ãþ×ÅÒ»´Ô´ÔÐ¡²Ý£¬¾¡Á¿²»Åö×ÅËüÒ¶×ÓÉÏ¾§Ó¨µÄ×°ÊÎÆ·--Â¶Öé¡£ 
¡¡¡¡Ò»Õó´º·ç´µ¹ý£¬ÎÒºöÈ»¸Ðµ½ÕóÕóº®Òâ¡£Ð¡²ÝÒ²»áÀäÂð£¿ÎÒÏëµ½Õâ¶ù£¬ËæÊÖ×¥ÆðÒ»°Ñ¿ÝÎ®ÁËµÄ»Æ²Ý£¬ÇáÇáµØ¸ÇÔÚÐ¡Çà²ÝÉíÉÏ£¬Ö»ÁôÏÂÄÇÖ»´øÂ¶ÖéµÄ¡°Ð¡°ò×Ó¡±¡£ 
¡¡¡¡ÎÒÒ²ÖªµÀ£¬ÎÒÕâÑù×öÌ«ÉµÁË£¬¿ÉÕâÒ»°Ñ»Æ²ÝÖÐ´ø×ÅÎÒ¶ÔÐ¡Çà²ÝµÄÏ²°®Ö®Çé¡£ 
¡¡¡¡ÎÒÌ§ÆðÍ·£¬Íû×Å²ÝµØ¡£°¡£¡ÇïÌìµÄ°ÜÒ¶°¡£¬ÄãÖªµÀÂð£¬ÔÚÄã¿ÝËÀµÄÉíÇûÏÂÓÐÒ»´Ô´Ô¡¢Ò»Æ¬Æ¬ÐÂµÄÉúÃüÕýÔÚ³É³¤¡£ 
¡¡¡¡·ç£¬ÓÖÀ´ÁË£¬°ÑÒ»Æ¬Æ¬Èé°×É«µÄÔÆÎí¡°Ëº¡±ÆÆ£¬×îºó°ÑËüÃÇ´µÉ¢ÁË¡£ÎÒÉîÉîÎüÁËÒ»¿Ú´ºÌìµÄ¿ÕÆø£¬¸Ðµ½ÎÞ±Èã«Òâ¡£°¡£¡´ºÑ½£¬²ÝÑ½£¬ÎÒ°®ÄãÃÇ£¡ 
¡¡¡¡»Ü×Ï¸Õ¸Õ¿´Íê£¬±³ºóÓÐÒ»¸öÉùÒôËµ£º¡°Ð´µÃÕæÊÇºÜºÃ¡£Ê®Ò»¶þËêµÄÐ¡º¢×Ó£¬ÄÜÓÐÕâÑùÏ¸Î¢µÄ¹Û²ìºÍÇé¸Ð£¬ºÜ²»ÈÝÒ×¡£¡±
¡¡¡¡»Ü×Ï»ØÍ·Ò»¿´£¬Ô­À´½ÌÊÒÀïµÄÈË²»Öª²»¾õ¼ä¶¼×ß¹âÁË£¬Ö»Ê£Ò»¸öÐÏÀÏÊ¦Õ¾ÔÚËýÉíºó¡£
¡¡¡¡»Ü×Ï²»ºÃÒâË¼¶à¿äÅ®¶ù£¬Ö»Ð¦Ò»Ð¦£º¡°Ð¡Çéµ÷°ÕÁË¡£¡±
¡¡¡¡ÐÏÀÏÊ¦Ëµ£º¡°½ðÁåÕâº¢×Ó£¬¿´×Å´ó´óßÖßÖ¿ì¿ì»î»îÊ²Ã´¶¼²»ÔÚºõ£¬ÆäÊµÐÄË¼ºÜÏ¸ÃÜµÄ£¬ÏëµÄÎÊÌâÒ²¶à¡£¡±
¡¡¡¡»Ü×ÏËµ£º¡°×î½üÔÚÑ§Ð£Çé¿öÔõÃ´Ñù£¿¡±
¡¡¡¡ÐÏÀÏÊ¦ÏëÁËÏëËµ£º¡°»¹ÊÇ²»ÌØ±ðÓÃ¹¦¡£ÄãËµËý²»¶®ÊÂ°É£¬Ëý¶®µÄ¶«Î÷±ÈË­¶¼¶à¡£ÄãËµËý¶®ÊÂ°É£¬ËýÓÖ²»ÏëÕùÏÈÒªÇ¿¡£ÉÏ¿ÎÒ²ÊÇÕâÑù£¬ÈË×øÔÚ½ÌÊÒÀï£¬Äã¿´ËýµÄÑÛ¾¦¾ÍÖªµÀËýÃ»ÔÚÌý£¬ËýÔÚÏëËý×Ô¼ºµÄÒ»Ì×¡£ºÃº¢×Ó¾Í²»ÊÇÕâÑù£¬ºÃº¢×ÓÁ½Ö»ÑÛ¾¦¶¢×¡ÀÏÊ¦¶¼ÊÇÒ»¶¯²»¶¯µÄ£¬ÀÏÊ¦Î¹¶àÉÙ¾ÍÄÜ³Ô½ø¶àÉÙ¡£¡±
¡¡¡¡ÐÏÀÏÊ¦»°ÀïÃ÷ÏÔÓÐ×Å¶Ô½ðÁåµÄ²»ÂúÒâ£¬»Ü×Ïµ±È»Ìý³öÀ´ÁË¡£»Ü×Ï²»¸ÒÓÐÈÎºÎ½âÊÍ¡£×Ô¼ºµÄº¢×Ó²»ÕùÆø£¬×ö¼Ò³¤µÄÖ»ÓÐµÍÍ·ñöÌýµÄ·Ý¶ù¡£»Ü×ÏÐ¡ÐÄÒíÒíµØÎÊ£º¡°ÐÏÀÏÊ¦Äã¿´£¬½ðÁå´ó¸ÅÄÜ¿¼¸öÊ²Ã´Ñ§Ð£ÄØ£¿¡±
¡¡¡¡ÐÏÀÏÊ¦³ÁÒ÷Ò»ÏÂ£º¡°Å¬°ÑÁ¦£¬Óý²ÅÑ§Ð£»¹ÊÇÓÐÏ£ÍûµÄ°É¡£¡±
¡¡¡¡»Ü×ÏµÄÐÄÒ»ÏÂ×ÓÂäµ½ÁËº£µ×¡£ËýÕõÔú×ÅÈÃ×Ô¼ºÆ¯¸¡ÆðÀ´£º¡°Èç¹û¡­¡­ÎÒºÍËý°Ö°ÖÏëÈÃËý¿¼Íâ¹úÓïÑ§Ð£ÄØ£¿¡±
¡¡¡¡ÐÏÀÏÊ¦Õö´óÑÛ¾¦Íû×Å»Ü×Ï£¬·Â·ðÓÐÐ©³Ô¾ª¡£¹ýÁËºÃÒ»»á¶ù£¬Ëý²ÅÂýÍÌÍÌµØËµ£º¡°Ææ¼£Ò²²»ÊÇ²»ÄÜ·¢Éú£¬±Ï¾¹»¹ÓÐÒ»ÄêÊ±¼ä£¬²»ÊÇÂð£¿ËµÕæµÄ£¬½ðÁåµÄÄÔ×ÓºÜºÃÓÃ£¬ËýÓÐºó¾¢£¬ÒªÊÇÄÜ¿¼ÉÏ£¬Ò²ÊÇÎÒµ±ÀÏÊ¦µÄÈÙÒ«¡£ÄãÃÇÕæµÄ¾ö¶¨ÁËÂð£¿¡±
¡¡¡¡»Ü×ÏÒ§Ò§ÑÀ£º¡°¡­¡­¾ö¶¨ÁË¡£¡±
¡¡¡¡ÐÏÀÏÊ¦ÏÂÒâÊ¶µØÃþÁËÃþÏÂ°Í£º¡°ÄÇºÃ£¬ÎÒÎª¼¸¸ö¼â×ÓÑ§Éú¿ªÁË¸öÇ¿»¯ÑµÁ·°à£¬ÒªÊÇÄãÃÇ²»ÅÂ½ðÁå³Ô¿à£¬¾ÍÈÃËýÒ²²Î¼Ó½øÀ´°É¡£Ã¿ÐÇÆÚÅªÁ½¸öÍíÉÏ¡£¡±
¡¡¡¡»Ü×ÏÍòÍòÃ»Ïëµ½ÐÏÀÏÊ¦¿Ï×÷ÕâÑùµÄÔÊÅµ£¬Ò»Ê±¼ä¸ßÐËµÃÓïÎÞÂ×´Î£º¡°ÄÇÃ´¡­¡­ÄÇÃ´¡­¡­²¹¿Î·Ñ¡­¡­¡±
¡¡¡¡ÐÏÀÏÊ¦ºÜÑÏËàµØ´ò¶ÏËýµÄ»°£º¡°±ðÌáÕâ¸ö£¡ÎÒ²»È±Ç®£¬¶ÔÇ®Ò²Ã»ÐËÈ¤£¬ÎÒÖ»ÊÇÏ£Íû¶àÐ©º¢×Ó¿¼ÉÏºÃÑ§Ð£¡£ÄãËµÎÒÔðÈÎÐÄÇ¿Ò²ºÃ£¬ËµÎÒÐéÈÙÐÄÇ¿Ò²ºÃ£¬ÎÒ¾ÍÊÇÕâÃ´¸öÄîÍ·¡£¸úÄãËµÊµ»°£¬½ðÁåµÄ»ù±¾¹¦²»ºÃ£¬Æ´»ù´¡Æ´²»¹ý±ðÈË£¬µ«ÊÇËýÖªÊ¶Ãæ¹ã£¬ÉÆÓÚ¹¥¼â£»Íâ¹úÓïÑ§Ð£µÄ¾í×Ó³£³£³öµÃµó×ê¹Å¹Ö£¬Ëµ²»¶¨µ¹ÄÜ¶ÔÁËËýµÄÂ·×Ó¡£ÎÒÊÇ±§Õâ¸öÏ£ÍûµÄ¡£¡±
¡¡¡¡»Ü×ÏÏë£º²»¹ÜÄã±§Ê²Ã´Ï£Íû£¬Ç¿»¯ÁË×ÜÊÇ±È²»Ç¿»¯ºÃ¡£
