# Supplementary material for: Exploring translator’s style in children’s literature: A case study of Nicky Harman’s English translations of Huang Beijia’s two works
Source: PLoS One. 2026 Jun 2;21(6):e0350245. doi: 10.1371/journal.pone.0350245 (PMC13229296; doi:10.1371/journal.pone.0350245)
Supplement: S7 File — (ZIP) [file pone.0350245.s010.zip › data/original data/Wo Yao Zuo Hao Hai Zi (Chinese text)/Chapter 5 第五章.txt]

Îå¡¡ºÃº¢×Ó£¬»µº¢×Ó
¡¡¡¡×Ô´Ó½ÓÁËÁùÄê¼¶µÄÕâ¸ö±ÏÒµ°à£¬ÐÏÀÏÊ¦¾ÍÏòÑ§Ð£Àï½èÁËÒ»¼ä¶Ñ·Å½Ì¾ßµÄÎÝ×Ó£¬·ÅÁËÕÅÊé×À£¬·ÅÁËÕÅ´²£¬×¼±¸ÔÚÕâÀï³¤ÆÚ¡°´òÓÎ»÷¡±ÁË¡£Ò»ÐÇÆÚµ±ÖÐ£¬ËýÆðÂëÓÐ4¸öÍíÉÏÊÇ¶À×Ô×¡ÔÚÕâ¼äÐ¡ÎÝÀïµÄ£¬±¸¿Î¡¢³ö¾í×Ó¡¢¸Ä×÷Òµ£¬Ã¦¸ö²»Í£¡£ÓÐÊ±ºòËýÕÉ·ò»áÀ´¿´Ëý£¬¸øËýÁàÒ»·¹ºÐºìÉÕÈâÊ²Ã´µÄ¡£ÓÐÊ±ºòÊÇËýµÄÅ®¶ùÀ´¡£ËýÅ®¶ùÒÑ¾­ÉÏ´óÑ§ÁË£¬¸úÐÏÀÏÊ¦³¤µÃºÜÏñ£¬Ò²ÊÇÒ»¸±ÑÏËàÈÏÕæ²»ÉÆÑÔÐ¦µÄÃæÈÝ¡£
¡¡¡¡ÐÏÀÏÊ¦Ò»ÔÙ¶£Öö½ðÁåËýÃÇËµ£º¡°Ç¿»¯°àµÄÊÂ£¬Ç§Íò±ð¶ÔÍ¬Ñ§Ëµ³öÈ¥¡£Çø½ÌÓý¾Ö²»×¼ÕâÃ´¸É¡£ÔÙËµ£¬²Î¼ÓµÄÈË¶àÁË£¬¾Í²»½Ð¡®Ç¿»¯¡¯ÁË¡£¡±
¡¡¡¡¼¸¸öÅ®º¢×ÓºÜ×¯ÑÏµØµãÍ·¡£
¡¡¡¡ËµÆðÀ´Ò²ÊÇ¹Ö£¬°àÉÏÑ§Ï°³É¼¨°Î¼âµÄ¶¼ÊÇÅ®º¢×Ó¡£Ôø¾­ÓÐÒ»¸öÄÐº¢×ÓÒ²²»´í£¬¸ö×Ó°«°«µÄ£¬Æ¤·ô°×°×µÄ£¬ÎÄ¾²µÃÏñÐ¡¹ÃÄï¡£½ðÁå´ÓÒ»Äê¼¶¿ªÊ¼¾Í¸úËûÍ¬×À¡£½ðÁå°®Ëµ»°£¬ÐÄÀïµÄ¸ÐÏëÌØ±ð¶à£¬×ÜÏëÕÒ»ú»áÇãÐº³öÀ´Ò»Ð©£¬ÉÏ¿ÎÒ²²»ÀýÍâ£¬·ñÔò¾Í²»Êæ·þ£¬¶Ç×Ó±ïµÃÒª±¬Õ¨¡£ÄÇÄÐº¢×ÓÈ´ÊÇÈÎÆ¾½ðÁåÈçºÎ±íÑÝ¶À°×»òÕß¶Ô°×£¬Ê¼ÖÕ¶Ë×ø²»¶¯¡¢ÎÈÈçÅÍÊ¯¡£ÀÏÊ¦ËµÕâº¢×Ó¶¨Á¦Ì«ºÃÁË£¬½«À´»áÊÇ¸öÁË²»µÃµÄ½ÇÉ«¡£½ðÁåÈ´ÈÏ¶¨Ëû×öºÍÉÐ×îºÏÊÊ£¬ÅÌÍÈ×øÆðÀ´Ïñ×ð·ð¡£
¡¡¡¡¿ÉÏ§£¬ËÄÄê¼¶µÄÊ±ºò£¬ÄÐº¢×Ó×ªÑ§µ½¼ÓÄÃ´óÈ¥ÁË¡£Ëû°Ö°ÖÔÚÄÇ¶ùÄÃµ½ÁËÂÌ¿¨¡£½ðÁåÏÖÔÚµÄÍ¬×À½ÐÉÐº££¬¸ö×Ó±È½ðÁåÕûÕû°«ÁËÒ»¼ç£¬ÌåÖØÒ²Ö»ÓÐ½ðÁåµÄÒ»°ë£¬ÊÇ¸öÐäÕäÐÍµÄ¡°ÄÐ×Óºº¡±¡£Á½¸öÈË×ßµ½Ò»¿é¶ù£¬½ðÁåÏñÖ»ÅÖÅÖµÄ´ó°×¶ì£¬ÉÐº£¾ÍÏñÖ»Î§×Å´ó°×¶ìÌøÀ´ÌøÈ¥µÄÐ¡¹«¼¦¡£¿ÉÊÇÁ½¸öÈË»¹Í¦ÒªºÃ£¬ÒòÎª½ðÁåÌìÉúÓÐµãÐ¡Ä¸Ç×µÄÒâÊ¶£¬Ï²»¶±£»¤Ò»ÇÐ±ÈËýÈõÐ¡µÄÈË£¬Ö»ÒªÓÐÈËÆÛÎêÁËÉÐº££¬½ðÁå¾ÍºáÃ¼ÊúÑÛµØÕ¾³öÀ´ÁË£¬¼ç°òÒ»¿¸°ÑÄÇÈË×²³öÈ¥£¬×ìÀïËµ£º¡°Ïë¸ÉÊ²Ã´Ïë¸ÉÊ²Ã´£¿ ¡°ºÜÉÙÓÐÈË¸Ò¸úÉí¸ßÁ¦´óµÄ½ðÁå½Ï¾¢£¬¿öÇÒËýÔÚµÀÒåÉÏ»¹Õ¼×ÅÉÏ·ç¡£
¡¡¡¡ÕâÌìÊÇÐÇÆÚÈý£¬ÏÂÎç·ÅÑ§ÕÕÀý±ÈÆ½³£ÔçÒ»Ð©¡£ÉÐº£ÓÃÌÖºÃµÄÓïÆø¶Ô½ðÁåËµ£º¡°ÎÒÃÇÈ¥¿´¿´»­Êé°É£¿ÎÒ¼ÒÃÅ¿ÚµÄÊéÌ¯ÉÏµ½ÁËºÃ¶à¡¶ÃÀÉÙÅ®Õ½Ê¿¡·µÄ»­Êé¡£¡±
¡¡¡¡½ðÁå¾ªÏ²µØËµ£º¡°ÕæµÄ£¿¡±±³ÉÏÊé°ü¾Í¸úÉÐº£×ß¡£
¡¡¡¡½ðÁå×îÏ²»¶»­ÃÀÈË£¬¡¶ÃÀÉÙÅ®Õ½Ê¿¡·ÀïµÄÈËÎïÒ»¸ö±ÈÒ»¸öÆ¯ÁÁ£¬ÊÇ½ðÁå×îÃÔÁµºÍ³ç°ÝµÄÒ»Ì×»­Êé¡£
¡¡¡¡½ðÁå²Å³öÐ£ÃÅ¾ÍÏëÆðÁËÒ»¼þÊÂ£¬Í£×¡½Å²½Ëµ£º¡°²»ÐÐ£¬ÎÒ²»ÄÜ¸úÄãÈ¥¡£¡±
¡¡¡¡ÉÐº£ÇóÇéÒ»°ãµØËµ£º¡°È¥°É£¬±£Ö¤ÕðÄã¡£ÊéÌ¯ÀÏ°åÎÒÈÏÊ¶£¬Ëû»áÈÃÄã¶à¿´Ò»»á¶ùµÄ¡£¡±
¡¡¡¡½ðÁåËµ£º¡°ÎÒµÃ»Ø¼Ò×ö×÷Òµ£¬ÍíÉÏÒªÈ¥ÐÏÀÏÊ¦ËÞÉá²¹¿Î¡£¡±
¡¡¡¡»°²Å³ö¿Ú£¬ËýÏÅµÃÎæ×¡ÁË×ì£ºÌìÄÄ£¡ÔõÃ´°ÑÕâÊÂËµÂ©³öÀ´ÁË£¡
¡¡¡¡ÉÐº£ÊÇ¸öÐ¡»úÁé£¬µ±Ê±ÑÛÖé×ªÁË¼¸×ª£¬Ê²Ã´Ò²Ã»ÎÊ£¬»Ø¼ÒÈ´¸æËßÁËÂèÂè¡£¼Ò³¤ÔÚÕâÖÖÊÂÇéÉÏ×ÜÊÇ×îÃô¸ÐµÄ£¬ÂíÉÏ²Â³öÁË¼¸·Ö¡£µÚ¶þÌìÉÐº£ÂèÂè¾ÍÕÒÁËÐÏÀÏÊ¦£¬Ö±½ØÁËµ±ÒªÇó²Î¼Ó²¹¿Î¡£ÐÏÀÏÊ¦×ÔÈ»ÊÇ²»ºÃ¾Ü¾ø¡£Ëý×Ü²»ÄÜËµ¡°ÄãµÄº¢×Ó²»¹»×Ê¸ñ¡±°É£¿ÈË¼Ò²»Á¢¿Ì¸æµ½Çø½ÌÓý¾Ö²Å¹ÖÄØ¡£
¡¡¡¡¾ÍÕâÃ´Ò»´«¶þ¡¢¶þ´«Èý£¬¼¸ÌìÖ®ÄÚÇ¿»¯°àµÄº¢×ÓÔö¼Óµ½ÁËÊ®ÎåÁù¸ö¡£¾ÍÊÇ°ÑÈËÞûÆðÀ´×ø£¬ÐÏÀÏÊ¦µÄÐ¡ÎÝÒ²ÈÝ²»ÏÂÁË¡£ÕÅÁéÁéµÄ¼Ò³¤¾ÍÖ÷¶¯ÑûÇëÐÏÀÏÊ¦ÔÚËý¼ÒÀï°ì°à£¬Ìõ¼þÊÇÉÓ´øÈÃÕÅÁéÁé²Î¼Ó¡£
¡¡¡¡ÕâÑù£¬Ç¿»¯°à×ªÒÆÕóµØ£¬Å²µ½ÁË¾ÓÃñÐ¡ÇøÕÅÁéÁéµÄ¼ÒÀï¡£ÕÅÁéÁé°Ö°ÖÔÚ´ó¿ÍÌüÀïÀ­³öÒ»Õµ200Ö§¹âµÄ´óµÆÅÝ¡£½ðÁåÃ¿´ÎÈ¥ÉÏ¿Î£¬¹Õ¹ý½Ö½Ç£¬300Ã×Ö®Íâ¾Í¿´¼ûÁËÐ¡ÇøÀïµÄÄÇÒ»Æ¬¹âÁÁ¡£
¡¡¡¡º¢×ÓÖÕ¹éÊÇº¢×Ó£¬ÈË¶àÁËÄÑÃâ²»ÄÖÊÂ¡£ÓÐÒ»ÌìÍíÉÏ£¬ÐÏÀÏÊ¦ÒòÊÂµ¢¸éµ½µÃÍíÁË£¬ÏÈÈ¥µÄº¢×ÓÃÇ±ã×öÁËÒ»»ØÍÑçÖÒ°Âí¡£
¡¡¡¡¿ªÊ¼ÊÇÕÅÁéÁé¡¢ÀîÐ¡¾ê¡¢ºúÃ·3¸öÅ®º¢×Ó¼·ÔÚÉ³·¢ÉÏ¿´»­Êé£¬ºóÀ´Áõæ«ÈçÒ²Òª²Î¼Ó½øÈ¥£¬ºúÃ·²»ÈÃ£¬Áõæ«Èç¾õµÃÊÜÁËÅÅ¼·£¬Á³ÉÏÀ­²»ÏÂÀ´£¬·ÇÒª¼·½øÈ¥×ø²»¿É¡£ºúÃ·Ë³ÊÖÄÃÆðÉ³·¢µæ×Ó×÷ÎäÆ÷£¬°ëÕæ°ë¼ÙµØÈ¥ÍÆÁõæ«Èç¡£Áõæ«ÈçÄÕÁË£¬¶á¹ýµæ×ÓÍùµØÉÏÒ»ÈÓ¡£ÕÅÁéÁé½ÐÆðÀ´£º¡°Äã°ÑÎÒ¼Ò¶«Î÷ÈÓÔàÁË£¡¡±ÀîÐ¡¾ê±ãÄÃÁíÒ»¸öµæ×ÓÈ¥ÈÓÁõæ«Èç¡£ÕâÒ»À´£¬É³·¢ÉÏÈÈÄÖÁË£¬¼¸¸öµæ×ÓÔÚ¿ÕÖÐ·ÉÀ´·ÉÈ¥£¬ÎÝÀïÒ»Æ¬¼â½ÐÉù¡£ÕÅÁéÁéµÄÂèÂè¸ÏÀ´Ê±£¬±¾ÒÑ³Â¾ÉµÄµæ×Ó±»ÈÓµÃ¿ªÕÀ£¬°×É«ÓðÃ«ÂúÎÝÂÒ·É£¬×°ÊÎ¹ñÀïµÄ¼¸¸öÐ¡´ÉÍÞÍÞÒ²±»ÅöµôÔÚµØÉÏ£¬³ÉÁËÒ»µØËéÆ¬¡£
¡¡¡¡ÕÅÁéÁéµÄÂèÂè×ÔÈ»²»¸ßÐË£¬µÈÐÏÀÏÊ¦À´ÁËºó£¬ºÝºÝ¸æÁËÒ»×´¡£
¡¡¡¡µÚ¶þÌìÔç¶Á¿Î£¬ÐÏÀÏÊ¦×ÅÊÖ´¦Àí¡°ÈÓµæ×Ó¡±ÊÂ¼þ¡£ËýÏÈÕÒÁËÒ»¸ö×îÀÏÊµµÄÄÐº¢×ÓÓÚÅÖ¶ùÎÊ»°¡£ÓÚÅÖ¶ùÈËÓÐµãº©£¬ÓÖÒòÎªÅÖµÃ¹ý·Ö£¬ÐÐ¶¯²»ÔõÃ´Áé±ã£¬Ò»°ã²»²Î¼Ó´ò¼ÜÄÖÊÂ£¬Ö»×öÅÔ¹ÛÕß¡£
¡¡¡¡ÐÏÀÏÊ¦Ëµ£º¡°ÄãÖ»Òª¸æËßÎÒÒ»¾ä»°£¬ÊÇË­ÌôÆðÊÂ¶ËµÄ¡£¡±
¡¡¡¡ÓÚÅÖ¶ùÓÃÊÖ±³ÔÚ±Ç×ÓÉÏÈàÀ´ÈàÈ¥£¬¿ÔßêÁË°ëÌì£¬ÍÌÍÌÍÂÍÂµØËµ£º¡°ÉÐº£¡­¡­»¹ÓÐ½ðÁå¡­¡­¡±±ßËµ±ß´ÓÑÛ½ÇÀïÍµÍµÐ±ÊÓÀÏÊ¦¡£
¡¡¡¡ÐÏÀÏÊ¦³¯Ëû»Ó»ÓÊÖ£º¡°È¥ÉÏÔç¶Á°É£¬Ë³±ã°ÑÉÐº£ºÍ½ðÁå½Ð¹ýÀ´¡£¡±
¡¡¡¡½ðÁå×ß½øÀÏÊ¦°ì¹«ÊÒµÄÊ±ºò£¬ÏÈ»¹¾õµÃÄªÃûÆäÃî¡£×òÍíÕÅÁéÁé¼ÒÀïÄÖµÃÂÒºåºåÒ»Æ¬Ê±£¬½ðÁå¾ø¶ÔÊÇ¸ö¾ÖÍâÈË¡£µ±Ê±ËýÕýÈ«Éñ¹á×¢»­Ò»ÕÅÃÀÅ®Ð¤Ïñ¡£ÉÐº£µÄÐ¡±íÃÃÒª¹ýÉúÈÕ£¬ÉÐº£¾ö¶¨ËÍËýÒ»ÕÅ×ÔÖÆµÄÉúÈÕ¿¨£¬¿¨ÉÏÒª»­»¨ÏÉ×Ó¡£ÉÐº£ÔãÌ£ÁËºÃ¼¸ÕÅ´ó°×Ö½£¬»­³öÀ´µÄ»¨ÏÉ×Ó²»ÊÇÏñÀÇÍâÆÅ¾ÍÊÇÏñÄ§Å®£¬Íò°ãÎÞÄÎÖ»ºÃÇóÖúÓÚ½ðÁå£¬Ìõ¼þÊÇËÍ¸ø½ðÁå5¿Å²ÊÉ«²£Á§Çò¡£½ðÁåÃ¿´Î»­ÃÀÈËÏñ¶¼ºÜÍ¶Èë£¬ÈÝ²»µÃÒ»Ë¿Ò»ºÁµÄ°Ü±ÊºÍÊ§Îó£¬¸ú¶Ô´ý×÷ÒµµÄÌ¬¶ÈÇ¡Ç¡Ïà·´¡£ËùÒÔËýÉíºó·¢ÉúÁËÊ²Ã´£¬»ù±¾ÉÏÊÇ²»ÖªµÀµÄ¡£
¡¡¡¡ÐÏÀÏÊ¦ÏÈÎÊÉÐº££º¡°ËµËµ¿´£¬×òÍíÊÇÔõÃ´¶¯ÊÖµÄ£¿¡±
¡¡¡¡ÉÐº£ÎÊ£º¡°¶¯Ê²Ã´ÊÖ°¡£¿¡±
¡¡¡¡ÐÏÀÏÊ¦Ò»ÅÄ×À×Ó£º¡°»¹ÏëµÖÀµ£¡ÈË¼ÒÌÚ³ö·¿¼ä¸øÎÒÃÇÉÏ¿Î£¬ÊÇ¿´ÀÏÊ¦µÄÃæ×Ó£¡ÄãÃÇÒÔÎªÄÇÊÇÓÎÀÖ³¡£¿Ò»Ììµ½ÍíÔõÃ´¾ÍÄÇÃ´¿ì»î£¿ÁùÄê¼¶ÁË»¹Ò»µãÐÄË¼Ã»ÓÐ£¿¡±
¡¡¡¡ÉÐº£¿à×ÅÒ»ÕÅÁ³£¬ÊÔÍ¼½âÊÍ£º¡°ÀÏÊ¦ÎÒÕæµÄÃ»ÓÐ¡­¡­¡±
¡¡¡¡¡°±Õ×ì£¡¡±ÐÏÀÏÊ¦ºÈµÀ¡£¡°ÔÙËµÒ»¾ä£¬ÎÒÁ¢¿Ì°ÑÄã¸Ï³ö²¹Ï°°à£¡»Øµ½½ÌÊÒÐ´1000×ÖµÄ¼ì²é£¬ÏÂÎç´ø10¿éÇ®¹ýÀ´£¬Åâ³¥ÈË¼ÒµÄËðÊ§¡£»¹ÓÐÄã£¡¡±ËýÀäÀäµØ¿´×Å½ðÁå£¬¡°ÄãÒ²Ò»Ñù¡£Ñ§Ï°ÉÏ²»ÏÂ¹¦·ò£¬´ò´òÄÖÄÖ»ëÉíÊÇ¾¢£¬ÕæÊÇÀÃÄà°Í·ö²»ÉÏÇ½¡£¡±
¡¡¡¡½ðÁå½ôÒ§×¡×ì´½£¬×ª¹ýÍ·È¥²»¿´ÀÏÊ¦¡£ÉÐº£ÍµÍµÓÃ¸ì²²Í±Ëý£¬Ëý¾ÍºÝºÝµØµÉËûÒ»ÑÛ¡£ÉÐº£ÏÅµÃ²»¸ÒÔÙ¶¯¡£
¡¡¡¡³öÁË°ì¹«ÊÒ£¬ÉÐº£Á¬±Ä¼¸²½À¹ÔÚ½ðÁåÃæÇ°£¬×Å¼±µØËµ£º¡°ÄãÔõÃ´²»Ëµ»°£¿Ã÷Ã÷²»ÊÇÎÒÃÇ¡­¡­¡±
¡¡¡¡½ðÁåÃ»ºÃÆøµØ»ØÁËÒ»¾ä£º¡°ËµÊ²Ã´£¿ÄãÃ»ÓÐÌýÐÏÀÏÊ¦½²Âð£¿ÔÙËµÒ»¾ä¾Í²»ÈÃÎÒÃÇ½ø²¹Ï°°à¡£¡±
¡¡¡¡ÉÐº£à½àìµÀ£º¡°×Ü²»ÄÜ°×ÊÜÔ©Í÷¡£Ô©Í÷ËÀÁË¡­¡­¡±
¡¡¡¡½ðÁåÆø³å³åµØÅÜ½ø½ÌÊÒ£¬´ÓÊé°üÀï·­³ö10¿éÇ®£¬ÍùÕÅÁéÁé×ÀÉÏÒ»ÈÓ£º¡°ÅâÄãµÄµæ×ÓÇ®£¡¡±
¡¡¡¡10¿éÇ®¿ÉÊÇ½ðÁåÕûÕûÒ»¸öÔÂµÄÁã»¨·Ñ£¬Ëý×òÌì²Å´ÓÂèÂèÊÖÉÏÁì¹ýÀ´µÄ¡£½ðÁå°ÑÕâÕÅÕ¸ÐÂ³®Æ±ÈÓ³öÈ¥µÄÊ±ºò£¬ºÞµÃÒ§ÑÀÇÐ³Ý¡£
¡¡¡¡ÓÚÅÖ¶ùÅ¿ÔÚ×ùÎ»ÉÏÍµ¿´½ðÁå£¬½ðÁåÒ»³¯Ëû×ª¹ýÍ·£¬Ëû¾ÍÆ´Ãü°ÑÉí×ÓËõµ½¿Î×Àµ×ÏÂ¡£½ðÁåÆ«Æ«²»·ÅËû»¬ÍÑ£¬Ò»²½¿ç¹ýÈ¥£¬¾¾×¡ËûµÄ¸ì²²£º¡°Äã¸úÎÒ³öÈ¥£¡¡±
¡¡¡¡ÓÚÅÖ¶ùºÜÌý»°£¬ÂíÉÏÕ¾ÆðÀ´£¬¹Ô¹ÔµØ¸úÔÚ½ðÁåÆ¨¹ÉºóÃæ¡£
¡¡¡¡½ðÁåÃüÁîËûÔÚÇ½½Ç´¦Õ¾ºÃ£¬ÅüÍ·¾ÍËµ£º¡°ÄãÏÖÔÚ½²ÀÏÊµ»°£¬×òÌìÄÖÊÂµÄÓÐÃ»ÓÐÎÒ£¿¡±
¡¡¡¡ÓÚÅÖ¶ù¼±Ã¦Ò¡Í·£º¡°Ã»ÓÐÃ»ÓÐ¡£¡±
¡¡¡¡¡°ÓÐÃ»ÓÐÉÐº££¿¡±
¡¡¡¡ÓÚÅÖ¶ù³ÙÒÉÒ»ÏÂ£º¡°Ò²Ã»ÓÐ¡£¡±
¡¡¡¡¡°ÄÇÄãÎªÊ²Ã´¶ÔÀÏÊ¦Ëµ»Ñ£¿ÄãÆ¾Ê²Ã´ÎÜÀµÎÒÃÇ£¿¡±
¡¡¡¡ÓÚÅÖ¶ùµÍÁËÍ·£¬Îü×Å±ÇÌé£º¡°ÎÒ²»¸ÒËµºúÃ·ºÍÁõæ«Èç¡­¡­ËýÃÇÊÇºÃÑ§Éú¡­¡­ËýÃÇÒÔºó»á²»¸øÎÒ³­×÷Òµ¡­¡­¡±
¡¡¡¡½ðÁå´óºÈÒ»Éù£º¡°Äãºú³¶£¡¡±
¡¡¡¡ÓÚÅÖ¶ùËµ£º¡°ÊÇÕæµÄ¡­¡­¡±
¡¡¡¡½ðÁåºÞºÞµØÍû×ÅËû£º¡°Äã¾ÍÕâÃ´ÐÜ°ü£¿×÷Òµ·ÇµÃ³­ÈË¼ÒµÄ²»¿É£¿¡±
¡¡¡¡ÓÚÅÖ¶ùËÀ»î²»¿ÏÔÙËµ»°¡£
¡¡¡¡½ðÁåÐÄÀïºÜ·³£¬·ßí¯¡¢ÆøÄÕ¡¢¿àÉ¬¡¢Ê§Âä¡­¡­Ðí¶àÇéÐ÷»ìºÏÔÚÒ»Æð¡£ºÃÑ§Éú£¬»µÑ§Éú¡­¡­×Ô¼ºÔÚÍ¬Ñ§ÑÛÀïÊÇ»µÑ§ÉúÂð£¿ºÃÑ§ÉúÓÖÓÐÊ²Ã´ÁË²»Æð£¿ºÃÑ§Éú×öÁË´íÊÂ¾Í¸ÃËõÆðÍ·£¬ÈÃ»µÑ§Éú±³ºÚ¹ø£¿ºÃÑ§ÉúÈç¹ûÕâÃ´×ÔË½¡¢ÇÓÅ³£¬ËãÊ²Ã´ºÃ£¿100·ÖÔÙ¶à£¬ÈýºÃÉú½±×´ÔÙ¶à£¬¼ÙµÄ£¡ÈË¸ñÉÏÖ»ÓÐ¡°0¡±·Ö£¡Ëý½ðÁå¿´²»ÆðËýÃÇ£¡»¹ÓÐÓÚÅÖ¶ù£¬ÁïÐëÅÄÂíµÄ¼Ò»ï£¬ÎªÁË³­ÈË¼Ò×÷Òµ£¬Á¬Á¼ÐÄ¶¼²»½²ÁË¡£Èç¹ûÏÖÔÚÓÐÕ½Õù£¬ÓÚÅÖ¶ùÒ»¶¨ÊÇÅÑÍ½£¬ÊÇ¸æÃÜµÄÐ¡ÈË£¡
¡¡¡¡½ðÁåÔ½ÏëÔ½Æø£¬ÑÀ³ÝÒ§µÃ¿©¿©Ïì£¬±Ç¿×ÀïºôºôÃ°»ð¡£Õû¸öÉÏÎç£¬Ëý×øÔÚ×ùÎ»ÉÏÆ¨¹ÉÃ»¶¯ÎÑ£¬ÉÐº£Èû¸øËýµÄ²ÊÉ«²£Á§Çò·ÅÔÚ¿Ú´üÀï£¬Ò²ÀÁµÃÄÃ³öÀ´¡£
¡¡¡¡·ÅÁËÑ§£¬ËýÈÔÈ»ÊÇË­¶¼²»ÀíµØÍù¼Ò×ß¡£ºÃÅóÓÑÑîÐ¡ÀöÔÚºóÃæº°ÁËËýºÃ¼¸Éù£¬ËýÖ»µ±Ã»Ìý¼û¡£
¡¡¡¡×ß¹ýÔÓ»õµê£¬Ð¡³ÔÌ¯ÀÏ°åÄïÀÏÔ¶¾ÍÐ¦ÎûÎûº°Ëý£º¡°½ðÁå£¬¸øÎÒÃÇ¼ÒÐ¡Ã¨´øÓã¸ÉÁËÂð£¿¡±
¡¡¡¡½ðÁåËµ£º¡°È¥£¡¡±
¡¡¡¡ÀÏ°åÄï´ó¾ªÐ¡¹ÖµØËµ£º¡°½ðÁå½ñÌì³Ô»ðÒ©À²£¿¡±
¡¡¡¡½ðÁå¶ñºÝºÝµØËµ£º¡°¶Ô£¬ÎÒ³ÔÁËÅÚµ¯£¡¡±
¡¡¡¡ÀÏ°åÄï´Õ½ü½ðÁåÒ»¿´£¬·¢ÏÖËýÑÛ¾¦ºìºìµÄ£¬ÖªµÀÒ»¶¨ÊÇÔÚÑ§Ð£Àï°¤ÀÏÊ¦ÂîÁË£¬Ò²¾Í²»ÔÙ¸úËý´òÈ¤ËµÐ¦¡£
¡¡¡¡ÉÏÂ¥µ½¼Ò£¬ÂèÂèÒ»¿ªÃÅ£¬½ðÁå¾ÍÔÙÒ²ÈÌ²»×¡ÁË£¬º¿ßû´ó¿ÞÆðÀ´¡£»Ü×ÏÏÅÁËÒ»Ìø£¬Â§×Å½ðÁåÁ¬ÉùÎÊÔõÃ´ÁË£¬½ðÁå¾Í³é³é´î´î°ÑÊÂÇé¾­¹ýËµÁËÒ»±é¡£
¡¡¡¡»Ü×ÏÏàÐÅÅ®¶ùÊÇÊÜÁËÎ¯Çü¡£½ðÁåÓÐÊ±ºò·¸ÁË´íÎó»áË£Àµ£¬µ«ÊÇ½ñÌì¿ÞµÃÕâÃ´ÉËÐÄ£¬²»¿ÉÄÜÊÇ×°³öÀ´µÄ¡£
¡¡¡¡»Ü×ÏÎÊËý£º¡°Äã¶ÔÀÏÊ¦³ÐÈÏÁËÂð£¿¡±
¡¡¡¡½ðÁåµãÍ·¡£
¡¡¡¡¡°10¿éÇ®ÒÑ¾­Åâ¸øÕÅÁéÁéÁË£¿¡±
¡¡¡¡ÓÖÊÇµãÍ·¡£
¡¡¡¡»Ü×ÏÒ»ÏÂ×ÓÉúÁËÆø£º¡°ÎªÊ²Ã´ÒªÕâÑù£¿²»ÊÇÄãµÄ´í£¬Äã¸ÉÂðÒª³ÐÈÏÏÂÀ´£¿ÓÐ´í¾ÍÈÏÊÇÓÂ¸Ò£¬¼á³ÖÕæÀíÒ²ÊÇÓÂ¸Ò£¬Õâ±ÈÇ°Ò»ÖÖÓÂ¸Ò»¹ÒªÎ°´ó£¡ÎÒ²»Ï£ÍûÎÒµÄÅ®¶ùÊÇÎÑÎÑÄÒÄÒµÄÈË¡£¡±
¡¡¡¡½ðÁåËµ£º¡°¿ÉÊÇÂèÂèÄãÃ»¿´¼û£¬ÐÏÀÏÊ¦ÄÇÊ±ºÃÉúÆø£¡ÉÐº£²ÅËµÒ»¾ä»°£¬²îµã¶ù±»¿ª³ý³ö²¹Ï°°à¡£ÎÒÒªÊÇ²»Ê¶Ê±Îñ£¬²»ÊÇ°×°××²ÔÚËýÇ¹¿ÚÉÏÂð£¿¡±
¡¡¡¡»Ü×ÏËµ£º¡°ÄÇÄãÔõÃ´°ì£¿ÐèÒªÎÒ°ïÖúÂð£¿Òª²»ÏÂÎçÎÒÌæÄãµ½ÀÏÊ¦ÄÇ¶ùËµÇå³þ£¿ÎÒ¿É²»Ô¸Òâ¿´×ÅÄãÊÜÔ©Í÷¡£¡±
¡¡¡¡½ðÁåÒ¡Ò¡Í·£º¡°²»£¬ÏÈ²»ÐèÒªÄã°ïÖú£¬ÎÒÏëÎÒ×Ô¼ºÄÜ´¦ÀíÕâÊÂ¡£¡±
¡¡¡¡½ðÁåÈý¿ÚÁ½¿Ú°ÇÏÂÒ»Íë·¹£¬ÂíÉÏ¾Í±³Êé°üÌáÇ°µ½Ñ§Ð£È¥ÁË¡£×ßµ½½Ö¿Ú£¬Ç¡ºÃÓÚÅÖ¶ùÕ¾ÔÚÒ»ÈºÐ¡º¢×Óµ±ÖÐ¿´ÈËÓÃÌÇÏ¡×ö»¨Àº£¬½ðÁåÒ»°Ñ´ÓºóÃæ×¥×¡Ëû¡£
¡¡¡¡¡°ÓÚÅÖ¶ù£¬Äã±ØÐë¸úÎÒ×ß£¬µ½ÐÏÀÏÊ¦ÃæÇ°¾ÀÕýÄãËµ¹ýµÄ»°¡£¡±
¡¡¡¡ÓÚÅÖ¶ù¿à×ÅÒ»ÕÅÁ³Ëµ£º¡°½ðÁåÄãÈÄÁËÎÒºÃ²»ºÃ£¿ÎÒÕæµÄºÜÅÂºúÃ·£¬ËýÊÇ°à³¤£¬ÓÖ¸úÎÒÍ¬×À£¬Ã¿»Ø¿¼ÊÔ¡­¡­¡±
¡¡¡¡½ðÁåËµ£º¡°ºÃ£¬ÎÒ¾Í¸úÐÏÀÏÊ¦Ëµ£¬Ã¿»Ø¿¼ÊÔÄã¶¼³­ËýµÄ£¡¡±
¡¡¡¡¡°±ð±ð¡­¡­¡±
¡¡¡¡¡°Á½ÌõÂ·ÈÎÄã×ß£ºÒªÃ´Äã³ÐÈÏ×Ô¼ºËµÁË»Ñ£¬ÒªÃ´ÎÒÈ¥×öÄãµÄ¸æÃÜÕß£¡¡±
¡¡¡¡ÓÚÅÖ¶ùÑÀÌÛÒ»ÑùÖå×ÅÃ¼¡¢Îü×Å×ì£¬³Ù³ÙÒÉÒÉ²»ÄÜ¾ö¶¨¡£
¡¡¡¡½ðÁå»»ÁË¸ö¿ÚÆø£¬ÍÆÐÄÖÃ¸¹µØËµ£º¡°ÓÚÅÖ¶ù£¬ÄãÈç¹û¼ì¾ÙÁËºúÃ·ºÍÁõæ«Èç£¬ÎÒÒ»¶¨²»Í¸Â¶ÊÇÄãËµµÄ¡£ÄãÒªÊÇÏàÐÅÎÒ£¬ÎÒÃÇÒÔºóÊÇºÃÅóÓÑ¡£ÄãÒªÊÇ²»¿ÏËµ£¬ÄÇ¾Í¶Ô²»ÆðÁË£¬ÎÒ»áÈÃÄãË¯¾õÃÎµ½´óÍ·¹í£¬×ßÂ·²Èµ½ËÀ¹·£¬³Ô·¹³Ôµ½Ã«Ã«³æ£¬Ð´×ÖÐ´³öÂúÖ½µÄÉß¡­¡­¡±
¡¡¡¡ÓÚÅÖ¶ùÃ«¹Çã¤È»µØ½ÐÆðÀ´£º¡°±ðËµÁË±ðËµÁË£¬ÎÒ¸úÄãÈ¥¡£¡±
¡¡¡¡½ðÁå°ÑÓÚÅÖ¶ù´øµ½°ì¹«ÊÒ£¬ÈÃËûÏÈÔÚÃÅÍâµÈ×Å£¬×Ô¼ºÇÃÃÅ½øÈ¥¡£ÕýÊÇ·¹ºóÎçÐÝÊ±¼ä£¬°ì¹«ÊÒÀïÖ»ÓÐÐÏÀÏÊ¦Ò»¸öÈËÔÚ¸Ä×÷Òµ¡£½ðÁåËµ£º¡°ÐÏÀÏÊ¦£¬ÎÒÖ»ÎÊÄãÒ»¸öÎÊÌâ£ººÃÑ§ÉúÈç¹û·¸ÁË´íÎó£¬±ðÈË°ü±ÓËý£¬Ëý×Ô¼ºÒ²²»Ëµ³öÀ´£¬ÊÇº¦ÁËËýÄØ»¹ÊÇ¶ÔËýºÃ£¿¡±
¡¡¡¡ÐÏÀÏÊ¦·ÅÏÂ±Ê£¬Ì§ÊÖÔÚÁ½±ßÌ«ÑôÑ¨ÉÏÈàÁËÈà£¬ËÆÐ¦·ÇÐ¦µØ¿´×Å½ðÁå£º¡°Äãµ½µ×Ïë¶ÔÎÒËµÊ²Ã´Ñ½£¿¡±
¡¡¡¡½ðÁåËµ£º¡°ÎÒÖ»ÊÇÏë¸æËßÄãÕæ»°¡£¡±
¡¡¡¡Ëý×ªÉí³ö°ì¹«ÊÒ£¬°Ñ´¹Í·É¥ÆøµÄÓÚÅÖ¶ùÁàÁË½øÀ´£¬ÍùÐÏÀÏÊ¦ÃæÇ°Ò»ÍÆ£º¡°ÓÚÅÖ¶ùÄãËµ°É¡£¡± 
¡¡¡¡ÕâÑù£¬½ðÁåºÍÉÐº£µÄ1000×Ö¼ì²éµ±È»¶¼ÃâÁË£¬ÐÏÀÏÊ¦»¹Ö£ÖØÆäÊÂµØ¶Ô½ðÁåºÍÉÐº£µÀÁËÇ¸¡£ºúÃ·¡¢Áõæ«Èç¡¢ÀîÐ¡¾ê3¸öÈË±»½Ðµ½°ì¹«ÊÒ£¬³öÀ´µÄÊ±ºò¶¼ÊÇ»ÒÁïÁïµÄ¡£½ðÁåÒ»·ÖÖÓÒ²²»µ¢¸é£¬ÀíÖ±Æø×³µØÏòÕÅÁéÁéÌÖ»ØÁË10¿éÇ®¡£
¡¡¡¡½ðÁå»Ø¼ÒÏêÏ¸¶ÔÂèÂèËµÁËËýÌÖ»Ø¹«µÀµÄ¾­¹ý£¬ÓÖ°Ñ10¿éÇ®µÃÒâÑóÑóµØÕ¹Ê¾³öÀ´¡£»Ü×ÏÌýµÃÓÐµãÄ¿µÉ¿Ú´ô¡£»Ü×ÏÐÄÏëÏÖÔÚµÄº¢×Ó¿ÉÕæÊÇÁË²»µÃ£¡ÄÜ²»¶¯ÉùÉ«°ÑÒ»¼þÊÂÇé´¦ÀíµÃµÎË®²»Â©£¬»¹¶®µãèºÂÔ£¬ÏÈ°ÑÇüÈè³Ô½ø¶Ç×ÓÀï£¬ÔÙÔ­·â²»¶¯µØÍÂ³öÀ´£¬¸ÃÊÇË­µÄË¦¸øË­¡£»Ü×Ï³¤µ½40Ëê¶¼×ö²»µ½ÕâÖÖÀä¾²ºÍæµÊì¡£
¡¡¡¡»Ü×Ï¿´×ÅÂúÁ³ÖÉÆøµÄ½ðÁå£¬Ò»Ê±¼äÖ»¾õµÃÍ·Æ¤ÂéÂéµÄ£¬ÉíÉÏÁ¹Á¹µÄ¡£
¡¡¡¡ÍíÉÏË¯¾õÊ±£¬»Ü×Ï×øÔÚ´²±ß¸ø½ðÁåµþÒÂ·þ¡£½ðÁåÕö×ÅÑÛ¾¦ÏëÁËºÃÒ»»á¶ùÐÄË¼£¬ºöÈ»¿ª¿ÚËµ£º¡°ÂèÂè£¬´Ó½ñÌìÆð£¬ÎÒÒªÕùÈ¡×öÒ»¸öºÃº¢×Ó¡£¡±
¡¡¡¡»Ü×Ï²ïÒìµÀ£º¡°ÔõÃ´Í»È»Ïëµ½Õâ¸ö£¿¡±
¡¡¡¡½ðÁåËµ£º¡°²»ÊÇÍ»È»£¬ÎÒÒÑ¾­ÏëÁËÒ»ÕûÌìÁË¡£ÎÒÒ»¶¨Òª×öÒ»¸öºÃº¢×Ó¡£¡±
¡¡¡¡»Ü×ÏÃ÷°×½ðÁåÐÄÀïÏëµÄÊÇÊ²Ã´ÁË£¬Ð¦×ÅËµ£º¡°µ«Ô¸Äã²»ÊÇ5·ÖÖÓÈÈ¶È¡£¡±
