# Supplementary material for: Exploring translator’s style in children’s literature: A case study of Nicky Harman’s English translations of Huang Beijia’s two works
Source: PLoS One. 2026 Jun 2;21(6):e0350245. doi: 10.1371/journal.pone.0350245 (PMC13229296; doi:10.1371/journal.pone.0350245)
Supplement: S7 File — (ZIP) [file pone.0350245.s010.zip › data/original data/Wo Yao Zuo Hao Hai Zi (Chinese text)/Chapter 6 第六章.txt]

Áù¡¡ÒªÃüµÄÊýÑ§
¡¡¡¡ÁùÄê¼¶3ÃÅÖ÷¿ÎµÄ´óÐ¡²âÑéÃÜ¼¯µÃÏñµØÌºÊ½ºäÕ¨£¬Æ½¾ù3Ìì×öÒ»ÕÅ¾í×Ó¡£ÀÏÊ¦¸ÄÍê¾í×Ó¾ÍÅÅÃû´Î£¬ÅÅÍ×ÁË±ãÔÚ¾íÊ×È¦Ò»¸öºìÈ¦£¬ºìÈ¦ÀïÌîÉÏ¸ÃÉúÃû´Î£¬ÊÇµÚ1»¹ÊÇµÚ54¡£È»ºóÕâÕÅ¾í×ÓÒªÓÉÑ§Éú´ø»Ø¼Ò£¬ÈÃ¼Ò³¤Ç©×Ö¡£
¡¡¡¡³É¼¨²»ÔõÃ´ºÃµÄÑ§Éú£¬ÕâÖÖÊ±ºò¿ÉÕæÊÇÒªÃü¡£Ç©×Ö¼òÖ±ÊÇÃ»ÍêÃ»ÁËµÄ¿áÐÌ£¬¹ýÁËÒ»»Ø½ÓÏÂÀ´ÓÖÊÇÒ»»Ø£¬Ñ¹ÒÖµÃÈÃÈË´­²»¹ýÆø¡£
¡¡¡¡½ðÁåµÄÍ¬Ñ§Ç®Ð¡¸Ö×ÖÐ´µÃºÜºÃ£¬Êé·¨±ÈÈüµÃ¹ý½±£¬×îÈÃÈË¾ªÌ¾µÄÊÇËû¼«»áÄ£·Â¡£¾ÝËû×Ô¼º´µÐêËµ£¬°àÉÏ54¸öÍ¬Ñ§µÄ¼Ò³¤Ç©×Ö£¬Ëû¶¼ÄÜÄ£·Â£¬ÀÏÊ¦¾ø¶Ô¿´²»³öÓÐ¼Ù¡£¿ÉËûÕâÈËÌ«ºÚÐÄ£¬Ä£·ÂÒ»»ØÇ©×ÖÒªÊÕ5¿éÇ®£¡
¡¡¡¡½ðÁåÃ¿ÔÂÖ»ÓÐ10¿éÁã»¨Ç®£¬Ëý¿ÉÉá²»µÃÈÃÇ®Ð¡¸ÖÒ»´Î¾Í°þÏ÷µôÒ»°ë¡£
¡¡¡¡ÉÏ¸öÔÂ½ðÁåµÄÊýÑ§¿¼¹ýÒ»»Ø70¶à·Ö£¬ÀÏÊ¦ÔÚ¾íÊ×ºìÈ¦È¦ÀïÐÑÄ¿µØÐ´×Å¡°47¡±Õâ¸öÃû´Î¡£ÄÇÌì½ðÁå·ÅÑ§»Ø¼Ò£¬ÊÖÎæ×ÅÊé°üÀïµÄ¾í×Ó£¬ÐÄÀïÖ±ºÞ´ÓÑ§Ð£µ½¼ÒµÄÂ·Ì«¶ÌÁË£¬ÒªÊÇÂ·³¤µÃÃ»ÍêÃ»ÁË¸Ã¶àºÃ°¡£¬Ëý¿ÉÒÔÓÀÔ¶×ßÔÚÂ·ÉÏ£¬ÓÀÔ¶Ò²²»ÒªÈÃÂèÂè¿´¼ûËýµÄµÚ47ÃûµÄ³É¼¨¡£
¡¡¡¡ËýÖÕÓÚ»¹ÊÇµ½ÁË¼Ò£¬´¹Í·É¥ÆøµØ°´ÏìÁËÃÅÁå¡£
¡¡¡¡ÂèÂè¿ªÁËÃÅ¡£Ò»¼ûµ½½ðÁå½ô±ÁµÄÁ³£¬ÂèÂèÂíÉÏ¾ÍËµ£º¡°ÊýÑ§Ã»¿¼ºÃ£¿¡±
¡¡¡¡ÂèÂèÕæÊÇÉñÁË£¬·Â·ð·ÖÊý¾Í¹ÒÔÚ½ðÁåµÄÁ³ÉÏ£¬Æ³Ò»ÑÛ¾ÍÄÜÖªµÀ¸ßµÍ¡£
¡¡¡¡½ðÁåÆ«²»ÏëÈÃÂèÂè²ÂÖÐ¡£ËýÒ»Éù²»ÏìµØÌÍ³öÒ»ÕÅ¾í×Ó£¬ÊÇÒ»ÕÅÓïÎÄ¾í×Ó£¬¾íÊ×µÄºìÈ¦È¦ÀïÐ´µÄÊÇ¡°12¡±¡£ÂèÂè½Ó¹ýÈ¥Ò»¿´£¬ÑÛ¾¦¶¼ÁÁÁË£¬±§×¡½ðÁå¾ÍÇ×ËýµÄÅÖÁ³µ°£¬Ò»±ßÇ×Ò»±ßËµ£º¡°Ð¡¶«Î÷£¬»µ¶«Î÷£¬¿¼ÁËºÃ³É¼¨»¹¹ÊÒâ±Á×Å¸öÁ³£¬Ïë°ÑÂèÂèÏÅËÀÑ½£¿¡±
¡¡¡¡½ðÁå±»ÂèÂè½ô½ôµØÂ§ÔÚ»³Àï£¬ÎÅµ½ÁËÂèÂèÉíÉÏÎÂÅ¯µÄ¡¢´øµã¶ùÌðÏãµÄÆøÎ¶¡£ÔÚ½ðÁåµÄÒâÊ¶ÖÐ£¬ËýÒÑ¾­ºÃ¾ÃÃ»ÓÐÎÂÏ°µ½ÂèÂèÉíÉÏµÄÆøÎ¶ÁË¡£´ÓÉÏÁËÒ»Äê¼¶¿ªÊ¼£¬ÂèÂèÔÚËýÃæÇ°¾Í±äµÃÏñ¸ö´Ìâ¬£¬ËæÊ±ËæµØ¶¼»á°ÑÂúÉíÓ²´ÌÊúÆðÀ´£¬ÔúÔÚËýÄÇÐ©²»ÔõÃ´¿É°®µÄ·ÖÊýÉÏ¡£
¡¡¡¡½ðÁåÊÜ³èÈô¾ªµØ·´ÊÖ±§×¡ÁËÂèÂè£¬Ò»±ß»Ø±¨ÄÇÐ©Óêµã°ãÃÜ¼¯µÄÇ×ÎÇ£¬Ò»±ßÔÚÐÄÀïÅÌËãÒª²»Òª°ÑÊýÑ§¾í×ÓÄÃ³öÀ´¡£Ëý¾ö¶¨²»ÄÃ¡£ËýÉá²»µÃ´òÆÆÕâÒ»¿ÌºÍÂèÂèÖ®¼äµÄÎÂÜ°£¬¸ü²»ÈÌÐÄ¿´µ½ÂèÂèÉËÐÄÊ§ÍûµÄÑù×Ó¡£Ëý¾ÍÅ¬Á¦µØÐ¦£¬Ò»Ö±Ð¦µ½ÑÛÀá¹ÒÔÚÁË½ÞÃ«ÉÏ¡£
¡¡¡¡ÂèÂèÉìÊÖÌæËý²ÁÁËÑÛÀá£¬àÁ¹ÖËµ£º¡°Éµº¢×Ó£¬Ò»´Î²âÑéÂï£¡¸ßÐË³ÉÕâÑù¡£¡±
¡¡¡¡½ðÁå¾Í¸ü²»¸Ò¿ª¿Ú£¬°Ñ×ì´½±ÕµÃ½ô½ôµÄ£¬ÉúÅÂÒ»²»ÁôÉñ»áº¿ßû´ó¿Þ¡£
¡¡¡¡µÚ¶þÌìËýÌáÔç10·ÖÖÓÀë¿ª¼Ò£¬Â·ÉÏ¹Õµ½ÁËºÃÅóÓÑÑîÐ¡Àö¼ÒÖÐ¡£ÑîÐ¡ÀöµÄÂèÂè¸ÕÂòÀ´ÁËÓÍÌõ£¬ËÀ»îÒª½ðÁå³ÔÒ»¸ù¡£½ðÁåÒ§×ÅÓÍÌõ£¬ÏñÊÇÍ»È»ÏëÆðËÆµÄ£¬´ó½ÐÒ»Éù£º¡°°¥Ó´£¡²»ºÃ£¡¡±
¡¡¡¡ÑîÐ¡ÀöÂèÂèÏÅÁËÒ»´óÌø£¬ÎÊËýÊÇ²»ÊÇ¶ªÊ²Ã´¶«Î÷ÁË¡£
¡¡¡¡½ðÁå×Å¼±µØËµ£º¡°ÎÒ×òÌìµÄ¾í×ÓÍü¼ÇÈÃÂèÂèÇ©×ÖÁË£¬ÔõÃ´°ìÄØ£¿¡±
¡¡¡¡ÑîÐ¡ÀöËµ£º¡°¿ì»Ø¼ÒÈÃÄãÂèÇ©ÉÏÑ½¡£¡±
¡¡¡¡½ðÁåËµ£º¡°¿ÉÊÇÕâÑùÒ»À´ÎÒ¾ÍÒª³Ùµ½ÁËÑ½£¡¡±
¡¡¡¡ÑîÐ¡ÀöµÄÂèÂèÊÇ¸öÓÖºÃÐÄÓÖÓÐµã³Ù¶ÛµÄÈË£¬¼û½ðÁå¼±µÃÊ²Ã´ËÆµÄ£¬ÂíÉÏ½¨ÒéÓÉËýÀ´´úÌæ½ðÁåÂèÂèÇ©×Ö¡£·´Õý´óÈËµÄÇ©×Ö¶¼ÊÇ²î²»¶àµÄ¡£
¡¡¡¡½ðÁåÈçÔ¸ÒÔ³¥£¬ÐÄÀïËÉÁËÒ»´ó¿ÚÆø¡£Ëý·¢ÊÄÖ»ÕâÒ»´Î£¬ÒÔºó¾ø²»×öÕâÑù±°ÁÓµÄÊÂ£¬¾ø²»£¡ÒÔºóËýÒ²²»»áÔÙÓÐ¿¼²»ºÃµÄ³É¼¨£¬Ëý²»ÊÇÒÑ¾­ÏÂ¾öÐÄ×öºÃº¢×ÓÁËÂð£¿
¡¡¡¡ÄÇÌìÉÏ×Å¿Î£¬Ëý¹íÊ¹Éñ²îµØÄÃ³öÊýÑ§²Ý¸å±¾£¬Ò»±é±éÁ·×Å¡°ÕÔ»Ü×Ï¡±Èý¸ö×Ö¡£Ö»ÊÇÔõÃ´Á·»¹ÊÇº¢×ÓµÄ×Ö¼££¬Ò»µãÒ²Ã»ÓÐÂèÂè±ÊÏÂµÄÄÇÖÖäìÈ÷Á÷³©¡£
¡¡¡¡ÉÐº£°ÑÍ·Ì½¹ýÀ´¿´ÁË¿´£¬ÎûÎûµØÐ¦ÆðÀ´£¬Ëµ£º¡°Äã»¹ÕâÃ´Ô­Ê¼°¡£¿ÎÒÔç¾ÍÏëµ½ÐÂ°ì·¨ÁË£¡¡±
¡¡¡¡½ðÁåÃ»ºÃÆøµØ°×ËûÒ»ÑÛ¡£ÉÐº£¸Ï¿ìËõ»ØÍ·È¥¡£
¡¡¡¡ÓÖ¹ýÒ»¸öÐÇÆÚ£¬ÊýÑ§½øÐÐÁËµ¥Ôª²âÑé¡£½ðÁåÕâ»Ø¶àÁË¸öÐÄÑÛ£¬½»¾íÖ®Ç°°Ñ×îºó¼¸µÀÓ¦ÓÃÌâµÄµÃÊý³­ÔÚÁË²Ý¸åÖ½ÉÏ¡£ÏÂ¿ÎÁåÒ»´ò£¬Ëý¸Ï¿ìÁïµ½Áõæ«Èç×ùÎ»ÉÏ£¬¸úÕâÎ»´Ó²»¿¼ÔÚÇ°ÈýÃûÖ®ÍâµÄÑ§Ï°Î¯Ô±¶ÔÁËµÃÊý¡£½á¹ûÕæÊÇ³öÈËÒâÍâ£¬½ðÁåÃ¿Ò»Ìâ¶¼¶ÔÁË¡£
¡¡¡¡½ðÁåµ±Ê±µÄÄÇ·Ý¸ßÐË°¡£¬ÐÄ¶¼Òª´ÓÉ¤×ÓÀïÌø³öÀ´ÁË¡£ÄÇÌì»Ø¼Ò»¨ÔÚÂ·ÉÏµÄÊ±¼ä²»µ½5·ÖÖÓ£¬ÒòÎªËýÊÇÒ»Â·Ð¡ÅÜ»ØÀ´µÄ£¬Êé°üÀïµÄÇ¦±ÊºÐÔÚËý±³ÉÏÌøµÃßÛà¥ßÛà¥Ò»¸ö¾¢Ïì¡£
¡¡¡¡½ðÁåÏÈ°ÑÏ²Ñ¶±¨¸æÁËÂèÂè£¬µÈ°Ö°Ö»ØÀ´ÓÖ¸æËßÁË°Ö°Ö¡£Ò»¼ÒÈË×ÔÈ»¶¼ºÜ¸ßÐË¡£ÕâÌìÂèÂèÁ¬Íí·¹¶¼²»×öÁË£¬Ò»¼ÒÈý¿ÚÉÏ½Ö³ÔÁË½ðÁå×îÏ²»¶µÄ¡°¿ÏµÂ»ù¡±¡£ÂèÂèÇéÐ÷ºÜ¼¤¶¯µØËµ£º¡°ÎÒÃÇ½ðÁå¿´ÆðÀ´ÊÇ¿ªÇÏÁË£¬ÖªµÀÓÃ¹¦ÁË£¬Ò»ÐÄÒ»ÒâÒª×öºÃº¢×ÓÁË¡£ÂèÂèµÈ×Å¿´Äã¿¼ÉÏÍâÓïÑ§Ð£µÄÄÇÒ»ÌìÄØ£¡¡±°Ö°ÖËµ£º¡°ÍâÓïÑ§Ð£²»ÍâÓïÑ§Ð£²¢²»ÖØÒª£¬¹Ø¼ü¿´×Ô¼º¾¡Á¦ÁËÃ»ÓÐ¡£ÁùÄê¼¶¾ÍÏñ°ÙÃ×ÈüÅÜµÄ×îºó³å´Ì£¬±¬·¢Á¦ºÜÖØÒªÄØ¡£½ðÁåÄã¿ÉÒªºÃºÃµØ±¬·¢Ò»´ÎàÞ¡£¡±
¡¡¡¡½ðÁåÏÖÔÚÌýË­µÄ»°¶¼ºÜË³¶ú£¬±Ç×ÓÀïàÅàÅµØÓ¦×Å£¬ÊÖÀïÃ¦×Å°ÑÕºÁË·¬ÇÑ½´µÄÕ¨ÍÁ¶¹ÌõÍù×ìÀïÈû¡£ÕâÑùµÄÃÀÎ¶Æ½³£ÊÇºÜ²»ÈÝÒ×³Ôµ½µÄ£¬ÒòÎªÂèÂèÈÏÎªÍÁ¶¹µí·Û¶à£¬³ÔÁË»á·¢ÅÖ£¬²»ÊÇÐÄÇéºÜºÃµÄÈÕ×Ó£¬²»»áÂòÀ´¸ø½ðÁå¹ýñ«¡£
¡¡¡¡Ë­ÁÏµ½¿ìÀÖ¾ÍÏñ·ÊÔíÅÝÒ»Ñù×ªË²¼´ÊÅ£¬µÚ¶þÌìÊýÑ§¾í×Ó·¢ÏÂÀ´µÄÊ±ºò£¬½ðÁå±¯°§µØ¿´µ½×Ô¼ºÖ»ÓÐ82·Ö£¬ÅÅÃûÔÚµÚ33Î»¡£µ±Ê±ËýÖ»¾õµÃÍ·ÄÔºäµÄÒ»ÉùÕ¨¿ªÁË£¬Ëý²»ÖªµÀ×Ô¼ºÔõÃ´»áÖ»ÓÐÕâÒ»µã·ÖÊý£¬²»ÊÇËùÓÐµÄÓ¦ÓÃÌâ¶¼×ö¶ÔÁËÂð£¿
¡¡¡¡Ëýºì×ÅÁ³£¬»Å»ÅÕÅÕÅ°Ñ¾í×ÓÈûµ½Êé°üÀï¡£ÉÐº£Í±×ÅËýµÄ¸ì²²£¬ÎÊËý¾¿¾¹¶àÉÙ·Ö¡£Ëý¶ñÉù¶ñÆøµØ´ðÒ»¾ä£º¡°¹ÜºÃÄã×Ô¼º°É£¡¡±
¡¡¡¡ÉÐº£Ëµ£º¡°ÎÒ¿¼µÃ²»ºÃ£¬84·Ö¡£ÎÒµÃÏë°ì·¨¶Ô¸¶ÎÒÂè²ÅÐÐ¡£¡±
¡¡¡¡½ðÁåÐÄÀïÏë£º84·Ö£¬±ÈÎÒ»¹¶àÁ½·ÖÄØ¡£ËýÐÄÀï¾ÍÔ½·¢ÄÑ¹ý¡£
¡¡¡¡ÏÂ¿ÎµÄÊ±ºò£¬ÊýÑ§ÕÅÀÏÊ¦°Ñ½ðÁåº°µ½×ßÀÈÉÏÌ¸»°¡£ÕÅÀÏÊ¦ÊÇÐÂ»ª½ÖÐ¡Ñ§ÎªÊý¼«ÉÙµÄÄÐÀÏÊ¦Ö®Ò»£¬Ç°Äê²Å´ÓÊ¦·¶Ñ§Ð£±ÏÒµ£¬Ò»ÕÅÍÞÍÞÁ³ÉÏ»¹²ÐÁô×ÅÍçÆ¤µÄº¢×ÓÆø£¬ÉÏÆð¿ÎÀ´È´ÊÇÈÃÃ¿¸öÑ§Éú¶¼ÐÄ¾ªµ¨Õ½µÄ£¬ÒòÎªËûÉÆÓÚ°Ñ·Û±ÊÍ·ÖÀÏòÑ§Éú£¬¶øÇÒÊÖ·¨¼«×¼£¬¸ì²²Ò»Ñï£¬°ë¿ÕÖÐ±ã·É³öÒ»Ìõ°×É«»¡Ïß£¬ÕýËµ×Å»°µÄÑ§ÉúÓÚÊÇ¶îÍ·ÉÏÅ¾µÄÒ»Ïì£¬»ðÀ±À±µØÌÛ¡£°´ÀíËµÀÏÊ¦ÊÇ²»¿ÉÒÔ´òÑ§ÉúµÄ£¬¿ÉÃ»Ëµ¹ý²»×¼ÖÀ·Û±ÊÍ·°¡£¡ÀÏÊ¦Ã»¶¯ÊÖ´ò£¬ÊÇ·Û±ÊÍ··É³öÈ¥ÁË£¬ÕâÄÜ¹ÖË­ÄØ£¿ËùÒÔÕÅÀÏÊ¦µÄÑ§Éú¶¼ºÜÅÂÕÅÀÏÊ¦£¬ÉÏËûµÄ¿ÎµÄÊ±ºò¼ÍÂÉ×ÜÊÇ²»´í¡£
¡¡¡¡ÕÅÀÏÊ¦ÎÊ½ðÁå£º¡°ÖªµÀÄã´íÔÚÄÄ¶ùÁËÂð£¿¡±
¡¡¡¡½ðÁåÒ¡Í·¡£ËýÅÂ±ðÈË¿´µ½Ëý¿ÉÁ¯µÄ·ÖÊý£¬ÄÃµ½¾í×Ó¾Í¸Ï½ô²ØÁËÆðÀ´£¬¸ù±¾Ã»¹ËµÃÏ¸¿´¡£
¡¡¡¡ÕÅÀÏÊ¦ºÞºÞµØ¶¢×¡Ëý£º¡°¼ÆËãÌâ£¡6µÀ¼ÆËãÌâÄã¾Í´íÁË3µÀ£¡Ã¿Ìâ¿Û5·Ö£¬ÄãÏëÏëÄã»¹Ê£¶àÉÙ·Ö£¿¡±
¡¡¡¡½ðÁåÂíÉÏÏëµ½µÄÊÇ£ººÃÔÚÓ¦ÓÃÌâÃ»´í¡£ÒªÊÇÓ¦ÓÃÌâÔÙ´í¸öÒ»Á½Ìâ£¬Ö»ÅÂÒªÅÅµ½È«°à×îÄ©Ò»ÃûÁË¡£
¡¡¡¡ÕÅÀÏÊ¦¸úÐÏÀÏÊ¦²»Ò»Ñù£¬ÑµÑ§ÉúÊ±Ã»ÓÐÌ«¶àµÄ»°¿ÉËµ£¬ÒªÃ´¶ñÂîÒ»Á½¾äÀ­µ¹£¬ÒªÃ´°Ñ×÷Òµ±¾ÆëÑü¡°»©À²¡±Ò»Ëº£¬·£Ñ§Éú´ÓÍ·µ½Î²²¹×öÒ»±é¡£»¹ÓÐÒ»´ÎËû°ÑÉÐº£µÄÎÄ¾ßºÐËæÊÖÍù´°ÍâÒ»ÈÓ£¬½á¹ûÈÓµ½ÁË¶ÔÃæÒ»´±Æ½·¿µÄ·¿¶¥ÉÏ¡£ÏÂ¿ÎºóÒ»°ïÄÐÉúÐËÊ¦¶¯ÖÚÅÀ·¿¶¥°ïÉÐº£ÄÃÎÄ¾ßºÐ£¬µ¼ÖÂÆäÖÐ¸Ê×ö¡°ÈËÌÝ¡±µÄÓÚÅÖ¶ùµøµÃÖâ¹ÕÍÑ¾Ê¡£µ±È»ÕâÃ´¶àÈËÈÈÐÄ°ïÖúÉÐº£²»ÊÇÎªÁËÕùµ±À×·æ£¬¶øÊÇºÃ²»ÈÝÒ×²ÅÓÐÁËÕâ¸öÅÀ·¿ÉÏ¶¥µÄ»ú»á£¬»ëÉí¶¼ÊÇ»îÔ¾Ï¸°ûµÄÄÐº¢×ÓÃÇË­Ò²²»Ô¸ÒâÇáÒ×·Å¹ý¡£
¡¡¡¡Õâ»ØÕÅÀÏÊ¦Ò²Ã»ÓÐ¶àËµ½ðÁå£¬Ö»Öö¸ÀËýÏÂ½ÚÌåÓý¿Î²»ÒªÉÏÁË£¬µ½Ëû°ì¹«ÊÒ×öÏ°ÌâÈ¥¡£
¡¡¡¡Ï°ÌâÒ»¹²10µÀ£¬¶¼ÊÇ¼ÆËãÌâ¡£ÕÅÀÏÊ¦ºÍ½ðÁåÔÚÒ»ÕÅ°ì¹«×ÀÉÏÃæ¶ÔÃæµØ×ø×Å¡£ÕÅÀÏÊ¦Ê²Ã´Ò²²»×ö£¬Ðä×ÅÊÖ£¬Á½Ö»ÑÛ¾¦ÈçÁ½ÕµÌ½ÕÕµÆÒ»ÑùÃ÷»Î»ÎµØÕÕ×¡½ðÁå£¬ËµÊÇÆ«Òª¿´¿´ËýÊÇÔõÃ´×öÌâµÄ¡£
¡¡¡¡µÚÒ»µÀÌâÄ¿¾Í°Ñ½ðÁåÕò×¡ÁË£¬ÊÇÒ»µÀ´øÓÐ´óÀ¨ºÅ¡¢ÖÐÀ¨ºÅ¡¢Ð¡À¨ºÅ¡¢·ÖÊý¼°Ð¡ÊýµÄËÄÔò»ìºÏÔËËãÌâ¡£½ðÁåÃ¿Åöµ½ÕâÑùµÄÌâÄ¿×ÜÊÇÍ·»èÑÛ»¨¡¢»ëÉí³öº¹¡£ËýÍµÑÛ¿´Ò»ÏÂÕÅÀÏÊ¦£¬ÕÅÀÏÊ¦Õý½óÎ£×ø£¬ÃæÈÝÑÏËà£¬¿´ÉÏÈ¥Ëý²»ÊÇÎûÎû¹þ¹þ¾ÍÄÜ»ì¹ýÈ¥µÄ¡£½ðÁå²»ÖªÔõÃ´Ò»ÏÂ×Ó¾Í¿Þ³öÀ´ÁË£¬ÀáÖé¶ùË³×ÅÃæ¼ÕÍùÏÂÌÊ£¬ÌÊµ½×ì½Ç´¦£¬ÔÙ±»Ëý×Ô¼ºÉìÉàÍ·Ìò½ø×ìÈ¥¡£
¡¡¡¡ÕÅÀÏÊ¦ÓÖºÃÆøÓÖºÃÐ¦µØËµ£º¡°Õâ²»ÊÇ²Å¿ªÊ¼×öÂð£¿Äã¿ÞÊ²Ã´°¡£¿¡±
¡¡¡¡½ðÁå³éÆü×ÅËµ£º¡°ÎÒÅÂÎÒ×ö²»ºÃ¡£¡±
¡¡¡¡ÕÅÀÏÊ¦Ëµ£º¡°ÌâÄ¿ÊÇÓÐµãÄÑ£¬×ö²»ºÃ²»¹ÖÄã£¬ÐÐÁË°É£¿¡±
¡¡¡¡½ðÁå¾ÍàÅÒ»Éù£¬Ä¨È¥ÑÛÀá£¬ÐÄÀïÍµÍµµØ¸ßÐË¡£
¡¡¡¡Ò»µÀÌâ²Å×öÁËÒ»°ë£¬ÕÅÀÏÊ¦Í»È»ÔÚ×ÀÉÏÒ»ÅÄ£¬°Ñ½ðÁåÅÄµÃÆ¾¿ÕÌøÁËÆðÀ´¡£ËûÖ¸×ÅÏ°ÌâÖ½Æø¼±°Ü»µµØËµ£º¡°Äã¿´¿´Äã¿´¿´£¡ÄãÔõÃ´ÄÜÕâÃ´×ö£¡¡±
¡¡¡¡½ðÁå¸Ï½ô¿´Ìâ£¬Ô­À´Ëý×ö·ÖÊý¼Ó·¨µÄÊ±ºò£¬°Ñ·ÖÄ¸Ò²Ë³ÊÖÏà¼ÓÆðÀ´ÁË¡£
¡¡¡¡ÕÅÀÏÊ¦ÓÃÊ³Ö¸ºÝ¾¢ÇÃ×Å×ÀÃæ£º¡°Õâ¿ÉÊÇ¸Õ½øÎåÄê¼¶¾ÍÑ§¹ýµÄÄÚÈÝ£¡ÄãÊÇ²»ÊÇÏëÖØ»ØÎåÄê¼¶µÄ½ÌÊÒ£¿¡±
¡¡¡¡½ðÁå±ç½â£º¡°ÎÒÊÇ²»»á¡­¡­¡±
¡¡¡¡ÕÅÀÏÊ¦´ò¶ÏËýµÄ»°£º¡°Äã²»ÊÇ²»»á£¡²»È»ÎÒÒ»Ëµ×ö´íÁË£¬ÄãÔõÃ´¾ÍÖªµÀ´íÔÚÄÄ¶ùÁË£¿¡±
¡¡¡¡½ðÁåËµ£º¡°ÎÒ´ÖÐÄ¡­¡­¡±
¡¡¡¡ÕÅÀÏÊ¦²»Í¬Òâ£º¡°Ò²²»ÊÇ´ÖÐÄ£¬´ÖÐÄÕâÁ½¸ö×Ö²»ÄÜËµÃ÷ÎÊÌâ¡£ÄãÊÇÃ»ÓÐ½øÈë×´Ì¬£¬ÄãÑ§ÊýÑ§´ÓÀ´¾Í²»½øÈë×´Ì¬£¡¡±
¡¡¡¡½ðÁåãÂãÂ¶®¶®µÄ£¬²»ÖªµÀÊ²Ã´½Ð¡°½øÈë×´Ì¬¡±¡£
¡¡¡¡½Ó×ÅÍùÏÂ×ö¡£µÚ¶þÌâºÃ´õ¶ÔÁË¡£µÚÈýÌâ³öÏÖÁËËÄÎ»ÊýµÄ³Ë·¨£¬¶øÇÒÊÇÁ¬³Ë£¬½ðÁåÐÄÀïÒ»¼±£¬ÍüÁË½øÎ»£¬ÓÖ´íÒ»µÀ¡£
¡¡¡¡ÕÅÀÏÊ¦¿ÞÉ¥×ÅÁ³£¬Á¬Á¬°ÚÊÖ£º¡°°ÕÁË°ÕÁË£¬Äã»Ø°àÉÏ¿ÎÈ¥°É£¬ÎÒÕæÊÇ·þÁËÄãÁË¡£¡±
¡¡¡¡½ðÁåÐ¡ÉùàÖ¹¾£º¡°ÄãËµ¹ý²»Ôð¹ÖÎÒµÄ¡£¡±
¡¡¡¡ÕÅÀÏÊ¦Ì¯Ì¯ÊÖ£º¡°ÎÒÏÖÔÚÔð¹ÖÄãÁËÂð£¿¡±
¡¡¡¡½ðÁåÐÄÀïÏë£ºÄãµÄ±íÇé£¬ÄãµÄ¶¯×÷£¬²»¶¼ÔÚÔð¹ÖÎÒÂð£¿µ«ÊÇËýÃ»¸Ò°ÑÕâ»°Ëµ³öÀ´¡£
¡¡¡¡ÕÅÀÏÊ¦Òª½ðÁå×ß£¬½ðÁåÈ´ÊÇËÀ»î²»¿Ï×ß£¬Ò»¶¨Òª°Ñ10µÀÌâÈ«²¿×ö³öÀ´¡£½á¹ûºóÃæµÄ7ÌâÒ»µÀÒ²Ã»´í¡£ÕÅÀÏÊ¦´ó»ó²»½âµØËµ£º¡°ÔõÃ´»áÕâÑùÄØ£¿Äã²»ÊÇÄÜ¹»×öµÃÈ«¶ÔÂð£¿Õæ²»ÖªµÀ¸Ã°ÑÄã¹éÈëºÃÉú»¹ÊÇ²îÉú¡£¡±
¡¡¡¡½ðÁå»Øµ½°àÉÏÊ±£¬ÌåÓý¿ÎÒÑ¾­ÏÂÁË£¬´ó²¿·ÖÍ¬Ñ§¶¼ÔÚ×ßÀÈÉÏÍæ£¬Ö»ÓÐÉÐº£²àÉí³¯×ÅÇ½±Ú£¬ÓÃÉíÌåÕÚÑÚ×ÅÔÚ¸ÉÊ²Ã´¹´µ±¡£¼û½ðÁå¹ýÀ´£¬ÉÐº£¸Ï¿ì°ÑÊÖ±ßµÄ¶«Î÷Ò»¹ÅÄÔ¶ùÉ¨½ø³éÌë£¬×ªÉí×°×÷Ã»ÊÂÈË¶ùÒ»Ñù¡£
¡¡¡¡½ðÁåºÃÆæÐÄ´óÆð£¬Ò»°Ñ¾¾×¡ÉÐº£µÄ¸ì²²Ëµ£º¡°¸æËßÎÒ£¬ÄãÔÚ¸ÉÊ²Ã´£¿¡±
¡¡¡¡ÉÐº£ßÖ×ìÐ¦×Å£º¡°ÎÒÊ²Ã´Ò²Ã»¸É¡£¡±
¡¡¡¡¡°²»¶Ô£¡Ã»¸ÉÄãÎªÊ²Ã´¹í¹íËîËî£¿¡±
¡¡¡¡ÉÐº£±Õ½ôÁË×ì´½²»Ëµ»°¡£
¡¡¡¡½ðÁå°ÑËûµÄ¸ì²²ÓÃ¾¢Ò»Ë¦£º¡°ºÃ°É£¬²»ËµËãÁË£¬ÒÔºóÄãÔÙÒ²²»Òª¸úÎÒËµ»°£¡¡±
¡¡¡¡ÕâÒ»ÕÐºÜÁé£¬ÉÐº£µ±¼´¾ÙÊÖÍ¶½µ£¬½»´ýÁËËûÕýÔÚ×öµÄÊÂÇé£ºÖÆ×÷¼Ò³¤Ç©×Ö¡£ËûÓÃÒ»Ð¡¶Î½º´øÖ½ÌùÔÚËûÂèÂèÒÔÇ°µÄÇ©×ÖÉÏ£¬ÔÙÓÃ¾¢Ò»Ëº£¬½º´øÖ½±ã½«±¡±¡µÄÒ»²ãÖ½Á¬Í¬Ç©×ÖÕ³ÁËÏÂÀ´£¬È»ºó½«ÐèÒªÇ©×ÖµÄ¿¼¾íËº¿ªÒ»ÌõÐ¡·ì£¬°ÑÕâ¶Î½º´øÖ½ÌùÔÚ·ìÉÏ£¬¿´ÉÏÈ¥¾ÍºÃÏñ¼Ò³¤Ç©×ÖÊ±²»Ð¡ÐÄÅªÆÆÁË¿¼¾í£¬Ö»ºÃÌùÒ»¶Î½º´øÖ½ÔÚÉÏÃæ¡£
¡¡¡¡½ðÁåµ¹ÎüÒ»¿ÚÁ¹Æø£¬¾ªÌ¾µÀ£º¡°ÍÛÑ½£¡ÕâÃ´¾øµÄµã×Ó£¡¡±
¡¡¡¡ÉÐº£µÃÒâµÀ£º¡°ÊÇÎÒ´Ó¡¶¼Ò½ÌÖÜ±¨¡·ÉÏ¿´À´µÄ¡£ÈË¼Òµ±Ð¦»°µÇÁË³öÀ´£¬ÎÒ¾ÍÕýºÃ½èÓÃÒ»ÕÐÀ²£¡¡±
¡¡¡¡½ðÁå¾õµÃºÃÍæ¼«ÁË£¬Ò»Ê±¼äÐ¦µÃÇ°ÑöºóºÏ¡£¿ÉÊÇÐ¦×ÅÐ¦×ÅËýÁ³ÉÏµÄ±íÇé¾Í½©×¡ÁË£¬ÒòÎªËýÏëµ½ÁË×Ô¼ºµÄ·ÖÊý£¬ÓÖÏëµ½ÁË°Ö°ÖÂèÂè´øËýÈ¥³Ô¡°¿ÏµÂ»ù¡±Ê±Ð¦ÈÝÂúÃæµÄÁ³¡£ËýÐ¡ÐÄÒíÒí³¯ÉÐº£Éì³öÊÖ£º¡°¸øÎÒÒ»¶Î½º´øÖ½£¬ÐÐÂð£¿¡±
¡¡¡¡ÉÐº£´ó¾ªÐ¡¹Ö½ÐÆðÀ´£º¡°ÍÛ£¡ÄãÒ²¿¼µÃ²»ÔõÃ´Ñù°¡£¿¡±
¡¡¡¡½ðÁåÓÃ¾¢ÆþÒ»ÏÂËûµÄÊÖ±³£¬¹ÖËûÉùÒôÌ«´óÈÃ±ðÈË¶¼ÒªÌý¼ûÁË¡£È»ºóËýÕÚÕÚÑÚÑÚ´ÓÊé°üÀïÄÃ³öÊýÑ§¾í×Ó¡£ÉÐº£µÄÑÛ¾¦Ôç¾ÍÃéÔÚÄÇÀïÁË£¬ÕâÊ±ºò¾ÍÒ»Ð¦£¬ÐÒÔÖÀÖ»öµØËµ£º¡°Ô­À´Äã±ÈÎÒ»¹ÉÙÁ½·Ö¡£¡±½ðÁå±»ËûËµµÃÓÖÐßÓÖÄÕ£¬ÕæºÞ²»µÃ¾¾×¡ËûµÄÁì×Ó°ÑËûÈÓµ½´°ÍâÈ¥¡£
¡¡¡¡ÓÃ½º´øÖ½Õ³ÉÏÈ¥µÄ¡°ÕÔ»Ü×Ï¡±3¸ö×ÖÍ×Í×ÌûÌû£¬ÕæÊÇÌìÒÂÎÞ·ì¡£
¡¡¡¡ÄÇÌì»Ø¼ÒºóÂèÂèÎÊ½ðÁå£º¡°ÔõÃ´Ã»·¢¾í×ÓÈÃÇ©×Ö°¡£¿¡±
¡¡¡¡½ðÁå±Ü¿ªÂèÂèµÄÑÛ¾¦£¬Ëµ£º¡°90·ÖÒÔÏÂµÄ²ÅÒªÇ©×Ö¡£¡±
¡¡¡¡ÂèÂè¾ÍÏÔµÃºÜÒÅº¶£¬¸ú°Ö°ÖàÖ¹¾Ëµ£¬ºÃ²»ÈÝÒ×ÓÐÒ»´ÎÑïÃ¼ÍÂÆøÇ©×ÖµÄ»ú»á£¬»¹»îÉúÉúÈÃÀÏÊ¦°þ¶áÁË¡£ËäÈ»ÊÇ±§Ô¹£¬ÑÔÓïÖÐµÄ¿ìÀÖÊÇÏÔ¶øÒ×¼ûµÄ¡£½ðÁåÔÚÒ»ÅÔÌý×Å£¬ÐÄÀïÕæÊÇËµ²»³öÀ´µÄ×ÌÎ¶¡£
¡¡¡¡È´²»ÁÏÇ©×ÖµÄÃØÃÜºÜ¿ì¾Í±»ÕÅÀÏÊ¦·¢ÏÖÁË¡£ÕâÕæÊÇ¡°ºüÀêÔÙ½Æ»«Ò²¶·²»¹ýºÃÁÔÊÖ¡±¡£Ô­À´½ðÁåºÍÉÐº£ÊÇÍ¬×À£¬½»¾í×ÓÊ±Á½¸öÈËË³´ÎÐò°Ñ¾í×Óµþ·ÅÔÚÒ»¿é¶ù£¬ÕÅÀÏÊ¦ÆðÏÈÖ»ÊÇÒÉÐÄÁ½¸öÈËµÄ¾í×ÓÔõÃ´ÆÆµÃÕâÃ´ÇÉºÏ£¬ÊÖÖ¸¼×ÏÂÒâÊ¶µØ¿ÙÒ»¿ÙÄÇÒ»Ð¡Ìõ½º´øÖ½£¬Ò»¿Ù±ã¿Ù³öÁËÃûÌÃ¡£ÕÅÀÏÊ¦µ±¼´ÆøµÃÊ²Ã´ËÆµÄ£¬ÅÜµ½°àÖ÷ÈÎÐÏÀÏÊ¦°ì¹«ÊÒÀï´óº°´ó½Ð£º¡°Õâ»¹ÁËµÃ£¡ºÍËÕÃÀ¼äµýÅªÇé±¨µÄÊÖ¶Î¶¼²»²îÁË£¡ÐÏÀÏÊ¦ÄãÒªÖÎÖÎËûÃÇ£¬Ò»¶¨ÒªÖÎÖÎËûÃÇ£¡¡±
¡¡¡¡ÐÏÀÏÊ¦µ±È»Ò²ºÜÉúÆø£¬ÂíÉÏ·­³ö¼ÇÊÂ±¾ÕÒ½ðÁåÂèÂèµÄÁªÏµµç»°£¬Ò»Ö±´òµ½ÁËÔÓÖ¾ÉçÈ¥¡£
¡¡¡¡ÕÔ»Ü×Ï½ÓÍêµç»°Á³É«·¢°×£¬ÅªµÃÍ¬ÊÂÃÇÒÔÎªËý¼ÒÀïÀÏÈË³öÁËÊÂ¡£ÕÔ»Ü×ÏÒ»¸ö¾¢Ò¡Í·£¬Ö»Ëµ£º¡°ÎÒµÃÇë¼Ù£¬µ½½ðÁåÑ§Ð£È¥Ò»ÌË¡£¡±´ó¼Ò²ÅÖªµÀÎÞ·ÇÊÇÐ¡º¢·¸ÁË´íÎó£¬¾Í¿íÎ¿ËýËµ£º¡°È¥¾ÍÈ¥°É£¬ÓÐ¼¸¸öµ±ÂèÂèµÄÃ»±»½Ðµ½Ñ§Ð£È¥¹ý£¿ÀÏÊ¦¶¼Ï²»¶´ó¾ªÐ¡¹Ö¡£¡±ÕÔ»Ü×ÏÒ»¸ö¾¢µØËµ£º¡°ÄãÃÇ²»ÖªµÀ£¬ÄãÃÇ²»ÖªµÀ¡£¡±
¡¡¡¡²»ÖªµÀÊ²Ã´ÄØ£¿ÕÔ»Ü×Ï²»¿ÏËµ£¬´ó¼Ò×ÔÈ»Ò²¾Í²»ºÃ×·ÎÊ¡£
¡¡¡¡ÕÔ»Ü×ÏÐÄ¼±»ðÁÇµØ¸Ïµ½Ñ§Ð££¬Ò»ÑÛ¾Í¿´¼û½ðÁåºÍÉÐº£ÃæÉ«²Ô°×µØ±ñËõÔÚ°ì¹«ÊÒÀï£¬ÂúÁ³ÊÇÒÑ¾­Öª´íµÄ¿ÉÁ¯Ñù¡£ÕÔ»Ü×Ï¹Ë²»ÉÏ¸ú½ðÁåËµÊ²Ã´£¬ÏÈÈ¥ÕÒÁËÊýÑ§ÕÅÀÏÊ¦¡£ÕÅÀÏÊ¦ÅüÍ·µÚÒ»¾ä»°¾ÍÎÊ£º¡°ÖªµÀ½ðÁåÕâ»Ø¿¼ÁË¶àÉÙÂð£¿µ¹ÊýµÚ22Ãû¡£¡±
¡¡¡¡ÕÔ»Ü×ÏÐÄÀïºÜ±ðÅ¤µØÏë£ºÎªÊ²Ã´Òªµ¹¹ýÀ´Êý£¿ÇáÆ®Æ®µÄ¡°µ¹Êý¡±Á½¸ö×Ö£¬¼òÖ±¾ÍÓÐ°ÑÈËÅ×½øÍòÕÉÉîÔ¨µÄ¸Ð¾õÄØ£¡ËýÃãÇ¿Õõ³ö¸öÐ¦ÈÝ£¬Ð¡ÐÄÒíÒíÎÊ£º¡°½ðÁå²»ÊÇÓ¦ÓÃÌâÈ«¶ÔÁËÂð£¿¡±
¡¡¡¡ÕÅÀÏÊ¦ÆøºôºôµØËµ£º¡°Ó¦ÓÃÌâÈ«¶ÔÁË£¬¼ÆËãÌâ¿ÉÊÇ´íÁËÒ»°ë£¡½ðÁåµÄ¼ÆËãË®Æ½£¬ÔÚ°àÉÏÖ»ÅÅµ½µ¹ÊýµÚ4¡£Ê£ÏÂÄÇ3¸öÊÇÇá¶ÈÈõÖÇ£¬ÈË¼Ò¶¼¿ªÁËÖ¤Ã÷À´µÄ¡£¡±
¡¡¡¡ÕÔ»Ü×ÏÊÖ½Å±ùÁ¹£¬Èô²»ÊÇÇ¿³Å×Å×Ô¼º£¬ÕæÒªµ±³¡ÔÎËÀ¹ýÈ¥¡£ËýÏëÕÅÀÏÊ¦Õâ»°ÊÇÊ²Ã´ÒâË¼ÄØ£¿ÊÇËµ½ðÁåµÄÖÇÉÌÒ²ÓÐÎÊÌâÂð£¿
¡¡¡¡ÕÔ»Ü×Ï´ÓÑ§Ð£°Ñ½ðÁåÑº·ýÂ²Ò»ÑùµØ´ø»Ø¼Ò£¬È»ºóÉÕ·¹£¬ÕÕÁÏÒ»¼ÒÈË³ÔÁË£¬ÓÖÏ´ÁËÍë£¬ÊÕÊ°ÁË³ø·¿¡£Ò»ÇÐÈç³££¬Ö»ÊÇ²»¸ú½ðÁåËµ»°£¬ÉõÖÁ²»¿Ï¿´ËýÒ»ÑÛ¡£
¡¡¡¡½ðÁåÖªµÀÂèÂèÊÇÕæµÄÉúÆøÁË¡£ËýÐÄÀïºÜÄÑ¹ý¡£Ëýµ½³ø·¿Àï°ÑÂèÂèÆ½³£°®ÓÃµÄÒ»Ö»²è±­Ï´µÃ¸É¸É¾»¾»£¬·ÅÁËÒ»´é²èÒ¶£¬³å½ø¿ªË®£¬ÆÃÆÃÈ÷È÷µØ¶Ëµ½ÂèÂèÃæÇ°¡£
¡¡¡¡ÂèÂèÅ¤¹ýÍ·£¬²»½ÓËýÊÖÀïµÄ²è±­¡£
¡¡¡¡½ðÁåºÜêñ£¬ÂèÂè²»½Ó£¬Ëý¾ÍÁ½ÊÖÅõ×Å£¬Ö±Í¦Í¦µØÕ¾ÔÚÂèÂèÃæÇ°¡£
¡¡¡¡ÂèÂèÍ»È»´óº°Ò»Éù£º¡°ÌÌËÀÄã£¡¡±
¡¡¡¡½ðÁå´ø×Å¿ÞÉùËµ£º¡°ÌÌËÀ¾ÍËã£¡¡±
¡¡¡¡ÂèÂèµ½µ×ºÝ²»ÏÂÐÄÀ´£¬»ØÉí½ÓÁË²è±­¡£ÔÙÀ­¹ý½ðÁåµÄÊÖÒ»¿´£¬ÊÖÕÆÐÄÒÑ¾­ÌÌ³ÉºìºìµÄÒ»Æ¬¡£ÂèÂèÒ»ÏÂ×ÓÁ÷³öÑÛÀá£¬Ëµ£º¡°ÄãÔõÃ´»á×öÄÇÑùµÄÊÂ£¿¡±
¡¡¡¡½ðÁåÒ²¿ÞÁËÆðÀ´£¬±ß¿Þ±ßËµ£º¡°ÎÒÊÇÅÂÄã¿´µ½·ÖÊýÐÄÀïÄÑ¹ý¡­¡­ÎÒÊÇ×¼±¸¸æËßÄãÃÇµÄ£¬ÎÒÏëµÈÏÂ´Î¿¼¸öºÃ·ÖÊýÔÙÒ»ÆðËµ£¬ÄÇÑùÄã¾Í²»»áÌ«ÉúÆø¡­¡­¡±
¡¡¡¡ÕÔ»Ü×Ï³¤³¤µØÌ¾ÁËÒ»¿ÚÆø£º¡°ÄãÕæÊÇÎÒµÄÔ©¼ÒàÞ£¡¡±
¡¡¡¡Ô©¼ÒÒ²ºÃ¶ÔÍ·Ò²ºÃ£¬Å®¶ùÊýÑ§¼ÆËã²»ÐÐ£¬×öÂèÂèµÄ×Ü²»ÄÜ¹â¿¿´òÂî½â¾öÎÊÌâ¡£ÕÔ»Ü×Ï¾öÐÄ°ïÖú½ðÁåÔ½¹ý¼ÆËãÄÑ¹Ø¡£
¡¡¡¡½ðÒàÃù×öÊýÑ§ÊÇÒ»°ÑºÃÊÖ£¬µ«ÊÇËû¶ÔÅ®¶ùµÄÑ§Ï°²»Ì«·ÅÔÚÐÄÉÏ£¬Õâ±ßÄ¸Å®Á½¸ö¿Þ¿ÞÐ¦Ð¦ÄÖµÃ¾ªÌì¶¯µØ£¬ËûÀÏÏÈÉúÎÈ×øÊé·¿´÷×Å¶ú»úÌýÒ»ÅÌÍâÓï´Å´ø£¬×ìÀï»¹ÄîÄîÓÐ´Ê¡£ÕÔ»Ü×ÏÓÃ¾¢ÍÆ¿ªÃÅ£¬¹ÊÒâ°Ñ½Å²½Éù·ÅµÃºÜÏìµØ×ß½øÈ¥£¬½ðÒàÃùÈÔ¾É»ëÈ»²»¾õ¡£
¡¡¡¡ÕÔ»Ü×ÏÐÄÀïÓÐÆø£¬´óºÈÒ»Éù£º¡°ÄãÏñ²»Ïñ¸ö×ö°Ö°ÖµÄ£¿¡±
¡¡¡¡½ðÒàÃùÌýµ½¶¯¾²£¬°ÑÍ·×ª¹ýÀ´£¬ºÜÃ£È»µØÍû×ÅÕÔ»Ü×Ï£º¡°ÄãËµÊ²Ã´£¿Ë­×öÁË°Ö°Ö£¿¡±
¡¡¡¡ÕÔ»Ü×ÏÒ»ÑïÊÖ¾Í°ÑËûµÄ¶ú»ú°ÎÁË£¬Ëµ£º¡°Ë­×ö°Ö°Ö¶¼±ÈÄã¸ºÔðÈÎ£¡½ðÁåµÄÊýÑ§²»ºÃ£¬Äã¾ÍÒ»µã²»¼±£¿¡±
¡¡¡¡½ðÒàÃùºÜÎÞÄÎµØÌ¯Ì¯ÊÖ£º¡°ÎÒ¼±Ñ½£¡¿ÉÎÒÓÖ²»ÄÜÌæËýÈ¥¶ÁÊé¡£¡±
¡¡¡¡¡°Äã²»ÄÜ»¨µãÊ±¼ä¸¨µ¼ËýÂð£¿ÈË¼ÒÓÐµÄº¢×Ó£¬¼Ò½Ì¶¼ÇëÁËºÃ¼¸¸ö¡£¡±
¡¡¡¡½ðÒàÃùËµ£º¡°ËãÁË£¬·´Õý½ðÁåÒÔºó²»»áÑ§Àí¹¤¿Æ£¬ÊýÑ§ÊµÔÚ²»ÐÐµÄ»°Ö»ºÃ·ÅÆú¡£¡±
¡¡¡¡ÕÔ»Ü×Ï¿ÞÐ¦²»µÃ£º¡°ÄãÊÇÕæÓØ»¹ÊÇ¼ÙÓØ£¿ÊýÑ§²»ºÃÄÜ¿¼ÉÏºÃ³õÖÐ£¿¿¼²»ÉÏºÃ³õÖÐÄÜ½øÖØµã¸ßÖÐ£¿²»½øÖØµã¸ßÖÐÄÜ¿¼Ò»Á÷´óÑ§£¿Ò»·ÖÖ®²î£¬½«À´µÄÃüÔË¾ÍÊÇÄÏÔ¯±±ÕÞÁËÄØ£¡¡±
¡¡¡¡½ðÒàÃù¾ÙÊÖÍ¶½µ£º¡°ÐÐÁËÐÐÁË£¬Äã±ðÔÙËµÁË£¬ÎÒ¾ÍÎþÉü×Ô¼ºÀ´³ÉÈ«Å®¶ù°É¡£¡±
¡¡¡¡½ðÒàÃù¹ØµôÂ¼Òô»ú£¬ÆðÉí×ß³öÊé·¿¡£
¡¡¡¡½ðÒàÃùÔÚ´óÑ§ÀïÊÚ¿ÎÊÇÒ»°ÑºÃÊÖ£¬¿ÉÊÇ¸¨µ¼Ò»¸öÐ¡Ñ§Éú×ö¼ÆËãÌâ£¬¸Ð¾õ¾ÍÓÐÐ©À§ÄÑ£¬ÏñÊÇÒ»¸ö×ö¹ßÁËÄÔÍâ¿ÆÊÖÊõµÄ´ó·òÍ»È»¼äÒªÃæ¶ÔÓ¤¶ùÊªÕîµÄÖÎÁÆ£¬ÊÖ×ãÎÞ´ë£¬²»ÖªµÀÔõÃ´ÏÂÒ©¡£ºÃÔÚ½ÌÊÚ±Ï¾¹ÊÇ½ÌÊÚ£¬ÂÔÒ»Ë¼¿¼±ãÓÐÁËÖ÷ÕÅ£º´Ó¼ì²é½ðÁå½ñÌìµÄ×÷Òµ×ÅÊÖ¡£
¡¡¡¡½ðÁå×÷ÒµµÄ´íÎóºÜ¶à£¬ÈÃ°Ö°ÖÒ»´þÒ»¸ö×¼¡£±ÈÈçÓÐÕâÃ´Ò»Ìõ£º48¡Á3923/24¡£½ðÁåÏÈ°ÑºóÃæµÄ´ø·ÖÊý»¯³É¼Ù·ÖÊý£¬È»ºó¸ú48Ïà³Ë£¬ÒòÎªÊý×Ö´ó£¬Ò»²»ÁôÉñ¾ÍËã´íÁË¡£ 
¡¡¡¡½ðÒàÃùËµ£º¡°¼ò±ãËã·¨ÄãÃ»Ñ§¹ýÂð£¿ÕâÒ»µÀÌâÄ¿Ó¦¸ÃÕâÃ´×ö¡£¡±
¡¡¡¡ËûËæÊÖÐ´ÁË¸öÊ½×Ó£º48¡Á£¨40-1/24£©¡£È»ºóËûÓÃ48·Ö±ð³ËÒÔÀ¨ºÅÄÚµÄÁ½¸öÊý£¬ºÜ¿ìµÃ³öÊý×Ö£º1918¡£ 
¡¡¡¡½ðÁåÄªÃûÆäÃîµØ¿´×Å°Ö°Ö±äÏ··¨Ò»ÑùÇáÇáËÉËÉ×ö³öÕâµÀÌâ£¬×ìÀï²»×¡µØËµ£º¡°ÔõÃ´»áÕâÑùÄØ£¿ÔõÃ´»áÕâÑùÄØ£¿¡±
¡¡¡¡½ðÒàÃùËµ£º¡°ÔõÃ´²»»áÕâÑùÄØ£¿3923/24¸ú40Ïà²î¶àÉÙ£¿1/24¶Ô²»¶Ô£¿ÄÇºÃ£¬ÎÒÏÈ°Ñ3923/24±ä³É40¨C1/24£¬Õâ²»¾ÍÐÐÁËÂð£¿¡± 
¡¡¡¡½ðÁåµÉ×ÅÑÛ¾¦¿´×ÅÖ½ÉÏµÄÁ½¸öÊý×Ö£¬»¹ÊÇºýÀïºýÍ¿¡£
¡¡¡¡Ò»ÅÔ¹ÛÕ½µÄÕÔ»Ü×Ï¼±ÁË£¬ÓÃ¸ì²²ÖâÍÆ¿ª½ðÒàÃùËµ£º¡°Äã±ð°ÑÐ¡Ñ§Éúµ±³ÉÄãÃÇ´óÑ§ÉúºÃ²»ºÃ£¿ÅªÕâÃ´¸´ÔÓ£¬Ò²Ì«ÄÑÎªÈËÁË¡£Äã¿´ÎÒµÄ¡£¡±
¡¡¡¡ÕÔ»Ü×Ï²ÉÈ¡ÁË×öÕâµÀÌâµÄÕÛÖÐ°ì·¨£¬°Ñ3923/24²ð¿ª³ÉÁ½¸öÊý£º39ºÍ23/24¡£½á¹ûÊ½×Ó¾Í±ä³ÉÕâÑù£º48¡Á39+48¡Á23/24¡£ÕâÑùËãÆðÀ´»¹ÊÇÒª¶¯±Ê×öÒ»¸öÊúÊ½£¬µ«ÊÇ±È½ðÁåµÄËÀËãÒª·½±ãÐí¶à£¬ÖØÒªµÄÊÇ½ðÁåÕâ»ØÄÜÀí½âÁË¡£ 
¡¡¡¡½ðÒàÃùËÉÒ»¿ÚÆø£¬¶ÔÕÔ»Ü×Ï±§È­×÷ÁË¸öÒ¾£¬æÒÆ¤Ð¦Á³µØËµ£º¡°»¹ÊÇ·òÈËÓÐ°ì·¨¡£Õâ¼Ò½ÌµÄÈÎÎñ£¬¾ÍÇë·òÈË´úÀÍÁË¡£¡±»°Ò»ËµÍê£¬Ëû¸Ï¿ìÁï»ØÊé·¿¡£
¡¡¡¡ÕÔ»Ü×ÏºÞµÃÖ±Ò§ÑÀ£¬Ö¸×ÅÊé·¿ÃÅ¶Ô½ðÁåËµ£º¡°Äã¿´Äã°Ö°Ö£¬Ïñ²»Ïñ¸ö×ö°Ö°ÖµÄÑù£¿¡±
¡¡¡¡½ðÁåÌÖºÃµØ¿´×ÅÂèÂè£¬Ëµ£º¡°²»Ïñ¡£¡±
¡¡¡¡ÕÔ»Ü×ÏÓÖËµ£º¡°ÄÇÂèÂèÄØ£¿¡±
¡¡¡¡½ðÁåËµ£º¡°ÂèÂèÏñ¡£¡±
¡¡¡¡ÕÔ»Ü×ÏÃþÃþ½ðÁåµÄÁ³£º¡°½«À´»¹²»ÖªµÀÂèÂèÄÜ²»ÄÜÏíµ½ÄãµÄ¸£¡£¡±
¡¡¡¡½ðÁåËµ£º¡°»áµÄ£¬ÎÒ»áÈÃÂèÂè¹ýÓ¢¹úÅ®ÍõÒ»ÑùµÄÉú»î¡£¡±
¡¡¡¡ÕÔ»Ü×ÏÆËßêÒ»Ð¦£¬Âú¶Ç×ÓµÄÆø¶¼ÏûµÃ¸É¸É¾»¾»¡£
