# Supplementary material for: Exploring translator’s style in children’s literature: A case study of Nicky Harman’s English translations of Huang Beijia’s two works
Source: PLoS One. 2026 Jun 2;21(6):e0350245. doi: 10.1371/journal.pone.0350245 (PMC13229296; doi:10.1371/journal.pone.0350245)
Supplement: S7 File — (ZIP) [file pone.0350245.s010.zip › data/original data/Wo Yao Zuo Hao Hai Zi (Chinese text)/Chapter 7 第七章.txt]

Æß¡¡²¡¼±ÂÒÍ¶Ò½
¡¡¡¡ÊýÑ§ÕÅÀÏÊ¦ÉÏ´ÎÅ¼È»¸úÕÔ»Ü×ÏÌá¼°¼¸¸öÑ§ÉúµÄÈõÖÇÎÊÌâ£¬ÕÔ»Ü×Ï¾Í¶ÔÕÅÀÏÊ¦µÄ»°¹¢¹¢ÓÚ»³£¬Ã»ÊÂ¾Í×ÜÏë½ðÁåÖÇÁ¦ÉÏ»á²»»áÓÐÈ±ÏÝ£¬Òª²»È»×öÊýÑ§ÔõÃ´×ÜÒª³ö´í£¿ÔÙ×ªÄîÒ»Ïë£¬ÕæÒªÈõÖÇ£¬×÷ÎÄÔõÃ´»áÐ´µÃÄÇÃ´ºÃ£¿Ó¢ÓïÒ²Ñ§µÃ²»²î¡£¾ÍÊÇÊýÑ§£¬Ó¦ÓÃÌâ»ù±¾ÄÜ¹»¶Ô¸¶£¬½²ÆðÌâÄ¿À´£¬ÒÑÖªÊ²Ã´Ìõ¼þ¡¢ÒªÇóÊ²Ã´ÎÊÌâ£¬ÇåÇå³þ³þÌõÀí·ÖÃ÷µÄ£¬¿É¼û²»ÊÇ²»¶®¡£¿ÉÊÇ¡­¡­Ê²Ã´¶¼¶®ÁËÓÖÔõÃ´»á´íÎóÆµ³öÄØ£¿
¡¡¡¡ÕÔ»Ü×Ï¾õµÃËýÏÝÈëÁËÒ»¸ö¹ØÓÚÅ®¶ùÖÇÁ¦µÄ¹ÖÈ¦Ö®ÖÐ£¬ÈÆÀ´ÈÆÈ¥ÔõÃ´Ò²Ìø²»³öÀ´¡£ËýºÞ½ñÌìµÄÉç»áÀï¶àÁË¡°ÖÇÉÌ¡±ÕâÃ´¸öÐÂÃû´Ê£¬°Ñ¼Ò³¤ÃÇÅªµÃ¿Þ¿ÞÐ¦Ð¦ÎÞËùÊÊ´Ó¡£ÏëÏë´ÓÇ°×Ô¼ºÉÏÑ§¶ÁÊéµÄÊ±ºò£¬Ë­Ò²Ã»ÌýËµÈËÓÐÖÇÉÌ¸ßµÍÒ»Ëµ£¬´ó¼Ò²»Ò²ÊÇ¸Ã¸ÉÊ²Ã´¾Í¸ÉÊ²Ã´ÁËÂð£¿
¡¡¡¡ÓÐÒ»ÌìÕÔ»Ü×Ï¿´±¨Ö½£¬²»¾­Òâ¼äÓÖ¿´µ½ÁËÒ»¸öÐÂÃû´Ê£ºÑ§Ï°ÕÏ°­¡£ËµÊÇÓÐµÄº¢×ÓÑ§Ï°²»ºÃ£¬ÀÏÊ¦ºÍ¼Ò³¤¶¼¹Öº¢×Ó²»ÓÃ¹¦£¬ÆäÊµÕâº¢×ÓÊÇÑ§Ï°ÓÐÕÏ°­µÄÎÊÌâ£¬±ÈÈç×ÜÊÇ°Ñ¡°+¡±¿´³É¡°£­¡±£¬°Ñ¡°35¡±¿´³É¡°53¡±£¬µÈµÈ£¬µÈµÈ¡£
¡¡¡¡ÕÔ»Ü×ÏÐÄÀï¾ÍÒ»¾ª£¬¾õµÃ½ðÁåµÄÇé¿öÓë´ËÏàËÆ£¬¿´´íÁËÊý×ÖºÍÔËËã·ûºÅµÄÊÂÇé³£³£·¢Éú£¬ºÃºÃÒ»µÀÌâÄ¿¾ÍÕâÃ´´íµÃ²»Ã÷²»°×¡£ÕÔ»Ü×Ï´ò¶¨Ö÷ÒâÒª´ø½ðÁå¿´Ò»´ÎÒ½Éú£¬ÊÇºìÊÇ°×ÄÖ¸ö×¼È·½áÂÛ£¬ÒÔºóÒ²ºÃ¶ÔÖ¢ÏÂÒ©¡£
¡¡¡¡ÕÔ»Ü×Ï²»ÖªµÀ¡°Ñ§Ï°ÕÏ°­¡±µÄÎÊÌâ¸ÃÕÒÊ²Ã´Ò½Éú¿´£¬ÓÖ²»±ãÖ±½ØÁËµ±ÕÒÈË´òÌý£¬ÅÂÈËÖªµÀÁËÕæÒÔÎª½ðÁåÊÇ¸öÓÐÃ«²¡µÄº¢×Ó¡£ËýÅÜµ½ÔÓÖ¾Éç×¨¹Ü¡°Ñ°Ò½ÎÊÒ©¡±×¨À¸µÄÅ®Í¬ÊÂ¸úÇ°£¬Ö»Ëµ½ðÒàÃùÓÐ¸öÔ¶·¿Ö¶×Ó£¬ÖÇÁ¦ÉÏ´ó¸ÅÓÐµãÎÊÌâ£¬ÎÊËý¸ÃÕÒÄÄ¸öÒ½ÔºµÄÄÄ¸öÒ½Éú£¬Å®Í¬ÊÂµ¹ºÜÈÈÐÄ£¬ÂíÉÏ»Ø´ðËµ×îºÃÈ¥ÄÔ¿ÆÒ½Ôº£¬ÄÇÀïÉèÓÐ×¨ÃÅµÄ¶ùÍ¯ÐÄÀí×ÉÑ¯²¿¡£
¡¡¡¡ÕÔ»Ü×Ï¾ª½ÐÆðÀ´£º¡°ÄÇ²»¾ÍÊÇ´ÓÇ°µÄ¾«Éñ²¡Ò½ÔºÂð£¿¡±
¡¡¡¡Å®Í¬ÊÂÍÐÍÐÑÛ¾µ£¬Ææ¹ÖµØ·´ÎÊËý£º¡°ÄÇÄãËµ¸ÃÈ¥Ê²Ã´Ò½Ôº£¿¡±
¡¡¡¡ÕÔ»Ü×ÏÐÄÀïÏñ³ÔÁË²ÔÓ¬Ò»ÑùÄÑ¹ý¡£ËýÏëÎÞÂÛÈçºÎ½ðÁå²»¸ÃÈ¥ÄÇ¸öµ¹Ã¹µÄ¾«Éñ²¡Ò½Ôº£¬ÕâÒ²Ì«²»ÄÜÈÃÈË½ÓÊÜÁË£¬Åª²»ºÃ½ðÒàÃù»áÈÏÎª»Ü×Ï×Ô¼ºÓÐ¾«Éñ²¡¡£
¡¡¡¡¿ÉÊÇ²»È¥»¹Õæ²»ÐÐ£¬½ÓÏÂÀ´µÄÊÂÇéÊ¹ÕÔ»Ü×ÏÈÏÎª½ðÁåµÄÈ·ÊÇÓÐµãÃ«²¡¡£
¡¡¡¡ÕâÌìÊýÑ§¿ÎÓÖ×ö²âÑé¾íÁË£¬½ðÁå´ø»Ø¼ÒµÄ¾í×ÓÊÇ89·Ö¡£ÕÔ»Ü×ÏÏÈÈÏÎªÕâ·ÖÊý»¹Ëã²»´í£¬¿ÉÊÇ×ÐÏ¸Ò»¿´È´ÆøµÃ±Ç¿×Ã°ÑÌ£¬¾í×ÓÉÏ×Ü¹²´íÁËÁ½µÀ¼ÆËãÌâ¡¢Ò»µÀÓ¦ÓÃÌâ¡£Ö®ËùÒÔµÃ89·Ö£¬ÊÇÒòÎª½ðÁå°ÑÒ»µÀÓÃ·½³ÌÇó½âµÄ¸½¼ÓÌâ×ö³öÀ´ÁË£¬Ò»ÏÂ×ÓÌí¼ÓÁË10·Ö¡£
¡¡¡¡Á½µÀ¼ÆËãÌâÊÇÕâÃ´´íµÄ£º
¡¡¡¡Ò»µÀÊÇÈýÎ»Êý³ËËÄÎ»Êý£¬³Ë³öÀ´Êý×ÖÌ«´ó£¬½ðÁåÂíÉÏ·¸ÁËÔÎ£¬ºÁ²»¿ÍÆøµØ´íÁË¡£
¡¡¡¡ÁíÒ»µÀÊÇ·±ÔÓµÄËÄÔò»ìºÏÔËËãÌâ£¬¹²ÓÐ6¸öÊý²ÎÓëÔËËã£¬½ðÁåËãµ½µÚ¶þ²½Ê±£¬²»¿ÉË¼ÒéµØ½«ÆäÖÐÒ»¸öÊý¶ªÆú²»ÓÃ£¬½á¹ûµ±È»ÊÇ´íµ½ÁËÀÏÒ¯Ò¯¼ÒÈ¥¡£
¡¡¡¡Ó¦ÓÃÌâ´íµÃ¸üÀëÆæ£¬Ê½×ÓÁÐ¶ÔÁË£¬¼ÆËã½á¹ûÊ±È´½«Ê½ÖÐµÄ¡°0¡±¿´³ÉÁË¡°6¡±¡£
¡¡¡¡½ðÁåÑÛ¼ûÂèÂèµÄÁ³É«¶àÔÆ×ªÒõ£¬ÂíÉÏÉêÃ÷Ëµ£º¡°Õâ»Ø¾í×ÓÍ¦ÄÑ£¬ÎÒ¿¼ÁË89·Ö£¬ÊÇµÚ12Ãû¡£¡±
¡¡¡¡ÕÔ»Ü×Ï¶¶×ÅÊÖÀïµÄ¾í×ÓËµ£º¡°ÄãÊÇÏ¹Ã¨Åö×Å¸öËÀÀÏÊó£¬ÅöÇÉ°Ñ¸½¼ÓÌâ×ö³öÀ´ÁË¡£¸½¼ÓÌâÄÜËãÊýÂð£¿¸½¼ÓÌâ×ö²»³öÀ´£¬Äã²»¾ÍÓÖ³ÉÁË×îºó¼¸Ãû£¿¡±
¡¡¡¡½ðÁå²»·þÆø£¬à½Æð×ì°ÍàÖ¹¾£º¡°ÂèÂè×ÜÊÇÓÐÀí¡£¿¼²»ºÃËµÎÒ±¿£¬¿¼ºÃÁËÓÖËµÎÒÏ¹Ã¨Åö×ÅÁËËÀÀÏÊó¡£¡±
¡¡¡¡ÕÔ»Ü×ÏÑïÆðÃ¼Ã«£º¡°ÎÒËµµÃ²»¶ÔÂð£¿Ò»ÕÅ¾í×Ó´íÁ½µÀ¼ÆËãÌâ¡¢Ò»µÀÓ¦ÓÃÌâ£¬Õâ»¹ÁËµÃ£¿¡±
¡¡¡¡½ðÁåËµ²»¹ýÂèÂè£¬´ó½ÐÒ»Éù£º¡°ÆÛÈËÌ«Éõ£¡¡±È»ºó¾Í°Ñ×Ô¼º¹Øµ½°Ö°ÖµÄÊé·¿Àï£¬ÔõÃ´º°¶¼²»¿Ï³öÀ´¡£
¡¡¡¡ÕÔ»Ü×ÏÏëÀ´ÏëÈ¥£¬»¹ÊÇÒª´ø½ðÁåÈ¥¿´Ò»´ÎÒ½Éú¡£¾ÍÊÇ¿´²»³öÈÎºÎÃ«²¡£¬²»Ò²¾Í·ÅÐÄÁËÂð£¿·ñÔò×ÜÕâÃ´ÒÉÉñÒÉ¹í£¬ºÃºÃµÄÈËÒ²ÒªÒÉ³ö¾«Éñ²¡µÄ¡£
¡¡¡¡ÐÇÆÚÁù£¬ÕÔ»Ü×ÏÒ»Ôç°Ñ½ðÁå´ø³ö¼ÒÃÅ¡£Ëý²»¸Ò¸æËß½ðÒàÃùÊµ»°£¬ÅÂ½ðÒàÃùÈÏÕæÆðÀ´¸úËý·­Á³£¬Ö»ËµËýÃÇÈ¥½ðÁåÍâÆÅ¼Ò¡£½á¹ûÒ»ÉÏ¹«¹²Æû³µ£¬½ðÁå¾Í´ó½Ð£º¡°ÂèÂèÄãÉÏ´í³µÁË£¡¡±
¡¡¡¡Ò»³µÏáµÄÈË¶¼»ØÍ·¿´ÕÔ»Ü×Ï£¬µ±ËýË¼Î¬³öÁËÃ«²¡¡£»Ü×ÏµÄÁ³ö®Ê±Í¨ºì£¬¸Ð¾õµ½ÎÞ´¦²ØÉíµÄÞÏÞÎ¡£ËýºÝºÝµØµÉ½ðÁåÒ»ÑÛ£¬µÍÉùºÇ³âËµ£º¡°Ð¡º¢×ÓÉÙ·Ï»°£¡¡±
¡¡¡¡³µµ½ÁËÄÔ¿ÆÒ½Ôº£¬ÕÔ»Ü×ÏÓÖÊÇ²»ÈÝ·ÖËµ£¬Ç£×Å½ðÁåµÄÊÖ¾ÍÍùÀï×ß¡£½ðÁåÌ§Í·¿´¿´¹ÒÔÚÒ½Ôº´óÃÅ¿ÚµÄÅÆ×Ó£¬ÔÙ¿´¿´ÂèÂè£¬¹ØÇÐµØÎÊ£º¡°ÂèÂèÄãÄÔ×Ó³öÎÊÌâÁËÂð£¿¡±
¡¡¡¡»Ü×ÏÕâÊ±Ö»µÃ¶ÔËýËµÁËÊµ»°£º¡°²»£¬ÂèÂèÊÇ´øÄãÀ´¿´²¡µÄ¡£¡±
¡¡¡¡½ðÁå´óÎª³Ô¾ª£º¡°ÎÒµÃÁËÄÔÁö£¿¡±
¡¡¡¡»Ü×ÏËµ£º¡°²»£¬ÄãÑ§Ï°ÓÐÕÏ°­¡£¡±
¡¡¡¡½ðÁåÒ»ÏÂ×ÓË¦¿ª»Ü×ÏµÄÊÖ£¬´óÉù¿¹Òé£º¡°²»£¡ÎÒÃ»ÓÐÕÏ°­£¡ÎÒÖ»ÊÇ´ÖÐÄ£¡¡±
¡¡¡¡»Ü×ÏËµ£º¡°´ÖÐÄÒ²·ÖºÃ¶àÖÖ£¬Äã´ÖµÃÌ«ÀëÆ×£¡¡±
¡¡¡¡½ðÁåºÜÉËÐÄ£¬ÑÛÀáÒ»ÏÂ×Ó³öÀ´ÁË£¬ÎØÑÊ×ÅËµ£º¡°ÎÒÖªµÀÕâÊÇÊ²Ã´Ò½Ôº£¬ÎÒÃÇ°àµÄÀîÁÖÂèÂè´øÀîÁÖµ½ÕâÀï¿´¹ý²¡£¬ËûµÄÈõÖÇÖ¤Ã÷¾ÍÊÇÔÚÕâÀï¿ªµÄ¡£¡±
¡¡¡¡»Ü×ÏÐÄÀïÓÐµãºó»Ú£¬ËýÏëËýÒ²Ðí×öÁË¼þ´íÊÂ£¬°Ñ½ðÁå´øµ½Õâ¶ùÀ´£¬ÊÇÉËÁËº¢×ÓµÄ×Ô×ðÐÄÁË¡£ËýÊÔÌ½×ÅËµ£º¡°ÄãÒªÊµÔÚ²»¿Ï½øÈ¥£¬ÄÇÎÒÃÇ¾Í»Ø¼Ò£¿¡±
¡¡¡¡½ðÁåÌ§ÆðÒ»Ë«ÀáÑÛÈ¥¿´»Ü×Ï£¬ÏëÅÐ¶ÏÕâ¾ä»°µÄÕæ¼Ù¡£¿´µ½ÂèÂèÑÛÖÐµÄ»ÚÒâ£¬½ðÁåµÄÐÄ·´ÓÖÈíÁËÏÂÀ´£¬ÓÃµÍµÃ¼¸ºõÌý²»¼ûµÄÉùÒôËµ£º¡°ÒªÊÇÂèÂèÒ»¶¨ÒªÎÒÈ¥¿´£¬ÄÇ¾Í¿´°É¡£¡±
¡¡¡¡»Ü×ÏÎªÄÑÁË°ëÌì£¬¾ö¶¨»¹ÊÇ¿´¡£ÒÑ¾­×ßµ½Ò½ÔºÃÅ¿ÚÁË£¬ÍË»ØÈ¥²»ÊÇ°×ÀË·ÑÊ±¼ä£¿
¡¡¡¡½ðÁå´¹ÁËÍ·£¬Ò»Éù²»Ïì¸úÔÚ»Ü×ÏÉíºó£¬Ò»¸±¾ª»ÅÎ¯ÇüµÄÑù×Ó¡£Ò»Â·ÉÏËýÖ»ÓÃÌßÊ¯×Ó±íÊ¾ÐÄÀïµÄ²»Ô¸Òâ¡£»Ü×ÏÊÇÖªµÀ½ðÁåÌßÊ¯×ÓÊ±µÄÇéÐ÷µÄ£¬µ«ÊÇËýÐÄÀï¶Ô½ðÁåÓÐÀ¢£¬Ò²¾ÍÖ»ºÃ×°Áû×÷ÑÆ£¬ÓÉ×Å½ðÁå¡£
¡¡¡¡ÐÇÆÚÁùÑ§Ð£·Å¼ÙÒ½Ôº²»·Å¼Ù£¬ËùÒÔÐÇÆÚÁùÕâÌì¿´²¡µÄº¢×Ó×ÜÊÇÌØ±ð¶à¡£Ê±¼ä»¹²»µ½9µãÖÓ£¬¶ùÍ¯ÐÄÀí×ÉÑ¯²¿ÀïµÄ½Ç½ÇÂäÂä¶¼Õ¾ÂúÁËÈË¡£
¡¡¡¡»¨°×Í··¢¡¢¿´ÉÏÈ¥ºÜÓÐÈ¨ÍþµÄÒ½ÉúÕýÔÚ¸øÒ»¸ö³õÖÐÉúÄ£ÑùµÄÄÐº¢×Ó¿´²¡¡£ÄÇº¢×ÓÃæÉ«²Ô°×£¬Á½ÑÛ¾àÀë·ÖµÃºÜ¿ª£¬×ì°ÍÎ¢ÕÅ×Å£¬·ÅÔÚ×ÀÉÏµÄÒ»Ë«ÊÖ¶¯¸ö²»Í£¡£ËýÂèÂèÔÚÅÔ±ß²»Í£µØËµ£º¡°×¢ÒâÁ¦¼¯ÖÐ£¡Ò½ÉúÔÚÎÊÄã»°ÄÄ£¡¡±
¡¡¡¡Ò½ÉúÎÊËû£º¡°ÄãÖªµÀµØÇòÊÇÒ»¶¯²»¶¯µÄÄØ£¬»¹ÊÇ×ª¸ö²»Í£µÄ£¿¡±
¡¡¡¡ÃæÉ«²Ô°×µÄº¢×Ó»Ø´ð£º¡°×ª¸ö²»Í£¡£¡±
¡¡¡¡¡°ÕæÊÇÕâÑù£¿¡±Ò½Éú½ô±ÆÒ»¾ä¡£
¡¡¡¡ÄÇº¢×Ó¾Í³ÙÒÉÆðÀ´£¬ÍµÑÛÈ¥ÎÊÂèÂè¡£
¡¡¡¡Ò½Éú°åÁËÁ³Ëµ£º¡°²»ÐíÎÊÈË£¬Òª¶ÀÁ¢Ë¼¿¼¡£¡±
¡¡¡¡º¢×ÓÆ¨¹É¶¯ÁË¶¯£¬ÏñÊÇÒªÀë¿ª×ùÎ»ËÆµÄ£¬È»ºóºÜ´óÉùµØËµ£º¡°×ª¸ö²»Í££¡ÊÇÎÒÃÇÀÏÊ¦ËµµÄ¡£¡±
¡¡¡¡¡°Äã¸Ð¾õµØÇòÔÚ×ªÂð£¿¡±Ò½ÉúÓÖÎÊ¡£
¡¡¡¡º¢×ÓÏëÒ»Ïë£¬Ò¡Í·¡£
¡¡¡¡¡°ÎªÊ²Ã´£¿¡±
¡¡¡¡º¢×ÓÔÙÒ²»Ø´ð²»³öÀ´ÁË£¬¿ªÊ¼×¥¶úÄÓÈù£¬ÓÖÅ¤Í·¿´´°ÍâµÄÂéÈ¸´ò¼Ü¡£
¡¡¡¡Õ¾ÔÚÒ»ÅÔµÄ½ðÁå²»Ô¸·Å¹ýÕâ¸öÏÔÊ¾×Ô¼ºÖªÊ¶Ô¨²©µÄ»ú»á£¬¸Ï½ô²å×ìËµ£º¡°ÕâÓÐÊ²Ã´²»¶®µÄ£¿ÒòÎªÓîÖæ¿Õ¼äÌ«ºÆ´óÁËßÂ¡£¾ÍºÃÏñÎÒÃÇ³Ë´¬ÔÚ´óº£Àïº½ÐÐ£¬¿Ï¶¨¾õµÃ´¬ÊÇÒ»¶¯²»¶¯µÄ¡£¡±
¡¡¡¡Ò½Éú²»¸ßÐËµØÅ¤Í·¿´½ðÁåÒ»ÑÛ£¬Ëµ£º¡°ÄãÊÇÀ´¸ÉÊ²Ã´µÄ£¿¡±
¡¡¡¡ÕÔ»Ü×ÏÁ¬Ã¦ÌæÅ®¶ù»Ø´ð£º¡°ËýÀ´¿´²¡¡£¡±
¡¡¡¡Ò½ÉúÓÖÈÏÕæµØ¿´¿´½ðÁå£¬ÎÊÕÔ»Ü×Ï£º¡°ËýÓÐÊ²Ã´²¡£¿¡±
¡¡¡¡ÕÔ»Ü×ÏÁ¬Ã¦ÄÃ³öµ±±à¼­µÄÓïÑÔË®Æ½£¬ÈýÑÔÁ½Óï°Ñ½ðÁåµÄÇé¿ö½éÉÜÒ»±é¡£Ò½Éú¾ÍÔÙÒ»´Î¹Û²ì½ðÁå£¬»¹Ð¦×ÅÔÚËýÁ³µ°ÉÏ¾¾Ò»°Ñ£¬ÎÊËý£º¡°Äã¸Ð¾õ×Ô¼º¸úÍ¬Ñ§²»Ò»ÑùÂð£¿¡±
¡¡¡¡½ðÁå±»Ò½ÉúÒ»¾¾£¬ÇéÐ÷ÂíÉÏ¾ÍËÉ³ÚÁË£¬ö·ÑÀÒ»Ð¦Ëµ£º¡°ÊÇ²»Ò»Ñù¡£¡±
¡¡¡¡Ò½Éú³¯Ëý¼·¼·ÑÛ£º¡°ÄÄ¶ù²»Ò»Ñù£¿¡±
¡¡¡¡½ðÁå´óÉùËµ£º¡°ÎÒ±ÈËûÃÇ¶¼ÅÖ£¡¡±
¡¡¡¡»°Òô¸ÕÂä£¬×ÉÑ¯²¿ÀïµÄÈË¶¼¸ú×ÅÐ¦ÁË£¬Á¬ÄÇ¸öÃæÉ«²Ô°×µÄÄÐº¢×ÓÒ²Ð¦µÃÇ°ÑöºóºÏ¡£
¡¡¡¡Ò½Éú×ªÍ·Ð¦×Å¶ÔÕÔ»Ü×ÏËµ£º¡°ÄãÃÇ¿ÉÒÔ×ßÁË£¬Õâº¢×ÓÒ»ÇÐÕý³£¡£Èç¹ûÓ²ÒªËµË­ÓÐ²¡£¬ÄÇÊÇÄãÃÇ¼Ò³¤¡£¡±
¡¡¡¡ÕÔ»Ü×ÏÁ³ÉÏºìÒ»Õó°×Ò»ÕóµÄ£¬ÓÐµãÏÂ²»À´Ì¨¡£µ«ÊÇËýÐÄÀïÓÖ°µ°µ¸ßÐË£¬ÒòÎª±Ï¾¹Í¨¹ýÒ½ÔºÖ¤ÊµÁË½ðÁåÖÇÁ¦ÉÏÃ»ÓÐÎÊÌâ¡£
¡¡¡¡×ß³öÒ½Ôº´óÃÅµÄÊ±ºò£¬»Ü×Ï¶Ô½ðÁåËµ£º¡°»Ø¼Ò±ð¸æËß°Ö°Ö¡£¡± 
¡¡¡¡½ðÁå½ô×ßÁ½²½£¬°Ñ×Ô¼ºÈíÈíµÄÊÖÈû½øÂèÂèÊÖÐÄÀï£¬¶®ÊÂµØËµ£º¡°ÎÒÖªµÀÂèÂèÊÇÎªÎÒºÃ¡£°Ö°ÖÒ²»áÕâÑùÏë¡£¡±
¡¡¡¡»Ü×ÏÒ»ÏÂ×ÓÑÛÀá¶¼ÒªÓ¿³öÀ´ÁË£¬ÐÄÀïËµ£¬ÕâÃ´Ò»¸ö´ÏÃ÷ÁæÀþÉÆ½âÈËÒâµÄº¢×Ó£¬ÔõÃ´¾ÍÆ«Æ«Ñ§²»ºÃÊýÑ§ÄØ£¿
¡¡¡¡ÐÇÆÚÒ»ÉÏ°à£¬¸ºÔð¡°Ñ°Ò½ÎÊÒ©¡±×¨À¸µÄÅ®Í¬ÊÂ×ßÀ´ÎÊ»Ü×Ï£º¡°´øÄãÇ×ÆÝµÄº¢×Ó¿´²¡ÁËÂð£¿¡±
¡¡¡¡»Ü×ÏËµ£º¡°¿´ÁË¡£Ò½ÉúÈÏÎªÃ»Ã«²¡¡£¡±
¡¡¡¡Å®Í¬ÊÂ½ô½Ó×ÅÓÖÎÊÒ»¾ä£º¡°º¢×ÓÅÖÂð£¿¡±
¡¡¡¡»Ü×ÏÒ»ã¶£¬ÒÔÎªÍ¬ÊÂÖªµÀÁËËýÊÇ´øÅ®¶ùÈ¥¿´²¡µÄ£¬ÐÄÀï²»Ãâ½ôÕÅ£¬ÕÅ¿Ú½áÉàµØÍû×Å¶Ô·½¡£
¡¡¡¡Í¬ÊÂ°ÑÒ»±¾ÔÓÖ¾·ÅÔÚ»Ü×ÏÃæÇ°£º¡°ÕâÉÏÃæËµ£¬º¢×Ó³¤µÃ¹ýÅÖ£¬Ò²»áÓ°ÏìÖÇÁ¦·¢Óý¡£Äã¿´¿´¡£¡±
¡¡¡¡»Ü×Ïã¶ÁË°ëÌì£¬²Å°ÑÔÓÖ¾·­¿ªÀ´¡£ÀïÃæ¹ûÈ»ÓÐÒ»ÆªÒ½Ñ§ÂÛÎÄ£¬Ìáµ½·ÊÅÖ¶ùÍ¯ÉíÌåµÄ¸÷ÖÖÖ¸±ê²â¶¨¡¢ÑªÒºÖÐÎ¢Á¿ÔªËØµÄº¬Á¿ÒÔ¼°´óÄÔÏ¸°ûµÄÉú³¤¡¢ÉöÉÏÏÙËØµÄ±ä»¯µÈµÈ£¬Ê¹¶ÁËüµÄÈËÂíÉÏ¾Í°ÑÅÖº¢×ÓºÍº©º©µÄÐÜÃ¨¡¢Ò¡Ò¡°Ú°Ú×ßÂ·µÄÆó¶ì¼°°®Ë¯¾õµÄÀÁÃ¨ÁªÏµµ½ÁËÒ»Æð¡£
¡¡¡¡»Ü×ÏÖªµÀÐ´ÕâÐ©ÎÄÕÂµÄÈË×ÜÏ²»¶Î£ÑÔËÊÌý£¬Õâ¸ú×÷¼ÒÃÇ¶ÔÉú»îËØ²Ä½øÐÐÒÕÊõ¼Ó¹¤Ã»Ê²Ã´Á½Ñù¡£µ«ÊÇ»Ü×ÏÊµÔÚÌ«ÅÎÍûÅ®¶ù³É²ÅÁË£¬ËýÖªµÀ×Ô¼ºÔÚÕâ¼þÊÂÉÏÐÄ¼±µ½ÁË½üºõ±äÌ¬µÄµØ²½£¬È´Ã»°ì·¨ÈÃ×Ô¼ºÍ£Ö¹ÕâÖÖÅÎÍû¡£Ë­ÈÃ¿ÉÅÂµÄÉýÑ§¿¼ÊÔÖ»Ê£ÏÂ°ëÄê¶àÒ»µãµãµÄÊ±¼äÁËÄØ£¿
¡¡¡¡Ò²Ðí¼õ·ÊÕæÄÜ¶Ô½ðÁåÓÐºÃ´¦£¿
