# Supplementary material for: Exploring translator’s style in children’s literature: A case study of Nicky Harman’s English translations of Huang Beijia’s two works
Source: PLoS One. 2026 Jun 2;21(6):e0350245. doi: 10.1371/journal.pone.0350245 (PMC13229296; doi:10.1371/journal.pone.0350245)
Supplement: S7 File — (ZIP) [file pone.0350245.s010.zip › data/original data/Wo Yao Zuo Hao Hai Zi (Chinese text)/Chapter 8 第八章.txt]

°Ë¡¡ÎªÅ®¶ù¼õ·Ê£¬¼õÊÝÁË°Ö°ÖºÍÂèÂè
¡¡¡¡½ðÁåÉúÏÂÀ´µÄÊ±ºò²¢²»ÅÖ£¬Öå°Í°ÍµÄÏñÖ»Ð¡ÀÏÊó£¬Á½Ö»ÑÛ¾¦Ö±µ½ÂúÔÂ¶¼²»´ó¿ÏÕö¿ª£¬ÎÞÂÛ°×ÌìºÚÒ¹¶¼ÊÇÒ»¸±º¨Ë¯²»ÐÑµÄÄ£Ñù¡£ÄÌÄÌº¦ÅÂÈç´ËÈõÐ¡µÄÓ¤º¢²»ºÃÑø£¬¾ÍÂñÔ¹¶ùÏ±¸¾»³ÔÐÊ±×ìÌ«µó£¬³Ô¶«Î÷ÏñÖ»Ã¨£¬Ò»´ÎÕ´ÄÇÃ´Ò»µãµã£¬ÅªµÃ½ðÁåÓªÑø²»Á¼¡£
¡¡¡¡ÕÔ»Ü×ÏÐÄÀïÒ²ºó»Ú£¬¾õµÃÃ»°ÑÅ®¶ù·ÅÔÚ¶ÇÀïÑøµ½Ê®×ã±¥Âú¾Í¼±Ã¦ÉúÏÂÁË£¬ÊµÔÚÊÇÎÊÐÄÓÐÀ¢¡£ËýÂúÔÂÏÂ´²ºó¾Í¿ªÊ¼¸ú½ðÁåµÄÄÌÄÌÐ¯ÊÖºÏ×÷£¬´ÓÍùÅ£ÄÌÖÐµ÷¼Óµ°»Æ¡¢·äÃÛ¡¢Î¬ÉúËØ¡¢Óã¸ÎÓÍ¿ªÊ¼£¬µ½°¾ÖÆÓãÌÀ¡¢¹ÇÍ·ÌÀ¡¢²ËÄà¡¢Öí¸Îºý£¬¶Ù¶Ù±ä×Å»¨ÑùÀ´£¬¶Ù¶Ù¶¼²»Âí»¢£¬ÉõÖÁË¯µ½°ëÒ¹»¹ÅÀÆðÀ´£¬Íùº¨ÃÎÏãÌðµÄÅ®¶ù×ì°ÍÀïÈû½øÒ»¸öÄÌÆ¿×ì¶ù£¬ÈÃËýÔÚÏÂÒâÊ¶µÄË±Îü¶¯×÷ÖÐ²»Öª²»¾õºÈÏÂÒ»Æ¿³íÄÌºý¡£
¡¡¡¡3¸öÔÂÒÔºó£¬½ðÁå¿ªÊ¼´µÆøËÆµÄ³¤£¬Á³µ°Ô²à½à½µÄ£¬ÏÂ°Í¹Ä³öÀ´ÈýÖØËÄÖØ£¬Ð¡ÊÖÉÏµÄ10¸öÃ·»¨¿ÓÉîµÃÄÜ·Å½ø»Æ¶¹¡£ÄÇÊ±ºòµÄ½ðÁåÕæÊÇÈË¼ûÈË°®£¬±§µ½ÂíÂ·ÉÏ¿´½Ö¾°£¬ÄÏÀ´±±ÍùµÄ¹ýÂ·ÈË¶¼ÈÌ²»×¡´ÕÉÏÀ´¶ºÒ»¶º£¬ÉìÊÖÃþÃþËýÄÛ¶¹¸¯°ãµÄÁ³µ°¶ù£¬ËµÒ»Éù£º¡°Õâº¢×ÓÕæÌÖÏ²¡£¡±
¡¡¡¡³ä·ÖÒâÊ¶µ½½ðÁåµÄ³¬ÅÖÊÇÔÚ½ðÁå5ËêÉÏ´ó°àµÄÊ±ºò¡£ÄÇÒ»´ÎÓ×¶ùÔ°¾ÙÐÐÔË¶¯»á£¬ÑûÇëÈ«Ìå¼Ò³¤Ç°À´¹Û¿´¡£ÆäÖÐµÄÒ»¸öÏîÄ¿ÊÇ¡°×êµØµÀ¡±±ÈÈü£¬º¢×ÓÃÇÒª´ÓÒ»ÅÅÁ¬½ÓÆðÀ´µÄÄ¾È¦ÖÐ×ê¹ýÈ¥£¬±ÈË­ÓÖ¿ìÓÖ²»Åöµ¹Ä¾È¦¡£±ðµÄº¢×ÓÒ»¸ö¸öÇá½ÝÁéÇÉ£¬×ê³ö¡°µØµÀ¡±Ê±¼òÖ±¾ÍÏñÓã¶ùÓÎ³öº­¶´£¬ÕæÊÇºÁ²»·Ñ¾¢¡£½ðÁå¾Í²ÒÁË£¬ÊÖ½Å²¢ÓÃµØÔÚÄ¾È¦ÖÐÃ¦ºõ£¬Á³ÕÇµÃÍ¨ºì£¬±Ç×ÓÀïºôßêºôßê´­Æø£¬µ½×îºóÉí×Ó»¹ÊÇ¿¨ÔÚÄ¾È¦Àï£¬ÕÔ»Ü×Ï¹ýÈ¥Á¬ÍÏ´ø×§²Å°ÑËý°ÎÁË³öÀ´¡£
¡¡¡¡Ó×¶ùÔ°ÀÏÊ¦¶ÔÕÔ»Ü×ÏËµ£º¡°ÄãÅ®¶ùÌ«ÅÖÁË¡£¡±
¡¡¡¡»Ü×ÏÏë£ºËýÊÇÌ«ÅÖÁË£¬µÃ¸øËý¼õ¼õ·ÊÁË¡£
¡¡¡¡¿ÉÃ»Ïëµ½Õâ¾ä»°ËµËµÈÝÒ×£¬×öµ½Ì«ÄÑ¡£·ÊÅÖÒ»µ©³ÉÁË¹ßÐÔ£¬ÄÇ¾ÍÏñ»ð¼ýÒÑ¾­°ÑÈËÔìÎÀÐÇËÍ½øÁË¹ìµÀÒ»Ñù£¬ÄãÈÃËüÍ£ËüÒ²Í£²»ÏÂÀ´¡£
¡¡¡¡ÕÔ»Ü×Ï¿à¿ÚÆÅÐÄ½Ìµ¼½ðÁå£º¡°Å®º¢×ÓÌ«ÅÖÁË¶àÄÑ¿´Ñ½£¬Æ¯ÁÁµÄ»¨È¹×Ó¶¼Ã»·¨´©£¬³¤´óÁË¼È²»ÄÜµ±ÑÝÔ±£¬Ò²²»ÄÜµ±¸èÐÇ£¬¸ü²»ÄÜµ±Ä£ÌØ¶ù¡£¡±
¡¡¡¡½ðÁåËµ£º¡°¿ÉÊÇÅÖÒ²ÓÐÅÖµÄºÃ´¦°¡£¡ÅÖ×ÓÁ¦Æø´ó£¬µÈÂèÂè½«À´ÀÏÁË£¬ÉúÁË²¡£¬ÎÒ¿ÉÒÔ±³ÂèÂèÈ¥Ò½Ôº£¬¿ÉÒÔ¼¸Ìì¼¸Ò¹²»Ë¯¾õÕÕ¹ËÂèÂè¡£Èç¹ûÎÒÊÝµÃÏñÒ»Æ¬Ê÷Ò¶£¬ÄÇ²»¾ÍÔãÁËÂð£¿¡±
¡¡¡¡»Ü×ÏËµ£º¡°Ð¡»ï×Ó¶¼Ï²»¶ÃçÌõµÄ¹ÃÄï£¬Äã³¤ÕâÃ´ÅÖ£¬½«À´Ã»ÓÐÄÐº¢×ÓÏ²»¶ÔõÃ´°ì£¿¡±
¡¡¡¡½ðÁåÀíÖ±Æø×³µØËµ£º¡°ËûÃÇ²»Ï²»¶ÊÇËûÃÇ²»¶®µÃÃÀ£¡Ñî¹óåúÅÖ²»ÅÖ£¿ÃÉÄÈÀöÉ¯ÅÖ²»ÅÖ£¿»¹ÓÐÃÀÉñÎ¬ÄÉË¹£¬»¹ÓÐÊ¥Ä¸ÂêÀûÑÇ£¬»¹ÓÐÎÒÄÌÄÌ¡¢ÎÒÍâÆÅ¡¢ÎÒÃÇÑ§Ð£³ÂÀÏÊ¦¡¢ÍõÐ£³¤¡­¡­¡±
¡¡¡¡»Ü×ÏÃ»ÁÏµ½Ëý»áÒ»¿ÚÆø±¨³öÕâÃ´¶àÖÐÍâÈËÎïµÄÃû×Ö£¬ÉõÖÁ¼Ð´øÉÏÁËÆÄÓÐÈ¨ÍþµÄÄÌÄÌºÍÍâÆÅ¡£»Ü×ÏÎÞ»°¿ÉËµÁË¡£½ðÁåÆäÊµËµµÃºÜ¶Ô£¬ÃçÌõ²»ÊÇ×öÅ®ÈËµÄÎ¨Ò»±ê×¼¡£¿ÉÊÇÎ¨Ò»µÄÅ®¶ù²»¹»ÃçÌõ£¬»Ü×ÏÐÄÀï×Ü²»ÊÇ×ÌÎ¶¡£
¡¡¡¡ÕâÒ»»Ø¼õ·ÊµÄÆÈÇÐÐÔÓÖ·ÇÍ¬ÒÔÍùÁË£¬ÒòÎª·ÊÅÖÒÑ¾­Ó°ÏìÁË½ðÁåµÄÖÇÁ¦·¢Óý£¬Ê¹ËýµÄÊýÑ§×ÜÊÇ¿¼²»µ½ÓÅÐã¡£»Ü×ÏÏÂ¶¨¾öÐÄÒª²ÉÈ¡·Ç³£ÊÖ¶Î£¬Îñ±ØÔÚÅ®¶ùÉýÑ§¿¼ÊÔµÄ×îºó³å´ÌÇ°¼ûµ½Ð§¹û¡£
¡¡¡¡»Ü×ÏËµ¸É¾Í¸É£¬°Ñ¼ÒÀïµÄ±¨¿¯ÔÓÖ¾Í³Í³·­³öÀ´£¬Ñ°ÕÒ¿¯µÇÔÚÉÏÃæµÄ¸÷ÖÖ¼õ·ÊÒ©Æ·¹ã¸æ¡£¡°¹úÊÏ¡±¡¢¡°ÇáÉí±¦¡±¡¢¡°±ÈË÷¡±¡¢¡°´óÓ¡Ïó¡±¡¢¡°Ê¹ÄãÃÀ¡±¡¢¡°ÃçÌõËª¡±¡­¡­Îå»¨°ËÃÅ£¬Ó¦ÓÐ¾¡ÓÐ¡£
¡¡¡¡ÈËÆäÊµºÜÆæ¹Ö£¬ÏÐÏ¾µÄÊ±ºò¶¼ÖªµÀ¹ã¸æ²»´ó¿ÉÐÅ£¬´µÅ£µÄ³É·Ö¶à£¬Ò»µ©ÊÂµ½ÁÙÍ·£¬ÈÔÈ»»áÐÄ¸ÊÇéÔ¸¸ú×Å¹ã¸æ×ß£¬²»×²ÄÏÇ½²»»ØÍ·¡£
¡¡¡¡½ðÁå·ÅÑ§»Ø¼Ò£¬ÍÆÃÅ¼û¼ÒÖÐ±¨Ö½Ì¯ÁËÒ»µØ£¬ÂèÂèÅîÍ·¹¸ÃæµØ¶×ÔÚÒ»¶Ñ±¨Ö½ºóÃæ·­Åª²»Í£¡£ËýºÃÆæµØÎÊÂèÂè£º¡°ÊÇ²»ÊÇÄã°Ñ´æ¿îµ¥¼ÐÔÚ¾É±¨Ö½ÀïÍüÁË£¿¡±
¡¡¡¡»Ü×Ï¿ÞÐ¦²»µÃµØËµ£º¡°ÍüÊ²Ã´£¡³ý·ÇÄã½«À´ÓÐ±¾ÊÂÕõ´óÇ®£¬·ñÔòÂèÂè²»»á³¢µ½´æ¿îµ¥¶àµÃÍü¼ÇµÄ×ÌÎ¶¡£¡±
¡¡¡¡½ðÁåºÜÈÏÕæµØ»Ø´ð£º¡°µ½ÄÇÊ±¾Í²»ÓÃ´æ¿îµ¥ÁË£¬ÒªÓÃÐÅÓÃ¿¨¡£¡±
¡¡¡¡»Ü×ÏËµ£º¡°±ð¹ÜÓÃÊ²Ã´£¬Ê×ÏÈÄãÏÖÔÚÒªÑ§Ï°ºÃ£¬Ñ§Ï°²»ºÃÖ»ÄÜÕ¾¹ñÌ¨¡¢É¨ÂíÂ·£¬¶àÃ»³öÏ¢¡£¡±
¡¡¡¡½ðÁåÕ£°ÍÁËÒ»ÏÂÑÛ¾¦£¬ËÆÐ¦·ÇÐ¦µØËµ£º¡°ÂèÂèËµ»°×ÔÏàÃ¬¶ÜÁË°É£¿Äã²»ÊÇ¾­³£¶ÔÎÒËµ£¬¸ÉÊ²Ã´¹¤×÷¶¼¿ÉÒÔ¸ÉµÃºÜ³öÉ«Âð£¿¡±
¡¡¡¡»Ü×ÏÒ»Ê±¾ÍÓÐµãÓïÈû£¬ÏëÁËÒ»»á¶ù²ÅËµ£º¡°ÒªÊÇÓÐÄÜÁ¦£¬µ±È»¾¡Á¿È¥×ö¹±Ï×´óµÄ¹¤×÷¡£ÊµÔÚ×ö²»ÁË£¬×öÆÕÍ¨ÀÍ¶¯ÕßÒ²ºÜ¹âÈÙ¡£¡±
¡¡¡¡½ðÁåÇáÃèµ­Ð´µØËµ£º¡°ÄÇÎÒÔ¸Òâ×öÆÕÍ¨ÀÍ¶¯Õß¡£¡±
¡¡¡¡»Ü×Ï»ðÁË£¬´óÉù½ÐµÀ£º¡°¿ÉÎÒÈÏÎªÄãÊÇÓÐÄÜÁ¦µÄ£¡ÄãÄÜ×öµÃºÜºÃ£¬ÄÜ³ÉÎª°àÉÏµÄÑ§Ï°¼â×Ó£¬ÄãÖ»ÊÇ²»ÏëÈ¥×ö£¡¡±
¡¡¡¡½ðÁåËÊËÊ¼ç£¬²»ÔÙËµ»°£¬´ó¸Å¾õµÃÔÚÕâ¼þÊÂÉÏ¸úÂèÂèÎÞ·¨¹µÍ¨¡£
¡¡¡¡»Ü×ÏÏñµ±Äê½ðÒàÃùÌôÑ¡ÄÌ·ÛÒ»Ñù£¬°Ñ¸÷ÖÖ¼õ·ÊÒ©·´¸´±È½ÏºâÁ¿¶ÔÕÕ£¬×îºóÌôÖÐÁË¡°¹úÊÏ¡±¡£ÕâÒ©Í¦¹ó£¬100¿éÇ®Ò»ºÐ£¬Ò»ºÐ²Å³Ô5Ìì¡£Èç¹û³ÔÒ»¸öÔÂµÄ»°£¬²î²»¶à¾ÍÊÇ»Ü×ÏÒ»¸öÔÂµÄ¹¤×Ê¡£
¡¡¡¡Ò©Âò»ØÀ´£¬½ðÁåÍ¦Ï¡º±£¬ÔÚ³ø·¿Àï×ªÀ´×ªÈ¥£¬´ß×ÅÂèÂè¿ì´ò¿ª¿´¿´¡£´ò¿ªÄÇºÐ×Ó£¬ÀïÃæÊÇÒ»Ð¡´üÒ»Ð¡´üºÚºýºý³´ÃæËÆµÄ¶«Î÷¡£»Ü×ÏÉúÅÂ½ðÁå²»¿Ï³Ô£¬¸Ï½ôµÍÍ·ÐáÒ»Ðá£¬´óÉùÔÞÃÀµÀ£º¡°ßí£¬ºÃÏã£¡¡±
¡¡¡¡½ðÁåÉÏÁËµ±£¬Ò²´Õ¹ýÈ¥Ðá£¬È»ºóËµ£º¡°ÊÇÏã¡£¡±
¡¡¡¡»Ü×Ï¾Í³ÃÈÈ´òÌú£º¡°³åÒ»´üÊÔÊÔ£¿¡±
¡¡¡¡½ðÁåËµ£º¡°ÊÔÊÔ°É¡£¡±
¡¡¡¡»Ü×Ï°ÑºÚ·ÛÄ©µ¹ÔÚÐ¡ÍëÖÐ£¬ÓÃ·ÐË®Ò»³å£¬Å¨ÓôµÄ³´ÃæÏãÎ¶ÃÖÂþ¿ªÀ´¡£½ðÁåÆÈ²»¼°´ýÒ¨Ò»É×½ø¿Ú£¬È´Á¢¿Ì¡°ÅÞ¡±µÄÒ»ÉùÍÂ³öÀ´£¬ÖåÁËÃ¼Í·½ÐµÀ£º¡°ÕæÄÑ³Ô£¡¡±
¡¡¡¡»Ü×Ï²»ÏàÐÅ£º¡°ÕâÃ´ÏãµÄ¶«Î÷»áÄÑ³Ô£¿¡±
¡¡¡¡½ðÁåÂíÉÏ¾ÍÒ¨Ò»É×ËÍµ½ÂèÂè×ì±ß£¬·ÇÒªËýÒ²³¢³¢²»¿É¡£»Ü×ÏÃãÇ¿ÓÃÉàÍ·ÌòÁËÒ»Ìò£¬µÄÈ·ÄÑ³Ô£¬ÓÐ¹ÉËµ²»³öÀ´µÄÌúÐâµÄÎ¶¶ù¡£¿ÉÊÇËýËÀ»îÒ²²»ÄÜ³ÐÈÏÄÑ³Ô£¬ÅÂ½ðÁåÕÒµ½½è¿Ú¾Ü¾ø½ÓÊÜ¼õ·Ê¡£
¡¡¡¡»Ü×Ï×øÏÂÀ´£¬°Ú³öÒ»¸±×¼±¸³¤Æª´óÂÛµÄ×ËÌ¬£¬¿ªÊ¼¶Ô½ðÁå½øÐÐ½ÌÓý£º¡°ÕâÓÐÊ²Ã´ÄÑ³ÔµÄ£¿²»ÊÇ»¹ÓÐÌðÎ¶¶ùÂð£¿²»ÊÇÎÅ×Å»¹ºÜÏãÂð£¿´ÓÇ°ÇîÈË³Ô²»ÉÏ·¹£¬ÄÜÓÐÕâÖÖÃ×¿·Ìî¶Ç×Ó¾ÍºÜ²»´íÁË¡­¡­¡±
¡¡¡¡½ðÁåÁæÑÀÀþ³ÝµØ´ò¶ÏËýµÄ»°£º¡°´ÓÇ°ÇîÈË³ÔÃ×¿·ÊÇÒòÎªÃ×¿·±ãÒË£¬¿ÉÎÒÃÇÏÖÔÚÃ×·¹±ãÒË£¬Ã×¿·ºÜ¹ó£¬¸ÉÂð²»³Ô±ãÒËµÄ£¬Æ«Òª³Ô¹óµÄÄØ£¿¡±
¡¡¡¡»Ü×Ï»ðÁË£¬Ò»ÅÄ×À×ÓËµ£º¡°»¹²»ÊÇÎªÁËÄã£¡Äã¿ì¿¼ÖÐÑ§ÁË£¬¿ÉÄã³É¼¨²»¹»ºÃ£¬Äã³É¼¨²»ºÃ¸úÖÇÁ¦ÓÐ¹ØÏµ£¬ÖÇÁ¦²»ºÃÓÖ¸ú·ÊÅÖÓÐ¹ØÏµ£¬ËùÒÔÂèÂè²Å»¨´ó¼ÛÇ®¸øÄãÂò¼õ·ÊÒ©£¬±ÆÄã³ÔÃ×¿·£¬Äã¶®²»¶®£¿¡±
¡¡¡¡½ðÁå±»ÂèÂèÅüÍ·¸ÇÁ³ÕâÒ»¶ÙÂî£¬Î¯ÇüµÃÁ÷³öÑÛÀáÀ´£¬Ëµ£º¡°ÎªÊ²Ã´´óÈË×ÜÒª±ÆÎÒÃÇÈ¥×öÎÒÃÇ²»Ô¸Òâ×öµÄÊÂ£¿ÎÒ×Ô¼ºÀ´¾ö¶¨×Ô¼ºµÄÉíÌå²»ÐÐÂð£¿¡±
¡¡¡¡»Ü×ÏÕ¶¶¤½ØÌúµØËµ£º¡°²»ÐÐ£¡¡±
¡¡¡¡½ðÁåÖÕ¾¿²»¸ÒÎ¥¿¹ÂèÂèµÄ»°£¬¿ÉÁ¯°Í°ÍµØ¾Í×Å¼¸¸ùÕ¥²ËË¿£¬³Ô¿àÒ©Ò»Ñù°ÑÒ»Ð¡Íë¼õ·ÊÃ×¿·³ÔÁËÏÂÈ¥£¬Ö±ÅªµÃÁ¬Á¬¸ÉÅ»¡¢ÀáË®ÍôÍô¡£
¡¡¡¡¸ù¾ÝËµÃ÷ÊéµÄ½»´ý£¬³Ô¡°¹úÊÏ¡±¼õ·ÊÒ©µÄÊ±ºò²»¿ÉÒÔÔÙ³Ô·¹²Ë¼°ÈÎºÎÁãÊ³£¬Òò´ËÕÔ»Ü×ÏÔÚÇ°Ò»Ìì¾Í½«¼ÒÖÐµÄ±ùÏäºÍ³÷¹ñ½øÐÐÁË³¹µ×ÇåÀí£¬°ÑËùÓÐÄÜ½ø¿ÚµÄ¶«Î÷ËÍµÄËÍÁË£¬ÈÓµÄÈÓÁË£¬ÒÔ·À½ðÁå¿´¼ûÁË×ì²ö¡£Îª·À½ðÁåÐÄÀí²»Æ½ºâ£¬ÕâÒ»ÌìÍí·¹ËýÖ»³´ÁËÒ»ÍëËÄ¼¾¶¹µ±²Ë£¬±íÊ¾°Ö°ÖÂèÂèÔÚ¸ú½ðÁåÍ¬¸Ê¹²¿à¡£
¡¡¡¡ÒÔºóµÄ10¶àÌìÀï£¬ÕÔ»Ü×ÏÃ¿ÌìÖ»ÂòÒ»ÑùËØ²Ë½øÃÅ¡£
¡¡¡¡½ðÒàÃùºÜ¿ì¾Í³Ô²»ÏûÁË£¬Éù³ÆËûÓÖÒª½²¿Î£¬ÓÖÒªÐ´ÂÛÎÄ¸ã¿ÆÑÐ£¬´óÄÔÐèÒªÓªÑø£¬ÕâÑùÓÐÑÎÃ»ÓÍµÄ·¹²ËËû²»ÄÜ¼ÌÐø½ÓÊÜ¡£ËûËµËû¿ÉÒÔ°á»Ø¸¸Ä¸¼ÒÔÝ×¡¡£»Ü×Ï²»´ðÓ¦£¬Ô­ÒòÊÇ½ðÁåÌØ±ðÃô¸Ð£¬Èç¹ûÖªµÀ°Ö°Ö×¡ÔÚÄÌÄÌ¼Ò³ÔºÃµÄ£¬Ëý¿Ï¶¨»á·´¿¹¡£
¡¡¡¡½ðÁåÒ»»Ø¼Ò£¬»Ü×ÏµÄÉñ¾­¾Í±Á½ôÁË£¬´ç²½²»ÀëµØÊØÔÚ½ðÁåÅÔ±ß¡£È¥³ø·¿ºÈË®£¬ÉÏ²ÞËù´óÐ¡±ã£¬»Ü×Ï¶¼¸ú×Å£¬ÉúÅÂ½ðÁå³ÃÈË²»±¸Íµ³ÔÊ²Ã´¶«Î÷¡£ÕâÑù»Ü×Ï¾ÍÅªµÃºÜÀÛ£¬ÓÈÆäÐÄÀíÉÏ×ÜÊÇ½ôÕÅ£¬ºóÀ´¾¹·¢Õ¹µ½Ê§Ãß£¬ÉÏ´²Ò²Ë¯²»×Å¾õ£¬¼â×Å¶ú¶äÌý½ðÁå·¿ÖÐµÄ¶¯¾²¡£
¡¡¡¡Ò»Ìì»Ü×ÏÔÚ½ÖÉÏ¿´¼ûÂô¡°ÈËÌå³Ó¡±£¬¸Ï¿ìÌÍÇ®ÂòÁËÒ»¸ö±§»Ø¼Ò¡£3¸öÈËÂÖÁ÷Õ¾ÉÏÈ¥³Æ£¬»Ü×ÏºÍ½ðÒàÃù¸÷ÊÝÁË10½ï£¬½ðÁåÖ»ÊÝ5½ï¡£½ðÒàÃù×Ô³°µØËµ£º¡°Õâµ¹ºÃ£¬ÎªÅ®¶ù¼õ·Ê£¬ÏÈ¼õÊÝÁË°Ö°ÖÂèÂè£¬Íá´òÕý×Å£¬Ê¡µÃÒÔºóÓÐÈË±ÆÎÒ³ÔÕâÍæÒâ¶ù¡£¡±»Ü×Ï»Ø¾´ËûËµ£º¡°ÈÃÄã¼õÁË·ÊÒ²Ã»º¦´¦£¬ÖÐÄêÈËÌ«ÅÖÁËÈÝÒ×µÃÐÄÑª¹Ü²¡¡£¡±½ðÒàÃùÁ¬Ã¦ÉùÃ÷£º¡°ÎÒÄþ¿ÉµÃÐÄÑª¹Ü²¡£¬Ò²Ï£ÍûÃ¿ÌìÄÜ³ÔÉÏÒ»¶ÙÈâ¡£¡±
¡¡¡¡½ðÁå¾ÍÅÄÊÖ£¬Ëµ°Ö°Ö½²µÃºÃ£¬½²µ½ËýÐÄÀïÈ¥ÁË¡£¸¸Å®Á©Á¢¿ÌÇ×Ç×ÈÈÈÈ³ÉÁËÍ¬Ò»ÌõÕ½º¾µÄÕ½ÓÑ¡£
¡¡¡¡½ðÒàÃùÂòÁËÒ»°üÅ£Èâ¸É²ØÔÚÊé·¿³éÌëÀï£¬Ê±²»Ê±ÍµÍµÃþÒ»¿éÔÚ×ìÀï½À¡£ÓÐÒ»´Î½ðÁåÈ¥ÎÊ°Ö°ÖÊýÑ§Ìâ£¬ÎÅµ½ÁË°Ö°Ö×ìÀïµÄÅ£ÈâÎ¶¡£ËýºÜ¾«£¬ÏÈ²»¶¯ÉùÉ«£¬µÈ³öÁËÊé·¿ÃÅºóÓÖÇÄÇÄ·µ»ØÈ¥£¬¶ãÔÚÃÅÍâ¿´¡£½ðÒàÃùÖ»µ±Å®¶ù×ßÁË£¬ÉìÊÖÔÙµ½³éÌëÀïÃþÅ£Èâ¸ÉÊ±£¬½ðÁåÍ»È»³åÉÏÇ°×¥×¡ÁË°Ö°ÖµÄÊÖ¡£ÈËÔß¾ã»ñ£¬½ðÒàÃùÖ»ºÃ¸úÅ®¶ù·ÖÏíÃÀÎ¶£¬Ìõ¼þÊÇ²»ÈÃÂèÂèÖªµÀ¡£
¡¡¡¡ÎÞÄÎÕÔ»Ü×ÏµÄ±Ç×ÓÔÚÄÇÐ©ÌìÀïÒÑ¾­¶ÍÁ¶µÃ²»ÑÇÓÚÁÔÈ®ÁË£¬ËýºÜ¿ìÑ­×ÅÖëË¿Âí¼£ÕÒµ½ÁËÄÇ°üÅ£Èâ¸É¡£½ðÒàÃùÒ»¸öÈË³Ô£¬»Ü×ÏÃ»ÓÐÒâ¼û£¬»Ü×Ï·ßÅ­µÄÊÇ½ðÒàÃù¾ÓÈ»ÍµÍµ¸ø½ðÁå³Ô£¬Õâ¾Í±ä³ÉÒ»³¡Ã÷Ä¿ÕÅµ¨µÄµÖ¿¹¼õ·ÊÔË¶¯ÁË¡£»Ü×ÏÎª´ËÓÖÉËÐÄÓÖÆøÄÕ£¬¾õµÃÕÉ·òºÍÅ®¶ù¶¼²»ÄÜÀí½âËýµÄÒ»Æ¬¿àÐÄ¡£ºóÀ´ÊÇ½ðÁåÖ÷¶¯°ÑÅ£Èâ¸ÉÉÏ½Éµ½»Ü×ÏÊÖÀï£¬·¢ÊÄËýÔÙ²»ÈÃÂèÂèÉúÆø£¬»Ü×Ï²ÅÆ½ºÍÁËÐÄÌ¬¡£
¡¡¡¡¼õ·Ê²»µ½Á½¸öÐÇÆÚ£¬µÚÈýºÐ¡°¹úÊÏ¡±»¹Ê£ÏÂÁ½Ð¡´üÃ»³ÔµÄÊ±ºò£¬½ðÁåÉÏÌåÓý¿Î¾ÓÈ»»èµ¹ÁË¡£µç»°×·µ½ÔÓÖ¾Éç£¬»Ü×ÏÏÅµÃÃæÎÞÈËÉ«£¬²îµã¶ùÒ²¸ú×Å»è¹ýÈ¥¡£ËýÔÚÍ¬ÊÂµÄÅã°éÏÂ×ø³ö×â³µ¸Ïµ½Ñ§Ð£¡£½ðÁåÈíÈíµØ¿¿ÔÚ°ì¹«ÊÒÒÎ×ÓÉÏ£¬ÐÏÀÏÊ¦Õý¶Ë×ÅÒ»ÍëÌÇË®Î¹ËýºÈ¡£»Ü×ÏÆËÉÏÈ¥×¥×¡½ðÁåµÄÊÖ£¬ÑÛÀáÒ»ÏÂ×Ó¾Í³å³öÀ´ÁË¡£ÐÏÀÏÊ¦µ±Ê±¶ÔËýËµÁËÐ©Ê²Ã´£¬ËýÒ»¸ÅÃ»ÓÐÌý¼û£¬ÐÄÀïÖ»·´¸´Äî×Å£ºÎÒ×öÁËÉµÊÂ£¬ÎÒ×öÁËÉµÊÂ¡­¡­
¡¡¡¡ÄÇÌìÍíÉÏ»Ü×ÏÂòÁËÒ»Ö»ºÜ·ÊµÄÀÏÄ¸¼¦£¬°¾ÁËÅ¨Å¨Ò»¹ø¼¦ÌÀ£¬ÂúÎÝ×Ó¶¼Æ®×ÅÈÈ¼¦ÌÀµÄÏÊÏãÎ¶¡£½ðÒàÃù»Ø¼ÒÒ»Á¬´òÁË¼¸¸öÅçÌç£¬×ìÀï»¹Ö±º°£º¡°Êæ·þÊæ·þ£¡ÎÒ¹ÇÍ·¶¼ÒªÉ¢ÁË£¡¡±
¡¡¡¡Ê£ÏÂµÄÁ½Ð¡´ü¡°¹úÊÏ¡±£¬µ±È»¾Í²»ÔÙ³ÔÁË£¬±»»Ü×ÏÈÓµ½À¬»øÏäÀï¡£
¡¡¡¡¸ú×Å½ðÁåµÄÌåÖØÓÖÒ»´ÎÖ±ÏßÉÏÉý£¬¼õµôÁË5½ï£¬ºÜ¿ìÓÖ³¤³ö10½ï¡£½ðÁåÃ¿´ÎÕ¾ÉÏÈËÌå³ÓµÄÊ±ºò¶¼ºÜ²ÑÀ¢£¬¾õµÃ¶Ô²»ÆðÂèÂè¡£»Ü×ÏÈ´Ëµ£º¡°Ã»Ê²Ã´Ã»Ê²Ã´£¬ÄãÒÔºó×ÔÈ»»áÊÝµÄ¡£¡±
¡¡¡¡¿ÉÊÇ·ÊÅÖÓ°ÏìÖÇÁ¦µÄÎÊÌâÔõÃ´°ìÄØ£¿»Ü×ÏÌá¶¼²»¸ÒÔÙÌá¡£
