# Supplementary material for: Exploring translator’s style in children’s literature: A case study of Nicky Harman’s English translations of Huang Beijia’s two works
Source: PLoS One. 2026 Jun 2;21(6):e0350245. doi: 10.1371/journal.pone.0350245 (PMC13229296; doi:10.1371/journal.pone.0350245)
Supplement: S7 File — (ZIP) [file pone.0350245.s010.zip › data/original data/Wo Yao Zuo Hao Hai Zi (Chinese text)/Chapter 9 第九章.txt]

¾Å¡¡ÌìÉÏµôÏÂÀ´µÄÐ¡ÃÃÃÃ
¡¡¡¡½ðÁåÏÂÎç·ÅÑ§Ò»×ß½øÏï×Ó£¬¾Í¾õµÃÆø·Õ²»¶Ô¡£Íù³£Õâ¸öÊ±ºòÊÇÏï×ÓÀïµÄ¸÷¼ÒÐ¡µêÀÏ°å×îÃ¦ÂµµÄÒ»¶ÎÊ±¼ä£ºÐ¡³ÔÌ¯ÉÏ×øÂúÁËµÈ×Å³ÔâÆâ½µÄÀÏÈË¡¢º¢×ÓºÍ¹ýÂ·ÐÐÈË£»ÔÓ»õµêÀï´ò½´ÓÍµÄ¡¢ÂòÎ¶¾«µÄ¡¢Âò·½±ãÃæÊÖÖ½Ï´µÓ¼ÁµÄ£¬½ø½ø³ö³ö¡£¾ÍÁ¬ÃÀ·¢µêµÄÉúÒâÒ²»ðÆðÀ´ÁË£¬ÈËÃÇÎªÓ¦¸¶ÍíÉÏµÄ»î¶¯ÏëÒª´µ¸öÆ¯ÁÁµÄ·¢ÐÍ£¬ÅªµÃÁ½¸ö´ò¹¤ÃÃÒ»Ê±Ò»¿ÌÒ²Í£²»ÏÂÊÖÖÐµÄµç´µ·ç¡£¿ÉÊÇ½ñÌìºÜ¹Ö£¬ÈËÃÇºöÈ»¼ä¶¼Ã»ÐÄË¼×öÉúÒâÁËËÆµÄ£¬ÈýÎå³ÉÈºÕ¾×Å£¬ÃæÉ«ÑÏ¾þµØÒéÂÛ×ÅÊ²Ã´¡£
¡¡¡¡½ðÁåÊÖÀïÓÐÒ»´üÓãË¿£¬ÊÇºÃÅóÓÑÑîÐ¡Àö¸øËýµÄ¡£ËýÃ»ÉáµÃ³Ô£¬ÏëÌÖºÃÒ»ÏÂÐ¡»ÆÃ¨¡£Ëý¹Õ½øÐ¡³Ôµê£¬´ÓÓÍÄåÄåµÄ×ÀÒÎ¼ä´©¹ý£¬Ö±×ß½øÀï¼äÎÔÊÒ£¬ÍÆÁËÃÅµ½´¦ÕÒÄÇÖ»Ã¨£¬×ìÀï»¹¡°ßäßä¡±µØ»½×Å¡£Í··¢ÂÒÅîÅîµÄÀÏ°åÄï¸ú½øÀ´Ëµ£º¡°ÄãÄÇ¸öÅóÓÑ¿ìÉúÐ¡Ã¨ÁË£¬¶ãÆðÀ´²»¿Ï¼ûÈËÄØ¡£¡±
¡¡¡¡½ðÁå»ÐÈ»´óÎò£¬¹Ö²»µÃÕâ¼¸Ìì¿´»ÆÃ¨ÅÖÁËÐí¶àÄØ£¬Ô­À´ËüÒªÉúÐ¡±¦±¦ÁË¡£¿ÉÊÇÉú±¦±¦¸ÉÂðÒª¶ã×ÅºÃÅóÓÑ£¿ÄÑµÀÎÒ»¹»áÉËº¦ËüÊ²Ã´Âð£¿
¡¡¡¡½ðÁåºÜÓÐµã±»ÅóÓÑÅ×ÆúµÄÊ§Âä¸Ð¡£³öÁËÐ¡³Ôµê£¬ËýÂíÉÏ°ÑÄÇ´üÓãË¿²ð¿ª£¬¶ÄÆø°ãÒ»°ÑÎæÔÚÁË×ìÀï¡£Èù°ï×ÓÁ¢¿Ì¹Ä³öÀ´ÏñÐ¡Çò£¬ÉàÍ·Ò²±»ÓãË¿¼·µÃÃ»·¨×ª¶¯¡£Ëý²»µÃ²»ÍÂ»ØÒ»°ëÔÚ´ü×ÓÀï£¬×ì°Í²Å»Ö¸´ÁËÔ­ÏÈµÄ¾×½À¹¦ÄÜ¡£
¡¡¡¡ÕâÊ±ºò£¬Ëý¾ªÑÈµØ·¢ÏÖµçÏß¸ËÏÂ´ØÓµ×ÅºÃ´óÒ»¶ÑÈË£¬²»¶ÏµØÓÐÈË´Ò´ÒÃ¦Ã¦¸Ï¹ýÀ´¼·½øÈ¥£¬ÓÖ²»¶ÏµØÓÐÈË¼·³öÈË¶Ñ»Å»ÅÕÅÕÅÈ¥ÕÅÂÞÊ²Ã´¡£½ðÁåÖªµÀµçÏß¸ËÏÂ×¡µÄÊÇÐÞ×ÔÐÐ³µµÄÀÏÒ¯Ò¯¡£×òÌì½ðÁå·ÅÑ§Â·¹ýÕâÀï£¬»¹¸úËûËµÁË»°£¬»¹°Ñ¸ÕÂòµÄ°ô°ôÌÇËÍ¸øÁËËûµÄËïÅ®ÐÒÐÒ¡£ÄÑµÀÀÏÒ¯Ò¯½ñÌì³öÊ²Ã´ÊÂÁËÂð£¿½ðÁåÊÇ¸öºÃÆæÐÄºÜÖØµÄÈË£¬ÕâÑùµÄÈÈÄÖ×ÔÈ»²»¿Ï°×°×·Å¹ý¡£ÓÚÊÇËý»ÅÃ¦°Ñ×ìÀïµÄÓãË¿ÓÃ¾¢ÑÊÏÂÈ¥£¬Á½¼çÒ»ËÊ£¬Ê¹¼çºóµÄÊé°ü±³µÃ¸üÀÎ¿¿Ð©£¬ÍäÏÂÉí×Ó£¬ÄÃÄÔ´üµ±×êÍ·£¬´Ó´óÈËµÄÍÈ·ì¼ä×êµ½Ç°ÑØ¡£
¡¡¡¡ËýÊ×ÏÈ¿´¼ûµÄÊÇÅÉ³öËùµÄÃñ¾¯¡£ÓÐÒ»¸ö´÷ÑÛ¾µµÄÊåÊåÊÇËýÈÏÊ¶µÄ£¬Ã¿´Î¶¼ÊÇÕâÎ»ÊåÊåµ½Ëý¼Ò²é»§¿Ú¡¢ºË¶ÔÉí·ÝÖ¤¡£ÓÐÒ»»ØÂèÂèµÄÔ¿³×ÍüÔÚ¼ÒÀïÁË£¬»¹ÊÇÕâÎ»ÑÛ¾µÊåÊå°ïÂèÂè´ÓÁÚ¾Ó¼ÒÑôÌ¨ÅÀ¹ýÈ¥£¬¿ªÃÅÈ¡µ½ÁËÔ¿³×¡£ÄÇÒ»´Î½ðÁå¶ÔÑÛ¾µÊåÊåÅå·þµÃÎåÌåÍ¶µØ£¬¾õµÃËû±ÈµçÊÓÉÏµÄÃÀ¹úÌØ¾¯Ò»µã²»²î¡£
¡¡¡¡½ðÁå³¶Ò»³¶ÑÛ¾µÊåÊåµÄÒÂ·þ£¬ÎÊËû£º¡°É±ÈËÁË£¿»¹ÊÇÓÐÈË±»É±ÁË£¿¡±
¡¡¡¡ÑÛ¾µÊåÊåµÍÍ·¿´ËýÒ»ÑÛ£¬Á³ÉÏÃ»Ð¦£¬Ëµ£º¡°Ê²Ã´É±ÈË¡¢±»É±µÄ£¬ÄãÊÇµçÊÓ¿´¶àÁË°É£¿ÐÞ³µµÄÀÏÈË¼ÒËÀÁË£¬ÊÇÍ»È»ÖÐ·ç¡£¡±
¡¡¡¡½ðÁåÏÅµÃ»ëÉíÒ»Á¹£¬Í··¢¶¼¿ìÒªÒ»¸ù¸ùÊúÆðÀ´ÁË¡£ËýºÜÏë¿´¿´ËÀÈËÊÇÊ²Ã´Ñù×Ó£¬ÓÖº¦ÅÂÄÇÑù×ÓÌ«ÏÅÈË£¬ÓÚÊÇÓÃÊÖÖ¸Îæ×¡ÑÛ¾¦£¬´ÓÖ¸·ìÀïÍµÍµÍùËÄÏÂÀï¿´¡£
¡¡¡¡Ã»ÓÐÊ²Ã´ËÀÈË¡£ÀÏÒ¯Ò¯Ë¯¾õµÄ´²ÉÏÖ»Ê£ÏÂÒ»ÕÅ´²°å£¬´ó¸ÅÈËÒÑ¾­±»ËÍ½ø»ðÔá³¡ÁË¡£ÎÝ½ÇµÄÐ¡ÒÎ×ÓÉÏ×ø×ÅÀÏÒ¯Ò¯µÄËïÅ®ÐÒÐÒ£¬Õâ¸öÎåÁùËêµÄÐ¡Å®º¢ÃæÉ«²Ô°×£¬Ò»Ë«ÑÛ¾¦ÏñÊÜ¾ªµÄÍÃ×ÓËÆµÄ£¬ÇÓÉúÉúµØ¿´×ÅËùÓÐÎ§ÔÚ¼ÒÖÐµÄÈË£¬Á³¼ÕÉÏ»¹¹Ò×ÅÀáºÛ¡£½ðÁåÐÄÏëËýÒ»¶¨ÊÇÏÅ»µÁË£¬Ëý³¤ÕâÃ´´óÒ»¶¨ÊÇÍ·Ò»»ØÅöµ½ÕâÃ´¿ÉÅÂµÄÊÂ¡£½ðÁåºÜÍ¬ÇéÕâ¸öÐ¡Ð¡µÄÅ®º¢£¬ºó»Ú¸Õ²Å²»¸Ã°ÑÄÇ´üÓãË¿³ÔÁË£¬²»È»ÏÖÔÚËÍ¸øÐÒÐÒ¶àºÃ¡£
¡¡¡¡½ðÁåÌý¼ûÎÝÀïµÄ´óÈËÔÚÆß×ì°ËÉàÌÖÂÛÊ²Ã´£¬ÌýÁË°ëÌì²ÅÌý³öÍ·Ð÷£¬Ô­À´ÐÒÐÒµÄ¸¸Ä¸Ôç¾ÍÀëÁË»é£¬·òÆÞÁ©¶¼ºÜ×ÔË½£¬Ë­Ò²²»¿ÏÒªÐÒÐÒ£¬¶¼ÅÂÕâº¢×ÓÍÏÀÛÁË×Ô¼º¡¢Ê¹×Ô¼º²»ÄÜÖØÐÂ×é½¨¼ÒÍ¥£¬ÐÒÐÒÖ»ºÃ¹Âµ¥µØ¸ú×ÅÒ¯Ò¯¹ý¡£ÏÖÔÚÒ¯Ò¯ËµËÀ¾ÍËÀÁË£¬ÐÒÐÒÊÇ¸ú°Ö°ÖÄØ£¬»¹ÊÇ¸úÂèÂèÄØ£¿Á½±ß¶¼ÔÚÍÆÍÐ£¬²îµã¶ùÃ»¶¯ÊÖ´òÆðÀ´£¬Õâ»á¶ùÄÖµ½ÂÉÊ¦ÊÂÎñËùÈ¥ÁË¡£Î§ÔÚÎÝÀï¿´ÈÈÄÖµÄÁÚ¾Ó±ßËµ±ßÌ¾Æø£¬ÓÐÈË»¹ÂîÐÒÐÒµÄ¸¸Ä¸²»ÊÇÈË¡£
¡¡¡¡ÑÛ¾µÊåÊåËµ£º¡°ÐÐÁË£¬´ó¼Ò¶¼»Ø¼ÒÈ¥°É£¬º¢×ÓÏÈ¸úÎÒµ½ÅÉ³öËù×¡¼¸Ìì£¬ÍíÉÏÎÒ´øËý»Ø¼Ò¡£¡±
¡¡¡¡ÓÐÈËËµ£º¡°Äã»¹Ã»½á»éÄØ£¬ÄÄ»á´øº¢×Ó£¿¡±
¡¡¡¡ÑÛ¾µÊåÊåÓÃÒ»¸ùÊÖÖ¸ÍÆÁËÍÆÑÛ¾µ£º¡°ºÙ£¡ÌìÏÂÎÞÄÑÊÂ£¬²»»á¾ÍÑ§ßÂ£¡¡±
¡¡¡¡½ðÁåÍ»È»¼·ÉÏÈ¥Ëµ£º¡°ÈÃÐÒÐÒ¸úÎÒ»Ø¼Ò×¡£¬ºÃ²»ºÃ£¿¡±
¡¡¡¡ÑÛ¾µÊåÊå³Ô¾ªµØ¿´×ÅËý£º¡°Äã£¿½ðÁå£¿¡±
¡¡¡¡½ðÁåËµ£º¡°ÎÒÂèÂè»á´øº¢×Ó¡£ÔÙËµÎÒÒ²Ï²»¶Ð¡ÃÃÃÃ¡£¡±
¡¡¡¡ÑÛ¾µÊåÊåÈÏÕæÏëÁËÏë£¬¾õµÃÒ²Ã»ÓÐÊ²Ã´²»ºÃ£¬·´Õý¾Í×¡¼¸Ìì£¬µÈÐÒÐÒµÄ¸¸Ä¸´ï³ÉÐ­Òé£¬ËûÃÇÖÐµÄÒ»¸ö×ÔÈ»»áÁìÐÒÐÒ»Ø¼Ò¡£
¡¡¡¡ÑÛ¾µÊåÊå¶£Öö½ðÁå£º¡°Èç¹ûÄãÂèÂè²»Í¬Òâ£¬¿É±ð¸úÂèÂè³³£¬°ÑÐÒÐÒËÍ»ØÅÉ³öËù¾ÍÐÐÁË¡£¡±
¡¡¡¡½ðÁåÐÄÀïÓÐ°ÑÎÕµØÏë£ºÂèÂè²Å²»»á²»Í¬ÒâÄØ¡£
¡¡¡¡½ðÁå²óÁËÐÒÐÒµÄÐ¡ÊÖÉÏÂ¥£¬ÇÃ¿ª¼ÒÀïµÄ·¿ÃÅÊ±£¬ÂèÂè°¡µÄÒ»ÉùÇá½Ð£¬ÑÛ¾¦µÉ³ÉÁËÒ»¶ÔÍ­Áå¡£¼¸ÄêÇ°£¬½ðÁåÔø¾­°ÑÁÚ¾ÓÒ»¸öÁ½ËêµÄÐ¡Å®º¢±§»Ø¼Òµ±ÑóÍÞÍÞÍæ£¬Å®º¢µÄÂèÂèÒÔÎªº¢×Ó±»°ó¼Ü»òÊÇ¹ÕÂô£¬¼±µÃ¿ÚÍÂ°×Ä­»èµ¹ÔÚµØ¡£ÄÇ¼ÒÈËÓÖÊÇ±¨¾¯ÓÖÊÇµ½µçÊÓÌ¨·¢Ñ°ÈËÆôÊÂ£¬ÄÖµÃÒ»Ìõ½ÖÉÏÈËÐÄ»Ì»Ì¡£»Ü×ÏÏÂ°à»Ø¼Ò£¬´ÓÍâÃæÌýËµÕâÊÂ£¬ÉúÅÂ½ðÁåÒ²³öÁËÒâÍâ£¬Èý²½Á½²½±¼»Ø¼ÒÒ»¿´£¬Á½ËêµÄÐ¡Å®º¢¹Ô¹ÔµØ×øÔÚÌµÓÛÉÏ´ó±ã£¬½ðÁåÊÖÀïÄÃ×ÅÎÀÉúÖ½ÊØºòÔÚÅÔ±ß£¬µÈ×ÅÂÄÐÐ×öÒ»¸öÐ¡Ä¸Ç×µÄÔðÈÎÄØ¡£»Ü×Ï¿ÞÐ¦²»µÃ£¬Ã¦ÌæÐ¡Å®º¢²Á¸É¾»Æ¨¹É£¬Ò»°Ñ±§ÆðÀ´ËÍÏÂÂ¥È¥£¬²ÅËãÆ½Ï¢ÁËÒ»³¡·ç²¨¡£»Ü×Ï×ª»ØÀ´¾Í°Ñ½ðÁåÂîÁË¸ö¹·ÑªÅçÍ·£¬ÀÕÁîËýÒÔºóÔÙ²»×¼°ÑÁÚ¾ÓµÄº¢×Ó´ø»Ø¼ÒÍæ¡£
¡¡¡¡ÏÖÔÚ»Ü×Ï¿´¼û½ðÁå²ó×ÅÐÒÐÒÉÏÂ¥£¬×ÔÈ»¶øÈ»¾ÍÏëÆð¼¸ÄêÇ°µÄÊÂ£¬ÒÔÎªÊÇ½ðÁåÀÏÃ«²¡ÖØ·¸¡£»Ü×ÏÓÃÉíÌåÀ¹×ÅÃÅ¿Ú²»ÈÃËýÃÇ½øÀ´£¬ºÈÁîÅ®¶ùËµ£º¡°´ÓÄÄ¼ÒÁì»ØÀ´µÄ£¬»¹ËÍ»ØÄÄ¼ÒÈ¥£¡¡±
¡¡¡¡½ðÁåÉê±çµÀ£º¡°ËýÃ»ÓÐ¼ÒÁË£¬ÄãÈÃÎÒËÍËý»ØÄÄ¶ù£¿¡±
¡¡¡¡»Ü×ÏÕâÒ»¾ª¸üÊÇ·ÇÍ¬Ð¡¿É£¬Ïë½ðÁåÕâº¢×ÓÕæÊÇÔ½¹ýÔ½ºýÍ¿ÁË£¬¾ÓÈ»°ÑÒ»¸öÃ»¼ÒµÄ¹Â¶ùÁì»ØÀ´ÁË¡£
¡¡¡¡½ðÁåËµ£º¡°²»ÊÇ°¡£¬ÄãÌýÎÒËµ£¬ËýÒ¯Ò¯¸ÕËÀ¡­¡­¡±
¡¡¡¡½ðÁå¾Í°ÑÐÒÐÒµÄÇé¿ö¼òµ¥ËµÁËÒ»±é¡£
¡¡¡¡»Ü×ÏËµ£º¡°ÄãÕâÑù×öÊÇ³öÓÚÍ¬ÇéÐÄ£¬ÎÒ²»ÄÜ·´¶Ô¡£¿ÉÊÇÂèÂè°×ÌìÒªÉÏ°à£¬Ë­ÔÚ¼ÒÕÕ¹Ëº¢×ÓÄØ£¿¡±
¡¡¡¡½ðÁåËµ£º¡°ºÃ°ì£¬ÐÒÐÒ°×ÌìÉÏÓ×¶ùÔ°£¬¾ÍÊÇÏï×Ó¹Õ½øÈ¥µÄÄÇ¸ö£¬ËýÍíÉÏ²Å»Ø¼Ò¡£¡±
¡¡¡¡¡°ÍíÉÏÄãÒª×ö×÷Òµ£¬²»ÄÜÎªÒ»¸öº¢×Ó·ÖÐÄ¡£Äã½ñÄêÁùÄê¼¶ÁË£¬²»ÊÇËÄÄê¼¶ÎåÄê¼¶¡­¡­¡±
¡¡¡¡½ðÁå´ó½ÐÆðÀ´£º¡°ËµÀ´ËµÈ¥£¬ÂèÂèÄãÖ»ÊÇÔÚÕÒ½è¿Ú²»Ïë½ÓÊÜËý£¡¡±
¡¡¡¡¡°²»Ïë½ÓÊÜÒ²ÊÇÎªÄãºÃ£¡¡±
¡¡¡¡¡°²»ÊÇÎªÎÒºÃ£¬ÊÇÄã×ÔË½£¬²»Ô¸Òâ°ïÖú±ðÈË£¡¡±
¡¡¡¡Ä¸Å®Á©´½Ç¹Éà½££¬É¤ÃÅÒ»ÏÂ×Ó¶¼Ìá¸ßÁË°Ë¶È¡£
¡¡¡¡ÕýºÃ½ðÒàÃùÏÂ¿Î»Ø¼Ò£¬¡°ßËßËßË¡±µÄ´ÓÂ¥ÏÂÅÀÉÏÀ´£¬´ó¾ªÐ¡¹ÖµØº°£º¡°³³Ê²Ã´ÄØ£¿³³Ê²Ã´ÄØ£¿ÔÚÂ¥ÏÂ¾ÍÌý¼ûÄãÃÇÁ½¸öµÄ¼âÉ¤ÃÅ¡£¡±
¡¡¡¡Á½¸öÈËÕù×ÅÏò½ðÒàÃùÉêÔ©¡£½ðÒàÃùÃþÃþÐÒÐÒµÄÍ·Ëµ£º¡°¾ÍÊÇËýÂð£¿¡±
¡¡¡¡ÐÒÐÒ±»½ðÒàÃùÒ»ÎÊ£¬Âú¶Ç×ÓµÄÎ¯ÇüºÍÆà³þ±¬·¢³öÀ´£¬×ìÆ²ÁËÁ½Æ²£¬´ó¿ÞÆðÀ´¡£½ðÁåÂñÔ¹ÂèÂèËµ£º¡°Äã¿´Äã¡£¡±»Ü×ÏÕâÊ±ºòÐÄÒ²ÈíÁË£¬»³ÒÉ×Ô¼º¸Õ²ÅÊÇ²»ÊÇ×öµÃÌ«¹ý·Ö¡£
¡¡¡¡½ðÒàÃùÏëÁËÏë£¬ÄÃ²»¶¨ÔÚÆÞ×ÓºÍÅ®¶ùÖ®¼äÆ«ÏòË­Ëµ»°ºÃ¡£Ëû¾ö¶¨»¹ÊÇ×ö¡°ºÍÊÂÀÏ¡±±È½ÏºÏÊÊ¡£Ëû¶Ô½ðÁåËµ£º¡°°Ö°ÖÓÐ¸ö°ì·¨¡£ÄãÃ÷Ìì²»ÊÇÒªÊýÑ§µ¥Ôª²âÑéÂð£¿Èç¹û²âÑé³É¼¨ÔÚ90·ÖÒÔÉÏ£¬Äã¾ÍÓÐ×Ê¸ñ°ÑÐÒÐÒÁôÏÂÀ´¡£·ñÔòÖ»ºÃ¶Ô²»ÆðÁË¡£¡±
¡¡¡¡½ðÁåÌøÆðÀ´£º¡°Ò»ÑÔÎª¶¨£¿¡±
¡¡¡¡½ðÒàÃùËµ£º¡°Ò»ÑÔÎª¶¨¡£¡±
¡¡¡¡½ðÁå²»·ÅÐÄ£¬¸ú°Ö°Ö¹³ÁËÖ¸Í·¡£
¡¡¡¡»Ü×ÏÉÁ¿ªÉí×ÓÈÃ½ðÁåºÍÐÒÐÒ½øÎÝ£¬ºÝºÝµØ³¯½ðÒàÃùµÉÁËÒ»ÑÛ£¬Ëµ£º¡°¾ÍÄã»á×öºÃÈË£¡¡±
¡¡¡¡½ðÒàÃùÌ¯Ì¯ÊÖ£º¡°Ë­ÈÃÎÒÊÇÒ»¼ÒÖ®Ö÷ÄØ£¿¡±
¡¡¡¡»Ü×ÏÊÇµ¶×Ó×ì¶¹¸¯ÐÄ£¬¿ÚÍ·ÉÏÃ»ÓÐÍ¬ÒâÐÒÐÒ×¡½ø¼ÒÀï£¬Êµ¼ÊÉÏ»¹ÊÇÃ¦Âµ¿ªÁË£¬Íí·¹ÌØµØÌíÁËÒ»ÅÌÑÎË®Ñ¼£¬°ÑÑ¼ÍÈÑ¼¸¬Ê²Ã´µÄÒ»¸ö¾¢µØÍùÐÒÐÒÍëÀï¼Ð£¬ÓÖ´ß×ÅËý¶à³Ô·¹£º¡°¶à³Ô·¹²Å»á³¤Èâ¡£Äã¿´Äã½ðÁå½ã½ã¶àÅÖ£¬ÉíÌå¶àºÃ¡£¡±
¡¡¡¡½ðÁå¾ÍÔÚ±³ºó³¯°Ö°ÖÕ£ÑÛ£¬Á½¸öÈË»¥ÏàÉìÉàÍ·×ö¹íÁ³¡£»Ü×ÏÆäÊµÊÇ¿´¼ûÁËµÄ£¬Îª²»ÈÃÕâ¸¸Å®Á½¸öÌ«µÃÒâ£¬Ëý×°×÷Ã»¿´¼û¡£
¡¡¡¡Íí·¹ºó½ðÁå×ö×÷Òµ£¬»Ü×Ï¾Í°ÑÐÒÐÒ´øµ½ÎÔÊÒÀï¿´»­Êé¡£ÐÒÐÒºÜ¹ÔÇÉ£¬ËµÊ²Ã´ÌýÊ²Ã´£¬×ÜÊÇÇÓÉúÉúµÄÄ£Ñù£¬Ã¼ÀïÑÛÀïµÄÉñÉ«ÈÇÈË°®Á¯¡£»Ü×ÏÐÄÏëËýÕæÓÐÕâÃ´¸öÐ¡Å®¶ùÒ²Í¦ºÃ£¬ÃâµÃ½ðÁåÒ»¸öÈËÊÜ³è¹ý¶à£¬Åª³ÉÒ»¸±ÕÅÑÀÎè×¦µÄÑù×Ó¡£ 
¡¡¡¡Ö±µ½9µãÖÓË¯¾õµÄÊ±ºò²ÅÀ´ÁËÐÂµÄÎÊÌâ£º¼ÒÀïÖ»ÓÐÒ»´óÒ»Ð¡Á½ÕÅ´²£¬½ðÁåÒ»ÐÄÒªÐÒÐÒ¸úËýË¯Ð¡´²£¬»Ü×Ï¼á¾ö²»Í¬Òâ£¬ÒòÎª½ðÁåË¯¾õµÄ×ËÌ¬Ì«Ò°Âù£¬Éì¸ì²²µÅÍÈ²»Ëµ£¬ÓÐÁ½»Ø¾ÓÈ»´Ó´²ÉÏ¹öÏÂÀ´£¬°ëÒ¹Àï¡°ßË¡±µÄÒ»Éù°ÑÈËÏÅÒ»Ìø¡£
¡¡¡¡»Ü×ÏËµ£º¡°ÄãÕâÃ´ÅÖÕâÃ´ÖØ£¬°ÑÈË¼Òº¢×ÓÑ¹»µÁËÔõÃ´°ì£¿¡±
¡¡¡¡½ðÁåËµ£º¡°ÎÒ¿ÉÒÔÓÃÉþ×Ó°ÑÊÖºÍÍÈÀ¦ÆðÀ´Ë¯¡£¡±
¡¡¡¡»Ü×Ï²»ÀíËý£¬ÔÚ¿ÍÌüÉ³·¢ÉÏÆÌÁËÒ»ÕÅÁÙÊ±´²ÆÌ£¬ËÄÃæÓÃÒÎ×ÓÎ§ºÃ£¬¿´ÉÏÈ¥Ïàµ±ÊæÊÊ¡£½ðÁå¼û×´Ò²¾Í²»ÔÙ¼á³Ö£¬ÍËÒ»²½ÒªÇóÓÉËýÀ´ÌæÐÒÐÒÏ´Ôè¡£»Ü×ÏÌ¾ÁËÒ»¿ÚÆøÍ¬ÒâÁË¡£»Ü×Ï¾õµÃ½ðÁåÕâº¢×ÓÓÐµãÓëÖÚ²»Í¬£¬ÌØ±ðÏ²»¶Í¬ÇéºÍ°ïÖúÈõÐ¡Õß£¬²»ÖªµÀÊÇ²»ÊÇÌìÉúÒ»¸ö×öºÃÄ¸Ç×µÄÁÏ×Ó¡£
¡¡¡¡»Ü×Ï´ò¿ªÈÈË®Æ÷¿ª¹Ø£¬µ½Ô¡ÊÒÀï·ÅÁËË®£¬Ò»Å¤Éí£¬·¢ÏÖ½ðÁåÒÑ¾­ÊÖ½ÅÀûË÷µØ°ïÐÒÐÒ°ÑÒÂ¿ãÐ¬ÍàÈ«°ÇµôÁË£¬»Ü×ÏÐÄÏëËý×Ô¼ºÏ´Ôè¿É´ÓÀ´Ã»ÕâÃ´ÀûË÷¹ý¡£
¡¡¡¡Ô¡¸×ÆäÊµ²»¸ß£¬¿ÉÊÇ½ðÁåºÜ¸ºÔðµØ°ÑÐÒÐÒ±§×Å·ÅÁË½øÈ¥¡£ËýÏÈÓÃÈÈË®°ÑÐÒÐÒÈ«Éí³åÒ»¸ö±é£¬È»ºóÏ¸Ï¸µØ´òÉÏ·ÊÔí£¬ÔÙ´Ó²±×Ó¿ªÊ¼ÒÀ´Î´êÏ´¡£Ï´µÃ×îÈÏÕæµÄÊÇÒ¸ÏÂ£¬ÒòÎª»Ü×ÏÔÚ½ðÁåÃ¿´ÎÏ´ÔèÊ±¶¼Òª·´¸´ÌáÐÑ£º¸ìÖ«ÎÑ£¡¸ìÖ«ÎÑ£¡¶øÃ¿´Î¼ì²é½ðÁåµÄ¸ìÖ«ÎÑ£¬²»ÊÇÒ»´êÒ»°ÑÎÛ¹¸£¬¾ÍÊÇÃþÁËÂúÊÖÎ´³å¾»µÄ·ÊÔíÄ­£¬ÅªµÃ»Ü×Ï´ó½Ð£º¡°Äã¿´¿´ÄãÏ´µÄÔè£¡¡±ÏÖÔÚ½ðÁåÌæ±ðÈËÏ´Ôè£¬µ¹ÊÇ°ÑÂèÂèµÄ¶£ÖöÀÎÀÎ¼Ç×¡ÁË£¬²¢ÇÒ×öµÃÕâÃ´Ò»Ë¿²»¹¶¡£
¡¡¡¡ÐÒÐÒÏ´ÍêÁË½ðÁåÏ´£¬È»ºóÁ½¸öÈË¶¼¿«¸ÉÉíÌå×ê½ø¸÷×ÔµÄ±»ÎÑ¡£»Ü×ÏÌæËýÃÇÕûÀíºÃÒÂ·þ£¬Ò´ºÃ±»×Ó£¬°ÑµÆÏ¨µô£¬°Ñ½ðÁå·¿¼äºÍ¿ÍÌüµÄÃÅ·Ö±ð¹ØÉÏ£¬¾õµÃ¼ÒÀïÊÇÕæÕý°²¾²ÏÂÀ´ÁË¡£
¡¡¡¡°ëÒ¹Àï»Ü×ÏÏ°¹ßÐÔµØÐÑÀ´£¬È¥Ìæº¢×ÓÃÇ¸Ç±»×Ó¡£×ß½ø½ðÁå·¿¼ä£¬ËýÅÂ³³ÐÑÅ®¶ù¾ÍÃ»ÓÐ¿ªµÆ£¬ÊìÃÅÊìÂ·×ßµ½´²±ß£¬ÉìÊÖÈ¥Ãþ½ðÁåµÄ¼ç°òºÍÍ·¡£ÕâÒ»Ãþ£¬»Ü×ÏÏÅµÃ²îµãÃ»´óÉù½ÐÆðÀ´£¬ÒòÎªËýÔÚ½ðÁå¼ç²àÃþµ½ÁËÒ»¸öÃ«È×È×Ô²ÁïÁïµÄ¶«Î÷¡£»Ü×Ï¹Ë²»ÉÏ³³ÐÑ²»³³ÐÑµÄÁË£¬¸Ï¿ì¿ªµÆÏ¸¿´£¬Õâ²ÅÖªµÀÃ«È×È×µÄ¶«Î÷ÊÇÐÒÐÒµÄÄÔ´ü¡£½ðÁå²»ÖªµÀÔÚÊ²Ã´Ê±ºòÒÑ¾­Íµ×ÅÆðÁË´²£¬°ÑÐÒÐÒÓÖÅª½øÁË×Ô¼º±»ÎÑÀï¡£»Ü×ÏÕæÊÇ¿ÞÐ¦²»µÃ£¬¿´¿´Á½¸öº¢×ÓºôààºôààÕýË¯µÃÏãÄØ£¬¾õµÃ½ÐÐÑËýÃÇÒ²²»ºÃ£¬¾ÍÖ»ºÃËãÁË¡£
¡¡¡¡Ôç³¿»Ü×ÏÌØÒâÔçÆðÁËÒ»¿ÌÖÓ£¬µ½½ðÁå·¿¼äÈ¥½ÐÁ½¸öº¢×Ó¡£ÍÆÃÅÒ»¿´£¬½ðÁåÒÑ¾­´©´÷ÕûÆëÕ¾ÔÚ´²±ß£¬ÕýÔÚ·Ñ¾¢µØ°ïÐÒÐÒÌ×Ã«ÏßÒÂ¡£»Ü×ÏÓÖºÃÆøÓÖºÃÐ¦µØËµ£º¡°ÄÄÌìº°ÄãÆð´²¶¼Ë£Àµ£¬½ñÌìÔõÃ´ÕâÃ´ÇÚ¿ì£¿¡±
¡¡¡¡½ðÁå»ÅÃ¦Í£ÏÂÊÖÀïÕý×öµÄÊÂ£¬°Ñ»Ü×ÏÀ­µ½ÃÅÍâ£¬Ë³ÊÖÑÚÉÏ·¿ÃÅ£¬Ð¡ÉùËµ£º¡°ÂèÂèÎÒÇóÄãÒ»¼þÊÂ¡£ÐÒÐÒ×¡ÔÚÎÒ¼ÒµÄÊ±ºò£¬ÄãÄÜ²»ÄÜ¾¡Á¿²»ËµÎÒµÄÈ±µã£¿¡±
¡¡¡¡»Ü×ÏÎÊ£º¡°ÎªÊ²Ã´ÒªÕâÑù£¿¡±
¡¡¡¡½ðÁå²»ºÃÒâË¼µØÐ¦Ð¦£º¡°ÂèÂèÄãÏëÂï£¬ÐÒÐÒÊÇÎÒµÄÐ¡ÃÃÃÃ£¬ÎÒÔÚËýÃæÇ°±ØÐëÓÐµãÍþÐÅ£¬ÊÇ²»ÊÇ£¿Èç¹ûÈÃËýÖªµÀÎÒÈ±µãÌ«¶à£¬Ëý²»¾Í¿´²»ÆðÎÒÁËÂð£¿¡±
¡¡¡¡»Ü×ÏÈÌ²»×¡ÆËßêÐ¦³öÁËÉù¡£½ðÁå»ÅµÃ¸Ï¿ìÓÃÊÖÎæÂèÂèµÄ×ì¡£»Ü×ÏÔÚ½ðÁåÊÖÐÄÀï±ÇÒôºÜÖØµØËµ£º¡°Äã»¹ÖªµÀÊ÷Á¢ÐÎÏó°¡£¡¡±ÓÖËµ£º¡°¼Ç×¡ÁË£¬ÒªÊÇ½ñÌì¿¼µÃ²»ºÃ£¬ÐÒÐÒÍíÉÏ¾Í±ØÐëËÍ×ß¡£¡±
¡¡¡¡½ðÁåÁ¬Ã¦µãÍ·£¬ÓÖÉìÉì×Ô¼ºÀ­¹ý¹³µÄÐ¡Ö¸Í·£¬±íÊ¾ËýÊÇËµµ½×öµ½µÄ¡£
¡¡¡¡»Ü×ÏÕâÒ»ÌìÔÚÔÓÖ¾ÉçÐÄÉñ²»¶¨¡£Ëý¸æ½ë×Ô¼º£º¹¤×÷Òª½ô£¡Å®¶ùµÄ¿¼ÊÔ²»¹ýÊÇµ¥Ôª²âÑé£¬Ã»±ØÒªÃ¿´Î¿¼ÊÔ¶¼ÈçÁÙ´óµÐ£¬º¢×ÓµÄ·ÖÊý²»ÊÇÄÇÃ´ÖØÒªµÄ£¡¿ÉÊÇµÀÀíÊÇÖªµÀ£¬ÐÄÀï»¹ÊÇÈÌ²»×¡ÆÚÅÎ×Å¡¢µ»¸æ×Å¡¢ÈÈÍû×Å£¬×£Ô¸Å®¶ùÄÜÄÃµ½Ò»¸öÆ¯Æ¯ÁÁÁÁµÄ·ÖÊý¡£
¡¡¡¡3µãÖÓÒ»¹ý£¬»Ü×Ï°ÑÊÖ±ßµÄÊÂ´¦ÀíÍê£¬¾ÍÆï³µ»Ø¼Ò¡£Â·ÉÏ¹Õµ½²Ë³¡£¬¿´¼ûÓãÌ¯ÉÏÐÂµ½ÁËÁ½Èý½ïÖØµÄ´óöãÓãÍ·¡£öãÓãÍ·ìÐÌÀ¡¢ºìÉÕ¶¼ÊÇºÃ¶«Î÷£¬½ðÁå×îÏ²»¶ÕâµÀ²ËÁË¡£»Ü×Ï¾ÍÍ£ÏÂÀ´ÎÊÁË¼ÛÇ®£¬ÂôÖ÷Ëµ6¿éÒ»½ï£¬ÕæÊÇºÃ¹ó¡£»Ü×ÏÓÌÔ¥×Å¸Ã²»¸ÃÂò¡£ÂòÁË£¬Èç¹û½ðÁå½ñÌì¿¼µÃ²»ºÃ£¬´ó¼ÒÇéÐ÷¶¼»µ£¬Á½¸öº¢×Ó»¹ÓÐÒ»³¡ÉúÀëËÀ±ðµÄÍ´¿à£¬ÔÙºÃµÄ¶«Î÷³Ô×ÅÒ²Ã»ÒâË¼£»²»Âò£¬ÒªÊÇ½ðÁå¿¼µÃºÃÄØ£¿ÄÑµÀÕâÑùµÄ¿ÉÄÜ²»´æÔÚÂð£¿»Ü×ÏÕ¾ÔÚÓãÌ¯Ç°³ÙÒÉÁË°ëÌì£¬ÅªµÃÌ¯Ö÷¶¼·³ËýÁË¡£×îºóËý»¹ÊÇÒ§ÑÀÂòÁËÒ»¸ö3½ïÖØµÄ´óÓãÍ·¡£
¡¡¡¡5µãÖÓ£¬»Ü×ÏìÐºÃÁËÓãÍ·£¬¹ØµôÃºÆøÔî£¬×¼±¸ÏÂÂ¥È¥½ÓÐÒÐÒ»Ø¼Ò¡£Ç¡ÔÚ´ËÊ±ÃÅÁå³ª¸èÒ»ÑùÏìÁËÆðÀ´¡£»Ü×Ï¿ªÃÅÒ»¿´£¬½ðÁåÐ¦ÎûÎûµØÕ¾ÔÚÃÅÍâ£¬ÊÖÀïÄó×ÅÒ»ÕÅ±¡±¡µÄ¾í×Ó¡£
¡¡¡¡¡°ÂèÂè²Â²Â¶àÉÙ·Ö£¿¡±
¡¡¡¡»Ü×ÏÒ»¿´½ðÁåµÄÉñÉ«¾ÍÓÐÊýÁË£¬ÂíÉÏ¾õµÃÐÄÀïÒ»ËÉ£¬Ò²¸ú×ÅÐ¦ÎûÎûµØ´ð£º¡°80·Ö£¿¡±
¡¡¡¡½ðÁåÒ¡Í·¡£
¡¡¡¡»Ü×ÏÐ¡ÐÄµØËµ£º¡°90·Ö£¿¡±
¡¡¡¡½ðÁåÓÖÒ¡Í·¡£
¡¡¡¡»Ü×ÏËµ£º¡°×Ü²»»áÊÇ100·Ö°É£¿¡±
¡¡¡¡½ðÁå´óÉù»¶ºôÆðÀ´£º¡°ÊÇ98·Ö£¡¡±
¡¡¡¡»Ü×ÏàÞµÄÒ»Éù£¬ÈÌ²»×¡³¯½ðÁåÕÅ¿ªË«±Û¡£½ðÁåÒ²¸ú×ÅÆËÉÏÇ°£¬µõ×¡»Ü×ÏµÄ²±×Ó£¬ºï¶ùÒ»ÑùÅÀµ½ËýµÄÉíÉÏ£¬ÓÖÊÇÇ×ÓÖÊÇÐ¦µÄ£¬¼òÖ±²»ÖªµÀÔõÃ´¸ßÐË²ÅºÃ¡£
¡¡¡¡»Ü×ÏËµ£º¡°ºÃ°É£¬·Å¿ªÎÒ£¬ÎÒµÃ½ÓÐÒÐÒÈ¥¡£¡±
¡¡¡¡½ðÁå·Å¿ª»Ü×Ï£¬Ëµ£º¡°ÂèÂèÄã±ÕÉÏÑÛ¾¦¡£¡±
¡¡¡¡»Ü×Ï¾Í±ÕÉÏÑÛ¾¦£¬Ìý¼û½ðÁå¼±¼±µØÏÂÁËÒ»²ãÂ¥ÌÝ£¬ÓÖºÜ¿ì·µ»ØÀ´¡£
¡¡¡¡»Ü×ÏÔÙÕöÑÛÊ±£¬ÐÒÐÒÒÑ¾­¿ª¿ªÐÄÐÄµØÕ¾ÔÚËýÃæÇ°ÁË¡£Ô­À´½ðÁåÏÈ°ÑÐÒÐÒ½ÓÁË»ØÀ´£¬ÔÝÊ±²ØÔÚÁËÂ¥µÀÀï¡£
¡¡¡¡»Ü×Ï´ó½Ð£º¡°¹þ£¬ÄãÕâ¸ö»µ¶«Î÷£¡ÓÖÔÚÎÒ¸úÇ°ÏÈÕ¶ºó×à¡£¡±
¡¡¡¡½ðÁå°ÑÒ»¸ùÊ³Ö¸ÊúÔÚ×ì´½ÉÏ£¬Ê¹¾¢¶ÔÂèÂè¼·ÑÛ¾¦£¬Ð¡ÉùÌáÐÑËý£º¡°ÓÖÍüÁË£¿±ðËµÎÒµÄÈ±µã¡£¡±
¡¡¡¡³Ô·¹µÄÊ±ºò£¬»Ü×ÏºÜÏë²»ÔÙ¶ÔÕâ¼þÊÂ·¢±íÒâ¼û£¬¿ÉÖÕ¹éÃ»ÓÐÄÜÈÌ×¡£¬ÓÃ¿ê×ÓÖ¸×Å½ðÁåËµ£º¡°¿É¼ûÄãÑ§Ï°ÉÏÊÇÓÐÇ±ÄÜµÄ£¬ÐÏÀÏÊ¦µÄ¿´·¨Ò»µã¶¼Ã»´í¡£¡±
¡¡¡¡½ðÁå¿¹ÒéµÀ£º¡°ÂèÂè£¬ÓÃ¿ê×ÓÖ¸×Å±ðÈËºÜ²»ÀñÃ²¡£¡±
¡¡¡¡»Ü×Ï¿´¿´½ðÁå£¬ÓÖ¿´¿´×Ô¼ºµÄ¿ê×Ó£¬Ò»Éù²»ÏìµØ°Ñ¸ì²²ÊÕÁË»ØÈ¥¡£
¡¡¡¡½ðÒàÃùÂýÓÆÓÆµØ²åÁËÒ»¾ä»°£º¡°ÎÒÒ»Ö±¼á³ÖÕâ¸ö¹Ûµã£ºÐ¡Ñ§ÀïÑ§Ï°³É¼¨×îºÃµÄº¢×Ó½«À´Î´±ØÄÜ³É´óÆ÷¡£¡±
¡¡¡¡½ðÁåÎÊ°Ö°Ö£º¡°ÄãÈÏÎªÎÒ½«À´ÊÇÈË²ÅÂð£¿¡±
¡¡¡¡½ðÒàÃùÐ¦ÁËÐ¦£º¡°ÎÒÏàÐÅÄã¡£¡±
¡¡¡¡»Ü×ÏºßÁËÒ»Éù£º¡°½«À´ÊÇ½«À´£¬ÏÖÔÚÊÇÏÖÔÚ¡£ÏÖÔÚÄãÊÇÁùÄê¼¶Ñ§Éú£¬Ã÷ÄêÏÄÌìÒª²Î¼ÓÉýÑ§¿¼ÊÔ£¬Äã±ØÐë±£Ö¤Ã¿»Ø¿¼ÊýÑ§¶¼ÄÃµ½98·ÖµÄºÃ³É¼¨£¬½øÍâ¹úÓïÑ§Ð£²ÅÓÐÏ£Íû¡£¡±
¡¡¡¡½ðÁå°ÑÉíÌåÓÃ¾¢ÍùÒÎ±³ÉÏÒ»¿¿£¬âóâóµØà½ßæµÀ£º¡°ÂèÂè×ÜÊÇÉ¨ÐË¡£¡±
¡¡¡¡½ðÒàÃù¸ú×ÅËµ£º¡°ÄãÂèÂèÓÐµã×ß»ðÈëÄ§¡£¡±
¡¡¡¡ºÃºÃµÄÒ»¶Ù»¶ÀÖÍí²Í£¬³Ôµ½×îºóÈÔÈ»ÊÇÎÚÔÆÑ¹¶¥¡£»Ü×ÏºÜºÞ×Ô¼º¶Ôº¢×Ó·ÖÊýµÄÕâÖÖ¹ýÓÚÃô¸Ð£¬µ«ÓÖÃ»·¨¿ËÖÆ×Ô¼º²»Ïë¡¢²»Ëµ¡£
¡¡¡¡µÚ¶þÌìÊÇÐÇÆÚÁù£¬»Ü×Ï¾ö¶¨´ø½ðÁåºÍÐÒÐÒÈ¥¹äÉÌ³¡¡£½ðÁå×Ô¼º¶Ô´©ÒÂ´ò°ç²»Ì«¸ÐÐËÈ¤£¬¿ÉÊÇËýÏ£ÍûÂèÂèÄÜ°ÑÐÒÐÒ´ò°çµÃÆ¯ÁÁÒ»Ð©£¬¾ÍÆð¾¢µØÅÜÇ°ÅÜºó°ïÐÒÐÒÌôÒÂ·þ¡£ËýÃÇÌæÐÒÐÒÂòÏÂÁËÒ»Ìõ¿§·ÈÉ«´øÃ×É«ÀÙË¿»¨±ßµÄÁ¬ÒÂÈ¹£¬Ò»Ë«Ð¡Æ¤Ð¬¡£½ðÁåºÜÐË·Ü£¬ÂíÉÏÑëÇóÂèÂè°ïÐÒÐÒ´©ÉÏÐÂÒÂ·þ£¬È»ºóËýÀ­×ÅÐÒÐÒµÄÊÖ½¾°ÁµØÔÚÉÌ³¡Àï×ßÀ´×ßÈ¥£¬·Â·ðÒªÕ¹Ê¾Ò»¸öÆ¯ÁÁµÄÐ¡Ä£ÌØ¶ùËÆµÄ¡£
¡¡¡¡ÐÒÐÒÐÄÀïÒ²ºÜ¸ßÐË£¬µ«ÊÇËýÊ²Ã´¶¼²»Ëµ£¬Ö»°Ñ¶Ô½ðÁåµÄ¸ÐÐ»±íÏÖÔÚ¶Ô½ðÁåµÄ°ÙÒÀ°ÙË³ÉÏ¡£ÕâÊ¹µÃ»Ü×ÏÔ½·¢¶ÔÐÒÐÒÁ¯°®ÓÐ¼Ó£¬¾õµÃÐ¡Å®º¢ÒªÕæÊÇ´Ó´ËÔÚ¼ÒÀï×¡ÏÂÀ´£¬µ¹Ò²ÂùºÃ¡£
¡¡¡¡ºóÀ´»Ü×ÏÓÖÁì×ÅËýÃÇÈ¥ÎÄ¾ß¹ñÌ¨£¬ÂòÁËÐ©Ô²Öé±ÊÏðÆ¤Ê²Ã´µÄ¡£½ðÁåÌá³öÒªµ½Íæ¾ß¹ñÌ¨¿´¿´£¬»Ü×ÏÒ²Í¬ÒâÁË¡£Íæ¾ß¹ñÌ¨ÐÂµ½ÁËÒ»ÅúÎªÊ¥µ®½Ú×¼±¸µÄÀñÆ·Íæ¾ß£¬ÆäÖÐÓÐÒ»ÅÅ½ð·¢±ÌÑÛµÄ°Å±ÈÍÞÍÞ¡£½ðÁåÅ¿ÔÚ¹ñÌ¨ÉÏÄ¿²»×ª¾¦µØ¿´£¬ÑÛÖé×ÓºÞ²»ÄÜÌø³öÀ´Õ³ÔÚ¹ñÌ¨²£Á§ÉÏ¡£»Ü×Ï±¾ÏëÌæËýÃÇÒ»ÈËÂòÒ»¸ö£¬´ÕÉÏÈ¥¿´¿´±ê¼Û£¬Ò»¸öÍÞÍÞ²î²»¶àÒªÂô200¿éÇ®£¬ÊÇËýÒ»¸öÔÂ¹¤×ÊµÄËÄ·ÖÖ®Ò»¡£»Ü×ÏÏÅÁËÒ»Ìø£¬¸Ï½ô×°×÷²»ÖªµÀº¢×ÓÃÇµÄÐÄË¼£¬ÈôÎÞÆäÊÂµØ´Ó¹ñÌ¨ÅÔ±ßÈÆ¹ýÈ¥£¬Ä¿¹âÍ£ÁôÔÚÎªÓ¤¶ù×¼±¸µÄÒ»ÅÅËÜÁÏÍæ¾ßÉÏ¡£
¡¡¡¡½ðÁåÈ´ÊÇ²»Çü²»ÄÓµØ×·ÉÏÈ¥£¬ÅÔÇÃ²à»÷µØËµ£º¡°ÕÅÁéÁé¼ÒÀïÓÐÒ»¸ö°Å±ÈÍÞÍÞ£¬ÊÇËýÂèÂèËÍËý¹ýÉúÈÕµÄ¡£ÄÇ¸öÍÞÍÞÒ»¹²ÓÐÈýÌ×ÒÂ·þ£¬Ò»Ì×Íí×°¡¢Ò»Ì×Ó¾×°¡¢Ò»Ì×¶¬×°£¬¿ÉÒÔ»»À´»»È¥¡£¸ì²²ÍÈÒ²ÊÇÈíµÄ£¬ÈÃËü°ÚÊ²Ã´×ËÊÆ¾Í°ÚÊ²Ã´×ËÊÆ£¬±ÈÒ»°ãµÄÍÞÍÞ¸ß¼¶¶àÁË¡£ÕÅÁéÁéÀÏÊÇÓÃËýµÄ°Å±ÈÍÞÍÞ¶ºÎÒÃÇ¡£¡±
¡¡¡¡»Ü×Ï×ª¹ýÉí£¬ÈÏÕæµØÎÊ½ðÁå£º¡°ÕÅÁéÁé¸¸Ä¸ÊÇ¸ÉÊ²Ã´µÄ£¿¡±
¡¡¡¡½ðÁå´ð£º¡°ºÃÏñÊÇ¡­¡­µ±¾­Àí£¿¡±
¡¡¡¡»Ü×ÏÁ½ÊÖ·ö×¡½ðÁåµÄ¼ç°ò£º¡°ÄãÌý×Å£¬°Ö°ÖÂèÂè¶¼ÊÇ¹¤Ð½½×²ã£¬ºÍÈË¼Ò¾­Àí²»Ò»Ñù¡£Õýµ±µÄÒªÇó¿ÉÒÔÂú×ã£¬±ÈÈç³Ô·¹´©ÒÂÂòÊéÂò±Ê£¬¿ÉÊÇ°º¹óµÄÉÝ³ÞÆ·²»ÄÜÂò£¬ÎÒÃÇÃ»±ØÒª¸úÈË¼Ò±ÈÕâÐ©¡£¡±
¡¡¡¡½ðÁå½Æ»«µØ¿´×ÅÂèÂè£¬·´ÎÊËý£º¡°ÎÒÒªÄãÂòÁËÂð£¿¡±
¡¡¡¡¡°¿ÉÊÇÄã¸Õ²Å¡­¡­¡±
¡¡¡¡¡°ÎÒÖ»²»¹ýËµÄÇÍÞÍÞºÜÆ¯ÁÁ£¬Ã»ÓÐËµÎÒÏëÒª¡£¡±
¡¡¡¡½ðÁåËµÍêÕâ¾ä»°£¬Õõ¿ªÂèÂèµÄÊÖ£¬Ò»Å¤Éí¾Í×ßÁË¡£»Ü×ÏÒÀÏ¡¿´¼ûËýÑÛÀïÓÐÁÁ¾§¾§µÄ¶«Î÷ÉÁÁËÒ»ÏÂ£¬µ«ÊÇ»Ü×ÏÓ²ÏÂÐÄ³¦Ã»ÓÐÀí²Ç¡£
¡¡¡¡ÐÇÆÚÌì°øÍí£¬½ðÁåºÍÐÒÐÒ¼ç²¢¼ç×øÔÚÉ³·¢ÉÏ¿´¶¯»­Æ¬£¬ºöÈ»ÓÐÈËÇÃÃÅ¡£ÇÃÃÅÉùºÜÏì£¬¶øÇÒÀíÖ±Æø×³¡£»Ü×Ï¼±Ã¦´Ó³ø·¿ÀïÅÜ³öÀ´£¬Ë¦×ÅÒ»Ë«ÊªÁÜÁÜµÄÊÖÈ¥¿ªÃÅ¡£
¡¡¡¡ÃÅÍâÕ¾×ÅÒ»¸ö¶þÊ®Æß°ËËêµÄÅ®ÈË£¬³õ¶¬ÌìÆø´©Ò»Ìõ¸Õ¹ýÍÎ²¿µÄ³¬¶ÌÆ¤È¹£¬ÏÂÃæÊÇÈâÉ«Í¸Ã÷Ë¿Íà£¬±Ç¼âºÍÁ³¼Õ¶³µÃÎ¢Î¢·¢ºì¡£ËýÊÖÀï»¹±§×Å¸ö¸ÕÂúÖÜËêµÄº¢×Ó¡£
¡¡¡¡¡°ÇëÎÊÐÒÐÒÊÇ×¡ÔÚÕâ¼ÒÂð£¿¡±Ëý°º×ÅÍ·£¬²»Ì«¿ÍÆøµØÎÊ»Ü×Ï¡£
¡¡¡¡»Ü×ÏÕýÓÌÔ¥×Å²»Öª¸ÃÔõÃ´»Ø´ð£¬ÐÒÐÒÒÑ¾­ÎÅÉù´Ó¿ÍÌüÀïÅÜ³öÀ´ÁË¡£»Ü×ÏÍäÏÂÑüÎÊËý£º¡°ÕâÊÇ²»ÊÇÄãµÄÂèÂè£¿¡±
¡¡¡¡ÐÒÐÒ¿´ÁËÄÇÅ®ÈËÒ»ÑÛ£¬ÂíÉÏ´¹ÏÂÑÛÆ¤£¬ÇáÇáµãÒ»µãÍ·¡£
¡¡¡¡»Ü×Ï¾õµÃ²»¸ÃÈÃ¿ÍÈËÕ¾ÔÚÃÅÍâ£¬¾ÍÈÈÇéµØÇë¶Ô·½½øÀ´×øÏÂ¡£
¡¡¡¡ÄÇÅ®ÈËÈ´²»¶¯£¬ÓïÆøµ­µ­µØËµ£º¡°Äã²»±ØÕÅÂÞ£¬ÎÒÊÇÀ´´øÐÒÐÒ×ßµÄ¡£¡±
¡¡¡¡»Ü×ÏÎÊ£º¡°ºÍËý°Ö°Ö´ï³ÉÐ­ÒéÁË£¿º¢×Ó¹éÄã¸§Ñø£¿¡±
¡¡¡¡Å®ÈË×ì½ÇÒ»Æ²£º¡°Æ¾Ê²Ã´¹éÎÒ¸§Ñø£¿ÎÒÃÇÃ¿ÔÂ¸÷³ö200¿éÇ®£¬ÐÒÐÒ×¡µ½ÎÒÂè¼ÒÀïÈ¥¡£¡±
¡¡¡¡»Ü×ÏËµ£º¡°¸ú×ÅÍâÆÅ£¬Ò²ºÃ¡£¡±ÓÖÃþÃþËý»³ÖÐÄÐº¢µÄÍ·£¬¡°ÕâÊÇÐÒÐÒµÄµÜµÜ£¿¡±
¡¡¡¡¡°²»£¬ÕâÊÇÎÒµÄ¶ù×Ó¡£¡±Ëý°Ñ¡°ÎÒµÄ¶ù×Ó¡±¼¸¸ö×ÖÒ§µÃºÜÖØ¡£
¡¡¡¡»Ü×ÏÌ¾×ÅÆø£¬½øÎÝÊÕÊ°ÐÒÐÒµÄ¶«Î÷¡£ÄÇÅ®ÈË¾Í±§×Åº¢×ÓÔÚÃÅÍâµÈ×Å¡£ÐÒÐÒµÍÍ·Õ¾ÔÚÃÅÄÚ£¬²»Ëµ»°£¬Ã»ÓÐÒ»µã¼ûµ½Ä¸Ç×µÄÐÀÏ²¡£½ðÁá¸úÔÚ»Ü×ÏÉíºóÖ±×ª£¬À­À­ËýµÄÒÂ½Ç£¬Ð¡ÉùÎÊ£º¡°ÕæµÄ²»¿ÉÒÔ°ÑÐÒÐÒÁôÏÂÀ´Âð£¿¡±
¡¡¡¡»Ü×ÏËµ£º¡°²»¿ÉÒÔ£¬ËýÓÐ¸¸Ä¸£¬·¨ÂÉ²»Ðí¿É¡£¡±
¡¡¡¡½ðÁå´ø×Å¿ÞÉùËµ£º¡°¿ÉÊÇËý²»Ï²»¶ËýµÄÂèÂè£¬ÄÇ¸öÅ®ÈËÒ²²»Ï²»¶ÐÒÐÒ¡£¡±
¡¡¡¡»Ü×Ï»Ø¹ýÍ·£º¡°²»ÐíÕâÑùËµÈË¼Ò°¢ÒÌ¡£¡±
¡¡¡¡½ðÁå±ÉÒÄµØºßºß×Å£º¡°ËýËãÊ²Ã´×öÂèÂèµÄ£¿Ò»µãÄ¸ÐÔ¶¼Ã»ÓÐ¡£¡±
¡¡¡¡»Ü×ÏÐÄÀïÓÐÐ©ºÃÐ¦£¬ÒòÎª½ðÁåÖªµÀÊ¹ÓÃ¡°Ä¸ÐÔ¡±Õâ¸ö´Ê¡£ËýÊÕÊ°ÁËÐÒÐÒ¼òµ¥µÄÒÂÎï£¬Ôú³ÉÒ»¸ö°ü£¬³öÈ¥½»µ½ÄÇÅ®ÈËÊÖÉÏ£¬ÓÖ¶×ÏÂ£¬Ë«ÊÖÅõÆðÐÒÐÒµÄÁ³£¬Ëµ£º¡°ºÃº¢×Ó£¬¼Ç×¡Äã½ðÁå½ã½ãµÄ¼Ò£¬ÈÎºÎÊ±ºò¶¼»¶Ó­ÄãÔÙÀ´¡£¡±
¡¡¡¡ÄÇÅ®ÈËÒ»°ÑÀ­¹ýÐÒÐÒµÄÊÖ£¬Á¬ÉùÐ»Ð»¶¼Ã»Ëµ£¬×ªÉí¾ÍÏÂÂ¥ÁË¡£
¡¡¡¡»Ü×ÏÁ¬Ã¦³¯ÎÝÀïº°£º¡°½ðÁå£¡ÔõÃ´²»³öÀ´¸úÐÒÐÒËµÔÙ¼û£¿¡±
¡¡¡¡·¿¼äÀïÃ»ÈË»Ø´ð£¬Ò²²»¼ûÈË³öÀ´¡£»Ü×ÏÁ¬Ã¦½øÈ¥Ò»¿´£¬½ðÁå¿¿ÔÚ·¿¼äµÄÇ½ÉÏ³éÆü×Å£¬ÀáÖé¶ù´óµÎ´óµÎ¹öÂäÏÂÀ´¡£»Ü×ÏÐÄÀïÒ»ÈÈ£¬Ò»°Ñ½«½ðÁåÂ§ÔÚ»³ÖÐ£¬Ëµ£º¡°ºÃº¢×Ó£¬ÂèÂèÖªµÀÄãÊÇ¸öÉÆÁ¼µÄº¢×Ó£¬¿ÉÊÇÐÒÐÒ±Ï¾¹ÓÐËýµÄ°Ö°ÖÂèÂè£¬Ëý×ÜÊÇÒª¹ýËý×Ô¼ºµÄÉú»îµÄ¡£¡±
¡¡¡¡½ðÁå°ÑÍ·ÂñÔÚ»Ü×ÏÐØÇ°£¬ÎÍÉùÎÍÆøµØÎÊ£º¡°ÂèÂèÄãËµ£¬ÊÀ½çÉÏÓÐÃ»ÓÐÕæÕý¿ìÀÖµÄº¢×Ó£¿¡±
¡¡¡¡»Ü×ÏÐÄÀïÒ»Àä£¬ËýÏëÅ®¶ùÕâÎÊÌâÎÊµÃÌ«Éî¿ÌÒ²Ì«³ÁÖØÁË£¬Ëý¼òÖ±²»ÖªµÀÈçºÎ»Ø´ðÊÇºÃÁË¡£
