# Supplementary material for: Exploring translator’s style in children’s literature: A case study of Nicky Harman’s English translations of Huang Beijia’s two works
Source: PLoS One. 2026 Jun 2;21(6):e0350245. doi: 10.1371/journal.pone.0350245 (PMC13229296; doi:10.1371/journal.pone.0350245)
Supplement: S7 File — (ZIP) [file pone.0350245.s010.zip › data/original data/Ye Feng Fei Wu (Chinese text)/Chapter 1.txt]

µÚÒ»ÕÂ¡¤É£ÁÖÆæÓö
Ò»¾ÅÈý°ËÄêµÄÎåÔÂµ×£¬»ªÎ÷°ÓÉÏÂó×Ó»ÆÍ¸£¬É£ÝØºÚ×Ï£¬Ê¯Áñ»¨ºìµÄ¼¾½Ú¡£
³öÉúÔÚ³É¶¼»ªÎ÷°ÓÉÏµÄÐ¡µÜËÄ¸öÔÂ´óÁË¡£ËÄ¸öÔÂÇ°£¬ÁñÔ°Â¥ÏÂµÄ·¶Î¬ººÒ½ÉúÔÚ»ªÎ÷Ò½Ôº²ú¿Æ²¡·¿Í·Ò»ÑÛ¼ûµ½Õâ¸öÃ¨áÌ´óµÄÓ¤¶ùÊ±£¬ÈÌ²»×¡ÒÔÊÖ¸§¶î£¬¾ªÌ¾Ò»Éù£º"ÎÒµÄÉÏµÛ£¡"
ÒòÎªÎÒÄïÔÚÌÓÄÑÂ·ÉÏµßÅæÁ÷Àë£¬ÑÏÖØÓªÑø²»×ã£¬²Åµ¼ÖÂÐ¡µÜÉú³öÀ´Ö»ÓÐ¿ÉÁ¯µÄÈý½ï°ËÁ½£¬Á¬¿ÞÉù¶¼à³ÑÆÈçÍ¬³é·ç¡£ÐÒºÃ·¶²®²®¼ÒÀïÓÐÃÀ¹ú¼ÄÀ´µÄÄÌ·Û£¬ËÍÁËËûÁ½¹Þ£¬ºÈÍêÖ®ºó²ÅÓÐÁËÁ¦Æø£¬¿ªÊ¼ÌøÔ¾Ê½µØ²¹³¤£¬²»×ã°ÙÌìÊ±£¬Ð¡¼Ò»ï±äµÃ°×°×ÅÖÅÖ£¬Á½ÊÖÉì³öÀ´Ê®¸öÈâ¿Ó¿Ó£¬ÈËÒ»¶º£¬Ëû¾Í¿©àª¿©àªÐ¦µÃÖ±ÑÊÆø£¬¿ÉÓÐÈ¤ÁË¡£
·¶²®²®Ò²×¡ÁñÔ°£¬¸úÎÒÃÇ¼ÒÊÇÁÚ¾Ó¡£ËûÊÇÃÀ¹úÈË£¬»ù¶½Í½£¬»ªÎ÷Ò½Ñ§ÔºµÄÍâ¿ÆÑ§½ÌÊÚ£¬Ò½ÊõºÜÁËµÃ£¬ÖØÇìÕþ¸®µÄ´ó¹ÙÃÇ¶¼¸ÏÀ´ÕÒËû¿´²¡¡£ËûµÄÌ«Ì«½Ð·¶ÂêÀö£¬ÔÚ»ªÎ÷ÒôÀÖ×¨¿Æ½Ì¸ÖÇÙ¡£Ã¿Ìì»Æ»èÇ°ºóµÄÄÇ¸öÊ±³½£¬Â¥ÏÂ·¶¼ÒµÄ¿ÍÌüÀï£¬ÇÙÉù¾Í»áÈç³±Ë®Ò»ÑùÂþ³öÀ´£¬Ò»²¨ÓÖÒ»²¨µØ£¬ÈÃÂ¥ÉÏÂ¥ÏÂµÄÃ¿»§ÈË¼Ò¶¼õæÊÖõæ½ÅµØ×ßÂ·£¬õæÊÖõæ½ÅµØ×öÊÂ£¬ÉúÅÂ¾ªÈÅÁËÄÇÑùÒ»ÖÖÃÎ¾³Ò»°ãµÄÃÀ¡£
²»¹ýÔÚ´ó¶àÊýÊ±ºò£¬ÇÙÉù²¢²»ÄÇÃ´ÃÀÃî£¬ÉõÖÁÊÇÔëÒô£¬ÄÇÊÇËýÐÂÊÕµÄÑ§ÉúÃÇÔÚÉÏ¿Î¡£ÓÐÒ»¶ÎÊ±¼ä£¬ÔëÒôÀïÓÐÎÒµÄÒ»·Ý¡£ÎÒÊÇ±»ÎÒÄïÁà×Å¶ú¶äÑº·¸ÈËÒ»ÑùÑºµ½·¶¼ÒµÄ£¬Ô­ÒòÊÇÎÒÄÇÊ±Ì«ºÃ¶¯£¬Æ¨¹É×ø²»ÏÂÀ´£¬ÎÒ°ÖÔðÁîÎÒÑ§ÇÙÄ¥ÐÔ×Ó¡£
·¶¼ÒÖ»ÓÐÒ»¸öÅ®¶ù£¬·¶ÊæÎÄ£¬Ãæ¿×Ñ©°×£¬×ì´½ÏÊºì£¬Í··¢½ð»Æ£¬ÑÛ¾¦Ïñ²¨Ë¹Ã¨£¬×ßÒ¹Â·µÄÊ±ºòÍ«ÈÊÒ²»áÏñÃ¨ÑÛÒ»Ñù·¢¹â¡£ÎÒÃÇÁ©Í¬Ëê£¬Ð¡Ñ§Ò²Í¬°à¡£ËýÊÇÎÒµÄËÀµ³¡£ÎÒÏÂºÓ×¥Óã£¬ÉÏÊ÷ÌÍÄñµ°£¬×êµ½Å©Ñ§ÔºµÄÊÔÑéÌïÀïÕª¹ÏÍµÌÒ£¬Ëý¶¼ÊÇ×îÈÈÇÐµÄÅÔ¹ÛÕß¡£¿ÉÏ§ËýÈËÌ«ÅÖ£¬ÐÐ¶¯ÆðÀ´±¿ÊÖ±¿½Å£¬Ã¿´Î¼ûÎÒÅÀÊ÷ÏÂºÓ£¬¾Í»áÅÄ×ÅÐØ¿Ú¾ªÌ¾£º"ÌìÄÄ£¡ÌìÄÄ£¡"
ÎÒ¾õµÃËý¹âÔÞ²»×öµÄÔ­Òò£¬²»¹âÊÇÊÖ½Å±¿×¾£¬»¹ÒòÎªËý×ÜÊÇ´©È¹×ÓµÄÔµ¹Ê¡£È¹×Ó¶à²»·½±ã°¡£¬Ò»ÉÏÊ÷£¬È¹°ÚÒ»¿ª£¬Ð¡¶Ì¿ã¶¼ÏÖ³öÀ´ÁË£¬ÐßÈË¡£Íâ¹úÅ®º¢ÔõÃ´×ÜÊÇÏ²»¶´©È¹×ÓÄØ£¿ÎÒÏë²»Í¨¡£
¿ÉÎÒÒ»µã¶ùÒ²²»ÆçÊÓËý¡£²»ÊÇËµÂð£¬ÓÐÈËÔÚÎèÌ¨ÉÏ±íÑÝ£¬Ò²ÒªÓÐÈË×øÔÚÌ¨ÏÂ¹ÄÕÆ£¬Õâ²Å½Ð¸÷µÃÆäËù¡£
»¹ÊÇËµ»ØÐ¡µÜ¡£Ð¡µÜËÄ¸öÔÂ´óÁË»¹Ã»ÓÐÃû×Ö£¬ÒòÎªÎÒ°ÖÄÇ¶ÎÊ±¼äÌ«Ã¦¡£Ñ§Ð£ÔÚ»ªÎ÷°ÓÉÏ°²¶ÙÏÂÀ´Ö®ºó£¬Ëû¾Í´ø×ÅËûµÄÑ§ÉúÃÇÂí²»Í£ÌãµØ³öÃÅ£¬¸úµ±µØÕþ¸®ºÏ°ì"Å©ÒµÍÆ¹ãÊÔÑéÇø"£¬°ìÅ©»á£¬°ìÅ©´åºÏ×÷Éç£¬Ðû´«¿ÆÑ§ÖÖÌï£¬°ÑËûÃÇ´øÈ¥µÄÐ¡ÂóºÍÃÞ»¨Á¼ÖÖÃâ·Ñ·¢·Å£¬½ÌÈËÊÔÖÖ¡£ÎÒ°ÖËµ£¬ºó·½ÎÈ¶¨ÁË£¬¾­¼Ã·¢Õ¹ÁË£¬Ç°·½µÄ½«Ê¿ÃÇ²ÅÄÜ³Ô±¥·¹£¬ÓÐÁ¦Æø´òÕÌ¡£°Ö°ÖµÄ»°×ÜÊÇºÜÓÐµÀÀíµÄ¡£°Ö°Ö²»ÔÚ¼Ò£¬ÎÒÄï²»¸Ò×öÖ÷¸øÐ¡µÜÈ¡Ãû×Ö£¬´ó¼Ò¶¼º°Ëû"±¦±¦"¡£ÈËÒ»º°£¬Ëû¾ÍßÖ×ìÐ¦£¬´óÑÛ¾¦ºöÉÁºöÉÁ£¬×ª×ÅÄÔ´üÑ­ÉùÕÒÈË£¬¿ÚË®ÊªàªàªÁ÷ÁËÒ»ÏÂ°Í¡£
Ð¡µÜ°×ÌìÌÖÏ²£¬Ò¹ÀïÄÖÈË¡£ÌìÒ»ºÚ£¬ËûµÄ¿ÞÉù¾ÍÆðÀ´ÁË£¬Ò»Éù½ÓÒ»ÉùµØ£¬¿É×ÅÐ¡É¤×ÓºÅ£¬ÔõÃ´ºåÒ²²»ÏûÍ£¡£ÎÒÄïÅÂËûÄÖÐÑÁËÁÚ¾Ó£¬Ö»ºÃÒ»ËÞÒ»ËÞµØ±§×ÅËûÔÚÎÝÀï×ªÈ¦È¦¡£Ð¡µÜÒ»ÌìÌì³¤ÅÖ£¬ÎÒÄïÒ»ÌìÌìã¾ã²£¬»ÆÆ¤¹ÑÊÝµÄ£¬¸Ð¾õ·çÒ»Æð¾ÍÄÜ´µµ¹¡£
·¶²®²®¼ÒµÄÓ¶¹¤ÐÏÄ·ÂèËµ£º"»Æ¼ÒÌ«Ì«£¬¸ñ¸öÑù×ÓÏÂÈ¥²»Áé¹âÅ¶£¬Ù¯³Ô²»ÏûµÄ¡£"
ÐÏÄ·ÂèÊÇÉÏº£ÈË£¬ºÜ¶àÄêÇ°¾Í¸ú×Å·¶¼Ò´ÓÉÏº£µ½ÁË³É¶¼£¬Ò»¿ÚÉÏº£»°È´ÔõÃ´Ò²¸Ä²»ÁË£¬´ó¸ÅËý×Ô¼ºÒ²²»Ì«Ïë¸Ä¡£ÉÏº£ÈËÂï£¬Ò»ËµÆðÀ´¶¼Í¸×Å¼¸·Ö×ÔºÀµÄ¡£
ÎÒÄïÌ¾Æø£º"³Ô²»ÏûÓÖÄÜÔõÃ´Ñù£¿ÌÖÕ®¹íÍ¶Ì¥µÄ°¡£¡"
ÐÏÄ·Âè³ö¸öÖ÷Òâ£º"Ð´¼¸ÕÅÌû×ÓÌùÌù¿´¡£"
ÎÒÄïÅÂÎÒ°ÖÖªµÀÁË²»ÀÖÒâ£¬ÓÌÔ¥£º"ÓÐÓÃÃ»ÓÃÄØ£¿"
ÐÏÄ·Âè´ó°ü´óÀ¿£º"ÓÐÓÃÃ»ÓÃ£¬×Ü¹éÊÔÁË²ÅÏþµÃÅ¶¡£"
ÎÒÄï»Ø¼Ò£¬³Ù³ÙÒÉÒÉ¸æËßÎÒ½ã£¬ÒâË¼ÒªÎÒ½ã°ïËýÐ´Ìû×Ó¡£
ÎÒ½ãÒ»Ìý¾Í´ó½Ð£º"ÃÔÐÅ£¡ÃÔÐÅ£¡"Ò»±ß°ÑÍ·Ò¡µÃÏñ²¦ÀË¹Ä£¬ÂúÁ³µÄ±ÉÒÄ¡£
Ã¿µ±ÕâÖÖÊ±ºò£¬ÎÒ×ÜÊÇÄÇ¸ö×î»ý¼«µÄ²ÎÓëÕß£¬ÎÒ¸Ï½ôµØ³åÉÏÈ¥×Ô¸æ·ÜÓÂ£º"Äï£¬ÎÒ»áÐ´×Ö£¬ÎÒÀ´°ïÄãÐ´£¡"
ÎÒ½ãÄÃÑÛ¾¦µÉÎÒ£º"¾ÍÄãÄÜ²»¹»£¡"
ÎÒ²Å²»¹Ü£¬ÎÒ¾ÍÊÇÏ²»¶À¿¼ÒÀïµÄÊÂ£¬ÓÖÔõÃ´Ñù£¿
ÄïËÉ¿ÚÆø£¬½ô×Å°ïÎÒÄÃ±Ê£¬ÄÃÄ«£¬ÕÒÕÅ´ó»ÆÖ½£¬²Ã³É³ß°Ñ³¤µÄÖ½Ìõ¶ù£¬¾¡ÐÄ¾¡ÒâµØËÅºò×ÅÎÒ¡£ÎÒÕÕ×ÅÄïµÄ·Ô¸À£¬ÔÚÃ¿ÕÅÖ½ÌõÉÏ¶¼ÍáÍáÅ¤Å¤Ð´ÉÏÍ¬ÑùÒ»¾ä»°£ºÌì»Ê»Ê£¬µØ»Ê»Ê£¬ÎÒ¼ÒÓÐ¸öÒ¹¿ÞÀÉ£¬ÐÐÈË¾ý×ÓÄîÈý±é£¬Ò»¾õË¯µ½´óÌìÁÁ¡£
ÎÒ½ãÔÚÅÔ±ß¿´ÎÒÐ´£¬ºß×Å±Ç×ÓÀäÐ¦£º"ºÇºÇ£¬ÉÏÑ§¿¼Í·ÃûÃ»±¾ÊÂ£¬×°ÉñÅª¹íÒ»Ñ§¾Í»á°¡£¬Äã¿´¿´ÄãÕâ×Ö£¬¹·ÅÀÒ»Ñù³ó£¬Ò²ºÃÒâË¼ÍùÖ½ÉÏÐ´¡£"
ÎÒÂñ×ÅÍ·µÃÒâÑóÑóÐ´£¬¸ù±¾²»Àí»áËý¡£ÎÒÖªµÀËýºÃÊ¤£¬Ëý¼µ¶ÊÎÒÄïÃ¦Ç°Ã¦ºóËÅºòÎÒ¡£ËÅºòÔõÃ´À²£¿Ë­ÌýÄïµÄ»°£¬Äïµ±È»¾Í³èË­£¡
Ò»Æø¶ùÐ´ÁËÊ®ÕÅ¡£ÄïËµ£º"²î²»¶àÁË°É¡£"ÎÒÒ²¾õµÃ²î²»¶àÁË£ºÊ®ÕÅ£¡Ìù³öÈ¥£¬×Ü»áÓÐºÃÐÄÈË¿´µ½£¬Õ¾ÏÂÀ´ÄîÉÏÈý±é£¬ÄîÈý±éÓÖ²»»áÉÙËûÒ»¿éÈâ£¬¿ÉÎÒµÜ¾Í²»¿ÞÒ¹ÁË£¬ÎÒÄï¾ÍµÃ¾ÈÁË¡£
ÎÒÇëÄïÓÃÃæ·Û´òÁËÒ»ÍëôÝºý£¬ÈÃÎÒÃÃÃÃÐ¡ËØ¶ËÉÏ£¬ÓÖÕÒÁËÎÒ°ÖµÄÒ»Ö§ÍºÃ«±Êµ±Ë¢×Ó£¬³ÃÈÈ´òÌúµØ´øÉÏÐ¡ËØ³öÃÅÌùÖ½Ìõ¶ù¡£
´ºÑô¸ßÕÕ£¬ËÄÒ°ÎÞÈË¡£ÎÒºÍÐ¡ËØÁ½¸öÒ»ÈË¶ËÍë£¬Ò»ÈËÄÃË¢×Ó£¬°ëÊÇ½ôÕÅ°ëÊÇÐÄÐéµØ£¬³òÒ»ÑÛÃ»ÈË×¢Òâ¾Í×¥½ô¶¯×÷£¬ÔÚÁñÔ°ÍâÃæµÄÎ§Ç½ÉÏÌùÁËÒ»ÕÅ£¬ÔÚµÆÕµÏï¹Õ½Ç´¦ÌùÁËÒ»ÕÅ£¬ÅÜµ½ÌýÓê²è¹ÝµÄ±³ºóÓÖÌùÁËÒ»ÕÅ¡£ÌùÍ×ÁË£¬ÎÒ¾ÍÀ­×ÅÐ¡ËØ¶ãÔÚÊ÷ÒñÀï£¬¿´ÄÏÀ´±±Íù¹ýÂ·µÄÓÐÃ»ÓÐÈË¿ÏÕ¾ÏÂÀ´¿´Ò»ÑÛ¡£
ÎÒÃÇÏñ±Ú»¢Ò»ÑùÌùÔÚÊ÷¸ÉÉÏ£¬ÐÄßËßËÌø£¬ÓÖ¼¤¶¯£¬ÓÖÆÚ´ý£¬µÉ×ÅÑÛ¾¦°ëÌìÒ²²»¸ÒÕ£Ò»ÏÂ¡£Æ¬¿ÌÖ®ºó£¬´Ó²è¹ÝÀï¼±´Ò´Ò³öÀ´Ò»¸ö´©³¤¹Ó×ÓµÄÈË£¬Ò»ÊÖÌáÒÂ½Ç£¬Ò»ÊÖÎæ¶Ç×Ó£¬Ò²²»ÖªµÀÊÇ²»ÊÇÒªÕÒµØ·½½â´óÊÖ¡£ÅÜµ½½Ö½ÇÊ±£¬ËûÒ»Ì§ÑÛ¿´¼ûÇ½ÉÏÓÐÕÅôÝºýÃ»¸ÉÍ¸µÄÌû×Ó£¬¹û¶ÏÉÏÇ°£¬àêÀ²Ò»ÉùËºÏÂÀ´£¬ÍÅÔÚÊÖÀï£¬ÉÁÉí²»¼û¡£
Ð¡ËØ¼±µÃÖ±À­ÎÒÒÂ·þ£º"½ã½ã½ã½ã£¬ËûËº×ßÁË£¬È¥×·£¡È¥×·£¡"
ÎÒÉÏÄÄ¶ù×·°¡£¿ÄÇÈËÅÜµÃ±ÈÍÃ×Ó»¹¿ìÄØ¡£ÔÙËµ£¬ËûÄÇÃ´´ó¸öÈË£¬ÎÒ¾ÍÊÇ×·µÃÉÏ£¬Ò²²»¸ÒÈ¥¸úËûÀíÂÛ¸öÊÇ·Ç°¡¡£
ÎÒ×°×ÅÎÞËùÎ½µÄÑù×Ó£¬¶¶¶¶ÊÖÀïÊ£ÏÂµÄÖ½Ìõ¶ù£¬ÔÚÐ¡ËØµÄÄÔ´üÉÏÅÄÒ»ÕÆ£º"ÎÒÃÇ×ß£¬ÔÙÈ¥Ô¶´¦Ìù¡£"
Ð¡ËØÎÊÎÒ£º"Ô¶´¦»áÓÐÈËÄîÈý±éÂð£¿"
ÎÒËæ¿ÚÓ¦¸¶Ëý£º"Ô¶´¦»áÓÐÈË¡£"
Ð¡ËØÊÇÎÒµÄÐ¡Î²°Í£¬ÎÞÂÛÎÒÔÚÍâÃæÈçºÎ·èÅÜÒ°Íæ£¬Ëý¶¼ÊÇÎÒµÄ¼á¶¨²»ÒÆµÄ×·ËæÕß¡£ÎÒÃÇË³×ÅÉÂÎ÷½ÖµÄÊ¯°åÂ·ÍùÇ°×ß£¬¹ýÁËÒ»¸öÂôóÔÖãÛÎ»þºÍ²ÝÏ¯Á¹Ã±µÄÔÓ»õÆÌ£¬Ò»×ùÆÆ°ÜµÃÖ»Ê£ÏÂ°ëÍ·¿´ÃÅÊ¯Ê¨µÄìôÌÃ£¬Ò»¼ÒÃÅ¿Ú³¤×Å¼¸´ÔºìÉ«ÃÀÈË½¶µÄÐ¡¿ÍÕ»£¬»¹ÓÐÁãÁãÂäÂä¼¸»§¼Ò¾ÓÐ¡ÔºÃÅ¡£²ÅÎåÔÂ£¬ÌìÒÑ¾­ÓÐµãÈÈÁË£¬Ñô¹âÃ÷»Î»ÎµØÒ«ÑÛ¾¦£¬Â·ÉÏ×Ü²»¼ûÐÐÈË£¬Ê¯·ìÀïµÄÔÓ²ÝÌ½Í·Ì½ÄÔ×ê³öÀ´£¬¾â³Ý×´µÄÒ¶Æ¬²Á×ÅÎÒµÄ½Åõ×£¬Ñ÷Ë¿Ë¿µÄ£¬×Ü¾õµÃÊÇÐ¡³æ×ÓÔÚÍÈÉÏÅÀ¡£Ç½½ÇµÄËé×©ÂÒÍß±»Ì«ÑôÉ¹ÁË´ó°ëÌì£¬É¢·¢³öºÜÅ¨µÄÃ¨Êº¹·ÄòµÄËá¸¯Î¶£¬Ñ¬µÃÐ¡ËØÖ±ÖåÃ¼Í·£¬Ò»Â·ÉÏ¶¼ÄÃÊ³Ö¸ºÍ´óÄ´Ö¸Äó×¡±Ç×Ó£¬ºÜÏÓÆúµÄÄ£Ñù¡£
Â·¹ýÄÇ¸ö¿ªºìÉ«ÃÀÈË½¶»¨µÄÐ¡¿ÍÕ»Ê±£¬ÎÒ¸Ð¾õÕâÀïÀ´ÍùµÄ×¡¿ÍÓ¦¸Ã±È½Ï¶à£¬±ãÍ£ÁË½Å£¬Ç°ºóÕÅÍûÒ»ÏÂ£¬Ê¾ÒâÐ¡ËØ¶ËÉÏÍë£¬ÎÒÄÃË¢×Ó·É¿ìµØÕºÒ»Ë¢ôÝºý£¬Ì§ÊÖÍùÃÅ¿òÉÏ»®¸öÀ´»Ø£¬½Ó×Å³éÒ»ÕÅÖ½Ìõ¶ù£¬Õ¹¿ª£¬°ÈµØÍùôÝºýÉÏÒ»Þô£¬ËµÒ»Éù£º"¿ì×ß£¡"À­ÆðÐ¡ËØ¾ÍÅÜ¡£
Ð¡ËØÈËÐ¡£¬²»ÀûË÷£¬ÊÖÀï¶Ë×ÅôÝºýÍëÒ²ÅÜ²»¿ì£¬±»ÎÒÃÍÒ»³¶£¬ÆËÍ¨Ë¤¸ö¸úÍ·£¬ÍëÔÚÊ¯°åÉÏµ±à¥Ò»ÏÂ×Ó¿ÄËéÁË£¬ÍëÀïÊ£ÏÂµÄÒ»ÛçôÝºýÁ¤Á¤À­À­Õ³ÔÚÊ¯°åºÍ²ÝÒ¶ÉÏ£¬»Ò°×É«£¬ÀÃ²»À­ß´µÄ£¬Ïñ±ÇÌé¡£
ÎÒµ£ÐÄ±»¿ÍÕ»Ö÷ÈË×·ÉÏÀ´£¬¼±ºõºõºðËý£º"ÔõÃ´ÕâÃ´±¿°¡£¡"
Ëý×ìÒ»Æ²£¬Á¢Âí¾ÍÒª¿Þ£¬ÆøµÃÎÒË¦ÏÂËýÒ»¸öÈËÍùÇ°×ß¡£ËýÅÂÁË£¬ÈÌ×¡ÑÛÀáËé²½¸úÉÏÎÒ£¬Ò»±ß¿ÞÇ»¿Þµ÷µØÄîß¶×Å£º"Ô¶´¦Ã»ÓÐÈË......Ô¶´¦Ã»ÓÐÈË......"
°¦°¦£¬Ð¡ËØ²ÅËÄËêÄØ£¬²ÅÉÏÓ×ÖÉÔ°ÄØ¡£ÕâÃ´Ò»Ïë£¬ÎÒÓÖÐÄÈíÁË£¬ÖåÖåÃ¼Í·Ëµ£º"ºÃ·³£¡ÄÜ²»ÄÜ±Õ×ì£¿±ÕÉÏ×ì£¬½ã¾Í¸øÄã²ÉÉ£¹û³Ô¡£"
Ð¡º¢×ÓÕæºÃºå£¬Ò»ÌýÕâ»°£¬ËýÊÕÉùÁË£¬ÑÛÀá»¹Ã»¸É£¬ÑÛ¾¦±ã¶«ÕÅÎ÷Íû£º"ÄÄ¶ùÄØ£¿É£¹ûÔÚÄÄ¶ùÄØ£¿"
ÎÒÏëÆðÎÒÄïµÄ»°£º¶ÔÐ¡º¢×Ó²»ÄÜËµ»Ñ£¬ËµÒ»»Ø£¬ÏÂ»ØËý¾ÍÔÙÒ²²»¿ÏÏàÐÅ´óÈËÁË¡£ÎÒÖ»ºÃ¸øÐ¡ËØÍ¸Â¶ÁËÃØÃÜ£ºÉ£¹û¾ÍÔÚºÓ±ßµÄÔÓÊ÷ÁÖ×ÓÀï£¬ÂúÊ÷¹Ò×Å£¬ÊýÒ²Êý²»Çå£¬ºìµÃ¶¼·¢ÁË×Ï£¬ÈíºõºõË®ÁéÁé£¬Ò»Ò§Ò»°üÃÛ£¬ÌðµÃýJËÀÈË¡£Ð¡ËØÈëÉñµØÌýÎÒËµ£¬×ì°ëÕÅ£¬Ï¸ÃÜµÄÑÀ³ÝÔÚÌ«ÑôÏÂÃæ°×Ó¨Ó¨µØ·¢ÁÁ¹â£¬ÑÛ¾¦´óµÉ×Å£¬ÆËÉÁÁËÓÖÆËÉÁ£¬·Â·ð²»¸ÒÏàÐÅ¡£
ºÓ±ßÁÖ×ÓÀïÓÐÉ£¹û²»¼Ù£¬²»¹ý°«´¦µÄÊÖÉì³öÈ¥ÄÜÕªµ½µÄ¶¼±»ÎÒÃÇÕª¹âÁË¡£ÎÒºÍ·¶ÊæÎÄ£¬ÎÒÃÇÁ½¸öÌìÌì·ÅÁËÑ§¾Í±¼¹ýÀ´£¬´ÓÉ£¹ûÎ¢ºì³Ôµ½×ÏºÚ£¬´ò³öµÄ±¥àÃ¶¼´ø×Å¹û×Ó¾ÆµÄÎ¶£¬ÄÄÀï»¹ÓÐÁô¸øÐ¡ËØµÄ·Ý¡£
¿ÉÊÇ»°Ëµ³öÈ¥¾Í²»ÄÜ¹»ÊÕ»ØÀ´ÁË¶Ô²»¶Ô£¿ÎÒ´ðÓ¦ÁËÐ¡ËØÓÐ£¬¾ÍÔõÃ´¶¼ÒªÓÐ¡£
ÎÒÀ­×ÅÐ¡ËØµÄÊÖ£¬°ÑËý´øµ½ºÓ±ß¡£ÎÒÈÃËý×øÔÚÒ»½Ø¸í¸í´ñ´ñµÄÀÏÊ÷×®×ÓÉÏµÈ×ÅÎÒ£¬±ð×ß¿ª¡£¶øºóÎÒ°ëÃÐ×ÅÑÛ¾¦£¬ÊÖµ²×¡¶îÍ·£¬Ã¨ÏÂÑüßêÀ²ßêÀ²µØ×ê½øÊ÷ÁÖ×Ó¡£ÎÒÐÄÀïÒ»¸ö¾¢µØÄîÖäÓï£º¹¾àà¹¾àà¹Ö£¬É£¹ûÉ£¹ûÀ´£¡ÀÏÌì¾ÍÈÃÎÒÕÒµ½¼¸¿ÅÉ£¹û°É£¬ÄÄÅÂ»¹ÊÇÇà»ÆµÄÄØ£¬É¬×ìµÄÄØ£¬ºÃ´õÒ²Òª°ÑÐ¡ËØºýÅª¹ýÈ¥°¡£¡
Ê÷ÁÖ×ÓÀïÅ¯ºæºæµÄ£¬Í·¶¥ÉÏÑô¹â°ß²µ£¬½Åµ×ÏÂÈÈÆøÕôÌÚ£¬±Ç×ÓÀïÎÅµ½ÄàÍÁµÄ¸ÉÏãÎ¶£¬Ê÷Ò¶µÄ¸¯ÀÃÎ¶£¬»¹ÓÐÎÞÊýÖÖÐ¡»¨Ð¡²ÝµÄÇàÉ¬Î¶¡£ºÚÉ«µÄ°Ù½Å³æ´ó×Åµ¨×ÓÔÚÎÒµÄÐ¬ÃæÉÏ¸O¸O¸@¸@ÅÀÐÐ£¬Ä´Ö¸´óÐ¡µÄÀÏ»Æ·äÔÚÎÒ²±×ÓºóÃæºßºßßóßóÈÆÀ´ÈÆÈ¥£¬²»ÏÂ×ì£¬ÓÖ²»¿Ï×ß¿ª£¬Ò²²»ÖªµÀ´æÁËÊ²Ã´ÐÄË¼¡£É£Ê÷µÄÒ¶×ÓÒÑ¾­ÓÐµãÀÏÁË£¬ÂÌµÃ¸ÉÉ¬£¬Ò»µã¶ùÓÍ¹â¶¼Ã»ÓÐ£¬Èç¹ûÎÒÊÇÐ¡°×²Ï£¬ÎÒ¿ÖÅÂ¶¼²»°®³Ô¡£ÎÒÕ¾ÔÚÉ£Ê÷ÏÂÑöÍ·¿´£¬¸ß¸ßµÄÖ¦ÌõÉÏ¹Ò×ÅÒ»à½ààÒ»à½ààµÄºì¹û×Ó£¬¿ÉÊÇµÍ´¦ÕæµÄÃ»ÓÐ£¬±»ÎÒÃÇÕâÐ©ÌìÀï³ÔµÃ¸É¸É¾»¾»¡£°¦°¦£¬ÔçÖªµÀ¾ÍÁôÏÂ¼¸¿ÅÁË¡£
Ð¡ËØÔÚÁÖ×ÓÍâÃæÄÌÉùÄÌÆøº°£º"½ã£¡½ã£¡"
ÎÒ¸ßÉù´ðÓ¦Ëý£º"¾ÍÀ´£¡"
²»¹ÜÁË£¬ÉÏÊ÷°É¡£ÉÏÊ÷ÊÇÎÒµÄ¾ø»î¶ù£¬ÔÚÎÒÃÇ¼ÒÖÜÔâÕâÒ»Æ¬£¬»¹ÕæÃ»ÄÄ¿ÃÊ÷ÄÑµ¹¹ýÎÒ¡£É£Ê÷¸ü²»ÔÚ»°ÏÂ£¬Ö¦·±Ò¶Ã¯µÄ£¬Ê÷¸É³¤²»¸ß£¬Ê÷Æ¤ÓÖ²Ú£¬àáàá¼¸°Ñ¾ÍÄÜµ½¶¥¡£ÒªÐ¡ÐÄµÄµ¹ÊÇÊ÷¶¥ÉÏÄÇÐ©ÊìÍ¸µÄÉ£¹û£¬ÉÔ²»ÁôÒâ£¬ÅöÆÆÁË¹ûÆ¤£¬×ÏºÚÉ«µÄÌðÖ­àèàèÅ¾Å¾±Å³öÀ´£¬Õ´µ½ÒÂ·þÉÏ£¬ÄÇ¾ÍÊÇÒªÃüµÄ±ê¼Ç£¬»Ø¼ÒÉÙ²»ÁË°¤ÎÒÄïµÄÒ»¶Ù´ò¡£
ÎÒ²È×ÅÊ÷¸É£¬Ð¡ÐÄÒíÒíÌ½³öÉí×Ó£¬ÇáÄÃÇá·ÅµØÔÚÖ¦Í·ÉÏ²ÉÁËÆß°Ë¿Å£¬ÎÑÔÚÊÖÐÄÀï¡£¼¸ºõÔÚÍ¬Ê±£¬Ìõ¼þ·´ÉäÒ»Ñù£¬¿ÚË®²»ÕùÆøµØ´ÓÎÒµÄÉà¼âÉÏÉø³öÀ´£¬ÍôÔÚ´½³Ý¼ä¡£ÎÒÉìÁËÉì²±¾±£¬¹¾à½Ò»ÉùÑÊÏÂÁËÒ»´ó¿Ú¡£ÕâÊÇÐ¡ËØµÄ......ÕâÊÇÐ¡ËØµÄ......ÎÒÊ¹¾¢ÔÚÐÄÀïÄîß¶£¬ÈÌ×Å²»°ÑÊÖÐÄ´ò¿ªÀ´¡£
Ð¡ËØºöÈ»ÔÚÁÖ×ÓÍâÃæ¿ñºô£º"°Ö°Ö£¡°Ö°Ö°Ö°Ö£¡"
ÎÒÐÄÀïÒ»¶ßàÂ£¬·öÁËÊ÷¸É£¬õÚÆð½Å¼â´ÓÊ÷·ìÀïÍùÍâ¿´¡£ÎÒ°Ö°ÖÓÐ°ë¸ö¶àÔÂÃ»×Å¼ÒÁË£¬ÎÒÄï»¹µÈ×ÅËûÕâ¸öÔÂµÄÐ½Ë®¸øÎÒÃÇ³¶²¼×öÏÄÒÂ¡£ÎÒ¿´¼û´óÂ·ÉÏ¹ûÕæ×ßÀ´ÁËÁ½¸öÈË£¬¸ö¸ßµÄÄÇ¸öÊÇÎÒ°Ö£¬Ò»ÉíÇ³»ÒÉ«ÀÏ²¼ÒÂ£¬½ÅÉÏÒ»Ë«Â¶ÖºÂé±àÐ¬£¬Í··¢ÁôÁË×ãÓÐ¼¸´ç³¤£¬ÂÒÔãÔãµÄ£¬Ô¶¿´»îÏñ¶¥×Å¸öÂéÈ¸ÎÑ¡£Òª²»ÊÇÁ³ÉÏ¼Ü×ÅÒ»¸±çéè£¿òµÄ½üÊÓ¾µ£¬Ë­¶¼²»»áÒÔÎªËûÊÇÔÚ´óÑ§Àï½ÌÊéµÄÈË¡£ÎÒÃÇÐ¡Ñ§ÀïµÄÏÈÉú»¹´©³¤ÉÀ£¬×ÅÆ¤Ð¬ÄØ£¬Òª±ÈËûÅÉÍ·ºÃ¼¸·ÖÄØ¡£
ËûÉí±ß×ß×ÅµÄÄÐº¢×ÓÊÇË­Ñ½£¿ÎÒÔõÃ´Ã»¼û¹ý£¿ÎÒ²ÂËûµÄÄê¼Í´ó¸Å¸úÎÒ²î²»¶à£¬ÇÆËûµÄ¸öÍ·¾ÍÖªµÀÁË£¬Ö»Æëµ½ÎÒ°Ö¸ìÖ«ÎÑ¡£Ëû±ÈÎÒ°Ö´©µÃ¸üÆÆ£¬ÒÂ·þÉÙÁË°ëÖ»Ðä×Ó£¬¿ã¹ÜµõÔÚ½Åõ×ÉÏ£¬³à×ÅÒ»Ë«ºÚ÷ñ÷ñµÄ½Å£¬×ßÒ»²½£¬½Åµ×¾Í´ø³öÒ»ÍÅÇáÎè·ÉÑïµÄÍÁ¡£Ëû±ß×ß±ß»ØÍ·£¬²»ÖªµÀÍùºóÕÒÊ²Ã´£¬·´Õý¿´Ëû¿à°Í°ÍµÄÁ³£¬ÊÇÂúÐÄ²»ÇéÔ¸µÄÑù×Ó¡£
Ëû²»ÊÇÒª·¹µÄ°É£¿ÓÐÒ»´ÎÎÒ°Ö¾Í°ÑÒ»¸öÒª·¹µÄÄÐº¢¶ù´ø»ØÁË¼Ò£¬±»ÎÒÄïºÃÒ»¶Ù±§Ô¹¡£Ò²ÊÇµÄ£¬ÎÒÃÇ¼ÒÎå¸öÐ¡º¢×Ó£¬³ÔÁËÉÏ¶Ù¾ÍÒª³îÏÂ¶Ù£¬ÄÄÓÐÓàÁ¦°ïÖú½Ð»¨×Ó¡£
ÎÒÕ¾ÔÚÊ÷è¾ÉÏ£¬Éì³¤ÁËÑü£¬ÞÓÖ±ÁË²±×Ó£¬Æ´ÃüµØ³¯×Å´óÂ·ÕÐÊÖ£º"°Ö£¡°Ö£¡"
ÎÒ°ÖÍ£×¡½Å£¬´ò¸öÑÛÕÖ£¬ºüÒÉµØ³¯×ÅÊ÷ÁÖ×ÓÕâ±ßÍû¡£ÄÇÄÐº¢×ÓÒ²¸ú×ÅÕ¾×¡£¬È´´¹×ÅÁ½ÑÛÍùµØÉÏ¿´£¬Ò»¸±ÊÂ²»¹Ø¼º°®´î²»ÀíµÄÑù¶ù¡£
ÄÇ±ßÐ¡ËØÒÑ¾­ÆðÉí£¬’Ÿêý×ÅÁ½Ö»Ð¡¸ì²²£¬Ð¦×Å½Ð×ÅÆ´ÃüÍù´óÂ·ÉÏ±¼¡£Ð¡ËØ×îÏ²»¶ÎÒ°Ö£¬ÒòÎªÎÒ°ÖÓÐÁ¦Æø±§Ëý"¾Ù¸ß¸ß"£¬ÎÒÄï¾Í¾Ù²»¶¯¡£ÎÒÒ²¸Ï½ôµØÍùÊ÷ÏÂ³öÁï£¬×¼±¸µÚÒ»Ê±¼äÇÀµ½°Ö°ÖµÄÐÐÀî°ü£¬°ïËû¿¸»Ø¼Ò¡£
¿ÉÎÒµÄÒ»Ö»ÊÖÀï»¹ÍÐ×ÅÒ»à½ààÊìÉ£¹û£¬Éá²»µÃÈÓ£¬¾Ù×Å£¬Ö»ÓÃÁíÒ»Ö»¸ì²²±§Ê÷¸É£¬ºôÀ²Ò»Éù»¬ÏÂÊ÷¡£ÎÒ¾õµÃÏ¥¸Ç´¦ÌÛÁËÒ»ÏÂ£¬ÏñÊÇ±»»Æ·äó§ÁËÒ»¿ÚËÆµÄ£¬ÎÒÃ»ÔÚÒâ¡£ÎÒÄïÔç¾ÍËµ¹ýÁË£¬ÎÒÕâ¸öÅ®ÍÞ¶ù£¬´ÓÀ´Ò²Ã»ÓÐÅ®ÍÞ¶ùµÄ½¿Ä£Ñù¡£ÎÒ²»ÖªµÀÄïËµÕâ»°ÊÇ¿äÎÒ»¹ÊÇÔ¹ÎÒ¡£
ÎÒ¾ÍÄÇÑùÎÕ×ÅÒ»ÊÖÉ£¹û£¬·ÉÒ»°ãµØ±¼µ½ÁË´óÂ·ÉÏ¡£Ð¡ËØÒÑ¾­ÔÚÎÒ°ÖµÄ»³Àï£¬Â§×Å°ÖµÄ²±×ÓÐ¦µÃ¿©¶ù¿©¶ùÏì¡£°ÖµÄÒ»¾íÔàÒÂÔà±»×ÓºúÂÒÈÓÔÚÂ·±ß£¬ÐÐÀî¾í¶ùºóÃæÕ¾×ÅÄÇ¸öÄÐº¢£¬Ëú×Å¼ç°ò£¬Á³×ª¹ýÈ¥£¬¹Ñµ­µ­µØ¿´Ìì£¬¿´µØ£¬¿´Ê÷ÁÖ×Ó£¬¾ÍÊÇ²»¿´ÎÒÃÇ¡£
ÎÒ´óÁË£¬°ËËê¶à£¬¿ì¾ÅËêÁË£¬ÎÒ²»ÄÜ¸úÐ¡ËØÕù³è£¬ËäÈ»ÎÒÒ²Ò»Ö±ÅÎ×Å°Ö°Ö»Ø¼Ò¡£ÎÒ×ö³öºÜ¶®ÊÂµÄÑù×Ó£¬¹æ¹æ¾Ø¾Ø×ßµ½Â·±ß£¬È¥ÌáÎÒ°ÖµÄÐÐÀî¡£ÄÐº¢¶ù»¹ÊÇ±ð×ª×ÅÍ·¡£ËûÊÇ¹ÊÒâµÄ¡£ËûÒ»¶¨²»Ï²»¶¿´ÎÒÃÇºÍ°Ö°ÖÇ×ÃÜÎÞ¼äµÄÇé¾°¡£
"³È×Ó£¡"ÎÒ°Ö°ÖºöÈ»¾ª»Å´ó½Ð£¬"Äã¿´¿´ÄãµÄÍÈ°¡£¡"
ÎÒ¸ÏÃ¦µÍÍ·£¬²Å·¢ÏÖÏ¥¸ÇÉÏÒ»¸ö´ó¿Ú×Ó£¬Ò»¶¨ÊÇ¸Õ²Å±»Ê÷Æ¤»®µÄ£¬ËÆºõ»¹Í¦Éî£¬ÑªÒÑ¾­Ã°³öÀ´£¬Ë³×ÅÍÈÃæÍùÏÂÁ÷£¬Ï¸Ï¸µÄÒ»³¤Ìõ£¬ÒóºìÒóºì£¬»îÏñÅ¿×ÅÒ»ÌõÎü±¥ÏÊÑªµÄºìÂìó¨¡£ÄÑ¹ÖÎÒ±¼ÅÜµÄÊ±ºòÕâÌõÍÈÓÐµã±ðÅ¤£¬Ï¥¸Ç·¢½©¡£
Ð¡ËØµ¨Ð¡£¬¼ûÎÒÁ÷Ñª£¬ÏÅµÃ°ÑÄÔ´üÂñµ½ÁË°Ö°ÖµÄ¾±ÎÑÀï¡£ÎÒ°ÖÒªËýÏÂµØ£¬ºÃÌÚ³öÊÖÀ´ÕÕÁÏÎÒ£¬Ð¡ËØËÀ»î²»¿Ï£¬Á½ÍÈ¹³×¡°ÖµÄÑü£¬Á½ÊÖ±§×Å°ÖµÄ²±×Ó£¬Õ³ÔÚËûÉíÉÏÒ»Ñù¡£
ËµÕæµÄ£¬ÎÒ¿´µ½×Ô¼ºÍÈÉÏãéãéÁ÷ÑªµÄÑù×Ó£¬ÐÄÀïÒ²º¦ÅÂ¡£ÎÒÅÂÎÒ»áµÃÆÆÉË·ç¡£ÎÒÌý·¶ÊæÎÄËµ£¬Ò»¸öÈËÒªÊÇµÃÁËÆÆÉË·ç£¬ÄÇ¾Í¿Ï¶¨»áËÀ¡£ÎÒÒªÊÇËÀÁË£¬Ã÷ÄêµÄÉ£¹ûÎÒ¾Í³Ô²»×ÅÁË¡£
ÎÒ°Ö¶×ÏÂ£¬±ßºå´øÏÅµØÒªÐ¡ËØËÉÊÖ¡£ÎÒ´ô´ôµØÕ¾×Å£¬²»ÖªµÀÔõÃ´²ÅÄÜÈÃÍÈÉÏ¸ÃËÀµÄÑª²»ÒªÔÙÁ÷¡£ÞÏÞÎÖ®¼ä£¬ÄÇ¸öÄÐº¢×ÓºöÈ»ÈöÍÈ¾ÍÅÜ£¬³å½øÂ·±ßÂÒ²Ý´ÔÉúµÄ¹àÄ¾ÁÖÀï£¬ÍäÑü³¶ÁËÒ»°ÑÊ²Ã´²Ý£¬Èý²½Á½²½ÓÖ±¼»ØÀ´£¬¶×µ½ÎÒÃæÇ°£¬°ÑÊÖÀïµÄÇà²ÝÌî½ø×ì°Í£¬Èù°ï×ÓÅ¬¶¯×Å£¬ÓÃÁ¦µØ½À£¬½À£¬½À³öð¤ºýºý¡¢ÂÌÉúÉúµÄÒ»Ð¡ÍÅÇà²Ýºý£¬Ò»¿ÚÍÂÔÚÊÖÐÄÀï£¬ÊÖÑïÆðÀ´£¬Å¾µÄÒ»ÏÂ×Ó£¬³öÆä²»ÒâµØºýµ½ÎÒµÄÏ¥¸ÇÉÏ¡£
ÎÒ¼òÖ±Ä¿µÉ¿Ú´ô¡£Èç¹ûÎÒÊÂÏÈÖªµÀËû»á°ÑÍÙÒººýµ½ÎÒÍÈÉÏ£¬ËÀ»îÎÒ¶¼²»»á´ðÓ¦£º¶àÃ´¶ñÐÄ°¡£¡
¿ÉÊÇÒ²¹ÖÁË£¬Çà²ÝºýÕ³ÉÏÁËÍÈ£¬Ö®Ç°»¹½ô±Á·¢ÕÍµÄÉË¿ÚÂíÉÏ±äµÃÇåÁ¹£¬Ñ÷Ë¿Ë¿µØÊæ·þ¡£¶øÇÒ£¬ÑªÒ²²»ÔÙÁ÷ÁË£¬Ï¥¸ÇÉõÖÁÄÜ¹»ÉÔÉÔÍäÇú£¬Çé¿ö±äµÃ²»ÄÇÃ´¿ÉÅÂ¡£
ÎÒ¾ªÏ²µØ½ÐÆðÀ´£º"°Ö£¡"
ÎÒ°ÖÐ¦ÎûÎûµØ¿´×ÅÄÇ¸öÄÐº¢£¬Éì³ö´óÄ´Ö¸£º"ÉòÌìÂ·£¬ºÃÑùµÄ£¡"
°¡°¡£¬Ô­À´ËûÊÇÓÐÃû×ÖµÄ£¬Ëû²»ÊÇ×·ÔÚÎÒ°Ö°ÖÉíºóÒª·¹µÄÈË£¬Ëû½ÐÉòÌìÂ·¡£
Ö®ºóµÄÊÂÇé¸üÈÃÎÒÏë²»µ½£ºËûÕ¾ÆðÀ´£¬ÉÔÎ¢ÏëÁËÒ»ÏÂ£¬ºöÈ»ÈÆµ½ÎÒÇ°Ãæ£¬ÑüÒ»Íä£¬Á½ÊÖÔÚÉíºóÒ»°ÇÀ­£¬¾¹È»°ÑÎÒ³­ÆðÀ´£¬"àË"µÄÒ»ÏÂ£¬ÎÈÎÈµØÍÔÔÚÁËËû±³ÉÏ£¡
"Êå£¬×ß¡£"ËûÅ¤Í·¿´×ÅÎÒ°ÖµÄÁ³£¬²»ÓÉ·ÖËµµØÍÂ³öÁ½¸ö×Ö¡£
"ÄÜÐÐ£¿"
"ÒªµÃ¡£"
"ºÃ£¬×ßÂï¡£"ÎÒ°Ö±³ÆðÐÐÀî£¬±§ÉÏÐ¡ËØ£¬°Ú¿ªÁË¼²×ß¸ÏÂ·µÄ¼ÜÊÆ¡£
ÌìÄÄ£¬°Ö°ÖÕæÊÇ·ÅÐÄ£¬ÊÇ¸öÄ°ÉúÈËÄØ£¬Ëû¾Í²»ÅÂÈË¼Ò°ÑÎÒ¹Õ×ß£¿»¹ÓÐ£¬Õâ¸öÄÐº¢¶ùÁ¦ÆøºÃ´ó£¬²Å±ÈÎÒ¸ßÒ»¸öÍ·¶¥£¬¾ÓÈ»ÍÔ×ÅÎÒ²»´ø´­Æø¡£
ÎÒÐÄ¾ªµ¨Õ½µØÅ¿ÔÚËû±³ÉÏ£¬Ò»Ë²¼äÐÄÀïÉÁ¹ýÁËºÃ¶àÄîÍ·¡£¿ÉÎÒ²»¸Ò¶¯µ¯£¬¸ü²»¸ÒÌá³ö¿¹Òé¡£Å¿×ÅÅ¿×Å£¬ÎÒÎÅµ½ÁËËû²±×ÓÀïÌðË¿Ë¿µÄº¹Î¶¡£ÕæµÄÊÇÌðË¿Ë¿µÄ¡£ÎÒºÜÆæ¹Ö£¬¿ÎÎÄÉÏ½²µ½"º¹"×Ö£¬ºóÃæ¶¼´øÒ»¸ö"Ëá"£¬"º¹Ëá"£¬¿ÉËû²±×ÓÀïµÄº¹Î¶ÎªÊ²Ã´ÏñÌðÃ×¾Æ£¿»¹ÓÐ£¬Ð¡º¢×ÓÍ··¢¶¼»¬ÁïµÃÎÕ²»×¡£¬ËûµÄÍ··¢ÎªÊ²Ã´ÕâÃ´Ó²£¿ÓÖ¶ÌÓÖÓ²£¬°åË¢Ò»ÑùÊú×Å£¬ÎÒµÃÊ¹¾¢ÑöÆðÁ³£¬Ì§×ÅÏÂ°Í£¬²Å²»»á±»ËûµÄÓ²Í··¢²ç×Ó´Áµ½¡£
ÕâÒ»Â·£¬ÎÒ¾ÓÈ»ÍüÁËÊÖÐÄÀï»¹ÓÐÒ»°ÑÊìÍ¸µÄÉ£¹û£¬¾ÍÕâÃ´Ò»Ö±Ò»Ö±ÎÕ×Å£¬µ½¼ÒÌ¯¿ªÊÖÕÆÊ±£¬É£¹ûÈ«¶¼±»ÎÒÄóÆÆÁËÆ¤£¬Ö­ÒºÁ÷³öÀ´£¬ÂúÊÖ¶¼ÊÇÏÊºì£¬ÕÆÎÆÀï£¬Ö¸·ìÀï£¬ð¤ºýºýµÄ£¬È«¶¼ÊÇ¡£ÄÇÒ»Æ¬´¥Ä¿¾ªÐÄ¡¢ÁÜÀì¾¡ÖÂµÄºì£¬Æ³Ò»ÑÛ¶¼ÈÃÈËÐÄ¾ª¡£
