# Supplementary material for: Exploring translator’s style in children’s literature: A case study of Nicky Harman’s English translations of Huang Beijia’s two works
Source: PLoS One. 2026 Jun 2;21(6):e0350245. doi: 10.1371/journal.pone.0350245 (PMC13229296; doi:10.1371/journal.pone.0350245)
Supplement: S7 File — (ZIP) [file pone.0350245.s010.zip › data/original data/Ye Feng Fei Wu (Chinese text)/Chapter 10.txt]

µÚÊ®ÕÂ¡¤·É»¢¶ÓÔ±
ÖÜÄ©£¬ÕÕÀýÊÇÎÒÃÇ×¡Ð£Éú»Ø¼ÒµÄÈÕ×Ó¡£ÔÚ±ÆØÆÓÖ¹Å°åµÄÑ§Ð£Àï°¾¹ýÁËÒ»ÖÜ£¬ÎÒÒÑ¾­ÆÈ²»¼°´ýµØÒªÏë»Ø¼Ò£¬Ïë¿´¿´ÁñÔ°ÀïµÄÊ¯ÁñÊ÷ÓÐÃ»ÓÐ½á¹û£¬Ã·½ÌÊÚ¼ÒµÄÔÓ½»Ä¸¼¦Ê²Ã´Ê±ºò²ÅÄÜÈçËûÔ¤ÑÔµÄÄÇÑùÏÂ³öÒ»¸öË«»Æµ°£¬Ç½½ÅÏÂµÄÃÀÈË½¶»¨¾¥Àï»¹ÄÜ²»ÄÜË±³öÃÛÒ»°ãÌðµÄ»¨Ö­¡£
ÎÒ½ãÓÐÒ»´ÎÔÚ×÷ÎÄÀïÐ´µ½ÎÒ£¬ËýËµ£¬Ã¿¸öÖÜÁùµÄÏÂÎç£¬Èç¹ûÄãÔÚ»ªÎ÷°ÓµÄÍÁÂ·ÉÏ¿´µ½Ò»¸öÂúÃæÁ÷º¹¡¢Í··¢ËÉÉ¢¡¢ÏñÒ°É½ÑòÒ»Ñù±¼ÅÜµÄÅ®º¢£¬ÄÇÒ»¶¨ÊÇÎÒµÄÃÃÃÃ¡£
ÎÒ³°Ð¦ËýÓÃ´Ê²»µ±£¬ÒòÎª´ÓÎÒµÄÑ§Ð£ÅÜµ½¼ÒÀï£¬²»¹ýÇøÇøÈýÀïÂ·£¬ÕâÒ»µãµãÊ±¼ä£¬ÎÒ¸ù±¾»¹Ã»µ½³öº¹µÄ×´Ì¬¡£
ÎÒ½ã·´²µ£º"Äã»¹ÊÇ²»¶®£¬¿äÕÅÊÇÒ»ÖÖÐÞ´ÇÊÖ·¨£¡ÄÑ¹ÖÄãÓïÎÄ¿¼ÄÇÃ´²î¡£"
ÎÒ½ãÌ«À÷º¦£¬Ëý×ÜÊÇÒ»¹÷×ÓÍ±µ½ÎÒµÄÍ´´¦¡£ÎÒ×çÖäËý½«À´ÕÒ²»µ½ÄÐÅóÓÑ£¬ÒòÎªË­Ò²ÊÜ²»ÁËËýµÄÁæÑÀÀþ³Ý¡£
ÅÜ½øÔº×Ó£¬Èý²½²¢×÷Á½²½µØ±ÄÛQ×ÅÉÏÂ¥£¬±¼¹ý×ßÀÈ£¬ÖÕÓÚÕ¾µ½ÎÒÃÇ¼ÒµÄÃÅ¿ÚÁË¡£Ð¡ËØ×ÜÊÇµÚÒ»¸ö»¶ºô×Å³öÃÅÓ­ÎÒµÄÈË¡£ÎÒÒ²×ÜÊÇ´óÉùºÈ½ÐËý£º"±ð¹ýÀ´£¡"
Ð¡ËØ¾ÍÕ¾×Å£¬ÒóÇÐµØ¿´×ÅÎÒÒ»¼þ¼þµØÍÑÈ¥ÒÂ·þ£¬ºÜ×ÐÏ¸µØ¼ì²éÃ¿Ò»¸ùÏß·ìÃ¿Ò»ÌõÖåñÞ£¬¿´¿´ÓÐÃ»ÓÐ³ô³æ¶ãÔÚÀïÃæÈÃÎÒ¼Ð´ø»Ø¼Ò¡£ÕâÊÇÎÒÄï¸øÎÒ¶¨ÏÂµÄ¹æ¾Ø¡£ÓÐÒ»Õó×ÓÎÒÃÇÑ§Ð£ËÞÉáÀï³ô³æ·ºÀÄ£¬Éá¼à¶¯ÁËÎÞÊýÄÔ½î¶¼ÎÞ·¨³¹µ×½«ËüÃÇÉ±ËÀ£¬ÄïºÜÅÂÎÒ°ÑÕâÐ©Ð¡¶«Î÷´ø»Ø¼ÒÀï¡£Ã¿´ÎÎÒ´©»Ø¼ÒµÄÒÂ·þ£¬Äï±ØµÃÁîÎÒÍÑÔÚÃÅ¿Ú£¬ÄÃ¿ªË®ÌÌÉÏÒ»±é¡£
ÖÕÓÚÆ½°²½øµÃ¼ÒÃÅ¡£µÚÒ»¼þÊÂÇéÊÇ³Ô¡£Ò»ÍëÁ¹·Û£¬»òÊÇÁ½¸öÃ×ôÎôÎ¡£ÔÙÃ»ÓÐ£¬³åÍëºìÌÇË®ºÈÏÂÈ¥Ò²ÊÇÊæ·þµÄ¡£Õâ¿ÉÊÇÎÒÄïÁô¸øÎÒµÄ¶ÀÊ³£¬Ð¡ËØºÍÐ¡µÜÒ²Ö»ÄÜÑÛ°Í°Í¿´×Å¡£ÎÒÄïÁ¯Ï§ÎÒÊÇ×¡Ð£Éú£¬Ëý×Ü¾õµÃÀëÁËÄïµÄº¢×ÓÒ»¶¨ÊÇ³Ô²»±¥´©²»Å¯¡£
³Ô±¥ºÈ×ã£¬ÎÒÄ¨Ò»ÏÂ×ì£¬ÏÂÂ¥ÕÒ·¶ÊæÎÄ¡£ÉòÌìÂ·ÏëÌý¡¶Ò°·ä·ÉÎè¡·£¬ÎÒµ¯²»³öÀ´£¬ÐÄÀïºÃ²»Êæ·þ£¬¼¸ÌìÀïÒ»Ö±µë×ÅÕâÊÂ¡£ÎÒÏë¿´¿´·¶ÊæÎÄµ½µ×ÊÇÔõÃ´ÑµÁ·³öÊÖÖ¸ËÙ¶ÈµÄ¡£
¸Õµ½Â¥ÏÂ£¬ÎÞÇÉ²»ÇÉÌýµ½·¶¼Ò¿ÍÌüÀïÓÐÇÙÉù¡£ºÃÏñ²»ÊÇ·¶ÊæÎÄ£¬·¶ÊæÎÄµÄÇÙÉùÎÒÊìÏ¤£¬ÇáÓ¯£¬°²ÒÝ£¬ËäÈ»æµÊì£¬×Ü¾õµÃòßòÑµãË®Ò»ÑùÆ®×Å£¬ÉÙÒ»¹É¾¢¶ù¡£ÓÃËýÂèÂè·¶ÂêÀöµÄ»°Ëµ£º"È±ÁËÁé»ê¡£"
¿ÉÊÇÌý×ÅÒ²²»Ïñ·¶ÂêÀö×Ô¼ºÔÚµ¯¡£·¶ÂêÀöµÄÇÙÉùÒª¸ü¼Ó·áÂú¼¤µ´£¬Ò»ÐºÇ§Àï¡£Õâ¸öµ¯ÇÙÕßÃ÷ÏÔÖ¸·¨ÉúÊè£¬ºÍÉùÒ²²»Ê®·Ö×¼È·£¬µ¹ÊÇÃ¿Ò»¸öÒô·û¶¼Í¸×ÅÁ¦Á¿£¬ÎÒ¶¼ÄÜÏëÏó°´ÏÂÇÙ¼üµÄÄÇË«ÊÖÊÇÈçºÎÓÃ¾¢ÇÃ»÷µÄ¡£
ÅÂ·Á°­ÈË¼Òµ¯ÇÙ£¬ÎÒÄÑµÃ·ÅÇáÁË½Å²½£¬¼¸ºõÊÇõÚ×Å½Å¼â×ß¹ýÄÇ¶ÎÃÅÀÈ¡£²»ÁÏÎÒ¸ÕÔÚÃÅ¿ÚÌ½Ò»¸öÍ·£¬ÑÛ¼âµÄ·¶ÊæÎÄÒÑ¾­·¢ÏÖÁËÎÒ£º"³È×Ó³È×Ó£¬¿ì½øÀ´£¡"
ÎÒÉÁ½ø°ë¸öÉíÌå£¬·¢ÏÖµ¯ÇÙµÄÊÇ¸öÄ°ÉúÈË£¬Ò»¸öÄêÇáÓÖË§ÆøµÄÐ¡»ï×Ó£¬ÖÁ¶à¶þÊ®ËÄÎåËê°É£¬³¤×ÅÒ»Ë«¸ú·¶ÊæÎÄÒ»Ñù±ÌÀ¶µÄÑÛ¾¦£¬ÊÝÌõÁ³£¬¸ß±ÇÁº£¬±ÇÒíÖÜÎ§É¢²¼×Åµ­µ­µÄ¿§·ÈÉ«È¸°ß£¬×ì°ÍÓÐµã´ó£¬Ò»Ð¦ÆðÀ´£¬¼¸ºõ´Ó×ó¶ú¸ùßÖµ½ÓÒ¶ú¸ù£¬Ê¹µÃÁ½ÅÅÕûÆëµÄÑÀ³Ý¸ñÍâ°×µÃ·¢ÁÁ¡£
·¶ÊæÎÄ»¶¿ìµØÀ­ÎÒ¹ýÈ¥£º"½éÉÜÒ»ÏÂ£¬ÎÒ±í¸ç£¬Âí¿Ë£¬·É»¢¶ÓÔ±£¬ÐÝ¼Ù´ÓÀ¥Ã÷¹ýÀ´¿´ÍûÎÒÃÇ¡£"
Ê²Ã´£¿·É»¢¶ÓÔ±£¡ÎÒ³Ô¾ªµÃÑÛÖé×Ó¶¼ÒªµÉ³öÀ´¡£³ÂÄÉµÂÏÈÉúµÄ·É»¢¶Ó£¬±¨Ö½ÉÏ±¨µÀ¹ýÎÞÊý´ÎÁË£¬ÔÚ¿ÕÖÐ¸úÈÕ»úÓ¢ÓÂÕ½¶·£¬ÎªÖÐ¹ú¿¹Õ½Á¢ÏÂºÕºÕ¹¦ÀÍ£¡
ÎÒÄÇÒ»Ë²¼äÕæÊÇÉµµ½Í¸¶¥£¬¾ÓÈ»ÍüÁËÓ¦¸Ã¸úÓÂ¸ÒµÄÂí¿Ë´ò¸öÕÐºô£¬Ö»Ò»ÐÄÒ»Òâ´òÁ¿ËûµÄ»ÆÍ··¢¡¢À¶ÑÛ¾¦¡¢¿íÏÂ°Í¡¢±»¼¡Èâ±ÁµÃ¿ìÒªÕ¨ÏßµÄÒ»¼þºÜ¾ÉµÄÑòÃ«ÉÏÒÂ£¬ºÍ¿í¿íµÄ¿ãÍÈ£¬ÒÔ¼°Ä¥³öÃ«±ßµÄÆ¤Ð¬¡£ÎÒÄÇÊ±ºòÈÏÎª·É»¢¶ÓÔ±Ò»¶¨ÊÇ°ëÈË°ëÉñµÄÈË£¬ÆðÂëÒªÏñµçÓ°¡¶½ð¸Õ¡·ÀïÁ¦´óÎÞ±ÈµÄÐÉÐÉÒ»Ñù£¬Ò»°ÍÕÆÄÜ°ÑÐ¡ÈÕ±¾·É»úµÄ³á°òÅÄÀÃ¡£ÎÒ×ÁÄ¥×ÅÂí¿ËÉíÉÏµÄÉñÐÔÔÚÄÄ¶ù£¬µ±ËûÊ©Õ¹ÍþÁ¦Ê±£¬ËûÉíÉÏµÄÄÄ¸ö²¿Î»»á±ä³ÉÒ»°Ñµ¶»òÊÇÒ»±úÀû½£¡£
¿ÉÊÇÂí¿ËÒÑ¾­ºÜÉðÊ¿µØÕ¾ÆðÀ´ÁË£¬×ßµ½ÎÒÃæÇ°£¬Ö÷¶¯Òª¸úÎÒÎÕÊÖ¡£
"ÄãºÃ£¬»Æ³È×ÓÐ¡½ã¡£"
°¡£¿Ëû¾ÓÈ»ÖªµÀÎÒµÄÃû×Ö£¡
ÎÒ»èÍ·»èÄÔÉì³öÒ»Ö»ÊÖ£¬·ÅÔÚËûµÄÊÖÐÄÀï¡£ÕâË«ÊÖÕæÊÇ´ó°¡£¬ÊÖ±³ÉÏ³¤ÁËÃÜÃÜµÄÒ»²ãµ­»ÆÉ«º¹Ã«£¬ÊÖÕÆ·Êºñ£¬Ó²°î°îµÄ£¬ÐÜÕÆÒ»Ñù°ÑÎÒµÄÕûÖ»ÊÖÁ¬Í¬ÊÖÍó°ü¹ü½øÈ¥£¬ÏñÎÕ×¡ÁËÊ²Ã´Ð¡²»¶¡µãµÄÍæ¾ß£¬Ëû¶¼²»¸ÒÓÃ¾¢£¬º¦ÅÂÄóËé¡£
ËùÒÔËûºÜ¿ì¾Í·Å¿ªÎÒ£¬Ð¦ÃÐÃÐµØÔÚ×ì°ÍÀï¹¾ßæÁËÒ»¾äÊ²Ã´£¬¼ç°ò»¹¸ú×ÅËÊÁËÒ»ËÊ¡£
ÎÒÊµÔÚÌ«½ôÕÅ£¬Ã»Ìý¶®ËûµÄ´ø×ÅÃÀ¹úÏç´å¿ÚÒôµÄÓ¢ÎÄ¡£
·¶ÊæÎÄÉÆ½âÈËÒâµØ´Õµ½ÎÒµÄ¶ú¶äÉÏ£º"ËûËµ£¬ËûÔçÒÑ¾­´ÓÎÒµÄÐÅÖÐÈÏÊ¶ÄãÁË¡£"
¼ûÎÒ·¢ã¶£¬ËýÓÖÐ¡Éù²¹³ä£º"ÎÒÃ¿´Î¸øËûÐ´ÐÅ¶¼»áÌáµ½Äã¡£"
ÎÒÁ¢¿ÌÔÚÐÄÀï²Â²â£¬·¶ÊæÎÄµ½µ×ÊÇÈçºÎ¶ÔËýµÄ±í¸çÃèÊöÎÒµÄ£¬»á²»»áËµÎÒÊÇ¸ö¼ÙÐ¡×Ó£¬ËµÎÒ»áÅÀÊ÷²ÉÉ£¹û£¬»áÏÂºÓÔúÃÍ×ÓÃþºÓ°ö£¬ÖÜÁù´ø×ÅÒ»Éí³ô³æ»Ø¼Ò......
Ò»Ïëµ½Õâ¶ù£¬ÎÒºöÈ»Ãæ¿×·¢ÌÌ£¬Ò»·ÖÖÓÒ²²»¸Ò¶àÁô£¬×ªÍ·³öÃÅ£¬ßËßËßËÒ»¿ÚÆøÅÜ»ØÂ¥ÉÏ¡£
ÉòÌìÂ·ÔÚÂ¥µÀ°ïÎÒÄïÅ¡ÒÂ·þ£¬´ø×Å·ÊÔíÆøÎ¶µÄË®µÎµÎ´ð´ðÅ¡ÔÚ×ßÀÈ×©µØÉÏ£¬Ó¿³öÏ¸Ð¡ÉÁ¹âµÄÅÝÅÝ¡£ÎÒ´­×ÅÆø¸æËßËû£º"·¶ÊæÎÄ¼ÒÀ´ÁË¸öÈË£¬ÊÇ·É»¢¶ÓÔ±£¡"
"°¡£¿"ËûÁà×ÅÒÂ·þ£¬ÏñÊÇÃ»ÓÐ·´Ó¦¹ýÀ´¡£
"ÊÇÕæµÄ£¬³ÂÄÉµÂ½«¾üµÄ·É»¢¶Ó£¡"
ËûµÉÁËÎÒ×ã×ãÓÐÎåÃëÖÓ£¬È»ºó£¬ÊªÒÂ·þÍùË®ÅèÀïÒ»ÈÓ£¬°Î½Å¾ÍÍùÂ¥ÏÂÅÜ¡£×ßµ½Â¥ÌÝ¿ÚËûÓÖÕ¾×¡ÁË£¬ÏëÁËÏë£¬ÂýÍÌÍÌ×ß»ØÀ´£¬°Ç×ÅÀ¸¸ËÍùÏÂ¿´¡£ÎÒËµÕâÔõÃ´ÄÜ¹»¿´¼û°¡£¿ÈË¼ÒÊÇÔÚ·¶ÊæÎÄ¼ÒÀïÄØ¡£ÉòÌìÂ·Ëµ£¬ÄÇÔõÃ´°ì£¿ËûÓÖ²»ÊÇÐ¡º¢×Ó£¬×Ü²»ÄÜÅÜ¹ýÈ¥ÍùÈË¼ÒÃÅ¿ÚÒ»Õ¾......
"ÄÇºÃ°ì¡£"ÎÒÀ­×¡Ëû£¬"Äã¸úÎÒ×ß£¬ÎÒ´øÄãÈ¥¡£"
Ëû¸Ï¿ìÍùÅÔ±ß¶ãÈÃ£º"Õæ²»ÐÐ£¬ÄãÃÇÅ®ÍÞÍÞ¼Ò¿ÉÒÔµ±°ËØÔÆÅ£¬ÎÒÃÇÄÐµÄ......"
ÎÒÌÖÑáËûËµÊ²Ã´ÄÐµÄÅ®µÄÕâÖÖ»°£¬È­Í·Ò»Ñï¾ÍÒª´·¹ýÈ¥£¬Æ³¼ûÐ¡ËØÔÚÒ»ÅÔµÉ×Å´óÑÛ¾¦£¬²ÅÍ£ÊÖ×÷°Õ¡£¿ÉÎÒÈ­Í·ÈÄÁËËû£¬×ì°Í²»¿ÏÈÄ£¬À­³¤Ç»µ÷Ëµ£º"ÉòÌìÂ·£¬ÎÒ¿ÉÊÇÄã¶ÇÀïµÄ»×³æ£¬ÎÒÖªµÀÄãÏëÈ¥¿´ÈË¼Ò£¬ÒòÎªÄãÒ²Ïëµ±¿Õ¾ü£¬ÉÏÌì´òÕÌ¡£"
Ëû¾ª»ÅÆðÀ´£º"ÄãÔõÃ´ÖªµÀ£¿"
"ÄãÏ²»¶·É»ú°¡£¬ÄãÊé°üÀïÓÐºÃ¶à·É»úÍ¼Æ¬£¬ÎÒ¶¼¿´¼ûÁË¡£"
ËûÓÖÄÕ»ð£¬ÓÖÕÅ»Ê£º"ÄãÍµ·­ÎÒµÄÊé°ü£¡"
"³ÐÈÏÁËÊÇ°É£¿"
ËûÓÃÑÛ¾¦ÍùÎÝÀï¿´£¬¼±»Å»ÅµØÒ¡ÊÖ£º"±ðÏ¹Ëµ£¬±ðÈÃÄïÌý¼û¡£"
²»¹ý£¬ÊØÔÚÀ¸¸ËºóÃæµÄÉòÌìÂ·ÖÕÓÚ»¹ÊÇµÈµ½ÁËËûÐÄÄ¿ÖÐµÄÓ¢ÐÛ£¬ÒòÎªÆ¬¿ÌÖ®ºó£¬Âí¿ËÄÃ×ÅÒ»¸±ÓðÃ«ÇòÅÄ×ßµ½Ôº×ÓÀï£¬ÍäÑüÄÃ¹÷×Ó»­³öÒ»ÌõÏß£¬¸ú·¶ÊæÎÄ´òÆðÁËÓðÃ«Çò¡£ËûµÄÄÇË«Ã«È×È×µÄÐÜÕÆÒ»ÑùµÄÊÖ¿ÉÕæÊÇ´óµÃÏÅÈË£¬ÓðÃ«ÇòÅÄ×¥ÔÚËûÊÖÀï£¬ÇáÆ®Æ®ÏñÄé×Å¸öÐ¡Íæ¾ß¡£»¹ÓÐ£¬ËûÍÑÁËÍâÒÂ£¬Ö»´©Ò»¼þÎÞÁì¾üÓÃº¹ÉÀÊ±£¬¸ì²²ÉÏµÄ¼¡ÈâÒ»¸í´ñÒ»¸í´ñµØ¹Ä³öÀ´£¬Ã¿µ±ËûÌ§Æð¸ì²²·¢Çò£¬ÄÇÐ©¸í´ñ¾Í·Â·ðÖ¨Ö¨ÂÒ½ÐµÄÐ¡ÀÏÊó£¬ÔÚËûµÄÆ¤·ôÏÂÃæ´ÜÀ´´ÜÈ¥¡£
ÉòÌìÂ·Å¿ÔÚÀ¸¸ËÉÏ£¬Ä¿²»×ª¾¦µØÍùÏÂ¿´¡£ËûÁ³ÉÏµÄÉñÇéÏÔµÃ¸ñÍâËàÄÂ¸ñÍâ×¯ÖØ¡£ÎÒÏëÈç¹ûÓÐ¿ÉÄÜ£¬ËûÒ»¶¨Ô¸Òâ×Ô¼º±ä³ÉÄÇÖ»ÓðÃ«Çò£¬¿ª¿ªÐÄÐÄµØÔÚÂí¿ËµÄÇòÅÄÉÏÌøÎè¡£
·¶ÊæÎÄ¸ù±¾²»ÊÇÂí¿ËµÄ¶ÔÊÖ£¬ÓÖÐ¦ÓÖ½ÐµØ´òÁË²»µ½Ê®·ÖÖÓ£¬¶ªÏÂÇòÅÄ£¬Ò»¸ö¾¢µØÍäÑü´­Æø¡£»»ÁË·¶ÂêÀöÉÏÈ¥´ò£¬·¶²®²®µð¸öÑÌ¶·Ð¦ÃÐÃÐµØÕ¾ÔÚÅÔ±ß¿´¡£·¶ÂêÀöµÄ¼¼ÊõËÆºõºÃÒ»µã£¬·¢ÇòÓÈÆä¾«×¼¡£¿ÉÊÇËýÈËÅÖ£¬Éí×ÓÖØ£¬Õ¾×Å»îÏñ¸ùÄ¾¶Õ×Ó£¬½ÓÇòµÄÊ±ºò¸ù±¾ÅÜ²»ÆðÀ´£¬Á¬ÎÒÕâ¸öÃÅÍâºº¶¼¿´³öÀ´Âí¿ËÒ»¸ö¾¢¶ù¸øËýÎ¹Çò£¬ÎÞÄÎËý»¹ÊÇ²»¿°Ò»»÷¡£
ÎÒÍ±Í±ÉòÌìÂ·µÄ¸ì²²£¬ËËÓÁËû£º"ÄãÈ¥£¬Äã¿Ï¶¨±È·¶ÊæÎÄ´òµÃºÃ¡£"
ËûÉí×ÓÍùºóËõ£¬Í·Ò¡³ÉÁË²¦ÀË¹Ä£¬Á³¶¼¸ú×ÅºìÆðÀ´¡£
ÎÒËµ£º"ÄãÊÇ¸öµ¨Ð¡¹í¡£"
ËûµãÍ·£¬¼È×ÔÔð£¬ÓÖ¾ÚÉ¥£¬ÕæÊÇÓÐÒâË¼¡£
µÚ¶þÌìÊÇÐÇÆÚÌì£¬·¶ÊæÎÄÒ»Ôç¾Í°¤¼Ò°¤»§Í¨Öª£¬ËýÂèÂèÍíÉÏÒªÇëÁÚ¾ÓÃÇ¾Û²Í£¬ÎªÂí¿Ë°ì¸öÖÐ¹úÊ½µÄparty¡£
ÕâÏûÏ¢ÈÃÈ«ÔºµÄÐ¡º¢×Ó¶¼·è½ÐÆðÀ´¡£´óÈËÃÇÁ¢¿Ì×ÅÊÖ×¼±¸£¬Ã¿¼Ò¶¼·Ñ¾¡ÐÄË¼×öÁËÒ»¸öÏñÄ£ÏñÑùµÄ´ó²Ë¡£ÎÒÄï×öµÄÊÇµ°½È£¬ÓÃÈ¥ÕûÕû¶þÊ®¸ö¼¦µ°£¬»¹´ò·¢ÎÒ¸çÆï³µÈ¥Ê®ÀïÂ·ÍâµÄ¼¯ÊÐÉÏÂòµ½ÁËÖíÈâ¡£ÄïÕÆÉ×£¬ÎÒºÍ½ã½ã´òÏÂÊÖ£¬Èý¸öÈËÃ¦ÁËÒ»ÏÂÎç£¬×öºÃµÄµ°½È»Æ²Ó²Ó°ÚÂúÁ½¸ö´ó´ÉÅÌ£¬ÔÙÈöÉÏÒ»°Ñ±ÌÂÌ±ÌÂÌµÄÇàËâÒ¶£¬¼òÖ±ÊÇ¿´Ò»ÑÛ¾ÍÈÃÈËÁ÷¿ÚË®¡£
Ã·½ÌÊÚÉ±ÁËËû¼ÒµÄÁ½Ö»±¦±´¼¦£¬×öÁËÒ»´ó¹øºìÉÕ¼¦¿é¡£ÄÇÁ½Ö»¼¦ÊÇÖ®Ç°ºìÓðÃ«°®¶ûÀ¼Á¼ÖÖ¼¦µÄÔÓ½»ºó´ú£¬Ä¸¼¦£¬¿É»áÉúµ°ÁË£¬³ÉÌì¶¼Ìýµ½ËüÃÇÔÚÔº×ÓÀï"¿©¶ù¿©¶ù"µÄ±¨Ï²Éù¡£ÎÒÕæ²»ÖªµÀÃ·½ÌÊÚÔõÃ´¾ÍÉáµÃÏÂÊÖÉ±ÁËËüÃÇ¡£
ÌÕ²®²®¼ÒÄÃ³öÀ´µÄÊÇÒ»´óóÍÂáËÄ´¨Á¹Ãæ£¬ÀïÃæÓÐÂÌµÄ»Æ¹ÏË¿¡¢½ð»ÆµÄ¼¦µ°Ë¿¡¢³È»ÆµÄºúÂÜ²·Ë¿¡¢ÇàÉ«µÄ»¨½·Á£ºÍºìµÃ·¢ÁÁµÄÀ±½·ÓÍ¡£ÌÕ²®Ä¸ÊÇÖØÇìÈË£¬Á¹Ãæ×öµÃÌØ±ðºÃ£¬Ö»²»¹ýÄÇ¼¸ÄêÀï°×Ãæ·ÛÊÇ±¦±´£¬ËýÄÑµÃÄÜ¹»Â¶ÕâÃ´Ò»ÊÖ¡£
·¶ÂêÀö²»»á×ö²Ë£¬Ëý¼ÒÃ¿Äêëç¸öÅÝ²Ë¶¼ÒªÕÒÎÒÄï°ïÃ¦¡£¿ÉÊÇËýÓÐ°ì·¨Åªµ½ºÃ¼¸ÖÖÃÀ¹ú¹ÞÍ·£¬ÓÐÖíÈâµÄ£¬ÓÐÅ£ÈâµÄ£¬»¹ÓÐ°×±â¶¹ºÍ¹û½´¡£ÉõÖÁËý±äÏ··¨Ò»ÑùµØÄÃ³öÀ´Á½Æ¿Ó¢¹úÍþÊ¿¼É¡£
ÉòÌìÂ·ÊÇËùÓÐÈËµ±ÖÐ×î»ý¼«×îÇÚ¿ìµÄÒ»¸ö£¬´ÓµÃÖª¾Û²ÍµÄÏûÏ¢Æð£¬±ã¿ªÊ¼Â¥ÉÏÂ¥ÏÂµØ±¼ÅÜ¡£ÏÈÊÇÈ÷Ë®É¨Ôº×Ó£¬¶øºó°ïÃ·½ÌÊÚÉ±¼¦£¬Ö®ºóÓÖÅÜµ½Ã¿Ò»¼Ò°á×À×Ó°åµÊ£¬ÔÚÔºÀï°Ú³öÒ»¸öÊ¢´óÀä²Í»áµÄÕóÊÆ£¬×îºóÔÙÅÅÁÐÉÏÁÙÊ±´ÕÀ´µÄÍë¿ê¡£ÎÒ½ã³ôËûËµ£º"ÉòÌìÂ·Äã¾Í²î°ïÈËÎ¹·¹Î¹²ËÁË¡£"
ÄÇÌìÍíÉÏÔÂ¹âÌØ±ðºÃ£¬·çÌØ±ðÈá£¬Ç½ÍâµÄ¼¸¿Ã¹ð»¨Ê÷Ò²ÌØ±ðÏã¡£ÎÒ°ÖºÍÌÕ½ÌÊÚËûÃÇºÈÁË¾Æ£¬ÕÕÀýÒªÌÖÂÛÊ±¾Ö¡£ÎÒ°ÖºÜÇ«ÐéµØÏòÂí¿ËÌÖ½ÌÕäÖé¸ÛÊÂ¼þÖ®ºóÃÀ¹ú²ÎÕ½µÄÎÊÌâ£¬Âí¿ËËÊËÊ¼ç£¬Ì¯¿ªÊÖ£¬Ãæºì¶ú³àµÄ£¬ËµËû¿ÉÄÜ´ð²»ºÃ¡£¼¸Î»½ÌÊÚÆëÉùËËÓÁËûËµ¡£Ëû·Ç³£ÀñÃ²µØÆðÉí£¬Õ¾×Ë±ÊÖ±£¬ºöÈ»"Å¾"µØ¾´ÁË¸öÀñ¡£ÎÒÃÇÏÈÏÅÒ»Ìø£¬¶øºóÐ¦µÃÇ°ÑöºóºÏ¡£ÉòÌìÂ·¾ÍÊ¹¾¢ÄÃÑÛ¾¦µÉÎÒÃÇÕâÐ©Ð¡º¢×Ó£¬»¹ÌßÎÒµÄ½Å£¬ÏÓÎÒÃÇÌ«²»ÑÏËà¡£ÎÒ¼ÇµÃÂí¿Ë¶¯ÓÃÁË×ÀÉÏµÄÍë¿êºÍ²Í¾ß£¬ÊÔÍ¼²¼ÖÃ³öÕ½³¡µÄ¸ñ¾Ö£¬»¹Ëµµ½ÁËÅ·ÖÞ¡¢µÂ¹ú¡¢ÂÞË¹¸££¬Çð¼ª¶ûÊ²Ã´Ê²Ã´µÄ¡£ÎÒµÄÓ¢ÎÄË®Æ½ÓÐÏÞ£¬ÊµÔÚÌý²»Ì«¶®£¬Ö»¾õµÃËûÏàµ±¼¤¶¯£¬ÓÈÆä½²µ½ËûÃÇÔÚÖÐ¹úÕ½³¡¸úÈÕ»ú×÷Õ½£¬¸ü¼Ó»æÉù»æÉ«£¬Ëµµ½ÐËÆð£¬»¹ÆðÉíÀë×ù£¬Ä£ÄâÆðÁË·É»ú×÷Õ½µÄ¸÷ÖÖ¶¯×÷¡£
ÉòÌìÂ·ÌýµÃÒ²³ÔÁ¦£¬µ«ÊÇËûÈ«Éñ¹á×¢£¬ÑÛ¾¦Ò»Ö±¶¢×ÅÂí¿ËµÄ×ì£¬ºÃÏñÒª°ÑËûµÄÃ¿Ò»¸ö×Ö¶¼³Ô½ø¶Ç×ÓÀï¡£ËûÄÇÍíµÄÑÛ¾¦Ç°ËùÎ´ÓÐµØÁÁ£¬Á¬Ç°¶î¡¢±Ç¼â¡¢×ì°ÍÀïµÄÑÀ³Ý£¬¶¼±»ÔÂ¹âÓ³µÃÉÁÉÁË¸Ë¸£¬Í¿ÁËÒ»²ãÃÛ»ÆµÄÓÔ¹âÒ»Ñù¡£
·¹ºó£¬´ó¼ÒÓàÐËÎ´¾¡£¬¿ªÊ¼Î§×À³ª¸è¡£ÄÇ¸öÊ±´ú£¬¸èÓ½ËÆºõÊÇÈËÃÇÆÕ±éµÄÏ²°®£¬»¶ÀÖÊ±£¬±¯Í´Ê±£¬°§ÉËÊ±£¬ËæÊ±ËæµØ¶¼¿ÉÒÔ³ªÆðÀ´¡£¼¸Î»½ÌÊÚÃÇ´Ó¡¶ÖÐ¹ú²»»áÍö¡·³ªµ½ÄÑ¶ÈºÜ¸ßµÄÒâ´óÀûÎÄµÄ¡¶Òû¾Æ¸è¡·£¬Ò²¹ÄÕÆÈÃÐ¡º¢×ÓÃÇ³ªÁË¡¶Á½Ö»ÀÏ»¢¡·ºÍ¡¶Âô±¨¸è¡·¡£ÌÕ²®²®ºÈµÃÓÐµã¶àÁË£¬¾ÓÈ»Õ¾µ½×À×ÓÉÏ£¬·Å¿ªºíÁü£¬¼¤ÇéÅìÅÈµØÀÊËÐÁËÒ»¶Î¼Ã´ÈµÄÃûÆª¡¶Ò¹ÝºËÌ¡·¡£ÌÕ²®²®ÊÇÓ¢¹úÅ£½ò´óÑ§±ÏÒµÉú£¬ËûµÄÄÇÒ»¿ÚÆ¯ÁÁµÄÓ¢Ê½Ó¢Óï£¬ÕæÊÇÈÃÎÒÃÇÌýµÃÐÄìºÒ¡µ´¡£
Ñç±Ï£¬»¹ÊÇÉòÌìÂ·´ø×ÅÎÒÃÇÒ»ÈºÐ¡º¢´òÉ¨²Ð¾Ö£¬°ÑÍë¿êÏ´¾»£¬Ò»¼ÒÒ»¼ÒµØËÍ»¹£¬×À×Ó°åµÊÌ§½øÖ÷ÈË¼ÒÖÐ£¬Ôº×ÓÉ¨µÃ¸É¸É¾»¾»¡£
Ò»ÇÐ½áÊøºó£¬Ò¹ÒÑ¾­ÉîÁË£¬ÎÒÀ§µÃ¶«Ò¡Î÷»Î£¬ÉòÌìÂ·È´ÒÀ¾ÉÐË·Ü£¬ÉÏÂ¥Ç°ºÜÉñÃØµØ°ÑÎÒ½Ðµ½Ò»±ß£¬ËµÒªÈÃÎÒ¿´Ò»Ñù¶«Î÷¡£
"¸øÄã¸ö»ú»á£¬²ÂÖÐÓÐ½±¡£"ËûÐ¦µÃÌØ±ðµÃÒâ¡£
ÎÒË¯ÒâÃÉ±€£¬¹þÇ·Á¬Ìì£¬ÄÔ´üÀï¸ù±¾¾ÍÊÇÒ»ÅèôÝºý¡£
Ëû¿´ÎÒÄÇ¸±ÔÎÔÎºõºõµÄÉµÑù£¬ÓÐµãÉ¨ÐË£¬ÉìÊÖ´Ó¿ã´üÀïÌÍ³öÒ»¸öÖ½Ìõ£¬´ò¿ª£¬¸øÎÒÕ¹Ê¾ÉÏÃæÒ»ÐÐÁÊ²ÝµÄÓ¢ÎÄ×Ö¡£
"¿´£¡Âí¿Ë¸øÎÒµÄ·É»¢¶ÓµÄµØÖ·£¬ËûÍ¬ÒâÎÒ¸úËûÍ¨ÐÅ£¡"
ÎÒÖÕÓÚÇåÐÑ¹ýÀ´£¬Ò»Éù´ó½Ð£¬³åÉÏÈ¥µõÔÚËûµÄ²±×ÓÉÏ£¬²îµã¶ù°ÑËûÍÆ¸öËÄÑö°Ë²æ¡£ËûÒ²ÍüÁËÖ®Ç°µÄñæ³Ö£¬¾ÍÊÆ±§×¡ÎÒµÄÑü£¬°ÑÎÒÂÕÔ²ÁË×ªÒ»¸öÈ¦£¬²Å·ÅÏÂ¡£ËûÕæÐÄ³ÏÒâµØÑûÇëÎÒ£º"³È×Ó£¬ÒÔºóÎÒÃÇÁ½¸öÒ»ÆðÐ´£¬ÎÒÐ´Ò»·â£¬ÄãÒ²Ð´Ò»·â£¬È»ºóÎÒÃÇÒ»¿é¶ù¼Ä³öÈ¥¡£"
ÎÒÎÊËû£º"ÊÇ²»ÊÇÒªÐ´Ó¢ÎÄÐÅ£¬Âí¿Ë²Å¿´µÃ¶®£¿"
"ÄÇ¿Ï¶¨ÁË¡£"
"àÅ£¬¿ÖÅÂÎÒÓ¢ÎÄÐ´²»ºÃ¡£"
"ÎÒÒ²²»ºÃ£¬ËùÒÔÎÒÃÇ²ÅÒª»¥Ïà°ïÃ¦¡£"
Ô­À´ÊÇÕâÑù°¡£¬ÉòÌìÂ·ÒªÀ­ÉÏÎÒ¸øËû×³µ¨°¡¡£
²»¹ýÒ²ºÃ£¬ÎÒÊÇ¸ÃºÃºÃÑ§Ó¢ÎÄµÄ£¬ÄÄÅÂÖ»ÎªÁË¸ø·É»¢¶ÓÔ±Âí¿ËÐ´ÐÅÄØ£¬¶ÔÎÒÃÇÁ½¸öÀ´Ëµ£¬Õâ±Ï¾¹ÊÇÒ»¼þ´óÊÂ¡£
