# Supplementary material for: Exploring translator’s style in children’s literature: A case study of Nicky Harman’s English translations of Huang Beijia’s two works
Source: PLoS One. 2026 Jun 2;21(6):e0350245. doi: 10.1371/journal.pone.0350245 (PMC13229296; doi:10.1371/journal.pone.0350245)
Supplement: S7 File — (ZIP) [file pone.0350245.s010.zip › data/original data/Ye Feng Fei Wu (Chinese text)/Chapter 11.txt]

µÚÊ®Ò»ÕÂ¡¤½ã½ã²»ÔÚ¼ÒµÄÈÕ×Ó
º®¼ÙÖ®Ç°£¬Ñ§Ð£×îºóÒ»´Î¿¼ÊÔ¡£¿¼¹úÎÄ¿ÎµÄÄÇÌì£¬²»ÇÉÎÒ³ÔÁË²»½àµÄÊ³Îï£¬À­¶Ç×Ó£¬¿¼ÊÔÍ¾ÖÐÅÜÁËÁ½ÌË²ÞËù£¬µ¢ÎóÁË²»ÉÙÊ±¼ä¡£ÎÒÏëÕâÃÅ¹¦¿ÎÎÒ¿Ï¶¨Íêµ°ÁË£¬²»¿ÉÄÜ¼°¸ñÁË¡£ÎÒÃÇÑ§Ð£ÓÐ¹æ¶¨£¬ÆÚÄ©½áÊøÊ±£¬Èç¹ûÓÐÈý·ÖÖ®Ò»¹¦¿Î²»¼°¸ñ£¬Ñ§ÉúÁô¼¶¡£Èç¹ûÒ»°ë¹¦¿Î²»¼°¸ñ£¬ÍËÑ§´¦Àí£¬ÄÄÅÂ¹ú»áÒéÔ±¹ýÀ´ËµÇé¶¼Ã»ÓÃ¡£ÎÒ´ÓÐ¡Ñ§Ï°³É¼¨²»°Î¼â£¬¹úÎÄ¿ÎËãÊÇÎÒÄÃµÃ³öÊÖµÄ¹¦¿Î£¬ÍòÒ»ÕæµÄ²»¼°¸ñ£¬ÄÇ¾ÍÑóÏà³ö´óÁË¡£
Õ½Õ½¾¤¾¤ÁËÁ½Ìì¡£ËäÈ»ÎÞÊÂ¿É×ö£¬ÎÒ»¹ÊÇ²»¸Ò»Ø¼Ò¡£
µÚÈýÌìÉÏÎç£¬Ñ§Ð£·¢ÁË°ñ¡£Ò»ÕÅºÜ´óµÄ°×Ö½£¬³­×ÅÈ«Ð£Ñ§ÉúµÄÃû×Ö£¬ºóÃæ¸½Â¼ÁËºì±ÊºÍºÚ±ÊÐ´ÉÏµÄ¸÷¿Æ¿¼ÊÔ³É¼¨£¬ÌùÔÚÐ¡ÀñÌÃµÄÉ½Ç½ÉÏ¡£ºì±Ê×ÔÈ»ÊÇ¹Ò¿ÆµÄ³É¼¨¡£Ñ§ÉúÔ¶Ô¶×ß¹ýÈ¥£¬Èç¹û¿´µ½×Ô¼ºÃû×ÖÏÂÃæÊÇºìÉ«¾Ó¶à£¬ÄÇ¾Í²»±ØÔÙÏ¸¿´ÁË£¬Ö±½Ó¾íÆÌ¸Ç³öÐ£ÃÅ¡£
ÎÒ¸ú×ÅÈËÈº¼·¹ýÈ¥£¬ÒòÎªÔ¤¸Ð²»¼Ñ£¬ÐÄÀïâñâñÖ±Ìø£¬Ö»¸Ò°ÑÑÛ¾¦ÃÐÆðÀ´£¬¼·³ÉÒ»ÌõÏ¸·ì£¬´ÓÑÛ·ìÀïêï×Å¿´¡£ÎÒ¾ÍÅÂÃû×Öµ×ÏÂºìÉ«Ì«¶à£¬µ½Ê±ºò»ðÑæÒ»ÑùµØÆË½øÑÛ¾¦Àï£¬´ò»÷³ÁÖØ£¬»áÈÃÎÒÖ±½Ó»èµ¹¡£
¹úÎÄ¿Î¹ûÈ»¹Ò¿ÆÁË¡£²»¹ýÆäËû¹¦¿Îµ¹ÊÇ³öºõÒâÍâµÄºÃ£¬Ò»ÂÉÊÇºÚ×Ö¡£ÎÒ×Ô¼º¶¼Ã»ÓÐÏëµ½×îµ£ÐÄµÄÊýÑ§¿Î¾ÓÈ»»¹¿¼ÁËÍ¦¸ßµÄ·ÖÊý¡£
¹úÎÄÀÏÊ¦ÇëÎÒÈ¥°ì¹«ÊÒÌ¸»°£¬ËýºÜÆæ¹ÖÎÒÔõÃ´»á°ÑÕâÃÅ¹¦¿Î¿¼ÔÒ¡£ËýÊÇ¸öËÄÊ®¶àËê»¹Ã»ÓÐ½á»éµÄÀÏ¹ÃÄï£¬³¤Á³£¬³¤ÍÈ£¬×ßÂ·ÏñÄÐÈËÒ»ÑùË¦ÊÖ±Û£¬Ò»ÌõÏ¸±è×Ó×ÐÏ¸µØÅÌÔÚÍ·¶¥ÉÏ£¬´ÓÔçµ½ÍíÎÆË¿²»ÂÒ¡£
ËýÍ´ÐÄ¼²Ê×Ôð¹ÖÎÒ£º"»Æ³È×Ó£¬ÕæÕæÒªËÀÅ¶£¬Äãà¥¸ö¸ãµÄ£¿¹úÎÄ¿ÎÄã»¹ÊÇ¿Î´ú±í†~£¡"
ÎÒµÍÁËÍ·£¬¿Ôßê¿Ôßê¶ÔËý½âÊÍÁË¿¼ÊÔ¹Ò¿ÆµÄÔ­Òò¡£Ò²²»ÖªµÀËýÏàÐÅÁËÃ»ÓÐ£¬»¹ÊÇÖ÷¹ÛÉÏ¾ÍÔ¸ÒâÏàÐÅ£¬·´ÕýËýÁ³É«Æ½»ºÏÂÀ´£¬ÉõÖÁ»¹²»ÎÞÍ¬Çé£º"Äã¸ö¹ÏÍÞ×Ó£¬à¥¸öÔç²»Ëµ†~£¿"
ÎÒÐÄÏë£¬°ñµ¥Ã»³öÀ´Ç°£¬ÎÒÒ²ÁÏ²»µ½¹úÎÄ¿Î¾ÍÒ»¶¨¹Ò¿Æ°¡¡£
"ÏÂ²»ÎªÀý£¡"ËýÓÖÒ»´ÎÑÏËàÁËÃæ¿×£¬"·ñÔòÌìÍõÀÏ×Ó°ï²»ÁËÄã¡£"
ÎÒÐÄÀïÇÔÐ¦£ºÌìÍõÀÏ×ÓÊÇ¿Ï¶¨²»»á°ïÎÒÕâ¸ö"¹ÏÍÞ×Ó"µÄ£¬ÎÒÒ²²»Ï¡º±ËûÀÏÈË¼Ò°ïÃ¦£¬¹ÒÁËÒ»»Ø¿Æ£¬×Ü²»»á»¹¹Ò¶þ»Ø£¿Ð¡¿´ÎÒ»Æ³È×ÓÁË¡£
ÄÃ×Å³É¼¨µ¥£¬»¶ÌìÏ²µØ»ØÁË¼Ò£¬²ÅÉÏÂ¥¾ÍÌý¼ûÎÒ½ã¸úÄïÔÚ³³¼Ü¡£Ô­À´ÎÒ½ãÔÚº®¼ÙÀïÒª²Î¼ÓÒ»¸ö"ËÄ´¨¸¾Å®Õ½µØ·þÎñÍÅ"£¬´Ó³É¶¼³ö·¢£¬ÑØ´¨ÉÂ¹«Â·È¥µ½ººË®µÄÎ÷ÏçÏØ£¬ÄÇÀïÓÐÒ»¸öÕ½µØÒ½Ôº£¬ÊÇ×¨ÃÅÊÕÖÎ´ÓÇ°ÏßÏÂÀ´¼±ÐèÇÀ¾ÈµÄÉË²¡Ô±µÄ¡£·þÎñÍÅÒªÈ¥Î¿ÎÊÕ½µØÒ½Ôº£¬Ò»Â·ÉÏ»¹Òªµ±²¥ÖÖ»ú£¬Ðû´«¿¹Õ½£¬ÍÆ½øÆ½Ãñ½ÌÓý¹¤×÷¡£
ÎÒÄïÒ»±ßÔÚÕè°åÉÏÅ¾Å¾Å¾µØ¶çÏÌ²Ë£¬Ò»±ßÂîÎÒ½ã£º"ÄãÕæÊÇ¶¬¹ÏÅÀÔÚºùÂ«ÉÏ£¬ºú½ÁÂù²øÁ¨¡£ÈË¼Ò·þÎñÍÅÊÕµÄ¶¼ÊÇ´óÑ§Éú£¬Äã²ÅÄîÖÐÑ§£¬¶¹´ó¸öÅ®ÍÞÍÞ£¬¸úÈ¥µ·Ê²Ã´ÂÒ£¿"
ÎÒ½ã¸ôÁË×À×Ó¸úÄï»¹×ì£º"ÄÄ¸ö¶¹´ó£¿³È×ÓºÍÐ¡ËØ²ÅÊÇ¶¹´óºÃ²»ºÃ£¿ÎÒ¶¼ÒÑ¾­ÊÇ¸ßÖÐÉúÁË£¡ÎÒÊ®ÆßÁË£¡"
"¸ßÖÐÒ²ÊÇ¸öÖÐ¡£"
"ºÃ£¬ÄÇÄãËµ£¬ÈÕ±¾ÈË´òÖÐ¹úÈË£¬ÊÇ²»ÊÇ¹â´ò´óÑ§Éú£¬²»´òÖÐÑ§Éú£¿"
"......"
"Õþ¸®ºÅÕÙÈ«Ãñ¿¹Õ½£¬°ÖÃ»¸úÄãËµ¹ý£¿¸çÃ»¸úÄãËµ¹ý£¿"
"......"
"ÄïÄãÌý×Å°¡£¬È«Ãñ£¬ËµµÄÊÇÈ«ÌåÈËÃñ£¬àÅ£¬Ã÷°×Ã»£¿ÖÐÑ§Éú£¬´óÑ§Éú£¬ÈËÈËÓÐÔðÈÎ£¬Ë­¸Ò×èÄÓ¿¹Õ½£¬Ë­ÊÇÈËÃñµÄµÐÈË¡£"
ÄïÒ»°ÜÍ¿µØ¡£ÎÒ½ãµÄÄÇÕÅ×ì£¬²»ÈÃËý³öÃÅ×öÐû´«²ÅÊÇÎ¯ÇüÁËËý¡£
ÎÒÒ²Ïë¸ú×ÅÎÒ½ã³öÃÅ¼ûÊÀÃæ¡£ÎÒÎÊËý£¬Å®×Ó·þÎñÍÅÊÕ²»ÊÕ³õÖÐÉú£¿½ãÒ»Á³»µÐ¦£¬ÎÊÎÒ¶à´óÁË¡£ÎÒËµ½ãÄãÖªµÀµÄ£¬¹ýÍêÄêÎÒ¾ÍÊ®¶þÖÜËê¡£½ãÆ²Æ²×ì£º"ÎÒÃÇÍÅÀï×îÐ¡µÄÒ»¸öÍÅÔ±Ê®ÎåËê¡£Äã×Ô¼º¾õµÃÈË¼Ò»á²»»áÊÕÄã£¿"
²»ÊÕ¾Í²»ÊÕßÂ£¬¸ÉÂð»¹ÒªÍÚ¿àÎÒÒ»ÏÂ£¿ÎÒÐÄÀïÊµÔÚ·ß·ß²»Æ½¡£ºóÀ´³ÃËýÊÕÊ°ÐÐÀî£¬ÎÒ°ÑËýÈûÔÚÍà×ÓÀïµÄÒ»ºÐ¸òòÛÓÍÍµÁË³öÀ´£¬²Øµ½´²µæÏÂ¡£ÎÒÏëÌìÄÇÃ´Àä£¬ÏçÏÂµÄ·çÓÖÄÇÃ´Ó²£¬Ã»ÁË¸òòÛÓÍµÄ»°£¬¿´ËýÄÇÕÅÁ³²»ñå³É¸öÊÁ±ý²Å¹Ö¡£
ÎÒ½ãÒâÆø·ç·¢µØ×ßÁË¡£Í·Á½ÌìÄï»¹Äîß¶£¬¹ÖÎÒ°Ö²»³öÃæÀ¹ÏÂ£¬ÓÉ×ÅÅ®¶ùÏëµ½Ò»³öÊÇÒ»³ö¡£ÂýÂýÒ²¾Í²»ÌáÁË¡£ËµÕæ»°£¬¼ÒÀïµÄº¢×ÓÕâÃ´¶à£¬¼ÒÎñÊÂÒ»×®½ÓÒ»×®×ö²»Íê£¬ÄïÃ»ÓÐ¾«Á¦£¬Ò²²»¿ÉÄÜ°ÑËýµÄ¶ùÅ®Ò»¸öÒ»¸ö»¤ÔÚ³á°òµ×ÏÂ²»·ÅÊÖ¡£
¸ôÒ»Ìì£¬·¶ÊæÎÄ´©ÁËÒ»¼þºÜÏ²ÇìµÄÐ¡»¨²¼ÖÐÊ½ÃÞ°À£¬ÉÏÂ¥À´ÕÒÎÒ¡£"³È×Ó£¬°¥£¬ÓÐ¸öºÃÍæµÄÊÂ£¬ÎÒ°ïÄã±¨ÃûÁË¡£"
"°¡£¿"ÎÒ·ÅÏÂÕýÔÚ°ïÐ¡µÜµþµÄÖ½·É»ú¡£
"»ªÎ÷¿¹Õ½ºóÔ®ÍÅ£¬ÌýËµ¹ýÃ»£¿Äã²Î¼Ó°É£¬ÎÒÃÇÁ½¸öÒ»Æð¡£"
ÎÒÕæÃ»Ïëµ½»¹ÓÐÈËÔ¸Òâ½ÓÊÜÎÒÕâ¸öÄê¼ÍµÄÈË²Î¼ÓÉçÍÅ£¬Ò»¸Ð¶¯£¬²îµã¶ùÈÈÀáÓ¯¿ô¡£´ýµ½È¥ÁËÖ®ºó²Å·¢ÏÖ£¬Ô­À´ÍÅÔ±ÃÇ¶¼ÊÇ·¶ÊæÎÄËýÃÇÄÇ¸ö½Ì»áµÄÅ®½ÌÓÑ£¬ºÍÉÆµ¹ÊÇºÍÉÆ£¬¾ÍÊÇÊÂÊÂ´¦´¦¶¼°ÑÒ®öÕ»ù¶½¹ÒÔÚ×ìÉÏ£¬»¹¶¯²»¶¯Æíµ»Äî¾­ÎÄ£¬ÈÃÎÒÊÜ²»ÁË¡£
ÎÒÂñÔ¹·¶ÊæÎÄÖ®Ç°²»¶ÔÎÒËµÇå³þ£º"ÔõÃ´¶¼ÊÇÄãÃÇÒ®öÕ»áµÄÈË£¡"
·¶ÊæÎÄµ¹ÊÇ´ó´óßÖßÖ£º"Äã¹Ü±ðÈËÄØ£¬·´Õý¶¼ÊÇÎª¿¹Õ½×öÊÂ¡£"
µ¹Ò²Ã»´íÅ¶£¬ÏñÎÒÕâÃ´Ò»¸öºáÊú²»¶®µÄÐ¡º¢×Ó£¬ÄÄÀï»¹ÓÐ×Ê¸ñÌôÌÞ¹²ÊÂµÄÍÅ¶Ó£¿
ÎÒÃÇÃ¿ÌìÏÂÎç¾ÛÔÚ½ÌÌÃÀï£¬·ì¾üÃÞÒÂ£¬ÄÉÐ¬µ×£¬×öÂé²¼Êé°ü£¬¸ÉÁ¸°ü£¬ÕëÏß°ü¡£½Ì»áµÄ×éÖ¯ÐÔºÜºÃ£¬·Ö¹¤ºÏ×÷¾®¾®ÓÐÌõ£ºÓÐÈËÀíÂéÉþ£¬ÓÐÈË×¨ÊÂ²Ã¼ô£¬ÓÐÈËÆÌÃÞ»¨£¬ÓÐÈËËø±ß£¬ÓÐÈË·ìÅ¦¿Û£¬¸÷¹Ü¸÷ÊÂ£¬Ë¿ºÁ²»ÂÒ¡£·¿¼äÀïÉõÖÁ»¹ÓÐÒ»Ì¨·ìÈÒ»ú£¬²¼Æ¬Èû½øÈ¥£¬Ë«½ÅÒ»²È£¬àªàªàªàª£¬³öÀ´¾ÍÊÇÒ»Ö»Ðä¹Ü£¬¿´µÃÎÒÄ¿µÉ¿Ú´ô¡£
»Ø¼Ò¸æËßÎÒÄï£¬ÄïËµËýÒ²Ã»¼û¹ýÄÇÍæÒâ¶ùÄØ£¬»¹ÎÊÎÒ£¬ÄÇÌú´òµÄ¶«Î÷ºÃÓÃ²»ºÃÓÃ£¿ÎÒÅÄÐØ¸¬ÏòËý±£Ö¤£¬Ò»¶¨Òª´øËýÈ¥½ÌÌÃ¼ûÊ¶Ò»»Ø¡£
ÎÒ¶Ô·¶ÊæÎÄÐÅÊÄµ©µ©Ëµ£¬Ò»¶¨ÒªÑ§»á²È·ìÈÒ»úµÄ¼¼Êõ¡£Ëý¹âÊÇÐ¦£¬²»Ëµ»°£¬Ã÷ÏÔ²»Ïë´ò»÷ÎÒµÄ»ý¼«ÐÔ¡£ÎÒÓÐ¿Õ¾ÍÔÚ»úÆ÷ÅÔ±ß×ªÓÆ£¬¿´ÈË¼ÒÔõÃ´´©Ïß£¬ÔõÃ´ÞÓ²¼Æ¬¡£ÓÐÒ»»Ø²È·ìÈÒ»úµÄÄÇ¸öæÖæÖ³öÃÅÉÏ²ÞËù£¬ÎÒÄÔ¹ÏÒ»ÈÈ×øÉÏÈ¥£¬²»¹ÜÈýÆß¶þÊ®Ò»£¬ÏÂ½Å¾Í²È¡£¿©àÔÒ»Éù£¬Õë¶ÏÁË¡£ÎÒÏÅµÃÂúÁ³É·°×£¬ÍÈ½©ÔÚÌ¤°åÉÏ£¬°ëÌì¶¼Ã»·¨¶¯¡£»¹ºÃæÖæÖÃ»ÓÐÔð·£ÎÒ£¬Ö»ÊÇ²»×¡ÉùµØÄîß¶×Å£º"Ì«¿ÉÏ§£¬Ì«¿ÉÏ§£¬ÕÌ´ò³ÉÕâÑù£¬È¥ÄÄ¶ùÂòÕëÍ·£¿"
ÉòÌìÂ·¸øÂí¿ËÐ´ÐÅµÄÊ±ºò£¬ÎÒÇóËû°ÑÕâ¼þÊÂ¸æËßÂí¿Ë£¬ÎÊÎÊ·É»¢¶ÓµÄÈËÓÐÃ»ÓÐ°ì·¨ÉÓ»ØÒ»ºÐ·ìÈÒ»úÕëÍ·£¿¹ýÁËºÜ¾Ã£¬ÎÒÃÇ¼ÒÀïÊÕµ½Ò»¸ö´ÓÔÆÄÏ¼ÄÀ´µÄÐ¡Ð¡°ü¹ü£¬¾ÓÈ»¾ÍÊÇÎÒÒªµÄ¶«Î÷£¡ÎÒÐÀÏ²Èô¿ñµØËÍµ½·¶ÊæÎÄ¼Ò£¬ÇëËý×ª½»¸ø½Ì»áµÄæÖæÖ¡£
Ñ§·ìÈÒ»ú²»³É£¬ÎÒ±»·ÖÅä¸ú·¶ÊæÎÄÒ»¿é¶ùÑ§Ðå»¨¡£ÄÇÊ±ºò´ó¼Ò¶¼Ï²»¶ÔÚËÍÍùÇ°ÏßµÄÒÂÎïÉÏÐåÉÏ¼¸¸ö×Ö£¬"Ó¢ÓÂÉ±µÐ"À²£¬"°®¹úÍòËê"À²£¬±íÊ¾Ò»ÏÂºó·½µÄÐÄÒâ¡£ÍÅÆõµÄ¸ºÔðÈËËµ£¬Ð¡¹ÃÄïÑÛ¾¦ºÃ£¬ÊÖÖ¸Í·ÁéÇÉ£¬ÄÉÐ¬µ×Ã»ÄÇ¸öÊÖ¾¢£¬ÄÃÐå»¨ÕëÔÙºÏÊÊ²»¹ý¡£
¿ÉÊÇÎÒ²»Ï²»¶¸ÉÐå»¨µÄ»î¶ù£¬×øÉÏ°ë¸öÖÓÍ·£¬ÎÒ¾ÍÍ·»èÑÛ»¨£¬Æ¨¹ÉÉÏ³¤ÁËðÛ´¯Ò»Ñù£¬×óÓÒ¶¼²»°²ÎÈ¡£·¶ÊæÎÄÐå³öÀ´µÄ×Ö¶Ë¶ËÕýÕý£¬¸É¾»ÐãÆø£¬ÎÒµÄ×Ö×ÜÊÇÍáÆßÅ¤°Ë£¬Ïñ³æ×ÓÔÚÅÀ¡£ÎÒÃÇÐå»¨×éµÄ×é³¤Îé´ó½ãÄÃÎÒÃ»°ì·¨£¬Ö»ºÃ·ÖÅäÎÒ×¨¹ÜìÙÌÌ¡£Ðå¹ý×ÖµÄÒÂÎï¶àÉÙÓÐÐ©ÖåËõ£¬²»ºÃ¿´£¬ÐèÒªÄÃìÙ¶·ÉÔÎ¢ÌÌÉÏÒ»ÌÌ²ÅµÃÆ½Õ¹¡£Õâ»î¶ùµ¹ÊÇ¶ÔÎÒµÄÐÄË¼£¬Ã¿»Ø°ÑìÙ¶·ÉÕÈÈ£¬¶Ô×ÅÅçÊªµÄÒÂÎï°´ÏÂÈ¥£¬"ßêÀ²"Ò»ÉùÏì£¬°×ÆûÃ°³ö£¬ÃÞ²¼µÄÆøÎ¶Ö±³åÄÔÃÅ£¬Ïã£¬¶øÇÒ¼òµ¥ÓÖ¸É´à¡£
ÓÐÒ»»Ø½Ì»áÄ¼¼¯µ½ÁËÒ»Æ¥»¨¹±¶Ð£¬Ñ©ÇàÉ«µÄ£¬ÓÖºñÊµÓÖ»¬Èí£¬Æ¯ÁÁµÃÒªÃü¡£¿ÉÊÇÕâÍæÒâ¶ù×ö³ÉÇ°ÏßÓÃÆ·×ÜÊÇ²»ºÏÊÊ°É£¿´ó¼Ò¶¼Æß×ì°ËÉàµØ·¸ÁËÄÑ¡£ÎÒÏëÁË¸öºÃÖ÷Òâ£¬½¨Òé×ö³ÉºÉ°üÑÌ´üÖ®ÀàµÄÐ¡ÎïÆ·£¬ÄÃÉÏ½ÖÒåÂô£¬ÂôµÃµÄÇ®ÔÙÂòÃÞ²¼¡£
½Ì»áµÄæÖæÖÃÇ¶¼¿äÎÒ£¬ËµÎÒÄÔ¹Ï×ÓÁé¡£¼¸¸öÊÖÇÉµÄ½ÌÓÑÃÇÁ¢¿Ì¶¯ÁËÊÖ£¬²Ã¼ôµÄ²Ã¼ô£¬·ìÈÒµÄ·ìÈÒ£¬´ÌÐåµÄ´ÌÐå£¬²»¼¸Ìì¾Í×ö³öÒ»¶ÑÆ¯ÁÁµÄÑÌ´üºÍºÉ°ü¡£
¿ÉÊÇºÜ¿ìÎÒ¾ÍÎª×Ô¼ºµÄ´ÀÖ÷Òâºó»ÚÁË£¬ÒòÎªÕâÒ»¶Ñ¶«Î÷×ö³öÀ´Ö®ºó£¬ÒåÂôµÄÈÎÎñÂäµ½ÁËÎÒÃÇ¼¸¸öÐ¡º¢×ÓÉíÉÏ¡£ÎÒÒ»¸ö£¬·¶ÊæÎÄÒ»¸ö£¬»¹ÓÐÁ½¸ö±ÈÎÒÃÇ¸üÐ¡µÄ¡£½ÌÓÑÃÇËµ£¬Ð¡º¢×ÓÕÐÈËÏ²»¶£¬¶«Î÷ÄÜÂôµÃ³öÈ¥£¬´óÈË²»ÐÐ£¬´óÈËÒåÂôÃ»ÈË´îÀí¡£
»¹ÄÜËµÊ²Ã´ÄØ£¿ÎÒÊÇ×Ô¼º¸ø×Ô¼ºÍÚÁË¸ö¿Ó¡£
ÄêÇ°ÄêºóÄÇ¶ÎÈÕ×Ó£¬ÌìÌØ±ðÀä£¬Ì«Ñô°×²Ò²ÒµÄÏñ¸öÃ»·¢¿ªµÄÃæ±ý£¬ÎÝ¶¥ÉÏµÄÃ©²Ý¶ßàÂ×ÅÅ¿ÔÚÍßÀãÀï£¬Â·Ãæ×ÜÊÇÒ¹ÀïÉÏ¶³£¬°×Ìì»¯¶³£¬¿Ó¿ÓÍÝÍÝÄàÅ¢²»¿°¡£½Ö×ÓÉÏ³öÃÅÏÐ¹äµÄÈË²»¶à£¬À´À´È¥È¥¶¼ÊÇÌôµ£µÄ£¬ÍÆ³µµÄ£¬Ì§»¬¸ÍµÄ£¬±³ÖñÂ¨µÄ¡£Âú½Ö¶¼ÔÚÂô´ºÁª£¬ÂôÏÌÓãÀ°Èâ£¬ôÎôÎÃ×·Û¡£ÉúÒâÀäÇå£¬ÒòÎªÕÌ´òµ½ÄÇ¸öÊ±ºò£¬¹úÁ¦ºÄ¾¡£¬Îï¼ÛÆæ¸ß£¬´ó¼Ò¿Ú´üÀï¶¼Ã»ÓÐÏÐÇ®¡£
ÎÒÃÇËÄ¸öÐ¡º¢×Ó£¬Í·½í¹üÁ³£¬ÃÞ°ÀÃÞ¿ãÃÞÐ¬´©µÃÑÏÑÏÊµÊµ£¬Ò»ÈË¿æÒ»¸ö³¨¿ÚÐ¡Àº×Ó£¬½ÖÎ÷Í·×ßµ½½Ö¶«Í·£¬¶µÊÛÀº×ÓÀïÄÇÐ©Æ¯ÁÁÓÖ²»ÊµÓÃµÄÐ¡ÍæÒâ¶ù¡£ÎÒÃÇ¶¼²»ºÃÒâË¼ÕÅ¿ÚßººÈ£¬Á¬Ì§Í·¿´ÈËµÄÓÂÆø¶¼Ã»ÓÐ¡£Å¼¶ûµ¨´óÆðÀ´£¬³¶×¡ÐÐÈËµÄÒÂÐäÎÊÒ»Éù"Òª²»Òª"£¬ÉùÒôÒ²Ð¡µÃÏñÎÃ×Ó¡£¶Ô·½±¾¾Í×ö²»µ½ÉúÒâ£¬ÐÄÇé²»ºÃ£¬±»ÎÒÃÇÎÞ¹ÊÒ»³¶£¬×ÔÈ»ÄÕ»ð£¬×ªÍ·ÏÓ¶ñµØî©ÉÏÒ»ÑÛ£¬ÊÖÒ»Ë¦£¬»îÏñÒª¸Ï¿ìË¦È¥Ê²Ã´»àÆø¡£
³¤µ½ÕâÃ´´ó£¬ÎÒ»¹ÕæÃ»ÊÜ¹ýÕâÑùµÄÎ¯Çü¡£
·¶ÊæÎÄ¾Í¸üÔã¸âÁË£¬ËýÉÏ½ÖÒåÂô£¬¶«Î÷Ã»Âô³ö£¬×Ô¼ºµ¹³ÉÁËÉÙ¼û¶à¹ÖµÄÏçÃñÃÇµÄÎ§¹Û¶ÔÏó£¬±»Ìôµ£ÌáÀºµÄÈËÃÇÖ¸Ö¸´Á´Á£¬ÍÆÍÆÞúÞú¡£»¹ÓÐÍÏ×Å±ÇÌéµÄÍçÆ¤Ð¡º¢×ÓÃÇÅÜÇ°ÅÜºó£¬ÄÃÍÁ¿éÔÒËý£¬´óº°´ó½Ð£º"Ð¡ÑóÈË£¡¿ì¿´Ð¡ÑóÈË£¡"
·¶ÊæÎÄµ¹Ò²²»ÄÕ£¬²»ÖªµÀÊÇÏ°¹ßÁË±»ÈËÁíÑÛÏà¿´£¬»¹ÊÇ»ù¶½½ÌÎÄ»¯ÒªÇóËý¿íÈÝÈÌÈÃ¡£µÚ¶þ»Ø³öÃÅÊ±£¬Ëý°ÑÒ»Í·½ð·¢±à³É±è×Ó£¬ÑÏÑÏÊµÊµµØ¶µ½øÍ·½íÀï£¬»¹ÌØÒâ´÷Ò»Ö»´ó¿ÚÕÖ£¬²ØÆðËýµÄ¸ß±Ç×ÓºÍ°×Æ¤·ô¡£²»¹ýÎÒÃÇ¶¼Ã»ÓÐÁÏµ½£¬¿ÚÕÖ±ÈËýµÄÑóÈËµÄÃæ¿×¸üÈÃÈËÆæ¹Ö£¬Ò»Â·ÉÏÐÐÈË¼ûÁËÎÒÃÇ·×·×¶ã±Ü£¬°ÑÎÒÃÇÅªµÃÒ»Í·ÎíË®¡£Ö±µ½Ò»¸öÀÏÌ«Ì«ºÃÐÄÉÏÇ°ÎÊºò£º"¹ÃÄïµÃÉ¶×ÓÃ«²¡Å¶£¿"ÎÒÃÇ²Å»ÐÈ»Ã÷°×£¬ÏçÃñÃÇÎó°Ñ·¶ÊæÎÄµ±³ÉÁË´«È¾²¡»¼Õß¡£
·¶ÊæÎÄÍò·Ö¾ÚÉ¥£¬³¶ÏÂ¿ÚÕÖÈûµ½Àº×ÓÀï£¬¿ÞÇ»¿Þµ÷Ëµ£º"³È×Ó£¬ÎÒÃÇÁ½¸ö»¹ÊÇ·Ö¿ª°É£¬²»È»ÄãÒ»¸öºÉ°ü¶¼Âô²»³öÈ¥¡£"
¿ÉÊÇ£¬ÎÒÈç¹û¸úËý·Ö¿ª£¬Ò»¸öÈË´ø×ÅÁ½¸öÑÀ»¹Ã»»»ÆëµÄÐ¡Å®ÍÞ£¬ÎÒ²ÙÐÄËýÃÇ¶¼²ÙÐÄ²»¹ýÀ´£¬»¹ÂôÊ²Ã´¶«Î÷£¿
»Ø¼Òºó£¬ÎÒºÍ·¶ÊæÎÄÁ½¸ö×øÔÚ·¿¼äÀïÏëÐÄÊÂ£¬·¢´ô£¬°ÑÀº×ÓÀïµÄºÉ°üÑÌ´üÊ²Ã´µÄµ¹À´µ¹È¥¡£ÎÒÃÇ¶¼²»¸Ò»Ø½Ì»á½»²î£¬Ò»¸öºÉ°üÒ²Ã»Âô³öÈ¥£¬Ì«²»ºÃÒâË¼ÁË¡£¶øÇÒ£¬¾ÍÕâÑùÎÞ¹¦¶ø·µ£¬ÏëÏëÒ²¶Ô²»ÆðÇ°ÏßÊ¿±ø¡£
¶ÔÃæ·¿¼äÀï£¬ÎÒ¸ç²»ÔÚ¼Ò£¬ÃÅ³¨¿ª×Å£¬ÎÒ¿´¼ûÉòÌìÂ·ÅÜ½øÅÜ³ö²»ÖªµÀÃ¦Ð©Ê²Ã´£¬ÏÈÊÇ´Ó°Ö°ÖÊé×À±ß±§ÁËÒ»Þû±¨Ö½½øÈ¥£¬È»ºó¾ÍÌý¼ûËûßêÀ²ßêÀ²ËÆºõÔÚÄ¥Ä«£¬Ä¥ÍêÖ®ºóÓÖÌý¼ûËûÔÚµþÖ½£¬²ÃÖ½£¬È»ºóÓÐÐÂÏÊÄ«Ö­µÄÏãÎ¶´«³öÀ´¡£
ÊÀÊÂ°²Äþ¡£Ä¥Ä«Ð´×ÖÕâÑùµÄÊÂÇé¸üÈÃÈËÐÄÀïìÙÌû¡£
·¶ÊæÎÄÇÄÇÄ¶ÔÎÒËµ£º"àË£¬Äã¼ÒÉòÌìÂ·£¬¸úÄã¸çÄã½ãÒ»µã¶ù¶¼²»Ïñ°¥¡£"
ÎÒ»Ø´ðËý£º"±¾À´¾Í²»Ó¦¸ÃÏñ°¡£¬Ëû²»ÊÇÎÒÃÇ¼ÒµÄÈË°¡¡£"
·¶ÊæÎÄ´Õµ½ÎÒ¶ú±ß£¬¹íÍ·¹íÄÔ£º"ÄãÓÐÃ»ÓÐ¾õµÃËû¶ÔÄãÌØ±ðºÃ£¿"
ÎÒÌøÆðÀ´£¬Ò»ÏÂ×Ó°ÑËýÆËµ¹ÔÚ´²ÉÏ¡£ÎÒÃÇ»¥ÏàÄÓÀ´ÄÓÈ¥£¬Ð¦µÃ´­²»ÉÏÆø¡£
Ò»»á¶ù£¬ÉòÌìÂ·×ßµ½ÎÒÃÇ·¿ÃÅ¿Ú£¬ÔÚÃÅ¿òÉÏÇÃÁËÇÃ£º"³È×Ó£¬ÄãÃÇ¹ýÀ´£¬ÇëÄãÃÇ¿´Ñù¶«Î÷¡£"
ÎÒºÍ·¶ÊæÎÄÍ¬Ê±±ÄÆðÀ´£¬ÕùÇÀ×Å³å½ø¸ô±Ú·¿¼ä¡£ÎÒÃÇÒ»ÑÛ¾Í¿´¼ûµØÉÏÆÌ×ÅËÄÕÅ¶·´óµÄ±¨Ö½£¬ÉÏÃæ·Ö±ðÐ´ÓÐÄ«Ö­ÁÜÀìµÄËÄ¸öÎºÌå´ó×Ö£º¿¹Õ½ÒåÂô¡£ÅÔ±ß»¹ÓÐÁ½ÕÅ¶ÔÁªÄ£ÑùµÄÖ½Ìõ£¬ÉÏÁªÊÇ£º¶àÂôÒ»¸öºÉ°ü£¬¶à×öÒ»¼þ¶¬ÒÂ£»ÏÂÁªÊÇ£º¶àÔìÒ»¿Å×Óµ¯£¬¶à´òÒ»¸ö¹í×Ó¡£
Ô­À´ÎÒÄï²»·ÅÐÄÎÒÃÇ¼¸¸öÅ®ÍÞÍÞÉÏ½ÖÒåÂô£¬Ö¸ÅÉÉòÌìÂ·°µµØÀï¸ú×Å£¬ÍòÒ»³öÊÂºÃÓÐ¸öÕÕÓ¦¡£ÉòÌìÂ·¸úÁËÁ½´Î£¬·¢ÏÖÎÒÃÇ³ýÁË³öôÜ£¬¸ù±¾Ã»ÓÐÂô³ö»õÆ·µÄ¿ÉÄÜ£¬Ëû¾Í°ïÎÒÃÇ³ï»®ÆðÀ´£¬ÒªÄÃ¶ÔÁªºá·ù²¼ÖÃ³öÒ»¸öÒåÂôµÄ"Ï·Ì¨×Ó"£¬¿ªÃ÷×ÚÒåµØËµ³öÒåÂôÄ¿µÄ£¬ÈÃÀÏ°ÙÐÕÃ÷°×ÎªÊ²Ã´Òª³öÇ®ÂòÎÒÃÇµÄºÉ°üÑÌ´ü£¬ÕâÐ©Ç®ÓÖ»áÓÃÔÚÄÄ¶ù¡£
ËûËµ£º"·²ÊÂ¶¼Òª½²µÀÀí£¬µÀÀí½²Çå³þ²ÅÄÜÓÐÐ§¹û¡£"
ÎÒÃÇÁ¬Á¬µãÍ·£¬Åå·þµ½ÎÞ»°¿ÉËµ¡£
ËûÓÐµãâîâõµØ¿Ù×ÅÊÖÖ¸Í·ÉÏµÄÄ«¼££º"×ÖÐ´µÃ²»ºÃ£¬´ÕºÏ¿´°É¡£"
"ÄÄÓÐÄÄÓÐ£¡"ÎÒÃÇÆëÉù×÷ËÌ¡£
ËµÊµÔÚµÄ£¬´ÓÇ°ÎÒÔõÃ´¾ÍÃ»ÓÐ·¢ÏÖÉòÌìÂ·ÊÇÕâÃ´Ò»¸öÐÄÀïÓÐÖ÷ÒâµÄÈËÄØ£¿Ëû²»Éù²»Ïì£¬È´ÊÇÊ²Ã´¶¼¿´ÔÚÑÛÀï£¬Ê²Ã´¶¼×öµÃÖÜµ½¡£
ÌìÒÑ¾­ÓÐµãÍíÁË£¬¼´±ãÎÒÃÇÐÛÐÄ²ª²ª£¬ÒåÂô»î¶¯Ò²µÃµÚ¶þÌì¿ªÊ¼¡£
Ò»ÍíÉÏÐÄÑ÷ÄÑ°¾£¬Ïë²»³öÀ´Àº×ÓÀïµÄÕâÐ©ºÉ°üÑÌ´üÄÜÂô¶àÉÙÇ®¡£Æþ×ÅÊÖÖ¸Í·¼ÆËã£¬Ëã×ÅËã×Å³ÁÈëÃÎÏç¡£
ÌìÁÁ£¬Äï¹ýÀ´º°ÎÒÆð´²¡£´ò¿ªÃÅ£¬µ­ÇàÉ«µÄ³¿ÎíÁýÕÖ×ÅÁñÔ°£¬Ê¯ÁñÊ÷¹üÁËÒ»²ãÆ¯ÁÁµÄ°×É´£¬Ô¶´¦µÄÊ÷Ä¾ºÓÁ÷Ó°Ó°´Â´Â¡£Äï²Âµ½ÎÒÃÇµÄ½ôÕÅ£¬ÈÃÎÒÃÇ±ðµ£ÐÄ£¬ËµÓÐÎíµÄÔç³¿Ò»×¼ÊÇºÃÌìÆø¡£
µÈÎÒÃÇ³Ô¹ýÔç·¹£¬ÄïÓÖ°ïÎÒÃÇ´òºÃÒ»ÍëÈÈÌÚÌÚµÄôÝºýÖ®ºó£¬ÎíÆø¹ûÈ»É¢ÁË£¬¶¬Ñô¸ßÕÕ£¬ÍòÎïÉÁ¹â£¬ÄÑµÃµÄÒ»¸öÅ¯ÑóÑóµÄÏéºÍÈÕ×Ó¡£
ÎÒÃÇ´ÓÁñÔ°³ö·¢Ê±£¬ÊÇÒ»Ö§ÒâÆø·ç·¢µÄÐ¡Ð¡¶ÓÎé¡£×îÇ°ÃæµÄÉòÌìÂ·Í·¶¥×ÅÒ»ÕÅÖñÖÆµÄÐ¡·½×À£¬ÕâÊÇÎÒÃÇ´îÌ¨³ªÏ·µÄÖ÷ÒªµÀ¾ß¡£ºóÃæÊÇÒ»ÊÖ±§×Åºá·ù¶ÔÁªÒ»ÊÖ¶Ë×ÅôÝºýÍëµÄÎÒ¡£·¶ÊæÎÄ×óÓÒ¿ª¹­¿æ×ÅÎÒºÍËýµÄÁ½Ö»»õÀº¡£×îºóÃæ»¹¸úÁËÒ»ÌõÐ¡Î²°Í--Ð¡ËØ£¬Ëý¼á³ÖÒªÈ¥£¬¿ÉÁ¯°Í°ÍÇóÁËÎÒÒ»ÔçÉÏ¡£ÎÒÍ¬ÒâËý°ïÎÒÃÇ±§Ò»Ö»Ö½ºýµÄÊÕ¿îÏä¡£
ÉòÌìÂ·¶¥×Å×À×Ó£¬Ô¶Â·Ã»Çáµ££¬×ß²»¶àÔ¶²±×Ó¾ÍÊÜ²»ÁËÁË¡£ÎÒÃÇµ±»úÁ¢¶Ï£¬ÔÚÂ·±ßÐ¶ÁË»õ£¬¾ÍµØ°Ú¿ªÕóÊÆ¡£ÏÈÕÒÒ»ÃæÇ½£¬ÓÉÌåÖØ±È½ÏÇáµÄÎÒÕ¾µ½×À×ÓÉÏ£¬ÍùÇ½ÉÏË¢ôÝºý£¬Ò»ÕÅÒ»ÕÅÌùºÃËÄ¸ö¶·´óµÄ×Ö¡£ÔÙÅ²×À×Ó£¬ÌùÁ½±ßµÄ¶ÔÁª¡£ÌùÍêÁË°Ñ×À×Ó·ÅÔÚºá·ùÇ°£¬ÎÒºÍ·¶ÊæÎÄÒ»×óÒ»ÓÒºß¹þ¶þ½«ËÆµÄ·ÖÁÐÁ½²à¡£×ÀÉÏµÄÐåÆ·Ò²°Ú³öÁËÒÕÊõ·¶¶ù£¬ºÉ°ü¡¢ÑÌ´ü¸÷·ÅÒ»±ß£¬²ã²ã¶Ñµþ£¬ÀÝ³É±¦ËþÐÎ×´£¬ÏÔ³öÕâÐ©¶«Î÷±»¾«ÐÄºÇ»¤ÓÖ¸³ÓèÆÚÍûµÄ¹óÖØÆø¡£ÖÐ¼ä°Ú³öÄÇÖ»ºìÖ½¼ÓÁË½ð±ßºý³ÉµÄÊÕ¿îÏä£¬Ð¡ÇÉÁáçç£¬ËÄËÄ·½·½£¬Ì«ÑôÒ»ÕÕ£¬Ã÷»Î»ÎÒ«ÑÛ¡£
ÉòÌìÂ·»¹ÕæÊÇÃ»Ëµ´í£¬¼ÜÊÆÒ»°Ú¿ª£¬ÒÇÊ½¸ÐÉÏÀ´ÁË£¬³¡Ãæ´ó²»Í¬¡£²»¶ÏµØÓÐÈË¹ýÀ´´óÉùµØÄî³ö¶ÔÁªÉÏµÄ×Ö£¬ßõßõ³ÆÔÞ¡£¼¸¸öÐ¡ÉÌ··¿ª¿ÚÑ¯¼Û£¬ËÆºõ¾õµÃ¹óÁË£¬ÏëÏë»¹ÊÇ¸÷ÄÃÁËÑ©ÇàÉ«¶Ð×ÓµÄºÉ°üºÍÑÌ´ü£¬ÍùÊÕ¿îÏäÀï¶ªÏÂÒ»Ð©Ç®¡£ÓÐÒ»¸ö´óÑ§ÉúÄ£ÑùµÄÄêÇáÈËÊ²Ã´¶¼Ã»ÄÃ£¬Ö±½ÓÍùÏä×ÓÀï¶ªÁËÒ»ÕÅÊ®¿éµÄÆ±×Ó£¬Ð¦Ò»Ð¦ÀëÈ¥¡£»¹ÓÐÒ»¸ö·ÊÍ··ÊÄÔ´©Âí¹ÓµÄÖÐÄêÄÐ×Ó£¬ÄÃÁËÒ»¸öÑÌ´ü£¬Ó²ÊÇ¸øÁËÁ½ÕÅÊ®¿é¡£
×ÀÉÏµÄÁ½×ùÐ¡±¦ËþÑÛ¼ûµÃ°«ÏÂÈ¥£¬ËúÏÂÈ¥£¬ËþÉíÏûÊ§£¬±ä³ÉÒ»¸öËÄËÄ·½·½µÄËþ×ù¡£
µ½ÖÐÎçÊ±·Ö£¬Ô¶Ô¶µØ£¬´óÂ·¿ÚàÖóÆàÖóÆ´«À´ÂíÌãÉù¡£ÎÒÃÇÍ¬Ê±Ì§Í·£¬¿´¼ûÒ»Î»´©×ÅÒ»Éí½«Ð£ÄØÖÆ·þµÄ¹ú¾ü¾ü¹ÙÑü±³±ÊÍ¦µØ×øÔÚÂíÉÏ£¬ÓÉËûµÄÇÚÎñ±øÇ£×ÅçÖÉþ£¬ÕýÔÚÓÉÄÏ¶ø±±µØÍùÎÒÃÇÃæÇ°×ßÀ´¡£×ß¹ýÒåÂôÌ¨£¬½«¾üÀÕÂíÍ£²½£¬ÑÛ¾¦ÔÚºá·ùºÍ¶ÔÁªÉÏÂÔÎ¢Ò»É¨£¬ÓÖË³ÊÖÄÃÆðÒ»¸öºÉ°üÔÚÊÖÀïµàÁËµà£¬ºÜÔÞÐíµØ³åÎÒÃÇµãÍ·¡£
"Ð¡¼Ò»ïÃÇ£¬×öµÃ²»´í¡£"ËûËµ¡£
ÎÒÃÇ´¹ÊÖ¹§Á¢£¬ÐË·ÜµÃÃæºì¶ú³à¡£
Ëû¸©Éí¸úÇÚÎñ±ø¶úÓïÒ»¾ä¡£ÇÚÎñ±øÁ¢¼´´ò¿ªÒ»¸ö¹«ÎÄ°ü£¬´ÓÀïÃæ×ÐÏ¸Êý³öÊ®ÕÅ´óÆ±×Ó£¬³¯×ÅÎÒÃÇ"Å¾"µÄÒ»¸ö¾´Àñ£¬¶øºóÒ»ÊÖÍÐÇ®£¬Ò»ÊÖÄé×ÅÆ±×ÓÒ»ÕÅÕÅµØÈû½øÊÕ¿îÏä¡£
ÎÒÃÇµ±Ê±¶¼Éµ³ÉÁËÄ¾Í·£¬Ö»¹ËµÉ´óÑÛ¾¦¿´µÃ·¢´ô£¬Ë­¶¼Ã»ÓÐÏëÆðÀ´ÒªËµÉùÐ»Ð»¡£Ö±µ½½«¾üÄÃÆðÒ»Ö»Ð¡Ð¡µÄºÉ°üÎ¢Ð¦×ÅÀë¿ª£¬ÂíÌãÉù½¥ÐÐ½¥Ô¶£¬ÏûÊ§ÔÚÂ·µÄ¾¡Í·£¬·¶ÊæÎÄ²Å·´Ó¦¹ýÀ´£¬¾ªºôÒ»Éù£º"³È×Ó£¬Ò»°Ù¿é°¥£¡"
Ð¡ËØÒ²¸ú×Å»¶ºô£º"½ã½ã£¬Ò»°Ù¿é°¥£¡"
ÎÒÃÇÈý¸öÅ®º¢"Ñ½"µÄÒ»ÉùÆËµ½ÁËÒ»Æð£¬ÓÖ±ÄÓÖÌø£¬ÍÓÂÝÒ»ÑùµØ£¬×ªÁËÒ»¸öÈ¦£¬ÓÖÒ»¸öÈ¦¡£
ÕâÊÂ¹ýÁËºÃ¼¸Ìì£¬ÑÌ´üºÉ°üÒÑ¾­ÂôÍê£¬ÎÒÃÇÒÑ¾­ÔÚÒ»¹Ä×÷Æø×¼±¸ÏÂÃæÒ»ÂÖµÄÒåÂô»î¶¯ÁË£¬ÉòÌìÂ·ºöÈ»ÅÜÀ´ÎÊÎÒ£º"°¥£¬ÄãÖª²»ÖªµÀÄÇÌìÂòÎÒÃÇºÉ°üµÄÊÇÄÄÎ»½«¾ü£¿"
ÎÒÎÊËû£º"ÄÄÎ»£¿"
ËûËµËû²éÁË±¨Ö½£¬ÓÐÒ»Î»½ÐµËÁ¢ÏéµÄ½«¾ü×î½üµ½¹ý³É¶¼£¬»¹ÔÚ´óÑ§ÀñÌÃ×ö¹ýÒ»´Î½²ÑÝ¡£"Ò»¶¨ÊÇËû£¬µË½«¾ü£¬´ò¹ý³¤É³±£ÎÀÕ½£¬ºÕºÕÓÐÃûµÄ¿¹Õ½Ó¢ÐÛ£¡"
´ó¶¬ÌìÀï£¬Ëû¼¤¶¯µÃ±Ç¼â¶¼Ã°ÓÍÖéÖé£¬»¹¶å½Å£¬Ì¾Æø£¬ºÃÏñ´í¹ýÒ»´ÎÁË²»µÃµÄ¶Ô½«¾üÖÂ¾´ºÍÑöÄ½µÄ»ú»á¡£
"³È×Ó£¬³È×Ó°¡£¬ÄÇÊÇµË½«¾ü°¡£¡"
"àÅàÅ£¬µË½«¾ü¡£"
"¿¹Õ½Ó¢ÐÛ¡£"ËûÖØ¸´¡£
"ÊÇÅ¶£¬¿¹Õ½Ó¢ÐÛ¡£"
ËûÒ§×Å×ì´½£¬ÈôÓÐËùË¼µÄÄ£Ñù¡£
ÎÒºöÈ»Ïëµ½Ò»¸öÎÊÌâ£º"ÌìÂ·¸çÄã²Â²Â£¬ËûÄÇ¸öºÉ°üÊÇÂò¸øË­µÄ£¿Ì«Ì«ÄØ£¬»¹ÊÇÅ®¶ù£¿"
ÉòÌìÂ·Ä¿µÉ¿Ú´ôµØ¿´×ÅÎÒ£¬ËÀ»î¶¼²»Ã÷°×Å®º¢×ÓµÄË¼Î¬ÓÐ¶àÆæ¹Ö£¬ÔõÃ´»á´ÓÒ»¸öÑÏËà¼«ÁËµÄ»°ÌâÌøµ½ÁíÍâÒ»¸öÏàµ±°ËØÔµÄÎÊÌâÉÏ¡£ËûÌ¾¿ÚÆø£¬ºÞÌú²»³É¸ÖµØ¿´×ÅÎÒµÄÑÛ¾¦£º"»Æ³È×Ó£¬ÄãÊ²Ã´Ê±ºò²ÅÄÜ¹»³¤´ó°¡£¿"
¿ÉÊÇÎÒ¾õµÃ×Ô¼ºÒÑ¾­³¤´óÁË£¬·Ç³£ÄÜ¸ÉÁË£¬ÒòÎªºóÔ®ÍÅÀïµÄ°¢ÒÌ´ó½ãÃÇ¶¼°ÑÎÒºÍ·¶ÊæÎÄÈÏ×÷ÒåÂô×¨¼Ò£¬²»¶ÏµØ¿äÎÒÃÇÄÜ¸É£¬¿äÎÒÃÇÄÔ×ÓºÃ£¬»áÏëÖ÷Òâ£¬×öÊÂÀÎ¿¿¡£ÎÒÃÇºóÀ´»¹Âô¹ýÄÃ»ÆÍ­µ¯¿Ç×ö³ÉµÄ±ÊÌ×£¬ÄÃ¾ÉÃÞ»¨ºÍ²¼Í·×öµÄÐ¡ÍÞÍÞ£¬ÄÃÊ÷¸ùÌÍ³ÉµÄºÜÓÐÒÕÊõ·¶¶ùµÄºµÑÌ¸Ë£¬ÊÕ»ñ¶¼²»Ð¡¡£·¶ÊæÎÄÉõÖÁ¶ÏÑÔËµ£º"ÇÆ£¬ÎÒÃÇÁ½¸öÈç¹ûºÏ¿ªÒ»¼ÒÉÌµê£¬¿Ï¶¨Ò²×¬Ç®¡£"
²»¹ýÎÒ²»Ïë½«À´¿ªÉÌµê£¬µ±ÀÏ°åÄï¡£ÎÒ°Ö°Ö»¨Ç®ÈÃÎÒ¶ÁË½Á¢Å®Ð££¬¿Ï¶¨²»ÊÇÎªÁËÈÃÎÒ³¤´ó×ö¸öÉúÒâÈË¡£
ÄÇÒ»¸öº®¼ÙÖÐ£¬ÎÒÃÇÓû°Õ²»ÄÜµØÏÝÈëÒåÂô·è¿ñÊ±£¬ÎÒ½ãÈ´Ò»Ö±³öÃÅÔÚÍâ£¬Êµ¼ù×ÅÁíÍâÒ»ÖÖ¿¹Õ½¾È¹úÖ®×³¾Ù¡£ÌýËµËýÃÇÄÇ¸öÕ½µØ·þÎñÍÅ´ÓÉ½¸ßÂ·ÏÕµÄÃ÷ÔÂÏ¿Ò»Ö±×ßµ½ÉÂÄÏ±ß¾³£¬Í¾¾­ºÃ¼¸´¦Ìì¸ß»ÊµÛÔ¶µÄÂù»ÄÖ®µØ£¬ÓïÑÔ²»Í¨£¬·çË×Ò²²»Í¬£¬Â·ÉÏ³ÔµÄ¿àÍ·ÊµÔÚÊÇ²»ÉÙ¡£¿ªÑ§Ç°Ò»Ìì£¬Ëý²Å·ç³¾ÆÍÆÍÒÂÉÑñÜñÚµØ»ØÁË¼Ò¡£µ½¼ÒÄÇÌì£¬ÓÃÎÒÄïµÄ»°Ëµ£¬Ëý¼òÖ±¾ÍÏñ¶öÀÎÀï·Å³öÀ´µÄ¹í£¬Ò»¿ÚÆø³ÔÏÂÈ¥Ò»´óÍëÅÝ·¹£¬Èý¸öÂé½´±ý£¬Á½Ö»ÓÍ¼åºÉ°üµ°£¬Ò»Ö±Èûµ½É¤×ÓÑÛÀï´ò³ö±¥àÃÀ´¡£·¹ºóËý¸æËßÎÒÃÇ£¬ÕâÒ»Â·×ßÏÂÀ´£¬²ÅÖªµÀÖÐ¹úÅ©ÃñÓÐ¶à¿à£¬ÖÐ¹úµÄ¿¹Õ½ÓÐ¶à¼èÄÑ¡£ËýËµ£¬ËýÇ×ÑÛ¼ûµ½µ±µØÈË¼ÒÀÏÀÏÐ¡Ð¡»ï×ÅÒ»ÌõÃÞ¿ã¹ý¶¬Ìì£¬¹øÀï½Ò¿ªÀ´Ö»ÓÐÇåË®ÖóÒ°²Ë¡£Ò²¿´µ½Ò½ÔºµÄÉË²¡Ô±È±Ò½ÉÙÒ©»îÉúÉúÌÛËÀ¡£ËýËµ×ÅËµ×ÅÁ÷ÁËÀá£¬ÓÇÐÄâçâçµØÌ¾Ï¢£º"ÖÐ¹úÌ«¿àÁË£¬Õ½ÕùÏñÕâÑù´òÏÂÈ¥£¬Î´À´»áÊÇÊ²Ã´Ñù×ÓÄØ£¿"
ÎÒ¸çÕâÊ±ºòÌ½Éí¹ýÈ¥£¬ÅÄÅÄËýµÄ¸ì²²£º"·ÅÐÄ£¬ÖÐ¹ú»¹ÓÐÎÒÃÇÕâÒ»´úÈËÔÚ£¬Ç°¸°ºó¼ÌÒ²ÒªÃðÁËÐ¡ÈÕ±¾¡£"
ÉòÌìÂ·Í¬ÑùÃæÉ«ÄýÖØ£º"¿Ë¿¡¸çËµµÃ¶Ô£¬ÉúÎªÖÐ¹úÈË£¬ÎÒÃÇµÄÊ¹Ãü¾ÍÊÇÎª¹úÎþÉü¡£"
ÎÒ×øÔÚÒ»ÅÔÌý×Å£¬ÐÄÀïâñâñÌø¡£ÎÒ¸çºÍÉòÌìÂ·£¬ËûÃÇËµµÄ»°ºÍÁ³ÉÏµÄ±íÇé¶¼Èç´Ë¾ö¾ø£¬ÈÃÎÒÒþÒþ¾õµÃ²»Ïé£¬¾õµÃÐÄ¾ªµ¨Õ½¡£
ÎÒËµ²»ºÃ¡£¿ÉÎÒµ±Ê±ÐÄÀïÂÓ¹ýµÄ£¬ÕæÕæÈ·È·ÊÇ²»°²¡£
