# Supplementary material for: Exploring translator’s style in children’s literature: A case study of Nicky Harman’s English translations of Huang Beijia’s two works
Source: PLoS One. 2026 Jun 2;21(6):e0350245. doi: 10.1371/journal.pone.0350245 (PMC13229296; doi:10.1371/journal.pone.0350245)
Supplement: S7 File — (ZIP) [file pone.0350245.s010.zip › data/original data/Ye Feng Fei Wu (Chinese text)/Chapter 12.txt]

µÚÊ®¶þÕÂ¡¤Áµ°®ÖÐµÄÅ®º¢
ÖÜÁùÏÂÎç£¬ÎÒÕÕÀýÁàÒ»¸öÐ¡°ü¸¤»Ø¼Ò¡£°ü¸¤Àï¹ü×ÅÎÒµÄ¼¸¼þÔàÒÂ·þ£¬»¹ÓÐÒ»±¾Ó¢ÎÄÊ«¼¯¡£Ö®Ç°ÎÒ´ÓÀ´²»´øÔàÒÂ·þ»Ø¼ÒÏ´£¬ÒòÎªÎÒÖªµÀÄïºÜÐÁ¿à£¬ÎÒÉÏÁËÖÐÑ§¾Í¸Ã×Ô¼ºÁÏÀí×Ô¼º¡£¿ÉÊÇÇ°¼¸Ììº®Á÷À´Ï®£¬Ñ§Ð£µÄ×ÔÀ´Ë®¹Ü¶³±¬ÁË£¬×ö·¹Ê¦¸µ¶¼µÃµ½ºÓ±ßÈ¥ÌôË®£¬ÎÒÃÇ»»ÏÂµÄÔàÒÂ·þ×ÔÈ»¾ÍÃ»·¨ÔÚÑ§Ð£´¦Àí¡£ÖÁÓÚ°ü¸¤ÀïµÄÊ«¼¯£¬ÆäÊµÎÒ¸ù±¾¿´²»´ó¶®¡£µ¥´Ê¶¼ÈÏÊ¶£¬Á¬×º³É¾ä¾ÍÈÃÎÒÃÔºýÁË¡£ÎÒÖ®ËùÒÔ´øËü»Ø¼Ò£¬²»¹ýÊÇÈÃÉòÌìÂ·¿´µ½ÎÒÔÚÅ¬Á¦Ñ§Ó¢ÎÄ£¬ºÃ¸úËûÒ»¿é¶ù¸øÂí¿ËÐ´ÐÅ¡£
ÎÒÔõÃ´¾Í»á¶ÔÉòÌìÂ·ÑÔÌý¼Æ´ÓµÄÄØ£¿ÎªÊ²Ã´ÒªÅ¬Á¦ÔÚËûÃæÇ°±íÏÖÄØ£¿´ÓÊ²Ã´Ê±ºò¿ªÊ¼µÄ£¿ÕæÊÇÆæ¹Ö°¡£¬Ð¡Ê±ºòÎÒÔø¾­ÄÇÃ´ÌÖÑáËû¡£
ÕýÔÂÒÑ¾­¹ýÈ¥£¬¿ÕÆøÖÐÃ÷ÏÔÐáµ½ÁËÔç´ºµÄÆøÎ¶¡£Ò°µØÀï×îÏÈ¿ª·ÅµÄÊÇÏÊ»ÆÉ«µÄÓ­´º»¨£¬Ò»´Ø´Ø£¬Ò»ÌõÌõ£¬³Ä×Å´óÆ¬¿Ý¸ÉÁËÒ»¶¬µÄÍÁµØ£¬ÈÃÈËµÄÐÄÇé¶¼¸ú×ÅÏÊÈóºÍÃ÷ÁÁÆðÀ´¡£Ó­´º»¨Ò»¿ª£¬Ò°·äÀ´ÁË£¬°×É«µÄÐ¡·ÛµûÒ²À´ÁË£¬Á¬ÄñÈ¸¶¼»¶ÐÀ¹ÄÎè£¬àÓàÓÎËÎËÒ»ÊÀ½çµÄÈÈÄÖ¡£
ÎÒÒ»±ß×ß£¬Ò»±ß¿´×ÅÂ·±ßµÄÒ°·äÉÏÏÂ·ÉÎè£¬ºöÈ»Ïëµ½ÄÇÊ×Ä£Äâ·äÎèÉùÒôµÄ¸ÖÇÙÇú£¬ÐÄÀï¿©àâÒ»ÏÂ×Ó£¬ºÃÏñ±»Ê²Ã´¶«Î÷Ëº¿ªÁËÒ»µÀ¿Ú×Ó£¬Í¸½øÒ»µÀ¹â¡£àÅ£¬·ä¶ù·ÉÆðÀ´µÄÊ±ºò£¬¸úºûµû·ÉÎè¾ÍÊÇ²»Ò»Ñù°¡£¬³á°òÕñ¶¯µÃ¸ü¿ì£¬¶¯×÷¸ü¼ÓÎÈ×¼ºÝ£¬Õñ³áÉùÒ²Ó¦¸Ã¸ü¹û¶Ï£¬¸ü¼±´Ù¡£Èç¹ûÓÃÇÙÉù±í´ïµÄ»°£¬µ¯ÆðÀ´Ó¦¸ÃÊÇÕâÑùµÄ......ÊÇÕâÑùµÄ......
ÎÒÏëµÃÐËÆð£¬Ë÷ÐÔ°ÑÐ¡°ü¸¤Íù±³ÉÏÒ»Ë¦£¬ÌÚ³öÁ½Ö»ÊÖ£¬Ê®Ö¸ÕÅ¿ª£¬¶Ô×ÅÐé¿ÕÖÐµÄÇÙ¼üÄýÉñ±È»­¡£ÎÒµÄÁ½Ö»ÊÖºôÀ²À²µØÉ¨µ½ÁË×ó±ß£¬ÓÖºôÀ²À²µØÉ¨µ½ÓÒ±ß¡£ÏÂÐÐÒô¡£ÅÃÒô¡£´¥¼üÌáÖ¸¡£ºÚ¼ü°´ÏÂÈ¥ºÃÏñ»¹Òª¸üÇá¿ìÒ»µã²ÅºÃ¡£Ò°·ä¸©³åÏÂÈ¥¶£ÈËµÄ¸Ð¾õÔõÃ´×¥²»×¡£¿
Í»È»£¬Éíºó±¬·¢³ö´óÐ¦£¬ÏñÊÇ±ïÁËºÃ¾Ã²Å"àÛ"µÄÒ»ÏÂ×Ó³å³öÀ´£¬¶øºó¾Í»©»©À²À²£¬³¤Ò»ÏÂ¶ÌÒ»ÏÂ£¬·çÁåÂÒÒ¡ËÆµÄ£¬Ò»·¢²»¿ÉÊÕÊ°¡£
ÎÒÃÍµØ×ª¹ýÉí£¬Íû×ÅÊ®Ã×Ö®ÍâÐ¦µ½Ç°ÑöºóºÏµÄÎÒ½ã£¬ÓÖÐßÓÖÆø¡£ÎÒÆøËý²»Éù²»Ïì¸ú×ÅÎÒ×ßÁËÕâÃ´¾Ã£¬»îÉúÉúµØ¿´ÎÒÔÚÇ°Ãæ³ö¾¡ÁËÑóÏà£¬»¹Èç´ËµØÀÖ²»¿ÉÖ§¡£Èç¹û²»ÊÇËýÉí±ß»¹×ß×ÅÒ»¸öÄÐº¢£¬Èç¹û²»ÊÇËýµÄÊÖ»¹´îÔÚÄÐº¢¼çÉÏ£¬ÎÒ¿Ï¶¨»á³åÉÏÈ¥¸úËý¸ÉÉÏÒ»¼Ü¡£
°¥Ñ½Ñ½£¡ÌìÄÄÌìÄÄ£¬Õâ¸öÄÐº¢²»»áÊÇÎÒ½ãµÄÄÐÅóÓÑ°É£¿ÄÑµÀÎÒ½ã¿ªÊ¼Ì¸Áµ°®ÁË£¿
ºöÂÔ¹ýÎÒ½ã¶ÔÎÒµÄ³ÜÐ¦£¬ÎÒ×ª¶ø´òÁ¿ÄÇ¸öÄÐº¢¡£Õâ¿ÉÕæÊÇÒ»¸öË§ÆøµÄÄÐº¢¶ù°¡£¬Á¬ÎÒÕâÖÖ´ÖÖ¦´óÒ¶µÄÐ¡Å®Éú¶¼Ã÷°×Ëû³¤µÃºÃ¿´¡£ËûµÄ¸öÍ·²»¸ßÒ²²»°«£¬´©µÄÊÇÒ»¼þºÚÉ«ÖÐÉ½×°£¬²±×ÓÀïÈûÒ»ÌõÇ³»Ò¸ñ×ÓµÄÎ§½í£¬¼çÉÏ±³Ò»¸ö¾Éµ½ÃàÈíµÄÆ¤ÖÊÊé°ü¡£ËûµÄÆ¤·ôÊÇÇ³»ÆÉ«£¬Í¸×ÅÓªÑø²»¹»µÄ²Ô°×£¬Á³¼ÕÊÝÏ÷£¬ÉñÇé°²Ïê£¬ÍûÏòÎÒµÄÑÛ¾¦Àï´øÁËÒ»Ë¿¿íºñ£¬·Â·ðÊÇÔÚËµ£¬±ðÀíÄã½ã£¬Ëý¾ÍÊÇ¸ö·è×Ó¡£
×ÜÖ®£¬ÕâÄÐº¢²»ÊÇÎÒ¸çÄÇÖÖÓ¢Æø±ÆÈËµÄÀàÐÍ£¬ËûµÄºÃ¿´ÈÃÎÒÁªÏëÆðÊ¢ÏÄÖÐµÄË®ÌÁ£¬ÇåÁ¹£¬³Î±Ì£¬ÈáÈí£¬ÎÅÆðÀ´ÓÐË®²ÝºÍºÉÒ¶µÄÆøÎ¶¡£
ã¶ÕúÆ¬¿ÌÖ®ºó£¬ÎÒ×ªÉí¾ÍÅÜ£¬»ØÈ¥ÏòÄï»ã±¨¡£½ãÔÚºóÃæº°ÎÒ£º"³È×Ó£¡"ÎÒÀí¶¼²»Àí¡£
Ò»¿ÚÆøÅÜÉÏÂ¥£¬ÎÒ³å×ÅÄïº°£º"²»µÃÁË²»µÃÁË£¬ÎÒ¿´¼ûËûÁË£¡"
ÄïÓ­³öÀ´£¬àÁ¹ÖÎÒ£º"Ê²Ã´²»µÃÁË£¿¾ª¾ªÕ§Õ§µÄ¡£Å®ÍÞÍÞ¼Ò£¬¸Ä²»µôÒ»¸öÃ§×²µÄÃ«²¡¡£"
ÎÒ³Å×ÅÏ¥¸Ç£¬ÍäÑü´­Æø£¬ÐÄÀïÒ»´ó¶Ñ»°£¬×éÖ¯²»ÁË¼òµ¥Ã÷°×µÄÓïÑÔ¡£
ÄïÁ¯Ï§µØ°ïÎÒÈà±³£¬ÄÃÊÖÖ¸Í·ÞÛÆëÎÒµÄÍ··¢£¬Ò»±ßÔðÁîÎÒ£º"ÓÐ»°ÂýÂýËµ£¬²»¼±¡£"
ÎÒºôßêºôßêµØ£º"Äï£¬ÄãÏë²»ÏëÖªµÀÎÒ½ãÔÚÌ¸Áµ°®£¿"
Äï¿´ÁËÎÒ°ëÌì£¬ÆËßêÒ»Ð¦£º"¶¹´ó¸öÈË£¬Ò²ÏþµÃÁµ°®Á½¸ö×Ö¡£"
"Äï°¡£¬½ãÌ¸ÁËÁµ°®£¬¾ÍÒª¸úÈË¼Ò×ßÁË°¡¡£"
ÎÒÄïÐ¦ÃÐÃÐµØ£º"ÄãÃÇÁ½¸ö´òÐ¡²»¾ÍÊÇÔ©¼Ò¶ÔÍ·Âð£¿Äã½ã×ß£¬Äã²»¸ßÐË£¿"
ÕâÊÇÊ²Ã´»°ÄØ£¡ÎÒÓÐµãÂñÔ¹ÎÒÄïÀÏºýÍ¿¡£×ªÄîÒ»Ïë£¬²»¶ÔÑ½£¬ÄïÕâ¸ö·´Ó¦£¬Ë¿ºÁÒ²Ã»ÓÐ³Ô¾ª£¬ËýÊÇÖªµÀÎÒ½ãÁµ°®µÄÊÂÇéÁË£¿
"Äï£¡"ÎÒÎ¯Î¯ÇüÇü½ÐÁËÒ»Éù¡£
ÄïÉìÊÖ£¬ºúààÒ»°ÑÎÒµÄÍ··¢£º"³È×ÓÊÇ¸öÐ¢Ë³¶ù£¬ÖªµÀ¸ì²²ÖâÍùÄï»³Àï¹Õ¡£¸æËßÄï£¬¿´¼ûÄÇ¸öÄÐÍÞÍÞÁË£¿ÔõÃ´Ñù°¡£¿"
ÎÒËµ£º"»¹ÐÐ£¬ÑÛ¾¦ºÃ¿´¡£"
ÄïÐ¦µÃ¼ç°òÖ±²ü£º"µ½µ×ÊÇÐ¡º¢¶ù¡£"ÓÖÎÊÎÒ£º"»¹ÓÐÄÄ¶ùºÃ¿´£¿"
ÎÒÏëÁËÏë£º"±ÈÎÒ½ãÎÄÆø¡£"
"àÅ£¬ËãÊÇÒ»Ìõ¡£"
"ÎÒ½ã°Í×ÅËû¼ç°ò×ßÂ·£¬ºÃÏ²»¶ËûµÄ¡£"
"ÂÒ½²£¡¿É²»ÄÜ¸æËß±ðÈË¡£"
"ÕæµÄàÞ£¬ÄãÃ»¼ûÎÒ½ãÐ¦µÃÄÇ¸öÑù£¬ÑÛ¾¦¶¼ÃÐ·ìÁË¡£"
"ËµÄãÂÒ½²¾ÍÊÇÂÒ½²£¡²»×¼Äã³öÈ¥Ëµ£¬Ìý¼ûÃ»£¿"
ºÃ°É£¬²»ÈÃËµ¾Í²»Ëµ£¬·´ÕýÎÒÊ²Ã´¶¼¿´¼ûÁË¡£ÎÒ±ÕÉÏÑÛ¾¦£¬ÔÙÄ¬ÏëÒ»±éÄÇ¸öÄÐº¢µÄÄ£Ñù£¬»¹ÊÇ¾õµÃËûºÃ¿´£¬¸úÎÒµÄÆ¯ÁÁ½ã½ãºÜÏàÅä¡£
ºÜ¿ìÎÒ°ÖÒ²ÖªµÀÁËÕâ¼þÊÂ£¬²»¹ý²»ÊÇ´ÓÎÒ×ìÀïËµ³öÀ´µÄ£¬ÊÇÎÒÄï×Ô¼º¸æËßËûµÄ¡£°Ö°Ö¸úÄï²»Ò»Ñù£¬Ëû²»ÎÊ³¤Ïà£¬Ö»¹ØÐÄÄÇÄÐº¢µÄ¼ÒÊÀ¡¢³öÉí¡¢Ñ§ÎÊ¡£½ãËµËû½Ð³ÌÓåÉú£¬ÊÇ»ª´óÒ½Ñ§ÔºµÄÒ»Äê¼¶Ñ§Éú£¬ËûÃÇº®¼ÙÀï×éÖ¯Õ½µØ·þÎñÍÅµÄ¹ý³ÌÖÐÈÏÊ¶µÄ¡£½ãÓÖËµ£¬Ëû¼Ò¾Í×¡ÔÚ³É¶¼¸½½üµÄÒ»Æ¬²Ý°Ó×ÓÉÏ£¬¸¸Ç×¾­ÉÌ£¬¼ÒÀï»¹ÑøÁËÒ»¶ÓÂí°ï£¬×¨ÅÜÔÆÄÏµ½ËÄ´¨ÕâÌõÏß£¬··ÑÎ£¬··²èÒ¶¡£½ãÌØµØËµÃ÷£¬¿¹Õ½Ò»ÆðÀ´£¬³Ì¼ÒµÄÂí°ï¾Í²»×öË½··×ÓÁË£¬È«²¿ÈËÂíÓÃÀ´ÔËÊäÕþ¸®µÄ¿¹Õ½Îï×Ê£¬ÍÔÇ¹ÅÚÍÔ×Óµ¯£¬Îª´Ë»¹µÃµ½¹ýÕþ¸®¼Î½±¡£
ÎÒ°Ö¾²¾²µØÌý£¬²»ÖÃ¿É·ñ£¬²»Ëµ"Å¶"£¬Ò²²»Ëµ"ºÃ"¡£ÎÒÄïÒ»¸ö¾¢µØ¶Ô½ã½ãÊ¹ÑÛÉ«£¬ÒªËý¶àËµµã¡£¿ÉÎÒ½ãÒòÎªÃ»µÃµ½°Ö°ÖµÄºôÓ¦£¬²»ÖªËûÊ²Ã´ÒâË¼£¬·´¶ø²»¸ÒÔÙËµÏÂÈ¥¡£
°Öµ½µ×Ê²Ã´ÒâË¼°¡£¿Ëû¾õµÃºÃ»¹ÊÇ²»ºÃÄØ£¿Õæ¼±ÈË¡£
´ËÊ±´Ë¿Ì£¬ÎÒÓÐÄÇÃ´µãÍ¬ÇéÎÒ½ã¡£
ÈÕ×Ó¹ýµÃ¿ì£¬Ò»Õ£ÑÛÓÖµ½ÇåÃ÷£¬Ñ§Ð£·ÅÈýÌì´º¼Ù¡£³ÌÓåÉúÑûÇëÎÒ½ãÈ¥Ëû¼ÒµÄ°Ó×ÓÉÏÍæ£¬ÓÕ»óµÄÌõ¼þÊÇ£¬¿ÉÒÔÔÚÂí³¡ÆïÂí¡£
"ÔõÃ´°ì°¡£¿"½ã»Ø¼ÒÎÊÎÒÄï¡£
Äï°ÑÐ¡µÜÞôÔÚ×ßÀÈÉÏ£¬¸øËû²±×ÓÉÏÔúÌõ¾É´²µ¥£¬¹þÁËÑü£¬Ò»±ß¸øÐ¡µÜ¼ôÍ··¢£¬Ò»±ß»Ø´ð£º"ÕâÖÖÊÂ£¬¿´Äã×Ô¼ºÒâË¼¡£"
ÄïÕâÃ´Ëµ£¬Ã÷ÏÔÊÇ²»Í¬ÒâßÂ£¬¿ÉÄï×Ô¼º²»ËµÍ¸£¬Æ«µÈ×ÅÎÒ½ãÁì»á¡£´óÈËµÄ»¨»¨³¦×Ó¾ÍÊÇ¶à£¬Âé·³¡£
½ãÏëÈ¥£¬È´²»¸ÒÎ¥ÞÖÄïµÄÒâË¼£¬×ª¶øÈ¥ÇóÎÒ°Ö¡£ÎÒÂúÒÔÎª°Ö°ÖÒ²»áÒ»¿Ú¾Ü¾ø£¬²»ÁÏËû·ÅÏÂÊÖÀïÕýÔÚ¶ÁµÄÒ»±¾Ê±ÊÂÔÓÖ¾£¬ÆÆÌì»ÄµØ´ðÓ¦Ëµ£º"Ò²ºÃ£¬È¥¿´¿´£¬¶àÏà´¦Ïà´¦£¬²»ÊÇ»µÊÂ¡£"
ÎÒÄïÔÚ×ßÀÈÀïÌý¼û£¬¼±ÁË£¬ÊÖÀïß¬×Å¼ôµ¶¾Í½øÁËÎÝ£º"Ëû°Ö£¬ÄÄÓÐÕâÑùµÄ£¿¹ÃÄï¼Ò¼Ò£¬Ã»¶¨Ç×¾ÍÉÏÈË¼ÒµÄÃÅ£¿±ðÈËÖªµÀÁËÔõÃ´Ïë£¿"
ÎÒ°ÖÐÄÆ½ÆøºÍ½âÊÍ¸øÄïÌý£ºÏÖÔÚµÄÊ±´úÒª½²¾¿×ÔÓÉÁµ°®£¬×ÔÓÉ»éÒö£¬°®ÇéÊÇÌ¸³öÀ´µÄ£¬ÈËÆ·Ò²ÒªÏà´¦²ÅÖªµÀ¡£ÊéÑÅºÍ³ÌÓåÉú£¬Ò»¸öÄî¸ß¶þ£¬Ò»¸öÊÇ´óÑ§Éú£¬¶¼ÊÇÓÐË¼ÏëÓÐÎÄ»¯µÄÈË£¬Äãµ£ÐÄËûÃÇÑ§²»»á¿ØÖÆ×Ô¼º£¿
ÎÒÄï¼á³Ö£º"Àë¼ÒÄî´óÑ§Ö®Ç°£¬ÊéÑÅ¶¼ËãÊÇº¢×Ó£¬Ëý³öÃÅÎÒ²»·ÅÐÄ¡£"
ÎÒ°ÖÏëÁËÏë£¬¸ø³ö¸öÕÛÖÐÖ÷Òâ£º"ÄÇ¾ÍÈÃ³È×Ó¸ú×ÅÈ¥¡£"
ÎÒÒ»Ö±¶ãÔÚ·¿¼äÀïÍµÌý£¬°Ö°ÖÕâ»°Ò»Ëµ³öÀ´£¬¼òÖ±¾ÍÏñÆ»¹ûµôÏÂÊ÷ÐÒÔËµØÔÒ»èÁËÎÒ£¬ÎÒÍÛÎØÒ»Éù½Ð£¬³åÉÏÈ¥±§×¡Ëû£¬ÔÚËûÄÔ´üÉÏÓÃ¾¢µØÇ×ÁËÒ»´ó¿Ú¡£
ÎÒ½ãÑá¶ñµØ³¯×ÅÎÒÖåÃ¼Í·£¬µÉÑÛ¾¦£¬Ò»°Ù¸ö²»Ô¸Òâ¡£ÎÒ²Å²»¹ÜËý£¬°ÖµÄ»°Ëý¸Ò²»Ìý£¿
ÄÇÍíÁÙË¯Ç°£¬°Ö°ÖÌØÒâ°ÑÎÒ½ãº°µ½Éí±ßÌ¸»°¡£ÎÒ¶Ï¶ÏÐøÐøÌýµ½¼¸¾ä£º......Õâ¸öÊ±´úµÄÅ®º¢×Ó£¬»éÒöÒª½ô£¬ÊÂÒµÒ²Òª½ô......ÄÐÅóÓÑ¿ÉÒÔ´¦£¬±ð¼±×Å¶¨ÖÕÉí......ÔÙÓÐÒ»Äê¿¼´óÑ§......
¶ÔÓÚÎÒÀ´Ëµ£¬Õâ¶¼ÊÇºÃÒ£Ô¶µÄÊÂÇé£¬ÎÒÌý×ÅÌý×Å¾ÍÀ§ÁË£¬¾ÍË¯µÃÈËÊÂ²»ÖªÁË¡£
µÚ¶þÌì£¬³ÌÓåÉú´ø×ÅÎÒÃÇÁ½¸öÅ®º¢×Ó³ö·¢»Ø¼Ò¡£¶þÈýÊ®ÀïµÄÂ·£¬³Ô¹ýÔç·¹×ß£¬ÓÆÓÆÏÐÏÐµÄ¡£´ºÑôÉ¹×Å£¬Ò»Â·¿´¸÷ÖÖÒ°»¨Ò°²Ý£¬±»Ò°·ä×·µÃÒ»¾ªÒ»Õ§£¬¿ÊÁË×ÔÓÐ³ÌÓåÉúÒóÇÚµÝË®£¬»Îµ´µ½²Ý°ÓÉÏµÄÊ±ºò£¬ÈÕÍ·»¹Ã»¹ýÎç£¬ÎÒÃÇ¶¼¾õµÃ·ç¾°»¹Ã»ÓÐ¿´¹»¡£
³ÌÓåÉúµÄ¸¸Ç×´ø×ÅÂí¶ÓÈ¥ÁËÔÆÄÏÌÚ³å£¬ËµÊÇÒª½ÓÒ»ÅúÖØÒªÎï×Ê£¬²»ÖªµÀÊ²Ã´Ê±ºò²ÅµÃ·µ»Ø¡£ËûÄ¸Ç×ÊÇ¸öºÍÉÆµÄÅÖ¸¾ÈË£¬´©Ò»ÉíºÚÉ«ÏãÔÆÉ´µÄÉÀ¿ã£¬Ð¡½Å£¬×ÅÐå»¨Ð¬£¬×ßÆðÂ·À´ÏñÑ¼×ÓÒ»ÑùÒ¡Ò¡°Ú°Ú¡£ÎÒ¿´×ÅËýµÄÄ£ÑùÏëÐ¦£¬ÎÒ½ãÅÂÎÒ²»ÖªÉîÇ³£¬ÓÃ¾¢ÄóÎÒµÄÊÖ£¬²»×¼ÎÒÐ¦¡£ÎÒÃÇ¿ª¿Úº°Ëý"³ÌÂèÂè"µÄÊ±ºò£¬Ëý¾¹È»ÓÐµãÐßÇÓ£¬Á³¼ÕÃ÷ÏÔºìÁËÒ»ÏÂ¡£Õâ¸öÉñÇéÈÃÎÒÁ¢¿Ì¶ÔËýÓÐÁËºÃ¸Ð¡£ÎÒÄïËµ¹ý£¬ÈÝÒ×Á³ºìµÄÈËÐÄÑÛ¶ù¶¼»µ²»µ½ÄÄ¶ùÈ¥¡£ÒªÊÇÄïµÄ»°Ã»´í£¬ÄÇÃ´£¬½ã½ãÈç¹û¼Þµ½³Ì¼Ò£¬×îÆðÂë²»»áÊÜÆÅÆÅÆÛ¸º¡£
³ÌÂèÂèÎªÎÒÃÇ×¼±¸µÄÎç·¹£¬ÔÚÎÒ¿´ÆðÀ´¼òÖ±¾ÍÊÇÊ¢óÛ£ºÓÐË®ÖóÅ£Èâ£¬ÓÐ¶ç½·Óã£¬ÓÐÀ±×Ó³´¼¦£¬»¹ÓÐËû¼Ò´ÓÔÆÄÏ´ø»ØÀ´µÄ¸÷ÖÖ¸÷ÑùµÄ¾ú¸É¡£ÔÚ»ªÎ÷°ÓÉÏ×¡ÁË¼¸Äê£¬ÎÒÃÇ¼ÒÆ½³£µÄ·¹²Ë´ÓÃ»ÓÐ³¬¹ýÁ½ÑùÐ¡»ç£¬Ïñ³Ì¼ÒÕâÑù·á¸»µÄ·¹Ê³£¬Ò»ÏÂ×ÓÅªµÃÎÒÍ·»è£¬ÑÛ»¨çÔÂÒ¶¼²»ÖªµÀÔÚÄÄ¸öÍëÀïÏÂ¿ê×Ó²ÅºÃ¡£
³Ô¹ý·¹£¬³ÌÂèÂèÐÄÌÛÎÒÃÇ×ßÂ·À§·¦£¬°²ÅÅµØ·½ÈÃÎÒÃÇÏÈË¯Ò»¸öÎç¾õ¡£ÎÒ¸úÎÒ½ãÍ¬Ò»ÕÅ´ó´²¡£´²ÊÇµñ»¨Ãè½ðµÄ£¬ËÄÃæÓÐËÄ¸ùÆ¯ÁÁµÄ´²Öù£¬ÌôÆðÒ»¶¥°×É´ÎÃÕÊ¡£ÉÏ´²Ö®Ç°£¬ÏÈ²ÈÉÏÒ»ÕÅ¿í¿íµÄÌ¤°å£¬Ì¤°åÉÏ°ÚÒ»ÕÅ´óÀíÊ¯Ì¨ÃæµÄÐ¡¼¸£¬¼¸ÉÏÊÇÒ»Ö»ºìÄ¾×öµÄËÄÉ«¹ûÅÌ£¬°ÚÁËºËÌÒ¡¢ÃÛÔæ¡¢ÓãÆ¤»¨Éú¡¢µÆÓ°Å£Èâ¼¸ÑùÐ¡Ê³£¬Ò²ÈÃÎÒ¾ªÏ²Íò·Ö¡£ÌÉÉÏ´²Ö®ºó£¬ÎÒÒ»±ß¸ß¸ßµØõÎ×ÅÒ»ÌõÍÈ½ÀÅ£Èâ£¬Ò»±ß¸æ½ëÎÒ½ã£º"Äã×îºÃ¾ö¶¨¼Þ¸ø³ÌÓåÉú£¬Äã¼ÞÁËËûµÄ»°£¬ÒÔºóÎÒÌìÌì¶¼ÄÜ³Ôµ½ºÃ¶«Î÷¡£"ÎÒ½ãÒ§ÑÀÇÐ³ÝÆËÉÏÀ´¾¾ÎÒµÄ×ì£¬»¹ÆøÎÒËµ£º"¾Í²»¼Þ£¬²öËÀÄã£¡"
Æð´²Ö®ºó£¬Ã¿ÈËÓÖÊÇÒ»ÍëÒø¶úÁ«×Ó¸þ¡£¶Ëµ½ÊÖÀï£¬ÎÒ¸úÎÒ½ãÈÌ²»×¡ÃæÃæÏàêï¡£³ÌÓåÉúÍµÍµ¸æËßÎÒÃÇËµ£¬ËûÃÇ¼ÒÀïÆ½³£Ò²²»ÊÇÓÐ¶àÉáµÃµÄ£¬ÒòÎªÎÒÃÇÀ´×ö¿Í£¬ËûÂèÂè¼¸ºõ°Ñ¼Òµ×¶¼·­³öÀ´£¬Ò»ÑùÒ»Ñù¶Ëµ½ÁË×ÀÃæÉÏ£¬Á¬Ëû¶¼¸ú×ÅÕ´ÁË¹â¡£ËµÍê£¬ËûÍû×ÅÎÒ½ãÇéÒâÃàÃàµØÐ¦¡£
³ÌÓåÉú¼ÒµÄÂí¾ÇºÜ×³¹Û£¬¸ß´ó£¬Í¸Æø£¬Ò»¼ä°¤×ÅÒ»¼ä£¬²Ý¹é²Ý£¬ÁÏ¹éÁÏ£¬Ê¯²ÛÌÕÆ÷¶¼´òÉ¨µÃ¸É¸É¾»¾»¡£³ÌÓåÉúËµ£¬Ëû¼ÒÂí¶ù×î¶àµÄÊ±ºò£¬ÊÇËûÒ¯Ò¯ÄÇ¸öÊ±´ú£¬ÉÙËµÒ²ÓÐËÄÎåÊ®Æ¥£¬Ò»Ë®¶ùÆîÁ¬É½ÏÂµÄÉ½µ¤Âí£¬ÌåÐÎºÃ£¬×³Êµ£¬ÍÔÁ¦Ç¿£¬ÄÜÅÜ³¤Â·¡£¿ÉÏ§ÎÒÃÇÈ¥µÄÄÇ¼¸Ìì£¬Âí¶Ó³öÃÅÁË£¬Âí¾ÇÀï¿Õ¿Õµ´µ´£¬µ¹ÊÇÃÅÍâ²Ý³¡ÉÏË©ÁËÒ»Æ¥ÉÐÎ´³ÉÄêµÄÐ¡Ä¸Âí£¬×ØºìÉ«£¬¶ú¶äºÍÎ²¼âÉÏÓÐÒ»µãµãºÚ£¬¶Ç×Ó³ÔµÃÁïÔ²£¬Ñô¹âÕÕÉÏÈ¥ÏñÍ¿ÁËÒ»²ãÓÍ£¬Õ¾ÔÚÉ½ÆÂÉÏµÄÒ°»¨´ÔÖÐ£¬Ò»±ßÄÃÒ»Ë«ÖÉÆøÊ®×ãµÄÑÛ¾¦µÎÁïÁïµØ¿´ÎÒÃÇ£¬Ò»±ßÓÆÏÐ×ÔÔÚµØË¦×Å³¤Î²°Í£¬Æ¯ÁÁµÃÍðÈçÒ»·ù»­¡£
³ÌÓåÉúËµ£¬Ö»ÓÐÕâÒ»Æ¥Ð¡ÂíÔÚ¼ÒÁË£¬ÎÒÃÇ¾ÍÆïËü°É¡£
Ëû»ØÂí¾Ç°áÀ´Ò»Ì×ÏâÁËÒøÊÎµÄºÜ½²¾¿µÄÂí¾ß£¬Ò»±ß°²¸§Ð¡Âí£¬Ò»±ß°ÑÂí°°´îÉÏÂí±³£¬Ïµ½ô¿ÛÀÎ£¬¶øºó½â¿ªçÖÉþÇ£µ½ÊÖÀï£¬ÎÈ×¡ÂíÉí£¬ÈÃÎÒ½ã²È×ÅÂíïëÍùÉÏÅÀ¡£Ð¡ÂíËÆºõ²¢²»ÖªµÀ±»ÈËÆïÐÐÊÇÔõÃ´»ØÊÂ£¬²»Í£µØÌ§ÆðÇ°Ìã£¬»¶±ÄÂÒÌø£¬»¹ÄÃÄÔ´üÈ¥¹°³ÌÓåÉúµÄ¸ì²²£¬ºÃÏñÇóËû°®¸§¡£ÎÒ½ãµÄÒ»Ö»ÊÖ´îÉÏÂí±³£¬½Å²ÅÌ§ÆðÀ´£¬Ð¡ÂíµÄÉí×ÓÏÂÒâÊ¶µØÍùÅÔ±ßÒ»¶ã£¬ÎÒ½ãÌ¤Ò»¸ö¿Õ£¬²îµã¶ùµø¸ö¸úÍ·¡£½ã±¾À´½¿Æø£¬ÕâÒ»ÏÅÁ³¶¼·¢ÁË°×£¬Á¬Á¬¶Ô³ÌÓåÉúÒ¡ÊÖ£º"²»ÐÐ²»ÐÐ£¡Äã¼ÒÐ¡ÂíÈÏÉú£¬»¹ÊÇÄãÏÈÆï¡£"
³ÌÓåÉú¾ÍÓÐµãÎªÄÑ£¬ËµÂí¶ù»¹Ð¡£¬Éí×Ó¹ÇÄÛ£¬ÍÔÎÒ½ã¿ÉÒÔ£¬ÍÔÉÏËûµÄ»°£¬ÅÂ³Ô²»Ïû¡£ÈôÉËÁËÔªÆø£¬±»Ëû¸¸Ç×ÖªµÀ£¬»¹²»ÖªÒªÈçºÎÐÄÌÛ¡£
ÎÒ¸Ï¿ìÔÚÅÔ±ß²å×ì£º"Ð¡º¢×Ó¿É²»¿ÉÒÔÆï£¿"
³ÌÓåÉúËµ£º"¿ÉÒÔ°¡£¬Äã¸ÒÆïÂð£¿"
ÎÒ×ÔÈ»ÊÇ¸ÒµÄ¡£Ììµ×ÏÂ»¹Ã»ÓÐÎÒ²»¸ÒµÄÊÂ¡£¶øÇÒ£¬ÎÒ¸ù±¾ÓÃ²»×Å³ÌÓåÉú°ïÃ¦£¬Ìù½üÂí°°£¬Ò»°Ñ¾¾×¡Âí²±×ÓÉÏµÄ××Ã«£¬½Å²ÈÉÏÂíïë£¬Éí×ÓÒ»ËÊ£¬ºôÀ²·ÉÉÏÁËÂí±³£¬°Ñ³ÌÓåÉú¿´µÃÁ¬Á¬Õ¦Éà¡£
ÉÏÁËÂí±³£¬Ë²¼ä¸Ð¾õ²»Í¬£¬ÊÀ½çÔÚÎÒÃæÇ°µÍ°«ÁËºÜ¶à£¬³ÌÓåÉúºÍÎÒ½ã¶¼³ÉÁËÎÒ½ÅÏÂµÄÐ¡ÈË£¬²Ý³¡ÎÞ±ÈÁÉÀ«£¬¶øÌìÉÏµÄÔÆ¶äÀëÎÒÄÇÃ´½ü£¬½üµÃÒ»Ì§ÊÖ¾ÍÄÜ¹»³¶ÏÂ¼¸Æ¬¡£ÎÒÆÈ²»¼°´ýµØÒªÏë´òÂí·ÉÅÜ£¬³ÌÓåÉúËÀ»î×¥×ÅçÖÉþ²»·Å£¬Ò»±ß¾ª»ÅÊ§´ëµØº°£º"Ð¡ÃÃÐ¡ÃÃÐ¡ÃÃ£¡"
ÎÒºóÀ´²ÅÖªµÀ£¬Ð¡ÂíÊÇÉú¶ùÂí£¬Í·Ò»»ØÌ×ÁýÍ·ÉÏÂí°°£¬ÆïÉÏÈ¥°Ú°Ú×ËÊÆ¿ÉÒÔ£¬ÕæÒªÊÇ´òÂíÈÃËü±¼ÅÜ£¬ÄÇ¾Í²»¶¨»á´³ÏÂÊ²Ã´´ó»öÁË£¬Ã»×¼¶ùÎÒµÄÐ¡Ãü¶¼ÒªËÍµ½ËüÊÖÉÏÁË¡£
³ÌÓåÉúÐ¡ÐÄÇ£×ÅËü£¬ÂýÂýµØÔÚ²Ý³¡ÉÏÁï´ïÁËÒ»È¦£¬Ò»ÔÙµØÈ°ËµÎÒÏÂÀ´¡£ËûÏòÎÒ±£Ö¤£¬ÏÂ»ØµÈÂí¶Ó»Ø¼ÒµÄÊ±ºòÔÙÇëÎÒÃÇÀ´ÆïÂí£¬ÆïÕæÕýµÄÊÜ¹ýÑ±·þµÄ´óÂí¡£ÎÒÅ¿ÔÚÂí±³ÉÏ¸úËûÀ­ÁË¹³£¬»¹¸æ½ëËûËµ£¬²»×¼Ê³ÑÔ£¬²»È»½ã½ã²»»áÔÙ¸úÄãºÃ¡£
ÄÇÁ½ÌìÊ±¼äÀï£¬ÎÒ½ã²½ÎÒµÄºó³¾£¬×Ü¹²ÉÏÁËÈý´ÎÂí±³£¬Ã¿´ÎÉÏÈ¥×ø²»µ½Èý·ÖÖÓ¡£ÎÒÕæ²»Ã÷°×ËýÎªÊ²Ã´ÄÇÃ´°®½Ð£¬»¹½ÐµÃÄÇÃ´¼âÉù£¬ÄÇÃ´¿äÕÅ£¬ºÃÏñ¹ÊÒâÏò³ÌÓåÉúÈö½¿Ò»Ñù¡£ÎÒ¾Í¸úÎÒ½ã²»Ò»Ñù£¬ÎÒÉÏÁËÂí±³£¬Æ¨¹É¾ÍÕ³ÉÏÈ¥À²£¬ÒòÎªÌì¸ßµØÔ¶µÄ¸Ð¾õÊµÔÚÌ«ºÃÁË£¬ÎÒÕæÏ£ÍûÎÒ½ãÄÜ¹»¸úÎÒµ÷»»Ò»ÏÂÈËÉú£¬ËýÈ¥¶ÁÎÒµÄË½Á¢Å®Ð££¬ÎÒÁôÔÚ³ÌÓåÉú¼ÒÆïÂí¡£
»¹ÓÐ¾ÍÊÇ£¬´ºÌìµÄ°Ó×ÓÃÀµÃ²»ÏñÈË¼ä¡£ÄÛÉúÉúµÄ²Ý³¡ÈçÓ¤¶ùÆ¤·ôÒ»ÑùÏ¸ÈíÈáÄå£¬Ò»ÆÂòêÑÑÉýµ½Ìì±ß£¬Ò»ÆÂÓÖÂüÃîµØ»¬Âä¹Èµ×£¬ÆðÆð·ü·ü£¬ÃàÑÓÎÞ¾¡¡£×ÏµÄ·ÛµÄ»ÆµÄÀ¶µÄ¸÷É«Ò°»¨ÔÚÉ½ÆÂÉÏËæ·çÒ¡Ò·£¬½ü¿´Íò×ÏÇ§ºì£¬Ô¶¿´È´ÒþÈëÂÌÉ«²»¼û¡£Ñô¹â´ÓÔÆ¶äµÄ¿ÕÏ¶ÀïÂþÉäÏÂÀ´£¬ºÃËÆÇ§Ö§ÍòÖ§ÉÁ¹âµÄ½ð¼ýÖ±´Ì´óµØ¡£ÓÃ¾¢µØºôÎüÒ»ÏÂ£¬·Î¸­¹ÄÕÍ£¬ÐØëõÉÏÌ§£¬Çà²ÝºÍÐÂÏÊÄàÍÁµÄÆøÎ¶ÇºµÃÈËÖ±´òÅçÌç¡£ÔÚ»ªÎ÷°ÓÉÏµÄÕâ¼¸ÄêÀï£¬ÎÒ´ÓÀ´Ã»ÓÐ¼ûÊ¶¹ýËÄ´¨´óµØÈç´Ë×³ÃÀÓÖÈç´ËÁÉÀ«µÄºÓÉ½¡£
´ÓÄÇÖ®ºó£¬µ½ÎÒÔÚ¿¹Õ½½áÊøËæ¼ÒÈË»ØÇ¨£¬Àë¿ª³É¶¼£¬ÎÒÔÙÒ²Ã»ÓÐ»Øµ½ÄÇ¸ö°Ó×ÓÄÇÆ¬²Ý³¡¡£²»ÊÇ³ÌÓåÉúÊ³ÑÔ²»´øÎÒÃÇÔÙÈ¥£¬ÊÇÈËÉúµÄ±äÊýÌ«´ó£¬¶øÎÒÃÇ¶Ô×ÔÉíµÄ°Ñ¿ØÌ«ÄÑ×¼È·¡£
