# Supplementary material for: Exploring translator’s style in children’s literature: A case study of Nicky Harman’s English translations of Huang Beijia’s two works
Source: PLoS One. 2026 Jun 2;21(6):e0350245. doi: 10.1371/journal.pone.0350245 (PMC13229296; doi:10.1371/journal.pone.0350245)
Supplement: S7 File — (ZIP) [file pone.0350245.s010.zip › data/original data/Ye Feng Fei Wu (Chinese text)/Chapter 13.txt]

µÚÊ®ÈýÕÂ¡¤µ¾×Ó£¬Âó×Ó£¬ÃÞ»¨£¬¹È×Ó
´º¼¾´óÃ¦µÄÊ±ºò£¬Õþ¸®ÔÚ°ÓÉÏ¸÷´óÑ§½ô¼±Õ÷±ø£¬½ðÁê´óÑ§Å©Ñ§ÔºµÄÑ§ÉúÏìÓ¦ºÅÕÙ£¬ÈÈÑª±¨¹ú£¬ºôÀ²À²×ßÁËÖÁÉÙÒ»°ë£¬Í³Í³È¥ÁËÕ½¾ÖÑÏ¾þµÄÎ÷ÄÏÕ½³¡¡£
ÎÒ°Ö°ÖÐÄÍ´ÖÁ¼«£¬Íò°ãÎÞÄÎµØËÍ×ßËûµÄÄÇÐ©±¦±´Ñ§ÉúÖ®ºó£¬»Ø¼ÒÅÄ×Å×À×Ó³åÃ·½ÌÊÚ·¢»ð£º"¹úÃñµ³ÄÇ°ïÈËÔõÃ´ÏëµÄ£¿ÔõÃ´¾ÍÉáµÃ°ÑÕâÐ©ÄêÇáÈËÍùÇ°ÏßËÍ£¿ÕâÊÇÉ±¼¦È¡ÂÑ°¡ÀÏÐÖ£¡Õ½ÕùÔÙ²Ð¿á£¬ÖÕ¹éÓÐ½áÊøµÄÒ»Ìì£¬ÕÌ´òÍêÁË£¬ËÄÍòÍòÖÐ¹úÈËÊÇÒª´©ÒÂ³Ô·¹µÄ£¡Òª³¯Õþ¸®ÒªÁ¸Ê³ÒªÃÞ»¨µÄ£¡Á¸Ê³ÃÞ»¨ÄÄ¶ùÀ´£¿Å©Òµ£¡Å©Òµ£¡Å©ÒµÒ»¶¨Òª·¢Õ¹£¡¹ú¾üÕ÷±ø£¬ÎÞÂÛÈçºÎ²»¸ÃÕ÷µ½ÎÒÃÇÅ©Ñ§ÔºÑ§ÉúµÄÍ·ÉÏ£¡"
Ã·½ÌÊÚÏÎ×ÅÑÌ¶·ÂýÓÆÓÆµØËµ£º"¿¹Õ½¼á³Öµ½½ñÌì£¬Õ½³¡ÉÏ±øÁ¦ÏûºÄÌ«´ó£¬¼±ÐèÓÅÐãÉúÔ±²¹³ä£¬ÕâÒ²ÊÇ¿ÉÒÔÀí½âµÄÊÂÇé¡£ÏÖ´úÕ½Õù£¬·É»úÌ¹¿Ë´óÅÚ¶¼ÓÃÉÏÁË£¬Ã»ÓÐÎÄ»¯µÄÊ¿±øÖð½¥ÒªÌÔÌ­£¬²»µ½´óÑ§Õ÷±ø£¬¾üÊÂÈË²Å´ÓÄÄ¶ù³öÄØ£¿ÔÙËµ£¬ÄãµÄÑ§Éú²»ÊÇ±»×¥¶¡£¬ËûÃÇÊÇ×ÔÔ¸²ÎÕ½£¬ÈÈÑª±¨¹ú¡£ÀÏ·òÈô²»ÊÇÐé³¤¼¸ËêÄê¼Í£¬ÅöÉÏ»ú»á£¬Ò»Ñù»áÉÏÕ½³¡ÉáÉíÈ¡Òå¡£"
ÎÒ°Ö°Öà¿àé£º"µÀÀíÎÒÒ²¶®£¬ÎÒÕâ²»ÊÇ×Å¼±Âï¡£¹úÊÂ¼èÄÑ£¬ÅàÑøÕâµãÈË²Å²»ÈÝÒ×£¬½«À´ËûÃÇ¶¼¸ÃÊÇ¹ú¼Ò¶°ÁºµÄ£¬¿ÉÏ§ÁË......"
Ã·½ÌÊÚÄ¬È»Ðí¾Ã£¬³¤Ì¾Ò»¿ÚÆø£º"Îªº¢×ÓÃÇÆíµ»°É¡£"
Å©Ñ§ÔºµÄÊÔÑéÌïÔÚ»ªÎ÷ºó°Ó£¬Ãæ»ý»¹²»Ð¡£¬´ºÄ©ÏÄ³õÖ®Ê±£¬ÂóµØÒª³ý³æ£¬Ë®µ¾ÕýÓýÑí£¬ÃÞ»¨ÃçÒªÏÂµØ£¬¸ÌéÙÊ÷¸Õ¸Õ½á³öÆÏÌÑ´óÐ¡µÄ¹û¡£Ê©·Ê£¬³ú²Ý£¬×½³æ£¬Ñ¡ÖÖ£¬ÈË¹¤ÊÚ·Û......ÎÞÊýµÄÅ©»î¶ù¸ÏÔÚÒ»Æð£¬Æ«Æ«Ñ§Éú¼õÉÙ£¬ÓÖÎÞÇ®È¥¹Íµ±µØ¶Ì¹¤£¬ÎÒ°Ö°ÖÕâÃ´×Å¼±ÉÏ»ðÒ²ÊÇµ±È»¡£
°Ö°ÖµÄÑÛ¾¦Ãé×¡ÁË×Ô¼ÒµÄÐ¡º¢¡£ÎÒ¸ç£¬ÎÒ½ã£¬ÉòÌìÂ·£¬Èý¸öÈË¶¼ÒÑ¾­Ê®Æß°ËËê£¬ÆðÂëÄÜ¶¥ÉÏ°ë¸öÀÍÁ¦¡£"Äã£¬Äã£¬"°Ö°ÖÖ¸×Å¼ÒÀïµÄÀÏ´óºÍÀÏ¶þ£¬"ÄãÃÇÁ½¸ö£¬´Ó½ñÌìÆð£¬Ôç³¿Ò»Ð¡Ê±£¬·ÅÑ§Ö®ºóÁ½Ð¡Ê±£¬±ØÐë°ïÎÒÏÂµØ¸É»îÈ¥¡£"
ÉòÌìÂ·×óÓÒ»·ÊÓ£º"Êå£¬ÎÒÄØ£¿"
"ÄãÁôÏÂ£¬ÄãÄïÒ²ÐèÒª°ïÊÖ¡£"
ÉòÌìÂ·Ò»Ö±¹ÜÎÒÄï½Ð"Äï"£¬¹ÜÎÒ°Ö½Ð"Êå"¡£ÕâÃ´»ìÂÒµÄ³Æºô£¬º°µÄÈË£¬ÌýµÄÈË£¬ËÆºõ¶¼Ï°ÒÔÎª³£¡£ÉòÌìÂ·ÄÜ¸É£¬Ò²¿Ï¸É£¬¼ÒÀïËöËéµÄ»î¶ù£¬ÂòÁ¸Ê³£¬Âò²ñ»ð£¬ÌôË®Ï´ÒÂ±§º¢×Ó£¬ÎÒÃÇ¼¸¸ö¶¼·³µÃÒªÃü£¬ËûÈ´ÀÖÒâ²åÊÖ¡£Ò»³ß¶à¸ßµÄË®Í°£¬ËûÄÜ¹»×óÓÒ¿ª¹­µØÁàÆðÀ´£¬Ò»¿ÚÆø±¼ÉÏÂ¥ÌÝ£¬²»´øÈ÷³öÒ»µÎµÄ¡£ºÃÏñÊÇ´ÓÒ»ÄêÖ®Ç°¸ö×ÓÃÍÈ»´Ú¸ßÖ®ºó£¬Ëû¿ªÊ¼¶Ô×Ô¼ºÓÐÁË×ÔÐÅ£¬»°Ò²¶àÁË£¬ÐÔ×ÓÒ²»îÆÃÁË£¬ÕûÈÕÀïÑö×ÅÒ»ÕÅÐ¦ÃÐÃÐµÄÁ³£¬Æ¨µßÆ¨µßµØ¸ú×ÅÎÒÄïÃ¦ÕâÃ¦ÄÇ£¬ÓÃÂ¥ÏÂÐÏÄ·ÂèµÄ»°Ëµ£¬±ÈÇ×¶ù×ÓÐ¢Ë³¡£
"»Æ¼ÒÌ«Ì«°¡£¬"ÐÏÄ·ÂèÃ¿´Î¿´µ½ÎÒÄïÉíºó¸ú×ÅÕâ¸ö´óÄÐº¢£¬¾ÍÏÛÄ½Íò·Ö£¬"Ù¯¸ñ¸ö¶ù×Ó£¬ËãÊÇÑø×ÅÁË°¡¡£"
ÎÒÄï¾ÍÐ¦ÃÐÃÐ»ØËý£º"ÍÐ´ó¼ÒµÄ¸£¡£"
ÉòÌìÂ·ÓÐµãÅÂÎÒ°Ö£¬°ÖÈÃËûÁôÔÚ¼ÒÀï£¬Ëû²»¸Ò·´²µ¡£µ«ÊÇÎÒÃ»ÄÇÃ´ÅÂÎÒ°Ö£¬ÎÒÒ²ÊÇÖÐÑ§ÉúÁË£¬Æ¾Ê²Ã´Ã»ÓÐÎÒµÄÊÂÇé£¿ÎÒÊÔÌ½×ÅÎÊËû£¬ÄÜ²»ÄÜÔÚÖÜÄ©»Ø¼ÒÊ±£¬ÈÃÎÒÒ²¸úÈ¥½½µØ³ý²ÝÊ²Ã´µÄ£¿ÎÒ°Ö´òÁ¿Ò»ÏÂÎÒÖñ¸ÍÒ»°ã´ÖÏ¸µÄÊÖ±Û£¬¸æËßÎÒ£º"Èç¹ûÕ½ÕùÔÙ³ÖÐøÈýÄê£¬³ÙÔç»áÂÖµ½ÄãÅÉÓÃ³¡¡£"
ÈýÄêÂð£¿ÈýÄêÖ®ºóÎÒÊ®ÎåËê¡£¿ÉÊÇÕ½ÕùÔÙ´òÈýÄêµÄ»°£¬ÎÒÃÇ¹ú¼ÒÊÇÊ²Ã´Ñù×Ó£¿ÎÒÃÇ¼ÒÀïµÄÈËÓÖÊÇÊ²Ã´Ñù×Ó£¿ÎÒ²»Ì«¸ÒÏë¡£
ÎÒ¸çÄÇÄê¶Á¸ßÈý£¬ÒÑ¾­ÍêÈ«ÊÇÒ»¸ö³ÉÄêÐ¡»ï×ÓµÄÄ£Ñù£º¿í¼ç£¬Ï¸Ñü£¬Å¨Ã¼´óÑÛ£¬Ä¿¹â¼á¶¨£¬Ëµ»°ÓÐ·ÖÁ¿£¬Ò²ÓÐ·Ö´ç£¬ÀÏÊ¦Ï²»¶£¬Í¬Ñ§°®´÷£¬×ßµ½ÄÄÀï¶¼ÊÇÒ»¸ö×Ô´øÆø³¡µÄÈË¡£ËûÍìÆð¿ã¹Ü¸úÎÒ°ÖÏÂµØ£¬Ìôµ£×ÓÄÜÌôÈ«Âú£¬ÆðÑí²åÑí²»±È±ðÈË¸üÂý£¬¶×ÏÂ³ý²Ý£¬Õ¾ÆðÑï»Ò£¬Ò»ÑùÒ»Ñù¶¼×öµÃÏñÄ£ÏñÑù¡£ÎÒ¾õµÃÎÒÃÇ¼ÒÐÖµÜ½ãÃÃµ±ÖÐ£¬°Ö°ÖÆäÊµÊÇ×îÏ²»¶ËûµÄ£¬Ò²ÊÇ¿´ºÃËû½«À´ÄÜÓÐ³öÏ¢µÄ¡£
ÖÜÁù»Ø¼ÒÊ±£¬ÎÒÈÆµ½»ªÎ÷ºó°ÓÈ¥¿´ÎÒ¸çºÍÎÒ½ã¡£Âó×ÓÒÑ¾­¿ªÊ¼Ñï»¨¹à½¬£¬ÇàÂÌÖÐ´ø×ÅÎ¢»Æ£¬ÄÇÊÇÒ»ÖÖ³É³¤ÆÚµÄÌØ±ðµÄÑÕÉ«£¬ÈÃÈËÏëµ½·áÊÕ£¬Ïëµ½¼´½«Ê¢ÔÚóÍÂáÀïµÄÑ©°×µÄÃæ·Û¡£ÎÒµÚÒ»ÑÛÏÈ¿´µ½¸ß´óµÄ°Ö°Ö£¬Ëû´©×ÅÒ»Ì×µ±µØÅ©Ãñ³£´©µÄ´Ö²¼ÒÂÉÀ£¬¿ã½Å¹ÜÍìÔÚÐ¡ÍÈ´¦£¬¹þÁËÑü£¬Ò»±ßÑØ×ÅÂóµØµÄÌï¹¡»ºÂýÐÐ×ß£¬Ò»±ß²»´íÑÛÖéµØ¶¢×ÅÌïÀïÆëË¢Ë¢µÄÂóËë¡£ËûµÄÒ»Ö»ÊÖÀïÎÕ×ÅÒ»°Ñ°ë³ßÀ´³¤µÄ´ó¼ôµ¶£¬ÒÂ·þÉÏÈÃÎÒÄïÌØÒâ¸øËû¼Ó·ìµÄÁ½Ö»´ó¿Ú´üÀï£¬¹Ä¹ÄÄÒÄÒ²»ÖªµÀÈûÁËÐ©Ê²Ã´¶«Î÷¡£Ê±²»Ê±µØ£¬ËûÀë¿ªÌï¹¡×ß½øÂóµØ£¬µÍÍ·Ï¸¿´Ä³Ò»ÖêËë×Ó£¬½«ËüÎÕÔÚÊÖÖÐ£¬¸úÇ°ºó×óÓÒµÄÂóËë×ö±È½Ï¡£ÔÚÕâ¸öÊ±ºò£¬ËûÏÔµÃÌØ±ð×¨×¢£¬ÓÖÌØ±ðÓÌÔ¥²»¾ö£ºÏÈ×óÓÒ¿´¿´£¬ÔÙÍËºóÁ½²½¿´¿´£¬»¹ÃÐÆðÒ»Ö»ÑÛ¾¦£¬Ä¾½³µõÏßÄÇÑùµØ¿´¡£ÎÒÖªµÀÎÒ°ÖÊÇÔÚÑ¡ÖÖ£¬ÒªÔÚÂóµØÀïÊýÒÔÍò¼ÆµÄÂóËëÖÐÕÒ³öÒ»Öê³¬·²ÍÑË×µÄÈºÌåÓÅÊ¤Õß¡£
ÎÒ°ÖÉíºóÒà²½ÒàÇ÷µØ¸ú×ÅÎÒ½ã¡£Ëý´©µÄÊÇÒ»¼þÀ¶²¼Ð¡¹Ó£¬´÷Ò»¶¥¼â¶¥´ó¶·óÒ£¬¶·óÒµÄÏµÉþÀÎÀÎÔúÔÚÏÂ°Íµ×ÏÂ¡£¶·óÒÉÏËÆºõË¢×ÅÒ»²ãÍ©ÓÍ£¬¿´ÆðÀ´ÌØ±ðÖØ¡£ÎÒ½ãµÄÑüÖ«ÏÔµÃ¸ñÍâÏËÏ¸ôÁÄÈ£¬ÔõÃ´¿´¶¼²»ÏñÒ»¸öÏÂ¿àÁ¦µÄÅ©¼Ò¹ÃÄï¡£ËýÊÖÀïÄÃÖ»Ð¡ÖñÀº£¬Àº×ÓÀïÒ²ÓÐ¶«Î÷¡£ÎÒ°ÖÒ»µ©Ñ¡ÖÐÒ»ÖêÂóÖÖ£¬»áÄÃ´ó¼ôµ¶Ð¡ÐÄµØ¼ôÈ¥×îÉÏ¶ËµÄÃ¢´Ì£¬È»ºó×ªÉí³¯ÎÒ½ã×ö¸öÊ¾Òâ¡£ÎÒ½ã¾Í¸Ï¿ì¸úÉÏÒ»²½£¬´ÓËýµÄÀº×ÓÀïÈ¡³öÒ»Ö»Ð¡Ö½´ü£¬´µ¿ª£¬ÇáÊÖÇá½ÅÌ×ÔÚÄÇÖêÂóËëÉÏ£¬´ü¿ÚÕÛµþ£¬ÊÕ½ô£¬½Ó×ÅÈ¡Ò»ÕÅË©ºÃÏ¸ÉþµÄÐ¡¿¨Æ¬£¬ÄÃÇ¦±Ê´Ò´ÒÐ´¼¸¸ö×Ö£¬ÔÙ½«¿¨Æ¬Ïµµ½¿Ú´üÉÏ¡£
ÎÒ°ÖºÍÎÒ½ã×öÕâ¼þÊÂÇéÓ¦¸ÃÒÑ¾­²»Ö¹Ò»´Î£¬Á½¸öÈËÑÛµ½ÊÖµ½£¬ÅäºÏÄ¬Æõ£¬ÕæÊÇºÍÐ³¼«ÁËµÄÒ»·ù»­Ãæ£¬Æ½¾²ÓÖÃÀºÃ¡£
Ò»Ö±×ßµ½µØÍ·£¬ÎÒ½ã´ÓÌïÀï³öÀ´£¬°Ö°ÖÓÖ×ªµ½ÁíÍâÒ»¿éµØÀïÈ¥¿´ÃÞÃçµÄ³¤ÊÆÁË¡£½ã½ã½âÏÂ¶·óÒ£¬ÎÒ¿´¼ûËýµÄÃæ¿×É¹µÃç³ºì£¬×ì´½¸ÉÁÑÍÑÆ¤£¬ÊÖ±³ÉÏÈ«ÊÇ±»ÂóÃ¢´Ì³öµÄÉîÇ³²»Ò»µÄºìÓ¡£¬´ó¸ÅÌØ±ðÑ÷£¬ËýÁ½Ö»ÊÖ»¥ÏàÄÓ¸ö²»Í£¡£
"ÎÒ¸çÄØ£¿"ÎÒÎÊËý¡£
ËýÌ§ÁËÏÂ°Í£¬³¯Ô¶´¦µÄÃÞ»¨µØÀïÑïÁËÒ»Ñï¡£Ó°Ó°´Â´Â¿´¼ûÄÇ¿éµØÀïÓÐ¼¸¸ö¶××ÅµÄÉíÓ°£¬ÎÒ²»ÄÜÈ·ÈÏÄÄÒ»¸öÊÇÎÒ¸ç¸ç¡£
"»Ø¼ÒÂð£¿Òª²»ÒªµÈµÈ¸ç£¿"
"²»µÈÁË£¬ÎÒÉíÉÏÑ÷µÃÒªËÀ£¬Òª»Ø¼Ò³åÁ¹¡£"
ÎÒ°ïËýÄÃ×Å¶·óÒ£¬»¹ÇÀ×ÅÁàËýÄÇÖ»Ê¢·ÅÖ½´ü¿¨Æ¬µÄÀº×Ó¡£¸ú½ã½ã³¯Ï¦Ïà´¦ÕâÃ´¶àÄê£¬ÎÒÊÇÍ·Ò»»ØÐÄ¸ÊÇéÔ¸ÎªËý·þÎñ¡£
ÄÇÒ»¿Ì£¬³õÏÄµÄÏ¦ÑôÕýÔÚÎ÷³Á£¬×ÏÉ«ºÍ·ÛÀ¶É«µÄÄºö°ÔÚ°ë¸öÌì¿ÕÁ÷×ª¡£½ð²Ó²ÓµÄÐ±êÍ´©¹ýÌõ×´µÄÔÆ²ãÂþÉäµ½´óµØ£¬ÑØÌï±ß±ÊÖ±ÑÓÉìµÄÄÇÒ»ÅÅÑîÊ÷³ÉÁËÐ¡º¢×ÓÍ¿Ä¨³öÀ´µÄÀ¯±Ê»­£¬ÎåÑÕÁùÉ«£¬Ñ¤Àöµ½ÈÃÈËÑÛ»¨¡£ÌïÒ°ÉÏÙ¿ºöÂÓ¹ýÒ»Ö»³Ù¹éµÄ»Æ×ìÑà×Ó£¬Ù¿ºöÓÖÂÓ¹ý¼¸Ö»Ôç³öµÄºÚÒÂòùòð¡£¾ÍÁ¬³¤×ÅË«²ã³á°òµÄ´óÑÛ¾¦òßòÑÒ²¸Ï×ÅÀ´´ÕÈÈÄÖ£¬Ò»ÈºÒ»ÈºµÍµÍµØÅÌÐý£¬ÈÃÎÒÏëÆðÒ»ÄêÇ°»¹ÔÚÎÒÃÇÍ·¶¥ÉÏ¿ñºäÀÄÕ¨µÄÐ¡ÈÕ±¾µÄ·É»ú¡£
ÊÀ½çÈôÓÀÔ¶ÈçÕâÑù°²ÎÈÏéºÍ£¬ÄÇ¸ÃÓÐ¶àºÃ£¡ÎÒµÄ°Ö°Ö£¬ÎÒµÄ¸ç¸çºÍ½ã½ã£¬ËûÃÇ»áÒ»ÐÄÒ»Òâ×ö×Ô¼ºÏ²»¶µÄÊÂ£¬³É¾Í×Ô¼ºÏëÒªµÄÔ¸Íû¡£
¿ÉÏ§£¬»ªÎ÷°ÓÉÏµÄÕâ·ùÇé¾°Èç´ËÌØ±ð£¬ÓÖÈç´ËÐé»Ã¡£»ªÎ÷°ÓÖ®Íâ£¬±éµØÏõÑÌÕ½»ð£¬´¥Ä¿Ê¬¹Ç¶öéè£¬²ÅÊÇÄÇÒ»ÄêÖÐ»ª´óµØÉÏµÄÕæÊµ´æÔÚ¡£
Âó×Ó²î²»¶à³ÉÊìµÄÊ±ºò£¬³öÁËÒ»¼þ´óÊÂ¡£Ò»ÌìÇåÔç£¬ÎÒ°ÖÕÕÀýÈ¥ÊÔÑéÌïÑ²ÊÓ£¬Ì¤ÉÏÌï¹¡£¬²îµãÃ»ÓÐ±»ÑÛÇ°µÄÇé¾°¾ªµ½»èØÊ£ºÂóÌïÀïÄÇÐ©±»ÎÒ°Ö¾«ÐÄÑ¡³öÓÖÌ×ÉÏÖ½´üµÄÖÖËë£¬ËûÅ»ÐÄÁ¤ÑªÅàÓýÁË°ëÄêÖ®¶àµÄ±¦±´£¬Ò»°ëÒÔÉÏ±»ÈË¿³ÁËÍ·£¬Ö»Ê£Ò»¸ù¸ù²Î²î²»ÆëÊúÔÚÌïÀïµÄ¿ÉÁ¯µÄÂó¸Ñ£¬¾ª»ÅÊ§´ëµØ¶Ô×ÅËûºô¾È¿ÞÆü¡£
ÎÒ°ÖÃÍÒ»¶å½Å£¬°ÎÍÈ¾ÍÅÜ£¬³å»ØÁñÔ°£¬ÃÍÇÃÃ·½ÌÊÚ¼ÒµÄÃÅ£¬°ÑËû´Ó´²ÉÏÍÏÆðÀ´£º"ÎÒÔõÃ´ËµÀ´×Å£¿ÎÒÔõÃ´ËµÀ´×Å£¿Ç°Á½ÄêÁôÖÖµÄÃÞÌÒ±»Íµ£¬ÄãËµÊÇºÃÊÂ£¬Æ©ÈçÍÆ¹ãÁ¼ÖÖ£¬ÈÃÎÒ²»Òª×·¾¿¡£ºÃÂï£¡¹ÃÏ¢Ñø¼é£¬Õâ»ØÃéÉÏÎÒµÄÂóÖÖÀ²£¬Ò»´ó°ë£¡ÀÏÃ·°¡£¬Ò»´ó°ë°¡£¬²»Òí¶ø·É£¡"
Ã·½ÌÊÚÒÂÉÀÁãÂÒ£¬ºú×ÓÀ­²ê£¬²»×¡ÉùµØàÖ¹¾£º"ÊÇÕæµÄ£¿·ËÒÄËùË¼£¬·ËÒÄËùË¼¡£"
ÎÒ°ÖÍÓÂÝÒ»ÑùÔÚÎÝÀï´ò×ª£¬Í´¿àÍò·Ö£º"Ñ¡ÖÖÕâÑùµÄÊÂÇé£¬Ò»ÄêÒ»´Î»ú»á£¬Ò»µ¢Îó¾ÍÊÇÕûÕûÒ»Äê¡£²»ÊÇÎÒÒ»¸öÈËµÄÊÂ£¬»¹ÓÐÎÒÄÇÐ©Ñ§ÉúµÄÐÄÑª£¬ÄÇÐ©Ô¶¸°Õ½³¡µÄÑ§Éú£¡ÖÖ×ÓÃ»ÁË£¬µÈÓÚËûÃÇÉÏÒ»ÄêÀï°×°×ÐÁ¿àÁË£¬×öµÄÈ«ÊÇÎÞÓÃ¹¦£¡ÈôÓÐÈË´ÓÕ½³¡¹éÀ´£¬ÎÒÔõÃ´¶ÔËûÃÇ½»´ú£¿ÈôËûÃÇÑªÈ÷Õ½³¡£¬Æñ²»ÊÇËÀ²»î¨Ä¿£¿"
Ã·½ÌÊÚÌ¾Ï¢£º"ÃñÖÚ½ÌÓýÎÊÌâ£¬½ÌÓýÎÊÌâ°¡......"
"»¹ÓÐ£¬Å©Ãñ¼´±ãÍµ»ØÈ¥ÁË£¬Ò²¸ù±¾²»¶®ÔõÃ´¿ÆÑ§ÖÖÖ²£¬Á½ÄêÒ»¹ý£¬ÕâÐ©Á¼ÖÖ°Ù·ÖÖ®Ò»°ÙÒª·¢Éú±äÒì£¬ÕâÕæÊÇ......ÕâÕæÊÇÌ«ÈÃÈËÄÑÊÜÁË¡£"
ÎÒ°Ö°ÖÄÑÊÜµÃÒ»¸ö¾¢¶ù¾¾×Ô¼ºÍ··¢¡£
ÄÑÊÜ¹éÄÑÊÜ£¬ÖÖ×ÓÃ»ÁËÕâÊÇÊÂÊµ£¬ÓÖ²»ÄÜ°¤¼Ò°¤»§È¥Å©Ãñ¼ÒÀïËÑ²é£¬±Æ×ÅËûÃÇ½»³öÔßÎï¡£
²¹¾ÈµÄ´ëÊ©ÊÇµÚ¶þÂÖÑ¡ÖÖ£¬µ±È»Æ·ÖÊÉÏ´òÁËÕÛ¿Û¡£Õâ¸öÎÊÌâÁ¬ÎÒ½ã¶¼¿´³öÀ´ÁË£¬»Ø¼Ò¸æËßÎÒÃÇËµ£¬Õâ»ØÈÃËýÌ×Ö½´üµÄÄÇÐ©ÂóËë£¬Ã÷ÏÔ²»ÈçÇ°Ò»ÂÖÄÇ°ã¸ö´óÁ£Ô²¡£
µÚ¶þÂÖÑ¡³öÀ´µÄÂóÖÖ£¬ÎÒ°Ö²»¸ÒÔÙµôÒÔÇáÐÄ£¬ÏÂÃüÁîËµ£¬ÔÚÂó×ÓÊÕ¸îÖ®Ç°µÄ¼¸ÌìÊ±¼äÀï£¬ÒªÅÉÈËÈÕÒ¹ÖµÊØ¡£
°×ÌìºÃ°ì£¬×Ü»áÓÐÈË¹ýÀ´×öÕâ×öÄÇ£¬Ë³±ãÁôÒâÒ»ÏÂÂóµØ¾ÍÐÐ¡£Ò¹ÀïÖµ°àÊÇ¿àÊÂ£¬ÎÃ³æ¶£Ò§£¬²»ÄÜî§Ë¯£¬Ëµ²»¶¨»¹ÒªÄÃÆð¹÷°ô¸úÏçÃñÃÇ¸ÉÉÏÒ»¼Ü¡£ÕâÊÂÎÒ°Ö²»ÄÜÕÒÑ§Éú£¬»¹µÃ×Ô¼ÒµÄº¢×Ó¶¥ÉÏÈ¥¡£ÎÒ°Ö°Ñ½ã½ã³·»Ø¼ÒÀï£¬»»ÁËÉòÌìÂ·¸úÎÒ¸ç½á°é¡£
Á½¸öÄÐº¢×ÓÍ·Ò»ÌìÉÏÕó£¬Ç¡ºÃÊÇÀñ°ÝÁù£¬ÎÒÔÚ¼ÒÀï¡£ÍíÉÏËûÃÇ×ßÁËÖ®ºó£¬ÄïÎÞÐÄ×öÊÂ£¬ÎÝÀïÎÝÍâÀ´À´»Ø»Ø×ªÈ¦£¬ÍÆÄ¥ËÆµÄ¡£ÎÒËµÄïÄã»ÅÊ²Ã´ÄØ£¿Äï¾ÍËµ£¬ÅÂÄØ£¬ÅÂÄã¸çËûÃÇÔâÈË°µËãÄØ¡£ÎÒ×Ô¸æ·ÜÓÂËµ£¬Òª²»ÎÒÌæÄãÈ¥¿´¿´£¿ÄïÏëÁËÏë£¬ÕÒ³ö¼¸¸öÉ¹¸ÉµÄÆÑ°ôÍ·¸øÎÒ¡£"È¥¿´¿´Ò²ºÃ£¬¾ÍËµËÍÆÑ°ô¸øËûÃÇÑ¬ÎÃ×Ó¡£"
ÎÒ°ÑÆÑ°ôÍ·ÄÃÒ»ÕÅ±¨Ö½¹üÁË£¬»¹´øÁËÒ»ºÐ»ð²ñ¡£²Å³öÃÅ£¬ÄïÓÖº°ÎÒ»ØÍ·£¬ÄÃÉÏÁËÒ»ÕÅ±¡ÃÞ±»£¬ËµÊÇÒ¹ÀïÂ¶Ë®ÖØ£¬ÅÂËûÃÇÊÜÁ¹ÂäÏÂ²¡¡£
×ß³öÁñÔ°´óÃÅ£¬ËÄÒ°¾ã¼Å£¬Ò»Ìì·±ÐÇ¡£´óÂ·ÏñÒ»Ìõ»Ò°×É«µÄ´ø×Ó£¬±ÊÖ±µØË¦³öºÜÔ¶£¬²ÅÔÚÒ»Æ¬ºÚ÷ñ÷ñµÄÅ©ÉáºóÃæ¹ÕÍä¡£Á½±ßµÄÅ©ÌïÀïÍÜÉù¹ÄÔë£¬¼ä»òÓÐ¹·µÄ·Í½Ð£¬»¹ÓÐÌï¼ä´óÊ÷ÉÏ¼âÀ÷µÄÏñÊÇÓ¤¶ùÌä¿ÞµÄÉùÒô£¬²»ÖªµÀÊÇ²»ÊÇÃ¨Í·Ó¥×÷¹Ö¡£ÎÒºöÈ»Ïëµ½¼¸ÄêÇ°µÄÄÇ¸öÒ¹Íí£¬Ò²ÊÇÕâÑùÐÇ¿ÕÃ÷ÁÁ£¬ÉòÌìÂ·Åã×ÅÎÒÈ¥½ðÁêÅ®×Ó´óÑ§µÄÇÙ·¿Á·°é×à£¬Â·¹ýÂÒ·Ø³¡£¬ËûÊÖÀïÄÃ¸ù¹÷×ÓËµÒª°ïÎÒ´ò¹í¡£ÎÒÃÇÄÇÒ»Â·ÉÏ¶¼×ßµÃ¶ß¶ßàÂàÂ¡£¿ÉÊÇÄÇÄêÎÒ²ÅÉÏÐ¡Ñ§£¬ÏÖÔÚÎÒÒÑ¾­ÊÇÒ»¸öÖÐÑ§ÉúÁË¡£ÎÒÖªµÀÁËÊÀ½çÉÏÃ»ÓÐ"¹í"Õâ¸ö¶«Î÷£¬ÈËËÀÁË¾Í»á»¯Îª³¾ÍÁ£¬×î¶à¼¸Ê®Äê¼¸°ÙÄêÖ®ºó»¹ÄÜÍÚµ½¼¸¸ù¹ÇÍ·¡£ÎÒÓÖÏëµ½¿¹Õ½ÕâÐ©Äê£¬ÖÐ¹úËÀÈ¥µÄÀÏ°ÙÐÕ£¬ËÀÈ¥µÄ¹ú¾üÕ½Ê¿£¬Èç¹ûËûÃÇµÄÒÅ¹ÇÆ½ÆÌÔÚµØÃæ£¬µÃÆÌ³ö¶à´óµÄÃæ»ýÄØ£¿»¹ÓÐ£¬ÎÒ°ÖÅàÓý³öÀ´µÄÄÇÐ©Á¼ÖÖ£¬ËüÃÇÕæµÄÄÜÈÃ¹ú¼Ò¸»Ç¿£¬ÄÜÈÃÀÏ°ÙÐÕ¹ýÉÏ·áÒÂ×ãÊ³µÄºÃÈÕ×Ó£¿
Ò»Â·ÉÏÆßÏë°ËÏë£¬³Á½þÔÚ×Ô¼ºÆ®À´µ´È¥µÄË¼Ð÷µ±ÖÐ£¬µ¹ÕæÊÇÍüÁË¿Ö¾å¡£
×ß¹ýÄÇÆ¬³ÁË¯µÄÅ©ÉáÊ±£¬ÎÒ²»ÃâÓÖÏëµ½Á¼ÖÖ±»ÍµµÄÊÂ¡£Ð¡Íµ»á²»»á¾Í³öÔÚÕâ¸ö´å×ÓÀï£¿½ñÍí»¹»á¼ÌÐøÓÐÈËÀ´´òÖÖ×ÓµÄÖ÷ÒâÂð£¿ÎÒµ¹ÊÇÆÚÍûÔÚÎÒÃæÇ°³öÏÖÕâÑùÒ»¸ö³¡¾°£ºÒ»¸ö¹íËîÄÐÈËÍ»È»Ö¨Ñ½Ò»Éù´ò¿ªÒ»ÉÈ²ñÃÅ£¬±³¸ö²¼¿Ú´üõæÊÖõæ½Å×ß³öÀ´£¬Ò»Â·Ð¡ÅÜ×Å´Ú½øÎÒ°ÖµÄÊÔÑéÌï£¬ÔÚËû¸ÕÒªÌøÏÂÌï¹¡Ê±£¬Ò»Ö±¸úÔÚËûÉíºóµÄÎÒÒ»Éù´óºÈ£¬ÎÒ¸çºÍÉòÌìÂ·Í¬Ê±ÆËÉÏÀ´£¬ÎÒÃÇÄÃÉþ×Ó°óÁËËûÈ¥¼ûÎÒ°Ö£¬ÄÇ²ÅÊÇ´ó¿ìÈËÐÄµÄÊÂ¡£
Ïë×Å£¬×Ô¼º¾ÍÎûÎûµØÐ¦³öÀ´£¬ÍÐÒ»ÍÐ¼çÉÏÄÇÀ¦ÃÞ±»£¬½Ó×Å×ßÂ·¡£
Ò»»á¶ù£¬¾Í¿´µ½Ô¶Ô¶µÄµØ·½ÓÐºöÃ÷ºö°µµÄ¹â£¬ËÆºõ»¹ÓÐÇàÉ«µÄÒ»ÂÆÑÌÎíÃ°³öÀ´£¬Æ®À´Æ®È¥£¬ÏñÏ·Ì¨ÉÏ¾©¾çÇàÒÂÊÖÀïÎè¶¯µÄË®Ðä¡£ÐÇ¹âÖ®ÏÂ£¬»ð¶ÑÅÔ±ß£¬ÓÐÁ½¸öÈËÓ°Í·¿¿Í·µØ´ÕÔÚÒ»Æð£¬ß´ß´¹¾¹¾Ëµ»°¡£¿õÒ°ÎÞÈË£¬ËûÃÇµÄËµ»°ÉùÄÜ¹»´«³öºÜÔ¶£¬µ«ÊÇÓÖ±»¿ÕÆø·ÖÉ¢£¬±äµÃº¬ºýÒ»ÍÅ¡£
ÎÒÒ»±ßº°×ÅËûÃÇµÄÃû×Ö£¬Ò»±ßÅ¾àªÅ¾àªµØ±¼ÅÜ¹ýÈ¥¡£ÎÒÊÖÀï±§×ÅµÄÃÞ±»ÔÚÖâÍäÀïÉÏÏÂµß¶¯£¬ÎÞÐÎÖ®ÖÐ¶Ô³åÁËÎÒµÄÁ¦Á¿£¬²»¹ýÒ»Á½°ÙÃ×µÄÂ·³Ì£¬µ±ÎÒÒ»Æ¨¹É×øµ½ËûÃÇÉí±ßÊ±£¬ÒÑ¾­´­³ÉÒ»ÌõÍÂ×Å³¤ÉàÍ·µÄ¹·¡£
"³È×Ó°¡£¬ÄãÊ²Ã´Ê±ºòÄÜ¹»ºÃºÃ×ßÂ·°¡£¿"ÎÒ¸çàÁ¹ÖÎÒ£¬Ò»±ß½Ó¹ýÄÇÀ¦°­ÊÂµÄÃÞ±»¡£
"ÄïÈÃÎÒËÍÀ´µÄ£¬Äï»¹ÈÃÎÒËÍÕâ¸ö¡£"
ÎÒÄÃ³öÖ½°üÀïµÄÆÑ°ôÍ·ºÍ»ð²ñ£¬Õâ²Å×¢Òâµ½ËûÃÇÃæÇ°ÒÑ¾­ÁýÁË»ð£¬ÉÕµÄÊÇÒ»¶ÑºÚºõºõµÄ¶«Î÷¡£ÎÒÎÊÊÇÊ²Ã´£¬¸çËµÊÇ³ÂÄêµ¾¿Ç¡£¸ç»¹Ëµ£¬µ¾¿Ç±ÈÆÑ°ôÍ·ºÃ£¬ÑÌ´ó£¬ÓÐ¶àÉÙÎÃ×Ó¶¼ÄÜ¹»Ñ¬ËÀ¡£
"Ë­ËµµÄ£¿"ÎÒÓÐµã²»·þÆø¡£ÆäÊµÒ²ÒòÎª°×ËÍÁËÕâÒ»ÌËÆÑ°ôÍ·£¬ÐÄÀï¾ÚÉ¥¡£
ÎÒ¸ç³¯ÉòÌìÂ·Ò»Å¬×ì£º"ËûÐ¡Ê±ºòÔÚÀÏ¼Ò£¬ÏÄÌì³ËÁ¹¾ÍÉÕÕâ¸ö¡£"
"ÄÄÅªÀ´µÄ£¿"
"ÍµµÄ¡£"
"¹þ£¬ÉòÌìÂ·£¡ÄãÃÇÊÇ·ÀÐ¡ÍµµÄ£¬×Ô¼º»¹È¥Íµ£¡"
ÉòÌìÂ·Ò»Á³ÎÞÄÎ£º"ÊÇÄã¸ç¸úÄãË£ºÃ²»ºÃ£¿ÔõÃ´Âîµ½ÎÒÍ·ÉÏ£¿"
ÎÒ¸ç¸Ï¿ìµÀÇ¸£º"ÍæÐ¦ÍæÐ¦£¬ÎÒ»¨ÁËÎåÃ«Ç®²ÅÂòÀ´ÕâÒ»¶Ñ£¬ßö£¬¾ÍÊÇÄÇ±ßµÄÄÇ¼ÒÈË£¬µ¾¿Ç¶ÚÁË°ë²ñÎÝ¡£"
ÎÒ²»Ëµ»°ÁË£¬ÐÄÀïÓÐµãÀ¢¾Î£¬Ã÷Ã÷ÎÒ¸çË£ÅªÎÒ£¬ÎÒÔõÃ´¿ª¿Ú¾Í¹ÖÉòÌìÂ·£¿ÒòÎªËûÆ¢ÆøºÃ£¿Ëû²»¹ÜÔõÃ´¶¼»áÔ­ÁÂÎÒ£¿
ÕæÆæ¹Ö£¬ÈËÓÐºÜ¶àÄîÍ·£¬Í»È»Ò»ÏÂ×ÓÃ°³öÀ´µÄÊ±ºò£¬×Ô¼º¶¼»áÏÅÒ»Ìø¡£
ÎÒÄÃ¸ùÐ¡Ê÷¹÷£¬ÉìÊÖÈ¥²¦Åª»ð¶Ñ£¬Ò²ÊÇÑÚÊÎ¸Õ²ÅµÄ¹ýÊ§¡£¿ÉÊÇÉòÌìÂ·À¹×¡ÁËÎÒ£¬ËûËµÉÕÕâÖÖµ¾¿Ç²»ÊÇÎªÁË»ð´ó£¬ÊÇÎªÁËÑ¬ÎÃ×Ó£¬ÒªÑ¹×Å»ðÍ·ÂýÂýÉÕ²ÅºÃ£¬ÈÃËü¹âÃ°ÑÌ²»Æð»ð²ÅºÃ¡£
ÎÒ¹¾ßæ£º"¾ÍÄãÊ²Ã´¶¼¶®¡£"
ÉòÌìÂ·²»Ëµ»°£¬ÎÒ¸çÈ´ÎûÎûµØÐ¦ÆðÀ´£¬Ò²²»ÖªµÀËûÐ¦µÄÊ²Ã´ÒâË¼¡£
ºÚÒ¹ÀïÎÒµÄÃæ¿×ÓÐµãºì£¬ÐÒºÃËûÃÇ¿´²»¼û¡£
ÅãÁËËûÃÇÒ»»á¶ù£¬ÎÒ¾Í»Ø¼ÒÁË¡£ÉòÌìÂ·ÅÀÆðÀ´ÏëËÍÎÒÒ»¶Î£¬ÎÒ¼á¾öµØ»Ø¾øÁËËû¡£
Ò¹É«ÇåÁ¹ÈçË®¡£Í£×¡½Å²½×ÐÏ¸ÌýµÄ»°£¬ÄÜÌý¼ûÂ¶Ë®Öé¶ùÔÚµ¾ÌïÀï°Éàª°ÉàªµÎÂäµÄÉùÒô¡£ÂúÌì·±ÐÇÒÑ¾­ÍËµÃºÜÔ¶£¬¸üÔ¶´¦»¹ÓÐÒ»ÌõÒþÔ¼¿É¼ûµÄÒø°×É«µÄ´ø×Ó£¬ÄÇÊÇÒøºÓÂð£¿ÒøºÓÁ½±ßÓÐÃ»ÓÐÇÌÊ×ÏàÍûµÄÅ£ÀÉÖ¯Å®ÄØ£¿ÎÒêïÆðÑÛ¾¦Å¬Á¦ÍùÌì¿ÕÖÐ¿´£¬ÊµÔÚÊÇ¿´²»Çå³þ¡£ÌìÌ«´óÁË£¬ÎÒµÄÑÛ¾¦Ì«Ð¡ÁË¡£
