# Supplementary material for: Exploring translator’s style in children’s literature: A case study of Nicky Harman’s English translations of Huang Beijia’s two works
Source: PLoS One. 2026 Jun 2;21(6):e0350245. doi: 10.1371/journal.pone.0350245 (PMC13229296; doi:10.1371/journal.pone.0350245)
Supplement: S7 File — (ZIP) [file pone.0350245.s010.zip › data/original data/Ye Feng Fei Wu (Chinese text)/Chapter 14.txt]

µÚÊ®ËÄÕÂ ·ÉÔ½ÍÕ·åµÄÊé
Êî¼ÙÖ®Ç°£¬Ñ§Ð£ÀïÓÖ¿¼ÁËÒ»»Ø¡£Õâ´ÎÎÒ¿¼µÃ²»´í£¬Ò»¸öºìµÆÁýÃ»¹Ò¡£Ð£³¤±íÑïÎÒËµ£¬ÎÒÊÇÈ«Ð£½ø²½×î¿ìµÄÑ§Éú¡£¡¡
¿ÉÊÇÎÒÃÇÄê¼¶ÓÐÁ½¸öÅ®Éú°ëÊý³É¼¨¹ÒÁË¿Æ£¬×øÔÚÐ£³¤ÊÒÀï¿ÞµÃÀæ»¨´øÓê£¬»¹ÊÇ±»ÔðÁîÈÃ¼Ò³¤´ø»Ø¼ÒÈ¥¡£³ýÁËËýÃÇ£¬ÁíÍâ»¹ÓÐÁ½ÃûÍ¬Ñ§ÍËÑ§¡£Ò»¸öÍ¬Ñ§Ë¯ÎÒ¶ÔÃæµÄ´²ÆÌ£¬Ëµ»°ÓÐµã´óÉàÍ·£¬Ëý°Ö°ÖÊÇ¹ú¾üµÄÒ»¸öÊ¦³¤£¬»»·Àµ½ÔÆÄÏ£¬ÌýËµ½ÓÏÂÀ´»¹ÒªÍùÃåµé£¬Í¬Ñ§²»µÃÒÑÍËÁËÑ§£¬¸ú×Å¼Ò³¤È¥ÔÆÄÏÁË¡£×îÆæÝâµÄÒ»¸ö£¬´ÓÐ¡¾Í¶©ÏÂÁËÍÞÍÞÇ×£¬ÆÅ¼Ò²»ÀÖÒâÕâÅ®º¢×Ó¶ÁÊé£¬ÄÃÍË»é×öÍþÐ²£¬Å®º¢×Ó¸¸Ä¸Ë¼À´ÏëÈ¥£¬¾õµÃ»éÒöÒª½ô£¬ÆÚÄ©¹ýÀ´°ÑËý´ø×ßÁË¡£¼¸ºõÊÇÀ¦°ó»Ø¼ÒµÄ£¬Å®º¢×Ó¶Ô×ÅÁ½¸öÏÂÈËÈ­´ò½ÅÌß£¬»¹ÊÇÃ»ÓÃ¡£
Ò»ÏÂ×Ó×ßµôËÄ¸ö£¬ËÞÉáÀï¶ÙÊ±¿Õµ´Ðí¶à¡£Í¬Ñ§°²Î¿ÎÒËµ£¬×ßµô¾ÉµÄ£¬»¹ÓÐÐÂµÄ»áÀ´£¬¿ÉÎÒ»¹ÊÇ¾õµÃÄÑ¹ý¡£Õâ¸öÊÀ½çÉÏ£¬ÓÑÇéÒ²ºÃÇ×ÇéÒ²ºÃ£¬ÓÐÃ»ÓÐÊ²Ã´ÊÇÓÀºãµÄÄØ£¿
»Ø¼ÒµÚ¶þÌì£¬Ç¡·êÖÜÈÕ£¬Ò»Ôç·¶ÊæÎÄÔÚÂ¥ÏÂº°ÎÒ¡£ÎÒÏÂÂ¥È¥Ëý¼Ò£¬²Å×ßµ½ÃÅ¿Ú£¬±»ËýÒ»°Ñ³¶ÁË½øÈ¥¡£
¡°ÎÒÓÖÓÐÒ»¸öÐÇÆÚÃ»ÓÐ¿´¼ûÄãÁË£¡¡±Ëý±§×¡ÎÒ£¬Ç×ÁËÎÒ×ó±ßµÄÁ³£¬ÓÖÇ×ÎÒÓÒ±ßµÄÁ³¡£ËýµÄÉíÌåÈÈºæºæµÄ£¬ÉíÉÏÓÐÒ»¹ÉÌðµÃ·¢ÄåµÄÏãÎ¶¡£×ÐÏ¸¿´£¬Ô­À´ËýÔÚÍ··¢ÉÏ±ðÁËÁ½¶äÃ×°×É«µÄÓñÀ¼»¨¡£
¡°¿´£¬ÎÒÒ²¸øÄãÁôÁËÒ»¶Ô¡£¡±Ëý°ÑÁ½¶äÓÃÃÞÏßÏµºÃµÄÓñÀ¼»¨·Åµ½ÎÒÊÖÉÏ£¬¡°¿ì±ðÆðÀ´ÎÒ¿´¿´¡£¡±¿ÉÊÇÎÒÁôµÄÊÇ¶Ì·¢£¬»¨¶ä±ð²»×¡£¬ÄÔ´üÒ»¶¯¾ÍÍùÏÂ»¬£¬¹ÖÄ£¹ÖÑùµØ¹ÒÔÚ¶ú¶ä±ß¡£ËýÐ¦µÃÖ±²»ÆðÑü£¬²»µÃ²»È¡ÏÂ»¨¶ä£¬¹ÒÔÚÎÒÒÂ½óµÄÅ¦¿ÛÉÏ¡£ÎÒÎÊËý£¬ÖÜÈÕÔõÃ´Ã»ÓÐÈ¥½ÌÌÃ£¿ËýËµËý¶Ô°Ö°ÖÂèÂèÈöÁË»Ñ£¬ËµËý½ñÌì²»Êæ·þ¡£
¡°àÅ£¬Èö»Ñ²»¶Ô£¬¿ÉÎÒÌ«Ïë¼ûÄãÁË£¬ÉÏµÛ»áÔ­ÁÂµÄ¡£¡±
ÎÒ¸æËßËý£¬ÎÒÒÑ¾­·ÅÁËÊî¼Ù£¬ÒÔºóÎÒÃÇÃ¿Ìì¶¼ÄÜ¼ûÃæ¡£ËýËµÎÒÃÇ·ÅÊî¼Ù£¬ËýÂèÂèÒ²·ÅÁËÊî¼Ù£¬ÔÚ¼Ò»¹ÊÇ²»×ÔÓÉ£¬ËùÒÔÒªÕù·Ö¶áÃëÏíÊÜÁ½ÈËÊÀ½ç¡£
ÎÒÃÇÑöÃæ³¯ÌìµØÌÉÔÚÁ¹Á¹µÄÖñÏ¯ÉÏ£¬Ëµ×Å¸÷×ÔÑ§Ð£ÀïµÄÊÂÇé£¬ËýµÄÍ¬Ñ§£¬ÎÒµÄÍ¬Ñ§£¬ËýµÄÀÏÊ¦£¬ÎÒµÄÀÏÊ¦¡£ÎÒ·¢ÏÖ½Ì»áÑ§Ð£µÄ¹æ¾Ø±ÈÎÒÃÇÑ§Ð£»¹Òª¶à£¬¹âÊÇÒ»Ìì¼¸´ÎÏòÉÏµÛ×öµ»¸æ£¬¾Í¹»ÎÞÁÄµÄ¡£»¹ÓÐ£¬ÎÒÃÇÑ§Ð£ÓÐÌåÓý¿Î£¬¿ÉÒÔÌøÉþÌßë¦×Ó£¬ËýÃÇÖ»ÓÐ¼ÒÕþ¿Î£¬ÒªÑ§²Í×ÀÀñÒÇºÍÅ®ºì¡£·¶ÊæÎÄÉì³öÒ»Ö»Ê³Ö¸¸øÎÒ¿´:¡°·ìÈÒ»úµÄÕëÒ»ÏÂ×ÓÔú½øÈ¥£¬ÌÛµÃÎÒÑÛÀá¶¼³öÀ´ÁË£¬²îµã¶ù»¯Å§!¡±
ËýµÄÖ¸¼âÉÏ¹ûÈ»ÓÐÒ»¸öÕëÆ¨¹É´óµÄ°Ì¡£
ÐÏÄ·Âè¶ËÁËÁ½ÍëÁ¹·Û½øÃÅ£¬Ò»¿´¼ûÎÒÃÇËÄÑö°Ë²æµØÌÉÔÚ·¶ÂêÀöµÄ´ó´²ÉÏ£¬¾ª»ÅÊ§´ëµØ½ÐÆðÀ´:¡°°¥Ñ½Ù¯¸ñÁ½¸öÐ¡Ñ¾Í·£¬ÍÈ²æµ½ÄÄ¶ùÈ¥À²£¬²»ºÃ¸ñÑùÃ»¹æ¾ØµÄ£¡Å®º¢×Ó¼Ò¼Ò£¬×øÒªÓÐ×øÏà£¬Ë¯ÒªÓÐË¯Ïà£¬ÈÃÙ¯Ä·Âè¿´¼û¡­¡­¡±
·¶ÊæÎÄàÇÉùàÇÆøÑ§ËýµÄÇ»µ÷£º¡°°¢À­Ä·Âè²»ÊÇ³öÃÅÁËÂï!¡±
ÎÒÃÇÁ½¸öºÜ·ÅËÁµØ´·ÐØ¶Ù½Å£¬Ð¦³ÉÒ»ÍÅ¡£·¶ÊæÎÄÇáÉùÔÚÎÒ¶ú±ßËµ:¡°¿´¿´£¬»¹ÊÇÎÒÂè²»ÔÚ¼ÒµÄÊ±ºòÊæ·þ°É?¡±
ÐÏÄ·Âè×öµÄÁ¹·ÛÓÖÄÛÓÖ»¬£¬ÀïÃæ»¹·ÅÁËºìµÄÀ±½·¡¢»ÆµÄÕ¥²Ë¡¢ÂÌµÄÜ¾Ý´¡£³ÔÍêÁ¹·Û£¬ÎÒÃÇ¸÷×Ô¿´×Å¶Ô·½À±µ½ºìÖ×µÄ×ì´½£¬ÓÖÊÇÒ»¶Ù·èÐ¦¡£
·¶ÊæÎÄºöÈ»Ëµ:¡°Äã²ÂÂí¿ËÏÖÔÚÓÐÃ»ÓÐÑ§»á³ÔÀ±?¡±
ÎÒÎÊËý:¡°ÄãÃÇÃÀ¹úÈË²»³ÔÀ±Âð?¡±
ËýÒ¡Í·¡£
ÎÒÏëÁËÏë:¡°ËûÏÖÔÚÔÚÔÆÄÏ£¬ÔÆÄÏÈË³ÔÀ±£¬Ëû¿Ï¶¨Ò²Ï²»¶³ÔÀ±ÁË¡£¡±
·¶ÊæÎÄËµ:¡°ÎÒ¾õµÃÒ²ÊÇ¡£ÏÂ»ØËûÔÙÀ´£¬ÎÒÃÇÒªÇëËû³ÔËÄ´¨Á¹·Û¡£¡±
ËýºöÈ»Ïëµ½Ê²Ã´£¬ÆðÉíÈ¥Êé³÷ÀïÄÃ³öÒ»±¾Êé¡£Ó¢ÎÄµÄ£¬ºÜºñ£¬ÊéÃû½ÐTheAboveAll£¬·âÃæÉÏ»­ÁËÒ»¸öÓ¢¿¡µÄ¾üÈËºÍÒ»¸ö´©»¤Ê¿·þµÄÅ®ÈË£¬ËûÃÇÖ´ÊÖÏàÍû£¬Ã¼Ä¿º¬Çé¡£
¡°ÊÇÐ¡Ëµ?¡±ÎÒÎÊËý¡£
¡°Ó¢¹ú½ñÄê×î³©ÏúÐ¡Ëµ£¬Ð´Ò»¸ö»¤Ê¿ºÍ¾üÈËµÄÕ½ÕùÉúËÀÁµ£¬¿ÉºÃ¿´ÁË¡£Âí¿Ë·Éµ½Ó¡¶ÈÖ´ÐÐÈÎÎñµÄÊ±ºòÌØµØÊµÀ´¼Ä¸øÎÒµÄ¡£¡±
ÕâÃ´Ëµ£¬Õâ±¾Êé¸ú×ÅÂí¿ËÒ»Æð·ÉÔ½ÁËÊÀ½çÉÏ·ÉÐÐÄÑ¶È×î¸ßµÄ¡°ÍÕ·åº½Ïß¡±£¬ÊÇÒ»¼þÁË²»ÆðµÄÀñÎïÄØ¡£
¡°Ïë²»Ïë¿´?¡±·¶ÊæÎÄÕ£°Í×ÅËýµÄÆ¯ÁÁµÄÀ¶ÑÛ¾¦¡£
ÎÒËµÎÒ¿ÖÅÂ¿´²»ÁË£¬ÕâÊéºñµÃÏÅÈË£¬¿Ï¶¨ÓÐºÜ¶àµ¥´ÊÎÒ²»ÈÏÊ¶¡£
·¶ÊæÎÄÓÃ¾¢µØ°ÑÊéÈûµ½ÎÒÊÖÉÏ£¬¡°ÎÒ¿´ÍêÁË£¬½èÄã¿´°É£¬¿´²»¶®µÄµØ·½À´ÎÊÎÒ¡£¡±
ÅóÓÑµÄºÃÒâ²»ÄÜ²»Áì¡£ÎÒ±§ÁËÊéÉÏÂ¥£¬ºÜµÃÒâµØÕ¹Ê¾¸ø¸ç¸ç½ã½ãÃÇ¡£
¡°ÍÕ·å¹ýÀ´µÄÊé!¡±ÎÒËµ¡£
ÎÒ¸çÏÈÄÃ¹ýÈ¥£¬·­ÁË¼¸Ò³£¬ÓÐµã²»Ð¼:¡°°®ÇéÐ¡Ëµ£¬ÄãÃÇÅ®º¢×ÓÏ²»¶µÄ¡£¡±
ÎÒ½ãÒ»ÌýËµÊÇ°®ÇéÐ¡Ëµ£¬ÂíÉÏÌøÆðÀ´ÇÀ¡£¿ÉÊÇÊéÃû¾Í°ÑËýÄÑ×¡ÁË£¬Ëý½á½á°Í°Í¶Á:¡°ÔÚËùÓÐµÄ¡­¡­Ö®ÉÏ£¿ÕâÊ²Ã´ÊéÃû°¡?¡±
ÎÒ¸çÏëÁËÏë£¬¸æËßËý:¡°¿ÉÒÔ·­³É¡®¸ßÓÚÒ»ÇÐ¡¯¡£¡±
¡°°¡£¬Ì«¶ÔÁË£¬°®Çé¾ÍÊÇ¸ßÓÚÒ»ÇÐµÄ¡£¡±ÎÒ½ãÌáµ½¡°°®Çé¡±Á½¸ö×Ö¾ÍÒ»Á³»¨³ÕÏà£¬Êé»¹Ã»¶ÁÒ»Ò³£¬ÈËÒÑ¾­Éñ»êµßµ¹¡£
ÓÚÊÇ·¶ÊæÎÄ½èÎÒµÄÊéÍêÈ«±»Ëý°ÔÕ¼ÁË¡£Ëý»¹ÒÔÑ§Ó¢ÎÄÎªÃû£¬Ë³È¥ÁËÎÒ°ÖµÄÒ»±¾¡¶´óÓ¢´Êµä¡·£¬Ê±²»Ê±·­´Êµä¿´Êé¡£Õâ±¾´ÊµäÎÒ°Ö´ÓÄÏ¾©´øµ½³É¶¼£¬ÊÇËûµÄ±¦±´£¬Èç¹û°ÖÖªµÀËûµÄ´ÊµäÂÙÎªÔÄ¶Á°®ÇéÐ¡ËµµÄ¹¤¾ß£¬²»ÖªµÀ»á²»»áÆøµÃÂîÈË¡£
½ã±§×ÅÕâ±¾Êé×ã×ã¿ÐÁËÓÐ°ë¸öÔÂ¡£°×ÌìËýµÄÆ¨¹Éð¤ÔÚ°åµÊÉÏ£¬Äïº°ËýÒ²²»Àí¡£ÍíÉÏËýÅÂÎÃ×ÓÒ§£¬°ÑÎÒÃÇ·¿¼äµÄµçµÆÍÏµ½Ëý×Ô¼º´²±ßÉÏ£¬×ê½øÎÃÕÊ£¬Ò»Ö±¿´µ½°ëÒ¹¡£ÏÄ¼¾ÎÂ¶È¸ß£¬ÓÐÒ»ÌìËý¿ªµÆµÄÊ±¼äÌ«¾ÃÁË£¬µÆÅÝÓÖÀëÎÃÕÊ½ü£¬²»ÖªÔõÃ´ÎÃÕÊ±»¿¾ìÎÒ»Ð¡Æ¬¡£ÐÒ¿÷ÎÒÆð´²½âÊÖ£¬ÎÅµ½ìÎÎ¶£¬ÆËÉÏÈ¥°ÑÎÃÕÊ³¶¿ª£¬²Å±ÜÃâÁËÒ»³¡ÔÖ»ö¡£ËýÅÂÄïÔðÂî£¬²»ÐíÎÒËµ£¬×Ô¼ºÄÃÕëÏß°ÑÆÆ¶´·ìÆðÀ´£¬»¹Óû¸ÇÃÖÕÃµØ¼ôÁËÒ»¿éËé»¨²¼ÌùÉÏÈ¥¡£¿÷µÃÎÒÄïÊÂ¶à£¬¹ËÁËÕâ¸ö¹Ë²»µ½ÄÇ¸ö£¬¾¹È»Ò²¾ÍÈÃÎÒ½ãÃÉ»ì¹ýÈ¥ÁË¡£
ÓÐÒ»Ìì·¶ÊæÎÄÎÊÎÒ:¡°ÄÇ±¾ÊéÄã¿´µ½ÄÄ¶ùÁË?¡±
ÎÒ²»ºÃÒâË¼»Ø´ðËµÒ»Ò³Ã»¿´¹ý£¬º¬º¬ºýºý´ð:¡°ÎÒ½ãÒ²ÔÚ¿´¡£¡±
·¶ÊæÎÄÁ½ÑÛ¶¼·ÅÁË¹â£º¡°¶àºÏÊÊ°¡£¡Äã½ã¸ÕºÃÔÚÌ¸Áµ°®Âï!¡±
ÎÒÕæÊÇ²»ÖªµÀÕâÊÀÉÏµÄÅ®º¢×Ó¶¼ÔõÃ´ÁË£¬ÎªÊ²Ã´Ò»Ì¸µ½¡°°®Çé¡±Á½¸ö×Ö¾ÍÉñ¾­ÙâÙâ£¬ÑÛ¾¦ÀïÃæ¶¼´ø³öÁË¹³×Ó£¿
»Ø¼ÒºóÎÒÎÊ½ã:¡°ÊéÀïµ½µ×Ð´ÁËÊ²Ã´?¡±
ËýºÃÏñ×öÃÎÃ»ÓÐ×öÐÑÒ»Ñù£¬Õ£°Í×ÅÑÛ¾¦¿´ÁËÎÒ°ëÌì£¬ÆËÍ¨Íù´²ÉÏÒ»µ¹£¬´ò¿ªµÄÊéÒ³¸ÇÔÚÐØ¿ÚÉÏ£¬½ô½ôÎæ×Å£¬ÓÃÎèÌ¨ÀÊËÐÒ»°ãµÄ¿ÚÎÇËµ:¡°³È×ÓÄã²»¶®£¬ÊéÀïÐ´µÄÊÇÊÀ½çÉÏ×î×îÃÀºÃ¡¢×îÂÞÂüµÙ¿Ë¡¢×îÈÃÈËÏòÍùã¿ã½µÄÊÂÇé°¡!¡±
ÎÒÊµÔÚ±ï²»×¡£¬Á½Ö»ÊÖÇÃ×Å×À×Ó£¬Ð¦µÃÉÏÆø²»½ÓÏÂÆø¡£ÎÒ½ãÑá¶ñµØµÉ×ÅÎÒ:¡°ÓÐÃ»ÓÐ¸ã´í°¡£¿ÓÜÄ¾ÄÔ¹Ï¡£¡±
¹ýÁËÒ»»á¶ù£¬ËýÓÖ±¯ÌìÃõÈËµØÌæÎÒ·¢³î:¡°Ê²Ã´Ê±ºòÄã²ÅÄÜ³¤´óÄØ£¿Ê²Ã´Ê±ºò²ÅÓÐÄÐº¢×ÓÏ²»¶ÄãÄØ£¿Ê²Ã´Ê±ºòÄã²ÅÄÜ³¢µ½°®ÇéµÄ×ÌÎ¶¡­¡­¡±
Ö±µ½ÕâÊ±£¬ÔÚËýÕö´óÑÛ¾¦£¬ÑÌË®ëüëÊµØ¿´ÏòÔ¶´¦µÄÊ±ºò£¬ÎÒ²ÅÃÍÈ»ÏëÆðÄÇ¸ö×¡ÔÚÃÀÀö°Ó×ÓÉÏµÄ³ÌÓåÉú¡£ÎÒÒÑ¾­ºÃ¾ÃÃ»¼û¹ýËûÁË£¬Õâ¸öÊî¼ÙÀï£¬ÎÒ½ãÉõÖÁ¶¼Ã»ÌáÆð¹ýËûµÄÃû×Ö¡£
ÔõÃ´»ØÊÂÄØ£¿°®ÇéÕæÊÇÃÀºÃµÄÂð£¿»¹ÊÇËµ£¬Ëü¸ù±¾¾ÍÊÇ¸öÃÕ£¿
