# Supplementary material for: Exploring translator’s style in children’s literature: A case study of Nicky Harman’s English translations of Huang Beijia’s two works
Source: PLoS One. 2026 Jun 2;21(6):e0350245. doi: 10.1371/journal.pone.0350245 (PMC13229296; doi:10.1371/journal.pone.0350245)
Supplement: S7 File — (ZIP) [file pone.0350245.s010.zip › data/original data/Ye Feng Fei Wu (Chinese text)/Chapter 15.txt]

µÚÊ®ÎåÕÂ¡¤ÒëÕßÃÇ
Êî¼ÙÖÐ¸÷´óÑ§ÕÐÉú·Å°ñ£¬ÎÒ¸çºÁÎÞÐüÄîµØÂ¼È¡µ½ÁËÑà¾©´óÑ§ÐÂÎÅÏµ¡£
¶ÔÕâÊÂ×îÎªÒÅº¶µÄÊÇÎÒ°Ö¡£Ö®Ç°ÎÒ°ÖÒ»ÐÄÏ£Íû¸ç¸çÄÜ¹»×Ó³Ð¸¸ÒµÉÏÅ©Ñ§Ôº¡£°´ÎÒ°ÖµÄÀí½â£¬ÖÐ¹úÊÇÅ©Òµ¹ú£¬ÈË¿Ú¶à£¬¿É¸ûµØÃæ»ýÓÖÉÙ£¬²¢ÇÒ·ç²»µ÷£¬Óê²»Ë³£¬¼¸Ç§ÄêÀ´¶¼Ã»ÓÐ½â¾öºÃÁ¸Ê³µÄÎÊÌâ£¬½«À´ÒªÏë±¨Ð§¹ú¼Ò£¬·þÎñ¹úÃñ£¬ÒªÈÃÖÐ¹úÔÚÕ½ºóµÄÊÀ½ç¸ñ¾ÖÖÐµÃÒ»Ï¯Î»£¬·ÇµÃÔÚÅ©ÒµÉÏ×ö³ö´ó³É¼¨²»¿É¡£¶øÂ¥ÏÂ·¶²®²®£¬ËûÈÏÎªÎÒ¸ç´ÏÃ÷£¬Ï¸ÐÄ£¬ÄÑµÃ»¹×öÊÂÎÈÍ×£¬Ñ§Ò½²ÅÊÇÔÙºÃ²»¹ý¡£·¶²®²®²Ù×ÅÒ»¿Ú¹ÖÇ»¹Öµ÷µÄËÄ´¨»°Ëµ£º"¾È¹ú¼Ò£¬¾ÈÃñÖÚ£¬ÄÃÉ¶×Ó¾È£¿ÊÖÊõµ¶Âï£¡ÄãÃÇÖÐ¹úµÄ¹ÛÒôÆÐÈø¾È¿à¾ÈÄÑ£¬Ò½Éú¾ÍÊÇ¹ÛÒôÆÐÈøÂï¡£"
Á¬·¶ÊæÎÄ¶¼ÎæÁË×ì£¬Ò»¸ö¾¢µØÐ¦»°Ëý°Ö°Ö¡£
Á½Î»½ÌÊÚ¶¼Ï£ÍûÎÒ¸çÑ§ËûÃÇµÄ×¨Òµ£¬¿É¼ûÎÒ¸ç³É¼¨Ö®ºÃ£¬ÈËÆ·Ö®ÓÅÐã¡£
×ÜÖ®ÊÇ£¬ÎÒ¸ç×îÖÕ¼ÈÃ»ÓÐÑ§Å©£¬Ò²Ã»ÓÐÑ§Ò½£¬ËûÑ§ÁËÐÂÎÅ¡£ËûÏ£Íû×Ô¼ºÒÔ±Ê×÷Ç¹£¬Îª¿¹Õ½¹±Ï×³öËûµÄÒ»·ÝÁ¦Á¿¡£
¸ç¸çµÄÐÄË¼ÏòÀ´çÇÃÜ£¬±»ÐÂÎÅÏµÂ¼È¡Ö®ºó£¬µÚÒ»Ê±¼äËû¾ÍÅªµ½ÁË´óÑ§ËÄÄêµÄ¿Î³Ì±í£¬´ÓÍ·µ½Î²ÑÐ¾¿ÁËÒ»±é£¬Ëû·¢ÏÖÒ»¸öºÜÖØÒªµÄÎÊÌâ£ºÐÂÎÅÑ§µ±ÖÐÉãÓ°ÊÇÖØÍ·Ï·£¬Ò»¸öÐÂÎÅ¼ÇÕßÈç¹û²»»áÉãÓ°£¬Ëû¾ÍÊÇ¸ö"¶À½ÅÏÉ"£¬°ëµõ×Ó£¬ÒµÎñ²»È«Ãæ¡£
¿ÉÊÇÉãÓ°Õâ¶«Î÷ÔÚÄÇÊ±ºòÊÇ¹ó×åÌØÈ¨£¬²»½²±ðµÄ£¬Ò»Ì¨áâ¿¨Ïà»ú£¬¾Í²»ÊÇÆÕÍ¨¼ÒÍ¥ÄÜ¹»ÂòµÃÆðµÄ¶«Î÷¡£¼ÓÉÏ½º¾í£¬°µ·¿£¬ÕÕÆ¬·Å´óÆ÷£¬ÏÔÓ°Òº£¬¶¨Ó°Òº......ÁÖÁÖ×Ü×Ü£¬ÊÇÒ»±ÊÏÅÈËµÄ·ÑÓÃ¡£
ÎÒ¸çÕâÈË£¬·²ÊÂÒªÃ´²»×ö£¬×ö¾ÍÒª×öµ½×îºÃ¡£Ð¡Ê±ºòÉÏÌåÓý¿Î£¬ÅÜ²½ÅÜ²»¹ý°àÉÏÍ¬Ñ§£¬Ëû»Ø¼ÒÑëÎÒÄï×öÁ½¸ö³ÁµéµéµÄÉ³´ü£¬ÌìÌìÉÏÑ§·ÅÑ§¶¼°óÔÚÍÈ¶Ç×ÓÉÏ£¬ÅÜ£¡ÅÜÁËÒ»Äê£¬ÄÃµ½È«ÊÐÐ¡Ñ§Éú°Ë°ÙÃ×ÖÐ³¤ÅÜµÄµÚÒ»Ãû¡£ÏÖÔÚËû¼ÈÈ»¾ö¶¨ÁËÑ§ÐÂÎÅ£¬ÔõÃ´¿ÉÄÜ¹âÄÃ±Ê²»ÄÃÕÕÏà»ú£¿
ËûÆïÉÏÎÒ°ÖµÄ×ÔÐÐ³µ£¬¶À×ÔÔÚ³É¶¼×ªÁËÁ½Ìì£¬¿¼²ìÁËÈ«ÊÐËùÓÐµÄ½ÖÊÐËùÓÐµÄ¾É»õµê£¬»¹ÓÐê÷½Çê¸ê¹ËùÓÐ°Ú³öÀ´µÄ¾É»õÌ¯£¬»Ø¼ÒºóÄÃÖ½±ÊËãÁËËãÕË£¬ÈçÊÍÖØ¸ºµØ¸æËßÎÒÃÇËµ£¬¼ÛÇ®²»¹ó£¬ÏÅ²»ËÀÈË¡£ËûËµ£¬ÂôÏà»úµÄÄÇÐ©ÈË¼Ò£¬´ÓÇ°ÊÇÓÐÇ®µÄ£¬ÌÓÄÑµ½³É¶¼£¬ÓÖ¿à°¾ÕâÐ©Äê£¬×ø³ÔÉ½¿Õ£¬ÒÑ¾­¿¿µäµ±ÎªÉú£¬ºÃ¶«Î÷Ò²ÊÇÈýÎÄ²»ÖµÁ½ÎÄ¾Í³öÊÖ¡£Îª×ôÖ¤ÕâÒ»ÊÂÊµ£¬Ëûêþ×ÅÊÖÖ¸Í·£¬Ò»¼þÒ»¼þ¸øÎÒÃÇÃèÊöËûÔÚ¾É»õÌ¯×ÓÉÏ¿´µ½µÄÄÇÐ©Á®¼ÛÖÁ¼«µÄ×Ö»­¹ÅÍæ£¬·ðÏñ´ÉÆ÷£¬Ä©ÁËÌ¾¿ÚÆø£º"ÃñÉú¼èÄÑ°¡£¡"
¿´¿´£¬ÎÒ¸ç¾ÍÊÇÕâÑùµÄÈË£¬»¹Ã»ÓÐ¿ªÊ¼Ñ§ÐÂÎÅ£¬ÒÑ¾­ÓÐÁËµ±¼ÇÕß×öµ÷²éµÄÒâÊ¶¡£
²»¹ý£¬Ïà»úµÄ¼ÛÇ®ÔÙ±ãÒË£¬ÎÒÃÇ¼ÒÒ²¸¶²»Æð¡£ÔÚÄÇÒ»Äê£¬¿¹Õ½ÒÑ¾­ºÄ¾¡¹ú¿âºÍÃñ²Æ£¬ÊÐ³¡ÉÏ²ÚÃ×Ã¿ÔÂÒ»¸ö¼ÛÇ®£¬¶ø½ÌÊÚÃÇÖ»ÄÜÄÃµ½°Ë³ÉÐ½Ë®¡£Èç¹û²»ÊÇÎÒÃÇµÄÑ§·Ñ¶¼ÓÐ¼õÃâ£¬Õþ¸®»¹ÓÐÆ½¼ÛµÄ¹ÙÃ×¹©Ó¦£¬ÎÒ°ÖÒ»¸öÈËÒªÎ¬³ÖÕâÒ»´ó¼Ò×ÓµÄÉú»î£¬ÊÇÏë¶¼²»¸ÒÏëµÄÊÂÇé¡£
ÎÒ¸ç°Ñ×Ô¼ºÃÆÔÚ¼ÒÀïÕûÕû°ëÌì£¬°ÑËùÓÐÄÜ¹»½ÚÁ÷¿ªÔ´µÄÊÂÇéÍ³Í³ÏëÁËÒ»±é£¬ºöÈ»ÓÐÁËÖ÷Òâ£ºÎÒ½ãÕýÔÚ¿´µÄÄÇ±¾°®ÇéÐ¡Ëµ£¬¼ÈÈ»ÊÇ´óÖÚÏ²»¶µÄÍ¨Ë×¶Á±¾£¬ÎªÊ²Ã´²»¿ÉÒÔ·­Òë³öÀ´ÄØ£¿Èç¹ûÄÜ¹»·­Òë³ö°æ£¬°æË°²»¾ÍÊÇÒ»±Ê´óÇ®Âð£¿
Ïëµ½¾Í×ö¡£µÚ¶þÌì£¬ÎÒ¸çÀ­ÉÏÎÒ½ã£¬´øÉÏÄÇ±¾Ó¢ÎÄÐ¡Ëµ£¬ÇÃ¿ªÁË»ªÎ÷°ÓÉÏÒ»¼Ò½Ð×÷¡¶ÐÂ³±¡·µÄÔÓÖ¾Éç´óÃÅ¡£¼ûµ½Ö÷±à£¬ÓÉÎÒ¸ç½éÉÜ£¬ÎÒ½ãÖ÷½²£¬Ò»³¡Éú¶¯µÄ¹ÊÊÂ»á¾Í´Ë¿ªÊ¼¡£ÎÒ½ãÏòÀ´¿Ú³ÝÁæÀþ£¬Çé¸Ð·á¸»£¬ÑÛÀáÊ²Ã´µÄËµÀ´¾ÍÀ´¡£¼ÓÉÏËý¸Õ¸ÕÏ¸¶Á¹ýÕâ±¾Êé£¬Çé½ÚÈËÎï¶¼»¹»îÔÚÐÄÀï£¬½²Êö¼ÓÉÏÒ»¶¨µÄ±íÑÝ£¬¾¹È»°ÑÖ÷±à¸Ð¶¯µ½ÈÈÀáÓ¯¿ô£¬µ±¼´ÅÄ°åÒª¾¡¿ìµØÁ¬ÔØÕâ±¾Ð¡Ëµ¡£Ö÷±à»¹ÐÅÐÄ°Ù±¶µØËµ£¬µÈ¿¯ÎïÁ¬ÔØÍêÁË£¬ÂíÉÏÔÙ³öµ¥ÐÐ±¾£¬¾«×°ºÍ¼ò×°£¬Á½ÖÖ¶¼³ö¡£³ýÈ¥¹úÍ³ÇøÖ®Íâ£¬ÒªÕùÈ¡Âôµ½Ïã¸Û¡¢¶«ÄÏÑÇ£¬ÉõÖÁÊÇ±±Æ½¡¢ÉÏº£ÕâÑùµÄÂÙÏÝÇø¡£ÒªÂôµ½Ò»Íò²á£¬ÎåÍò²á£¬Ê®Íò²á£¬´´Ôì³ö°æÊ·ÉÏµÄÆæ¼£¡£
"¶àÃ´ºÃµÄ¹ÊÊÂ£¡¶àÃ´ºÃµÄÈËÎï£¡Õâ¸öÊ±ºòÓÐÕâÑùµÄÒ»±¾Ð¡Ëµ·¢±í³öÀ´£¬¶ÔÓÚ¿¹Õ½Ê±ÆÚµÄÕýÃæÐû´«À´Ëµ£¬¼òÖ±¾ÍÊÇ¼°Ê±Óê£¬ÊÇÌìÊ±µØÀûÈËºÍ£¡"Ö÷±à½ô½ôÎÕ×¡ÎÒ¸çµÄÊÖ£¬¼¤¶¯µ½ÉùÒô¶¼ÔÚ·¢²ü¡£
»Øµ½¼ÒÀï£¬ÎÒ¸çÒâÐ÷ÄÑÆ½£¬¸øÎÒÃÇÃ¿¸öÈËµ¹ÁËÒ»ÍëÁ¹¿ªË®£¬ÒªÇó´ó¼ÒÒÔË®´ú¾Æ£¬ÎªËûÔ¤×£³É¹¦¡£ÎÒ½ãÒ²¸ú×ÅÐË·Ü£¬Ò»°Ñ±§ÆðÐ¡µÜ£¬´óº°´ó½ÐµØ×ªÁËÒ»È¦ÓÖÒ»È¦£¬ÏÅµÃÎÒÄïÖ±ÂîËý"·è×Ó"¡£ÉòÌìÂ·ÔòÒÑ¾­Ä¬²»×÷ÉùµØÃ¦Ç°Ã¦ºó£¬ÎªÎÒ¸çÌÚ³öÒ»ÕÅÊé×À£¬°ÚÉÏÁËÖ½±Ê£¬»¹ÓÐ¿ÉÄÜÓÃµÃ×ÅµÄ½ºË®±ðÕëÖÖÖÖÔÓÎï¡£
È»ºó£¬ÎÒ¸ç¸Ï×ßÁË°­ÊÖ°­½ÅµÄÐ¡ËØºÍÐ¡µÜ£¬µ¥ÁôÁËÎÒ½ã¡¢ÉòÌìÂ·ºÍÎÒ£¬¹Ø½ô·¿ÃÅ£¬¿ªÊ¼·ÖÅä¹¤×÷¡£ÎÒÄÇÒ»¿ÌÎÞ±ÈÇìÐÒ×Ô¼ºÒÑ¾­ÊÇÒ»¸öÖÐÑ§Éú£¬ÄÜ¹»±»ÎÒ¸çÊÕÔÚ÷âÏÂ¡£Èç¹ûÄÜ¹»°ïµÃÉÏÃ¦£¬ÎÒ×¼±¸ºÃÁËÊ®ÌìÊ®Ò¹¶¼²»Ë¯¾õ¡£
ËÄ¸öÈËµ±ÖÐ£¬ÎÒ¸çµÄÓ¢ÎÄ³Ì¶È×î¸ß£¬ÒëÕß×ÔÈ»ÊÇËû¡£ÎÒ½ãÍ¨¶Á¹ýÈ«Êé£¬Çé½ÚÈËÎï¶¼±È½ÏÁË½â£¬¶øÇÒËýÖÐÎÄ³Ì¶ÈºÃ£¬ÎÄ±ÊÆ¯ÁÁ£¬¾Í×öÐ£¶Ô¹¤×÷£¬¸ºÔð¾À´íºÍÈóÊÎ¡£ÉòÌìÂ·Ï¸ÐÄ£¬×ÖÒ²Ð´µÃºÃ¿´£¬ÊÇÌÜ³­Ô±¡£ÎÒ¸çÌØµØÇ¿µ÷£º"ÌÜÐ´Ò²ÖØÒª£¬×Ö¼£²»Çå³þµÄ»°£¬ÈË¼Ò±à¼­¿´¶¼²»Òª¿´¡£"
"ÎÒÄØ£¿"ÑÛ¿´¹¤×÷¶¼·ÖÅÉÍêÁË£¬ÎÒ×Å¼±¡£
ÎÒ½ãÆ³ÎÒÒ»ÑÛ£º"¶Ë²èµ¹Ë®°É¡£"
ÎÒÒ»¶å½Å£¬ÕæÏë¿Þ³öÀ´¡£
ÎÒ¸çÅÄÅÄÎÒµÄÍ·£º"³È×ÓµÄ¹¤×÷¸üÖØÒª£¬Äã¸ºÔð·­´Êµä¡£±ÈÈçËµ£¬ÎÒ±¨Ò»¸öµ¥´Ê£ºperfume£¬Õâ¸öÊ²Ã´ÒâË¼°¡£¿Äã¾Í¸Ï¿ì·­´Êµä£¬ÕÒµ½pÄÇ¸ö×ÖÊ×£¬Ò»¿´£¬Å¶£¬ÏãË®°¡£¡ÄãÕâ¾ÍÊ¡ÁËÎÒµÄÊ±¼äÀ²£¬¶àºÃ¡£"
àÅ£¬ÎÒÒ²¾õµÃºÜºÃ¡£ÆðÂëÔÚÕâ¸öÆÚ¼ä£¬°Ö°ÖµÄ¡¶´óÓ¢´Êµä¡·ÊÇ¹éÎÒÊ¹ÓÃµÄ¡£
ÏÂÎç°Ö°Ö»Ø¼Ò£¬·¢ÏÖÎÒÃÇµÄ·¿ÃÅ½ô±Õ£¬ÎÝÀï¼Å¾²ÎÞÉù£¬ÐÄÀïÆæ¹Ö¡£ÇÃÃÅ½øÈ¥£¬ÎÊÃ÷ÔµÓÉ£¬µ¹ÊÇÓÐ¼¸·ÖÐÀÎ¿£¬Ëµ£º"×öµãÊµÊÂ£¬¶ÔÄãÃÇÒ²ÊÇÀúÁ·¡£²»¹ý°®ÇéÐ¡ËµÕâÍæÒâ¶ù£¬Å¼¶û¿´¿´¿ÉÒÔ£¬Ç§Íò²»ÒªÒ»Í·Ôú½øÈ¥£¬ÓÚ¹úÓÚÃñÎÞÒæ¡£"
ÎÒ½ã²»´ó·þÆø£¬Ð¡ÉùàÖ¹¾£º"°Ö°ÖÊ²Ã´ÊÂÇé¶¼Òª³¶µ½¹ú¼ÒÃñ×å¡£"
°Ö°ÖºÜÆæ¹ÖµØ¿´Ëý£º"³ýÁË¹ú¼ÒÃñ×å£¬Õâ¸öÊ±ºòÄãÃÇ»¹ÄÜÏëÊ²Ã´ÄØ£¿"
ÎÒ½ãÒ»Ê±´ð²»³öÀ´£¬°ç¸ö¹íÁ³¡£
°Ö°Ö»¹¹ØÕÕÎÒÃÇ£º"ÌìÈÈ£¬Òª¿ª´°Í¸Æø¡£ÈÃÄãÃÇÄïÖóµãÂÌ¶¹ÌÀºÈ£¬±ðÖÐÁËÊî¡£"
"¹þ£¬Õâ²ÅÊÇ°Ö°Ö×î¸ÃËµµÄ»°Âï¡£"ÎÒ½ã»¶ºô¡£
°Ö°Ö¾ÍÐ¦£¬ÍË³öÃÅ£¬ÕÒÄï·Ô¸ÀÖóÂÌ¶¹ÌÀµÄÊÂ¡£
Ò»ÖÜÖ®ºó£¬·­Òë³öÀ´µÚÒ»Åú¸å¼þ¡£»¹ÊÇÎÒ¸çÎÒ½ãÁ½¸öÈËÈ¥ËÍ¸å£¬ÉòÌìÂ·¸úÎÒÊØÔÚ¼ÒÀïÐÄ¼±»ðÁÇµÈ½á¹û¡£µÈ´ýÖÐÎÒÃÇÏÐÁÄ£¬ÉòÌìÂ·Ëµ£¬Ð¡Ëµ¿ªÍ·ÕâÒ»ÕÂÎÒ¸ç·­ÒëµÃ·Ç³£ºÃ£¬±ÈÁÖÇÙÄÏÏÈÉúµÄÎÄ±Ê¸üºÃ£¬±£Ö¤»áÈÃÈËÒ»¿´¾Í¶ª²»ÏÂÀ´¡£
ÎÒÎÊËûÁÖÇÙÄÏÊÇË­£¬¶¼·­ÒëÁËÐ©Ê²Ã´Ð¡Ëµ¡£
ÉòÌìÂ·êþ×ÅÊÖÖ¸Í·¸øÎÒÊý£º¡¶ºÚÅ«ÓõÌìÂ¼¡·¡¶²è»¨Å®ÒÅÊÂ¡·¡¶Â³±õÑ·Æ¯Á÷¼Ç¡·......Ò»¿ÚÆøÊýÁËÊ®À´²¿¡£
ÎÒ»³ÒÉËûÊÇµÀÌýÍ¾Ëµ£¬ÒòÎªÎÒ´ÓÀ´Ã»¼ûËû¶Á¹ýÕâÐ©Êé¡£
ËûÓÐµãÁ³ºì£¬³ÐÈÏËµ£¬Ã»ÓÐÈ«¿´¹ý£¬µ«ÊÇ¹úÎÄÀÏÊ¦ÉÏ¿ÎÊ±¶¼ÓÐ½²µ½¹ý¡£ËûËµËûÃÇÀÏÊ¦ËÄÊ®¶àËê»¹µ¥Éí£¬Ã»±ðµÄ°®ºÃ£¬¾ÍÏ²»¶¿´Êé£¬ÊéµêÀïÄÜÂòµ½µÄÊé£¬ËûÀÏÊ¦¶¼¿´¹ýÁË¡£
"À÷º¦°É£¿¹âÊÇËûÂòÊé»¨µÄÇ®¾ÍÄÜÏÅËÀÄã¡£"
ÎÒËµ£¬À÷º¦ÊÇÀ÷º¦£¬¿ÉÊÇ£¬ÕâÃ´Ï²»¶¶ÁÊéµÄÀÏÊ¦£¬ÎªÊ²Ã´»¹ÊÇµ¥Éí£¿ÄÑµÀÅ®ÈË²»Ï²»¶¶ÁÊé¶àµÄÈË£¿
ËûÖ§ÎáÁË°ëÌì£¬²Å¸æËßÎÒÊµ»°£º"ÎÒÃÇÀÏÊ¦ÊÇ¸ö´óÍºÍ·£¬ÄÔ´ü±ÈµçµÆÅÝ»¹ÁÁ¡£"
ÎÒÐ¦¹öÔÚ´²ÉÏ£¬ÏëÏó×ÅÒ»¸öÍºÍ·ÀÏÊ¦¸øÉòÌìÂ·ËûÃÇÉÏ¿Î£¬»¹½ò½òÓÐÎ¶½²Êö¡¶²è»¨Å®¡·µÄÇé¾°£¬¸üÊÇ°Ñ¿ÚË®¶¼Ð¦Åç³öÀ´ÁË¡£
ÉòÌìÂ·ÖåÆðÃ¼Í·£º"¿´¿´£¬Á¬Äã¶¼Ð¦³ÉÕâÑù£¬¿É¼ûÅ®º¢×Ó¶¼ÊÇÒÔÃ²È¡ÈËµÄ¡£"
ÎÒ±ßÐ¦±ß·´²µËû£º"ÄÐÉú¸üÊÇ£¡Òª²»È»£¬ÄãÃÇ°àÉÏÔõÃ´ÓÐÄÇÃ´¶àÄÐÉúÏ²»¶ÎÒ½ã£¿"
ËûÖØÖØµØÃéÎÒÒ»ÑÛ£¬±Õ½ôÁË×ì¡£
"Á³ºìÁË°É£¿"ÎÒ²»ÒÀ²»ÈÄ£¬"³ÐÈÏÄãÏ²»¶ÎÒ½ãÁË°É£¿"
ËûÌ¾¿ÚÆø£¬ÓÇÉËµØ¿´×ÅÎÒ¡£"³È×Ó£¬"Ëûº°ÎÒµÄÃû×Ö£¬"ÎªÊ²Ã´Äã»¹²»³¤´óÄØ£¿"
ÎÒÅÀÆðÀ´×øµ½×ÀÇ°£¬ÄÃÆðÎÒ¸çµÄ±Ê£¬»­Ò»¸öÍºÍ·ÄÐÈËµÄ»­Ïñ¡£ÏÈ»­Ò»¸öÔ²È¦´ú±íÁ³£¬È»ºóÊÇÑÛ¾¦±Ç×Ó¶ú¶ä¡£ÄÔ´üÔõÃ´´¦ÀíÒª×ÁÄ¥Ò»ÏÂ£¬ÒªÕæÊÇ±ÈµçµÆÅÝ»¹ÁÁµÄ»°£¬Õâ¸ö"ÁÁ"¸ÃÔõÃ´±íÏÖ³öÀ´£¿
ÉòÌìÂ·ÍµÍµÔÚÅÔ±ß¶¢×ÅÎÒ¿´£¬ºÃÏñÓÐºÜ¶à»°ÒªËµ¡£ÎÒ¹ÊÒâ²»Ì§Í·£¬²»Àí²ÇËû¡£ËûÕâ¸öÈËÌ«Ã»¾¢ÁË£¬Ã÷Ã÷ËµµÄÊÇÎÒ½ã£¬ËûÒ»¹ÕÍä·´¶ø³¶µ½ÎÒÉíÉÏ£¬Ôð¹ÖÎÒ²»³¤´ó¡£
ÎÒ¸çÎÒ½ã»ØÀ´µÄÊ±ºòÏ²ÆøÑóÑó£¬ÎÒÔÚÂ¥ÉÏ¶¼Ìýµ½½ã½ã¸úÐÏÄ·Âè´òÕÐºôÊ±Ï²ÈµÒ»Ñù»¶¿ìµÄÉùÒô¡£ËûÃÇ´ø»ØÁËÒ»¶µ×Ó³à¶¹±ù°ô£¬·Ö¸øÎÒÃÇÒ»ÈËÒ»¸ù£¬Á¬Äï¶¼±»ËûÃÇÇ¿ÆÈ×ÅÒ§ÁËÒ»¿Ú¡£ÎÊ¶¼²»ÓÃÎÊÀ²£¬¿Ï¶¨ÊÇÒ»ÅÚ´òÏì£¬Æì¿ªµÃÊ¤¡£
Ææ¹ÖµÄÊÇËûÃÇ»¹´ø»ØÀ´Ò»¸öÄ°ÉúÈË£¬ÕâÈË¸öÍ·²»¸ß£¬Ï¸¸ì²²Ï¸ÍÈ£¬ÑÛ¾¦±Ç×Ó×ì°ÍÒ²³¤µÃ½ô´Õ£¬ËµÆð»°À´È´ÊÇÊÖÎè×ãµ¸£¬±íÇéÒ²Í¸×Å¹ÅÁé¾«¹Ö¡£ÎÒ¿´²»³öÀ´ËûµÄÄê¼Í£¬ºÃÏñ¶þÊ®£¬ÓÖºÃÏñÈýÊ®¡£×ÜÖ®ËûÉíÉÏÓÐÒ»ÖÖÄÑÒÔÃèÊöµÄ¶«Î÷£¬Ò»ÖÖÇ¿ÁÒµÄÎüÒýÁ¦£¬Ì«ÑôÒ»ÑùÈÈÁ¦ËÄÉäµÄÄÇÖÖÐÔ¸ñ£¬ÈÃÈËÒ»Õ´ÉÏËû¾ÍÔÙÒ²ÍÑ²»¿ªÉíÈ¥¡£
¸ç¸çÏòÎÒºÍÉòÌìÂ·½éÉÜ£º"ÀîÏÈÉú£¬¡¶³±Á÷¡·ÔÓÖ¾ÉçµÄÎÄÑ§±à¼­£¬Ò²ÊÇÊ«ÈË¡£"
¶Ô·½ßÖ×Å×ì£¬Á¬Á¬¹°ÊÖ£º"ÀîÊ¤Àû£¬ÀîÊ¤Àû£¬¸Õ¸ÄµÄÃû×Ö¡£"
ÎÒÈÌ²»×¡µØÐ¦ÆðÀ´£º"¿ÉÎÒÃÇ»¹Ã»ÓÐÊ¤ÀûÄØ¡£"
ËûÒ»±¾Õý¾­£º"×ÜÓÐÕâÒ»Ìì£¬Ê¤ÀûÊÇ±ØÈ»µÄ¡£"
ÎÒ½ã²å×ì£º"ÀîÏÈÉúµ±ÎÒÃÇµÄÔðÈÎ±à¼­¡£ËûËµÕâ±¾Ð¡Ëµ³ö°æµÃÕýµ±ÆäÊ±£¬ÃñÖÚºÜÐèÒªÕâÑù¹ÄÎèÈËÐÄµÄÐû´«Æ·¡£ÊÇ°ÉÀîÏÈÉú£¿"
ÀîÊ¤ÀûÃ¼Í·Ò»Ñï£º"Ç¡µÃÆäÊ±£¡Ðû´«ÕâÖÖÊÂÇéÊÇÕâÑùµÄ£ºÕâ¾ÍÊÇÒ»ÖÖ×ËÌ¬£¬Ô½ÊÇÔÚºÚ°µÊ±¿Ì£¬ÎÒÃÇÔ½Òª¸ß¾ÙË«±ÛÓ­½Ó¹âÃ÷£¡¶Á¹ý¸ß¶û»ùÏÈÉúµÄ¡¶º£Ñà¡·Âð£¿Ìý×Å£ºÔÚ²ÔÃ£µÄ´óº£ÉÏ£¬¿ñ·ç¾í¼¯×ÅÎÚÔÆ¡£ÔÚÎÚÔÆºÍ´óº£Ö®¼ä£¬º£ÑàÏñºÚÉ«µÄÉÁµç£¬ÔÚ¸ß°ÁµØ·ÉÏè......"ËûÉì³ö¶Ì¶ÌµÄ¸ì²²£¬ÏòÉÏÉì¾Ù£¬×ö³öÒ»¸ö·ÉÏèµÄ×ËÌ¬£¬"ÈËÃñÕ½ÕùÊÇ´óº££¬ÎÚÔÆÊÇ¿É¶ñµÄÐ¡ÈÕ±¾£¬¶øÎÒÃÇ£¬¾ÍÊÇ·ÉÏè×ÅÓ­½ÓÊ¤ÀûµÄº£Ñà¡£"
ÀîÊ¤ÀûµÄÑÝËµ²»ÊÇÑÝËµ£¬ÍêÈ«ÊÇ¼´ÐË±íÑÝ¡£ÎÒÃÇÒ»¼ÒÖ®Ç°¶¼Ã»ÓÐ½Ó´¥¹ýÕâ°ã¼¤Çéµ´ÑúºÀÆøÍòÕÉµÄÈËÎï¡£ÎÒ¿´¼ûÉòÌìÂ·ÌýµÃÄ¿µÉ¿Ú´ô£¬ÊÖÀïµÄ±ù°ôÒ»Ê±¼äÍüÁËË±Îü£¬ÌÇË®µÎÁËÒ»µØ¡£ÎÒ¸çµ¹ÊÇÒ»Á³µÄ¼û¹Ö²»¾ª£¬´ó¸Å¸Õ¸ÕÔÚÔÓÖ¾ÉçÀïÒÑ¾­Áì½ÌÁËÊ«ÈËµÄ¿ñ·Å¡£Ö»ÓÐÎÒ½ã£¬Ã¦²»µüµØ°Ñ±ù°ôËÍ½ø×ì°Í£¬ÄÃÑÀ³ÝÒ§×¡£¬ÌÚ³öÁ½Ö»ÊÖÎª¶Ô·½¹ÄÕÆ¡£
"ËµµÃÕæºÃ£¡Ì«ºÃÁË£¡"ËýÄ¿¹âÉÁÉÁ¡£
ÎÒÐÄÀïÄ¬Ä¬µØÏë£¬Ô­À´Ê«ÈË¾ÍÊÇÒ»Ëµ»°ÊÖ½ÅÃ¼ÑÛ¶¼Òª¶¯µÄÈË£¬ÊÇÀÊ¶ÁÊ«¸è¸úÄî»°¾çÌ¨´ÊÒ»ÑùµÄÈË¡£ÎÒÃÇÑ§Ð£¸ßÄê¼¶ÓÐ¸ö¹úÎÄÀÏÊ¦£¬ÎåÊ®¶àËêÁË£¬Ò÷Å¶¹ÅÊ«´ÊÒ²»áÕâÑùÒ¡Í·»ÎÄÔ£¬ÌÕ×í²»ÒÑ¡£²»¹ýÀÏÊ¦ÊÇ×Ô¼ºÈÃ×Ô¼ºÌÕ×í£¬Õâ¸öÀîÊ¤Àû²»Ò»Ñù£¬ËûÉíÉÏÓÐÄ§ÐÔ£¬ÄÜÎü×ßÈËµÄÁé»ê¡£
ÎÒÓÐÒ»µãµãÎªÎÒ½ã½ãµ£ÓÇÁË£¬ÎÒÅÂËý±»Îü×ß¡£
ÀîÊ¤ÀûÒªÇóÎÒ¸ç¸øËû¿´Ò»¿´¡¶¸ßÓÚÒ»ÇÐ¡·µÄÔ­ÎÄ¡£ËûÈÈÇéÑóÒçµØËµ£¬Õâ±¾ÊéÕæÊÇÐ´µÃÌ«¶¯ÈËÁË£¬»¹ÄÜÓÐÊ²Ã´±ÈÕ½³¡ÉÏµÄÉúËÀÖ®Áµ¸ü¼Ó³ç¸ßµÄÄØ£¿ÊµÔÚÊÇ¸ÐÌì¶¯µØÖ®×÷£¡ËûÒª´ú±íÈ«ÖÐ¹úµÄÈÈÑªÇàÄê¸ÐÐ»ÎÒÃÇ×öÁËÕâ¼þÎÞ±ÈÕýÈ·µÄÊÂÇé¡£¶ÔÓÚÄ¿ÏÂµÄÖÐ¹úÀ´Ëµ£¬Õâ±¾ÊéºÃ±ÈÊÇÒ»¸öÕ÷±ø¶¯Ô±Áî--²»²»£¬ÊÇÕ½¶·¶¯Ô±Áî--»¹²»ÊÇ£¬±ÈËùÓÐÕþ¸®µÄ¶¯Ô±Áî¶¼¸ü¼ÓÓÐÐ§£¬ÒòÎªÕâÊÇÎÄÑ§µÄÁ¦Á¿£¬ÊÇÐÅÄîµÄÕÙ»½¡£
ËûÒ»¿ÚÆøËµÁËºÃ¾Ã£¬Ö±µ½ÎÒ°ÑÒ»¸ù±ù°ô×ÐÏ¸Ë±Íê¡£ËûµÄ»°ÓïÏñÉ½ºé±©·¢Ò»ÑùÌÏÌÏ²»¾ø£¬ÓÐÒ»ÖÖÄàÉ³¾ãÏÂ¹üÐ®Ò»ÇÐµÄÆøÊÆ¡£
ÍêÁËËûÌá³ö×Ô¼ºµÄÒâ¼û£º"¿Í¹ÛµØËµ£¬¡¶¸ßÓÚÒ»ÇÐ¡·Õâ¸öÊéÃûÓÐµã¸ÅÄî»¯£¬²»¹»ÂÞÂüµÙ¿Ë£¬»»Ò»¸öÔõÃ´Ñù£¿¡¶ÉúËÀÖ®Áµ¡·£¿»òÕß¡¶ÓÀÊ§ÎÒ°®¡·£¿"
ÎÒ¸çÎªÄÑ£º"¿ÉÊÇÓ¢ÎÄÊéÃû¾ÍÊÇÕâÑùµÄ£¬·­ÒëÊÇ²»ÊÇÓ¦¸ÃÖÒÊµÔ­Öø£¿"
ËûÒ»ÅüÓÒÊÖ£º"¿ÉÒÔÁé»î¡£"
ÎÒ½ãÂíÉÏÈÈÐÄ¸½Òé£º"ÎÒ¾õµÃÒ²ÊÇ¡£"
ÎÒ¸çÔ­ÔòÐÔºÜÇ¿£º"»¹ÊÇÒªÈ«ÅÌ¿¼ÂÇ£¬Òª²»ÎÒÇë½ÌÒ»ÏÂÑà´óµÄÓ¢ÎÄÀÏÊ¦£¿"
ÀîÊ¤ÀûÂíÉÏ°ÚÊÖ£º"Ö»ÊÇ¸ö½¨Òé£¬²»±ØÒ»¶¨²ÉÄÉ¡£"
Ëû°ÑÄÇ±¾Ó¢ÎÄÔ­ÖøÄÃÔÚÊÖÀï£¬»©»©µØ·­µ½×îºóÒ»Ò³£¬ÓÖ»©»©µØ·­»Ø¿ªÍ·¡£ÎÒ×¢Òâµ½ËûÒ»¸ö×ÖµÄÄÚÈÝ¶¼Ã»ÓÐÏ¸¿´¡£ÎÒ»³ÒÉËû¸úÎÒÒ»Ñù£¬¸ù±¾¿´²»¶®ÄÇÐ©Ó¢ÎÄµÄ´Ê¾ä¡£¿ÉÎÒ½Ó×ÅÓÖÔð¹Ö×Ô¼º£¬²»¸ÃÓÃÐ¡ÈËÖ®ÐÄ¿´ÈË¡£
ÎÒ½ã¼á³ÖÒªËûÁôÏÂ³Ô·¹¡£ÄïÎªÁËÕÐ´ý¹ó¿Í£¬ÊÖÃ¦½ÅÂÒµØ³´ÁËÒ»ÅÌÀ°Èâ£¬»¹ÕôÁËÒ»´óº£Íë¼¦µ°¡£²»¹ýÀîÊ¤Àû¶Ô·¹²ËºÃÏñ²»ÔõÃ´ÔÚÒâ£¬ËûÔÚ·¹×ÀÉÏÒ»Ö±ÌÏÌÏ²»¾øµØ¸úÎÒ°Ö½²»°£¬·ÖÎö¸÷ÖÖÕ½³¡ÐÎÊÆ£¬ÄÏ¾©µÄÍô¾«ÎÀÕþ¸®£¬µÂ¾üÔÚË¹´óÁÖ¸ñÀÕµÄÊ§°Ü£¬ÈÕ±¾Ö§³ÖÃåµé¶ÀÁ¢£¬¹²²ú¹ú¼Ê½âÉ¢¡£Ëû»¹Ìáµ½ÁËÑÓ°²£¬Ìáµ½Ã«Ôó¶«ÏÈÉúÐ´µÄÒ»±¾½Ð×÷¡¶ÂÛ³Ö¾ÃÕ½¡·µÄÊé¡£Ëû´ðÓ¦¸ôÌì°ÑÕâ±¾Ð¡ÊéËÍÀ´¸øÎÒ°Ö¶ÁÒ»¶Á¡£
"¹ØÓÚ¿¹Õ½£¬ÕâÊÇÒ»±¾ºÜ¾«±ÙµÄÂÛÖø£¬Ã»ÓÐ±ÈËü¸üÉî¿ÌµÄÁË¡£"ËûËµµÃÕ¶¶¤½ØÌú¡£
Ëû×ßÁËÖ®ºó£¬ÎÒ°Ö±³×ÅÊÖÔÚ·¿¼äÀï×ªÈ¦£¬×ª×Å×ª×ÅÍ£ÏÂÀ´Ëµ£º"Õâ¸öÈËºÜÓÐÒâË¼£¬ºÃÏñÌìÏÂ´óÊÂÃ»ÓÐËû²»ÖªµÀµÄ¡£"ÓÖËµ£¬"Õâ¼ÒÔÓÖ¾ÉçÊ²Ã´±³¾°£¿ÊÇ²»ÊÇ¸úÑÓ°²ÄÇ±ßÓÐÊ²Ã´¹ØÏµ£¿"
Ã»ÓÐÈË»Ø´ðËûµÄ»°¡£¹À¼ÆÎÒ¸çÎÒ½ãÒ²±»ÀîÊ¤ÀûµÄÕâÒ»¶Ùº£Ù©ÅªµÃÃÉÍ·ÁË£¬ÐèÒªÒ»µãÊ±¼äºÃºÃÏû»¯¡£
µ«ÊÇÐ¡ËµÁ¬ÔØ¼«Îª³É¹¦£¬µÚÒ»ÆÚ¡¶³±Á÷¡·³öÀ´£¬ÈýÌìÖ®ÄÚÔÓÖ¾±ãÒÑ¾­ÍÑÏú¡£¼ÓÓ¡ÁËÒ»´Î£¬ÒÀÈ»¹©²»Ó¦Çó¡£µÚ¶þÆÚÁ¬ÔØÊ±£¬Ö÷±àÒ»Ò§ÑÀ£¬¿ª»ú¾ÍÓ¡ÁËÒ»Íò±¾£¬±¨Í¯ÃÇ±³ÁËÔÓÖ¾ÉÏ½Ö£¬²»µÈßººÈ£¬ÒÑ¾­±»³ÕÃÔµÄ¶ÁÕßÍÅÍÅÎ§×¡¡£Ö÷±àÀÖµÃµ±Íí¾ÍÇëÁËÈ«Ìå±à¼­È¥³ÔÕÁ²èÑ¼×ÓºÍ·òÆÞ·ÎÆ¬£¬»¹ÌØÒâ½ÐÉÏÁËÎÒ¸çºÍÎÒ½ã¡£
ÎÒÄïÔÚ¼ÒÀï¸Ð¿®£º"µ±Äê¡¶Éê±¨¡·Á¬ÔØÕÅºÞË®µÄÐ¡Ëµ£¬²»¹ý¾ÍÊÇÕâ¸öÕóÊÆ£¡"
Ð¡Ëµ³É¹¦£¬ÆäÊµ¾ÍÊÇ·­ÒëµÄ³É¹¦¡£·­Òë³É¹¦ÁË£¬Ô¤Ê¾ÎÒ¸çµÄÏà»úÓÐÁË×ÅÂä¡£
ÎÒ»¹¼ÇµÃÊî¼Ù½áÊøÇ°£¬ÎÒ¸ç°ÑÒ»Ì¨áâ¿¨¾ÉÏà»úÂò»Ø¼Ò£¬Á¬Í¬ÄÇ¸öÆÆµÃ·¢ÁËÃ«µÄÆ¤Ì××ÓÒ»Æð±³ÔÚÉíÉÏ£¬ÔºÀïÔºÍâ×ßÀ´×ßÈ¥µÄ¸ßÐË¾¢¶ù¡£ËûÅÄÁËÎÒÄï£¬ÅÄÁËÐ¡ËØºÍÐ¡µÜ£¬ÅÄÁËÃ·½ÌÊÚ¼ÒµÄÒ»¶ÔÄêÇáµÄ·ïÍ·ÎÚ¹Ç¼¦·ò¸¾£¬»¹ÅÄÁËÔºÃÅ¿ÚµÄ·ïÏÉ»¨¡¢ÃÀÈË½¶ºÍ¹ûÊµÒÑ¾­³¤µ½È­Í·´óÐ¡µÄÊ¯ÁñÊ÷¡£Ó¦ÎÒ½ãµÄÒªÇó£¬Ëû×¨ÃÅÎªËýÅÄÁË¼¸ÕÅÌØÐ´£¬ÐÅÊÄµ©µ©Ëµ£º"¿Ï¶¨±ÈÃ÷ÐÇÕÕ»¹¸ß¼¶¡£"
ËûºÍÉòÌìÂ·Á½¸öÈË°Ñ×Ô¼ºµÄ·¿¼ä´°»§¹ÒÆðÒ»Ìõ¾ÉÃ«Ìº£¬µçµÆÅÝÉÏ¹üÒ»ÕÅºìÖ½£¬¸ÄÔì³ÉÁÙÊ±°µ·¿£¬ÓÖ°ÑÎÒÃÇÍ³Í³¸Ï³ö·¿¼ä£¬Ö»ÁôÉòÌìÂ·ÌæËû´òÏÂÊÖ¡£µ·¹ÄÒ»Ò¹£¬Æ¿Æ¿¹Þ¹ÞÌ¯ÁËÒ»µØ£¬ÏÔÓ°Òº¡¢¶¨Ó°Òº¶¼ÓÃÈ¥²»ÉÙ£¬×îÖÕ³åÏ´³öÀ´µÄÕÕÆ¬£¬¹âÈ¦²»¶Ô£¬Ò»Æ¬Ä£ºý¡£
±ðÈËµ¹ÎÞËùÎ½£¬ÑÛ°Í°ÍµÈ×Å¿´ÕÕÆ¬µÄÎÒ½ãÆø»µÁË£¬Ö±ÂîÎÒ¸ç´µÅ£Æ¤²»ÉÏË°¡£
ÎÒ¸çÐÄÐé£¬Ö»ºÃ±ç½âËµ£¬ÊÀ½çÉÏÃ»ÓÐÒ»´Î³É¹¦µÄÊÂ¡£
"ÄÇºÃ£¬Õâ´Î²»Ëã£¬Äã½Ó×ÅÅÄ£¡"ÎÒ½ã·É±¼×ÅÈ¥ÄÃºìÖ½Ãò×ì´½¡£
ÎÒ¸çÈ´²»¸ÒÔÙÅÄÁË£¬ÒòÎªËû×Ü¹²Ö»ÓÐÁ½¸ö½º¾í¡£Ïà»úËä²»ºÜ¹ó£¬½º¾íÈ´²»±ãÒË£¬ËûºÜºó»ÚÍ·Ò»»ØÉÏÊÖ¾Í»Ó»ôµôÁËÒ»°ëµÄ¼Òµ×¡£
ÁíÍâÄÇÒ»¸ö½º¾í£¬ÎÒ¸çÊ¼ÖÕ²»ÉáµÃÓÃµô£¬Ö±µ½ËûÃÇÐÂÎÅÏµµÄÉãÓ°¿ÎÕýÊ½¿ªÁË°à£¬ÌýÀÏÊ¦½²¹ýÒ»Ð©»ù±¾ÅÄÉãÔ­Àíºó£¬Ëû²Åß¬×ÅÄÇ¸ö½º¾íÅÜµ½ÕÕÏà¹ÝÀï£¬³öÁËÒ»µãÇ®£¬ÇëÕÕÏàÊ¦¸µÔÚ°µÏäÀï°ÑËûµÄ½º¾í²ð·Ö£¬¼ô³ÉÁËÈýËÄ¸ö¸üÐ¡·ÖÁ¿µÄ¾í¶ù¡£ÎÒ¸ç¾õµÃÕâÑùÓÃÆðÀ´¿ÉÒÔÏ¸Ë®³¤Á÷£¬ÍòÒ»ÅÄ»µÁË»òÕß³åÏ´»µÁË£¬²»ÖÁÓÚÌ«¹ýÐÄÌÛ¡£
ÎÒ½ãµÄ"Ã÷ÐÇÕÕ"ÖÕÓÚ»¹ÊÇÔÚ¸ç¸çÊÖÀïÍê³ÉÁË¡£ÄÇÕÅÕÕÆ¬ÔÚÎÒ¼ÒÏà²áÀï±£´æÁËºÜ¶àÄê£¬ÎÒÄïÈ¥ÊÀÇ°£¬Ã¿¸ôÒ»¶ÎÈÕ×Ó¾ÍÒªÄÃ³öÀ´£¬¶¨¶¨µØ¿´ÉÏ¼¸·ÖÖÓ£¬ÓÃÊÖÕÆÄ¦êý¼¸ÏÂ£¬ÓÐÊ±ºò»¹Òªà½à½àìàìËµÉÏ¼¸¾ä»°¡£"ÎÄ¸ï"¿ªÊ¼ºó£¬Õâ±¾Ïà²áÁ¬Í¬ÎÒ°ÖµÄºÃÐ©ÍâÎÄÊéÒ»Æð±»ºìÎÀ±ø³­×ßÁË£¬´Ó´Ë¾ÍÃ»ÁËÏÂÂä¡£
ÎÒÓÀÔ¶¶¼¼ÇµÃÎÒ½ãÔÚÕÕÆ¬ÉÏµÄÑù×Ó£ºÊáÁ½ÌõÓÍ¹âË®ÁÁµÄ³¤±è£¬Áõº£ÊÇÓÃ»ðÇ¯ÌÌ¹ýµÄ£¬ÔÚÃ¼Ã«ÉÏÃæ¾í³öÆëË¢Ë¢Ò»µÀÍä£¬³Ä×ÅËýµÄ°×¾»µÄ¶ìµ°Á³¡£¼´±ãÊÇºÚ°×ÕÕ£¬ÄãÒ²¿ÉÒÔ¿´µ½ËýÆ¤·ôµÄ¹â½à¶È£¬±¥Âú»¬Äåµ½Ìô²»³öÒ»¶¡µãè¦´Ã¡£ÓÐÒâË¼µÄÊÇ£¬ÕÕÆ¬ÖÐËýµÄÍ·³ÊËÄÊ®Îå¶È½ÇÍùÉÏÌ§£¬ÑÛ¾¦³å×ÅÕÕÆ¬µÄÓÒÉÏ½ÇÍû³öÈ¥ºÃÔ¶£¬²»ÊÇÍû´©ÇïË®µÄÄÇÖÖÍû£¬¶øÊÇÕöµÃ´ó´óµÄ£¬ÓÐ¾ªÆæ£¬ÓÐã¿ã½£¬ÓÐºôº°¡£×ÐÏ¸¿´ËýÑÛ¾¦ÀïµÄ¹âÁÁ£¬ºÃÏñÐÇÐÇÂäÔÚºþÃæÉÏ¡£
ÄÇÄê½ã½ãÕûÕûÊ®ÆßËê£¬½¾°ÁµÃÏñ¸ö¹«Ö÷£¬ÓÖ¿ìÀÖµÃÏñÖ»Ï²Èµ¡£Ëý´ÓÀ´Ã»ÓÐÏë¹ýÉúÃüÊÇ¶àÃ´´àÈõµÄ¶«Î÷£¬ÓÐÊ±ºò¾ÍÄÇÃ´¸ÂàÔµÄÒ»ÏÂ×Ó£¬ÐÇ³½±ãÂäÁËµØ£¬´Ó´Ë³¾¹é³¾£¬ÍÁ¹éÍÁ¡£
