# Supplementary material for: Exploring translator’s style in children’s literature: A case study of Nicky Harman’s English translations of Huang Beijia’s two works
Source: PLoS One. 2026 Jun 2;21(6):e0350245. doi: 10.1371/journal.pone.0350245 (PMC13229296; doi:10.1371/journal.pone.0350245)
Supplement: S7 File — (ZIP) [file pone.0350245.s010.zip › data/original data/Ye Feng Fei Wu (Chinese text)/Chapter 16.txt]

µÚÊ®ÁùÕÂ¡¤Êéµê
ÌìµØÊéµêÔÚÇåÏªÂ·ÉÏ£¬ÀÏ°åÊÇÒ»¸ö»ªÇÈ£¬ÌýËµÊÇÒ»¸öºÜÓÐÇ®µÄ×¯Ô°Ö÷£¬ÔÚÂíÀ´Î÷ÑÇÓµÓÐ´óÆ¬µÄÏð½ºÔ°£¬ÎåÊ®ËêÖ®ºó²úÒµ½»¸ø¶ù×ÓÃÇ´òÀí£¬×Ô¼º¸æÀÏ»¹Ïç¡£ÒòÎª×æÉÏÔøÊÇ¾ÙÈË£¬×Ô¼ºÓÖÏ²»¶¸ú¶ÁÊéÈË´ò½»µÀ£¬±ã³ö×Ê¿ªÁË¸öÊéµê¡£Õâ¸öÀÏ°åºÜºÃÍæ£¬·´Õý¼Ò²ÆÍò¹á£¬¿ªÊéµê±ã²»Í¼ÊÕÒæ£¬Ö»ÎªÏûÇ²ºÍ½»ÓÑ¡£»ªÎ÷°ÓÉÏµÄºÃ¶à´óÑ§Éú¶¼°ÑËûµÄÊéµêµ±Í¼Êé¹Ý£¬Ã»ÊÂ¾Í¹ýÈ¥¿´Êé£¬ºÈ²è£¬Ì¸ÌìËµµØ£¬Ò»×ø´ó°ëÌìÊ±¼ä¡£ÊéµêÔÚÈÎºÎÊ±ºò¶¼ÊÇÈÈÈÈÄÖÄÖ¡£
ÎÒÍ·Ò»»Ø¸ú½ã½ãÈ¥"ÌìµØ"£¬Ò²ÊÇÔÚÄÇ¸öÊî¼Ù¡£ÎÒ¸çÄÃµ½ÁËÒëÊéµÄ¸å·Ñ£¬°´ÕÕ¸÷ÈËµÄ¹±Ï×´óÐ¡£¬ºÜ´ó·½µØ·Ö¸øÁËÎÒÃÇÒ»²¿·Ö¡£ÉòÌìÂ·ËÀ»î¶¼²»¿ÏÒª£¬ËûËµËûÖ»ÊÇ³­ÁË¼¸ÌìÊé¸å£¬È¨µ±Á·×Ö£¬ÔÙËµËû³Ô´©¶¼ÔÚ¼ÒÀï£¬ÒªÇ®Ã»ÓÐÓÃ´¦¡£ÎÒ¸çËµÄÇºÃ£¬ËûÌæÌìÂ·´æ×ÅÄÇÐ©Ç®¡£
ÎÒ½ãºÍÎÒ¶¼ÒªÁË¡£¼ÈÈ»ÊÇ¸ç¸ç¸øµÄÇ®£¬ÉòÌìÂ·²»ºÃÒâË¼£¬ÎÒÃÇÁ½¸öºÃÒâË¼¡£ÎÒÏëÓÃÕâÐ©Ç®ÂòÊé¡£ÎÒÔÚÄÇÒ»Äê¿ªÊ¼ÃÔÉÏ¶ÁÐ¡Ëµ£¬ÁÖÓïÌÃµÄ£¬°Í½ðµÄ£¬Ã©¶ÜµÄ£¬ÉõÖÁ²ÜØ®ÏÈÉúµÄ¾ç±¾£¬¡¶À×Óê¡·¡¶ÈÕ³ö¡·£¬ÎÒÍ³Í³¶¼Ï²»¶¡£ÄÇÐ©Ð¡ËµÈÃÎÒÁË½âÁËÖÐ¹úÉç»áÊÇÔõÃ´»ØÊÂ£¬ÊéÖÐÐ´µ½µÄ¹ØÓÚ·â½¨¼Ò×åµÄÃ¬¶Ü£¬¹¤ÈËºÍ×Ê±¾¼ÒµÄ¶ÔÁ¢£¬±»Ñ¹ÆÈÕßµÄ·´¿¹£¬·Â·ðÔÚÎÒÑÛÇ°´ò¿ªÁËÒ»ÉÈÓÖÒ»ÉÈµÄ´°¿Ú¡£ÎÒÄ£Ä£ºýºýÒâÊ¶µ½£¬ÎÒÉú»îµÄÕâ¸ö¹ú¼ÒºÍÉç»áÆäÊµÊÇ¶¯µ´²»°²µÄ£¬ÓÐÒ»ÖÖÕ¸ÐÂµÄ¶«Î÷ÕýÔÚÏòÎÒÃÇ×ß¹ýÀ´£¬ÏñÒ»Ö»¾ÞÈËµÄ´ó½Å£¬ÓÖÏñÌì±ß·­¾íµÄÔÆ£¬´óº£ÏÆÆðµÄ³±£¬×ÜÖ®Ëü»áÈÃÎÒÃÇµÄÊÀ½çÌì·­µØ¸²¡£
Â³Ñ¸ÏÈÉúµÄÊéÎÒ²»¾ÃÖ®Ç°Ò²¿´¹ýÒ»±¾£¬ÊÇÀîÊ¤ÀûÍÆ¼ö¸øÎÒ¸çÎÒ½ãµÄ£¬ÊéÃû½Ð¡¶Ò°²Ý¡·¡£ÎÒ·­ÁËÒ»±é£¬²»ÔõÃ´¿´µÃ¶®¡£ÎÒ¸çËµ£¬¿´²»¶®¾Í¶ÔÁË£¬Â³Ñ¸ÏÈÉúµÄÊé¸ù±¾²»ÊÇÐ´¸øÐ¡º¢×Ó¿´µÄ¡£ÎÒÌýÍê´óËÉÒ»¿ÚÆø£¬ÇìÐÒ²»ÊÇÒòÎªÎÒµÄ¹úÎÄ³Ì¶ÈµÍ¡£
Ò²ÊÇ´ÓÀîÊ¤ÀûµÄ¿ÚÖÐ£¬ÎÒ½ãÖªµÀÓÐÄÇÑùÒ»¸ö²»»¨Ç®¿ÉÒÔ¿´ÊéµÄÊéµê£¬¾ÍÌØ±ðÒåÆøµØÕÐºôÎÒ£º"×ß£¬½ã´øÄã¹ýÈ¥Û¸öÂ·¡£"
ÓÐÊé¿´£¬»¹²»»¨Ç®£¬¶ÔÎÒÃÇÕâÐ©Ñ§ÉúÀ´Ëµ×ÔÈ»ÊÇÌì´óµÄºÃÊÂÇé¡£
´ÓÁñÔ°³ö·¢£¬Ò»Â·´òÌý×ÅÕÒÁË¼¸¸öÀ´»Ø£¬²Å¿´µ½ÇåÏª½ÖÉÏÄÇ¿éÔ­Ä¾ïÔ¿ÌµÄÕÐÅÆ£ºÌìµØÊéµê¡£ÃÅÁ³¶ùºÜÐ¡£¬×ßÔÚ½ÖÉÏ²»×¢Òâ£¬»¹ÒÔÎªÊÇÆÕÍ¨ÈË¼ÒµÄ×¡Õ¬¡£ÍÆ¿ªÄÇÉÈºÚÆáÃÅ£¬²Å·¢ÏÖÀïÃæ±ðÓÐ¶´Ìì¡£´ó°×ÌìµÄ£¬µêÌÃÀï¾ÓÈ»µÆ»ðÍ¨Ã÷£¬Ò»ÅÅÓÖÒ»ÅÅ¸ß¸ßµÄÊé¼Ü±ß£¬Õ¾µÄ£¬×øµÄ£¬°ëÒÐ°ë¿¿µÄ£¬Á½Á½´ÙÏ¥µÄ£¬½»Í·½Ó¶úµÄ£¬È«¶¼ÊÇÊ®¼¸¶þÊ®ËêµÄÄêÇáÈË¡£ÓÐÈËÃ»Ç®ÂòÊé£¬¿´Ò»±éÓÖ¾õµÃ²»¹ýñ«£¬¸É´àÕÒ¸ö´°Ì¨´¦£¬¾ï×ÅÆ¨¹ÉÅ¿ÔÚÄÇ¶ù³­¡£Ò²ÓÐÈËºÃÏñ²»ÎªÂòÊé£¬Ò²²»Îª¿´Êé£¬¾ÍÄÇÃ´ÈÆ×ÅÊé¼Ü×ßÀ´×ßÈ¥£¬¶«ÕÅÕÅÎ÷ÍûÍû£¬Ò²Ã»ÓÐµêÔ±¹ýÈ¥Çý¸ÏËû¡£×îºÃÐ¦µÄÊÇÁ½¸öÆß°ËËêµÄÐ¡Å®º¢£¬²»ÖªµÀÎª¶ãÌ«Ñô»¹ÊÇ´ÕÈÈÄÖ£¬¾ÓÈ»ÅÌÍÈ×øÔÚ½ÇÂäÀï£¬È«Éñ¹á×¢·­×Å±Á±ÁÉþ¡£
ÎÒ½ãÐ¡Éù¾ªÌ¾µÀ£º"¹þ£¬ÄÑ¹ÖÊÜ»¶Ó­£¬ÕâÃ´×ÔÔÚ£¡"
ËýÀ­×ÅÎÒµÄÊÖ£¬ÔÚµêÌÃÀï×ªÁËÒ»È¦£¬ÏëÕÒ¸öÎ»ÖÃ°Ñ×Ô¼º°²¶ÙÏÂÀ´¡£½á¹û·¢ÏÖÊÕÒøÌ¨×ó±ßÓÐ¸öÐ¡²èÊÒ£¬ÔÙ´©¹ý²èÊÒ£¬ÊÇÒ»ÉÈ°ë¿ªµÄÃÅ£¬ÃÅÀïÓÐÑÝ½²Ò»ÑùµÄËµ»°Éù¡£½ãÒ»ÏÂ×ÓÕ¾×¡ÁË£¬ÓÖÊÇ¾ªÑÈÓÖÊÇ»¶Ï²µØËµ£º"ÌìÄÄ£¬ÊÇÀîÏÈÉú£¡"
ÏëÒ²Ã»ÓÐÏë£¬ÎÒÃÇ¾Í¼±¼±Ã¦Ã¦¸Ï¹ýÈ¥¡£½øÃÅ·¢ÏÖÈËºÜ¶à£¬ºáÆßÊú°ËµØ×øÂúÁËºÃ¼¸Ìõ°åµÊ¡£ÎÝ×ÓÐ¡£¬ÓÖÃ»ÓÐ´°»§£¬¿ÕÆø²»¶ÔÁ÷£¬¼¸ºõÃ¿¸öÈË¶¼ÔÚÁ÷º¹£¬Ãæ¿×ÓÍ¹â¹âµÄ£¬ÐØÇ°±³ºóÓÐº¹ÊªµÄÓ¡×Õ¡£»¹ÓÐÁ½¸öÄêÁäÉÔ´óµãµÄ£¬²»Ì«ÏñÊÇÑ§ÉúµÄÈË£¬ÊÖÀïºÜ²»×Ô¾õµØÄÃÁËÑÌ£¬°×É«µÄÑÌÎíÝÓÈÆÔÚ´ó¼ÒÍ·¶¥ÉÏ£¬¿ÕÆø¾Í¸üÎÛ×Ç£¬ÃÍÒ»½øÈ¥Ê±£¬ÇºµÃÎÒÈÌ²»×¡µØ±ïÁË°ëÌìÆø¡£
ÀîÊ¤Àû´©¼þÔ²Áì»Òº¹ÉÀ£¬Ò»ÌõÎÞ±È¿í´óµÄºÚÉ«¿ã×Ó£¬Õ¾ÔÚ±±Ê×µÄÒ»ÕÅ¿¿±³ÒÎÉÏ£¬º¹Á÷ä¤±³µØ¸ø´ó¼Ò½éÉÜËûÊÖÀïÄÃ×ÅµÄÒ»±¾Êé¡£ÒòÎªËûÕ¾µÃ¸ß£¬ÊéµÄ·âÃæÓÖÊÇ·­¿ªÀ´µÄ£¬ÎÒÒ»ÑÛ¾Í¿´¼û·âÃæÉÏ»­×ÅÒ»ÃæÏÊºìµÄÆìÖÄ£¬»¹ÓÐÒ»¸öÆïÔÚÂíÉÏµÄ´÷×Å·­Æ¤Ã±×ÓµÄÄêÇáÈË¡£´ó¸ÅÕýÖµÊ¢ÏÄµÄÔµ¹Ê°É£¬ÄÇ¶¥Ã±×Ó¸øÎÒµÄ¸Ð¾õÌØ±ð¹Å¹Ö£¬ËÆºõÎÒÍ·Æ¤ÉÏ¶¼¸ú×ÅÃ«´Ì´ÌµÄÄÑÊÜ¡£
ÀîÊ¤ÀûÕýÔÚ»æÉù»æÉ«µØÀÊ¶ÁÊéÖÐµÄÒ»¶Î»°£º"Éú»îÔùÓèÎÒÃÇµÄÒ»ÖÖ¾Þ´óµÄ¡¢ÎÞÏÞ¸ß¹óµÄÀñÆ·£¬Õâ¾ÍÊÇÇà´º¡£³äÂú×ÅÁ¦Á¿£¬³äÂú×ÅÆÚ´ý¡¢Ö¾Ô¸£¬³äÂú×ÅÇóÖªºÍ¶·ÕùµÄÖ¾Ïò£¬³äÂú×ÅÏ£Íû¡¢ÐÅÐÄµÄÇà´º......"
"Çà´º"Õâ¸ö´ÊÎÒÊÇÍ·Ò»»Ø´ÓËû×ìÀïÌýµ½£¬¾õµÃÄ°Éú¡£¿ªÊ¼»¹Ìý²»¶®ÊÇÄÄÁ½¸ö×Ö£¬ºÜ¿ìÃ÷°×¹ýÀ´£¬"Çà´º"Ö¸µÄÊÇÄêÇá£¬Ó¦¸ÃÊÇÎÒÃÇÕâÐ©ÕýÔÚ¶ÁÊéµÄÑ§Éú°É£¿"Ï£Íû""ÐÅÐÄ"ÕâÐ©´ÊÎÒ¶¼¶®¡£"¶·Õù"ÊÇÊ²Ã´ÒâË¼£¿¸úÈÕ±¾ÈË´òÕÌ£¿ºÃÏñÊÇ£¬ÓÖºÃÏñ²»ÊÇ¡£·´ÕýËû´ÓÊéÀï¶Áµ½µÄÄÇÐ©»°£¬ÎÒ¶¼¾õµÃÌØ±ðÐÂÏÊ£¬¸úÓ¢ÃÀÐ¡ËµÀïÓÃµ½µÄ´Ê²»Ò»Ñù£¬¸ú°Í½ð¡¢ÁÖÓïÌÃËûÃÇÐ¡ËµÀïµÄ´Ê¾äÒ²²»Ò»Ñù¡£ÎÒËÆ¶®·Ç¶®£¬»¹ÌØ±ðÅÎ×ÅÄÜ¶®£¬ÐÄÀï´§×ÅÍ·Ð¡Â¹ËÆµÄ£¬âñâñµØÌø¡£
Ò»¶Î¶ÁÍê£¬ÀîÊ¤Àû´ÓÊéÖÐÌ§Í·£¬³¤³öÒ»¿ÚÆø¡£ÕâÊ±ºòËû¿´¼ûÁË¼·ÔÚÃÅ¿ÚµÄÎÒºÍÎÒ½ã¡£Ëû"°¡"µÄÒ»Éù½Ð£¬·É¿ìµØÌøÏÂÒÎ×Ó£¬´ÓÈËÈºÖÐ´ÜÁË¹ýÀ´£¬µ±×ÅËùÓÐÈËµÄÃæÇ×Ç×ÈÈÈÈµØº°£º"Á½Î»ÃÜË¹»Æ£¬Ì«¸ßÐËÔÚÕâ¶ù¿´µ½ÄãÃÇÁË£¡À´À´£¬ÄÄÎ»Í¬Ñ§ÈÃÒ»ÈÃ£¬ÈÃÒ»Ìõ°åµÊ³öÀ´£¡"
Á½¸ö´÷ÑÛ¾µµÄÄÐÉúºÜÉðÊ¿µØÈÃ³öÒ»Ìõ°åµÊ¡£ÀîÊ¤ÀûÒ»°ÑÍÏ¹ýÀ´£¬Á¬Éù´ß´ÙÎÒÃÇ×øÏÂ£¬ÓÖ½âÊÍËµ£¬ÕâÊÇÊéµêÐÂ×éÖ¯µÄÒ»¸ö¶ÁÊé»á£¬Ã¿ÖÜ¶¼»áÇëÈË¹ýÀ´ÍÆ½éÐÂÊé¡£ÕâÖÜÇëµÄÊÇËû£¬ËûÒªÍÆ½éµÄÊÇÒ»±¾ËÕ¶íÐ¡Ëµ£¬½Ð×÷¡¶¸ÖÌúÊÇÔõÑùÁ¶³ÉµÄ¡·¡£ËûÒ»¸ö¾¢µØ°ÚÊÖ£¬´óÐ¦£º"²»²»²»£¬²»ÊÇ½²ÔõÑùÁ¶¸ÖÌúµÄÊé£¬ÊÇÐ¡Ëµ£¬½²Ò»¸öºì¾üÕ½Ê¿½Ð±£¶û¡¤¿Â²ì½ðµÄ£¬ËûµÄÒ»Éú»îµÃÓÐ¶àÓÂ¸ÒºÍ×³Àö¡£°¡£¬ÕæÊÇÁË²»ÆðµÄÊé£¬ÁË²»ÆðµÄÈË£¡ÉÔµÈµÈ£¬ÎÒÔÙ¶ÁÒ»¶Î¸øÄãÃÇÌý¡£"
Ëû¼±¼±Ã¦Ã¦µØ·´Éí»ØÈ¥£¬à²µÄÒ»ÏÂÔÙÌøµ½ÒÎ×ÓÉÏ£¬°ÚÒ»¸ö×ËÊÆ£¬·­¿ªÊéÖÐÔ¤ÏÈÕÛºÃµÄÄÇÒ»Ò³¡£"Í¬Ñ§ÃÇÇëÌýºÃ£¬ÕâÊÇ±¾ÊéÖÐ×î¾«²ÊµÄÒ»¶Î»°--"Ëµµ½ÕâÀï£¬Ëû¹ÊÒâÀ´Ò»¸öÔÝÍ££¬Ä¿¹âÉ¨¹ýÎÒ½ã£¬ÔÙÉ¨¹ýÎÝ×ÓÀïËùÓÐµÄÈË¡£µÈËùÓÐÈË¶¼ÑÛ°Í°ÍµØ¿´¶¨ËûÖ®ºó£¬Ëû²Å×¯ÖØµØ¿ª¶Á£º"ÈËÉú×î±¦¹óµÄÊÇÉúÃü£¬ÉúÃüÊôÓÚÈËÖ»ÓÐÒ»´Î¡£Ò»¸öÈËµÄÉúÃüÓ¦µ±ÕâÑù¶È¹ý£ºµ±Ëû»ØÒäÍùÊÂµÄÊ±ºò£¬²»ÖÂÒòÐé¶ÈÄê»ª¶ø»ÚºÞ£¬Ò²²»ÖÂÒòÂµÂµÎÞÎª¶øÐßÀ¢¡£ÔÚËûÁÙËÀµÄÊ±ºò£¬ËûÄÜ¹»Ëµ£¬ÎÒµÄÕû¸öÉúÃüºÍÈ«²¿¾«Á¦£¬¶¼ÒÑ¾­Ï×¸øÊÀ½çÉÏ×î×³ÀöµÄÊÂÒµ--ÎªÈËÀàµÄ½â·Å¶ø¶·Õù¡£"
ËûºÏÉÏÊé±¾£¬Á½ÊÖ¸ß¾Ù×Å£¬ÉùÒô¼¤°º¶ø¼âÀ÷£º"Ê²Ã´ÊÇÈËÀàµÄ½â·ÅÊÂÒµ£¿ÄÇ¾ÍÊÇÈËÈËÓÐ·¹³Ô£¬ÈËÈËÓÐÒÂ´©£¬ÉúÃüÆ½µÈ£¬ÊÀ½ç´óÍ¬¡£ÔÚ½ñÌì£¬¾ÍÊÇ¹ú¹²ºÏ×÷£¬Ð¯ÊÖ¿¹Õ½£¬°ÑÐ¡ÈÕ±¾¸Ï³öÖÐ¹ú£¬½¨Á¢ÎÒÃÇÃÎÃÂÒÔÇóµÄÃñÖ÷Éç»á£¡Í¬Ñ§ÃÇ£¬ÔÚ¶þÊ®ÊÀ¼ÍµÄ½ñÌì£¬¾ÉµÄÊ±´úÒÑ¾­¹ýÈ¥£¬ÐÂµÄÊï¹â¾ÍÔÚÃæÇ°£¬Î°´óµÄËÕ¶í¾ÍÊÇÎÒÃÇµÄ°ñÑù£¬±£¶û¡¤¿Â²ì½ð¾ÍÊÇÎÒÃÇµÄ°ñÑù¡£ÔÚÕâ¸öÎ°´óµÄ×³ÀöµÄÊ±´úÖÐ£¬ÎÒÃÇÒªÅ¬Á¦°¡£¡Òª·Ü¶·°¡£¡"
Ëµµ½ÕâÀï£¬ËûÒÑ¾­»ëÉí´óº¹£¬Ïñ´ÓË®ÀïÀÌ³öÀ´Ò»ÑùÀÇ±·£¬Ò»ç¸Í··¢ÊªàªàªµØÕ³ÔÚ¶îÍ·ÉÏ£¬ÏñÎÞ¶ËÌùÉÏÈ¥µÄÒ»¿éºÚÉ«µÄ¸àÒ©¡£¸ôÁË°ë¼äÎÝ×ÓµÄ¾àÀë£¬ÎÒÈÔÈ»ÄÜ¹»¸Ð¾õµ½ËûµÄÉíÌå·øÉä³öÀ´µÄÄÜÁ¿£¬×ÆÈÈ£¬ÓÖ·è¿ñ¡£
×ß³ö"ÌìµØ"ÊéµêÊ±£¬ÎÒ½ã¼¤¶¯²»ÒÑ£¬ÈÌ²»×¡ÎÊÎÒ£º"ÄãËµ£¬ÀîÏÈÉúµ½µ×ÊÇÊ²Ã´ÑùµÄÈË£¿"
ÎÒÏëÁË°ëÌì£º"àÅ£¬ÏñÊÇÒ»ÍÅ»ð¡£"
"Ì«¶ÔÁË£¡"ÎÒ½ãÁ½ÊÖÒ»ÅÄ£¬"Ëû¾ÍÊÇÊ«µÄ»¯Éí°¡£¬Ê«ÈË¾ÍÓ¦¸ÃÊÇÕâÑùµÄ°É£¿"
ÎÒÃ»ÓÐ´ð»°£¬Ò»Â·¶¼ÔÚ×ÁÄ¥£¬Ê«ÈËÊÇ²»ÊÇÏñÒ»Ìõ²Ï¶ùÒ»Ñù£¬¶Ç×ÓÀïÃæ´§×ÅÒ»´óÍÅµÄË¿£¬×ì°ÍÒ»ÕÅ¿ª£¬ÍÂ°¡ÍÂ°¡£¬ÓÀÔ¶¶¼²»»áÍÂÍê¡£
Ò»Á¬¼¸Ìì£¬ÎÒ½ã¶¼´¦ÔÚÐË·ÜÖ®ÖÐ£¬¼¸ºõÊÇ¼ûÈË¶¼ÒªËµÒ»ËµÀîÊ¤Àû£¬¶Ô¸ç¸çËµ£¬¶ÔÉòÌìÂ·Ëµ£¬¶Ô°Ö°ÖÒ²Ëµ¡£
"ÄãÃÇ¶¼¸ÃÈ¥ÌýÒ»Ìý£¬ÕæµÄ£¬Ì«ÓÐÒâË¼ÁË£¬Ì«²»Ñ°³£ÁË¡£»¹ÓÐÄÇ±¾Êé£¬Ð´µÃ¶àºÃ°¡£¬ÎÒÒªÈ¥°ÑËüÂò»ØÀ´¡£"
ËýÕæµÄÈ¥ÂòÁËÒ»±¾¡¶¸ÖÌúÊÇÔõÑùÁ¶³ÉµÄ¡·¡£ÎÒÃÇÈ«¼Ò¶¼ÂÖÁ÷¿´ÁËÒ»±é¡£ÎÒ¸çËµÍ¦²»´í£¬Âù¸ÐÈËµÄ¡£ÉòÌìÂ·ÎÊÎÒ½ã£¬ËÕ¶í¹ú¼ÒÀïÕæÓÐ±£¶û¡¤¿Â²ì½ðÕâÃ´¸öÈË£¿ÎÒ°ÖÖ»¿´ÁË¸ö¿ªÍ·£¬¾Í±»ÖØÇìÕþ¸®Çë¹ýÈ¥ÉÌÌÖÒ»¸ö¹ú¼ÊÅ©ÒµºÏ×÷µÄÏîÄ¿£¬µÈËû»ØÀ´£¬ÇïÃ¦ÓÖ¿ªÊ¼£¬ËûÔÙÒ²Ã»Ê±¼ä×øÏÂÀ´¶ÁÍêÒ»±¾Ð¡Ëµ¡£
ÎÒÍµÍµ°ÑÊéÄÃ³öÈ¥½è¸øÁË·¶ÊæÎÄ¡£¿ÉÊÇ·¶ÊæÎÄ¿´ÍêÖ®ºó¸æËßÎÒ£¬ËýÍêÈ«²»ÄÜÃ÷°×£¬±£¶û¼ÈÈ»ÄÇÃ´°®¶¬ÄÝæ«£¬¶¬ÄÝæ«ÓÖÊÇÄÇÃ´ÃÀÀöÉÆÁ¼µÄÒ»¸ö¹ÃÄï£¬ËûÃÇÎªÊ²Ã´²»ÄÜÔÚÒ»ÆðÄØ£¿°®ÇéÄÑµÀÃ»ÓÐ"¸ïÃü"ÖØÒªÂð£¿
Õâ¸öÎÊÌâÎÒÒ²´ð²»ÉÏÀ´£¬°®ÇéºÍ¸ïÃü¶ÔÎÒÀ´Ëµ¶¼Ì«Ò£Ô¶ÁË£¬ÍêÈ«²»ÔÚÎÒÒªË¼¿¼µÄ·¶Î§Àï¡£»¹ÓÐ£¬Õâ±¾ÊéÀïµÄÍâ¹úÃû×Ö¶¼Ì«³¤£¬Ì«ÞÖ¿Ú£¬ÎÒ¿´µ½×îºóÒ²Ã»ÓÐ¼Ç×¡ÄÇÐ©À´À´»Ø»ØµÄÈËÎï¹ØÏµ¡£
¸ç¸çºÍÉòÌìÂ·±»ÎÒ½ã¹Ä¶¯×ÅÈ¥²Î¼ÓÁËÒ»´Î"ÌìµØ"ÊéµêµÄ¶ÁÊé»á¡£ÄÇÒ»´ÎÈÔÈ»ÊÇÀîÊ¤ÀûÖ÷½²£¬½â¶ÁÑ©À³µÄÃûÆª¡¶Î÷·çËÌ¡·¡£"°¡£¬¿ñÒ°µÄÎ÷·ç£¬Äã°ÑÇïÆøÃÍ´µ£¬²»Â¶Á³±ã½«ÂäÒ¶Ò»É¨¶ø¿Õ£¬ÓÌÈç·¨Ê¦¸Ï×ßÁËÈº¹í......"
ÎÒ¸çÔÚÏÂÃæÇáÊæÒ»¿ÚÆø£º"ÐÒºÃÃ»ÓÐÉÏÀ´¾Í¶Á'¶¬Ììµ½ÁË£¬´ºÌì»¹»áÔ¶Âð'£¬Õâ¾äÒÑ¾­ÀÃÊì£¬ÈËÈË¶¼»áÒýÓÃ¡£"
ÎÒ½ãÓÃ¾¢Í±Ëû£º"±ðÌôÌÞ£¬ÈÏÕæÌý£¡"
ÌýÁËÒ»´Î£¬ÎÒ¸çºÍÉòÌìÂ·¶¼²»¿ÏÔÙÈ¥¡£ÎÒ¸çËµ£¬Ëû±È½ÏÏ²»¶ÐÄÆ½ÆøºÍµØÌÖÂÛÎÊÌâ£¬ÀíÖÇµØ·ÖÎöÐÎÊÆºÍÕ½¾Ö£¬ÌìµØ¶ÁÊé»áµÄ·ÕÎ§¸úËû²»ÄÜºÏÅÄ¡£ÉòÌìÂ·ÊÇÒòÎª²»Ô¸ÒâÀË·ÑÊ±¼ä£¬Êî¼Ù¹ýºóËû¶Á¸ßÈý£¬ÒªÈ«Á¦ÒÔ¸°×¼±¸¿¼´óÑ§¡£ËûÏÖÔÚÏë¿¼½ðÁê´óÑ§»¯¹¤Ïµ£¬½«À´×ßÊµÒµ¾È¹úÕâÌõµÀÂ·¡£ËûËµÊµÒµ¾È¹úÒ»Ö±ÊÇÎÒ°Ö°ÖµÄÔ¸Íû¡£
"ÎÒ°ÖÊÇÎÒ°Ö£¬ÄãÊÇÄã£¬Äã¿ÉÒÔ×ÔÓÉÑ¡ÔñÈËÉúµÀÂ·¡£"ÎÒ½ãÕæÐÄ³ÏÒâµØ¶ÔËûËµ¡£
"²»£¬ÎÒ»¹ÊÇÌýÎÒÊåµÄ£¬Ëû²»»á´í¡£"
"ÉòÌìÂ·£¬ÎÒÃÇ¼ÒÀï²»ÊÇ·â½¨¼ÒÍ¥£¡"
"ÎÒÖªµÀ£¬ÊÇÎÒ×Ô¼ºÔ¸Òâ¡£"
ÎÒ½ãÒ»Á³±¯ÃõµØ¿´Ëû£¬ºÃÏñÕâ¸öÈËÒÑ¾­ÍêÈ«²»¿É¾ÈÒ©¡£
ÎÞÄÎÖ®ÏÂ£¬ÎÒ½ãÖ»ÄÜ×¥×¡ÎÒ²»·Å£¬ÈýÌìÁ½Í·×§×ÅÎÒÈ¥Êéµê¡£Õû¸öÊî¼ÙµÄºó°ë¶Î£¬ÎÒ³ÉÁËËýµÄ¸ú°à£¬Ð¡ØË£¬ÊéÍ¯£¬Óë´ËÀàËÆµÄ½ÇÉ«¡£²»¹ýÎÒÒ²¸ú×ÅÏíÊÜµ½ÁËÐéÈÙ£¬Ã¿´ÎÌ¤½øÌìµØÊéµêµÄÄÇ¼äÐ¡ÎÝ£¬ÖÚÈËÍ¶Éäµ½ÎÒ½ãÉíÉÏµÄÑöÄ½ºÍÒóÇÚ£¬ÎÒË³±ãÒ²¸ú×Å½ÓÊÕµ½ÁË¡£ÕâÑùµÄÄ¿¹âÊ¹ÎÒ²úÉúÒ»¸ö»Ã¾õ£ºÅ®º¢×Óµ½ÄÄ¶ù¶¼ÊÇÊÜ»¶Ó­µÄ£¬±»ÕÕ¹ËµÄ¡£
¾Íµ½ÁËÊî¼ÙµÄ×îºóÒ»Ìì¡£
ÌìÊÇÇïÀÏ»¢ËÆµÄÈÈ¡£Ì«ÑôËäÈ»ÒþÔÚºñºñµÄÔÆ²ãÀï£¬µ«ÊÇÆøÑ¹µÍ£¬ÃÆ£¬¶øÇÒ³±Êª£¬×ß¹ýµÄÇàÊ¯°åÂ·ºÍÁ½±ßµÄ×©Ç½¶¼ÔÚÁ÷º¹¡£²õÔÚÊ÷ÉÏÃù½ÐµÄÉùÒôà³ÑÆ°§ÉË¡£´ÓÌì±ßºÜÔ¶µÄµØ·½£¬ÒþÒþ´«³öÀ´À×Éù£¬Ïñ´óÅÚÔÚºäÃùÒ»Ñù£¬ÈÃÎÒÐÄÀï²»°²¡£
"¿ÖÅÂÒªÏÂÓêÁË°¡¡£"×ßÔÚÂ·ÉÏÎÒËµ¡£
"ÅÂÊ²Ã´£¿ÈÃ±©·çÓêÀ´µÃ¸üÃÍÁÒÒ»Ð©°É£¡¸ß¶û»ùµÄÊ«°¡¡£"
ÎÒ½ãÕÅ¿ªË«±Û£¬Í·ÑöÆðÀ´£¬½ÅõÚ×Å£¬×ª×ÅÈ¦µØÍùÇ°×ß£¬ÍðÈçÎèµ¸¡£
ÎÒÏëÄ£·ÂËýµÄ×ËÊÆ£¬Ò²Ì§ÁËË«ÊÖ£¬¿ÉÊÇÊÖ½ÅÔõÃ´¶¼²»ÄÜÍ¬ÅÄ£¬±¿×¾£¬Ò²±ðÅ¤¡£
ÄÇÒ»ÌìÎÒÃÇÃ»ÓÐ¼ûµ½ÀîÊ¤Àû¡£ÎÊµêÔ±£¬ËµÊÇÀîÏÈÉúµÄÔÓÖ¾ÉçÄÇÌìÒª·¢¸å£¬ËûÍÑ²»ÁËÉí¡£ÁíÍâÒ»¸öÆëÂ³´óÑ§Éç»áÑ§ÏµµÄ´óËÄÑ§ÉúÖ÷½²"²ØµØ×Ú½ÌÑÐ¾¿"¡£½²×ùµÄÄÚÈÝÌ«Éî£¬ÎÒÍêÈ«Ìý²»¶®¡£ÎÒ½ãÒ²ÓÐµã×øÁ¢²»°²£¬²»ÖªµÀÊÇ²»ÊÇÀîÊ¤Àû²»ÔÚ³¡µÄÔµ¹Ê¡£
½²×ù½øÐÐµ½Ò»°ë£¬±©Óê¹ûÈ»ÈçÔ¼¶øÖÁ£¬Ò»ÉùÕ¨À×Ö®ºó£¬´óÓê»©»©ÇãÐº£¬Æ°ÆÃÒ»ÑùµÄÆøÊÆ¡£´Ó´°¿ÚÍûÏò¶ÔÃæµÄÎÝ¶¥£¬·Â·ðÓÐÇ§¾üÍòÂíºáÉ¨¶ø¹ý£¬ÑïÆðµÄË®ÑÌÒ»²¨Ñ¹×ÅÒ»²¨£¬ÌìµØ¼äÒ»Æ¬Ã£Ã£°×Îí¡£
ÓêÌ«´óÁË£¬ÊéµêÀïµÄ¹Ë¿ÍÒ»Ê±×ß²»ÁË£¬È«²¿¾Û¼¯µ½¶ÁÊé»áµÄÄÇ¼äÐ¡ÎÝÀï£¬ÀïÈý²ãÍâÈý²ãÈ«¶¼ÊÇÌýÖÚ£¬ÅªµÃÖ÷½²ÈËÈÈÇé¸ßÕÇ£¬¶îÍâ¶à½²ÁË°ë¸öÊ±³½¡£
Ò»Ö±µ½É¢³¡Ö®ºó£¬ÓêÊÆ²ÅÆ½»ºÁËÒ»Ð©£¬²¢Ã»ÓÐÍêÈ«Ö¹×¡¡£»ë×ÇµÄË®Á÷ÔÚ½ÖÃæÉÏ¼±ËÙ·­¹ö£¬¼Ð´ø×ÅÎÞÊý¿ÝÖ¦²ÐÒ¶¡£ÎÝ¶¥µÄÃ¿Ò»Æ¬ÍßéÜÀï£¬¶¼´Ü³öÐ¡Ð¡µÄÏñÄòÒºÒ»ÑùµÄÆÙ²¼¡£ºÜ¶àÈËµÈ²»¼°ÓêÍ££¬¿ã¹ÜÒ»¾í£¬ÄÔ´üÒ»Ëõ£¬°Éàª°Éàª³å½øÓêÖÐ¡£ÎÒ½ãÏëµ½Ã÷Ìì¾ÍÒª¿ªÑ§£¬»¹ÓÐÐ©×¼±¸¹¤×÷Ã»×ö£¬¾ö¶¨Ò²Ð§·ÂÇ°ÃæÄÇÐ©ÈËµÄÄ£Ñù£¬ÁÜËû¸öÂäÌÀ¼¦ËãÊý¡£
ÎÒÃÇ´©µÄÊÇÈ¹×Ó£¬Ö»Ðè°ÑÈ¹±ß¾íÉÏÒ»½Ø£¬Ò´½øÈ¹Ñü£¬×ßÂ·±ãºÜÀûË÷¡£½ÅÉÏ´©µÄÊÇÂé²¼Ìõ±àµÄÁ¹Ð¬£¬ÅÂÏÂË®»áÅÝÀÃ£¬¸É´àÍÑµô£¬ÍùÒ¸ÎÑÀïÒ»¼Ð¡£×¼±¸Í×µ±£¬Ò»½ÅÕýÒª¿ç³öÃÅÊ±£¬³ÌÓåÉú³Å×ÅÒ»°Ñ»ÆÓÍ²¼É¡£¬Ò¸ÏÂ»¹¼ÐÁËÒ»°Ñ»¨É«Í©ÓÍÖ½É¡£¬ºÜÍ»Ø£µØ³öÏÖÔÚÎÒÃÇÃæÇ°¡£
"ÊéÑÅ£¬"ËûËµ£¬"ÖªµÀÄãÔÚÊéµê£¬¿´¿´ÌìÏÂÓêÁË£¬ÎÒËÍ°ÑÉ¡À´¡£"
ÎÒ½ãÒ»Á³¾ªÑÈ£º"Äã²»ÊÇ¸úÄã°ÖÈ¥ÔÆÄÏÁËÂð£¿»ØÀ´ÁË£¿ÔõÃ´ÖªµÀÎÒÔÚÊéµê°¡£¿"
³ÌÓåÉúÀÏÀÏÊµÊµ´ð£º"ÌýÍ¬Ñ§ËµµÄ£¬ËûÃÇ¶¼ÔÚÊéµê¿´¼û¹ýÄã¡£"
ÎÒ½ã²»Ëµ»°£¬¿´Ñù×Ó²»Ï²»¶ÔÚÕâÀï¼ûµ½³ÌÓåÉú¡£
ÎÒÐÄÏëËûÃÇÒ»Ê±°ë»á¶ù×ß²»³ÉÁË£¬¾ÍÕÛ»ØµêÌÃ£¬ÔÚÊé¼ÜÉÏËæÒâ·­Êé¡£Ã»¹ýÁ½·ÖÖÓ£¬ËûÃÇÔÚÃÅÍâÕù³³ÆðÀ´£¬ÎÒ½ãµÄÉùÒôºÜ¾ö¾ø£¬Í¸×ÅÄÕÅ­£¬³ÌÓåÉúÔòÊÇÇáÉùÇáÆø£¬ÏñÔÚ½âÊÍ¡£ÓêµãÂäÔÚ³ÌÓåÉúµÄÓÍ²¼É¡Ãæ£¬àèàèÅ¾Å¾µØÏì£¬ÎÒ¼âÆð¶ú¶äÒ²Ìý²»¼ûËûÃÇ¶¼ËµÁËÐ©Ê²Ã´¡£×îºóÎÒ½ãÉì½øÒ»¸öÍ·£¬Å­Æø³å³åÕÐºôÎÒ£º"³È×Ó£¬»¹²»×ß£¿"
ÎÒ¸Ï¿ì³öÃÅ£¬Á½ÊÖ±§×ÅÄÔ´ü£¬³å½øÓêÖÐ¡£ÎÒ½ãÔÚÎÒºóÃæ´ó²½µØ×ß¡£³ÌÓåÉú×Å¼±µØº°×ÅÒªÎÒÃÇÄÃÉÏÒ»°ÑÉ¡£¬ÎÒ½ãÀíÒ²²»Àí¡£
×ßµ½°ëÂ·Óê×ÜËãÍ£ÁËÏÂÀ´£¬ÎÒÃÇ»¥Ïà¿´¿´£ºÒÂ·þÊªÍ¸£¬ÂúÁ³Ë®»¨£¬Í··¢ÅûÉ¢ÔÚÁ³ÉÏÏñ¸öÅ®¹í¡£ÎÒ½ã¿´×Å¿´×Å£¬Ò²²»ÖªÄÄ¸ù½î´î´íÁË£¬Í»È»·ÅÉù´óÐ¦¡£ÎÒ±ï²»×¡¸ú×ÅËýÐ¦¡£ÎÒÃÇÁ½¸öÃæ¶Ô×ÅÃæ£¬ÀÇ±·²»¿°£¬È´¿ªÐÄµÃÏñÒ»¶ÔÉµ¹Ï¡£
ÎÒÎÊËý£º"½ã£¬ÄãÊÇ²»ÊÇÒª¸ú³ÌÓåÉú·ÖÊÖ£¿"
ËýÁ¢¿ÌÊÕÁËÐ¦ÈÝ£¬Á³É«·ß·ß£º"Õâ¸öÈË£¬¾ÓÈ»ÈÃËûµÄÍ¬Ñ§¼àÊÓÎÒ£¡"
"¿ÉÊÇ£¬Ò²¿ÉÄÜÈË¼ÒÊÇÕýºÃÅöÉÏµÄÑ½¡£"
"ÄÄÀïÕýºÃ£¿ÎÒ»¹²»ÖªµÀËû£¿Ëû¾ÍÊÇÐ¡ÐÄÑÛ¶ù£¬ÎÞÁÄ¡£"
ÎÒÏëÆð³ÌÓåÉú¼ÒÄÇÕÅµñ»¨Ãè½ðµÄ´²£¬ÄÇÆ¥ÖÉÆøÊ®×ãµÄÐ¡Âí¾Ô£¬»¹ÓÐÃÀÀöÈçÌìÌÃµÄ°ÓÉÏ²Ý³¡¡£Ïëµ½ÎÒ½ãÈç¹û¸ú³ÌÓåÉú·ÖÊÖ£¬ÎÒÃÇ¾ÍÔÙÒ²È¥²»µ½ÄÇ¸öºÃÍæµÄµØ·½£¬ÐÄÀï²»ÓÉÓ¿³öÒ»¹ÉÓÇÉËºÍÍïÏ§¡£
ÎÒ½ã¸©ÁËÉí£¬·ö×¡ÎÒµÄ¼ç£¬Ò»×ÖÒ»¾äËµ£º"³È×Ó£¬¸æËßÄãÒ»¸öÃØÃÜ£¬Äã²»×¼Ëµ³öÈ¥¡£"
"àÅ¡£"
"ÀîÏÈÉú£¬ËûÊÇ´ÓÑÓ°²À´µÄ¡£"
ÎÒ°ëÕÅ×Å×ì°Í£¬Ò»Á³ãÂ¶®¡£
"ËûÃ»Ëµ£¬¿ÉÊÇÎÒ²Âµ½ÁË¡£Ö»ÓÐÑÓ°²À´µÄÈË²Å»áÓÐËûÄÇÑùµÄ¾«ÆøÉñ£¬²Å»áËµµ½'½â·ÅÈËÀà'ÄÇÑùµÄ´Ê£¬¶®²»¶®£¿"
"ÊÇÏñ±£¶û¡¤¿Â²ì½ðÄÇÑùµÄÈËÂð£¿"
"ÊÇÏñ±£¶û¡¤¿Â²ì½ðÄÇÑùµÄÈË¡£ÄÇÊÇÊÀ½çÉÏ×îÓÂ¸Ò¡¢×î¿É°®¡¢×îÓÐÎþÉü¾«ÉñµÄÈË¡£"
ËýÄ¿¹â×Æ×Æ£¬Á³ÉÏÓÐÎÒ´ÓÎ´¼û¹ýµÄÈÈÇÐºÍ¼á¶¨¡£
´ËÊ±µÄÌì±ß£¬ÎÚÔÆÉ¢È¥£¬²ÊÏ¼Ó¿³ö£¬Ç³·ÛÖÐ·º³öÑ¤ÀöµÄ×ÏÀ¶¡£¿ÕÆø³Î³º¶øÇåÁ¹£¬ÎüÒ»¿Ú£¬ÌðÃÛÖ±´ï½Å¸ú¡£Â·±ßµÄ¹µÇþºÍË®µ¾ÌïÀï£¬Ë®Á÷ÍÄ¼±£¬äýäý²»¶Ï¡£ÍÜÉùºÍ³æÃù´ËÆð±Ë·ü£¬ÒýÀ´Ò»Ö»»ëÉíÊªÁÜÁÜµÄ¹·£¬Å­Æø³å³åµØ±¼ÉÏÌï¹¡£¬¶Ô×Å¿´²»¼ûµÄÉùÒôÒ»ÕóÃÍ·Í¡£
ÄÇÒ»¿Ì£¬ÎÒºöÈ»ÓÐÁËÒ»ÖÖ»Ã¾õ£ºÎÒ½ã¾ÍÒªÏûÊ§ÁË£¬ËýÒª·Éµ½Ìì±ß£¬±ä³ÉÒ»¶äÃÀÀöµÄÔÆ²Ê£¬´Ó´ËÖ»ÄÜÒ£Ò£µØ¹ÒÔÚÎÒµÄ´°±ß¡£ÎÒÉì³öÒ»Ö»ÊÖ£¬½ô½ô×¥×¡½ã½ãµÄ¸ì²²¡£
ÎÒº°Ëý£º"½ã£¡"
ËýÅÄÅÄÎÒµÄÊÖ£º"»Ø¼Ò£¬Ã÷Ìì¿ªÑ§ÁË¡£"
