# Supplementary material for: Exploring translator’s style in children’s literature: A case study of Nicky Harman’s English translations of Huang Beijia’s two works
Source: PLoS One. 2026 Jun 2;21(6):e0350245. doi: 10.1371/journal.pone.0350245 (PMC13229296; doi:10.1371/journal.pone.0350245)
Supplement: S7 File — (ZIP) [file pone.0350245.s010.zip › data/original data/Ye Feng Fei Wu (Chinese text)/Chapter 17.txt]

µÚÊ®ÆßÕÂ¡¤ÔË¶¯»á
Ã¿ÌìµÄÇïÌì£¬»ªÎ÷°ÓÉÏµÄÑ§ÉúÔË¶¯»áÊÇÍòÈË¿ÕÏïµÄÊ¢ÊÂ¡£²»¹âÎåËù´óÑ§µÄÑ§ÉúÓ»Ô¾²Î¼Ó£¬ÖÐÑ§Éú¡¢Ð¡Ñ§ÉúÉõÖÁÓ×ÖÉÔ°µÄ¶ÓÎé¶¼Òª³öÀ´ÁÁ¸öÏà£¬´Õ¸öÈÈÄÖ¡£
ÎÒÃÇÑ§Ð£µÄÌåÓýÀÏÊ¦ÐÕÖÙ£¬ÊÇÐÂ¼ÓÆÂ»ØÀ´µÄ»ªÇÈ£¬Éí²Ä½¿Ð¡£¬Æ¤·ô÷îºÚ£¬ÏÄÌì¾ÓÈ»¸Ò´©Ò»Ìõ°×·«²¼µÄÎ÷×°¶Ì¿ã£¬ÂãÂ¶×Å±ÊÖ±½áÊµµÄÍÈ£¬ÔÙ¹â½Å´©Ò»Ë«°×É«»ØÁ¦ÇòÐ¬¡£Ëý¸øÎÒÃÇÊ¾·¶Ìø¸ß£¬±ÁÖ±Ë«ÍÈ½ôÅÜ¼¸²½£¬à§µÄÒ»ÏÂÔ¾¹ýÖñ¸Í£¬ÄÔºóµÄÄÇÌõÂíÎ²±è»áÔÚËýÏÂÂäÊ±Ö±ÁïÁïµØÊúÆð£¬ÏñÊÇÍ·¶¥ÉÏÍ»È»ÑïÆðÁËÒ»¸ùÕæÕýÂíÎ²×ö³ÉµÄ·÷³¾¡£
ÖÙÀÏÊ¦ÌØ±ðÒªÇ¿£¬¹¤×÷ÆðÀ´Ò»Ë¿²»¹¶£¬Ã¿ÄêÒ»´ÎµÄÇï¼¾ÔË¶¯»á±ãÊÇËýÕ¹Ê¾×Ô¼º³É¹ûµÄÊ±ºò¡£
ÎÒÃÇÊÇÅ®Ð££¬Å®Ð£ÌìÉúÈ±ÉÙÐã¼¡ÈâµÄÏîÄ¿£¬ÔË¶¯»áÉÏ²»ÄÜ¸úÆÕÍ¨Ñ§Ð£±È³É¼¨£¬ÎÒÃÇÊÇÒÔÈáÈíÌå²ÙÒ»ÀàµÄ±íÑÝÎªÖ÷¡£ÕâÒ»´ÎÖÙÀÏÊ¦¸øÑ§Ð£Éè¼ÆµÄÊÇÍÁ·çÎèÊ½µÄÍÅÌå²Ù£¬È«Ð£Ñ§ÉúÍ³Í³ÉÏ³¡£¨ÎÒÃÇ×Ü¹²°ÙÊ®¸öÑ§Éú£¬ÉÙÁË»áÃ»ÓÐÆøÊÆ£©£¬´©°×ÉÏÒÂ£¬´ó°ÚñÞñÐÈ¹£¬ºÚ²¼Ð¬£¬½Åõ×ÉÏË©Ò»´®Áåîõ£¬Ìá×ÅÈ¹°ÚÉÏ³¡Ö®ºóÅÅ³ö·½Õó£¬¶øºóÁ½Á½Ïà¶Ô£¬Ç°½ø£¬ºóÍË£¬ÌßÌ¤£¬×ªÈ¦£¬×ö¸÷ÖÖ¶¯×÷£¬±ä»¯ÕûÆëµÄ¶ÓÐÎ¡£ÅäÉÏï¬ïÏµÄ½øÐÐÇúÊ½µÄÒôÀÖ£¬ÖÙÀÏÊ¦ÔÙ¾Ù¸öË©ºì³ñµÄÐ¡À®°È£¬ÓÃ±ê×¼Ó¢ÎÄº°³ö½Ú×à¸Ð³¬Ç¿µÄ¿ÚÁî£¬¹âÕâÕóÊÆºÍÐÎÊ½¾ÍÄÜ¹»ÏÈÉù¶áÈË¡£
ÎÒÃÇÁÐ¶ÓÔÚ²Ù³¡£¬ÌýÖÙÀÏÊ¦ÏêÏ¸½²½âÁËËýµÄÉè¼ÆÖ®ºó£¬Ò»Æ¬»¶ºôÖ®Éù¡£Å®º¢×ÓÌìÉú¶¼°®ÃÀ£¬ÕâÃ´Ò»³¡±íÑÝ£¬²»ËµÎèÌøµÃÈçºÎ£¬¹âÊÇ´ó°ÚñÞñÐÈ¹Åû¹ÒÉÏ³¡£¬¾ÍÒÑ¾­ÈÃÎÒÃÇÐË·ÜÎÞ±È¡£
µÚÒ»´ÎÅÅÁ·£¬ÖÙÀÏÊ¦´òÂÒÁËÄê¼¶£¬°´¸öÍ·¸ß°«ÅÅÎ»¡£ÎÒÅÅÔÚÖÐ¼ä¿¿ºóÒ»µãµÄÎ»ÖÃ¡£ÎÒ¶ÔÃæµÄÅ®ÉúÊÇ¸ßÖÐÄê¼¶µÄ£¬ÉíÌåÍêÈ«·¢Óý³ÉÊìÁË£¬ÑüÊÇÑüÍÈÊÇÍÈ£¬Í¤Í¤ÓñÁ¢¡£ÎÒÍùËýÃæÇ°Ò»Õ¾£¬Ï¸ÁïÁïµÄÒ»¸ùÖñ¸Í£¬¼çÊÇËúµÄ£¬ÐØÊÇÆ½µÄ£¬Ã¼ÑÛÍ¸×ÅÉµÆø£¬ÕæÊÇÔõÃ´¿´ÔõÃ´×Ô²ÑÐÎ»à¡£
ÁÐ¶ÓºÍ×ß²½µÄ½×¶Î£¬ÓÚÎÒÊÇÐ¡²ËÒ»µú¡£ÎÒµÄ·½Î»¸ÐºÃ£¬ÎÞÂÛÇ°½øºóÍË»¹ÊÇ×ó×ªÓÒ×ª£¬×ÜÄÜ×¼È·ÎÞÎóµØ»Øµ½Ô­Î»¡£ÎÒµÄ´îµµ²»ÐÐ£¬ËýÈý×ªÁ½×ª¾Í»á×ª¶ª×Ô¼º£¬¼±µÃÔÚ¶ÓÎéÀïËÄ´¦ÂÒ×ê£¬ÐèÒªÖÙÀÏÊ¦´ó²½±¼¹ýÈ¥£¬°ÑËýÌáÁï»ØÀ´¡£²»¹ýºÜ¿ìËý¾ÍÑ§¹ÔÁË£¬¿ÚÁîÒ»À´¾Í½ô¶¢×¡ÎÒ£¬ÎÒµ½ÄÄ¶ùËýµ½ÄÄ¶ù£¬×ÜËãÊÇ½â¾öÁËÎÊÌâ¡£
¶ÓÁÐ×ßÍê£¬Òª¼ÓÉÏÌßÌ¤°ÚÊÖÖ®ÀàµÄÎèµ¸¶¯×÷£¬¿ªÊ¼ÂÖµ½ÎÒ³öÑóÏà¡£ÎÒÒ»Ö±ÒÔÀ´¶¯×÷¶¼È±·¦Ð­µ÷ÐÔ£¬Ð¡Ñ§Ê±ºò×ö¿Î¼äÌå²Ù¶¼ÄÜ×ö³ÉÍ¬ÊÖÍ¬½Å£¬±»ÎÒ½ã²»ÖªµÀ³°Ð¦¹ý¶àÉÙ»Ø¡£ÖÙÀÏÊ¦Ö»ÒªÒ»º°£º"Í¦ÐØ£¡ÊÕ¸¹£¡½ÅÌßÆðÀ´£¡"ÎÒÁ¢Âí¾ÍÂÒ£¬²»ÊÇ¸Ã³ö×óÊÖ³öÁËÓÒÊÖ£¬¾ÍÊÇÌßÍÈÌß´íÁË·½Ïò¡£¹Ø¼ü»¹ÊÇ£¬ÍÅÌå²ÙÊÇÒ»ÖÖ¼¯ÌåÐÐÎª£¬´ó¼Ò»á»¥ÏàÓ°Ïì£¬ÎÒÒ»ÂÒ£¬±ðÈË»á²»¶¯ÄÔ×ÓµØ¸ú×ÅÂÒ£¬¶ÓÎé±ã»ìÂÒ³ÉÒ»¹øÖà£¬°ÑÖÙÀÏÊ¦ÅªµÃÄÕ»ð²»ÒÑ¡£
"»Æ³È×Ó£¡"Ëý´óÉùº°ÎÒ£¬"×¢ÒâÄãµÄÊÖ£¡"
"ÍÈÄØ£¿ÍÈÌßµ½±ðÈËÆ¨¹ÉÉÏÈ¥À²£¡"
"ÔõÃ´»ØÊÂ°¡£¿ÄãÒ»¸öÄîÊéÍ¦´ÏÃ÷µÄº¢×Ó£¬ÔõÃ´×ö¸ö¶¯×÷±¿ÊÖ±¿½Å£¿"
ËýÔ½Ëµ£¬ÎÒÔ½»ÅÂÒ¡£ËýÈÌ²»×¡ÉÏÇ°êþÎÒµÄÊÖ½Å£¬ÎÒµÄÊÖ½ÅÒòÎª½ôÕÅ¶ø½©Ö±£¬êþÆðÀ´ÏñÒ»½ØÄ¾Í·¹÷×Ó¡£
Ëý³¤³¤µØÌ¾Ò»¿ÚÆø¡£ÎÒ²»¸ÒÌ¾Æø£¬¿ÉÊÇÎÒÏëßÖ×ì´ó¿Þ¡£
ËýÈÃÎÒµ¥¶ÀÁôÌÃ£¬¼Ó°à¸¨µ¼¡£ËýÕ¾ÔÚÇ°Ãæ£¬ÎÒÕ¾ÔÚºóÃæ£¬ËýÉìÄÄÖ»ÊÖ£¬ÎÒ¸ú×ÅÉìÄÄÖ»ÊÖ£¬ÒÀºùÂ«»­Ñù¡£Ëý»¹ÓÃ×ì°Íº°½ÚÅÄ£¬ÈÃÎÒ¸ú×Å½ÚÅÄÌ¤³ö²½·¥£¬ËýÔ½º°Ô½¿ì£¬ÎÒ¾ÍÒªÔ½Ì¤Ô½¿ì¡£ËýÓÐ¸ùÏ¸³¤µÄÄ¾¹÷£¬´òÄ¥µÃÌØ±ð¹â»¬£¬»¹ÉÏÁËÒ»²ãÇåË®ÁÁÆá£¬¸¨µ¼ÎÒÌ¤²½µÄÊ±ºò£¬Ëý»á°ÑÄ¾¹÷ÌáÔÚÊÖÖÐ£¬ÎÒÌ¤´íÒ»²½£¬ËýÄÃÄ¾¹÷"Å¾"µÄÒ»ÏÂÇÃ¹ýÀ´£¬Ê®·Ö×¼È·µØÇÃÔÚÎÒµÄ½Åõ×ÉÏ¡£ÉÏÒ»´Î¿Î£¬ÎÒµÄÍÈ½Å¾ÍÒªºìÖ×Ò»Õó¡£
¿ÉÊÇÎÒÒì³£¸ÐÐ»Ëý¶ÔÎÒµÄ½Ìµ¼¡£ËýÃ»ÓÐ·ÅÆúÎÒ£¬°ÑÎÒÌÞ³ý³öÕâ¸ö¼¯Ìå£¬¶øÊÇ½ô½ô×§ÉÏÎÒÒ»Í¬Ç°ÐÐ¡£Èç¹ûµ±ÄêËý¶ÔÎÒºÜ²»ÄÍ·³£¬ºÈÁîÎÒ³öÁÐ»Ø¼Ò£¬È«Ð£µÄÍÅÌå²Ù±íÑÝ¶À¶ÀÈ±ÎÒÒ»¸ö£¬ÎÒ²»ÖªµÀÎÒ»áÊÇ¶àÃ´ÐßÀ¢¾øÍû£¬»á²»»á»¹ÓÐÓÂÆøÁôÔÚÑ§Ð££¬Ãæ¶ÔÎÒµÄÀÏÊ¦Í¬Ñ§¡£
ÄîÐ¡Ñ§µÄÐ¡ËØÍ·Ò»»Ø²Î¼ÓÔË¶¯»á£¬ÐË·Üµ½ÌìÌìêþ×ÅÊÖÖ¸Í·ÊýÈÕ×Ó¡£ËýÃÇÑ§Ð£ÔÚÔË¶¯Ô±Èë³¡ÒÇÊ½ÖÐÓÐÒ»¸ö"´óÍ·ÍÞÍÞ"ÎèµÄ±íÑÝ£¬Ð¡ËØ±»Ñ¡ÉÏÁË£¬ÌìÌìÔÚ¼ÒÀïÄÃ¸öÀº¿ðÌ×ÔÚÍ·ÉÏ£¬Æ²³öÁ½Ö»Íâ°Ë×ÖµÄ½Å£¬Ò»Ò¡Ò»»Î£¬Á·µÃ±ðÌáÓÐ¶àÀ´¾¢¡£ÓÐÒ»ÌìÀÖ¼«Éú±¯£¬Í·ÉÏµÄÀº¿ð¹Îµ½¹øÌ¨ÉÏµÄÒ»ÞûÇà´É´óÍë£¬Ë²¼äÒ»Æ¬»©À²À²µÄ´àÏì¡£ÎÒÄï¸Ï¹ýÀ´£¬Ì§ÊÖ¾ÍÔÚËýÆ¨¹ÉÉÏÀ´ÁËÁ½ÏÂ×Ó¡£Ð¡ËØÍ·Ì×ÔÚÀº¿ðÀï·ÅÉù´ó¿Þ£¬ÎÒÄïÒ²¼±µÃ¿Þ£º"Äã¸öÐ¡ËÀº¢×Ó°¡£¬Íë¶¼´òÁË£¬µÈÏÂÄÃÊ²Ã´Ê¢·¹°¡£¿"Ð¡ËØ±ß¿Þ±ßÎØÑÊ£º"ÄïÎÒ°ïÄãÈ¥Âò¡£"ÎÒÄïÏÅ»£Ëý£º"Âò£¿ÄÄÓÐÓàÇ®Âò£¿°ÑÄãÂôÁË¶¼µÖ²»ÉÏ¼¸¸öÍëÇ®¡£"
ºóÀ´»¹ÊÇÎÒ°Ö³öÀ´£¬À¿¹ýÐ¡ËØ£¬×öÁËÒ»»ØºÍÊÂÀÐ¡£ÄÇÌìÖÐÎçÕæµÄ¾ÍÃ»ÓÐÍëÊ¢·¹ÁË£¬ÎÒÄï°ÑÒ»¿Ú·¹¹ø¶ËÉÏ×À£¬Ò»¼ÒÈËÖ±½ÓÄÃ¿ê×Ó´Ó¹øÀïÍÚ·¹³Ô¡£ÎÒ½ãËµ£¬¸É´àÄÃÊÖ×¥²ÅºÃ£¬Ò»²½¿çµ½ÓÎÄÁÃñ×å£¬¶àË¬£¡Ð¡ËØÒ»ÌýÕâ»°£¬ÒÔÎªÊÇÎÒ½ãÔð¹ÖËý£¬·ÅÏÂ¿ê×Ó£¬Æ²ÁË×ì°ÍÓÖÊÇÒ»¶Ù¿Þ£¬Ö±°ÑÎÒÃÇÐ¦µ½²íÆø¡£
ÉòÌìÂ·±¨µÄÏîÄ¿ÊÇÖÀÇ¦Çò¡£ÆðÏÈËûÒÔÎªËûÊÖ¾¢´ó£¬Æ½³£°ïÎÒÄïÌáË®£¬Ò»ÊÖÒ»Ö»Ë®Í°£¬ÌáÆðÀ´ÇáÇáËÉËÉÍæ¶ùËÆµÄ£¬ÖÀ¸öÇ¦Çò¿Ï¶¨²»ÔÚ»°ÏÂ¡£ÎÒ¸çÌáÐÑËûËµ£¬Ó¦¸Ã²»ÊÇÒ»»ØÊÂ£¬ÒòÎª·¢Á¦µÄ²¿Î»ÍêÈ«²»Ò»Ñù¡£ÉòÌìÂ·Ò»ÌýÐÄÀï´òÁË¹Ä£¬È¥ºÓ±ßÌ²µØÉÏ×ªÓÆºÃ¾Ã£¬¼ñ»ØÒ»¿éÔ²²»Áï¶ªµÄÊ¯Í·£¬µàµà¸úÇ¦ÇòµÄ·ÖÁ¿²î²»¶à£¬±¦±´Ò»Ñù¿¸ÔÚ¼çÉÏ£¬ÌìÌìÈ¥ÁñÔ°ºóÃæµÄÒ°µØ¿àÁ·¡£¿ªÊ¼Ö»»áÔ­µØÁ¢¶¨ÈÓ³öÈ¥£¬ÖÁ¶à²»¹ýÁùÆßÃ×£¬ºóÀ´ÂýÂýÕÆÎÕ¼¼ÇÉ£¬¶®µÃÔõÃ´×ªÉí£¬ÔõÃ´Ê¹ÓÃÑü²¿Á¦Á¿£¬×îÔ¶µÄÒ»»Ø¾¹È»Í¶µ½ÁËÊ®Ã×¿ªÍâ¡£ÎÒ¸çºÜÈ¨ÍþµØËµ£¬¿¼ÂÇµ½ÉòÌìÂ·ÊÇÔÚÖÐÑ§×é£¬Õâ¸ö³É¼¨»¹ÊÇºÜÓÐÏ£ÍûµÄ¡£
ÎÒ½ãÔÚÑ§Ð£Ò»Ö±²Î¼ÓÌå²ÙÑµÁ·£¬ÔË¶¯»áÉÏË³Àí³ÉÕÂµØ±¨ÁËÁ½¸öÌå²ÙÏîÄ¿£ºÆ½ºâÄ¾ºÍÌøÂí¡£ËýÒ»Ö±ÈÏÎª×Ô¼ºÕâÁ½¸öÏîÄ¿ÊÇÊ®ÄÃ¾ÅÎÈ£¬È´²»ÁÏµÚÒ»Ìì±ÈÈüÆ½ºâÄ¾£¬·çÒ»´µ£¬°ÑËýµÄ¶Ì·¢´µµ½Á³¼ÕÉÏ£¬ÕÚ×¡ÑÛ¾¦£¬ËýÒ»½ÅÌ¤¿Õ£¬µôÁËÏÂÀ´£¬³É¼¨ÎªÁã¡£ËýÓÖÐßÓÖÆø£¬¿ÞµÃÀæ»¨´øÓê£¬Òª²»ÊÇÉòÌìÂ·ÔÚÅÔ±ßÒ»¶ÙÈ°Î¿£¬ËýÁ¬ÌøÂíÏîÄ¿¶¼Òª·ÅÆúÁË¡£
Ò²ÐíÊÇÐÄÀï±ïÁËÒ»¹ÉÃÆÆø°É£¬ÌøÂí±ÈÈüËý·¢»ÓµÃ¸ñÍâºÃ¡£ÓÐÒ»¼Ò±¨ÉçµÄÉãÓ°¼ÇÕßÇ¡ºÃ²¶×½µ½ÁËÎÒ½ãµÄÒ»¸ö¾µÍ·£¬µÚ¶þÌìµÇµ½ÁË±¨Ö½ÉÏ£¬ÈÃÎÒ½ã³ö¾¡ÁË·çÍ·¡£ÕÕÆ¬ÓÃµÄÊÇÑö½Ç£¬ÅÄµÄÊÇÎÒ½ã´ÓÄ¾ÂíÉÏÍÑÊÖÆðÉíµÄÒ»Ë²¼ä£ºËý´©×ÅÒ»Éí°×É«ÔË¶¯·þ£¬Ë«ÊÖÇ°Éì£¬Ë«ÍÈÍùÁ½±ß·É³öÈ¥£¬¸úÉíÌå·Ö±ð³ÉÁ½¸ö¾ÅÊ®¶È½Ç£¬ºÚÉ«µÄ¶Ì·¢È«²¿ÏÆÆð£¬Õ¨¿ª£¬Õû¸öÈËÌÚ¿Õ¶¨¸ñÔÚÀ¶ÌìÖÐ£¬ÍðÈçÒ»Ö»°×É«µÄ´óÄñ£¬¼«¾ß¶¯¸Ð¡£
ÔË¶¯»áÉÏ×îìÅÄ¿µÄÈËÒªÊýÎÒ¸çÁË¡£ÎÒ¸ç¶Á¸ßÖÐµÄÊ±ºò¾ÍÊÇÌåÓýÈ«ÄÜ£¬ÉÏÁËÑà¾©´óÑ§ÐÂÎÅÏµ£¬ÂíÉÏ±»ÌåÓýÀÏÊ¦Ò»ÑÛÏàÖÐ£¬ÇëËû²Î¼ÓÐ£×ãÇò¶Ó¡£ËûÃÇÄÇ¸öÌåÓýÀÏÊ¦´÷Ò»¸±ºÚ¿òÑÛ¾µ£¬ÎÄÖÊ±ò±òµÄÑù×Ó£¬ÔÚ¹úÍâµÃÁËÌåÓýË¶Ê¿µÄÑ§Î»£¬×Ô¼ºµÄÔË¶¯ÄÜÁ¦²»Ëã×îÇ¿£¬µ«ÊÇÉÃ³¤½ÌÑ§ºÍÖ¸µ¼£¬¾ÝËµ»¹Ð´¹ýÒ»±¾½ÌÑ§¹æ·¶·½ÃæµÄÊé¡£
ËûÈÃÎÒ¸çÔÚ×ãÇò¶ÓÌßÇ°ÑüÎ»ÖÃ£¬ÒòÎªÎÒ¸çÉí×ÓÁé»î£¬ÔËÇòÄÜÁ¦³¬Ç¿£¬¶øÇÒÇò³¡ÉÏÑÛ¹ÛÁùÂ·£¬´«Çò×ÜÊÇÄÜ¹»Ò»½Åµ½Î»£¬½«Õû¸ö³¡ÉÏµÄ½Ú×à¿ØÖÆµÃÇ¡µ½ºÃ´¦¡£Ò»³¡ÇòÈü£¬Ö»ÒªÎÒ¸çÉÏ³¡£¬Ëû»áÏñÓã¶ù´©ÐÐÔÚË®µ×Ò»Ñù£¬×ó³åÓÒÍ»£¬¼û·ì²åÕë£¬°Ñ±ÈÈüÌßµÃÐÐÔÆÁ÷Ë®Ò»°ã¡£½øÑà´ó×ãÇò¶ÓÃ»ÓÐ¶à¾Ã£¬¸ú½ð´ó»ª´óµÄÇò¶Ó·Ö±ðÌßÁË¼¸³¡±ÈÈü£¬ÎÒ¸ç¾Í³ÉÁËÇò³¡ÉÏ×îÖõÄ¿µÄÒ»¿ÅÐÂÐÇ£¬Å®Ñ§ÉúÃÇÇ÷Ö®ÈôðÍ£¬¿´µ½±ÈÈüÍ¨¸æ¾Í»á±¼×ßÏà¸æ£¬·äÓµÈ¥¿´£¬»¹Õù×Å¶Ë²èµ¹Ë®£¬µÝÃ«½í²Áº¹£¬Ïñ½ÚÈÕ¿ñ»¶Ò»ÑùµÄ¿ìÀÖ¡£
Õâ¸öÇïÌìµÄÔË¶¯»á£¬ÎÒ¸ç±¨ÁË±êÇ¹¡¢ÌøÔ¶¡¢ËÄ°ÙÃ×½ÓÁ¦ºÃ¼¸¸öÏîÄ¿¡£Ëû×Ô¼ºÅÌËã£¬±êÇ¹»¹ÊÇÍ·Ò»»Ø³¢ÊÔ£¬ÖØÔÚ²ÎÓë£»ÌøÔ¶ÊÇËûµÄÇ¿Ïî£¬Á¦ÕùµÚÒ»£»ËÄ°ÙÃ×½ÓÁ¦²»ºÃËµ£¬ÁÙ³¡×´Ì¬ºÜÖØÒª£¬¶øÇÒµÃËÄ¸öÈË¶¼²»³öç¢Â©²ÅÄÜÓÐÏ£Íû£¬Ö»ÄÜ°ÑÐÄÌ¬·ÅÆ½ºÍ£¬ÌýÌìÓÉÃü¾ÍºÃ¡£
¿ªÄ»Ê½ÄÇÌì£¬ÎÒÃÇÈ«¼ÒÆëÆëµ½³¡¡£Á¬ÎÒÄï¶¼ÊÕÊ°µÃ¸ñ¸ñÕýÕý£¬ÁìÉÏÐ¡µÜ£¬½ÐÁËÂ¥ÏÂµÄÐÏÄ·Âè×ö°é£¬²½ÐÐÈýÀïÂ·£¬¸ÏÈ¥ÔË¶¯³¡¿´ÈÈÄÖ¡£ÎÒÄïÒª¿´µÄÊÇÎÒ°Ö£¬ÒòÎªÎÒ°Ö±»Ñ¡×÷Ìï¾¶±ÈÈüµÄ"±ß²Ã"£¬¾ÍÊÇÊØÔÚÅÜµÀ±ßÉÏ£¬¿´ÔË¶¯Ô±ÓÐÃ»ÓÐÅÜ³ö±ßÏßÖ®ÀàµÄ·¸¹æÖ®´¦¡£ÎÒÄïËµ£¬µ¹Òª¿´¿´ÀÏÍ·×Ó×öÊÂÇé¹«Õý²»¹«Õý¡£
ÕâÑùµÄ³¡ºÏ£¬×ÜÊÇÑà´óÐÂÎÅÏµ×î³ö·çÍ·µÄÊ±ºò¡£ËûÃÇÔÚ¹ã³¡Ò»²à´îÁË¸ö¼òÒ×²¥ÒôÌ¨£¬¼ÜÆðÁË»°Í²¡¢À©ÒôÆ÷¡¢·ÅÒôÀÖµÄÁôÉù»ú......ÆæÆæ¹Ö¹ÖµÄÒ»¶Ñ¶«Î÷¡£·²ÊÇÓÐÑà´óÑ§Éú²Î¼ÓµÄ±ÈÈü£¬¶¼ÈÃÄÇ°ïÐÂÎÅÏµÑ§ÉúÑªÂöÙÇÕÅ£¬ÆðÏÈËûÃÇ»¹Ð´ÁËÐÂÎÅ¸å£¬¶Ô×Å»°Í²Äî£¬ºóÀ´¸É´à³à²²ÉÏÕó£¬Ò»ÈºÈËÓ¿ÉÏ²¥ÒôÌ¨£¬ÔÚ»°Í²Ç°Ãæ³¶×ÅÉ¤ÃÅº°¼ÓÓÍ¡£¸üºóÀ´£¬ËûÃÇ°Ñ·¹Åèµ±µÀ¾ß£¬¶¡Áãµ±à¥Ê¹¾¢ÇÃ£¬¸ø×Ô¼ºÈËÔìÉùÊÆ£¬Ë³±ã¸ÉÈÅ¶ÔÊÖµÄÇéÐ÷¡£ÕâÑùÒ»À´£¬±ðµÄÑ§Ð£²»¸ÉÁË£¬¼¸Î»Ð£³¤Ç××Ô³öÃæÕÒÑà´ó½ÌÎñ³¤¿¹Òé£¬×îÖÕÒÔ²ð³ý²¥ÒôÌ¨ËãÊý¡£
ÈýÌìµÄ±ÈÈüÊ±¼ä£¬ÎÒ¸ç´ó¸ÅÊÇ³¡ÉÏ×îÃ¦ÂµµÄÈË£¬ÒòÎªËûµÄÏà»úÖÕÓÚÓÐÁËÌÃÌÃÕýÕýµÄÓÃÎäÖ®µØ¡£³ýÈ¥×Ô¼ºµÄ±ÈÈüÊ±¼äÖ®Íâ£¬ËûÒ»Ö±°ÑÄÇÌ¨"áâ¿¨"¿æÔÚ²±×ÓÉÏ£¬Âú³¡ÂÒ´Ü£¬ÅÄÕÕ£¬È»ºó¶ã½ø°µ·¿³åÏ´ÕÕÆ¬£¬»¹Òª²É·Ã¹Ú¾üµÃÖ÷£¬Ð´¸å¡£ËûÐ´µÃ×îÆ¯ÁÁµÄÒ»ÆªÐÂÎÅ¸åÊÇÃè»æÔË¶¯»á¿ªÄ»Çé¾°µÄ£¬È«ÎÄÊÇÕâÑù£º"Ñà¾©´óÑ§µÄ¶ÓÎéÒ»×Ö³¤ÉßÕó£¬ºÆºÆµ´µ´Ö±±¼ÔË¶¯³¡¶øÀ´¡£×ÔÐÐ³µ²¿¶Ó×÷Ç°µ¼£¬ÐÓ»ÆÉ«Ð£Æì¸ß¾Ù¡£ÀÖ¶ÓÖ®ºó£¬½ôËæ×ÅÄÐÅ®½¡¶ù£¬Ìï¾¶Ãû½«¡£¸èÉùÐÛ×³£¬²½·¥ÕûÆë£¬À²À²¶Ó¸÷²¿ÃÅÈ«Ìå³ö¶¯£¬´ó¶ÓÈËÂíÉùÍþ¼«Ê¢¡£´ýÕ½±¨´«³ö£¬±Ø½«ÏÔºÕ¡£Ñà´ó½¡¶ù£¬ÃûÁÐÇ°Ã©£¬¸÷Ïî¹Ú¾ü£¬·ÇÎÒÄªÊô£¬½õ±ê°ü°ì£¬ÔçÔÚÒâÖÐ£¡"
ÐÂÎÅ¸åÓÉÒ»Î»Ñà´óÅ®ÉúÔÚ»°Í²Àï×ÖÕýÇ»Ô²µØ²¥³öÖ®ºó£¬³¡ÖÐÒ»Æ¬ÐêÉù£¬½ð´ó¡¢Æë´ó¡¢»ª´óµÄÑ§ÉúÍ¬Éù¸ßº°£º"´µ--Å££¡´µ--Å££¡"
Âú³¡»¶ÀÖ£¬¼¤Õ½µÄÇéÐ÷¼¸½üÈ¼±¬¡£
×îºóÒ»Ìì£¬ÓÐÒ»³¡×îÖØÒªµÄÍòÃ×³¤ÅÜ£¬ÊÇÑà¾©´óÑ§ºÍ½ðÁê´óÑ§Õù¶á¹ÚÑÇ¾ü¡£Á½±ßµÄÔË¶¯Ô±¶¼ÊÇ×¨ÒµË®Æ½£¬´çÍ·£¬¾«ÊÝ£¬¸ì²²ºÍ´óÍÈÉÏµÄ¼¡ÈâÒ»¿éÒ»¿é°¼Í¹·ÖÃ÷¡£ÎÒ¸ç°ïÑà´óÊ¹¾¢£¬ÎÒ°ÖÌæ½ð´ó¼ÓÓÍ£¬¸¸×ÓÁ½¸ö²¢ÅÅÕ¾ÔÚÅÜµÀ±ß£¬Ã¿µ±ÔË¶¯Ô±º¹ÁÜÁÜ´­×Å´ÖÆø¾­¹ýÊ±£¬ÎÒ¸ç¸ßº°£º"Ñà´ó£¬Ñà´ó£¬ÎÒ×îÇ¿´ó£¡"ÎÒ°ÖÕë·æÏà¶Ô£º"½ð´óÅ¬Á¦£¬ÓÀÕùµÚÒ»£¡"±ÈÈü½áÊø£¬Á½¸öÈËÉ¤×Ó¶¼ÑÆÁË£¬ÎÒ°ÖÁ¬ÉÏ¿Î¶¼³ö²»ÁËÉù£¬ÄïÄÃÂÞºº¹ûÖóÁËÒ»¹øÁ¹²è£¬±Æ×ÅËûÃÇºÈÁËÕûÕûÈýÌì¡£
