# Supplementary material for: Exploring translator’s style in children’s literature: A case study of Nicky Harman’s English translations of Huang Beijia’s two works
Source: PLoS One. 2026 Jun 2;21(6):e0350245. doi: 10.1371/journal.pone.0350245 (PMC13229296; doi:10.1371/journal.pone.0350245)
Supplement: S7 File — (ZIP) [file pone.0350245.s010.zip › data/original data/Ye Feng Fei Wu (Chinese text)/Chapter 18.txt]

µÚÊ®°ËÕÂ¡¤±¯°§µÄ¼¾½Ú
ÀúÊ·ÉÏµÄºÃ¶àÊ±¿Ì£¬±¯°§×ÜÊÇÓÉ»¶ÀÖ¿ªÊ¼£¬²»ÖªµÀÖÐ¹ú¹ÅÑè"ÀÖ¼«Éú±¯"ÊÇ²»ÊÇËµµÄÕâ¸öÒâË¼¡£
Ò»¾ÅËÄÈýµÄÇïÌì£¬¸ø¿àÄÑÖÐµÄÖÐ¹ú´øÀ´Ò»Ë¿Ë¿»¶ÀÖµÄÊÇÒ»¸ö·Ç³£Ò£Ô¶Ä°ÉúµÄ¹ú¼Ò--Òâ´óÀû¡£×î¿ªÊ¼£¬°ËÔÂµ×µÄÊ±ºò£¬±¨ÉÏÓÐÏûÏ¢Ëµ£¬ÃË¾üÒÑ¾­¹¥Èë·¨Î÷Ë¹Õ¼ÁìÖ®ÏÂµÄÎ÷Î÷Àïµº¡£ÎÒ¸çÄÃ³öÊÀ½çµØÍ¼²éÕÒ¸øÎÒÃÇ¿´£¬·¢ÏÖÄÇÊÇÔÚÅ·ÖÞµØÖÐº£ÉÏµÄÒ»¸öÓëÒâ´óÀû±¾ÍÁ¸ô¾øµÄµºÓì¡£ÎÒ¸çÊ®·Ö¿Ï¶¨µØËµ£º"ÃË¾üµÄµÇÂ½½¢À÷º¦£¬Ð¡µº²»¾­´ò£¬Òª¹¥ÈëÒâ´óÀû±¾ÍÁÅÂ¾Í²»ÄÇÃ´ÈÝÒ×ÁË£¬ËùÒÔ»¹²»ÄÜ¹ýÓÚÀÖ¹Û¡£"
ÎÒ¸çÊÇ´óÑ§Éú£¬ËûµÄ»°ÔÚÎÒÃÇÐÖÃÃ¼¸¸öµ±ÖÐ¾ø¶Ô¾ßÓÐÈ¨ÍþÐÔ£¬ÎÒÃÇµ±¼´Åå·þµÃÒ»ËúºýÍ¿¡£
½á¹ûÊÇ£¬²»µ½Á½¸öÔÂµÄÊ±¼ä£¬Õ½ÕùµÄ½ø³Ì³¹µ×´òÆÆÎÒ¸çµÄÔ¤ÑÔ£º¾ÅÔÂ³õ£¬ÃË¾ü¾ÍÇáËÉÔÚÒâ´óÀû±¾ÍÁµÇÂ½£»ÎåÌìÖ®ºó£¬Òâ´óÀûÐû²¼Í¶½µ£»Ê®ÔÂÖÐÑ®£¬Òâ´óÀû·´¹ýÀ´¶ÔµÂ¹úÐûÕ½¡£
±¨Ö½ÉÏÁ¬ÆªÀÛë¹µØ½²ÊöÒ»Ð©¹ØÓÚÒâ´óÀû¾ü¶ÓµÄÐ¦»°¡£ÓÐÒ»¸öËµ£¬ÃË¾üµÇÂ½Ê±ÔâÓöµÄ×îÇ¿µÖ¿¹À´×Ôµ±µØ¶¯ÎïÔ°Á÷Âä³öÀ´µÄÒ»Ö»ÃÀÖÞ±ª£¬Ò§ÉËÁËÁ½ÃûÃÀ¾üÊ¿±ø¡£»¹ÓÐÒ»¸öËµ£¬Ò»¸öÒâ´óÀûÒªÈûÔÚÓ¢¾ü´òÁË¼¸Ëó×Óµ¯ºó¾Í¹û¶Ï¾Ù³ö°×Æì£¬Òâ¾üÖ¸»Ó¹ÙÒ»Á³ÑÏËà¸æËßÓ¢¾üÖ¸»Ó¹Ù£º"ÎÒÃÇÒÑ¾­´òÍêÁË×îºóÒ»·¢×Óµ¯¡£"¶ø´ËÊ±ÔÚËûµÄÉíºó£¬³ÉÏäµÄÒâ´óÀû¾ü»ðÃ»ÓÐÕÒµ½¹¤¾ß²ð·â¡£
ÎÒ¸ç¶ÁÁË±¨Ö½£¬×Ô¼º¶¼±ï²»×¡Ð¦£¬Ëµ£º"ÕâÐ©Òâ´óÀûÈËÊµÔÚÌ«¶º£¬Ö»»áÔÚÇ½ÉÏµÄ±Ú»­ÖÐ´òÀ´´òÈ¥£¬ÅöÉÏÕæ×Óµ¯¾ÍÍêµ°¡£"ÓÖËµ£¬"ÒªÊÇÈÕ±¾ÈËÒ²ÏñÒâ´óÀûÈËÕâÑùµÄ»°£¬ÎÒÃÇÔç¾Í¸Ã°ÑÐ¡ÈÕ±¾¸Ï½ø´óº£ÁË¡£"
¿ÉÎÒÃÇÐÄÀï¶¼ÖªµÀ£¬ÈÕ±¾ÈË²»ÊÇÒâ´óÀûÈË£¬ËûÃÇÊÇÉ±ºìÁËÑÛ¾¦ÒªÄÃÏÂÖÐ¹úµÄ¡£
Çï¼¾ÔË¶¯»á½áÊøÃ»¼¸Ìì£¬×¤ÊØÔÚ»ªÎ÷°ÓÉÏµÄÓ¢¹ú»Ê¼Ò¿Õ¾üµÃÖªÁËÔË¶¯»áµÄÊ¢¿ö£¬ÐÄÑ÷ÄÑ°¾£¬¹Ù±øÃÇ´Õ³ÉÒ»Ö§×ãÇò¶Ó£¬Ïò°ÓÉÏÎå´óÑ§ÏÂÁËÕ½Êé£¬ÒªÌßÒ»³¡¿Õ¾ü¶Ó¶Ô´óÑ§¶ÓµÄ±ÈÈü¡£ÕâÏûÏ¢Á¢¿ÌÔÚ´óÑ§ÄÐÉúµ±ÖÐÕ¨¿ªÁË¡£±ÈÈüÊäÓ®ÔÚÆä´Î£¬ÕâÀïÃæÓÐ¸öÃñ×åÈÙÓþµÄÎÊÌâ£¬ÎåËù´óÑ§µÄ×ãÇò½¡½«£¬ÄÑ²»³É»á°Ü¸øÁÈÁÈÊ®¼¸¸öÊ¿±øÖÐ´îµÄ²ÝÌ¨°à×Ó£¿
¾­¹ý¸÷´óÑ§ÌåÓýÀÏÊ¦µÄ½ô¼±´èÉÌ£¬ºÜ¿ì´ÓÎå¸öÐ£¶ÓÖÐ³éµ÷³ö×îÇ¿Á¦Á¿£¬×é³É´óÑ§Áª¶Ó¡£ÎÒ¸çÒ²ÔÚÆäÖÐ£¬¶øÇÒÔÚÊ×·¢ÕóÈÝÖ®ÄÚ¡£´Ò´ÒÄ¥ºÏÁËÈýÎåÌìµÄÊ±¼ä£¬Á½¶Ó±ãÔÚ»ª´óÐ£Ô°ÃùÂà¿ªÈü¡£»Ê¼Ò¿Õ¾ü×ãÇò¶Ó¿ªÒ»Á¾ÂÌÉ«¾üÓÃ´ó¿¨³µ¹ýÀ´£¬½ð·¢±ÌÑÛµÄÐ¡»ï×ÓÃÇÒ»½øÐ£Ô°¾ÍÃ¼·ÉÉ«ÎèµØÅ¿ÔÚ³µÏáÁ½±ß£¬²»Í£µØ¶Ô×ÅËûÃÇÑÛÀïµÄÆ¯ÁÁÅ®ÉúÃÇ·ÉÎÇ£¬´µ¿ÚÉÚ£¬ÌáÇ°½øÈëÁË¿ñ»¶×´Ì¬¡£ÓëÕâÐ©ºÀÇéÍòÕÉµÄÓ¢¹úÊ¿±øÏà·´£¬´óÑ§Áª¶ÓµÄÊ®Ò»ÃûÉÏ³¡¶ÓÔ±È´ÊÇÂúÁ³½ôÕÅ£¬ÑÏÕóÒÔ´ý£¬Á¬ÈüÇ°×¼±¸»î¶¯¶¼×öµÃÒ»Ë¿²»¹¶¡£
»ªÎ÷°ÓµÄ×ãÇò³¡±ßÀïÍâÈý²ã¶¼ÊÇ¹ÛÖÚ£¬Á¬³É¶¼ÊÐ³¤¶¼¸Ï¹ýÀ´µ±ÁË¼Î±ö¡£ÎÅÑ¶Ç°À´²É·ÃµÄ¸÷±¨Ö½¼ÇÕß¸üÊÇ»îÔ¾£¬±¾À´ÌìÆøÏàµ±Á¹Ë¬£¬ËûÃÇÈ´ÒòÎª¼·À´¼·È¥´òÌý¸÷ÖÖÏûÏ¢£¬¸ö¸öÅª³öÒ»Éí³ôº¹¡£
ÎÒºÍ·¶ÊæÎÄÒòÎªÁ¦Æø²»¹»£¬¼·²»½øÈËÈº£¬ÓÚÊÇÍË¶øÇóÆä´Î£¬ÅÀµ½³¡±ßµÄÒ»¸öÀºÇò¼ÜÉÏ¾Ó¸ßÁÙÏÂ¿´±ÈÈü¡£·¶ÊæÎÄÅÀÉÏÈ¥Ö®ºóÀÛµÃÁ³¶¼°×ÁË£¬²»×¡µØÅÄÐØ¿Ú£¬ËµËý´ÓÀ´»¹Ã»ÓÐÕâÑùÎª¿´Ò»³¡ÈÈÄÖ»í³öÃüÀ´¡£
"ÄãµÃÁË°É¡£"ÎÒËµËý£¬"Å®Éú¶¼ÒªÀ´¿´Ó¢¹úË§¸ç£¬Äã¿Ï¶¨Ò²ÊÇ¡£"
ËýÂúÁ³·Éºì£º"ÎÒ²Å²»ÊÇ£¬ÎÒ¾ÍÏë¿´Äã¸çÌßÇò¡£"
²»¹ÜËýÊÇÕæÏë¼ÙÏë£¬·´ÕýÕâ¾ä»°ÈÃÎÒÐÄÀïÃÀ×Ì×ÌµÄ£¬Êæ·þ¡£
ÄÇÌìµÄ±ÈÈüÏêÇéÎÒÒÑ¾­ÍêÈ«¼Ç²»ÇåÁË£¬¼ÇµÃ×¡µÄ¾ÍÊÇÖÕ³¡µÄ±È·Ö£¬Îå±ÈÈý¡£´óÑ§Áª¶ÓÌß½øÎå¸öÇò£¬»Ê¼Ò¿Õ¾ü¶ÓÈý¸ö¡£³¡ÉÏµÄºÈ²ÊÉùÉ½ºôº£Ð¥£¬ÄÐÉúÃÇÅ®ÉúÃÇÔÚ±ÈÈü½áÊøÊ±Í³Í³±§³ÉÒ»ÍÅ£¬±ÄÌø£¬¼â½Ð¡£ÊäÇòµÄ¿Õ¾ü¶ÓÔ±ÃÇËÆºõÒ²²¢²»ÄÕ£¬Ð¦ÎûÎûÈÆ³¡Ò»ÖÜÏò¹ÛÖÚÖÂ¾´£¬ÓÖÒý·¢³öÅ®ÉúÃÇµÄ¼¯Ìå»¶ºô¡£
µ«ÊÇÎÒ¸çÔÚ¼´½«ÖÕ³¡Ê±¹âÈÙ¸ºÉË£¬±»Ò»¸öÈË¸ßÂí´óµÄÓ¢¹ú¶ÓÔ±Ò»½Å°íµ¹£¬Á¬Ðø·­¹öÁË¼¸È¦£¬×øÔÚµØÉÏ£¬ö·ÑÀßÖ×ìµØ±§×ÅÒ»Ö»½Å¡£¼¸¸öÔ¤±¸¶ÓÔ±³å½ø³¡°ÑÎÒ¸çÌ§ÁËÏÂÈ¥£¬µ±ÍíËÍµ½»ª´óÒ½Ôº¡£·¶²®²®Õï¶ÏÊÇ½Åõ×¹ÇÁÑ£¬´òÁËÊ¯¸à£¬Ò»²ãÒ»²ã¹üÉÏÉ´²¼£¬ÓÉÎÒ¸çµÄÍ¬Ñ§°ÑËûÌ§»ØÎÒÃÇ¼ÒÀï¡£´ËºóµÄÕûÕû°ë¸öÔÂ£¬ÉòÌìÂ·Ã¿ÌìÍÆ×Å×ÔÐÐ³µËÍÎÒ¸çµ½Ñ§Ð££¬°øÍí·ÅÑ§Ö®ºóÔÙÈ¥Ñà´ó½ÌÊÒ½ÓËû»ØÀ´¡£°ë¸öÔÂÖ®ºó²ðÁËÊ¯¸à£¬ðöÖ×ÉÔÏû£¬ÎÒ¸ç±ã³Åµ¥¹Õ²½ÐÐ¡£ËùÐÒÊÇËûµÄ¸ºÉËÊ¹Ëû³ÉÎªÐ£Ô°ÀïµÄ´«ÆæÊ½ÈËÎï£¬Ò»ÇÐÐÐ¶¯¶¼ÓÐÈÈÐÄÍ¬Ñ§°ïÃ¦·öÖú¡£
ÎÒ¸çµÄ½Åõ×»¹Ã»ºÃÍ¸£¬ÁñÔ°ÀïÓÖÓÐÒ»¸öÈËË¯ÔÚµ£¼ÜÉÏ½øÁË¼ÒÃÅ¡£Õâ¸öÈËÊÇÂ¥ÏÂÌÕ²®²®£¬¼¸ÄêÖ®Ç°£¬Ëû´Ó²ØÇø´ø»ØÀ´Ò»Ö»Ð¡ÐÜ£¬ÄÇÊÇÎÒÃÇÍ¯ÄêµÄ»¶ÀÖ¼ÇÒäÖ®Ò»¡£¶øÕâÒ»´Î£¬Ëû´ø»Ø¼ÒÖÐµÄÈ´ÊÇµ±ÄêÔÚÎ÷ÄÏµØÇø×î×î¿É¶ñµÄÒ»ÖÖÔ­ÉúÉúÎï£¬Å±Ô­³æ¡£
Ò»¸öÔÂÇ°£¬ÌÕ²®²®Òª´øÒ»Ö§¿¼²ì¶ÓÈ¥´óÁ¹É½Çø£¬ÎªÑÐ¾¿Á¹É½ºÚÒÍÒ»×åµÄÍÁË¾ÖÆ¶ÈÊÕ¼¯×ÊÁÏ¡£×ßÇ°ËûÀ´¸úÎÒ°Ö¸æ±ð£¬°Ö°ÖÎªËûÃÇ¼¸¸öÈËµÄ°²È«ÎÊÌâ±íÊ¾µ£ÓÇ£¬ÒòÎªÄÇµØ·½É½¸ßÁÖÃÜ£¬Ô­Ê¼Âù»Ä¡£ÎÒ°ÖÒ»ÔÙÎÊËûÃÇÊÇ²»ÊÇ·ÇÈ¥²»¿É¡£ÌÕ²®²®¿¶¿®»Ø´ðËµ£º"Á¹É½ËäÎ£ÏÕ£¬×Ü²»ÖÁÓÚ±ÈÇ°Ïß¸üÏÕ£¬¶àÉÙÍ¬°ûÔÚÕ½³¡ÉÏÔ¡Ñª·Ü¶·£¬ÎÒÓÖºÎ±Ø×ÔÏ§ÉúÃü¡£"
ËûÃÇ´Ó³É¶¼×ø´¬£¬ÑØáº½­Ë³Á÷¶øÏÂÖÁÒË±ö£¬ËÝ½ðÉ³½­µÖÆÁÉ½£¬ÔÙ×ªÀ×²¨ÏØ³Ç£¬¹ÍÁËÁ½¸öµ±µØÒÍ×åÈËµ±Ïòµ¼£¬½øÈë´óÐ¡Á¹É½½»½ç´¦µÄÔ­Ê¼É­ÁÖ£¬Ò»Â·ÏÕÏó»·Éú£¬ÖÕÓÚµ½´ïÒÍÇø¡£
ÌÕ²®²®ÔÚÒÍÇøÃ»ÓÐËÍÃü£¬È´ºÜ²»ÐÒµØÈ¾ÉÏÁËµ±µØµÄÒ»ÖÖ¶ñÐÔÅ±¼²£¬³ÖÐøÎ·º®£¬¸ßÉÕ£¬ËÄÖ«³é´¤£¬ÉñÖ¾»Ðã±¡£ËûµÄÒÍÈËÅóÓÑÄÃÇàÌÙÔúÒ»¸±µ£¼Ü£¬Ç§ÐÁÍò¿àµØ°ÑËûÌ§»Ø³É¶¼¡£
ÇëÁË»ª´óÒ½Ôº×îºÃµÄÒ½ÉúÀ´¿´£¬³¢ÊÔ×ÅÓÃÁËÒ»Ð©Ò©£¬È´ÊÇÍêÈ«ÎÞÐ§¡£ÌÕ²®Ä¸Äï¼ÒÔÚËÄ´¨£¬½áÊ¶¼¸¸ö±¾µØÓÐÃûÍûµÄÖÐÒ½£¬ÖðÒ»ÇëÁË£¬ËûÃÇÒ²¿ªÁË¼¸·þÖÐÒ©£¬ÎÞ·ÇÊÇ²ñºú¡¢°ëÏÄ¡¢ÇàÝïÕâÐ©¶«Î÷£¬ÇË¿ª×ì°Í¸ø²¡ÈËÇ¿¹àÏÂÈ¥£¬Æ¬¿ÌÖ®ºó¾ÍÅçÍÂ³öÀ´£¬°×°×Åª³öÒ»ÎÝ×ÓÐÁÀ±µÄ¿àÎ¶¡£
¼¸Ìì¹¤·ò£¬ÌÕ²®²®ÒÑ¾­ÑÙÑÙÒ»Ï¢£¬Ô­À´¸ß´ó¿ìÀÖÃîÓïÁ¬ÖéµÄÒ»¸öÈË£¬ÏûÊÝµ½ÌÉÔÚ´²ÉÏ¶¼²»¼ûÂÖÀª£¬Æ¤·ôÊÇ»ÆÖÐ´øÇà£¬Á³¼Õ°¼³ÉÁ½¸öÉî¿Ó¡£º®Õ½Ò»À´¶¶µÃ´²°åÅ¾Å¾×÷Ïì£¬¸ßÉÕÊ±Á½ÑÛÔ²Õö£¬×ì°Í±Ç×ÓÏñÊÇÒªÓÐ»ðÑæÅç³ö¡£Ã¿´ÎÎÒÕ¾ÔÚËû¼Ò´°Íâ¿´Ëû£¬¶¼ÄÜ¿´µ½ÌÕ²®Ä¸ß¬×ÅÒ»ÌõÊÖ¾îÎÞÉùÂäÀá¡£
ÓÐÒ»Ìì³Ô·¹Ê±£¬ÎÒÄï¶ÔÎÒ°ÖÌ¾Ï¢£º"ÌÕÏÈÉúÅÂÊÇÃ»¾ÈÁË¡£ºÃºÃµÄÔÚ¼ÒÀï£¬Æ«ÒªÈ¥......"
ÎÒ°Ö°Ö·ÅÏÂ¿ê×Ó£¬»ôÈ»¶øÆð£¬À÷ÉùºÈÖ¹ÎÒÄï£º"²»ÒªËµÄÇÐ©Öµ²»ÖµµÄ»°£¡ÕâÊÀ½çÉÏ£¬´Ó¹Åµ½½ñ£¬Îª¿ÆÑ§ÎªÕæÀíÎþÉüÐÔÃüµÄ²»Ö¹Ò»¸ö¡£ÀÏÌÕËûÁË²»Æð£¬ËûÏëµ½ÁË£¬Ò²È¥×öÁË£¬×³Ê¿ÕÛêªÉ³³¡£¬Ëû¾ÍÊÇ......Ëû¾ÍÊÇ......"
ÎÒ°ÖÍ»È»Ëµ²»ÏÂÈ¥£¬Àë¿ª·¹×À£¬×ªÉí½øÁËÎÒÃÇ·¿¼ä£¬ÅéµÄÒ»Éù°ÑÃÅ¹ØÉÏ¡£Æ¬¿ÌÖ®ºó£¬´«³öµÍµÍµÄÑ¹ÒÖµÄ¿Ô¿ÔÉù¡£
ÎÒÄï±»ÏÅ×¡ÁË£¬ã¶ÕúÕúµØ×øÔÚ×ÀÇ°£¬°ëÌì¶¼Ã»ÓÐ¶¯µ¯¡£
·¶²®²®À´ÕÒÎÒ°Ö£¬ËµÀÏÌÕÕâ¸ö²¡£¬Ö»ÓÐÅªµ½"½ð¼¦ÄÉËª"²ÅÓÐÏ£Íû¡£ÎÒ°ÖÎÊ"½ð¼¦ÄÉËª"ÊÇÊ²Ã´¶«Î÷£¬·¶²®²®ËµÊÇÒ»ÖÖÖÎÅ±¼²µÄÌØÐ§Ò©£¬Ò²½Ð¿üÄþ£¬²úÔÚÈÈ´øÓêÁÖµÄ½ð¼¦ÄÉÊ÷ÉÏ£¬ÖÐ¹úÊÇÃ»ÓÐÕâ¶«Î÷µÄ¡£
"È¥ÄÄ¶ùÄÜÅªµ½£¿"ÎÒ°ÖÒ»°Ñ×¥×¡ÁË·¶²®²®µÄÊÖ¡£
"ÖÐ¹úºìÊ®×Ö»áÊôÏÂµÄ¾È»¤×Ü¶Ó¡£ÎÒÌýËµËûÃÇÓÐ£¬ÊÇÓ¡Äá»ªÇÈ¾èÔù³öÀ´µÄ¡£Ó¡Äá²úÕâ¸öÒ©¡£È¥ÄêÔ¶Õ÷¾üÈëÃå£¬¾È»¤×Ü¶ÓËæÕ÷£¬¸øÃ¿¸öÊ¿±ø¶¼ÅäÖÃÁËÒ»·Ý¡£"
"¾È»¤×Ü¶ÓÔÚÄÄ¶ù£¿"
"¹óÑô¡£"
ÎÒ°ÖµÄÉí×ÓÍùºóÒ»Ñö£º"Ì«Ô¶À²£¬À´»ØµÃ¶àÉÙÌì£¿ÀÏÌÕÅÂµÈ²»ÁË¡£"
"ÊÇÕâÑù£¬ÎÒ¸Õ¸ÕµÃÖªÒ»¸öÏûÏ¢£¬¾È»¤×Ü¶ÓÏÂÃæÓÐ¸ö·Ö¶Ó×î½ü×¤µ½ÁËÒË±ö£¬¾àÀë³É¶¼²»µ½Èý°Ù¹«Àï¡£ÎÒµÄºÃÅóÓÑ£¬Ð­ºÍÒ½Ñ§ÔºµÄÁÖÖ¾°×½ÌÊÚ£¬¾ÍÔÚÕâ¸ö·Ö¶Óµ±¶Ó³¤¡£"
"ÄÇºÃ£¬ÀÏ·¶Äã¸Ï¿ì¸øÁÖ½ÌÊÚÐ´·âÐÅ£¬ÎÒ¸ºÔðÕÒÈËÈ¥ÒË±ö£¡"
³É¶¼È¥ÒË±ö£¬ÓÐáº½­Ë®Â·¿É×ß£¬È¥Ê±ÊÇÏÂË®£¬ÐÐ´¬Ê±¼äÖÁ¶àÁ½Ìì£¬»ØÀ´ÉÏË®£¬µ«ÊÇÒ²Âý²»¹ýÈýÌì¡£ÎÞÂÛÈçºÎ£¬ÎåÌìÖ®ÄÚ×ÜÄÜÈ¡»ØÒ©Æ·¡£
ÎÒ°ÖËµËûÈ¥ÕÒÈË£¬¿ÉËûÒ»¸ö´óÑ§½ÌÊÚ£¬ÄÜ¹»ÓÐË­¿ÉÕÒ£¿¿öÇÒÈ¡Ò©»¹ËãË½ÊÂ¡£Æ«ÇÉÄÇ¶ÎÊ±¼äÎÒ¸ç½ÅÉËÎ´Óú£¬ÐÐ¶¯²»±ã£¬ÎÒ½ãÊÇÅ®º¢£¬µ¥¶À³öÃÅ¸ü²»·ÅÐÄ£¬È¥ÒË±öµÄÈÎÎñÂäµ½ÁËÉòÌìÂ·ÉíÉÏ¡£ÎÒ°Ö°ÑËû½Ðµ½Éí±ß£¬¶£ÖöÓÖ¶£Öö£º"ËÙÈ¥ËÙ»Ø£¬²»¿Éµ¢¸é£¬ÈôÄÜ¾ÈÏÂÌÕ²®²®µÄÃü£¬ÄãÊÇ¹¦³¼¡£"
½á¹ûÉòÌìÂ·È¥ÁË²»Ö¹ÎåÌì£¬ÊÇÕûÕûÒ»¸öÐÇÆÚ£¬ÆßÌì¡£Ëû×øÉÏ´¬£¬Ë³Á÷¶øÏÂ£¬µ½ÒË±öÕÒµ½¾È»¤·Ö¶Ó£¬³öÊ¾·¶²®²®µÄÐÅ¼þ£¬ÌÖÀ´ÁË¿üÄþ£¬ÄÃÓÍÖ½°üºÃ´§½ø»³ÖÐ£¬Ò»ÇÐ¶¼»¹Ë³Àû¡£µ«ÊÇ»Ø³ÌÍ»Óö½­Ë®ÕÇ³±£¬´¬Ö»²»½ø·´ÍË£¬³åÖÁ½­±ß£¬×²ÉÏÉ½Ê¯£¬×îÖÕÇã¸²¡£ÐÒ¿÷ÉòÌìÂ·Ë®ÐÔ²»´í£¬ÔÚ½­ÃæÉÏ³Á¸¡Ðí¾ÃÖ®ºó±»ÁíÒ»ËÒ´¬¾ÈÏÂ£¬¼¸¾­ÖÜÕÛ²Å»Øµ½³É¶¼¡£¿ÉÏ§£¬ËûÒ»Â·±¼ÅÜ³å½øÌÕ²®²®¼ÒÌÍ³öÄÇ¸öÕä¹óÎÞ±ÈµÄÓÍÖ½°üÊ±£¬ÌÕ²®²®ÒÑ¾­È¥ÊÀÈýÌìÁË¡£
ÉòÌìÂ·×øÔÚÂ¥ÌÝÉÏ·ÅÉù´ó¿Þ¡£·¶²®²®¹ýÈ¥±§×¡Ëû£º"º¢×ÓÄãÌýÎÒËµ£¬¼´±ãÃ»ÓÐµ¢¸éÁ½ÌìÊ±¼ä£¬Ò²ÊÇ¸Ï²»ÉÏµÄ£¬ÄãÌÕ²®²®²¡µÃÌ«ÖØ¡£"
ÉòÌìÂ·ÒÀÈ»À¢¾Î£¬¼á³ÖÈÏÎªÊÇËûµÄ¹ý´í¡£Õâ¼þÊÂÇé¶ÔËûµÄ´ò»÷ºÜ´ó£¬ºÃ³¤Ò»¶ÎÊ±¼äËû¶¼ÊÇÄèÍ·ÄèÄÔ£¬³ýÈ¥Æ´ÃüÑ§Ï°£¬²»¸úÈÎºÎÈËËµ»°¡£
ÎÒÄïÈ´Ò»Ö±¶ÔËû·­´¬ÂäË®µÄÔâÓöÐÄÓÐÓà¼Â£¬ÎÒ²»Ö¹Ò»´ÎÌýËý¶ÔÎÒ°Ö±§Ô¹£º"ÈÃÒ»¸öÊ®°ËËêµÄÍÞÍÞÈ¥ÐÐÕâÌËÏÕÂ·£¬Äã²»ÊÇ·èÁËÊÇÊ²Ã´£¿ÕâÒªÓÐ¸öºÃ´õ......"
ÎÒ°ÖÃÆÁËÍ·£¬Ò»¾ä»°²»´ð£¬²»ÖªµÀÊÇ²»ÊÇÍ¬ÑùºóÅÂ¡£
²»¹ýºÜÃ÷ÏÔ£¬ÎÒ°ÖºÍÎÒÄï¶ÔÉòÌìÂ·¸ü¼ÓÁ¯Ï§ÁË£¬ÎÒ´ÓËûÃÇ½ø½ø³ö³ö¿´ÏòÉòÌìÂ·µÄÑÛÉñÀïÄÜ¹»²ì¾õ³öÀ´¡£
Çï·ç¸üÁ¹µÄÊ±ºò£¬ÁñÔ°ÀïµÄ×¡»§ÃÇÌýµ½ÁËÓÖÒ»¸ö±¯°§µÄÏûÏ¢£ºÂí¿Ë¼ÝÊ»µÄ´óÐÍÔËÊä»úÔÚ·ÉÔ½ÍÕ·åÊ±²»ÐÒ×¹»Ù¡£µ±Ê±ËûÔËËÍµÄÊÇ±¦¹óÎÞ±ÈµÄÕ½ÂÔÎï×Ê--×÷Õ½·É»úËùÐèÒªµÄÌØÊâÓÍÁÏ£¬Òò´Ë·É»ú×¹ÂäÊ±£¬ËûµÄÕ½ÓÑ´Ó¸ß¿Õ¿´µ½ÁËÉ½¹ÈÀïÌÚÆðµÄ¾Þ´óÑÌÖù¡£
Ò»Î»¹ú¾ü¾ü¹ÙÅãÍ¬Âí¿ËÔÚ·É»¢¶ÓµÄÍ¬ÊÂ£¬Ç§ÀïÌöÌö°ÑÒ»°üÒÅÎï´ÓÔÆÄÏÀ¥Ã÷ËÍµ½ÁË³É¶¼·¶²®²®¼ÒÀï¡£ÄÇ¸öÃÀ¹úÐ¡»ï×ÓËµ£¬ÕâÊÇÂí¿ËÉúÇ°½»´ú¹ýµÄ£¬Âí¿ËËµËûµÄÒÌÂè»á°ïÖúËû»Ø¼Ò¡£
·¶ÂêÀö±§×ÅÄÇ¸ö°ëÈË¶à¸ßµÄ¾üÓÃÌá°ü£¬Ä¿¹â½©Ö±£¬à«à«×ÔÓï£º"ºÃµÄ£¬ÎÒ»áµÄ£¬Âí¿Ë»á»Ø¼Ò£¬¿ÏËþ»ùÀÏ¼ÒµÄÅ©³¡ÉÏ»¹ÓÐËû×îÏ²»¶µÄ·ç³µ¡£"
ÃÀ¹úÐ¡»ï×Ó×¯ÖØµØÐÐÁËÒ»¸ö¾üÀñ£¬¸æ´ÇÀë¿ª¡£·¶ÂêÀöÃæ³¯´°¿Ú¶À×ÔÕ¾ÁËÒ»»á¶ù£¬×øÏÂÀ´¿ªÊ¼µ¯ÇÙ¡£´ÓÏÂÎçµ½°ëÒ¹£¬·¶²®²®µÄ¼ÒÀï£¬Ê±¶ø±¯°§Ê±¶øÓÖÊÇ¼¤°ºµÄ¸ÖÇÙÉùÒ»Ö±Ã»ÓÐÖ¹Ï¢¡£ÁñÔ°ÀïµÄËùÓÐ×¡»§¶¼×øÔÚ¼ÒÀïÌý£¬Ì¾Ï¢£¬Îª¿É°®µÄ·É»¢¶ÓÔ±Âí¿ËÁ÷Àá¡£
ºóÀ´¿¹Õ½Ê¤Àû£¬Ì«Æ½ÑóÍ¨º½£¬·¶²®²®È«¼ÒµÚÒ»Ê±¼äÅªµ½´¬Æ±£¬´ø×ÅÄÇ¸ö¾üÓÃÌá°ü»ØÁËÃÀ¹ú¡£·¶²®²®¡¢·¶²®Ä¸°ëÉúÊ±¼äÔÚ»ªÎ÷°Ó½ÌÊéÖÎ²¡£¬ËûÃÇµÄÅ®¶ù·¶ÊæÎÄÔÚ°ÓÉÏ³öÉú³¤´ó£¬Àë¿ªµÄÄÇÒ»¿Ì£¬ËûÃÇÏëÁËÐ©Ê²Ã´£¿·¶ÊæÎÄÓÖÏëÁËÊ²Ã´£¿ÎÒÍêÈ«ÎÞ·¨ÖªµÀ¡£
¸ôÁËÒ»Ìì£¬·¶ÊæÎÄÉÏÂ¥µ½ÎÒ¼ÒÀï£¬ÕÒÉòÌìÂ·£¬½»¸øËûÒ»¼ÜÒø°×É«µÄÕ½¶·»úÄ£ÐÍ¡£
"Âí¿ËÔÚÒÅÊéÉÏËµ£¬Õâ¸öÄ£ÐÍËÍ¸øÄã¡£"
"Âí¿Ë»¹ÁôÁËÒÅÊé£¿"ÉòÌìÂ·²»¸ÒÏàÐÅ¡£
·¶ÊæÎÄËµ£º"ÊÇ£¬Ã¿´Î³öº½ËûÃÇ¶¼ÒªÁôÒ»·âÒÅÊé£¬ÒòÎªÍÕ·åº½ÏßÌ«Î£ÏÕÁË¡£"
ÄÇ¸öÄ£ÐÍÊÖÕÆ´óÐ¡£¬¾«ÇÉ¿É°®£¬»úÍ·ÉÏÉõÖÁ»¹Ãè»­×ÅöèÓãÍ·µÄÍ¼°¸¡£Ö®Ç°ÉòÌìÂ·¸úÂí¿ËÍ¨ÐÅ£¬Ôø¾­Ëµ¹ýËûÏëÒªÒ»ÕÅÂí¿Ë¸úöèÓãÍ··É»úµÄºÏÕÕ¡£ÒÅÎïÖÐÃ»ÓÐÕÕÆ¬£¬´ó¸ÅÂí¿ËÃ»ÓÐÀ´µÃ¼°ÁôÓ°¡£ÄÇ¸öÄêÍ·£¬ÏëÅÄÒ»ÕÅÕÕÆ¬Ò²²»ÊÇÈÝÒ×µÄÊÂÇé¡£
ÉòÌìÂ·ÏòÎÒÄïÒªÁËÒ»¶ÎÄÉÐ¬µ×µÄÂéÏß£¬´Ó·É»úµÄÁ½¸ö³á°òÖ®¼ä´©¹ýÈ¥£¬Ïµ¸ö»î¿Û£¬¹ÒÔÚËûµÄÎÃÕÊÀï¡£Ã¿ÌìÍíÉÏËû¿´×Å·É»úÈëË¯¡£Ò²ÐíËûÃÎµ½ÁËÂí¿Ë£¬ÃÎµ½Âí¿Ë±ÇÁºÉÏÄÇÐ©¿É°®µÄÈ¸°ß£¬Ã«È×È×µÄÏñÐÜÕÆÒ»Ñù´óµÄÊÖ£¬»¹ÓÐ»÷´òÓðÃ«ÇòµÄÊ±ºò¸ì²²ÉÏ¹ÄÆðµÄ¼¡Èâ¡£¿ÉÊÇËû²»»áÃÎµ½Âí¿ËÎþÉüµÄ³¡¾°£¬ÒòÎªËûÃ»ÓÐµ½¹ýÏ²ÂíÀ­ÑÅÉ½£¬¸ßÀè¹±É½£¬ºá¶ÏÉ½£¬ÏëÏó²»³öÀ´Ò»¼ÜÅÀÐÐ¸ß¶È²»¹ýÎåÇ§Ã×µÄcÐÍÔËÊä»ú£¬Òª¿Ôßê¿Ôßê·­Ô½Æ½¾ù¸ß¶È³¬¹ýÎåÇ§Ã×µÄÍÕ·åº½Ïß£¬ÊÇÔõÑù¾ªÐÄ¶¯ÆÇµÄËÀÍöÖ®ÂÃ¡£
