# Supplementary material for: Exploring translator’s style in children’s literature: A case study of Nicky Harman’s English translations of Huang Beijia’s two works
Source: PLoS One. 2026 Jun 2;21(6):e0350245. doi: 10.1371/journal.pone.0350245 (PMC13229296; doi:10.1371/journal.pone.0350245)
Supplement: S7 File — (ZIP) [file pone.0350245.s010.zip › data/original data/Ye Feng Fei Wu (Chinese text)/Chapter 19.txt]

µÚÊ®¾ÅÕÂ¡¤×¥¼äµý
¶Ì¶ÌµÄÊ±¼äÀï£¬ÌÕ²®²®²¡ÊÅ£¬Âí¿ËÎþÉü£¬ÁñÔ°²»Öª²»¾õÖÐÁýÕÖ×ÅÒ»²ã±¯°§µÄÒõÓ°¡£Ã¿´ÎÎÒ½ø³öÔº×Ó£¬×Ü»áÏÂÒâÊ¶µØî©Ò»ÑÛÌÕ²®²®µÄ¼ÒÃÅ£¬ÅÎÍû»¹ÄÜ¼ûµ½ÄÇ¸öÍ·ÉÏ´÷Ò»¶¥²ØÊ½Õ±Ã±£¬ÉíÉÏ´©×ÅµÆÐ¾ÈÞÎ÷×°£¬¹ÅÁé¾«¹ÖµØÒÐÔÚÃÅ±ß³åÎÒ´óÐ¦µÄºÃÍæµÄÈË¡£ÓÐµÄÊ±ºò£¬ÎÒÒ²»áÏëµ½Âí¿ËÀ´·ÃµÄÄÇ´Î£¬ÌÕ²®²®ÅÀµ½×À×ÓÉÏ£¬·Å¿ªºíÁü£¬¼¤ÇéÅìÅÈµØÀÊËÐ¼Ã´ÈÃûÆª¡¶Ò¹ÝºËÌ¡·µÄºÀ·Å¡£
ÎÒÎÊ·¶ÊæÎÄ£º"ÎªÊ²Ã´ÔçÔçÈ¥ÊÀµÄ×ÜÊÇÎÒÃÇ×îÏ²»¶µÄÈË£¿"
·¶ÊæÎÄµÍÍ·ÏëÁËºÃÒ»»á¶ù£¬ÉñÇéÓÄÓÄµØËµ£º"ÕâÊÇÉÏµÛµÄÒâË¼°É¡£"
ÎÒºÜ²»·þÆø£º"ÄãÃÇÐÅÑöÉÏµÛ£¬ÊÇÏ£ÍûÉÏµÛ´Í¸£ÈË¼ä¡£¿ÉÊÇËûÃ»ÓÐ£¬Ëû°ÑÎÒÃÇÏ²»¶µÄÈË¶¼Áì×ßÁË¡£"
·¶ÊæÎÄ´ó¾ªÊ§É«µØ¿´ÎÒ£¬Á³°×³ÉÒ»ÕÅÖ½£º"³È×Ó£¡¿ìÍÂÒ»¿ÚÍÙÄ­¡£"
ÎÒ²Å²»ÍÂÍÙÄ­¡£ÉÏµÛ¼ÈÈ»×ÜÊÇ´ø×ßºÃÈË£¬ÄÇËû¸ù±¾¾Í²»»áÇÆµÃÉÏÎÒ¡£
×Ô´ÓÎÒ¸ç¶ÁÁËÐÂÎÅÏµ£¬¼ÒÀï¾Í¶à³öÁËºÃ¶àÖÖ±¨Ö½¡£ÓÐ¡¶´ó¹«±¨¡·¡¶ÖÐÑëÈÕ±¨¡·£¬Ò²ÓÐ¡¶ÐÂ»ªÈÕ±¨¡·£¬°üÀ¨Ã»ÓÐÌ«¶àÈËÖªÏþµÄ¡¶¹úÄÑÈýÈÕ¿¯¡·¡£ÎÒ¸çËµ¡¶¹úÄÑÈýÈÕ¿¯¡·Ó¦¸Ã¸ú¡¶ÐÂ»ªÈÕ±¨¡·Ò»Ñù£¬¶¼ÊÇ¹²²úµ³ÈË°ìµÄ±¨Ö½£¬ÒòÎª±¨ÉÏ×î³£¿¯µÇµÄÊÇ°ËÂ·¾üµÄÕ½¼¨£¬À´×ÔÑÓ°²µÄÍ¨Ñ¶£¬»¹ÓÐÒ»Ð©ÖøÃû½ø²½ÈËÊ¿µÄ½²»°¡£ÎÒ¸çËµËû¿´ÁËÕâÐ©±¨Ö½Ö®ºó£¬¾Í¾õµÃÖÐ¹ú²¢²»ÊÇÒ»Ì¯±»Õ½Õù´Ý»ÙµÄ¾Þ´óµÄ·ÏÐæ£¬ÔÚ·ÏÐæÖ®ÖÐÓÐÉúÆø²ª²ªµÄÁ¦Á¿£¬ÓÐÆÆÍÁ¶ø³ö×Â×³³É³¤µÄ¶«Î÷£¬ËùÒÔÖÐ¹úµÄÎ´À´ºÜÓÐÏ£Íû¡£
ÎÒ¸çµÄ»°ÓÐµãÉî°Â£¬ËûËµµ½µÄºÜ¶àÊÂÇéÎÒ²»ÄÜÍêÈ«Ã÷°×¡£ÎÒÏ²»¶Ìô±¨Ö½ÉÏºÃÍæµÄÄÚÈÝ¿´¡£ÓÐÒ»´ÎÎÒ¿´µ½±¨ÉÏËµ£¬¾¯²ìÔÚ³É¶¼µÄÒ»¼ÒÂÃÉáÀï×¥µ½Ò»¸öÈÕ±¾¼äµý£¬ÄÇÈËËµÒ»¿Ú±ê×¼µÄËÄ´¨»°£¬´©³¤ÉÀ¡¢³ÔÂéÀ±¡¢´êÂé½«¡¢ÅÝ²è¹Ý£¬ÓÐÀÏÆÅÓÐÐ¡º¢£¬¶¼¸úÒ»°ã³É¶¼ÈËÎÞÒì¡£ÄÇ¼ÒÂÃÉá¾ÍÊÇËû¿ªµÄ£¬ÎªÁË·½±ã½á½»ÄÏÀ´±±ÍùµÄÈË£¬ÌæÈÕ±¾¾ü¶ÓÊÕ¼¯Çé±¨¡£
ÎÒÌáÐÑÎÒ¸çËµ£º"µÆÕµÏïÀïÄÇ¸ö¿ªÐ¡¿ÍÕ»µÄ£¬ºÃÏñÒ²ÓÐÎÊÌâ°¥£¬³¤µÃ¾ÍÊÇÒ»¸±¹íÍ·¹íÄÔµÄÑù×Ó¡£"
ÎÒ½ãÔÚÅÔ±ß±ÉÒÄµØÆ²×ì£º"¼äµýÒªÄÜÈÃÄã¿´³öÀ´£¬ÄÇ»¹ÄÜ¸É¼äµý£¿"
ÎÒ²»·þÆø£º"ÄÇÄãËµ¼äµý¶¼³¤Ê²Ã´Ñù£¿"
"Ê²Ã´Ñù£¿×î²»ÆðÑÛµÄÑù×Ó£¡Ò»°ÑÈö½øÈË¶ÑÀï¼ð²»³öÀ´£¬ÄÇ²Å½Ðµ±¼äµýµÄÁÏ£¬²»±»ÈË×¢ÒâÂï¡£¸çÄãËµÊÇ²»ÊÇ£¿"
ÎÒ¸çËµÓÐµÀÀí¡£
¿ÉÎÒ²»ÏàÐÅ¡£ÎÒ¾õµÃ×îÆðÂë£¬¼äµýµÄÑÛ¾¦»á¸úÒ»°ãÈË²»Ò»Ñù£¬ÆÕÍ¨ÈË³¤Ò»Ë«ÑÛ¾¦£¬ËûµÃ³¤Á½Ë«£¬ÑÛ¾¦ÀïÃæ»¹ÓÐÑÛ¾¦£¬²Å·½±ãËûÃÇ·¢ÏÖÇé±¨¡£
ÕâÃ´ÏëÁËÖ®ºó£¬Ã¿¸öÖÜÁùÎÒ´ÓÑ§Ð£»Ø¼Ò£¬ÖÜÈÕ´Ó¼ÒÀï»ØÑ§Ð££¬Ò»Â·×ß£¬Ò»Â·ÉÏÎÒ¶¼»á×ó¹ËÓÒÅÎÁôÒâÃ¿Ò»¸öÓ­Ãæ¹ýÀ´µÄÈË£¬ÌØ±ðÁôÒâ¿´ËûÃÇµÄÑÛ¾¦£¬ÊÇ¶ãÉÁ×ÅÎÒ£¬»¹ÊÇ¹í¹íËîËîµØÑÐ¾¿ÎÒ¡£ÎÒÆÚÅÎÓÐÄÇÃ´Ò»¸ö¼äµýÒ»²»Ð¡ÐÄ±»ÎÒ·¢ÏÖ£¬ÎÒ¸Ï¿ìº°Â·ÈË°ïÃ¦°ÑËûÎå»¨´ó°óµØËÍµ½¾¯²ì¾Ö£¬ÄÇÎÒ¾ÍËãÊÇÎª¿¹Õ½Á¢ÁËÒ»Ð¡¹¦¡£
Èë¶¬£¬´ÓÕ½³¡ÉÏ´«À´µÄÏûÏ¢ÈÃÈËÓÇÐÄâçâç¡£Ô¶Õ÷¾üµÚÒ»´ÎÈëÃå±»ÈÕ¾ü»÷°Üºó£¬Ð¡ÈÕ±¾×·ÔÚËûÃÇÉíºóÔ½¹ý¹ú¾³Ïß£¬Õ¼ÁìÁËîµî®£¬Ã¢ÊÐ£¬Ö±µÖÅ­½­Í¨»ÝÇÅ¡£ÊØÇÅ¹Ù±øÕ¨ÇÅ×è»÷£¬²ÅËãµ²×¡ÈÕ¾üµÄ²½·¥¡£Ö®ºó£¬ÈÕ¾ü±»Ê¤Àû³å»èÁËÄÔ´ü£¬µ÷À´´óÅúµÄ·É»úÅÚ»ð£¬¾ÓÈ»ÏëÒªÇ¿¶ÉÅ­½­ÌìÏÕ£¬ÍùÉÏÓÎÖØÇì·½Ïò½ø¹¥¡£Ô¶Õ÷¾üÊÄËÀµÖ¿¹£¬ºÍÈÕ¾üÔÚÅ­½­Á½°¶Õ¹¿ªÀ­¾âÕ½£¬À´À´»Ø»Ø£¬Ë«·½¶¼ËðºÄ¾Þ´ó¡£
¶øÔÚÈÕ¾ü´ó±¾ÓªÖÐ£¬ÈÕ±¾Ê×Ïà¶«ÌõÓ¢»úÒòÎª¼±ÓÚ½áÊøÖÐ¹úÕ½Õù£¬²»Ï§´ú¼ÛµØ´ÓÈÕ±¾ÔËËÍÕ½ÂÔÎï×Ê£¬´ÓÄÏ·½¸÷Õ¼ÁìÇø³éµ÷²¿¶Ó£¬ÅÉÇ²´óÅúµÄÌØÎñÇ±ÈëËÄ´¨£¬×¼±¸´ÓÎäºº¡¢³¤É³·½Ïò¹¥ÏÂ³É¶¼¡¢ÖØÇì£¬Ò»¾ÙÄÃÏÂÖÐ¹ú¡£
Ò»Ê±Ö®¼ä£¬ÎÒÃÇµÄÍ·¶¥ÉÏÕ½ÔÆÃÜ²¼£¬¾ÖÃæÔÙ´Î½ôÕÅ£¬ËÆºõÖØÐÂ»Øµ½ÁË¼¸ÄêÖ®Ç°Õ½Õù±¬·¢Ê±µÄÄÇÖÖÃ£È»ÎÞ´ë¡£
Ñ§Ð£ÀïÐÂÀ´ÁËÒ»¸ö»ï·ò£¬µÚÒ»ÑÛ¾ÍÈÃÎÒ¾õµÃ¹ÖÒì£ºÄÔ´ü¼«´ó£¬Éí×ÓÓÖ¼«ÊÝÐ¡£¬Á³É«¿Ý»Æ£¬ÑÀ³Ý½¹ºÚ£¬ÑÛÆ¤×ÜÊÇÞÇÀ­×Å£¬´ÓÑÛ·ìÀïÍµÍµÃþÃþ¿´ÈË£¬¹íËîµÃºÜ¡£»¹ÓÐ£¬Ëû×ßÂ·Ò²ÌØ±ð£¬Á½ÍÈÂÞÈ¦×Å£¬Á½Ö»ÄÚ°Ë×Ö½ÅÓÀÔ¶¶¼ÔÚ»¥Ïà´ò¼Ü£¬µ¼ÖÂËûÕû¸öÉíÌå¶¼¸ú×ÅÒ¡À´°ÚÈ¥£¬ËæÊ±ÓÐµøµ¹µÄ¿ÉÄÜ¡£
ËûÐÕ¶­£¬Ð£³¤ºÜ¿ÍÆøµØÈÃÎÒÃÇº°Ëû¶­Ê¦¸µ¡£Ëû³¤µÃ¹Å¹Ö£¬ÊÖÒÕÈ´ºÃ£¬Ëæ±ãÒ»¸ö¼Ò³£¶¹¸¯»òÕßÂìÒÏÉÏÊ÷£¬ÄÜ°ÑÎÒÃÇ³ÔµÃßÐ¹þßÐ¹þ±ßÎüÀäÆø±ß´ó¿Ú°Ç·¹¡£
ÖÜÁù»Ø¼Ò£¬ÎÒ°Ñ¶­Ê¦¸µµÄÇé×´Ãè»æ¸ø·¶ÊæÎÄÌý¡£ÎÒËµÎÒ»³ÒÉËûÊÇÒ»¸öÈÕ±¾¼äµý¡£
"°¡£¿"ËýµÉ´óÑÛ¾¦£¬¼È²»½â£¬ÓÖÐË·Ü¡£
"ÄãËµËµ£¬Õâ¸öÊ±ºò£¬ËûÍ»È»ÅÜµ½ÎÒÃÇÑ§Ð£ÀïÀ´£¬ÄÑµÀÃ»ÓÐÊ²Ã´Ä¿µÄ£¿"
·¶ÊæÎÄµÉ×ÅÒ»Ë«±ÌÀ¶³Î³ºµÄÑÛ¾¦£¬Ä¿²»×ª¾¦µØ¿´ÎÒ£¬×ìÀï·¢³ö"àÅàÅ"µÄÉùÒô¡£
ÎÒ¼ÌÐøËµ£º"ÄãÇÆ£¬ÂÞÈ¦ÍÈ£¬ÄÚ°Ë×Ö½Å£¬ÎÒÃÇÔÚµçÓ°Àï¿´µ½µÄÈÕ±¾ÈË£¬¾ÍÊÇÕâÑùµÄ¡£"
ÄÇÊ±ºò³É¶¼µÄÓ°ÔºÀï·ÅÕýÆ¬Ö®Ç°£¬¶¼ÒªÏÈÀ´Ò»¶ÎÐû´«Æ¬£¬Ðû´«Æ¬Àï³öÏÖµÄÈÕ±¾¾üÈË£¬ÓÀÔ¶¶¼ÊÇÐ¡°«¸ö¡¢ÂÞÈ¦ÍÈ¡¢°Ë×Öºú¡¢µ¹ÑÛ½Ç£¬¸ß¶ÈÒ»ÖÂµÄ¿¨Í¨ÐÎÏó¡£
·¶ÊæÎÄÊÔÍ¼ÔðÒÉ£º"ÄãÃÇÖÐ¹úÈË£¬²»Ò²ÓÐºÜ¶à³¤³ÉÕâÑùµÄÂð£¿"
"Ï¹Ëµ£¡²»¿ÉÄÜ£¡"
Ëý»Ì»óÆðÀ´£º"³È×ÓÄãÉúÆøÀ²£¿"
ÎÒµ±È»ÉúÆø£¬ÖÐ¹úÈËÔõÃ´¿ÉÄÜ¸úÈÕ±¾ÈË³¤³ÉÒ»¸öÑù£¿
"¶Ô²»Æð£¬"ËýÐ¡ÐÄÒíÒíµÀÇ¸£¬"ÎÒÖ»ÊÇËµ£¬ÓÐÄÇÃ´Ò»Ð©ÈË£¬ºÜÉÙºÜÉÙµÄÈË£¬ÆäÊµÎÒ£¬àÅ£¬ÎÒ¸ù±¾¾ÍÃ»ÓÐ¿´¼û¹ýÕæÕýµÄÈÕ±¾ÈË£¬ÎÒÖ»ÊÇËµ......"Ëý¼òÖ±ÓïÎÞÂ×´Î¡£
ÎÒ¾ö¶¨Ô­ÁÂËý¡£·¶ÊæÎÄÊÇÃÀ¹úÈË£¬Ëý¿ÉÄÜÕæÊÇ¸ã²»¶®ÑÇÖÞÈËµÄ³¤Ïà¡£
¿ÉÊÇÄÇ¸öÉñÌ¬¹íËîµÄ¶­Ê¦¸µÈÔÈ»²»ÄÜÈÃÎÒÊÍ»³¡£ÎÒ¹Û²ìËûÔÚÑ§Ð£ÀïµÄÐÐÎª¾ÙÖ¹£¬ÎÞÂÛÊÇ³õÒ»Ð¡Å®º¢£¬»¹ÊÇÓÀÔ¶°å×ÅÃæ¿×µÄÐ£³¤£¬Ö»ÒªÀä²»¶¡µØº°ËûÒ»Éù"¶­Ê¦¸µ"£¬Ëû±ØÈ»»ëÉíÒ»Õð£¬¶øºó±Ï¹§±Ï¾´µØÕ¾ÏÂ£¬´¹ÊÖ¶øÁ¢£¬ÍµÍµ´ÓÑÛ·ìÀïÆ³Ò»ÏÂ¶Ô·½£¬ËÆºõÔÚË¼ââÕâÉù½Ðº°ÊÇÉÆÒâ»¹ÊÇ¶ñÒâ¡£½ÓÏÂÀ´£¬Èç¹ûÊÇÐ£³¤µÄ»°£¬Ëû¾Í»áÑ¸ËÙµØö·³öºÚÑÀ£¬´Ó×ì½ÇÉÏ³¶³öÒ»¸ö¼«ÄÑ¿´µÄÐ¦Á³¡£Èç¹ûÊÇÑ§ÉúÓÈÆäÊÇ³õÒ»Ñ§Éú£¬Ëû±ã°ÑÑÛÆ¤Ò»ÞÇÀ­£¬ÂýÍÌÍÌµØ×ß¿ª£¬Àí¶¼²»Àí¡£
ÓÐÒ»»ØÎÒ¹ÊÒâÊÔÌ½Ëû£¬ÅÜµ½»ï·¿Ç°ÃæµÄ¿ÕµØÉÏÌßë¦×Ó£¬Ò»±ßÌß£¬Ò»±ßÐ¡²½Ð¡²½µØÍùËûË¯¾õµÄÄÇ¼äÐ¡ÎÑÅï¿¿½ü¡£¶øºó£¬³ÃËûµÍÍ·ÇÐ²Ë£¬ÎÒÒ»½ÅÃÍ»÷£¬¼¦Ã«ë¦×Ó"à§"µÄÒ»ÏÂ·É½øÁËÎÑÅïÃÅ¶´¡£ÎÒ¿äÕÅµØ½ÐÒ»Éù"°¡Ñ½"£¬Ì§½ÅÖ±±¼ËûµÄÎÑÅï¡£
ËµÊ±³ÙÄÇÊ±¿ì£¬ÔÚÎÒÒ»Ö»½Å¸Õ¸Õ¿ç½øÃÅ¶´£¬ÑÛ¾¦»¹Ã»ÓÐÊÊÓ¦ÀïÃæºÚºõºõµÄ»·¾³Ê±£¬ËûÒÑ¾­ÈÓÁË²Ëµ¶£¬Ò»¸ö¼ý²½ÆËÁËÉÏÀ´£¬ÀÏÓ¥×¥Ð¡¼¦Ò»°ã´ÓºóÃæ×¥×¡ÎÒµÄÒÂÁì£¬°ÑÎÒ¾¾»ØÍ·È¥¡£
"Äã¸ö¹ÏÍÞ×Ó£¡¿³ÄÔ¿ÇµÄ£¡ÒÔÎª°ÑÀÏ×ÓÂéµÃµ½£¬ÏÂ»Ø²»°ÑÄã´òµÃ¾ª½Ð»½£¬ÄãÍÞÍÞ²»ÏþµÃ¹ø¶ùÊÇÌú´òµÄ£¡"
ËûÒÔÎªÎÒ´¦ÐÄ»ýÂÇÊÇÒª½øÎÑÅïÍµËûµÄ¶«Î÷°É£¿ËûÒ»¸ö»ï·ò£¬×¡ÕâÃ´ÆÆÒ»¸öÎÑÅï£¬ÓÐÊ²Ã´¼û²»µÃÈËµÄ¼ÒÊ²ÖµµÃËûÈç´Ë¾¯Ìè£¿
»¹ÓÐ£¬¸Õ¸ÕËûÒ»¸ö¼ý²½ÆËÉÏÀ´µÄÉíÊÖ£¬ÍêÈ«²»ÏñËûÈÕ³£×öÊÂÂýÍÌÍÌµÄ¼ÜÊÆÄØ£¬Õâ²»Ã÷°Ú×ÅÊÇ¸öÁ·¼Ò×Ó£¬ÉíÉÏÓÐ¹¦·òµÄ£¿
ÎÒ¶ÔËûµÄ»³ÒÉ¸üÉîÁË¡£
ÓÚÊÇÎÒÓÖ·¢ÏÖÁËËûµÄÒ»¸öÃØÃÜ£ºÃ¿ÌìÏÂÎç£¬Ô¼ÄªÁ½µãÖÓµÄ¹â¾°£¬Ñ§Ð£Àï¿ª¹ýÖÐ·¹£¬Íí·¹ÓÖÃ»ÓÐ¿ªÊ¼²ÙÅªÖ®Ç°£¬Ëû»áÒ»²½Èý»ØÍ·µØÁï³öÑ§Ð££¬¼±¼±Ã¦Ã¦²»ÖªµÀÈ¥ÁËÄÄ¶ù¡£Á½µãÖÓÕýÊÇÎÒÃÇµÄÉÏ¿ÎÊ±¼ä£¬ÎÒÓÐÊ±´Ó½ÌÊÒ´°»§ÀïÄÜ¿´¼ûËûÒ»ÉÁ¶ø¹ýµÄØþÙÍÉíÓ°¡£ÎÒºÜ×Å¼±£¬Ã»°ì·¨¸úÔÚËûÉíºóÒ»¿´¾¿¾¹¡£ºÃ²»ÈÝÒ×°¤µ½ÏÂ¿Î£¬±¼È¥ºóÃæ»ï·¿£¬¹ûÕæÊÇÃ»ÈË£¬»ï·¿µÄÃÅ¶´´ó¿ª£¬²ñ»ð¶ÑÔÚÔî±ß£¬Ï´¹ýµÄ²ËÊßÊªÁÜÁÜ¸éÔÚÅèÖÐ£¬¶øÎÑÅïµÄÄÇÉÈÆÆ²ñÃÅÉÏ£¬ºÜÐÑÄ¿µØ¹ÒÁËÒ»°ÑÐâ¼£°ß°ßµÄÌúËø¡£
ÌìÄÄ£¬ÕâÃ´Ò»¸öÈË£¬ÕâÃ´¹íËîµÄÐÐ¶¯£¬ÊÇ¼äµýµÄ¿ÉÄÜÐÔÌ«´óÀ²£¬ÈôÊÇ²»¾¡¿ì½«Ëû¾¾³öÀ´£¬½Ò´©Éí·Ý£¬ËûµÃ»öº¦¶àÉÙÎÒÃÇ³É¶¼µÄ°ÙÐÕ°¡£¡
ÓÖÒ»¸öÖÜÄ©»Ø¼Ò£¬ÎÒÏÂ¾öÐÄÒª×ö¸ö¶¢ÉÒÕß£¬¿´¿´ÐÕ¶­µÄµ½µ×ÓÐÊ²Ã´ÃûÌÃ¡£
ÎÒÇó¸ç¸ç½ã½ã×öÒ»»ØÎÒµÄ±£ïÚ£¬ÒòÎª¶¢ÉÒÕâÊÂ£¬ÔõÃ´ËµÄØ£¬×ÜÊÇÓÐµãÎ£ÏÕ£¬ÍòÒ»±»Ëû·¢ÏÖÁËÄØ£¿ËûÌÍ³öÒ»°ÑºÐ×ÓÇ¹À´£¬"Åé"µÄÒ»Éù¾Í°ÑÎÒ´òËÀÁËÄØ£¿ÎÒËÀÔÚÍâÃæ¶¼Ã»ÈËÖªµÀ£¡»¹ÓÐ£¬Èç¹û±»ÎÒÃÇ·¢ÏÖËûÕæÊÇ¼äµý£¬²»µÃÓÐÈË¸ºÔð¿´×¡Ëû£¬ÓÐÈË¸ºÔð±¨ÐÅÂð£¿¶À×ÔÒ»ÈËÔõÃ´×öµÃ³ÉÕâÃ´´óµÄÊÂÄØ£¿
ÎÒ¸çÔÚÃ¦×ÅÕûÀí±¨Ö½£¬¼ðËûÓÐÓÃµÄ²Ã¼ôÏÂÀ´£¬×°¶©³É²á¡£ÄÇÐ©¾É±¨Ö½£¬·¹×ÀÉÏ¶ÑµÄÊÇ£¬µØÉÏÒ²¶ÑµÄÊÇ£¬¶«Ò»Ì¯Î÷Ò»Ì¯ÈÃÈËÎÞ´¦ÏÂ½Å¡£Ã¿¸öÖÜÄ©Ëû¶¼Òª»¨Ò»Á½¸öÐ¡Ê±×öÕâ¼þÊÂÇé¡£ËûÍ·Ò²²»Ì§Ëµ£º"²»ÊÇÎÒ²»°ïÃ¦£¬ÊÇÎÒ×Ô¼ºÌ«Ã¦¡£"
ÎÒÇóËû£º"¾ÍÒ»Ð¡»á¶ù£¬¿´Ò»ÑÛ¾Í»Ø¡£"
ËûÐ¦ÃÐÃÐµØ£º"¿´Ò»ÑÛ£¬ÄÇ¾Í×Ô¼ºÈ¥¿´£¬¿´µ½Ê²Ã´ÔÙ»ØÀ´±¨¸æ²»³Ù¡£"
ÎÒÉúÆøµÀ£º"³ÙÀ²£¡ÈË¼ÒÇé±¨¶¼ËÍ³öÈ¥À²£¡"
ËûËÊËÊ¼ç£¬²»ÔÙÀíÎÒ¡£
ÎÒ½ãÐÒÔÖÀÖ»ö£¨Ëý×îÏ²»¶ÐÒÔÖÀÖ»ö£©Ëµ£º"³È×Ó£¬½ã¸øÄã³ö¸öÖ÷Òâ£¬ÄÃÄ¾Í·Ï÷°ÑÊÖÇ¹£¬Ò¹ÀïÀä²»¶¡¶¥µ½ËûºóÄÔÉ×ÉÏ£¬¿´Ëû½»´ú²»½»´ú¡£"
ÎÒ²»Ïë´ð»°¡£ÎÒÖªµÀËûÃÇ¶¼²»¿ÏÏàÐÅÎÒ£¬ÄÃÎÒµ±Ð¡º¢×Óºå¡£
ÉòÌìÂ·Ò»¸öÈËÔÚÀïÎÝ¿ÐÒ»²¿Ó¢Óï´ó´Êµä£¬Ìýµ½ÎÒÃÇµÄ¶Ô»°£¬×ß³öÀ´Ëµ£º"àÅ£¬ÄÇ¸ö£¬Òª²»ÎÒÅãÄã×ßÒ»ÌË£¿"
ÎÒ½ãÓÐµãÒõÑô¹ÖÆø£º"×îºÃ²»¹ýÀ²£¬Åª²»ºÃÄÇ¸öÀÏ»ï·òÕæÊÇ¼äµý£¬ÄãÁ©Ò»¿é¶ùÁ¢¸ö´ó¹¦¡£"
ÇÆ£¬ÎÒ½ãÊÇ¼µ¶ÊÁË£¬Õâ¸öÎÒÌýµÃ³öÀ´¡£ÎÒ¹ÊÒâÉÏÈ¥À­×¡ÉòÌìÂ·µÄ¸ì²²£¬Ç×ÃÜÎÞ¼äµØÍùÍâ×ß¡£ÉòÌìÂ·¾½µÃÁ³¶¼·¢ÁËºì¡£
ÔÚ×ßÀÈÀï£¬Ëû¶ã¿ªÎÒµÄÊÖ£¬ÇÄÉù¶ÔÎÒËµ£º"³È×Ó±ðÕâÑù£¬Äã¶¼ÉÏÖÐÑ§ÁË¡£"
"Ë­ËµµÄ£¿ÎÒ²ÅÊ®ÈýËê¡£"
"Ê®ÈýËêÒ²ÊÇ´ó¹ÃÄï¡£"
"²»ÐÐ£¬ÎÒÆ«ÒªÀ­×¡Äã£¬Ë­ÈÃÄãÊÇÌìÂ·¸ç¡£"
ÎÒÒ»°Ñ¾¾½ôËûµÄ¸ì²²£¬Ò´ÔÚÖâÍäÀï²»·Å¡£´ÓÐ¡ÎÒ¾ÍÊÇÞÖÆ¢Æø£¬²»ÈÃ×öµÄÊÂÇéÆ«Òª×ö¡£
ÉòÌìÂ·ÓÖÞÏÞÎ£¬ÓÖ½ôÕÅ£¬¸ì²²ÔÚÎÒÖâ¼ä½©Ó²³ÉÒ»¸ùÄ¾¹÷×Ó¡£ÎÒ·Å¿ªËû£¬¿¿ÔÚÂ¥ÌÝ·öÊÖÉÏ£¬Ð¦µÃÒª²íÆø¡£
Ëû½ôÕÅÁËÒ»Õó×Ó£¬ÖÕÓÚÒ²Ð¦³öÀ´£¬Ëµ£º"ÄãÃÇÕâÐ©Ð¡Ñ¾Í·¡£"
ÎÒ°ÑËû´øµ½Ñ§Ð££¬¶ãÔÚÐ£ÃÅ¶ÔÃæµÄÒ»½Ø°«Ç½ºóÃæ£¬×§¼¸¸ùÊ÷Ö¦ÔÚÇ°Ãæµ²×¡Á³¡£Ê±¼äÕýºÃÔÚÏÂÎç£¬¶­Ê¦¸µÆ½³£¶¼ÊÇÕâÊ±ºò³öÃÅ¡£ÎÒÃÇÊØÁËÃ»¶à´ó¹¤·ò£¬ÄÇ¸öÐ¡ÀÏÍ·¶ù»¹ÕæÊÇÒ»ÁïÐ¡ÅÜµØ³öÀ´ÁË¡£ËûÞÇÀ­×ÅÍ·£¬Îè×ÅÁ½Ö»¶Ì¸ì²²£¬×ßµÃºÜ¼±£¬ÎÒ¶¼µ£ÐÄËûÄÇÁ½Ö»ÈÆÀ´ÈÆÈ¥µÄ°Ë×Ö½Å»á°Ñ×Ô¼º°íµ¹¡£
Ò»ÑÛ²»Õ£µØ¿´×Å¶­Ê¦¸µ´Ó°«Ç½Ç°ÃæÉÁ¹ýÈ¥Ö®ºó£¬ÎÒ³¶ÁËÒ»ÏÂÉòÌìÂ·µÄÒÂ½Ç£¬°µÊ¾ËûÏÖÔÚÓ¦¸Ã¸úÉÏ¡£ÎÒÃÇ¿ç¹ý°«Ç½£¬ÇÄÎÞÉùÏ¢µØÉÏÁË´óÂ·¡£ÉòÌìÂ·²½×Ó´ó£¬×ßµÃÒ²¿ì£¬Ã»Á½·ÖÖÓ¾Í´Úµ½ÁËÇ°Ãæ¡£ÎÒ½ô¸Ï¼¸²½×·ÉÏËû£¬Ð¡ÉùÌáÐÑËûÒªÀ­¿ª¾àÀë£¬×¢ÒâÒþ±Î¡£ÎÒÖ®Ç°¿´¹ýÒ»±¾Ó¢¹úÈËÐ´µÄÕìÌ½Ð¡Ëµ£¬ÏÖÑ§ÏÖÂô£¬»¹ÕæÓÃµ½ÁËµØ·½¡£
¶­Ê¦¸µÔ½¿´Ô½²»ÏñºÃÈË£¬ÒòÎªËûÒ»Â·ÉÏ¼¸´Î»ØÍ·£¬Ã÷ÏÔÊÇÅÂÓÐÈË¸ú×Ù¡£Èç¹ûÊÇÕý´ó¹âÃ÷×ßÂ·°ìÊÂ£¬Ëû¸ÉÂðÕâÃ´ÐÄÐé¹íËî£¿
×ß×Å£¬¸ú×Å£¬¹Õ¹ý¼¸¸öÂ·¿Ú£¬Æß×ª°ËÍä×ßµ½Ò»¸ö½Ð×÷»ðÍßËÂµÄÐ¡ºúÍ¬¡£ÕâºúÍ¬ÓÐµã¹Ö£¬Ò»Ë®¶ùµÄÇà×©ºÚÆáÃÅ£¬¼Ò¼Ò±ÕÃÅÂäËø£¬ÃÅÄÚ¼Å¾²ÎÞÉù£¬·Â·ð°Ë°ÙÄê¶¼Ã»ÈË¾Ó×¡¡£ÎÒ¿´¼û¶­Ê¦¸µ×ßµ½ÆäÖÐÒ»¼ÒÃÅ¿Ú£¬ÆÈ²»¼°´ýµØÌ§ÊÖÅÄÒ»ÅÄÃÅ¡£Æ¬¿ÌÃÅ¾Í¿ªÁË£¬¶­Ê¦¸µµø½«½øÈ¥¡£ÃÅÀïÃ°³öÒ»¸öÄÔ´ü£¬ËÄÏÂ¿´Ò»¿´Ö®ºó£¬Ñ¸ËÙËõ»Ø£¬Ñ½µÄÒ»ÉùÏì£¬´óÃÅÖØÐÂ¹Ø±Õ¡£
ÎÒ¾ª´ôÁË£¬Ð¡Éù¶ø¼±´ÙµØ¸æËßÉòÌìÂ·£º"¿´¼ûÃ»ÓÐ£¿½ÓÉÏÍ·ÁË£¡¿ìÈ¥º°ÈË¡£"
ÉòÌìÂ·Õ¾×Å²»¶¯¡£
"¿ìÑ½£¡"ÎÒ´ßËû¡£
ËûÈôÓÐËùË¼£º"ÄãÎÅ¼ûÊ²Ã´Î¶µÀÃ»ÓÐ£¿"
"Î¶µÀ£¿"ÎÒãÂ¶®¡£
"ÏãÏãµÄ£¬¹Ö¹ÖµÄ¡£"
ÎÒÎü×Å±Ç×Ó£º"ºÃÏñÊÇÓÐ°¥¡£"
"´óÑÌÎ¶¡£"ËûËµ¡£
"°¡£¿£¡"
"Ð¡Ê±ºò£¬ÎÒÓÐ¸ö±¾¼ÒÊåÊå³é´óÑÌ£¬³éÆðÀ´¼ÒÀï¾ÍÕâ¸öÎ¶¡£ÕâÌõÏï×ÓÀï¿Ï¶¨¶¼ÊÇ¿ªÑÌ¹ÝµÄ£¬²»ÐÅÄãÕÒÈËÎÊ¡£"
ÎÒ¼òÖ±ÉµÁËÒ»Ñù£¬´ôÍû×ÅËû£¬°ëÌìËµ²»³öÒ»¾ä»°¡£
"Ö®Ç°¾ÍÌýËµ³É¶¼ÓÐ²»ÉÙµØÏÂÑÌ¹Ý£¬¿´À´ÕâÒ»´ø¾ÍÊÇ¡£¶­Ê¦¸µ³é´óÑÌ£¬ÅÂÄãÃÇÑ§Ð£ÖªµÀÁËÒª¿ª³ý£¬×ÔÈ»¾ÍÍµÍµÃþÃþ£¬ÈËÖ®³£Çé¡£"
ÀÏÌì£¬Ã÷Ã÷Ò»¸ö´óÑÌ¹í£¬ÎÒµ±ÈË¼ÒÊÇ¼äµý£¬ÕæÊÇôÜ´óÁËÑ½£¡»ØÈ¥ÎÒ¸çÎÒ½ãÎÊÆðÀ´£¬ÎÒÔõÃ´¸úËûÃÇËµ£¿
ÉòÌìÂ·¿´×ÅÎÒ»ÒÁïÁïµÄÁ³£¬´ê×ÅÊÖÏëÁË°ëÌì£¬ÇáÉùÏ¸ÓïµØ°²Î¿ÎÒ£º"ÄãÃ»×ö´í°¡£¬ÈËÈË¶¼ÓÐ»³ÒÉµÄÈ¨ÀûÂï£¬²»¸ú×ÙÒ»»Ø£¬Ë­ÖªµÀËûÊÇÈËÊÇ¹íÄØ£¿ÒªÎÒËµ£¬È«ÖÐ¹úµÄÃñÖÚ¶¼Ïñ³È×ÓÄãÕâÑù£¬¹ú¼Ò¾ÍÓÐ¾ÈÁË£¡Ð¡ÈÕ±¾µÄ¼äµý»¹ÄÃÊ²Ã´Çé±¨°¡£¿½øÁËÎÒÃÇ³É¶¼£¬Ð¡Ãü¶¼²»ÄÜ±£¡£"
²»¹ÜÔõÃ´Ñù£¬¾½ÆÈÖ®ÖÐ£¬Ìý×ÅÉòÌìÂ·ÌùÐÄÌù·ÎµÄ°²Î¿£¬ÐÄÀï»¹ÊÇÅ¯ºÍºÍµÄ£¬Êæ·þ¡£
