# Supplementary material for: Exploring translator’s style in children’s literature: A case study of Nicky Harman’s English translations of Huang Beijia’s two works
Source: PLoS One. 2026 Jun 2;21(6):e0350245. doi: 10.1371/journal.pone.0350245 (PMC13229296; doi:10.1371/journal.pone.0350245)
Supplement: S7 File — (ZIP) [file pone.0350245.s010.zip › data/original data/Ye Feng Fei Wu (Chinese text)/Chapter 2.txt]

µÚ¶þÕÂ¡¤ÎÄ¾ßºÐµÄ¹ÊÊÂ
ÓÐºÜ³¤Ò»¶ÎÊ±¼ä£¬ÉòÌìÂ·ÔÚÎÒÃÇ¼ÒÀïÊÇÒ»¸öºÜÌØ±ðµÄ´æÔÚ£¬Ëû¸úÎÒµÄ¸ç¸ç½ã½ã£¬¸úÎÒºÍÎÒÃÃ£¬¶¼ÏÔµÃÄÇÃ´Ä°Éú£¬Ò£Ô¶£¬¸ñ¸ñ²»Èë¡£
Ëû³¤µÃ°«Ð¡£¬ÓÖ¾«ÊÝ£¬Ï¸±Ç×ÓÏ¸ÑÛ¾¦£¬¿ÉÊÇÍ·ºÜ´ó£¬ÊÖºÍ½ÅÒ²¸ñÍâ´ó£¬¿´×Å¸Ð¾õ²»¶Ô³Æ£¬¹ÖÄ£¹ÖÑù¡£Í·Ò»Ììµ½¼Ò£¬ÎÒ°Ö¶ÔÎÒÃÇ½éÉÜËûµÄ³öÉí£¬À´Àú£¬ËµËûÒÑ¾­Ê®ËÄËê£¬¸úÎÒ¸çÍ¬ÁäµÄÊ±ºò£¬ÎÒ½ã¿äÕÅµØµÉ´óÑÛ£¬×ì°ÍÕÅ³ÉÒ»¸öÔ²Ô²µÄ"O"£¬¹ÊÒâµØÈÆ×ÅËûÉíÇ°Éíºó×ßÒ»È¦£¬ÍÏÇ»ÍÏµ÷Ëµ£º"ÂèÑ½£¬Ëû¿ÉÕæÊÇ¸öÐ¡°«×Ó£¬ÎÒÒÔÎªËû±È»Æ³È×Ó»¹ÒªÐ¡Ò»ËêÄØ¡£"
½ã»¹ÏëÀ­ÎÒ×öËýµÄÍ¬ÃË¾ü£¬ÄÃÊÖÖâµ·Ò»ÏÂÎÒµÄ¼ç°ò£º"³È×Ó£¬ÎÒÃÇÁ½¸öÒÔºóÒª¹ÜËû½Ð¸ç£¬ÄãÔ¸Òâ²»£¿"
¿´ÔÚÉòÌìÂ·±³ÎÒ»Ø¼ÒµÄ·Ö¶ùÉÏ£¬ÎÒÍÂÍÂÉàÍ·£¬°ç¸ö¹íÁ³£¬ËãÊÇ»Ø´ð¡£
ÉòÌìÂ·Ãæºì¶ú³à£¬Ò»Ë«´ó½ÅÓÃ¾¢µØÛ…×ÅµØÃæ£¬ÑÛ¾¦ÀïÓÐÐ©²»Ñ°³£µÄ¶«Î÷£¬ÎÒ¶Ï¶¨²»ÁËÄÇÊÇÐßÀ¢»¹ÊÇ·ßÅ­¡£
ÎÒ°ÖºÈ×¡ÎÒ½ã£¬²»ÈÃËýÓÃÕâÑùµÄÓïÆø¸ú¿ÍÈËËµ»°¡£ÎÒ°ÖËµ£º"Éí¸ßÄÜ¹»ËµÃ÷Ê²Ã´£¿ÓÐÈËÏÈ³¤¸ö¶ù£¬ÓÐÈËÏÈ³¤ÄÔ×Ó£¬ÏÈ³¤ÄÔ×ÓµÄÒ»¶¨»áÓÅÓÚÏÈ³¤¸ö¶ùµÄÄÇ¸ö¡£¿Ë¿¡£¬³È×Ó£¬ÄãÃÇÍ¬Òâ²»Í¬Òâ£¿"
ÎÒ¸çÐ¦Ò»Ð¦£¬×ß¹ýÈ¥ÅÄÅÄÉòÌìÂ·µÄ¼ç£¬±íÊ¾ÄÐº¢×ÓÖ®¼äµÄ»¥ÏàÖ§Ô®¡£¶øÎÒ½ãÔÚ¸¸Ç×ºÍ¸ç¸çµÄ¼Ð¹¥ÏÂ£¬ÆøÊÆÍÇËõ£¬»ÒÁïÁïµÄ£¬ÓÖÃ÷ÏÔ´ø×ÅÒ»Á³µÄ²»·þÆø¡£
Ëµ¾äÊµ»°£¬ÎÒ½ãÒ»ÏòÔÚ¼ÒÀïÌ«°ÔµÀÁË£¬¾ÍÒòÎªËýÔÚÎÒÃÇÐÖÃÃµ±ÖÐ×î´ÏÃ÷×î³öÉ«£¬²»µ«¹¦¿Î´ÓÃ»¿¼¹ýµÚ¶þÃû£¬ÇÙÆåÊé»­Ò²ÑùÑùÄÃµÃ³öÊÖ£¬Ñ§Ð£Àï³ª¸èÌøÎè¸÷Ïî»î¶¯È±Ëý²»¿É£¬ÅªµÃÐ£³¤ÀÏÊ¦¸ö¸ö³èËý£¬Ò»À´¶þÈ¥£¬³èµÃËý¼ÒÀï¼ÒÍâ¶¼ÊÇ±Ç¿×³¯Ìì¡£½ñÌì°ÖºÁ²»ÁôÇéµØºÇ³âÁËËý£¬»¹ÊÇµ±×ÅÉòÌìÂ·µÄÃæ£¬ÎÒÁ¢¿Ì¾õµÃÑïÃ¼ÍÂÆø£¬»¹ÓÐµãÐÒÔÖÀÖ»ö¡£
ÎÒ½ãºÝºÝµØµÉÎÒÒ»ÑÛ¡£àÅ£¬ºÃÏñÎÒÃ»ÓÐÊ²Ã´ÐÄË¼ÄÜÂ÷µÃ¹ýÎÒ½ã¡£
¸ú½ã½ãÏà±È£¬ÎÒ¸çËäÈ»Ö»´óÁËÒ»Ëê£¬È´ÍêÈ«ÊÇµØµØµÀµÀ´ó¸çµÄÅÉÍ·¡£Ëû¸ö×Ó¸ß¸ßµÄ£¬¼ç°ò¿í¿íµÄ£¬Ã¼ÑÛ¿¡ÀÊ£¬Ñô¹âË§Æø£¬¶øÇÒÎÂºÍ£¬½²Àí£¬²»¼Æ½Ï£¬¶ÔÎÒÃÇ¼¸¸öÃÃÃÃ¼È¿íºñ£¬ÓÖÄÍÐÄ¡£Äã±ÈÈçËµ£¬ÉòÌìÂ·Ò»À´£¬ÎÒ½ãÃ¦×Å¼·¶ÔËû£¬ÎÒ¸çÈ´ÊÖ½ÅÇÚ¿ìµØ°ï×ÅÎÒÄïÊÕÊ°ÄÇ°ë¼äÄÐº¢ÎÝ£¬ÏÈÌÚ³ö¿¿´°¿ÚµÄÒ»¿éµØ·½£¬½Ó×Å¿¸°åµÊ£¬¼ÜÄ¾°å£¬·É¿ìµØÎªÉòÌìÂ·´î³öÒ»ÕÅ¼òÒ×´²£¬ÓÖËÄÏÂÀïÌæËûÕÒÆëÉú»îÓÃÆ·£¬»¹°áÀ´×©Í·Ä¾°å´î³öÒ»¸öÐ¡Êé¼Ü£¬ÅªµÃÎÒÄïÒ»¸ö¾¢¶ù¸Ð¿®£º"»¹ÊÇÎÒ¿Ë¿¡¶ùÈÊºñ£¡"
ÄïµÄ»°£¬ÎÒÒ»°ëÍ¬Òâ£¬Ò»°ë²»Í¬Òâ¡£°ïÃ¦´î´²¾ÍÊÇÈÊºñ°¡£¿ÎÒ²»ÊÇÒ²´ó´ó·½·½ÌÚ³öÎÒµÄÐ¡×À×Ó¸øÉòÌìÂ·ÓÃÁËÂð£¿ÎÒÃ»ÁËÊé×À£¬Ð´×÷ÒµÖ»ÄÜÅ¿ÔÚ´²±ßÉÏÐ´£¬×Ö¶¼Ð´µÃÍáÍáÅ¤Å¤£¬Äï¾ÍÃ»¿´µ½°¡£¿
ÉòÌìÂ·ÊÇ¸ö×óÆ²×Ó£¬ÕâÊÇÎÒÍ·Ò»¸ö·¢ÏÖµÄ¡£ÎÒÑ§Ï°Ã»ÓÐ¸ç¸ç½ã½ãºÃ£¬È´ÓÐ¸ö³¤´¦£º°®×ÁÄ¥ÈË¡£ÎÒÄïÔ¹ÎÒ´òÐ¡ÐÔ×ÓÒ°£¬²»Ê¹Õë²»ÄÃÏß£¬Ã»ÓÐÅ®º¢×ÓÑù£¬ÆäÊµÎÒÐÄÏ¸£¬¿´ÈËÓÐÊý£¬¼ÇÐÔÒ²ºÃ£¬Òª²»È»µÄ»°£¬Æß°ËÊ®ÄêÇ°µÄÊÂÇé²»»á¼ÇµÃÕâÃ´Çå³þ¡£ÎÒ·¢ÏÖÉòÌìÂ·ÎÞÂÛÊÇ³Ô·¹ÄÃ¿ê×Ó£¬»¹ÊÇÏ´Á³½ÊÃ«½í£¬ÔÙ»ò°ïÎÒÄïÉ¨µØ£¬²Á×À×Ó£¬ÌáË®£¬¶¼Ê¹×óÊÖ£¬×ó°ë±ßÉí×ÓÓÃ¾¢¡£ÓÐ¶ÎÊ±¼ä£¬ÎÒ¾õµÃºÃÍæ£¬ÓÐÒâÎÞÒâµØ·ÂËû×óÆ²×ÓµÄÏ°¹ß£¬·Âµ½ÓÃÁ¦¹ýÃÍ£¬Åª³ÉÁË°ë¸öÉí×Ó¸ß°ë¸öÉí×ÓµÍ£¬×ßÂ·¶¼´ò°í£¬±»ÎÒÄïÄÃÉÕ»ð¹÷ºÝÇÃ¼ç°ò£¬²Å»Ö¸´¹ýÀ´¡£
ÎÒÄïÂîÎÒµÄÄÇ¾ä»°ÊÇ£º"²»Ñ§ÈËºÃ£¬×¨Ñ§ÈË²»ºÃ£¬Ê²Ã´±üÐÔ£¿"
ÎÒÄï»¹ÎªÉòÌìÂ·±ç»¤£º"±ðÐ¦ÈË×óÆ²×Ó£¬×óÆ²×Ó´ÏÃ÷£¬²»ÐÅ×ß×ÅÇÆ¡£"
Õâ»°±»ÎÒÄïËµ×ÅÁË£¬ÉòÌìÂ·ÉÏµ½¸ßÖÐºó£¬³É¼¨Í»·ÉÃÍ½ø£¬²îµã¶ù¾Í°ÑÎÒ½ãË¦µ½ÁËÉíºó¡£ÎÒ½ãÖ®ËùÒÔÔÚ°àÀïÒ»Ö±±£³Ö×ÅÍ·Ò»Ãû£¬ÊÇÒòÎªËý²»¿Ï·þÊä£¬°µµØÀïÊ¹ÉÏÁË³ÔÄÌµÄ¾¢¶ù£¬ÕâÎÒºÜÇå³þ¡£
»¹ÓÐËµ»°Õâ¼þÊÂ£¬ÔÚÎÒÃÇ¼ÒÀïÒ²±ðÅ¤ÁËºÃÒ»Õó×Ó¡£ÄÇÊ±ºòÎÒÃÇ¸Õµ½»ªÎ÷°Ó²»¾Ã£¬»¹Ã»ÓÐÑ§»áËÄ´¨»°£¬¸üÌý²»¹ßÉòÌìÂ·ÄÇÒ»¿ÚÍÁÍÁµÄ´¨Î÷¿ÚÒô¡£ÓÐµÄÊ±ºò£¬ÎÒÄï²ÙÒ»¿ÚËÕÄÏÇ»¸úËû¶Ô»°£¬ÍêÈ«¾ÍÊÇ¼¦Í¬Ñ¼½²£¬±ØÐëÒª¿¿ÎÒÀ´×ö·­Òë¡£ÉòÌìÂ·×Ô¼ºÒ²Ã÷°×Ç»µ÷²»¶ÔÂ·£¬¾ÍÉÙ¿ª¿Ú£¬×°ÑÆ°Í¡£ÎÒÄï¸øËûÌí·¹£¬º°ËûÏ´Ôè£¬ÕÐºôËûÊÔÒÂ·þÊÔÐ¬£¬ËûÒªÃ´Ò¡Í·£¬ÒªÃ´¾ÍÊÇÓ²ÉúÉúµÄÁ½¸ö×Ö£ºÒªµÃ--"Ò¡¶Ñ"¡£ÆðÏÈ£¬Õâ¸ö¹Ö¹ÖµÄ"Ò¡¶Ñ"Ò»³ö¿Ú£¬ÎÒºÍÎÒ½ã»¹ÓÐÐ¡ËØ±ØÈ»Ç°ÑöºóºÏµØÐ¦¡£±»ÎÒ°Ö·¢ÏÖ£¬ºÇ³âÁË¼¸´Îºó£¬²»¸ÒÃ÷Ä¿ÕÅµ¨Ñ§ËûµÄ¿ÚÒôÁË£¬±³µØÀïÈ´ÄÃ"Ò¡¶Ñ"Á½¸ö×Ö¶Ô¿ÚÐÍ£¬×ö¹íÁ³£¬Åª³öÒ»¸±ÐÄÕÕ²»ÐûµÄ¹íËîÑù¡£
ÉòÌìÂ·Ã÷°×ÎÒÃÇÖ®¼äµÄ°ÑÏ·£¬¿ÉÊÇÃ»°ì·¨¸úÎÒÃÇ¶Ô×Å¸É£¬ÒòÎªËû¼ÈÃ»ÓÐÍ¬Ñ§£¬Ò²Ã»ÓÐÅóÓÑ£¬¸üÃ»ÓÐÇ×ÈË£¬¹ÂÁãÁãÒ»¸ö¡£àÅ£¬ÄÇ¶ÎÊ±¼ä£¬Ëû±ðÅ¤£¬ÎÒÃÇÒ²±ðÅ¤¡£ÏÖÔÚÏëÏë£¬ÎÒÃÇµ±Ê±ÔõÃ´¾ÍÌå»á²»µ½Ò»¸ö³õÉæÈËÊÀµÄÄÐº¢¾ÙÄ¿ÎÞÇ×µÄÐÄ¾³µÄÄØ£¿È«ÒòÎªÎÒÃÇµÄ¼ÒÄÇÊ±ºòÌ«ÎÂÜ°ÁË£¬ÎÒ°ÖÎÒÄïÁô¸øÎÒÃÇ³É³¤µÄ¿Õ¼äÌ«´óÌ«×ÔÓÉÁË¡£
Êî¼ÙÖ®ºó£¬¿ªÑ§ÁË¡£ÎÒÊÇÐ¡Ñ§Éú£¬ÎÒ¸çÎÒ½ã¶¼ÊÇÖÐÑ§Éú£¬ÎÒ¸ç³õÈý£¬½ã½ã³õ¶þ¡£°Ö°ÖÁì×ÅÉòÌìÂ·È¥ÖÐÑ§±¨Ãû£¬Ïë²å°à¸úÉÏÎÒ¸ç¡£ÀÏÊ¦ÊÔÁËËûÒ»ÏÂ£¬Ëµ²»ÐÐ£¬Ó¢ÓïÒ»¾ä²»»á£¬ÊýÑ§»¹Ã»Ñ§¹ýÒòÊ½·Ö½â£¬³õÈýµÄ¹¦¿Î¿Ï¶¨ÊÇ¸ú²»ÉÏ£¬¸øËû½µÁËÒ»¼¶£¬¸úÎÒ½ãÍ¬°à¡£
°Ö°ÖÅÂÎÒÃÇÒò´Ë¶øÇÆ²»ÆðÉòÌìÂ·£¬¶ÔÎÒÃÇ½âÊÍËµ£¬ÌìÂ·ÊÇ¸ö¹Â¶ù£¬´ÓÐ¡Ã»ÓÐµùÂè¹Ü£¬Á¬×Å¼¸ÄêÔÚÇ×ÆÝ¼ÒÖ®¼äÁ÷ÀË£¬¼¢Ò»¶Ù±¥Ò»¶Ù£¬Á¬¸öÍ·¶ù¶¼Ã»³¤¿ª£¬ÄîÊéµÄÊÂÇé¸üÊÇÈýÌì´òÓãÁ½ÌìÉ¹Íø£¬ËùÒÔÂäºóÁË£¬ËùÒÔÒªÂýÂýÀ´¡£°Ö°Ö´ò¶ÄËûºÜ¿ì»á¸ÏÉÏÎÒÃÇ£¬ÒòÎªËû¸¸Ç×Ä¸Ç×µ±Äê¶¼ÊÇ×î»áÄîÊéµÄÈË£¬ÊÇÖÐ»ªÃñ×å×îÓÅÐãµÄÑ§×Ó£¬ÌìÂ·Ò»¶¨ÊÇÇà³öÓÚÀ¶ÓÖÊ¤ÓÚÀ¶µÄ¡£
"ÊÇ°É£¬ÌìÂ·£¿"ÎÒ°ÖÒóÒó¿´Ëû¡£
ÉòÌìÂ·Á³·¢°×£¬Ò§ËÀÁË×ì´½£¬¾ÍÊÇ²»ËµÄÇÒ»Éù£º"Ò¡¶Ñ¡£"
Ë½ÏÂÀï£¬ÎÒ½ã²»ÎÞ±ÉÊÓµØ¸úÎÒ±§Ô¹£º"ÎÒ°ÖÔõÃ´ÏëµÄ£¿»¹ÈÃÎÒ½ÐËû¸ç£¿¿ÉÕæÊÇ¶ªÈË£¬³¤ÄÇÃ´°«£¬ÔÚÎÒÃÇ°àÀï×øµÚÒ»ÅÅ£¡"
ÎÒËÊËÊ¼ç£¬²»¾õµÃ×øµÚÒ»ÅÅÓÐ¶à¶ªÈË£¬¾ÍºÃÏñÎÒ³¤¸ì²²³¤ÍÈ£¬´ÓÒ»Äê¼¶¿ªÊ¼×ÜÊÇ×ø×îºóÒ»ÅÅ£¬ÄÑµÀÎÒÒ²»á±»ÈËÐ¦»°Âð£¿
ÎÒ½ã¾ªÑÈÎÒ»á°ïÉòÌìÂ·Ëµ»°£¬ËýÎÊÎÒÊÇ²»ÊÇÏ²»¶Õâ¸öÐ¡°«×Ó¡£ÎÒËµÎÒ²Å²»ÊÇ£¬ÎÒÒªÏ²»¶Ò²µÃÏ²»¶ÎÒ¸ç£¬ÎÒ¸ç¶àºÃ¿´°¡£¡
"Äã¸öÉµ¹Ï£¡"ËýËµ¡£
"ÎÒ²Å²»ÊÇÉµ¹Ï¡£"
"Äã±Õ×ì£¡ËµÄãÉµ¹Ï¾ÍÊÇÉµ¹Ï£¬Ê²Ã´¶¼²»¶®¡£"
ÎÒ²»·þÆø£¬¿ÉÎÒ·´²µ²»ÁËËý¡£ÎÒÄÃËý´ÓÀ´¶¼Ã»°ì·¨¡£
"ÄãµÈ×Å°É£¬ÓÐÄã¿ÞµÄÊ±ºò¡£"
"°¡£¿"
"²»ÐÅ×ß×ÅÇÆ¡£"
Õâ»°ÓÖÊÇÊ²Ã´ÒâË¼£¿ÎÒ¾õµÃÎÒ½ãºÃÏñÔ½À´Ô½Éî°Â£¬ÈÃÎÒµÄÖÇÁ¦¸ú²»ÉÏ¡£
¿ÉÊÇÎÒ½ã»¹ÕæÏñ¸öÎ×ÆÅ£¬ÕæÈÃËý¿´µ½ÁËºóÃæ·¢ÉúµÄÊÂÇé¡£ÆðÒòÊÇÎÒ°Ö¸øÉòÌìÂ·ÂòÁËÒ»¸öÌØ±ðÆ¯ÁÁµÄÇ¦±ÊºÐ£¬ÕâÇ¦±ÊºÐÈÃÎÒ¶ÔÉòÌìÂ·¼µ¶ÊµÃ·¢ÁË·è¡£
ÏÈËµÒ»ÏÂÀúÊ·¡£Ò»¾ÅÈý°ËÄê£¬½ðÁê´óÑ§´ÓÕ½»ðÖÐµÄÄÏ¾©³·ÍËµ½³É¶¼»ªÎ÷°ÓÖ®ºó£¬¸ú±±Æ½Ñà¾©´óÑ§¡¢É½¶«ÆëÂ³´óÑ§¡¢ÄÏ¾©½ðÁêÅ®×Ó´óÑ§Õâ¼¸Ëù½Ì»á´óÑ§Í¬Ê±¼·½øÁË»ªÎ÷Ð­ºÏ´óÑ§µÄÐ£Ô°Àï¡£Îå´óÑ§Ð£ÁªºÏ°ìÑ§£¬·ÖÏí½ÌÑ§¡¢°ì¹«¡¢³Ô·¹¡¢×¡ËÞµÄÓÐÏÞ¿Õ¼ä£¬ÈýÇ§¶à¸öÑ§Éú£¬ÎåÁùÊ®¸öÏµ¿Æ£¬³ÔºÈÀ­Èö¶¼ÔÚÒ»¶Ñ¡£¼ÓÖ®µ±µØÎï¼Û·ÉÕÇ£¬½ÌÊ¦Ð½×Ê¼õËõ£¬Ñ§ÉúÃÇÖ»Æ¾´ûÑ§½ð³Ô·¹£¬°ìÑ§Ìõ¼þ¼è¿à³ÉÊ²Ã´Ñù×Ó£¬Èç½ñµÄÄêÇáÑ§ÉúÃÇÅÂÊÇÏë²»³öÀ´¡£
´ÓÎÒÃÇÁñÔ°×ßµ½»ªÎ÷´óÑ§¸½ÊôÐ¡Ñ§Ð£µÄÂ·ÉÏ£¬ÓÐÒ»¼Ò¹æÄ£²»Ð¡µÄÎÄ¾ßµê¡£°ÓÉÏÓ¿½øµÄÑ§Éú¶à£¬Ö½Ä«±ÊÑâµÄÐèÒªÁ¿´ó£¬ÎÄ¾ßµêµÄÉúÒâ¸ú×Å×öµÃ»ð¡£Êî¼Ù¿ªÑ§Ö®Ç°£¬µêÀï½øÁË¼¸¸öºÜÑóÆøµÄÌúÆ¤Ç¦±ÊºÐ£¬ËÆºõÊÇÓ¢¹ú»õ°É¡£ÎÒ¼ÇµÃºÐ¸ÇÉÏÓÐÁ½ÖÖÍ¼°¸£¬Ò»ÖÖ»­×Å´óº££¬ÈÕ³ö£¬Ñï×Å·ç·«µÄÑ©°×µÄ·«´¬£¬ÁíÒ»ÖÖµÄÍ¼°¸ÉÏÓÐ±ÌÂÌµÄ²ÝµØ£¬ºìµÄ»ÆµÄÐ¡Ò°»¨£¬¼â¼âÎÝ¶¥µÄºì·¿×Ó£¬Ö÷½ÇÊÇÒ»Ö»¿É°®µÄ»í×ì°ÍµÄÐ¡°×ÍÃ¡£
ÎÒ»Ø¼ÒÄ¥ÎÒÄï£º"Âò¸öÇ¦±ÊºÐ°É¡£"
ÄïËµ£º"Õâ¸öÔÂÇ®½ô£¬½»ÍêÄãÃÇµÄÑ§·Ñ£¬²Ë¶¼³Ô²»ÆðÁË¡£"
"·¶ÊæÎÄÓÐÒ»¸ö£¬ºÃºÃ¿´£¡Ëý»¹ÓÐÐÂÇ¦±Ê£¬ÐÂÏðÆ¤¡£"
"ÄÄÄÜ±È£¿Ëý¼Ò¾ÍÒ»¸öº¢×Ó£¬ÄãÓÐÎå¸öÐÖµÜ½ãÃÃ¡£"
ÔõÃ´»áÓÐÎå¸öÄØ£¿¿Ë¿¡£¬ÊéÑÅ£¬Ð¡ËØ£¬Ð¡µÜ......ÏëÆðÀ´ÁË£¬ÕâÑ§ÆÚ¶àÁËÒ»¸öÉòÌìÂ·¡£ÎÒÓÐµã²»¿ªÐÄ£º°Ö°Ö¸ÉÂðÒªÁìËû»Ø¼ÒÑ½£¿ËûÒ»À´£¬Òª³Ô£¬Òª´©£¬»¹ÒªÉÏÑ§½»Ñ§·Ñ£¬ÎÒµÄÆ¯ÁÁÇ¦±ÊºÐ¾Í±ä³ÉÄñ¶ù·É×ßÁË¡£
ÌúÆ¤Ç¦±ÊºÐ·Â·ð°²ÉÏÁËÄ§Á¦´Å£¬Ç¿ÁÒµØÎüÒý×ÅÎÒ¡£Ã¿Ìì·ÅÑ§µÄÂ·ÉÏ£¬ÎÒ¶¼Òª¹Õ½øÎÄ¾ßµêÃéÒ»ÑÛ¡£´óº£Í¼°¸µÄÄÇ¼¸¸öºÜ¿ìÂôÃ»ÁË¡£Ð¡ÍÃ×ÓÒ²Ö»Ê£×îºóÒ»Ö»ÁË¡£ÎÒ¹ÌÖ´µØ°ÑÕâÖ»Ð¡ÍÃ×Ó¿´³ÉÊÇÎÒµÄ£¬ÎÒ¼ÄÑøÔÚÎÄ¾ßµêÀïµÄ¡£ÎÒÃ¿Ìì¶¼Òª¿´¿´ÎÒµÄÍÃ×ÓÊÇ²»ÊÇ»¹ÔÚ¹ñÌ¨ÀïÃæÐÒ¸£µØÉú»î×Å¡£ÎÒ»á¶××Å¸úËüËµ»°£¬¸ôÁË²£Á§ÃþËüÃ«È×È×µÄ¶ú¶ä¡£ÓÐÒ»»ØÎÒ»¹°ÎÁËÒ»¿Ã¹·Î²°Í²Ý´ø½øÈ¥£¬¶Ô×ÅËüÒ¡ÁËÓÖÒ¡£¬»ÃÏëËüÎÅµ½²ÝÏãÎ¶£¬»á´ÓºÐ¸ÇÉÏßËµÄÒ»Éù±ÄÏÂÀ´£¬ÔÙ±Ä³ö¹ñÌ¨£¬Ìøµ½ÎÒÊÖÉÏ¡£
·¶ÊæÎÄ·Ç³£Í¬ÇéÎÒ¡£
"Äã¿´£¬"ËýËµ£¬"ÎÒÖªµÀÄãÏ²»¶ºìÑÕÉ«¡£"
ÎÒß¬×ÅÄÇ°ë¿éºìÏðÆ¤£¬ÃÔÃÔºýºýµÄ£¬ÐÄË¼»¹ÔÚÐ¡ÍÃ×ÓÉíÉÏ¡£
"°¥£¬"ËýÀÏÆøºáÇïµØËµ£¬"Èç¹ûÄãÕæÏ²»¶ÄÇ¸öÇ¦±ÊºÐ£¬Äã¾ÍÃ¿Ìì×öµ»¸æ£¬Ö÷»á´Í¸øÄã¡£"
Õâ»°ÎÒ²»ÔõÃ´ÏàÐÅ£¬ÒòÎª×¡ÔÚÎÒÃÇÁñÔ°Â¥ÏÂµÄÑø×ÅÄÇ¶ÔÍþ¶ûÊ¿Á¼ÖÖ¼¦µÄÃ·½ÌÊÚ£¬Ã¿ÐÇÆÚ¶¼´ø×ÅËûÌ«Ì«È¥½ÌÌÃ×öÀñ°Ý£¬»¹³ªÊ«£¬¿ÉÊÇËûÃÇµÄÐ¡Å®¶ùÉúÏÂ²»¼¸Ìì¾ÍµÃ·ÎÑ×ËÀÁË£¬Ã·Ì«Ì«°ÑÑÛ¾¦¿Þ³ÉÁËÒ»¶ÔÀÃÌÒ×Ó¡£¿É¼û×öµ»¸æÍêÈ«²»ÁéÑé¡£
Ò»Ìì·ÅÑ§ºó£¬ÎÒ¼¸ºõÊÇµÚÒ»°Ù´ÎµØ¹Õ½øÎÄ¾ßµê£¬È¥¿´ÎÒµÄÐÄ°®µÄÇ¦±ÊºÐµÄÊ±ºò£¬½û²»×¡´ó¾ªÊ§É«£ºÍÃ×Ó²»¼ûÁË£¡·ÅÇ¦±ÊºÐµÄÄÇ¿éµØ·½¿Õ×Å£¬ÁôÏÂÒ»¸öÇ³Ç³µÄ³¤·½ÐÎµÄ¾ÉÓ¡×Ó¡£
"ÄÇ¸ö......È¥ÄÄÀïÁË£¿"ÎÒÖ¸×ÅÄÇ¿éÓ¡ºÛ£¬´óÄÔ¿Õ°×£¬É¥»êÂäÆÇ¡£
±ÇÍ·ÉÏÓÐÂéµãµÄµêÔ±ºýÅªÎÒ£º"È¥ÄÄÀïÁË£¿³¤½ÅÁËÂï£¬×ßÆðÁËÂï¡£"
"×ßÆðµ½ÄÄÀï£¿"
"²»ÏþµÃÂï¡£¸ã²»ºÃ¸øÈË»î×¥ÁË£¬É±ËÀ³ÔÈâÁË¡£"µêÔ±ÏÐµÃÎÞÁÄ£¬ÄÃÎÒ¶ºÐ¦¡£
"ÄãºúËµ¡£"
"ÕæµÄßÖ£¬ÎÅµ½ÈâÏãÃ»£¿ÂéÀ±ÍÃÈâ£¡"Ëû×÷ÊÆÐá×Å³¤ÂúÂéµãµÄ±Ç×Ó¡£
ÎÒÓÖ²»ÊÇËÄËêµÄÐ¡ËØ£¬»áÐÅËûµÄ¹í»°¡£»¹ÓÐ£¬ÎÒ²»Ï²»¶ËûÄÃÎÒµÄÍÃ×Ó¿ªÕâÖÖÍæÐ¦¡£
ºÞºÞµØµÉËûÒ»ÑÛÖ®ºó£¬ÎÒÒ¡Ò¡»Î»Î£¬ÉîÒ»½ÅÇ³Ò»½ÅµØ×ß³öÃÅ¡£Ì¤ÉÏ¹âÁïÁïµÄÊ¯°åÐ¡Â·£¬Ò»Ì§Í·£¬¿´¼ûÕýÇ°·½°Ó×ÓÉÏÁÁ»Î»ÎµÄÏ¦Ñô¡£ÄÇÒ»¿ÌÎÒ¸Ð¾õÄÇÍÅ»ðÇò²»ÊÇºìµÄ£¬ÊÇºÚµÄ£¬ÓÖºÚÓÖ³Á£¬Ò»¸ö¾¢¶ùÏÂ×¹£¬´¦ÐÄ»ýÂÇÒª°ÑÎÒÍÏ½ø±¯°§ÎÞ±ßµÄºÚÒ¹¡£
Íí·¹Ê±£¬ÎÒµÍÍ·ÄÃ¿ê×Ó²¦ÅªÍëÀïµÄôÌÃ×Öà£¬Ò»µã¶ùÊ³Óû¶¼Ã»ÓÐ¡£ÄïÒ»Á¬ÎÊÁËÎÒÁ½ÉùÊÇ²»ÊÇÉú²¡ÁË£¿»¹ÉìÊÖÃþÁËÒ»ÏÂÎÒµÄ¶îÍ·¡£ÎÒ²»¸ÒËµÔ­Òò£¬ÅÂÄïÂîÎÒ²»¶®ÊÂ¡£ºóÀ´Äï°ÑÎÒµÄÍëÄÃ¹ýÈ¥£¬²¦ÁËÒ»°ëµÄÖà¸øÎÒ¸ç¡£ÄïÊÇÅÂÁ¸Ê³ÔãÌ£ÁË¡£
ÒâÏë²»µ½µÄ´ò»÷½Óõà¶øÖÁ¡£ÎÒ°Ö³ÔÍê·¹£¬·ÅÏÂ·¹Íë£¬¾ÓÈ»´Ó³¤ÉÀ¿Ú´üÀïÃþ³öÒ»¸ö³¤ÌõÐÎµÄÖ½°ü£¬µ±×ÅÎÒÃÇ¼¸¸öµÄÃæ£¬Èûµ½ÉòÌìÂ·µÄÊÖÀï£¬Á³ÉÏÊÇÒ»Á³´È°ªÎÞ±ßµÄÐ¦¡£"ÌìÂ·£¬¸øÄãÂòµÄ£¬ÉÏÑ§ÓÃµÃ×Å¡£"ËûËµ¡£
ÎÒÃÇ¼¸¸öÍ¬Ê±Å¤×ªÍ·£¬ÑÛ°Í°Í¿´ÉòÌìÂ·²ðÄÇ¸öÖ½°ü¡£
Èç¹ûÊÇÎÒ£¬Èç¹û°Ö°Öµ±×Å¸ç¸ç½ã½ãµÄÃæËÍÎÒÒ»¸öÀñÎï£¬ÎÒÆðÂëÒªÇ×ËûÈý´Î£¬¸øËûÄó¼ç°òÈý´Î£¬Õâ¿ÉÊÇ¶ÀÊ³Å¶£¡¿ÉÊÇÎÒ¿´²»³öÉòÌìÂ·ÓÐ¶à¸ßÐË£¬ËûÄÇÕÅÁ³£¬ôÝºýË¢³öÀ´µÄÒ»Ñù£¬°å°åÕýÕý£¬Æ½Æ½µ­µ­£¬°¦°¦£¬ÕæÊÇÃ»¾¢¡£
ËûÔÚ±¿ÊÖ±¿½Å²ðÄÇ¸öÖ½°ü¡£ÎÒ²ÂËûÖ®Ç°´ÓÀ´Ã»ÓÐ²ð¹ýÕâÑùµÄ°ü¹ü¡£ËûÏÈ´ò¿ªÕýÃæµÄµþ³ÉÒ»¸öÈý½ÇÐÎµÄÖ½£¬ÔÙ´ò¿ª²àÃæµÄÁ½¸öÐ¡Èý½Ç£¬¶øºó°ÑÖ½°ü·­¹ýÉí......ÌìÄÄ£¬ÊÇÒ»¸öÕ¸ÐÂµÄÎÄ¾ßºÐ£¡»­×ÅÂÌ²ÝµØ¡¢ºì·¿×Ó£¬»¹ÓÐ¿É°®Ð¡ÍÃ×ÓµÄÎÄ¾ßºÐ£¡ºÐ×ÓµÄ²à±ßÒ»È¦ÊÇ½ðÉ«µÄ£¬µ×
²¿Ò²ÊÇ½ðÉ«µÄ£¬ÔÚµçÁ¦²»×ãÒò¶øÊ®·Ö»è°µµÄµÆ¹âÏÂ£¬ìÚìÚÉÁ¹âµÄÃÀÃîµÄÀñÎï¼òÖ±ÒªÁÁÏ¹ÎÒµÄÑÛ¾¦£¡
Ô­À´×îºóÒ»¸öÎÄ¾ßºÐÊÇ°Ö°ÖÂò×ßÁË£¬Ô­À´°Ö°ÖÒª°ÑÕâ¸öÎÄ¾ßºÐËÍ¸øÉòÌìÂ·¡£
ÄÇÒ»Ë²¼ä£¬ÎÒ²îµã¶ù¾Í±³¹ýÆø¡£
°Ö°Ö²»ÖªµÀÎÒÏ²»¶Õâ¸öÎÄ¾ßºÐÂð£¿ÎÒÃ¿Ìì¶¼ÒªÔÚ·¹×ÀÉÏÄîß¶Ò»±é£ºÎÄ¾ßºÐÎÄ¾ßºÐ......ÎÒ°ÖÃ»Ìý¼ûÂð£¿°Ö°Ö²»ÊÇÎÒµÄ°Ö°Ö£¬ÉòÌìÂ·²ÅÊÇËûµÄÇ×¶ù×Ó£¿ÎÒÒ»Ç§¸öÒ»Íò¸öÏë²»Ã÷°×¡£
"ÄãÄï¸øÄãÃÇÃ¿¸öÈË¶¼·ì¹ýÒ»¸ö±Ê´ü£¬ÓÃ¾ßÓÃ¾ß£¬ÄÜÓÃ¾ÍÐÐ£¬Õ½ÕùÊ±ÆÚ£¬Ò»ÇÐ¶¼Òª½Ú¼ó¡£"°Ö°ÖËÆºõ²ì¾õµ½ÁËÎÒÃÇµÄµÐÒâ£¬ÂÖÁ÷¿´×ÅÎÒÃÇµÄÁ³£¬"ÌìÂ·¸ÕÀ´ÉÏÑ§£¬ÄãÄïÃ¦×ÅÄÌº¢×Ó£¬»¹Ã»µÃ¿Õ¸øËû·ì±Ê´ü£¬ËùÒÔÎÒ¸øËûÂò¸öÏÖ³ÉµÄ¡£"
Õâ¾ÍÊÇ°Ö°ÖµÄ½âÊÍ¡£ºÃ´õËû»¹Ã»Íü¼Ç¸ø¸ö½âÊÍ£¬ÕâÊÇËûµÄÃñÖ÷Ö®´¦¡£
ÎÒ½ãÐ¡ÉùàÖ¹¾Ò»¾ä£º"×òÌìÔÂ¿¼£¬ÓÐÈË¶¼Ã»¿¼¼°¸ñ¡£"
°Ö°ÖÔÚ×ÀÉÏÇÃÁËÇÃËûµÄÑÌ¶·£º"´óÉùËµ£¡±³ºóÆÀÂÛÈËÊÇ²»µÀµÂµÄ¡£"
ÎÒ½ã×³×Åµ¨×Ó£º"×òÌì¿¼ÊÔ......"
"Ò»´Î¿¼ÊÔÄÜËµÃ÷Ê²Ã´£¿ÌìÂ·ÊÇÐÂÉú£¬Ëû×ÜÒªÓÐ¸öÊÊÓ¦¹ý³Ì£¬ÔÝÊ±µÄ²î¾à²»ÄÜËµÃ÷×îÖÕµÄ³É°Ü¡£ÔÙËµ£¬ÌìÂ·ÏÖÔÚÊÇÎÒÃÇ¼ÒµÄº¢×Ó£¬¼´Ê¹Ëû¿¼ÊÔµÃÁËÁã·Ö£¬Ò²²»·Á°­ËûÏíÊÜ¸¸Ä¸¶ÔËûÓ¦¸ÃÓÐµÄÕÕ¹Ë¡£"
ÎÒ½ãÍÂÍÂÉàÍ·£¬²»¸ÒÔÙËµ»°¡£
°Ö°ÖºÃÏñÓÐµãÉúÆøÁË£¬»ÓÁË»ÓÊÖ£¬ÈÃÎÒÃÇÉ¢¿ª£¬¸÷×ÔÕÒµØ·½È¥¿´ÊéÐ´×÷Òµ£¬¶À¶ÀÁôÏÂÉòÌìÂ·ÔÚÉí±ß¡£°Ö°ÖÇáÑÔÏ¸Óï¸úËûÌ¸ÁËºÜ¾ÃµÄ»°£¬ÎÒÒþÒþÌýµ½¼¸¾ä£º"´ÓÇ°Äã¸¸Ç×......Ãñ×åÎ£ÄÑ......ÓÐÖªÊ¶²ÅÓÐÏ£Íû......"
ÎÒÊú×Å¶ú¶ä£¬Ò»Ö±Ã»Ìýµ½ÉòÌìÂ·µÄ»Ø´ð¡£Ì½Í·¿´Ò»¿´£¬ËûÔÚµÆ¹âÏÂÞÇÀ­ÁËÑÛÆ¤µÄÑù×ÓÒ²ÈÃÈË×½Ãþ²»Í¸¡£ÎÒºÞºÞµØÏë£¬ËûÕæÊÇ¿éÃ©¿ÓÀïµÄÊ¯Í·ÄØ£¬ÎÒ°Ö¶ÔËûÕâÃ´ºÃ£¬Ëû¶¼²»¿ÏËµÒ»¸ö¸ÐÐ»µÄ×Ö¡£
µÚ¶þÌìÔç³¿£¬ÕÕÀýÊÇÎÒ¸çÈ¥Ôº×ÓÀï´òË®£¬Ò»ÌËÒ»ÌËÌáÉÏÂ¥£¬°ïÎÒÄï×°ÂúË®¸×¡£ÎÒ½ãÉú»ðÉÕÔç·¹£¬ÎÒÉ¨µØ£¬Ð¡ËØµ¹À¬»ø¡£ÎÒÃÇ¼ÒÃ¿ÌìÔçÉÏµÄ¼ÒÎñÊÂÒ»Ïò·Ö¹¤µ½ÈË£¬¸÷¹ÜÒ»Ì¯¡£ÉòÌìÂ·ÔÝÊ±Ã»·ÖÅÉµ½¾ßÌåÈÎÎñ£¬¾ÍÌáÁËÀº×Ó£¬¸ú×Å»³±§Ð¡µÜµÄÎÒÄï³öÃÅÂò²Ë¡£
ÎÒÉ¨µØÉ¨µ½ÄÐº¢ÃÇ×¡µÄÄÇ°ë¼ä·¿£¬¿´¼ûÉòÌìÂ·µÄÊé°ü·ÅÔÚËû´²ÉÏ£¬°ü¿Ú³¨×Å£¬Â¶³öÄÇ¸öÕ¸ÐÂµÄ½ð¹âÉÁÉÁµÄÎÄ¾ßºÐ¡£²»ÖªµÀÔõÃ´µÄ£¬¹íÊ¹Éñ²îÒ»Ñù£¬ÎÒ·¢ÏÖÎÒÐÄÀïÃ°³öÒ»¸öÕøÄüµÄÄ§¹í£¬ËüÔÚö·ÑÀßÖ×ìµØËËÓÁÎÒÈ¥×ö»µÊÂ£¬ºÜ»µºÜ»µµÄÊÂ¡£ÎÒÃÔÃÔºýºýµØ×ß¹ýÈ¥³é³öÎÄ¾ßºÐ£¬ÑÚÔÚ»³Àï£¬»¹Óû¸ÇÃÖÕÃµØ¿ÛºÃÁËËûµÄÊé°ü£¬È»ºó¾Í¶ã¶ãÉÁÉÁÁïÏÂÂ¥£¬±¼³öÔºÃÅ£¬ÈÆµ½ÁñÔ°ºóÃæµÄÒ»´¦¶ÏÇ½±ß£¬°ÑÎÄ¾ßºÐÈûµ½Ç½¶´Àï£¬Ñ°ÁË¼¸¸ù¿ÝÖ¦Ä¾ÌõÊ²Ã´µÄÕÚÉÏ£¬ÓÖÐÄ¾ªÈâÌøµØ»Ø¼Ò£¬½Ó×ÅÉ¨µØ£¬Ä¨×À×Ó£¬ÕûÀí´ó¼ÒµÄ´²ÆÌ¡£
ÎÒÌýµ½ÁË×Ô¼ºµÄÐÄÌøÉù£¬ßËßËßËßË£¬ÀÞ¹ÄÒ»ÑùÏì¡£ºÃÆæ¹Ö£¬ÎÒ¸çÎÒ½ãËûÃÇÔõÃ´Ã»ÓÐÌý¼û£¿
È«¼ÒÈË¶¼Ã»ÓÐ·¢ÏÖÎÒµÄÒì³£¡£Í¨³£Ôç³¿ÊÇÒ»ÌìÀï×îÊÖÃ¦½ÅÂÒµÄÊ±³½£¬Á¬ÍòÊÂ²»¹ÜµÄÎÒ°Ö¶¼Òª°ïÃ¦µÝ¸öÍë£¬ÄÃË«¿ê×Ó¡£ÕâÃ´Ã¦ÂµµÄÊ±³½£¬×ÔÈ»Ò²²»»áÓÐÈË×¢ÒâÎÒµÄÁ³É«¡£
ÉòÌìÂ·ÊÇÔÚÉÏµÚ¶þÌÃÊýÑ§¿Î£¬ÏÈÉú·¢ÏÂÁËÔÂ¿¼ÊÔ¾í£¬ÖðÌõ½²½â£¬ÒªÇóÈ«°àµ±ÌÃ¶©ÕýµÄÊ±ºò£¬²Å·¢ÏÖËûµÄÎÄ¾ßºÐÃ»ÓÐÁË£¬Á¬Í¬ºÐ×ÓÀïµÄ¸Ö±Ê³ß×ÓÏðÆ¤ËùÓÐÎÄ¾ß¶¼Ã»ÓÐÁË¡£Ëû°ÑÊÖÉìµ½Êé°üÀïÌÍÃþ²»³ö£¬¼±µÃ°ÑÒ»Êé°üµÄ¶«Î÷È«¶¼µ¹ÔÚ×ÀÉÏ£ºÊé±¾Ê²Ã´µÄ¶¼ÔÚ£¬¾ÍÊÇÎÄ¾ßºÐ²»ÔÚ£¬³¤ÁËÍÈÒ»ÑùÏûÊ§ÎÞ×Ù¡£
ÌýÎÒ½ãºóÀ´¸æËßÎÒËµ£¬ÏÈÉúµ±Ê±ºÜÄÕ»ð¡£ÒòÎªÉòÌìÂ·ÄÇ´Î¿¼²»¼°¸ñ£¬ÒÑÈ»À­ÁËÈ«°àºóÍÈ£¬´ËÊ±ÓÖÑ©ÉÏ¼ÓËªµØ²»´øÎÄ¾ß£¬ÏÈÉú´ÓÐÄÀï¾ÍÈÏÎªËûÊÇ¸öµõ¶ùÀÉµ±²»°Ñ¹¦¿Îµ±»ØÊÂµÄ²îÉú£¬ÊÇÎÞ¿É¾ÈÒ©µÄ»ìÐ¡×Ó£¬µ±³¡·¢´ó»ð£¬×¥ÆðÉòÌìÂ·µÄ¿Î±¾ÊÔ¾íÈÓ³ö´°Íâ£¬ÓÖ¾¾Ëû³öÃÅ£¬ºÈÁîËûÔÚ×ßÀÈÀï·£Õ¾£¬¸ô´°¿´ÈËÉÏ¿Î¡£
Ò»½Ú¿ÎÏÂÀ´£¬×ßÀÈÀï¾²ÇÄÇÄÃ»ÓÐÈÎºÎÉùÏì£¬ÏÈÉú½²µÃ¾¡ÐË£¬¶¼ÍüÁËÍâÃæ»¹ÓÐ¸ö·£Õ¾µÄÑ§Éú¡£ÏÂ¿ÎÁåÒ»Ïì£¬ÏÈÉúÃÍÈ»ÏëÆðÉòÌìÂ·£¬»¹ÒÔÎªËûÔÚ¹Ô¹Ô·´Ë¼£¬¿¼ÂÇÒª²»Òª°²Î¿Á½¾ä£¬ÆñÁÏ³öÃÅÒ»¿´£¬ÄÄÀï»¹ÓÐÑ§ÉúµÄÉíÓ°£¿¹ê¶ù×ÓÔç²»ÏþµÃÒ°µ½ÄÄÀïÈ¥ßÖ¡£
µ±Ê±¶¼Ã»ÔÚÒâ¡£Ñ§Ð£Âï£¬´ó´óÐ¡Ð¡Á½°Ù¶à¸öÑ§ÉúÄØ£¬ÓÐÓÃ¹¦µÄ£¬ÓÐÍçÁÓµÄ£¬ÌÓÑ§¿õ¿ÎÒ²ÊÇ³£¼ûµÄÊÂÇé¡£
¿ÉÊÇÎÒÃÇ¼ÒÀïÖÐÎç³Ô·¹×ÀÉÏÉÙÁËÒ»¸öÈË£¬Õâ²»³£¼û¡£ÎÒÄï¾õµÃõèõÎ£¬²îÎÒ¸çµ½Ñ§Ð£ÕÒ¡£ÕÒÒ»È¦Ã»ÕÒ×ÅÈË¡£ÎÒÄï¿ªÊ¼ÐÄ¾ªµ¨Õ½£¬ÅÂÉòÌìÂ·³öÁËÊ²Ã´ÊÂ¡£ÎÒ½ã¿´¿´Â÷²»¹ý£¬²Å°ÑÑ§Ð£ÀïµÄÇé¿öËµÁËËµ¡£ÕâÒ»Ëµ£¬ÎÒÄïÊÇÕæ»ÅÁË£¬´ò·¢ÎÒÈ¥°Ö°ÖµÄÊµÑéÊÒÀïÕÒËûÙ÷¸æÊµÇé¡£ÎÒ°ÖÒ²´ó¾ªÊ§É«£¬¸Ï½ô½ÐÉÏÊµÑéÊÒÀïµÄÁ½¸öÑ§Éú°ïÃ¦£¬¼ÓÉÏÎÒÃÇÐÖÃÃÈý¸ö£¬·ÖÍ·ÔÚ»ªÎ÷°ÓÉÏÑ°ÕÒ£¬Ò»Ö±ÕÒµ½°ëÒ¹£¬²ÅÔÚ½õÐãºÓ±ßµÄ¹ÏÅïÀï°ÑËûÕÒµ½ÁË¡£
Ô­À´ÉòÌìÂ·Ò²ÊÇ¸ö´ÏÃ÷Ð¡º¢£¬ÔÚ¿ÎÌÃÉÏÒ»¼ûÎÄ¾ßºÐÆ¾¿ÕÏûÊ§£¬´óÖÂ¾ÍÃ÷°×ÁËÊÇÔõÃ´Ò»»ØÊÂ¡£¼ÓÉÏÏÈÉúµ±ÖÚ¶ÔËûµÄÐßÈè£¬ËûÐÄÀï±ïÆø£¬²»ÏëÔÙÔÚÎÒÃÇ¼ÒÀï´ýÏÂÈ¥£¬ÂúÇ»±¯·ßÅÜ³öÁË»ªÎ÷°Ó£¬Òª»Ø´¨Î÷ÀÏ¼Ò¡£ÅÜ³öÈ¥²ÅÖªµÀ×Ô¼º²»ÈÏÂ·£¬×ªÀ´×ªÈ¥»¹ÊÇÎ§×Å½õÐãºÓ±ß×ªÈ¦È¦£¬×ªµÃÓÖÀÛÓÖ¶ö£¬ºÃ²»ÈÝÒ×°¤µ½ÍíÉÏ£¬Íµ¿ÐÁËÈË¼ÒµØÀïÁ½ËëÄÛ°úÃ×£¬ÔÚ¹ÏÅïÀïË¯×ÅÁË¡£
ÎÒÄï°â×ÅËûµÄ¼ç°òÎÊËû£º"êñÍÞÍÞ°¥£¬Äã×Ô¹Ë×Ô×ßÁË£¬¾Í²»ÅÂ¼ÒÀïÈË×Å¼±°¡£¿"
ËûµÉÆðÑÛ¾¦»Ø´ð£º"ÎÒ¼ÒÀïÃ»µÃÈË¡£"
Õâ»°ÕæÉËÎÒÄïµÄÐÄ£¬Ëýµ±¼´¾ÍÁÃÒÂ½óÄ¨ÆðÁËÑÛÀá¡£
ÎÒ°ÖÒ²ÉËÐÄ£¬¿ÉËû±Ï¾¹ÊÇÄÐÈË£¬×Ü²»ÄÜÑ§ÎÒÄïÄ¨ÑÛÀá¡£Ëû³ÁÄ¬ÁËºÃÒ»»á¶ù£¬µ÷ÕûÆøÏ¢£¬ºÍÑÕÔÃÉ«µØËµ£º"ÐÐ°É£¬ÌìÂ·£¬ÄãÒªÊÇÕæ²»ÏëÔÙÓÐÒ»¸ö¼Ò£¬ÄÇ¾ÍµÈÄã³¤´óÁË£¬Ñ§³öÒ»ÉíÕæ±¾ÊÂÁË£¬ÄãÔÙÀë¿ª»ªÎ÷°Ó¡£ÔÚÄã³ÉÈËÖ®Ç°£¬´óÑ§±ÏÒµÖ®Ç°£¬×÷ÎªÄã¸¸Ç××îºÃµÄÅóÓÑ£¬ÎÒÓÐÔðÈÎ½ÌÓýÄã£¬ÅàÑøÄã¡£ÄãÍ¬Òâ²»Í¬Òâ£¿"
ÉòÌìÂ·ÓÖ»Ö¸´ÁËËûµÄÎÁ¼¦Æ¢Æø£¬¹£×ÅÒ»¸öÍ·£¬±Á×ÅÒ»ÕÅÁ³£¬ÔõÃ´Ò²²»Ëµ»°¡£
ÎÒ°ÖÌ¾¿ÚÆø£¬ÉìÊÖÔÚÉòÌìÂ·Í·¶¥ÃþÁËÃþ£¬½Å²½³Ù»ºµØÉÏ°àÈ¥ÁË¡£ÆäÊµÎÒ°ÖÊÇ¸öÐÔÇéÀÖ¹ÛµÄÈË£¬ÎÒ³¤ÕâÃ´´ó£¬»¹ºÜÉÙ¿´µ½ËûÕâÑùÁ³É«³ÁÖØµÄÑù×Ó¡£
Ò»¸öÉòÌìÂ·£¬ÅªµÃ¼ÒÀï¼¦·É¹·Ìø¡£
¾¿ÆäÔ­Òò£¬¼¦·É¹·ÌøÓÖÊÇÒòÎªÎÒ£¬ÎÒÐÄÀïµÄÄÇ¸öÄ§¹í²ÅÊÇ×ï¿ý»öÊ×¡£
ÄÇ¸öÆ¯ÁÁµÄÎÄ¾ßºÐ£¬ÊÇÎÒ´ÓºóÔ°Ç½¶´Àï°Ç³öÀ´£¬Í´¿ÞÁ÷Ìé½»¸ø°Ö°ÖµÄ¡£ÎÒ±¾À´×¼±¸ºÃÁËÈÃÎÒ°ÖÍ´´òÒ»¶Ù£¬ÉõÖÁ±»Ëû¸Ï³öÃÅ¡£¿ÉÊÇÎÒ°Ö´¹×ÅÍ·¿¼ÂÇÁË°ëÌì£¬Ò¡Ò¡ÊÖ£¬°ÑÎÒ·ÅÁË¹ýÈ¥¡£
ÔõÃ´»ØÊÂ£¿ÄÑµÀÎÒµÄÐÐÎª²»¹»¶ñÁÓ£¿ÎÒ°ÖÏòÀ´ÔÚÒâÎÒÃÇµÄÆ·µÂ½ÌÓý°¡£¡
½ã½ãÍµÍµ¸úÎÒËµ£º"°Ö°Ö¿Ï¶¨ÈÏÎªÄãÎÞ¿É¾ÈÒ©£¬¶¼ÀÁµÃ´òÄã¡£"
ÎÒ¿Ö»Åµ½¼«µã£¬ÉúÅÂÎÒ°Ö°ÑÎÒ¿´³ÉÒ»¸ö»µµÃ²»ÄÜÔÙ»µµÄÐ¡º¢×Ó£¬´Ó´Ë·ÅÆúÎÒ£¬ÎÞÊÓÎÒ´æÔÚ¡£ÕûÕûÒ»¸öÐÇÆÚÀï£¬ÎÒ½÷Ð¡É÷Î¢µØÔ¼Êø×Ô¼º£º³Ô²ËÖ»³ÔÎÒÆ½³£×îÌÖÑáµÄëçÏÌ²Ë£¬±ðµÄ²ËÍë¼á¾ö²»Éì¿ê×Ó£»É¨µØÒ»Ö±É¨µ½Â¥ÏÂÔº×ÓÀï£»³­Ð´Éú×ÖÊ²Ã´µÄÖ÷¶¯¼ÓÁ¿£¬±ðÈË³­Ê®±é£¬ÎÒÒ»Ë¿²»¹¶µØ³­ÉÏ¶þÊ®±é¡£ÎÒ»¹ÇÀ×ÅÏ´Íë£¬ÇÀ×Å±§µÜµÜ£¬ÇÀ×Å°ïÎÒ°ÖÄÃ°üµÝÐ¬¡£
ÎÒºÞ²»ÄÜ°Ñ×Ô¼º±ä³ÉÒ»¸ö×îÇÚ¿ìµÄÅ«Á¥£¬ÒÔÎÞ¾¡µÄ×ÔÅ°À´³Í·£ÎÒµÄ¹ý´í¡£
ÎÒ¸ç×î´ÏÃ÷£¬ËûÍ·Ò»¸öÃ÷°×ÁËÎÒµÄÒâË¼£¬ÕæÐÄ³ÏÒâ¿ä½±ÎÒËµ£º"³È×Ó²»¼òµ¥£¬¶®µÃÖª´í¾Í¸Ä¡£"ËûÓÖÇÄÇÄ¸æËßÎÒ£¬"°Ö°Ö²»ÂîÄã£¬ÊÇËûÃ÷°×ÄãºÜÏëµÃµ½ÄÇ¸öÎÄ¾ßºÐ£¬Ö»²»¹ý¼ÒÀïÇ®²»¶à£¬Ö»ÄÜÂòÒ»¸öµÄ»°£¬Ëû²»¿ÉÒÔÏÈÂò¸øÄã¡£"
ÊÇÂð£¿ÎÒ°Ö°ÖÕæµÄÃ÷°×ÎÒµÄÐÄË¼Âð£¿Ëû¿ÏÔ­ÁÂÎÒÕâÒ»´ÎµÄ´íÎó£¿
ÕâÃ´Ò»Ïë£¬ÎÒ±Ç×ÓÒ»Ëá£¬²îµã¶ùÒª¿Þ³öÀ´¡£
µ¹ÊÇÄÇ¸öÎÄ¾ßºÐ£¬ÉòÌìÂ·ÔõÃ´¶¼²»¿ÏÔÙÒªÁË£¬ËµÊÇºÐ×ÓÌ«»¨ÉÚ£¬ÊÇÅ®ÍÞÍÞÓÃµÄ¶«Î÷¡£ËûÌá³öÒª¸úÎÒ»»£¬ËûÓÃÎÒµÄ±Ê´ü£¬ÎÒÓÃÕâ¸öÐ¡ÍÃ×ÓµÄÎÄ¾ßºÐ¡£
ÉòÌìÂ·²»Òª£¬ÎÒµ±È»¸ü²»ÄÜÒª£¬Õâµã×ðÑÏÎÒ»¹ÊÇÓÐµÄ¡£½á¹ûÎÄ¾ßºÐ±»ÎÒ½ãÐ¦ÃÐÃÐµØÄÃ×ßÁË¡£ÎÒ½ã»¹ÌðÑÔÃÛÓï¶ÔÎÒÄï±£Ö¤£¬µÈÐ¡ËØÄîÁËÒ»Äê¼¶£¬ÎÄ¾ßºÐ¾Í¹éÐ¡ËØÓÃ¡£
ÇÆÇÆ£¬ÎÒ½ã¾ÍÊÇÕâÖÖÈË£¬Õ¼ÁË±ãÒË»¹Âô¹Ô¡£ÎÒ°×³¤ÁËÕâÃ´¸ß¸ö¶ù£¬ÔõÃ´¾ÍÃ»ÓÐ³¤³öÎÒ½ãµÄ»¨»¨³¦×ÓÄØ£¿
