# Supplementary material for: Exploring translator’s style in children’s literature: A case study of Nicky Harman’s English translations of Huang Beijia’s two works
Source: PLoS One. 2026 Jun 2;21(6):e0350245. doi: 10.1371/journal.pone.0350245 (PMC13229296; doi:10.1371/journal.pone.0350245)
Supplement: S7 File — (ZIP) [file pone.0350245.s010.zip › data/original data/Ye Feng Fei Wu (Chinese text)/Chapter 20.txt]

µÚ¶þÊ®ÕÂ¡¤ÄïµÄÆ¤¿²¼ç
º®¼ÙÒ»¿ªÊ¼£¬ÎÒ¸çÎÒ½ã¾ÍË«Ë«ÀëÁË¼Ò¡£ÎÒ½ãÄÇ¸ö¶ÁÊé»áÓÐÆß°Ë¸öÈËµÄÑù×Ó£¬±»ÀîÊ¤Àû´øÁì×Å£¬Ò»°ïÈË×ø³µÈ¥ÁËÖØÇì£¬²Î¼ÓÓÉÔø¼ÒÑÒÖÐ¹²ÄÏ·½°ìÊÂ´¦×éÖ¯µÄÒ»¸öÇàÄê¿¹Õ½»áµÄ»î¶¯¡£ÎÒ¸çºÍËûµÄÁ½¸öÐÂÎÅÏµÍ¬Ñ§ÓÉ³É¶¼µ±µØ±¨Éç×ÊÖú£¬´î³ËÓÊÕþ¿ì³µÈ¥À¥Ã÷£¬×¼±¸ÏêÏ¸²É·ÃÖÐ¹úÔ¶Õ÷¾üÀ¥Ã÷ÑµÁ·ÖÐÐÄ£¬»ØÀ´Îª±¨Ö½Ð´Ò»¸öÏµÁÐ±¨µÀ¡£Ö÷±à¸æËßËûÃÇËµ£¬¹ØÓÚÔ¶Õ÷¾üµÄÒ»ÇÐÐÂÎÅ¸å£¬¶¼ÊÇÃñÖÚ×î¹ØÐÄÒ²×îÀÖÒâ¿´µ½µÄ¡£
¸ç¸çºÍ½ã½ãÍ¬Ê±Àë¿ª£¬¼ÒÀïÒ»ÏÂ×Ó¾Í¿ÕÁËºÜ¶à¡£Í·Ò»Á½ÌìÎÒÄï»¹²»Ï°¹ß£¬Öó·¹Ê±×Ü²»¼ÇµÃ¼õµôÎÒ¸çÎÒ½ãµÄÄÇÁ½·Ý£¬·¹Ò»Ê¢ÉÏ×À£¬²Å·¢ÏÖ¶à³öÁ½ÍëÀ´¡£ÎÒÄï¾ÍÉñÇéË÷È»µØÌ¾ÉÏÒ»¿ÚÆø£º"Ñø¶ùÑøÅ®×öÊ²Ã´Ó´£¬³á°òÒ»Ó²¾ÍÏëÍùÍâ·É¡£"
ÎÒ°ÖÂñÍ·°Ç·¹£¬²»ÖÃ¿É·ñ¡£
Äï¿´¿´ÉòÌìÂ·£¬ÔÙ×ªÍ·¿´¿´ÎÒ£¬»¹ÄÃ¿ê×ÓµãÒ»µãÐ¡ËØºÍÐ¡µÜµÄ¶îÍ·£¬·Ô¸ÀËµ£º"ÄãÃÇ¼¸¸ö£¬ÎÒ¿ÉÊÇÒªÑøÔÚ¼ÒÀïµÄ£¬Ò»¸öÒ²²»×¼×ß¡£"
Ð¡ËØ×î¹ÔÇÉ£¬ÂíÉÏ´ðÓ¦£º"ÄïÎÒ³¤µ½Ò»°ÙËêÒ²²»×ß¡£"
ÄïÐ¦µÃÑÛÀá¶¼ÏÂÀ´ÁË£º"Äã³¤µ½Ò»°ÙËê£¬ÄïµÄ¹ÇÍ·Ôç¾Í´ò¹ÄÀ²¡£"
Ð¡µÜãÂãÂ¶®¶®²å×ì£º"ÄïÄã´òÊ²Ã´¹Ä£¿"
ÉòÌìÂ·¸Ï¿ìÄÃ¿ê×ÓÇÃÒ»ÏÂËûµÄÄÔ´ü£¬ÓÖ¼ÐÒ»¿ê×ÓÍÁ¶¹Ë¿µ½ËûÍëÀï£¬°ÑËûµÄ×ì¶ÂÉÏÁË¡£
Ð¡µÜÄÇÄêÁùËê£¬ÕýÊÇµ÷Æ¤µ·µ°µÄÊ±ºò¡£ÉúÔÚÕ½ÕùÄê´úµÄÐ¡º¢£¬µßÅæÁ÷Àë£¬È±³ÔÉÙ´©£¬Õ¾³öÀ´Ò»¸ö±ÈÒ»¸ö»ÆÆ¤¹ÑÊÝ£¬Î¨¶ÀÎÒÐ¡µÜ²»Í¬£¬´ÓÐ¡¾ÍÊÇÅÖºõºõÔ²Í·Ô²ÄÔµÄÑù×Ó£¬ÒÔÖÁÓÚÁñÔ°Ö®ÍâµÄÁÚ¾ÓÃÇ¸ö¸öÈÏÊ¶Ð¡µÜ£¬Ìáµ½Ëû¾Í»áËµ£º"ÄÇ¸öÅÖÍÞ×ÓÑ½£¡"
±»ÖÚÈËÏ²°®ÊÇºÃÊÂ£¬ÒòÎª¶«¼ÒÒ»°Ñ»¨ÉúÎ÷¼ÒÒ»¿é±ý×Ó£¬Ð¡µÜÒ»³öÃÅ×ì¾Í¿÷²»×Å¡£¿ÉÓÐÊ±ºòÈÏÊ¶ËûµÄÈË¶àÒ²ÊÇ»µÊÂ£¬±ÈÈçÕâ»Ø£¬Ð¡µÜÒ»¸öÈËÁï³öÃÅÍæ£¬²»ÖªµÀÔõÃ´×êµ½ÁËÉ£Ê÷ÁÖ×ÓÀï£¬ÄÃ×©Í·ÈÓÀ´ÈÓÈ¥ÔÒ¶«Î÷Íæ¡£Ò²ÊÇµ¹Ã¹£¬×¡ÔÚÉ£ÁÖ±ßÉÏÓÐÒ»»§ÐÕÂíµÄ£¬ÑøÁËÒ»Ö»³óµÃ²»ÄÜÔÙ³óµÄÂéÄ¸¼¦£¬Ð¡µÜÍæµÃÍüºõËùÒÔÊ±£¬ÂéÄ¸¼¦ÕýÔÚÁÖ×ÓÀï¾ï×ÅÆ¨¹ÉÉúµ°£¬¶¯µ¯²»µÃ£¬ÎÞÇÉ²»ÇÉ¾Í±»Ð¡µÜÒ»×©Í·ÔÒÖÐ£¬ËÀÁË¡£ÕâÒ»À´¿ÉËãÊÇÍ±ÁËÂí·äÎÑ£¬ÒòÎªÂí¼ÒµÄÅ®ÈËÊÇ¸½½üÒ»´øÓÐÃûµÄÀ÷º¦ÆÅÄï£¬ÎÞÊÂ»¹»áÐËÈý·ÖÀË£¬Éú×Åµ°µÄ¼¦ÆÅÒ»ÃüÎØºô£¬ÔõÃ´¿ÉÄÜ·ÅÐ¡µÜÍÑÉí£¿
Âí¼ÒÉôÉôÒ»ÊÖÌá×ÅÞÇÀ­ÄÔ´üµÄÂéÄ¸¼¦£¬Ò»ÊÖÁà×ÅÐ¡µÜµÄ¶ú¶ä£¬·çÒ»ÑùµØ³å½øÁñÔ°£¬àâàâàâÉÏÂ¥ÌÝ£¬°ÑËÀ¼¦ÈÓµ½ÁËÎÒÄïÃæÇ°¡£
"´ó½ãÎÒ²»¶àËµ£¬Äã¾Í·Å¾ä»°£¬à¥¸öÅâ·¨£¿"
Ð¡µÜËäÍçÆ¤£¬±¾ÐÔÈ´ÀÏÊµ£¬±»Âí¼ÒÉôÉô¾¾ÀÎ¶ú¶ä£¬ÒÑ¾­ÏÅµÃÄòÁËÒ»¿ã×Ó£¬´ÓÆ¨¹Éµ½½Å£¬Ò»ÌõÃÞ¿ãÍÈÈÈÆøÌÚÌÚ¡£
ÎÒÄïÏÈ»¹²»¿Ï³ÐÈÏ£º"Ñ§Ð£·Å¼ÙÄØ£¬¼Ò¼Ò»§»§µÄÐ¡º¢×Ó¶¼ÔÚÍâÃæË£ÄØ£¬ÃÃÃÃÄãÒ²²»ÄÜ¶Ï¶¨¾ÍÊÇÎÒ¼ÒÍÞÍÞ×÷µÄ¶ñ¡£"
Âí¼ÒÉôÉô½ÐÆðÀ´£º"ÅÔÈËÊ¶²»µÃ£¬Äã¼ÒÅÖÍÞ×ÓÄÄ¸öÊ¶²»µÃàÞ£¡¸ôÉÏÈýÀïÂ·ÎÒ¶¼ÄÑÈÏ´í¡£"
ÎÒÄï¾ÍÎÞ»°¿ÉËµÁË¡£²»¹ýËýÄÃ½Å¼âÌßÒ»ÏÂÄÇÖ»¼¦£¬ÓÖàÖ¹¾£º"ÎåÁùËêµÄÐ¡º¢×Ó£¬ÈÓ¿é×©Í·£¬ÄÄÓÐÕâÃ´´óÊÖ¾¢£¿"
Âí¼ÒÉôÉôÉÏÇ°Ò»²½£¬ÍäÁËÑü£¬°ÑËÀ¼¦µÄÄÔ´üÅ¤¹ýÀ´£º"´ó½ã°¡£¬°ÝÍÐ¿´¿´Çå³þ†~£¬Ò»×©Í·ÅÄµ½ÄÔ¹Ï×ÓÉÏÁË£¡ÄÔ¿Ç¶¼ÆÆ³ÉÄ¨²¼ÁË£¡´ó½ãÄã²»ÐÅµÄ»°£¬ÄãÄÃ×©Í·ÅÄ¸öÈËÊÔÊÔ£¿"
ÎÒÄïÊ¶ÈËÎÞÊý£¬¼¸¾ä»°Ò»´î£¬±ãÃ÷°×ÁËÑÛÇ°µÄÅ®ÈËÀ÷º¦£¬¾À²ø²»µÃ¡£°¦£¬Ã»ËµµÄ£¬»¨Ç®ÏûÔÖ°É¡£
Æ«Æ«ÄÇÌìµ½ÔÂµ×ÁË£¬¼ÒÀï»¹ÕæÊÇÄÃ²»³öÇ®¡£¼¸·¬ÌÖ¼Û»¹¼Û£¬Å®ÈËÍ¬ÒâÎÒÄïÍÑÏÂËýÉíÉÏµÄÒ»¼þ¾ÉÆ¤¿²¼ç£¬ÕÛËã³É¼¦¼ÛÅâ¸øËý¡£
ÄïµÄÄÇ¼þ¿²¼çÊÇ»¨¹±¶ÐµÄÃæ×Ó£¬ºüÀêÆ¤µÄÀï×Ó£¬ËäÈ»¾ÉÁË£¬»¹ÊÇÅ¯ºÍ¡£Ò»¾ÅÈýÆßÄê¶¬Ìì´ÓÄÏ¾©´©³öÀ´£¬±£´æµ½ÏÖÔÚ£¬ºÃ´õËãÊÇ¼ÒÀïÒ»¼þÖµÇ®µÄ¶«Î÷¡£ÎÒÂñÔ¹ÄïÌ«ºÃËµ»°£¬ÕâÃ´¹óÖØµÄÆ¤¿²¼ç£¬»»ÁËÒ»Ö»ÄÔ´üÔÒËéµÄËÀ¼¦¡£
ÄïºÞºÞµØÓÃÖ¸Í·´ÁÒ»ÏÂÐ¡µÜ£º"»¹ËµÄØ£¬Òª¶çËûÕâÖ»ÈÇ»öµÄÊÖ²ÅºÃ£¡"
Ð¡µÜÒ»Á³¾ª¿Ö£¬¿ÞÉù¸ü¼ÓÏìÁÁ¡£
ÄïÌ¾¿ÚÆø£º"Äã°ÖÊÇÒªÃæ×ÓµÄÈË£¬ÎÒ²»Ïë·¨×ÓÓ¦¸¶¹ýÈ¥£¬ËýÀµ×Å²»×ß£¬ÈÃÂ¥ÉÏÂ¥ÏÂÕâÐ©ÁÚ¾Ó¿´¼û£¬ÏñÊ²Ã´»°ÄØ£¿"
ÎÒÎÞ»°¿ÉËµ£¬Ö»ºÃ³¯Ð¡µÜ¶å½Å£º"¿Þ£¡¿Þ£¡ËÀ¼¦ÄÜ¿Þ»î²»£¿"
ÎÒÄï´©¹ßÁËÆ¤¿²¼ç£¬Àä²»¶¡µØ´ÓÉíÉÏÍÑÏÂ£¬ÌùÈâµÄÐ¡²¼ÉÀÍâÃæ¾ÍÖ»Ê£Ò»¼þ¿ÕÂäÂäµÄÃÞÅÛ¡£ÌìÒõÀä£¬ÄïÉí×ÓÈõ£¬ÆøÑª²»×ã£¬ºÜ¿ì¸ÐÃ°ÁË£¬·¢ÁËÁ½ÌìÉÕ£¬½Ó×Å×ªÎªÂýÐÔ¿ÈËÔ£¬ÌìÌìÍíÉÏË¯ÏÂÀ´£¬Ò»Éù½Ó×ÅÒ»Éù£¬¿ÈµÃËºÐÄÁÑ·Î£¬ÈÃÈË¾¾ÐÄ¡£ÎÒ°ÖÈ¥ÉÂÎ÷½ÖÒ©·¿ÀïÂòÁË´¨±´¸à£¬ÓÖÂòÀ´ÀæºÍ±ùÌÇ¸ôË®Õô£¬³ÔÏÂÈ¥ËÆºõ¶¼Ã»Ê²Ã´ÓÃ¡£
ÄïÒ»Éú²¡£¬ÎÒ¾Í²»ÄÜ³öÃÅÁË£¬µÃ°ï×ÅÄïÕÕ¹ËÕâ¸ö¼Ò¡£ÓÃÎÒ°ÖµÄ»°Ëµ£¬ÏÖÔÚÎÒ¾ÍÊÇ¼ÒÀïµÄ°ë¸öÅ®Ö÷ÈË¡£Ã¿ÌìÒ»Ôç£¬ÎÒÌæÄïÉÏ½ÖÂò²Ë£¬»ØÀ´ÉòÌìÂ·ÒÑ¾­ÉúºÃÁËÂ¯×Ó£¬ÔÚ¹øÀïÖó×ÅÒ»¹øÏ¡Öà¡£ÎÒ¾ÍÊÖ°Ñ²ËÔñÁË£¬Ï´ÁË£¬µõÔÚÀº×ÓÀï¿ØË®¡£³ÔÍêÔç·¹£¬ÎÒ»¹µÃ¸øÐ¡ËØÊá±è×Ó£¬°ÑÐ¡µÜÞôµ½×ÀÉÏ½Ì¼¸¸ö×Ö£¬Ð´Ò»Ò³Ãèºì¡£¶øºó¸úÐ¡ËØ·Ö¹¤ºÏ×÷£¬É¨µØ£¬ÆÌ´²£¬Ä¨»Ò£¬ÕûÀí°Ö°ÖµÄÊé×À¡£ÎÒÄï×øÔÚ×ßÀÈÉÏÏ´ÒÂ·þÊ±£¬ÎÒÒªÊØ×ÅËýÌáË®£¬µ¹Ë®£¬°ÑÌ­¸É¾»µÄÒÂ·þÁàµ½Ôº×ÓÀïÁÀÉ¹¡£
·¹ºóÄï»áË¯¸öÎç¾õ¡£ËýÅÂÐ¡µÜÒ»ÑÛ¿´²»×¡ÓÖÒª³öÃÅ´³»ö£¬×ÜÊÇ°ÑÐ¡µÜÍÏ½ø±»ÎÑ£¬±Æ×ÅËûÒ²Ë¯ÉÏÒ»¾õ¡£ÕâÊ±ºò¼ÒÀïÇå¾²¼«ÁË£¬ÀÏÊ½×ùÖÓÔÚÎå¶·¹ñÉÏàÖàªàÖàªµØÏì£¬Ð¡µÜÔÚ´²ÉÏ³¶×ÅÃ¨Ò»ÑùµÄºôàà£¬Ð¡ËØÅ¿ÔÚ·¹×ÀÉÏÃè¼¸ÕÅ"½ðÁêÊ®¶þîÎ"µÄÐåÏñÍ¼£¬ÎÒ¶ã½øÀï¼ä·¿£¬·­¿´ÎÒ½ã´ÓÀîÊ¤ÀûÊÖÀï½èÀ´µÄÊ«¼¯¡£
ÒòÎªÀîÊ¤ÀûµÄÍÆ¼ö£¬ÎÒ½ãÊÖ±ßµÄÊé¶¼ÊÇ×óÒí½ø²½×÷¼ÒµÄ×÷Æ·£¬Ê«¼¯ÖÐÓÐºÎÆä·¼µÄ¡¶Ô¤ÑÔ¡·£¬±åÖ®ÁÕµÄ¡¶Ê®ÄêÊ«²Ý¡·£¬ËûÃÇÁ½¸ö¼ÓÉÏÀî¹ãÌïµÄÈýÈËºÏ¼¯¡¶ººÔ°¼¯¡·¡£·¶ÊæÎÄÔÚÎÒÉúÈÕÄÇÌìËÍ¸øÎÒÒ»±¾ÂÌÆ¤·âÃæµÄÆ¯ÁÁ±Ê¼Ç±¾£¬ÎÒÉá²»µÃÔÚ±¾×ÓÉÏÐ´±ðµÄ£¬¾Í³­Ê«£¬±ÈÈç"ÄãÕ¾ÔÚÇÅÉÏ¿´·ç¾°£¬¿´·ç¾°µÄÈËÔÚÂ¥ÉÏ¿´Äã¡£Ã÷ÔÂ×°ÊÎÁËÄãµÄ´°×Ó£¬Äã×°ÊÎÁË±ðÈËµÄÃÎ"£¬»¹ÓÐ"¿ªÂäÔÚÓÄ¹ÈÀïµÄ»¨×îÏã£¬ÎÞÈË¼ÇÒäµÄ³¯Â¶×îÓÐ¹â""Ò»ÕóÒ¹·ç¹ÂÁãÁã£¬ÅÀ¹ýÁËÉ½áÛ£¬Ãþµ½ÁË°×ÑîÊ÷¶¥£¬²¦ÏìÁËÇÙÏÒ"¡£
ÉòÌìÂ·Ã¿ÌìÔç·¹ºó³öÃÅ£¬Íí·¹Ê±²Å»Øµ½¼Ò£¬ÒÂ·þÔàÙâÙâµÄ£¬Á³ÉÏÍ··¢ÉÏÈ«ÊÇ»ÒÍ»Í»µÄÍÁ£¬Ç¶ÔÚÖ¸¼×·ìÀïµÄÎÛ¹¸´òÒ»ÅèË®¶¼Ï´²»¸É¾»¡£¶øÇÒ£¬ËûµÄ·¹Á¿±äµÃÌØ±ð´ó£¬Ò»¼âÍë²ÚÃ×·¹£¬Ëû¶ËÆðÀ´Èý¿ÚÁ½¿Ú°ÇÏÂÁË¶Ç£¬ÏÂ·¹µÄ²Ë¶¼ÓÃ²»×Å¡£ÓÐÐ¡ËØºÍÐ¡µÜÏÓ²»ºÃ³ÔÊ£ÏÂµÄ£¬Ëû¶þ»°²»Ëµ£¬Í³Í³»®À­¹ýÈ¥£¬²¦½ø×Ô¼ºÍëÀï¡£
ÎÒÌýµ½ÎÒÄï¶ÔÎÒ°ÖàÖ¹¾£º"ÄãËµÌìÂ·Õâº¢×Ó£¬ÌìÌì³öÃÅ×öÐ©Ê²Ã´ÄØ£¿ÎÊËûÒ²²»Ëµ£¬¼±ÈË¡£"
ÎÒ°Öµ¹ºÜÌ¹È»£º"Ëû²»Ëµ£¬Äã¾Í±ðÎÊ¡£Ð¡º¢×Ó³¤´óÁË×ÜÒªÓÐ×Ô¼ºµÄÃØÃÜ¡£"
ÎÒÄï»¹ÊÇ²»·ÅÐÄ£¬ÓÖÍµÍµÀ´ÎÊÎÒ£º"³È×Ó£¬Äã¸úÄãÌìÂ·¸ç´¦µÃ×îÒªºÃ£¬Äã¸øÄïËµËµ£¬ÌìÂ·ËûÕâ¼¸ÌìÔÚ×öÊ²Ã´£¿"
ÎÒËµ£º"Äï£¬ÎÒ°ÖÈÃÄã±ðÎÊ£¬Äã¾Í²»ÎÊßÂ£¬Ê¡Ê¡ÐÄ¶àºÃ¡£"
ÄïÆøµÃÔÚÎÒÍ·¶¥ÅÄÒ»°ÍÕÆ£º"°×ÑÛÀÇ£¡ÑøÄã°×Ñø¡£"
Äï²»ÖªµÀ£¬ÆäÊµÎÒÐÄÀïÒ²ÔÚ×ÁÄ¥×ÅÉòÌìÂ·µÄÃØÃÜ¡£Ëû¶Ô±ðÈËÂ÷Ìì¹ýº£¿ÉÒÔ£¬¶ÔÎÒÒ²ÊØ¿ÚÈçÆ¿£¬ÕâÈÃÎÒÐÄÀïÊµÔÚÓôÃÆ¡£ÎÒÃÇÁ½¸ö²»ÊÇ¼ÒÀï×î½»ÐÄµÄÐÖÃÃÂð£¿ÎÒ²»ÊÇÁ¬×¥¼äµýÕâÑùµÄÊÂÇé¶¼¸úËû´î°é×öÁËÂð£¿Æ¾Ê²Ã´ÂÖµ½ËûÓÐÃØÃÜÊ±£¬¾Í°ÑÎÒË¦µ½Ò»±ßÄØ£¿
Ò»ÌìÍíÉÏ£¬ÄïºÍÐ¡ËØ¡¢Ð¡µÜ¶¼Ë¯ÏÂÁË£¬°Ö°ÖÔÚÑ§Ð£½Ó´ýÒ»ÅúÍâ¹úÀ´»ªµÄÅ©Òµ×¨¼Ò»¹Ã»ÓÐ»Ø¼Ò£¬ÎÒÔÚÂÌÆ¤±Ê¼Ç±¾ÉÏ³­Íê"ÄãÕ¾ÔÚÇÅÉÏ¿´·ç¾°"ÕâÒ»¶ÎÊ«£¬ÊµÔÚÊÇ¾õµÃºÃ£¬ÊµÔÚÏëÕÒÈË½»Á÷¼¸¾ä£¬¾ÍÍÆ¿ªÁË¶ÔÃæÉòÌìÂ··¿¼äµÄÃÅ¡£
ÃÅÍÆ¿ªµÄË²¼äÎÒÏÅÁËÒ»´óÌø£¡º®¶¬ÌìÆø£¬ÉòÌìÂ·°ÑÒÂ·þ°Çµ½ÑüÏÂ£¬ÓÒ¼çëÎºÍÄÔ²±×ÓºóÃæÒ»¶ÎÆ¤ÈâÍêÈ«³¨Â¶³öÀ´£¬ºÜ±ðÅ¤µØ²àÁËÄÔ´ü£¬×óÊÖ´ÓÇ°ÃæÈÆ¹ýÓÒ¼ç£¬·Ñ¾¢µØÍù¼çëÎÉÏÍ¿Ä¨Ê²Ã´£¬×ìÀï»¹·¢³öÇáÎ¢µÄßÐßÐ¹þ¹þÉù¡£
¿´¼ûÎÒ½øÃÅ£¬ËûÓÐÐ©¾ª»Å£¬¸Ï¿ì°ÑÒÂ·þÀ­ºÃ£¬×øÖ±ÁËÉíÌå£¬²»Éù²»ÏìµØµÉÊÓÎÒ£¬µÈÎÒ·¢ÎÊ¡£
ÎÒ²Å²»ÎÊËû£¬ÎÒÉÏÈ¥¾Í°ÑËûµÄÒÂ·þÖØÐÂ°ÇÏÂÀ´¡£ºÕÈ»³öÏÖÔÚÎÒÑÛÇ°µÄ£¬ÊÇ´Ó¼çëÎµ½ºó±³Ò»´óÆ¬µÄðöÑª£¬Ö×£¬Çà×Ï£¬¾Ö²¿»¹ÓÐÀ£ÆÆ£¬ºìÑÞÑÞÏñÐ¡¶äµÄÌÒ»¨¡£ËûÍ¿µÄÊÇµø´òËðÉË¸àÖ®ÀàµÄÒ©Îï£¬ÓÐÒ»¹É´Ì±ÇµÄ÷êÏã»òÕßÊÇ±ùÆ¬µÄÆøÎ¶¡£
ÎÒµ¹ÎüÒ»¿ÚÆø£¬¾ª½ÐÉù¶¼³åµ½ºíÁü¿ÚÁË£¬ÉòÌìÂ·°ÑÊÖÖ¸ÊúÔÚ×ì´½ÉÏ£¬ÑÛ¾¦¿´ÏòÍâÎÝ£¬¶ÔÎÒ×öÁË¸öàäÉùµÄ±íÊ¾¡£ÎÒÓÚÊÇÃ÷°×£¬Ëû²»ÏëÈÃÄïÖªµÀ¡£
"´ò¼ÜÀ²£¿"ÎÒÑ¹×ÅÉ¤×ÓÎÊËû¡£
ËûÐ¦ÆðÀ´£º"ÄÄÓÐ£¬ÕÒµ½Ò»¼Ò¹¤µØ£¬¸Ç·¿×Ó£¬×öÁË¼¸ÌìÐ¡¹¤¡£"
"×öÐ¡¹¤ÄÜ×ö³ÉÕâÑù£¡"ÎÒ²îµã¶ùÉ¤ÃÅÓÖ´óÆðÀ´¡£
"Ì§Ê¯Í·×©Í·Ä¾Í·Âï£¬ÒÔÇ°Ã»×ö¹ýÂï¡£"
"¼ÒÀïÕâÃ´È±Ç®°¡£¿"ÎÒ¶Ô¼ÒÀïµÄÊÂÇéÒ»ÏòºýÀïºýÍ¿¡£
ËûÒ¡Ò¡ÊÖ£º"ÄïµÄÆ¤¿²¼çÅâ³öÈ¥ÁË£¬¶¬Ìì»¹ÓÐºÃ¾ÃÄØ£¬ËýÉíÌåÕâÃ´Èõ£¬³Å²»¹ýÈ¥¡£ÎÒÏëÕõ±ÊÇ®£¬°ïËýÊê»ØÀ´¡£"
"Âí¼ÒÉôÉô²Å²»¿Ï£¬ËýÕ¼ÁË¶à´óµÄ±ãÒË°¡£¡"
"ÎÒ¿ÉÒÔ³öÈýÖ»¼¦µÄÇ®¡£ÔÙ²»ÐÐ£¬ÎåÖ»¼¦µÄÇ®¡£"
ÎÒ¾ÍÃ»ÓÐÔÙËµ»°£¬ÄÃÊÖÖ¸Õ´Ò»ÛçÒ©¸à£¬°ïËûÍù¼çëÎÉÏÂýÂýµØÈà¡£ÎÒÄÇÊ±ºòÐÄÀïºÜÀ¢¾Î£¬Äï¿ÈËÔ²»ºÃ£¬²¡¸ù×ÓÊÇÔÚÆ¤¿²¼çÉÏ£¬ÔõÃ´ÎÒÃÇ¼¸¸öÇ×Éú¶ùÅ®¶¼Ã»ÓÐÔÚÒâ£¬¾ÍËûÏëµ½ÁË²¢ÇÒÕâÃ´·ÅÔÚÐÄÉÏÄØ£¿
"ÌìÂ·¸ç£¬"ÎÒËµ£¬"Ã÷ÌìÎÒÒ²È¥°ïÄã×öÐ¡¹¤¡£"
"ËãÁË£¬ÄãÒÔÎªÐ¡¹¤ÊÇÈËÈË¶¼ÄÜ×öµÄ£¿¾ÍÄãÕâÏ¸¸ì²²Ï¸ÍÈ£¬Ë­ÒªÄãË­µ¹Ã¹¡£"
ÎÒÏëÏëÒ²ÊÇ£¬ÕâÒ»µãÎÒÓÐ×ÔÖªÖ®Ã÷¡£ÎÒ°ïËû´©ºÃÒÂ·þ£¬×øÏÂÀ´£¬ÐÄÇé³ÁÖØµØ¸æËßËû£¬¿´¼ûËûµÄ¼ç°òÖ®ºó£¬ÎÒÌØ±ðÍ´ºÞ×Ô¼º³¤µÃÌ«Âý£¬ÎÒºÞ²»ÄÜÃ÷Ìì¾Í¸ßÖÐ±ÏÒµ£¬¾Í¿ÉÒÔ×öÊÂÕõÇ®£¬°ï°Ö°ÖÑø¼Ò¡£
"ÎÒËãËã°¡£¬Äã¸ßÖÐ±ÏÒµ£¬×î¶àÊ®°ËËê°É£¿àÅ£¬Ò»¸öÅ®ÍÞÍÞ£¬ÄÜ×öÊ²Ã´ÄØ£¿"
ÎÒÏëÁËÏë£º"ÎÒ¿ÉÒÔµ±Ð¡Ñ§ÀÏÊ¦µÄ¡£"
ËûÇáÉùÇáÆøµØÐ¦£º"ºÜºÃºÜºÃ£¬µ±ÀÏÊ¦£¬¸úÎÒÊåÒ»Ñù£¬ºÃÁË²»ÆðÄØ¡£"
ÎÒÐßÀ¢£º"Ëû½Ì´óÑ§£¬ÎÒÖ»ÄÜ½ÌÐ¡Ñ§¡£"
"½ÌÐ¡Ñ§Ò²ÁË²»Æð°¡£¡²»¹ýÄãÒªºÃºÃ³Ô·¹£¬°Ñ×Ô¼ºÑøÅÖ¡£»¹ÒªÓÃ¹¦ÄîÊé£¬×öÑ§ÎÊ¡£¹¦¿ÎºÃ£¬ÒÔºó²ÅÓÐÑ§Ð£Æ¸ÓÃÄã¡£"
ÎÒ¸æËßËû£¬ÎÒÏÖÔÚµÄ¹¦¿ÎÒÑ¾­ºÜºÃÁË£¬º®¼ÙÇ°µÄ¿¼ÊÔÎÒÊÇ°à¼¶µÚ¶þÃû¡£
ËûµãµãÍ·£º"µÚ¶þÃûÁË£¬µÄÈ·½ø²½´ó¡£²»¹ýÒªµ±Ð¡Ñ§ÀÏÊ¦µÄ»°£¬ÇÙÆåÊé»­Ò²Òª»áÒ»Ð©²ÅºÃ¡£ÄãÓÐ¸ÖÇÙ»ù´¡£¬ÓÐ¿Õ¶àÁ·Á·£¬½«À´²ÅÓÐ±¾ÊÂÄÜ½ÌÄÇÐ©Ð¡º¢×Ó¡£"
ÎÒÒ»Ò»µØ´ðÓ¦¡£ÎÒ¸Ð¾õÉòÌìÂ·ÄÇÌìÍíÉÏÓÐµãÏñÎÒµÄ³¤±²Ò»Ñù£¬Ëµ³öÀ´µÄ»°¶¼ÊÇ´óÈË¶ÔÐ¡º¢×ÓËµµÄ¡£¿ÉÊÇÆæ¹ÖÁË£¬ÎªÊ²Ã´±»Ëû½ÌÓý×ÅÎÒÐÄÀï¾õµÃÊæ·þ°¡£¿
ÄÇ¸öº®¼ÙÉòÌìÂ·Ò»¹²×öÁË¶þÊ®ÌìµÄÐ¡¹¤£¬ÔÜµ½Ò»¼þ¾ÉÆ¤¿²¼çµÄÇ®¡£Ëû´øÉÏÎÒÈ¥ÕÒÉ£ÁÖÀïµÄÂí¼ÒÉôÄï¡£ÄÇ¸öÉôÉôÕæÊÇ²»ºÃÈÇ£¬ÖªµÀÎÒÃÇÖ¾ÔÚ±ØµÃ£¬Ê¨×Ó´ó¿ª¿Ú£¬ÒªÁË¸öÏÅËÀÈËµÄ¼Û¡£ÎÒÃÇÁ½¸ö¾ÝÀíÁ¦Õù£¬×îºó»¹ÊÇÌÍ³öÁËÄÜÂòµ½ÎåÖ»ÀÏÄ¸¼¦µÄÇ®¡£
ÉòÌìÂ·°ÑÆ¤¿²¼çµÝµ½ÎÒÄïÊÖÉÏµÄÊ±ºò£¬Äï¿ÞÁË¡£ÄïËµ£º"ÌìÂ·ºÃº¢×Ó£¬ÄïÃ»ÓÐ°×ÌÛÄã£¬ÕâÃ´¸öÖªÀäÖªÈÈµÄÐ¡»ï¶ù£¬½«À´ÄÄ¸ö¹ÃÄï¼ÞÁËÄã¶¼ÊÇ¸£Æø°¡¡£"
ÉòÌìÂ·Á³¶¼ºìµ½¶ú¸ù£¬¼±Ã¦ÌÓ»Ø·¿¼ä£¬°ÑÃÅÒ»¹Ø£¬µ½³Ô·¹Ê±²Å³öÀ´¡£
ÎÒ¸çÔÚº®¼Ù½áÊøÖ®Ç°»Øµ½¼Ò¡£Ò»ÌË³¤Í¾²É·Ã£¬Ëû±äµÃÉî³ÁÁËºÜ¶à£¬×ÜÊÇ¹Ø×Å·¿ÃÅÐ´Ñ½Ð´Ñ½£¬³ýÁËÐ´ÐÂÎÅ±¨µÀ¸å£¬»¹Ð´ÈÕ¼Ç¡£ËûÉõÖÁ¶ÔÎÒÃÇËµ£¬ÏëÐ´Ò»±¾Êé£¬È«Ãæ±¨¸æÖÐ¹úÔ¶Õ÷¾üµÄ¹ÊÊÂ¡£ËûËµ£¬ÒªÈÃÈ«¹úµÄÃñÖÚÖªµÀ£¬ÖÐ¹úµÄÕâÐ©ÈÈÑªÄÐ¶ùÊÇÈçºÎÎª¹úÏ×ÇûµÄ£¬Ð¡ÈÕ±¾ÊÇÎªºÎ»¨ÉÏÁ½ÄêÊ±¼ä¶¼¹¥²»ÏÂµáÃå·ÀÏßµÄ¡£
²»¶¯±ÊµÄÊ±ºòËû»áÄ¬Éñ£¬ºÃÏñÔÚÏëºÜ¶à¶«Î÷¡£Ëû²»¸úÎÒÃÇ½²£¬ÎÒÃÇÒ²²»¸ÒÎÊ¡£ËûÊÇ´ó¸ç£¬´ó¸ç×ÜÊÇÓÐ´ó¸çµÄÍþÑÏ¡£
ÎÒ½ãÒ»Ö±µ½¿ªÑ§¶¼Ã»ÓÐ»ØÀ´¡£ÆðÏÈÎÒÃÇÒÔÎªÊÇµÀÂ·²»Í¨³©£¬¿ÉÄÜµ¢¸éÔÚÄÄ¶ùÁË¡£·´ÕýÍ¬È¥µÄ²»ÊÇËýÒ»¸öÈË£¬¼ÒÀï²¢Ã»ÓÐ¶àÃ´µ£ÐÄ¡£¿ªÑ§Ò»ÖÜºó£¬ÊÕµ½Ëý×ÔÖØÇì¼ÄÀ´µÄÒ»·âÐÅ£¬ÕæÕýÊÇÇçÌìÅùö¨£ºËýÒÑ¾­¸ú×ÅÀîÊ¤ÀûÈ¥ÁËÑÓ°²¡£ËýÔÚÐÅÉÏËµ£¬ÕâÒ»ÅúÈ¥µÄ×Ü¹²ÓÐÒ»°Ù¶àÈË£¬¶¼ÊÇ¸úËý²î²»¶àÄê¼ÍµÄÇàÄêÑ§Éú£¬ËûÃÇÒªÈ¥ÑÓ°²¶Á¿¹ÈÕ´óÑ§¡£Â·ÉÏÒª¹ýÈÕ¾ü·âËøÏß£¬»¹²»Ö¹Ò»µÀ£¬»áÓÐÐ©Î£ÏÕ¡£µ«ÊÇÃ»¹ØÏµ£¬ÖÐ¹²ÄÏ·½°ìÊÂ´¦ÒÑ¾­°ïËûÃÇÕÒºÃÁËÏòµ¼£¬Ò»Â·°²ÅÅÁË½ÓÓ¦£¬Ò»ÇÐ¶¼»áË³Àû¡£ËýÐ´µÀ£ºÇ×°®µÄ°Ö°ÖÂèÂè£¬ÇëÎªÎÒ¸ßÐË£¬ÎªÎÒ×£¸££¬ÒòÎªÎÒÊÇÔÚ±¼ÏòÈËÀàµÄ×ÔÓÉºÍ¹âÃ÷°¡£¡
ÎÒÄïÊÖÀïÄÃ×ÅÎÒ½ãµÄÐÅ£¬²ü¶¶µÃÏñÒ»Æ¬·çÖÐÊ÷Ò¶£º"ºÃ²»ÈÝÒ×´ÓÄÏ¾©ÌÓ³öÀ´ÁË£¬ËýÓÖÒª°Ñ×Ô¼ºËÍ¹ýÈ¥ÁË£¡Òª¹ýÈÕ±¾ÈËµÄ·âËøÏß°¡£¬»¹²»Ö¹Ò»µÀÄØ£¬Õâ¸öÅ®ÍÞÍÞËýÔõÃ´ÏëµÄÑ½£¿Ëý¾Í²»×÷ÐË¸ú¼ÒÀï´ò¸öÉÌÁ¿£¿"
ÎÒ°ÖÃÆÁËÒ»ÕûÌì¶¼Ã»ÓÐËµ»°£¬ºóÀ´ÔÚÍí·¹×ÀÉÏ£¬ËûÄÃ¿ê×ÓÖðÒ»Ö¸×ÅÎÒÃÇ£º"ÄãÃÇ¼¸¸ö£¬ÓÐµÄÒÑ¾­³¤´óÁË£¬ÓÐµÄ¿ìÒª³¤´ó£¬½«À´Ã¿¸öÈË¶¼Òª×ß×Ô¼ºµÄÂ·£¬Ñ¡Ôñ×Ô¼ºµÄÉú»î£¬¸¸Ä¸¶ÔÄãÃÇµÄÒ»ÇÐ¾ö¶¨¶¼»á×ðÖØ¡£µ«ÊÇÓÐÒ»Ìõ£¬ÎÞÂÛÈ¥ÄÄ¶ù£¬×öÊ²Ã´£¬±ØÐëÏÈÈÃÎÒÃÇÖªµÀ¡£ÄãÃÇÊ×ÏÈÊÇ¸¸Ä¸µÄº¢×Ó£¬Æä´Î²ÅÊÇ¹ú¼ÒµÄÈË¡£"
ËµÍêÕâ»°£¬Ëû¶ËÆð·¹Íë£º"ÐÐÁË£¬³Ô·¹¡£"
