# Supplementary material for: Exploring translator’s style in children’s literature: A case study of Nicky Harman’s English translations of Huang Beijia’s two works
Source: PLoS One. 2026 Jun 2;21(6):e0350245. doi: 10.1371/journal.pone.0350245 (PMC13229296; doi:10.1371/journal.pone.0350245)
Supplement: S7 File — (ZIP) [file pone.0350245.s010.zip › data/original data/Ye Feng Fei Wu (Chinese text)/Chapter 21.txt]

µÚ¶þÊ®Ò»ÕÂ¡¤²Î¾ü
Ò»¾ÅËÄËÄÄê£¬¿¹Õ½ÆßÄêÖ®ºó£¬ÎÒÃÇµÄ¹úÁ¦¾üÁ¦¶¼ÒÑ¾­Æ£Èõµ½¼«µã£¬Õ½³¡ÐÎÊÆ¸ñÍâÎ£¼±¡£ÏÈÊÇÈÕ¾üÔÚÓ¡¶ÈÅÁ¶ûÕ½ÒÛÖÐ´òÁËÒ»¸ö´ó´óµÄ°ÜÕÌ£¬ÄÕÐß³ÉÅ­£¬ËìÖÆ¶©³ö·è¿ñµÄ×÷Õ½¼Æ»®£¬Òª²»Ï§´ú¼Û´òÍ¨µáÃå¹«Â·£¬³ÛÔ®Ó¡ÃåÕ½³¡¡£Ö®ºó£¬¹ú¾üÔÚ»ªÖÐ»ªÄÏ¸÷µØ½Ú½Ú°ÜÍË£¬ÂåÑôÊ§ÊØ£¬ºâÑôÊ§ÊØ£¬¹ðÁÖ¡¢ÁøÖÝ¡¢ÄÏÄþÏà¼ÌÊ§ÊØ¡£ËÀµ½ÁÙÍ·Òò¶ø´òºìÁËÑÛ¾¦µÄÐ¡ÈÕ±¾¹í×Ó£¬¿ªÊ¼Íù¹óÖÝÒ»´øÇ¿ÐÐ²åÈë£¬ÒÑ¾­¹¥ÏÂÇ­ÄÏÖØÕò¶ÀÉ½£¬Ö±½ÓÍþ±ÆÅã¶¼ÖØÇì¡£
¾Ù¹úÉÏÏÂ£¬ÈËÈË½Ô¾ª¡£
»ªÎ÷°ÓÉÏµÄÄêÇáÈËÔÙÒ²×ø²»×¡ÁË£¬ËØÀ´°²¾²¶ÁÊéµÄ´óÑ§Ð£Ô°Àï£¬ÈËÈË¶¼ÔÚÌ¸ÂÛ²Î¾ü´òÕ½µÄÊÂÇé£¬º°³öµÄ¿ÚºÅÊÇ"Ò»´çÉ½ºÓÒ»´çÑª£¬Ê®ÍòÇàÄêÊ®Íò±ø"¡£
ÐóÄÁÏµµÄÃ·½ÌÊÚºÍÎïÀíÏµµÄÐì½ÌÊÚÉÏÂ¥À´¸úÎÒ°ÖÁÄ¾ÖÊÆ¡£Ã·½ÌÊÚÈÏÎªÒªÖÆÖ¹Ñ§ÉúµÄ¿ñÈÈ£¬ÒòÎª´ËÊ±²Î¾ü£¬µÈÓÚËÍËÀ¡£"Ê®ÍòÇàÄêÊ®Íò¾ü£¬Ê®Íò¿Ý¹ÇÊ®Íò»ê°¡£¡²»ÄÜÑÛÕöÕö¿´×ÅÕâÐ©Ñ§ÉúÈ¥µ±ÅÚ»Ò£¬·ñÔòÎÒÃÇÇ§ÐÁÍò¿à°ì´óÑ§ÊÇÎªÁËÊ²Ã´£¿Ñ§ÉúÃÇ¶ÁÒ»¶Ç×ÓÊéÓÖÎªÊ²Ã´£¿¼´±ãÎÒÃÇ½«À´Ê¤ÀûÁË£¬Ã»ÓÐÁËÕâÐ©ÄêÇáÈË£¬Ãñ×åÑªÂöÊÇÒª¶ÏµôµÄ£¬ÎÄÃ÷·¢Õ¹Ò²ÊÇÒªµ¹ÍËµÄ¡£"
Ðì½ÌÊÚÓÃËûµÄ²ÐÈ±µÄÓÒÊÖ¼ÐÒ»¸ù"ÂæÍÕ"ÑÌ£¬ÂñÍ·ÃÍ³é£¬³éÁËÒ»»á¶ùËµ£¬×÷ÎªÀÏÊ¦£¬ËûÒ²Éá²»µÃËÍËûµÄÑ§Éú×ß£¬µ«ÊÇ²»×ß²»ÐÐ£¬´òÕÌÒÑ¾­´òµ½Õâ¸ö·Ö¶ùÉÏ£¬Íö¹ú²»Íö¹úÔÚ´ËÒ»²«¡£"¸²³²Ö®ÏÂ£¬ÆñÓÐÍêÂÑ£¿¹ÅÈË¶¼ÄÜÓÐÕâÑùµÄÈÏÊ¶£¬½ñÈËÓÖÑÉÄÜ¹¶ÇÒÍµÉú£¿Ê×ÏÈÒªÊ¤Àû£¬Æä´Î²ÅÌ¸µ½½¨ÉèºÍ·¢Õ¹£¬´ÎÐò²»ÄÜµßµ¹¡£ÀÏ·òÈôÊÇÄêÇá¶þÊ®Ëê£¬ÉÙ²»µÃÒ²Òª±¨ÃûÉÏÕ½³¡µÄ¡£"
ÎÒ°Ö³ÁÄ¬×ÅÌýËûÃÇËµ£¬×Ô¼ºÒ»Ö±²»Ëµ¡£Ëû²»ËµµÄÔ­Òò£¬ÊÇÔÚµÈ´ý¸ç¸çµÄ¾ö¶¨¡£ÏÖÔÚÏëÆðÀ´£¬ÎÒ°ÖÄÇÊ±µÄÐÄÇéÀàÍ¬ÓÚµÈ´ý·¨Í¥ÐûÅÐ£ºËÀÐÌ»¹ÊÇÎÞÆÚ£¿¸ç¸çÈç¹û²»±¨Ãû£¬ÎÒ°ÖÒ²Ðí»áÊ§Íû£¬ºÞÆä²»Õù£»¸ç¸çÈç¹û±¨ÁËÃû£¬ÄÇÊÇÉúÀëËÀ±ð£¬Ê¤Àû·µ¼ÒµÄ¿ÉÄÜÐÔÎ¢ºõÆäÎ¢¡£
ÄÇ¼¸ÌìÕæÊÇÎÒÃÇ¼ÒÀï³ÁÖØÎÞ±ÈµÄÈÕ×Ó£¬Á¬ÐúÄÖµÄÐ¡µÜ¶¼¿´¶®ÁË´óÈËÑÛÉ«£¬ÕûÈÕÙËÒÀ×ÅÎÒÄï£¬Ã¨áÌÒ»Ñù¹ÔË³¡£
¸ç¸çÒ»Ö±ÔÚÍâÃæÃ¦£¬ºÃÐ©ÌìÃ»ÓÐ×Å¼Ò¡£ÄïÏëÈÃÎÒÈ¥Ñ§Ð£ÕÒÕÒËû£¬ÎÒ°ÖÀ¹×¡ÁË¡£°Ö°ÖËµ£¬ÎÒ¸çÊÇÔÚÇàÄê´Ó¾üÕ÷¼¯Î¯Ô±»á°ïÃ¦£¬ÄÇµØ·½ÊÂÇé¶à£¬Í·Ð÷ÂÒ£¬±¨ÃûÌî±íÔì²áÐû´«£¬ÑùÑù¶¼ÒªºÄÊ±ºÄÁ¦£¬¾Í²»Òª¶àÈ¥´òÈÅ¡£
"ÄÇÄãËµ£¬ÀÏ´óËû......"ÎÒÄïÓÇÐÄâçâç¿´ÎÒ°Ö¡£Ëý²»¸Ò°Ñ"²Î¾ü"Á½¸ö×ÖËµ³öÀ´¡£
ÎÒ°Ö»ØÁËËýËÄ¸ö×Ö£º"Á½ÊÖ×¼±¸¡£"
Äï±ð¹ýÁ³¿Þ£¬ËýÖªµÀ¾ÖÊÆ£¬Ò²ÖªµÀÎÒ°ÖºÍÎÒ¸çµÄÆ¢ÐÔ£¬Ëý¿Þ£¬²»¹ýÊÇ°ÑËýµÄ±¯ÉËÌáÇ°ÊÍ·ÅÒ»Ð©¶øÒÑ¡£
ÖÕÓÚ£¬ÎÒ¸ç³é¿Õ»ØÁËÒ»ÌË¼Ò£¬¸æËßÎÒÃÇËµ£¬ËûÒª±¨Ãû²Î¼ÓÔ¶Õ÷¾ü¡£ËûÐ¦ÑÔµÀ£¬ÏñËûÕâÑùµÄÈË£¬ÈëÎéÖ®ºó¿ÉÒÔÒ»ÉíÈýÓÃ£¬¼È¿Éµ±Ëæ¾ü·­Òë£¬ÓÖÄÜ×öËæ¾ü¼ÇÕß£¬±ØÒªÊ±Éä»÷Æ´´Ìµ¶¶¼Ã»ÎÊÌâ¡£ËûÐ¦ÎûÎûµØß£ÆðÁËÐä×Ó£¬¸øÎÒÃÇ¿´Ëû¸ì²²ÉÏ¹ÄÆðµÄ¼¡Èâ£º"ÇÆÇÆÎÒÕâÑùµÄÔË¶¯½¡½«£¬Ó¢ÐÛÖÕÓÚÓÐÁËÓÃÎäÖ®µØ¡£"
ÎÒ¸çÒ»Ö±ÑöÄ½Ô¶Õ÷¾üµÄÓ¢Ãû£¬ÏÖÔÚËûÖÕÓÚ³ÉÎªÁËËûÃÇ¡£º®¼ÙÖÐËûÈ¥À¥Ã÷µÄÄÇ´Î²É·Ã£¬Ú¤Ú¤Ö®ÖÐÏñÊÇÒ»ÖÖÔ¤ÑÝ£¬ÊÇ¿ª³¡Ö®Ç°µÄÒ»ÉùàÚÁÁµÄÉÚ×Ó¡£
¸ç¸ç´©ÉÏ¾ü×°£¬±³ÁË±³°ü£¬´ÓÁñÔ°³ö·¢µÄÊ±ºò£¬Â¥ÉÏÂ¥ÏÂµÄÁÚ¾ÓÃÇ¶¼³öÀ´ÁË£¬´ó¼ÒÔÚÔº×ÓÀïÎÞÑÔµØÅÅ³ÉÁ½ÐÐ£¬Í¦ÐØÁ¢Õý£¬Ä¿ËÍÎÒ¸ç´óÌ¤²½µØ¿ç³ö¼ÒÃÅ¡£Ö»ÓÐÎÒ°ÖºÍÎÒÄïÃ»ÏÖÉí¡£ËûÃÇ°²¾²µØ¡¢¼ç²¢¼çµØÕ¾ÔÚ¶þÂ¥À¸¸ËÇ°£¬ÎÒ°ÖÓÃ¾¢Äó×¡ÎÒÄïµÄÊÖ£¬²»ÈÃËý¶ßàÂ£¬²»ÈÃËý¿Þ³öÉùÒô¡£
ÎÒ¸çÈëÎéÖ®ºó¼´±»ÅÉÍùÓ¡¶ÈÊÜÑµ¡£Í¬ÄêÆßÔÂ£¬"ÆßÆß"¿¹Õ½ÆßÖÜÄê¼ÍÄîÈÕ£¬ÖÐ¹ú×¤Ó¡¾üÔÚÃË¾üÐ­Í¬ÏÂ·¢ÆðÁË½ø¹¥ÃåµéÃÜÖ§ÄÇµÄÕ½ÒÛ¡£°ËÔÂ³õ£¬ÎÒ¸çÔÚÃÜ³ÇÇ°ÏßÎþÉü¡£
ÆäÊµÕâÑùµÄ½á¾ÖÊÇÔç¾ÍÁÏµ½µÄ¡£´ÓÎÒ¸çÈëÎéµÚÒ»ÌìÆð£¬ÎÒ°ÖÎÒÄï¾ÍÒÑ¾­×öºÃÁËØ¬ºÄ±¨À´µÄ×¼±¸¡£Ã¿¸öÔÂ£¬Ã¿Ò»ÐÇÆÚ£¬Ã¿Ò»ÌìµØµÈ¡£Ã¿¹ýÈ¥Ò»Ìì£¬ÎÒÃÇÈ«¼ÒÒ»Í¬ÔÚÐÄÀïÉ¾³ý¶þÊ®ËÄÐ¡Ê±¡£¶àÉ¾³ýÒ»Ìì£¬Ê¤ÀûµÄÈÕ×Ó¸ü½üÒ»Ìì£¬ÐÄµ×ÀïµÄÏ£ÍûºÍ½ÄÐÒÓÖ¶àÒ»·Ö¡£
È»¶ø¸ÃÀ´µÄ»¹ÊÇ»áÀ´£¬ÎÒµÄ´ó¸ç£¬Ê®¾ÅËê£¬Ó¢»êÂñÔáÔÚÒì¹úËûÏçµÄÍÁµØ¡£
Í¬Ò»¸ö°ËÔÂ£¬ÉòÌìÂ·±»À¥Ã÷¿Õ¾ü¾ü¹ÙÑ§Ð£Â¼È¡¡£Ò»Ö±ÒÔÀ´ËûµÄÖ¾Ô¸¶¼ÊÇ¶Á½ðÁê´óÑ§»¯¹¤Ïµ£¬×ßÊµÒµ¾È¹úµÄÂ·£¬Ê²Ã´Ê±ºòÍ»È»±äØÔ£¬Òª¸Ä¿¼¾üÐ£ÁËÄØ£¿ËûÃ»ÓÐËµ¹ý¡£ÎÒºóÀ´»ØÏë£¬Ó¦¸ÃÊÇÔÚÂí¿Ë×¹ÂäÍÕ·å£¬¸øËûÁôÏÂÒ»¾ßöèÓã·É»úµÄÄ£ÐÍÖ®ºó°É£¿ÄÇ¾ßÄ£ÐÍ±»ËûÏµÒ»¸ùÂéÏß´¹¹ÒÔÚ´²¶¥£¬ÐËÐíÒÑ¾­ÎÞÊý´Î½øÈëËûµÄÃÎ¾³£¬³ÉÁËËûÑªÈâÖÐµÄÒ»²¿·Ö¡£
ÊÕµ½½ã½ãÀë¼ÒÈ¥ÑÓ°²µÄÐÅ¼þÖ®ºó£¬ÎÒ°Ö´¦Ö®Ì©È»¡£¸ç¸ç±¨Ãû²Î¾ü£¬ÎÒ°Ö¾õµÃÀíËùÓ¦µ±¡£Î¨ÓÐÉòÌìÂ·±¨¿¼º½Ð££¬·Â·ð×îºó»÷ÖÐÎÒ°ÖµÄÒ»¿Å×Óµ¯£¬ÈÃËûµÄÐÄÀíºäÈ»±ÀÀ£¡£ÎÒ¼ÇµÃËûµ±Ê±ÃæÈÝÍ´¿à£¬ÑÛÉñ²ÔÀÏ£¬ØþÙÍÁË¼ç±³£¬½Ê²ø×ÅÁ½Ö»ÊÖ£¬ÔÚÎÝÀïÒ»È¦ÓÖÒ»È¦µØ×ªÓÆ£¬¸ô¼¸·ÖÖÓ¾ÍÌ§Í·ÎÊÉòÌìÂ·Ò»¾ä£º"»¹ÓÐµÃÉÌÁ¿Ã»£¿""ÄÜÖØÐÂ¿¼ÂÇÒ»ÏÂÂð£¿"
ÉòÌìÂ·µÍÍ·Õ¾ÔÚÃÅ¿Ú£¬²»¸Ò¿´ÎÒ°Ö°Ö£¬²»ËµÐÐ£¬Ò²²»Ëµ²»ÐÐ£¬·´Õý¾ÍÊÇËÀ²»¿ª¿Ú¡£
ÎÒ°ÖÓÚÊÇÃ÷°×Ò»ÇÐ¶¼ÒÑ¾­°åÉÏ¶¤¶¤¡£ËûÊÇÃ÷°×ÉòÌìÂ·µÄÆ¢ÆøµÄ£¬´ËºóËû¶ÔÕâ¼þÊÂÇéÔÙÃ»ÓÐÒ»¾äÈ°×è¡£µ«ÊÇËû·Ô¸ÀÎÒÄï£¬°Ñ¼ÒÀïÄÜÄÃµÄÇ®¶¼ÄÃ³öÀ´£¬ÔÚÉòÌìÂ·³ö·¢Ö®Ç°µÄÕâ¶ÎÊ±¼ä£¬·¹×ÀÉÏÃ¿Ìì±ØÐëÓÐÈâ£¬ÓÐ´ó¿éµÄÈâ£¬»¹ÒªÓÐÉòÌìÂ·×îÏ²»¶µÄõ²Ôã¼¦µ°£¬Ã¿Ìì±£Ö¤¹©Ó¦Ò»Íë£¬Ö»×¼ÌìÂ·Ò»ÈËÏíÓÃ¡£
ÉòÌìÂ·²»¸Ò²»³Ô£¬¾¡¹ÜÕâ·Ý¶ÀÊ³Ëû³ÔµÃÍò°ãÐÁ¿à£¬ÏÂÑÊ¼èÄÑ¡£ËûÖªµÀËû±¨¿¼º½Ð£ÒÑ¾­ÈÃÎÒ°ÖÍò¼ý´©ÐÄ£¬ÕâÒ»·ÝÎÞÑÔµÄ°®ÒâËûÎÞÂÛÈçºÎ²»ÄÜ¹¼¸º¡£
¶øÎÒÄï£¬ËãÆðÀ´Ò²¾ÍÊÇËÄÊ®ËêµÄÄê¼Í£¬ÄÇ¼¸¸öÔÂ¹ýÏÂÀ´£¬Í·¶¥¾ÓÈ»Ã°³ö¼¸´ØÓ²Í¦Í¦µÄ°×·¢£¬¾ÍÄÇÃ´³¯ÌìÊú×Å£¬¸ÖÕëÒ»ÑùÖ±Á¢¡£Ã¿ÌìËýÏ´ÒÂ×ö·¹ÍäÑüÃ¦ÂµÊ±£¬Í·¶¥ÉÏ¼¦¹ÚÄ£ÑùµÄ°×·¢°ÑÎÒÃÇµÄÑÛ¾¦¶¼ÔúµÃÉúÌÛ¡£
¿ªÑ§Ö®Ç°£¬ÉòÌìÂ·ºÜÒâÍâµØÑûÇëÎÒ³öÃÅÉ¢¸ö²½¡£Ò»Â·ÉÏ£¬ËûË«ÊÖ²å´üÄ¬Ä¬µØ×ß£¬ÎÒ²»ÖªËù´ëµØ¸úÔÚËûÉíºó£¬Ê±²»Ê±µØÍµ¿´ËûÑÏËàµÄÃæÈÝ¡£ËûµÄ²àÃæ¿´ÆðÀ´ºÍÎÒ¸çÍêÈ«²»Ò»Ñù£¬ÎÒ¸ç±ÇÁºÍ¦£¬×ì´½±¡£¬ÑÛ¾¦ÂÔÍùÉÏµõ£¬ÎÞÂÛºÎÊ±¶¼ÊÇÒ»¸±»¶Ï²×ÔÔÚµÄÄ£Ñù£¬ËùÒÔÌØ±ðÌÖÅ®º¢×ÓÏ²»¶¡£ÉòÌìÂ·µÄÎå¹ÙÈ´³¤µÃÓÃÁ¦£¬»ëºñ£¬´Ö¿´ÊÇ×¾×¾µÄ£¬½Ó´¥¾ÃÁË²Å»á¾õµÃËûÆäÊµ×¨ÐÄ¶øÇÒçÇÃÜ£¬ÄÑ¹ÖÎÒÄï×ÜÊÇ¶ÔËûÁíÑÛÏà¿´¡£
ÎÒÃÇ²»Öª²»¾õ×ßµ½ÁËºÓ±ßµÄÔÓÊ÷ÁÖ¡£ÉòÌìÂ·Õ¾ÁËÒ»ÏÂ£¬ÈôÓÐËùË¼µØ³¯Ê÷ÁÖÀï¿´ÁËÒ»ÑÛ¡£ÎÒÏëÆðÀ´£¬ÎÒµÚÒ»´Î¿´¼ûÉòÌìÂ·£¬¾ÍÊÇÅ¿ÔÚÁÖ×ÓÀïµÄÒ»¿ÃÀÏÉ£Ê÷ÉÏ£¬ÊÖÀï»¹×¥×ÅÂúÂúÒ»°Ñ×ÏÉ«É£ÝØ¡£È»ºóÎÒÃÇÓÖÑØ×ÅÏç¼äÐ¡Â·×ß¹ý·Ø³¡£¬×ß¹ýÔø¾­±»Ð¡ÈÕ±¾·É»úÕ¨ËúÒ»½ÇÓÖÂíÂí»¢»¢ÐÞ¸´ÆðÀ´µÄÌìÖ÷½ÌÌÃ¡£¾ÅËêÄÇÄê£¬ÉòÌìÂ·ÅãÎÒ×ßÒ¹Â·È¥½ðÁêÅ®×Ó´óÑ§ÇÙ·¿Á·ÇÙ£¬·Ø³¡±ßµÄÊ÷Ö¦¹³×¡ÎÒµÄÍ··¢£¬ÏÅµÃÎÒ»ê·ÉÆÇÉ¢£¬ÎÒÏëÀ­×¡ËûµÄÊÖ£¬ËûÈ´µÝ¸øÎÒÒ»¸ù¹÷×Ó¡£
ËûÈÔÈ»²»Ëµ»°¡£ÎÒÈÔÈ»²»¸Ò¿ª¿ÚÎÊËû»°¡£
Ò»Ö±×ßµ½ÎÒÃÇÑ§Ð££¬ÑØÎ§Ç½×ªÁËÒ»È¦Ö®ºó£¬ÉòÌìÂ·Í»È»ÎÊÎÒ£º"¿ªÑ§Ö®ºó£¬Äã³õÈýÁË°É£¿"
ÎÒµãÍ·¡£
ËûÒ²¸ú×ÅµãµãÍ·¡£
È»ºóËûËµ£º"ÎÒ×ßÖ®ºó£¬Äã¾ÍÊÇ¼ÒÀï×î´óµÄº¢×Ó£¬ÏëÏë¶¼¾õµÃÕâ²»ÊÇÕæµÄ¡£"Ëû×ì½Ç¸¡³öÒ»¸öÐ¦Òâ£¬"ÈË¶¼²»Ïë³¤´ó£¬¿ÉÊÇÈËÓÖ²»ÄÜ²»³¤´ó¡£ÄïºÍÊåÊå¶¼ÀÏÁË£¬ÒÔºóÕâ¸ö¼Ò¾Í½»¸øÄãÁË¡£"
ÎÒ¼±¼±Ã¦Ã¦¿¹Òé£º"²»¿ÉÒÔÕâÑù£¡ÄãºÍ½ã½ã¶¼Òª»ØÀ´£¡"
ËûÊÖ²åÔÚ¿ã´üÀï£¬Á½ÑÛÍûÏòÌì¿Õ£º"àÅ£¬Èç¹ûÎÒÄÜ¿ª·É»úÉÏÌìÁË£¬ÎÒ»á¿ª»Ø»ªÎ÷°Ó£¬¿´¿´ÄãÃÇ¶¼ÔÚ×öÊ²Ã´¡£Äãµ±ÐÄ£¬ÎÒÔÚÌìÉÏÊ²Ã´¶¼ÄÜ¿´µÃ¼û£¬Èç¹û·¢ÏÖÄã×öµÃ²»ºÃ£¬ÎÒ»á´Ó·É»úÉÏÈÓÒ»¸öÆ¤ÇòÔÒÄãÄÔ´ü¡£"
ÎÒßÖÁËÒ»ÏÂ×ì£¬ÏëÒªÐ¦³öÉùÀ´£¬²»ÖªÎªÊ²Ã´ËÀ»î¶¼Ð¦²»µ½Î»¡£
ÎÒÎÊËû£º"ÄÇÃ´£¬µÈÄãÏÂ´Î»Ø¼ÒµÄÊ±ºò£¬ÄãÏë¿´µ½ÎÒÃÇÔÚ×öÊ²Ã´ÄØ£¿"
ËûµÍÍ·£¬ÈÏÕæµØÏëÁËÒ»ÏÂ£º"³È×Ó£¬µÈÎÒ»Ø¼Ò£¬Äã¸øÎÒµ¯¸öÇÙ°É£¬¾Íµ¯ÄãËµµÄÄÇ¸ö£¬Ò°·äÔÚ·É......"
"ÊÇ¡¶Ò°·ä·ÉÎè¡·£¡"ÎÒÈ¸Ô¾×Å»Ø´ð¡£
ËûÖÕÓÚÐ¦ÁË³öÀ´£º"°¡£¬ÊÇµÄ£¬¡¶Ò°·ä·ÉÎè¡·¡£ÇÆ£¬¶àºÃÌýµÄÃû×Ö£¬ÑÛÇ°¶¼ÄÜ¿´¼ûÒ°·ä·ÉÆðÀ´µÄÑù×ÓÁË£¬ÏÂ´Î»Ø¼Ò£¬Ò»¶¨ÒªÌýÄãµ¯Õâ¸ö¡£"
"ºÃ¡£"ÎÒËµ£¬"Äã×ßÁËÖ®ºóÎÒ»áÃ¿ÌìÁ·Õâ¸öÇú×Ó£¬µÈÄã»Ø¼ÒÌý¡£ÄãÒªËµ»°ËãÊý£¬Ò»¶¨Ò»¶¨Òª»Ø¼Ò£¡"
