# Supplementary material for: Exploring translator’s style in children’s literature: A case study of Nicky Harman’s English translations of Huang Beijia’s two works
Source: PLoS One. 2026 Jun 2;21(6):e0350245. doi: 10.1371/journal.pone.0350245 (PMC13229296; doi:10.1371/journal.pone.0350245)
Supplement: S7 File — (ZIP) [file pone.0350245.s010.zip › data/original data/Ye Feng Fei Wu (Chinese text)/Chapter 22.txt]

µÚ¶þÊ®¶þÕÂ¡¤Á½µØÊé
Ç×°®µÄ³È×Ó£º
µ½À¥Ã÷Ò»ÖÜÓÐÓà£¬Ò»ÇÐ°²ºÃ¡£º½Ð£¿Î³ÌÃÜ¼¯£¬ÑµÁ·Á¿¼«´ó£¬¼¸ºõÃ¿Ìì¶¼Òªº¹ÊªÁ½Ì×ÒÂ·þ¡£Í¬À´º½Ð£µÄÒ»¸öÑà´óÑ§ÉúÌåÁ¦²»Ö§£¬ÒÑ¾­Á·Å¿ÏÂÁË£¬×òÌìÎÒ°ïËûÏ´ÁËÂúÂúÒ»´óÅèÒÂ·þ¡£ÎÒµÄÌì£¬Äã¶¼Ïë²»µ½£¬Ëû°Ñ»»ÏÂµÄÒÂ·þÅÝÔÚÅè×ÓÀï£¬ÒÑ¾­ÅÝ³öÁË³ôÎ¶¡£Õâ¹Ö²»µ½Ëû£¬¹âÊÇÃ¿ÌìµÄÒ»ÍòÃ×ÅÜ£¬¾ÍÈÃËû¾«Æ£Á¦¾¡¡£ÏÖÔÚ½Ì¹ÙÔÊÐíËû¼õÎªÎåÇ§Ã×ÅÜ£¬ÂýÂýÊÊÓ¦¡£ÎÒÃÇµÄÕâÎ»ÌåÄÜ½Ì¹Ù¶ÔÑ§Ô±ºÜºÃ£¬ºÜÈËÐÔ¡£
º½Ð£ÊÚ¿ÎÊÇÈ«Ó¢ÎÄµÄ£¬ÒòÎª·ÉÐÐ½ÌÁ·ºÍÀíÂÛ½ÌÔ±¶¼ÊÇÃÀ¹úÈË¡£Õâ¶ÔÎÒÀ´ËµÓÐÒ»µãµãÎÊÌâ£¬ÎÒµÄÓ¢ÎÄ³Ì¶È²»¹»ºÃ¡£¸Õ¸ÕÎÒºÍÄÇ¸öÑà´óÑ§Éú¶©ºÃÒ»¸öÐ­Òé£¬Ã¿ÌìÎÒ°ïËûÏ´ÒÂ·þ£¬Ëû°ïÎÒ²¹Ï°Ó¢ÎÄ¡£ºÜºÃµÄ»¥Öú£¬ÊÇ²»ÊÇ£¿
ÍüÁË¸æËßÄã£¬ÎÒµÄÕâÎ»ÊÒÓÑÐÕÇ®£¬Ãû»¦Éú¡£ÄãÒ»¿´Ãû×Ö¾ÍÖªµÀËûÊÇÉÏº£ÈË¡£ËûÊÇÑà´óÎïÀíÏµµÄ£¬±¨¿¼º½Ð£Ê±ÒÑ¾­¶Á´óÈýÁË¡£ËûÈÏÊ¶Äã¸ç£¬ËÆºõ»¹Ò»¿é¶ùÌß¹ýÒ»³¡Çò¡£ÎÒÏëÎÒ¸úËûÄÜ³ÉÎªºÃÅóÓÑ¡£
ÒªÏ¨µÆÁË£¬²»ÄÜ¶àÐ´¡£ÎÊºòÊåÊåºÍÄï¡£µ½À¥Ã÷µÄµÚ¶þÌìÎÒÒÑ¾­¸øÊåÊåÐ´¹ýÒ»·â±¨Æ½°²µÄÐÅ¡£ÊåÊåºÍÄï¶¼Ã¦£¬ÒÔºóÎÒ¾Í¸øÄãÐ´ÐÅ°É¡£
ÉòÌìÂ·
Ç×°®µÄÌìÂ·¸ç¸ç£º
Äã¶¼ÏëÏó²»µ½ÎÒÊÕµ½ÄãµÄÐÅÊ±ÓÐ¶àÃ´¿ªÐÄ£¡ÎÒ°ÑÄãµÄÐÅ¶Á¸øÐ¡ËØºÍÐ¡µÜÌýÁË£¬ËûÃÇÎÊÁËÎÒÒ»´ó¶ÑÎÊÌâ£¬¶¼ÊÇÐ¡º¢×ÓµÄÎÊÌâ£¬Äã²»±ØÀí²Ç¡£»¹ÓÐ£¬ÎÒ¾õµÃÄãÃÇº½Ð£Ó¦¸ÃÓÐ²»ÉÙÊÂÇéÊÇ²»¿ÉÒÔËæ±ãËµµÄ£¬¶Ô²»¶Ô£¿ÄÇ½Ð"¾üÊÂ»úÃÜ"£¬ÎÒÁË½â¡£
ÎÒÃÇÕâÑ§ÆÚÐÂ¿ªÁËÒ»ÃÅ¼¸ºÎ¿Î£¬ÂèÑ½£¬ÕæÊÇÒªÎÒµÄÃüÁË£¬ÄãÖªµÀÎÒÒ»Ïò·½Î»¸Ð¶¼²»ºÃµÄ£¬Í¼ÐÎÉÏµÄÄÇÐ©ÐéÏßÊµÏß£¬ÕÕÎÒ¿´ÆðÀ´±ÈÎåÏßÆ×»¹Òª¸´ÔÓ¡£ÌýËµºÜ¿ì»¹ÒªÑ§»á»­¸¨ÖúÏß£¬»­¶ÔÁË¸¨ÖúÏß²ÅÄÜ¹»½âÌâ£¬ÎÒ¹âÊÇÏëÒ»Ïë¶¼¾õµÃÍ·´ó¡£ÎÒÄïÔõÃ´Ã»°ÑÎÒÉúµÃ¸úÎÒ½ãÒ»Ñù´ÏÃ÷ÄØ£¿ÎÒÕæÊÇÓôÃÆ¡£
Ð¡µÜÏÖÔÚ×¡½øÁËÄãÃÇµÄ·¿¼ä¡£²»¹ýÄãµÄ´²»¹Áô×Å£¬ÄïÅÎÍûÄãÔÚ¹ýÄêµÄÊ±ºòÄÜ¹»»ØÀ´Ò»ÌË¡£ÏÖÔÚ²Å¾ÅÔÂ£¬ÄïÒ»ÏÂ×Ó¾ÍÏëµ½ÁË¹ýÄê£¬ºÃÐ¦°É£¿
Ë³±ã¸æËßÄã£¬ÎÒ°ÖÕâÑ§ÆÚÐÂ¿ªÁËÒ»ÃÅ¿Î½Ð"²¡³æÑ§"£¬ËùÒÔËûÔÚÊµÑéÊÒÀïÑøÁËºÜ¶àÂó³æµ¾³æÃÞ³æ£¬»¹´îÁËÒ»¸öºÜ´óµÄÉ´ÕÖ£¬ÀïÃæÈ«ÊÇºÃÄÑ¿´µÄ·Ûµû¡£ÎÒ´ø·¶ÊæÎÄÈ¥¿´ÁËÒ»´Î£¬Ëý¿´Íê³öÃÅ¾ÍÍÂÁË£¬ËµÌ«¶ñÐÄÁË£¬ÄÇÃ´¶à·Êà½à½µÄ³æ×Ó¶¯À´¶¯È¥£¬ÈÃËý»ëÉí¶¼Ñ÷Ñ÷£¬»Ø¼Ò¿Ï¶¨³Ô²»ÏÂ·¹¡£
×òÌìÃ·½ÌÊÚÇ£»ØÀ´Ò»Í·ÄÌÑò£¬¾ÍË©ÔÚËûÔ­À´Ñø¼¦µÄµØ·½¡£ËûËµÕâÊÇÐóÄÁÏµ×îºóÒ»Í·ÄÌÑò£¬ÒÔºóÏµÀïÅ£ºÍÑò¶¼²»ÑøÁË£¬¾­·Ñ²»×ã£¬¶øÇÒÑ§ÉúºÜ¶à²ÎÁË¾ü£¬¿Î³ÌÒª¼õËõ¡£ÄãÕæÓ¦¸Ã¿´¿´Ã·½ÌÊÚ¸øÄÌÑò¼·ÄÌ£¬ºÜºÃÍæ£¬ÄÌÑò»¹±ÕÉÏÑÛ¾¦ÄØ£¬¶àÃ´ÏíÊÜËÆµÄ¡£Ã·½ÌÊÚÈÃÎÒÃÇÃ¿ÈË¶¼³¢ÁËÒ»¿ÚÑòÄÌ£¬ÎÒ¾õµÃ²»ºÃºÈ£¬ÐÈÎ¶Ì«´ó¡£¿ÉÃ·½ÌÊÚËµÑòÄÌ±ÈÅ£ÄÌ¸üÓÐÓªÑø¡£ËûËµ£¬ÒÔºóÕâÖ»ÄÌÑò¹éÎÒÃÇÕâÐ©º¢×Ó¼¯ÌåÑø£¬Ë­ÓÐ¿ÕË­¾ÍÈ¥¸î²Ý¸øÑò³Ô£¬¼·³öÀ´µÄÄÌÂÖÁ÷¹©Ó¦¸÷¼Ò¡£ÎÒÄïÌýÁË¿É¸ßÐËÁË£¬Ëý¾õµÃÎÒ°ÖºÜÐèÒªÕâÒ»·ÝÓªÑøÆ·¡£
Äã¿´ÎÒ†ª†ªËôËôÒ»Ð´¾ÍÕâÃ´³¤£¬¶¼²»ÖªµÀÄãÓÐÃ»ÓÐ¶ÁÕâ·âÐÅµÄÊ±¼ä¡£
´ÓÏÖÔÚÆð£¬ÎÒ»áÃ¿Ìì¶¼ÅÎ×ÅÄãµÄÐÅ£¬Ã¿ÌìÃ¿Ìì¡£
»Æ³È×Ó
Ç×°®µÄ³È×Ó£º
×òÌì·ÉÐÐ½ÌÁ·Í·Ò»»ØÈÃÎÒÃÇÉÏÁË½ÌÁ·»ú£¡Äã²»»áÏàÐÅÎÒÓÐ¶àÃ´¼¤¶¯£¬×øÔÚ¼ÝÊ»²ÕÀïµÄ¸Ð¾õºÜÆæ¹Ö£¬Õû¸öÉíÌå¶¼±»Ä°ÉúµÄÒ»¶Ñ¸ÖÌú°üÎ§×Å¡£ÎÒ»¹ÄÜÐáµ½Ò»ÖÖÌØÊâµÄÆøÎ¶£¬Ëµ²»ÉÏÊÇÇ¹ÅÚ×Óµ¯µÄÆøÎ¶£¬»¹ÊÇÉíÌå±»×Óµ¯»÷ÖÐÖ®ºóË²¼äÏûÍöµÄÆøÎ¶¡£
¶Ô²»ÆðÎÒ²»Ó¦¸ÃÕâÃ´Ð´£¬Õâ»áÈÃÄãµ£¾ªÊÜÅÂ¡£ÎÒ³ÐÈÏÎÒÓÐÊ±ºòÏ²»¶ºúË¼ÂÒÏë¡£¿ÉÊÇ³È×Ó£¬ÄãÊÇÕâÊÀÉÏ×î¿É°®µÄÅ®º¢£¬´ðÓ¦ÎÒ£¬ÄãÒªÏñÑô¹âÒ»ÑùÃ÷ÁÁµØ»î×Å£¬ÓÀÉúÓÀÊÀ¶¼²»Òª½Ó´¥ÊÀ½çÉÏµÄ¿Ö¾å¡£
ËµµãºÃÍæµÄÊÂ°É¡£×øÔÚ·É»úÉÏ£¬ÄÄÅÂ·É»ú»¹Ã»ÓÐÆð·É£¬ÎÒµÄÎ»ÖÃÒ²±ä¸ßÁËÐí¶à£¬ËÆºõÓÐÒ»ÀÀÖÚÉ½Ð¡µÄºÀÆøÁË¡£¸ßÕ°¿ÉÒÔÔ¶Öõ£¬ÎÒÒ»ÏÂ×Ó¾õµÃÑÛÇ°µÄÊÀ½çºÃ´óºÃ¿ªÀ«£¬ÎÒµÄÈËÉúÒ²ºÃ´óºÃ¿ªÀ«¡£ÎÒ¿´µ½ÁË»ú³¡Á½ÅÔÒ»ÍûÎÞ¼ÊµÄÃ©²ÝµØ£¬ËüÃÇ±»ºÓÁ÷ºþ²´·Ö¸ô³ÉÁËÒ»¿éÓÖÒ»¿é²»¹æÔòµÄÐÎ×´£¬°ë»Æ°ëÂÌ£¬°ë¿Ý°ëÈÙ£¬òêÑÑÆð·ü£¬×îÖÕÈÚÈëµ½ÈºÉ½Ö®ÖÐ¡£²Â²ÂÎÒÕâÊ±ºòÔÚÏëÊ²Ã´£¿ÄãËµÄãÔÚÑ§¼¸ºÎ£¬ÎÒ¾ÍÏëÏóÆäÖÐµÄÄ³Ò»¿é²ÝµØÊÇÄã¿Î±¾ÉÏµÄ¼¸ºÎÍ¼ÐÎ£¬Äã×øÔÚ½ÌÊÒÀïÍùÍ¼Ö½ÉÏ»­Ïß£¬¶øÎÒ¼Ý×Å·É»úÔÚ¿ÕÖÐ¸øÃ£Ã£²ÝµØ»­Ïß£¬ÎÒÃÇÆñ²»ÊÇÔÚ²»Í¬µÄÊ±¿ÕÖÐ×öÁËÍ¬Ò»ÑùÊÂÇé£¿ÕâÖÖÎÇºÏ¶àÃ´ÆæÃî£¡
ÎÒºÜºÃ£¬ºÜºÃ£¬Ò»ÇÐÒ»ÇÐ¶¼ºÜºÃ¡£Äã²»Òª¹ÒÄî£¬ÈÃÄïºÍÊåÊåÒ²²»Òª¹ÒÄî¡£
ÉòÌìÂ·
Ç×°®µÄÌìÂ·¸ç¸ç£º
ÎÒÒª±¨¸æÒ»¼þ»áÈÃÄãÉúÆøµÄÊÂ£ºÐ¡µÜ°ÑÄãµÄÄÇ¸ö·É»úÄ£ÐÍÅª»µÁË¡£Ëû±¾À´ËµÒªÄÃÔÚÊÖÀï¿´¿´£¬ÎÒ°ÑËü´ÓÄãµÄÎÃÕÊÀïÕªÏÂÀ´¸øÁËËû¡£¿ÉÊÇËû¾ÓÈ»ÈÏÎª·É»úÄ£ÐÍ¸úÖ½·É»úÒ»Ñù£¬ÊÇ¿ÉÒÔÈÓ³öÈ¥ÈÃËü·ÉÆðÀ´µÄ£¡ËûÕ¾ÔÚ¶þÂ¥ÍùÏÂÈÓ£¬ÎÞÇÉ²»ÇÉÔÒµ½ÁËÃ·½ÌÊÚ¼Ò°¾Ò©µÄÌÀ¹ÞÉÏ£¬½á¹û·É»úÉ¢ÁË¼Ü£¬Ò©¹ÞÒ²ÆÆ³É°Ë°ê¡£½ñÌìÄïÌØµØÈ¥½ÖÉÏÂòÁËÒ»¸öÐÂµÄÅâ¸øÃ·Ì«Ì«¡£
ÎÒ²»ÖªµÀÉ¢ÁË¼ÜµÄ·É»ú»¹ÄÜ²»ÄÜÐÞºÃ£¬·´ÕýËéÆ¬¶¼·ÅÔÚÄãµÄ³éÌëÀï£¬µÈÄã»ØÀ´ÔÙËµ¡£ÍòÒ»ÐÞ²»ºÃµÄ»°£¬Äã»áÓÐ°ì·¨ÔÙÅªÒ»¸öÐÂÄ£ÐÍµÄ¶ÔÂð£¿ÒòÎªÄãºÜ¿ì¾ÍÊÇ·ÉÐÐÔ±ÁË°¡¡£
ÎÒÄïÒÑ¾­×áÁËÐ¡µÜÒ»¶Ù£¬ÏÖÔÚËû·¢ÊÄÔÙ²»ÅöÄãµÄ¶«Î÷¡£²»¹ýÐ¡º¢×ÓËµ»°×ÜÊÇ²»Ëã»°¡£ÎÒ±£Ö¤ÒÔºó»áºÃºÃ¿´¹ÜËû¡£
¶¬ÌìÓÖ¿ìµ½ÁË£¬ÄïºÜÅÂÆø¹ÜÑ×¸´·¢£¬ÔçÔç¾Í´©ÉÏÁËÆ¤¿²¼ç¡£ÄïËµ£¬¿²¼çÊÇÄã×öÁËºÃ¾ÃµÄÐ¡¹¤²ÅÊê»ØÀ´µÄÄØ£¬ËýÒª¶à´©²Å»®Ëã¡£
ÄãÊ²Ã´Ê±ºò²ÅÄÜ°Ñ·É»ú¿ªÉÏÌì£¿ÎÒºÍÐ¡ËØ¡¢Ð¡µÜ´ò¶ÄÁË£¬±ÈÈüË­µÚÒ»¸öÔÚÌìÉÏ¿´µ½ÄãµÄ·É»ú¡£ÎÒ¿Ï¶¨ÎÒÊÇµÚÒ»¸ö£¬ÒòÎªÖ»ÒªÌìÉÏÓÐ·É»ú·É¹ýÈ¥£¬ÎÞÂÛÔõÑùÎÒ¶¼Òª³öÃÅ¿´£¬ÄÄÅÂÊÇÉÏ¿ÎÊ±¼ä¡£ÀÏÊ¦¶¼ÖªµÀÎÒÓÐ¸ç¸çÔÚµ±·ÉÐÐÔ±£¬ËýÃÇ»áÔÚµÚÒ»Ê±¼äËµ£¬³öÈ¥°É³öÈ¥°É£¬È¥¿´Ò»ÑÛºÃ·ÅÐÄ¡£
²»¶àÐ´ÁË£¬ËÞÉáÂíÉÏ¾ÍÒªÏ¨µÆ¡£ÏÖÔÚÎÒÃÇÑ§Ð£Ê±³£Í£µç£¬Ð£³¤Ëµ£¬È«³ÇµÄµçÁ¦¶¼²»¹»ÓÃ£¬Ò»ÇÐÓÅÏÈ·þÎñÓÚ¿¹Õ½¡£ËùÒÔ£¬ÎÒ¸üÅÎÍûÄãÔçµã°Ñ·É»ú¿ªÉÏÌì£¬¶à´òÏÂ¼¸¸öÐ¡¹í×Ó¡£
»Æ³È×Ó
Ç×°®µÄ³È×Ó£º
Ð»Ð»ÄãµÄ¹ÄÀø£¬Ò»Ïëµ½»ªÎ÷°ÓÉÏÓÐÄãÃÇ¼¸¸öµÄÑÛ¾¦ÔÚÍû×ÅÎÒ£¬ÎÒÑ§Ï°ÆðÀ´¾ÍÌØ±ðÓÐ¾¢¡£ÉÏÖÜÑ§Ð£¿¼ÊÔ£¬ÎÒµÄ×Ü·ÖÊÇµÚÈýÃû¡£ÓÐÒ»ÃÅ¼ÝÊ»ÀíÂÛ¿ÎÎÒ´ð´íÁËÒ»µÀÌâ£¬»¹ÓÐÒ»ÃÅ·ÉÐÐÊµ¼ù¿Î£¬ÎÒÀ­²Ù×Ý¸ËµÄÊ±ºò¿ØÖÆµÃ²»ºÃ¡£½Ì¹ÙËµÎÒÓÐÊ±ºòÌ«ÐÄ¼±£¬·´¶ø»á°Ñ¶¯×÷×ö¹ýÁË¡£ÎÒÒªºÃºÃ×ÁÄ¥½Ì¹ÙµÄ»°¡£
ÕâÖÜº½Ð£·Å¼ÙÒ»Ìì£¬ÎÒºÍÇ®»¦ÉúÒ»¿é¶ù¹äÁË¹äÀ¥Ã÷£¬ÔÚ½ÖÉÏÒ»ÈË³ÔÁËÒ»Íë¹ýÇÅÃ×Ïß¡£ÕâÖÖÃ×ÏßµÄ³Ô·¨ºÃÆæ¹Ö£¬²»ÐèÒªÖó£¬¶ËÒ»Íë¹öÌÌµÄ¼¦ÌÀµ½ÄãÃæÇ°£¬°ÑÈâÆ¬Ñ½²ËÑ½Ã×ÏßÊ²Ã´µÄÍ³Í³µ¹½øÈ¥£¬Ò»ÏÂ¾ÍÌÌÊìÁË£¡À¥Ã÷ÈËÎªÕâÖÖÐ¡³Ô»¹±àÁË¸ö¹ÊÊÂ£¬µÈÎÒÐÝ¼Ù»Ø¼ÒÂýÂý½²¸øÄãÌý£¬ÏÖÔÚÎÒÒªÂô¸ö¹Ø×Ó¡£
À¥Ã÷ÈËÕæÊÇºÀÆø£¬Ã×ÏßµêµÄÀÏ°åÖªµÀÎÒÃÇÊÇº½Ð£Ñ§Éú£¬ËÀ»î¶¼²»¿ÏÊÕÇ®£¬Ëµ£¬½«À´ÉÏÌì´òÈÕ±¾£¬ÌæËû¶à´òÒ»¼ÜÐ¡¹í×ÓµÄ·É»ú¾ÍÓÐÁË¡£Äã²»ÖªµÀµ±Ê±ÎÒÃÇÁ©¶à²ÑÀ¢£¬ÃñÖÚ¶ÔÎÒÃÇÕâÃ´ºÃ£¬¿ÉÎÒÃÇ»¹²»ÖªµÀºÎÊ±ÄÜ¹»·ÉµÃÉÏÌì¡£ËùÒÔ£¬±¾À´ÎÒÃÇ¼Æ»®»¹ÒªÈ¥¿´¿´µá³ØºÍ´«ËµÖÐµÄºì×ìÅ¸£¬ÕâÃ´Ò»À´£¬³ÔÍêÃ×ÏßÎÒÃÇ¾ÍÌáÇ°»ØÐ£ÁË¡£ÎÒÒªÊ±¿Ì¼Ç×¡×Ô¼ºµÄÈÎÎñ£ºÑ§Ï°£¬Ñ§Ï°£¬»¹ÊÇÑ§Ï°¡£
³È×ÓÄãÒ²ÒªºÃºÃÑ§¹¦¿Î¡£ÏÖÔÚÊÇÎÒÃÇ´òÕÌ£¬½«À´ÓÉÄãÃÇ½¨Éè¡£ÄãÒªÖªµÀ£¬ÎÒÃÇÕâ¸ö¹ú¼ÒÆÈÇÐÐèÒªÇ¿´ó°¡£¡
ÉòÌìÂ·
Ç×°®µÄÌìÂ·¸ç¸ç£º
½ñÌìÎÒÒª±¨¸æµÄÊÇºÃÏûÏ¢£ºº®¼Ù¿¼ÊÔ£¬ÎÒµÃÁËÄê¼¶µÚÒ»Ãû£¡Ð£³¤Ç×ÊÖ¸øÎÒ·¢ÁËÒ»ÕÅ½±×´£¬ËýËµ£º"»Æ³È×Ó£¬ÄãÕâ¸öÐ¡Å®ÍÞ×ÜËã¿ªÇÏÁË¡£"àÅ£¬ËýÆäÊµ²»ÖªµÀ£¬ÎÒÊÇÒòÎªÄã²Å¿¼µÚÒ»ÃûµÄ£¬ÄãÑ§Ï°ÄÇÃ´Å¬Á¦£¬ÎÒÔõÃ´¿ÉÒÔÂäºó£¿
ÉÏ´ÎÀ´ÐÅÄãÎÊ½ã½ãÓÐÃ»ÓÐÏûÏ¢£¬Ã»ÓÐ¡£ÎÒÄï¸øËý×öÁËÒ»¼þÁ¢ÁìÆþÑüµÄÇà²¼ÃÞ°À£¬¶¤ÁËÌØ±ðºÃ¿´µÄÅÌÔÆ¿Û×Ó£¬ÊÇÄÃÐÏÄ·ÂèËÍËýµÄÒ»¿é´óºìµÆÐ¾ÈÞÅÌµÄ£¬½ã´©ÉÏÒ»¶¨Æ¯ÁÁ¼«ÁË¡£¿ÉÊÇÃÞ°ÀÍùÄÄ¶ùËÍÄØ£¿ÄïÔÚ¼ÒÀïºÃ¼¸´Î±§×ÅÃÞ°ÀÍµÍµÁ÷ÑÛÀá£¬Ð¡ËØ¶¼¸æËßÎÒÁË¡£ÎÒ°ÖÈ°ÎÒÄï£¬¶ùÅ®×ÔÓÐ¶ùÅ®¸Ã×öµÄÊÂ£¬±ð²ÙÌ«¶àµÄÐÄ¡£ÄïËµ£¬²»²ÙÐÄ£¬ËýÒ²¸ÃÀ´·âÐÅÈÃÎÒÃÇ·ÅÐÄ°¡¡£ÎÒ°ÖÏëÀ´ÏëÈ¥£¬¾õµÃÖ»ÓÐÒ»¸ö¿ÉÄÜ£ºÑÓ°²ºÍ³É¶¼£¬Ò»¸öÔÚÎ÷±±£¬Ò»¸öÔÚÎ÷ÄÏ£¬ÖÐ¼ä¸ô×Å´óÆ¬µÄÈÕ±¾Õ¼ÁìÇø£¬Í¨ÐÅÊÇ×è¶ÏµÄ£¬½ã¼´±ã¸øÎÒÃÇÐ´ÁËÐÅ£¬Ò²Ã»ÓÐ°ì·¨¼Äµ½¡£
ÌìÂ·¸ç£¬ÄãËµÎÒ½ãµ½µ×ÊÇ¸ù±¾Ã»Ð´ÐÅÄØ£¬»¹ÊÇÐ´ÁËÐÅÃ»¼Äµ½ÄØ£¿ÕæµÄºÃÈÃÈË¾¾ÐÄ°¡£¡
»¹ºÃÄãÐ´À´µÄÐÅÎÒÃÇ¶¼ÄÜÊÕµ½¡£Äï°ÑÄãµÄÐÅ±àÁË¸öºÅ£¬¸ôÒ»¶ÎÊ±¼ä¾ÍÈÃÐ¡ËØ¸øËýÒ»·âÒ»·âÄîÉÏÒ»±é¡£Ð¡ËØËµËýÏÖÔÚ±ÕÉÏÑÛ¾¦¶¼²»»áÄî´í£¬¿ÉÄï»¹ÊÇÌý²»¹»¡£
¶ÔÁË£¬ÄïÈÃÎÒÎÊÎÊÄã£¬ÄãÂíÉÏÈ¥Ó¡¶È¼¯Ñµ£¬ÐèÒª´øÐ©Ê²Ã´¶«Î÷ÄØ£¿ÄãÔÚÄÇ¶ù»á´©µ¥ÒÂ»¹ÊÇÃÞÒÂ£¿Íâ¹úµÄ¶«Î÷¿Ï¶¨³Ô²»¹ß£¬Òª²»ÒªÄï¸øÄã³´Ð©Ã×·Û´ø¹ýÈ¥£¿ÅÎ¸æ¡£
»Æ³È×Ó
Ç×°®µÄ³È×Ó£º
ÎÒÏÖÔÚÊÇ×øÔÚÓ¡¶ÈµÄ¾üÓªÀï¸øÄãÐ´ÐÅµÄ¡£ÈýÌìÖ®Ç°ÎÒÃÇ´î³Ë·É»¢¶ÓµÄÔËÊä»ú´ÓÀ¥Ã÷µ½´ËµØ£¬ÃÜ¼¯ÑµÁ·Èý¸öÔÂ£¬Ë³Àû¹ý¹ØµÄ»°£¬»Ø¹úÖ®ºó±ã¿ÉÒÔ±àÈëÖÐÃÀ»ìºÏ¿Õ¾ü´ó¶Ó£¬Í¶ÈëÕ½¶·¡£ÎÒÃÇµÄÃÀ¹ú½ÌÁ·Ëµ£¬ËûÖ®Ç°´ÓÀ´Ã»ÓÐÔÚÕâÃ´¶ÌµÄÊ±¼äÀï°ÑÒ»¸ö·ÉÐÐÑ§Ô±ËÍÉÏÌì¡£²»¹ýÕâÊÇÌØÊâÊ±ÆÚ£¬Ò»ÇÐ¶¼ÊÇÌØ±ð¶Ô´ý¡£
·ÉÔ½ÍÕ·åµÄÊ±ºò£¬ÎÒ¿´µ½ÁËÁ¬Ãà²»¶ÏµÄÑ©É½£¬Ì«×³¹ÛÁËÑ½£¡ÏñÊ²Ã´ÄØ£¿ÎÒºÜÏë¶ÔÄãÐÎÈÝÒ»ÏÂ£¬ÏëÁË°ëÌìÒ²ÕÒ²»³ö³ÆÐÄÈçÒâµÄ´Ê¾ä¡£Äã¿´ÎÒ¶àÎÞÈ¤£¬ÎÒÒªÊÇÓÐ´ó¸çÄÇÑùµÄ²Å»ª¾ÍºÃÁË¡£²»¹ýÎÒÔÚÍÕ·åÉÏ¿ÕµÄÊ±ºòÏëµ½ÁËÂí¿Ë£¬ËûÄÜ¹»ÎþÉüÔÚÕâÀï£¬Õâ¸ö³ÆµÃÉÏÊÇµØÇòÎÝ¼¹µÄÉñÃØÖ®¾³£¬ËûµÄÉíÌåÓÀÔ¶Óë¸ßÉ½Í¬ÔÚ£¬Ò²ÄÜËãÊÇËÀµÃÆäËù°É£¿
Èç¹ûÓÐÒ»ÌìÎÒÐèÒªÎª¹úÏ×Éí£¬ÎÒÄÜ²»ÄÜÓÐÂí¿ËÕâÑùµÄÐÒÔË£¿
°¡°¡£¬Ò»²»Ð¡ÐÄÓÖËµÆðÕâ¸ö£¬´ò×ì´ò×ì¡£
Ó¡¶ÈÈË³ÔµÄ¶«Î÷ºÜ¹Å¹Ö£¬Ê²Ã´Ê³²Ä¶¼Òªµ·µ½Ï¡ÀÃ£¬È»ºó°èÉÏÒ»ÖÖ½Ð×÷"¿§à¬"µÄµ÷ÁÏ£¬»ÆºýºýÒ»Ûç£¬¿´×Å¶¼Ã»ÓÐÊ³Óû¡£²»¹ýÎÒÃÇÒ»°ã²»³ÔÓ¡¶È·¹²Ë£¬ÎÒÃÇ³ÔÅ£ÅÅ¡£ÃÀ¹úÈË±ðµÄ¶¼ÏÈ½ø£¬¾ÍÊÇÔÚ³ÔµÄÊÂÇéÉÏ²»¿ª»¯£¬ºÃºÃµÄÅ£ÅÅÆ«²»ÖóÊì£¬Ò»µ¶ÇÐÏÂÈ¥£¬ÈâÀïÖ±Ã°Ñª¡£Í·Ò»»Ø³ÔÅ£ÅÅÎÒÖ±·´Î¸£¬Ò»¿ÚÒ²ÑÊ²»ÏÂ¡£Ç®»¦Éúµ¹»¹ºÃ£¬ËûÒÔÇ°ÔÚÉÏº£³Ô¹ý¡£³¤¹Ù±Æ×ÅÎÒÒ»¶¨Òª³ÔÍêÒ»´ó¿é£¬ËûËµÒª²»È»ÎÒ¶¥²»×¡½ÓÏÂÀ´µÄ¸ßÇ¿¶ÈÑµÁ·¡£Äã²ÂÎÒÔõÃ´³Ô£¿ÎÒÉÔÎ¢½ÀÒ»ÏÂ¾Í±Õ×ÅÑÛ¾¦àñàðÍÌÔæµØÑÊ£¬¶øºóÃÍºÈË®£¬Ñ¹×¡²»ÍÂ³öÀ´¡£ÆäÊµ³Ô·¹ÕâÊÂÒ²¿¿ÒâÖ¾Á¦£¬ÎÒÐÄÀïÏë×ÅÒª³ÔÏÂÈ¥³ÔÏÂÈ¥£¬Ò²¾Í³ÔÏÂÈ¥ÁË¡£
ÕâÊÂÇ§Íò±ðËµ¸øÄïÌý£¬ËýÓÖ¸ÃÐÄÌÛÎÒÁË¡£ÏëÏëÔÚ³É¶¼µÄÊ±ºò£¬¼ÒÀïÒªÊÇÂòµ½Ò»¿éÈ­Í·´óµÄÅ£Èâ£¬Äï¾Í¸ßÐËµÃ²»ÐÐ£¬ÒòÎªÄÜ×öºÃ¼¸¸ö²ËÄØ¡£
²»¶àÐ´ÁË£¬ÏÖÔÚÊÇÎçÐÝÊ±¼ä£¬ºÜ¿ìÓÖÒªÉÏ¿ÎÈ¥¡£¶ÔÁË£¬¸æËßÄï£¬Ó¡¶ÈÕâÀïºÃÈÈ£¬¸ù±¾ÓÃ²»×Å´©ÃÞ°À£¬ËùÒÔ²»ÓÃµë¼ÇÎÒµÄÒÂ·þ¡£
ÉòÌìÂ·
Ç×°®µÄÌìÂ·¸ç¸ç£º
ÎÒ¸æËßÐ¡µÜÄãÔÚÓ¡¶È³Ô¿§à¬ºýºý£¬Ëû¿É²ö»µÁË£¬²ø×ÅÎÒÎÊ¿§à¬ÊÇÊ²Ã´Î¶µÀ£¿³¤Ê²Ã´Ñù×Ó£¿ÎÒ¸ù±¾´ð²»ÉÏÀ´£¬Ö»ºÃÈÃËûÈ¥ÎÊÎÒ°Ö¡£ÏëÏëÐ¡µÜÍ¦¿ÉÁ¯µÄ£¬ÉúÏÂÀ´¾ÍÅöÉÏÕâ³¡Õ½Õù£¬Ã»³Ô¹ýÊ²Ã´Ï¡º±¶«Î÷£¬Ò²Ã»Íæ¹ýÒ»¼þÏñÑùµÄÍæ¾ß¡£¶ÔÁË£¬Ëû¸øÃ·½ÌÊÚµÄÄÌÑò¸î²Ý¿É»ý¼«ÁË£¬×òÌìÏÂÁËÓê»¹³öÈ¥£¬²îµã¶ù¹öÏÂºÓ¹µ£¬»ØÀ´ÓÖ±»Äï×áÒ»¶Ù¡£Ã¿´ÎÂÖµ½ÎÒÃÇ¼Ò·ÖÑòÄÌ£¬Ð¡µÜ¶¼ÔçÔçµØ¶Ë¸öÍß²§È¥µÈ×Å¡£Ã·½ÌÊÚËµÑòÄÌºÈÉúµÄÓÐÓªÑø£¬ÎÒÄï×Ü¾õµÃ²»·ÅÐÄ£¬·ÇµÃÔÚÂ¯×ÓÉÏÖó¿ª²»¿É¡£Ò»²§×ÓÑòÄÌ£¬Ò»¶à°ëÊÇÎÒ°ÖµÄ£¬Ò»ÉÙ°ëÊÇÐ¡µÜµÄ¡£°Ö°ÖÏÖÔÚ¸Î²»Ì«ºÃ£¬·¶²®²®¶£ÖöËûÒª¶àÔö¼ÓÓªÑø¡£¿÷µÃÃ·½ÌÊÚÇ£»ØÁñÔ°µÄÕâÖ»Ñò£¡
°Ö°ÖÈÃÎÒ¸æËßÄã£¬ÎÞÂÛÈçºÎÒªÑ§»á³ÔÅ£ÅÅ£¬°ÑÉíÌåÑøµÃ¸üÇ¿×³£¬ÒòÎªÄã»Ø¹úÖ®ºó¾ÍÒªÉÏÕ½³¡£¬Õ½³¡ÉÏ³ýÁËÆ´ÓÂÆø£¬»¹ÒªÆ´ÌåÁ¦¡£
Ð¡ËØ×òÌìÕÛÁËÊ®¼ÜÖ½·É»ú£¬ÔÚÎÒÃÇ¼ÒÀïÃ¿¸öÃÅ¿ò¡¢Ã¿ÕÅ´²¡¢Ã¿Ö»Êé¼ÜÉÏ¶¼µõÁËÒ»¸ö¡£ËýËµ£¬¼ÒÀïµ½´¦¶¼ÊÇ·É»úµÄ»°£¬¾ÍºÃÏñÊ±Ê±¿Ì¿Ì¶¼ÄÜ¿´¼ûÄã¡£Ëý»¹¸øÐ¡µÜÕÛÁËÒ»¼Ü×î´ó×îºÃ¿´µÄ£¬ÔÚ¼ÝÊ»²ÕµÄÎ»ÖÃ»­ÁËÒ»¸ö´÷Í·¿øµÄÐ¡ÈË£¬ËýËµÕâ¸öÈË¾ÍÊÇÄã£¬Õâ¼Ü·É»úÊÇÄãµÄ·É»ú¡£Ò¹ÀïÐ¡µÜ±§×ÅÄãµÄ·É»úË¯¾õ£¬ÐÑÀ´Ò»¿´Ñ¹±âÁË£¬ºÅßû´ó¿Þ£¬ºÃÉËÐÄÄØ£¬Ð¡ËØÖ»ºÃÓÖ¸øËûÕÛÒ»¼Ü¡£
ÎÒÃÇ´ó¼Ò¶¼ºÜÏëÄã¡£ËùÓÐµÄÈË£¬Ã¿Ê±Ã¿¿Ì¡£
»Æ³È×Ó
Ç×°®µÄ³È×Ó£º
ÎÒ¸øÐ¡µÜÅªµ½ÁËÒ»¸ö·É»úÄ£ÐÍ£¬¸úÂí¿ËµÄÄÇ¸ö»úÐÍ²»Ò»Ñù£¬»¹ÂÔ´óÒ»µã£¬Ïë±ØÐ¡µÜ»áÏ²»¶¡£ÎÒ±¾Ïë¼Ä»Ø¹ú£¬¿ÉÊÇ³¤¹ÙËµÁË£¬ÍÕ·åÉÏÖ»ÄÜÔËÊä×îÒª½ôµÄÎï×Ê£¬ÎÒÃÇ³ýÁËÐÅ¼þ£¬ÆäÓàÎïÆ·²»¿ÉÒÔËæ±ãÍù¹úÄÚ¼Ä¡£Õâ¸öÎÒÄÜÀí½â¡£Ä£ÐÍÏÈ·ÅÎÒÏä×ÓÀï£¬µÈÎÒ»Ø¹úÊ±´øÉÏ¡£ÄãÏÈ¸úÐ¡µÜËµÒ»Éù¡£
Õâ¼¸ÌìÎÒÃÇµÄÑµÁ·¿ÆÄ¿ÊÇÌøÉ¡¡£Í·Ò»»Ø´Ó·É»úÉÏÌøÏÂÈ¥µÄÊ±ºò£¬ÎÒµÄÍÈ³éÁË½î£¬Å²²»¿ª²½£¬»¹ÊÇ½ÌÁ·¹Ù°ÑÎÒÍÆÏÂÈ¥µÄ¡£µ¹Ò²²»ÊÇº¦ÅÂ£¬ÊÇÉíÌå²»ÌýÖ¸»Ó£¬Í¦¶ªÈË¡£²»¹ý½ÌÁ·Ëµ£¬´ó¶àÊýÈËÍ·Ò»»ØÌøÉ¡¶¼ÊÇÕâÇé¿ö¡£Ç®»¦Éú±ÈÎÒ¸ü¶ªÈË£¬Ëû°ÑÐ¡±ã¶¼Åªµ½ÁË¿ã×ÓÀï¡£ËûÖ»¶ÔÎÒÒ»¸öÈËËµÁË£¬ÍòÒ»ÒÔºóÄãÄÜ¼ûµ½Ëû£¬¿ÉÇ§Íò±ð¸úËûÌáÕâÊÂ¡£
½ñÌìÎÒÌøµÃºÜÇáËÉ£¬ÎÒÒ»Ö±Õö×ÅÑÛ¾¦¡£É¡¾ß´ò¿ªºó£¬ÉíÌåÃÍÈ»Æ®¸¡ÆðÀ´Ê±£¬ÎÒ¸Ð¾õ×Ô¼º¾ÍÏñÌì¿ÕÀïµÄÒ»¶äÔÆ£¬ÎÒ¿ÉÒÔ×ÐÏ¸µØ¿´ÎÒ½ÅÏÂµÄ´óµØ£¬¿´ÄÇÐ©ÎåÑÕÁùÉ«µÄÍÁµØºÓÁ÷É½´¨¡£ÊÀ½çÕæÃÀ¡£Èç¹ûÃ»ÓÐÕ½ÕùµÄ»°£¬Éú»îÒ²ºÃÃÀ¡£
±ðÐ¦»°ÎÒ£¬ÎÒÕæ²»»áÊãÇé¡£
ÎÒÌý½ÌÁ·Ëµ£¬ÆäÊµ·ÉÐÐÔ±²¢Ã»ÓÐÌøÉ¡µÄ»ú»á£¬ÎÒÃÇµÄ×ùÒÎÉÏ¶¼ÓÐÒ»¸ö»ú¹Ø£¬ÍòÒ»·É»ú±»»÷ÖÐ£¬ÄÇ¸ö»ú¹Ø¾Í»áµ¯³öÀ´£¬×Ô¶¯°ÑÎÒÃÇµ¯µ½¿ÕÖÐÈ¥¡£ºÜ°²È«°É£¿ËùÒÔÄãÃÇ¶¼²»ÒªÎªÎÒµ£ÐÄ¡£µ¹ÊÇÄãÃÇ¶¼Òª¹ØÐÄÊåÊåµÄÉíÌå£¬È°Ëû¶àÐÝÏ¢£¬±ðÔÙÏÂÏçÈ¥ÍÆ¹ãÄÇÐ©Á¼ÖÖÁË£¬¸ÃÅàÑø¸üÄêÇáµÄÈËÈ¥×öÄÇÐ©ÊÂ¡£
ÉòÌìÂ·
Ç×°®µÄÌìÂ·¸ç¸ç£º
ÈË·ÉÔÚ¿ÕÖÐµÄÊ±ºò£¬ÊÇ²»ÊÇ¸úÄñ¶ù·ÉÔÚ¿ÕÖÐ²î²»¶à£¿ÎÒºÃÏëÖªµÀ¡£ÎÒÒ²ºÃÏë¿´¿´·ÉÔÚÌì¿ÕÖÐµÄÄã¡£
ÕâÒ»ÖÜÎÒÒÑ¾­ÄÜ¹»²»³ö²î´íµØµ¯³ö¡¶Ò°·ä·ÉÎè¡·ÁË¡£ÎÒ¸ø·¶ÂêÀöµ¯ÁËÒ»±é£¬ËýËµ»¹²»´í£¬Ò°·ä×½ÅªÈËµÄ¸Ð¾õµ¯³öÀ´ÁË£¬ÒªÊÇËÙ¶ÈÔÙ¿ìÒ»µã¾Í¸üÍêÃÀ¡£ËýÓÃµÄÊÇ"ÍêÃÀ"Õâ¸öÓ¢ÎÄ´Ê£¡ÒªÖªµÀ£¬ÔÚµ¯ÇÙÕâ¼þÊÂÉÏ£¬Ëý¶ÔÑ§ÉúÊÇ³öÁËÃûµÄ¿Á¿ÌÄØ¡£
ÕâÒ»ÇÐ¶¼ÊÇÒòÎªÄã¡£ÎÒÏ£ÍûÓÐÒ»Ìì£¬µ±ÄãÍ»È»³öÏÖÔÚ¼ÒÃÅ¿ÚµÄÊ±ºò£¬ÎÒ¿ÉÒÔ½¾°ÁµØ¸æËßÄãËµ£ºÇ×°®µÄ¸ç¸ç£¬ÎÒËæÊ±¶¼¿ÉÒÔÎªÄãÑÝ×à£¡
°Ö°ÖµÄÉíÌåÄã²»Òªµ£ÐÄ£¬ÎÒÃÇ¶¼»á±£»¤ºÃËû¡£Ç°¼¸ÌìËû»¹½Óµ½ÃÀ¹úÅ©Òµ²¿µÄÐÅ£¬ÇëËûÈ¥ÃÀ¹úºÏ×÷ÑÐ¾¿Ò»ÖÖÐ¡Âó¿¹²¡µÄÆ·ÖÖ£¬¿É°Ö°ÖËµ£¬¼´±ãÈ¥ÃÀ¹ú£¬ËûÒ²ÒªµÈ¿¹Õ½Ê¤ÀûÁËÔÙÈ¥£¬ÄÇÊ±ºòËû²ÅÊÇÒ»¸öÑïÃ¼ÍÂÆøµÄÖÐ¹úÈË¡£
»Æ³È×Ó
Ç×°®µÄ³È×Ó£º
ÎÒÒÑ¾­½áÊøÔÚÓ¡¶ÈµÄÑµÁ·£¬ÕýÊ½³ÉÎªÖÐÃÀ¿Õ¾ü»ìºÏ´ó¶ÓµÄÒ»Ãû·ÉÐÐÔ±ÁË¡£±¾À´³¤¹ÙµÄ¼Æ»®ÊÇ£¬ÎÒÃÇÔÚÓ¡¶È½ÓÊÜ³õ¼¶ÑµÁ·ºó£¬ÔÙÈ¥ÃÀ¹úÉîÔì¼¸¸öÔÂ¡£¿ÉÊÇÏÖÔÚÍêÈ«²»¿ÉÄÜ£¬¿¹Õ½½øÈëµÚ°Ë¸öÄêÍ·£¬²¿¶ÓËðºÄ¼«´ó£¬¼±Ðè²¹³ä±øÔ´¡£¶øÇÒ£¬ÎÒÃÇ¶¼ÒÑ¾­Ð´ºÃÁËÒÅÊé£¬ÆÈ²»¼°´ýµØÅÎÍûÍ¶ÈëÕ½¶·£¬ÊÄËÀ±¨¹ú¡£ËùÒÔµ±Äã¶Á×ÅÕâ·âÐÅµÄÊ±ºò£¬Ëµ²»¶¨ÎÒÕýÔÚ¿ÕÖÐ¸úµÐ»úÕ½¶·£¬ÒòÎªÎÒµÄÓ¢ÓÂ£¬¹í×ÓµÄ·É»úÔÚÎÒÑÛÇ°»Ò·ÉÑÌÃð£»Ò²Ëµ²»¶¨ÎÒÒÑ¾­ÖÐµ¯ÎþÉü£¬ºôÓ¦ÁËïÔ¿ÌÔÚÖÐÑëº½Ð£Ê¯±®ÉÏµÄÄÇ¾ä»°£ºÎÒÃÇµÄÉíÌå¡¢·É»úºÍÕ¨µ¯£¬µ±ÓëµÐÈË±ø½¢ÕóµØÍ¬¹éÓÚ¾¡¡£
³È×ÓÐ¡ÃÃ--ÇëÔÊÐíÎÒÏñÄãµÄÇ×Éú¸ç¸çÒ»Ñùº°ÄãÒ»ÉùÐ¡ÃÃ--Èç¹ûÎÒÕæµÄÒÑ¾­Îª¹úÎþÉü£¬ÉáÉí³ÉÈÊµÄ»°£¬ÄÇÊÇ¾¡ÁËÎÒµÄÌìÖ°£¬ÇëÄãÒ»¶¨Ò»¶¨ÒªÓÀÔ¶µØ¿ìÀÖµØ»îÏÂÈ¥£¬°ÑÎÒµÄÄÇÒ»·ÝÒ»²¢»îÏÂÈ¥¡£Äã²ÅÊ®ËÄËê£¬Äã»á³¤´ó£¬»á¿´µ½¿¹Õ½Ê¤Àû£¬ÈÕ¿ÜÍ¶½µ£¬ÍòÖÚ»¶ÌÚµÄÄÇÒ»Ìì¡£µ½ÄÇÊ±ºò£¬ÔÚÄãÃÇ¾Ù×Å»ð°Ñ´ò×ÅºìÆìÉÏ½Ö¿ñ»¶Çì×£µÄÊ±ºò£¬Çë¼Ç×¡ÎÒ¾Í°²×øÔÚÄãµÄ»ð°ÑÖ®ÉÏ£¬»ð¹â¾ÍÊÇÎÒµÄÐ¦Á³£¬ÎÒ»áÓëÄãÃÇÍ¬ÔÚ¡£
²»Ï£ÍûÕâ·âÐÅ»áÊÇÎÒÃÇµÄÓÀ±ð¡£ÌÈÈôÕæÊÇÓÀ±ð£¬ÎÒÒ²ÈÏÎªÎÒÕâÒ»ÉúÊÇÃ»ÓÐÒÅº¶µÄ£¬ÒòÎª£¬´ÓÊ®ËÄËêÀ´µ½ÄãÃÇÕâ¸ö¼Ò£¬ÎÒºÍÊåÊå£¬Äï£¬´ó¸ç£¬ÊéÑÅ£¬Ð¡ËØºÍÐ¡µÜ£¬ÓÈÆäÊÇÄã£¬³È×Ó£¬ÎÒÃÇÔø¾­¶àÃ´¿ìÀÖµØÉú»î¹ý¡£
ÉòÌìÂ·
