# Supplementary material for: Exploring translator’s style in children’s literature: A case study of Nicky Harman’s English translations of Huang Beijia’s two works
Source: PLoS One. 2026 Jun 2;21(6):e0350245. doi: 10.1371/journal.pone.0350245 (PMC13229296; doi:10.1371/journal.pone.0350245)
Supplement: S7 File — (ZIP) [file pone.0350245.s010.zip › data/original data/Ye Feng Fei Wu (Chinese text)/Chapter 23.txt]

µÚ¶þÊ®ÈýÕÂ¡¤»¶ÀÖÊ±¹â
ÔÚÎÒÓÖÒ»´Î¼ûµ½ÉòÌìÂ·µÄÊ±ºò£¬ÎÒµÄ»³Àï´§×ÅËûÐ´¸øÎÒµÄ×îºóÒ»·âÐÅ£¬Ò²¾ÍÊÇËû¾õµÃÒª¸úÎÒ"ÓÀ±ð"µÄÐÅ¡£ÎÒÆø·ßµØÔð¹ÖËû£º"ºÃÎÞÁÄ°¡£¬ËµÕâÖÖÎÞÁÄµÄ»°£¡Ë­¸úÄãÓÀ±ð£¿ÎÒ°Ö²»×¼£¬ÎÒÄïÒ²²»×¼£¬ÎÒºÍÐ¡ËØ¡¢Ð¡µÜ¸ü²»×¼£¡ÎÒÃÇ»áÄÃÒ»¸ùÉþ×ÓÓÃ¾¢×§×¡Äã£¬×§Ò»Äê£¬×§Ê®Äê£¬Ò»Ö±µ½°ÑÄã×§»Ø¼Ò£¡"
Ëû¾ÍÐ¦£¬ºÇ¶ùºÇ¶ùµÄ£¬»¹ÄÃ´óÊÖºúààÁËÒ»ÏÂÎÒµÄÄÔ´ü¡£
ÎÒ¶ã¿ªÁË¡£ËûÕâ¸ö¶¯×÷Ã÷ÏÔÊÇÄÃÎÒµ±Ð¡º¢×ÓÄØ£¬¿ÉÎÒµ±Ê±µÄÉí·ÝÊÇ"³É¶¼Õ½µØÎ¿ÎÊÍÅ"µÄ³ÉÔ±£¬ÎÒÃÇ¼ç²¢¼çµØ×øÔÚÀ¥Ã÷¿Õ¾üÓªµØµÄ²Ù³¡ÉÏ£¬ËûÊÇÎÒµÄÎ¿ÎÊ¶ÔÏó¡£
°ë¸öÔÂÖ®Ç°£¬ÎÒ¾ø¶ÔÃ»ÓÐÏëµ½ÎÒ»áÕâÃ´¿ì¾Í¼ûµ½ÉòÌìÂ·¡£Î¿ÎÊÍÅµÄÃûµ¥Àï±¾À´Ö»ÓÐ·¶ÊæÎÄ£¬Ëý¸ÖÇÙµ¯µÃºÃ£¬Áª»¶Íí»áÉÏ½«ÓÐËýµÄ¸ÖÇÙ¶À×à½ÚÄ¿¡£½á¹ûÈËËã²»ÈçÌìËã£¬ÁÙÐÐÇ°Ò»Ìì£¬ËýÔÚÑ§Ð£µÄÊ¯×ÓÂ·ÉÏÆï³µ£¬µøÁË¸ö´ó¸úÍ·£¬Á½Ìõ¸ì²²ºÍÏ¥¸Ç¶¼²ÁÆÆÁË£¬ÊÖÖâ´¦ÏÊÑªÁÜÀìµÄ£¬±»Ëý°Ö°Ö°üÔú³ÉÁËÒ»¸ö²¼Å¼ÈË¡£
ÎÒÈ¥Ëý¼ÒÀï£¬Ëý³ÃËýÂèÂè²»ÔÚÊ±£¬Ò»°Ñ¹³×¡ÎÒµÄÄÔ´ü£¬À­ÏÂÀ´Ìùµ½Ëý×ì±ß£º"àË£¬¸Õ¸ÕÎ¿ÎÊÍÅµÄÈËÀ´¿´ÎÒÀ²¡£ÎÒËµÎÒ°ÖÅÂ¸ÐÈ¾£¬²»ÈÃÎÒ³öÃÅÁË£¬»»ÎÒµÄÅóÓÑ»Æ³È×ÓÈ¥°É£¬ËýÑ§ÁËÁùÄê¸ÖÇÙ£¬ÉÏ½ÚÄ¿¿Ï¶¨Ã»ÎÊÌâµÄ¡£"
ÎÒÏÅÒ»Ìø£¬ÄÔ´üÃÍÒ»Ì§¡£ËýÔÙÒ»´ÎÓÃ¾¢µØÞô×¡£¬¶£ÖöÎÒ£º"±ðËµÂ©°¡£¬·´ÕýÊ±¼äÀ´²»¼°ÁË£¬ËûÃÇÕÒ²»µ½¸üºÏÊÊµÄÈËÀ´Ìæ»»ÎÒ¡£"
ÎÒ±»ËýÞô×ÅÍ·£¬Ëµ»°²»·½±ã£¬¾ÍÒ»¸ö¾¢µØ°ÚÊÖ¡£
ËýÁ½ÑÛÉîÉîµØÍûÎÒ£º"»Æ³È×Ó£¬Äã²»»áÊÇÒª¸æËßÎÒ£¬Äã²»ÏëÈ¥¿´ÍûÉòÌìÂ·°É£¿"
ÎÒË²¼äÃ÷°×ÁË£¬ÎÒµÄºÃÅóÓÑ·¶ÊæÎÄ£¬ËýÊÇ¹ÊÒâµøÁËÕâ¸ö´ó¸úÍ·¡£ËýÒªÓÃ×Ô¼ºµÄÆ¤ÈâÖ®¿à»»À´ÎÒ¸úÉòÌìÂ·µÄÔÙ´ÎÏà¾Û¡£
ÎÒÓÀÔ¶¼ÇµÃËý¡£·Ö±ðÆßÊ®Äê£¬ËýÒ²Ðí»¹ÔÚÃÀ¹úµÄÄ³¸ö³ÇÊÐ»òÏç´å»î×Å£¬µ¯ÇÙ£¬ÖÖ»¨£¬¶ùËïÈÆÏ¥£¬ÏíÊÜÌìÂ×Ö®ÀÖ£»Ò²ÐíËýÔçÒÑ¾­Àë¿ªÈËÊÀ£¬¹ÇÖ³»¯Îª³¾ÍÁ£¬×ÌÑø´óµØÍòÎï¡£¿ÉËýÁôÔÚÎÒÐÄÀïµÄ£¬Ò»Ö±ÊÇÄÇ¸öÊáÁ½Ìõ½ð»ÆÉ«·¢±è¡¢´óºôÐ¡½ÐµØ¿´×ÅÎÒÅÀÊ÷ÏÂºÓµÄÃÀÀöÅ®º¢µÄÄ£Ñù¡£
Î¿ÎÊÍÅÔÚ¿Õ¾üÓªµØµÄ¶ºÁôÊ±¼ä×ã×ãÓÐÈýÌì¡£ÕâÈýÌìÀïÉòÌìÂ·¼òÖ±ÊÖÃ¦½ÅÂÒ£¬²»ÖªµÀ¸ÃÔõÃ´ÕÐ´ýÎÒ¡£ËûÔÜÁËÁ½¸öÅ£Èâ¹ÞÍ·£¬ÍÐÈË´øÈ¥À¥Ã÷ÊÐÀï£¬»»»ØÒ»¶µ×Ó°ëÇà°ë»ÆµÄÈ­Í·´óÐ¡µÄÒ°Ã¢¹û¡£°¦°¦£¬Õâ¸öÉµ¼Ò»ï£¬Ëû¾ÍÃ»Ïëµ½Å®º¢×ÓÒ²ÊÇ°®³ÔÈâµÄÂð£¿Àë¿ª³É¶¼Ö®Ç°£¬ÎÒÒÑ¾­°ëÄê¶¼Ã»ÓÐÎÅ¹ýÈâÎ¶ÁË°¡¡£
²»¹ýÃ¢¹ûÎÒÒ²ÊÇÏ²»¶µÄ¡£ÎÒÖ®Ç°´ÓÎ´¼ûÊ¶¹ýÈç´ËÌðÃÛÓÖÈç´Ë·¼ÏãµÄºÃ¶«Î÷£¬°þ¿ªÆ¤£¬µ­»ÆÉ«µÄÃ¢¹ûÖ­Ë³×ÅÎÒµÄÊÖÖ¸Í·Á÷ÏÂÀ´µÄÒ»Ë²¼ä£¬ÎÒ¾ÙÆðÊÖÖ¸°ÉàªÒ»¿ÚË±ÉÏÈ¥£¬°ëÌì¶¼²»ÄÜºôÎü¡£"ÉòÌìÂ·£¡"ÎÒÐÒ¸£µØ½Ð×ÅËûµÄÃû×Ö£¬"À¥Ã÷Ô­À´ÊÇÕâÃ´ºÃµÄµØ·½°¡£¡"
Ëû¿´ÎÒ³Ô£¬Ò»¾ä»°²»Ëµ£¬Ö»ÊÇÐ¦£¬Ö»ÊÇÐ¦¡£ÏÖÔÚ»ØÏëÆðÀ´£¬ËûµÄÑÛ¾¦ÀïÊÇÒçÂúÁË³è°®ºÍÌÛÏ§µÄ£¬¿ÉÎÒÄÇÊ±ºòÄÄÀï¶®£¬ÎÒÃ¦×Å°þÃ¢¹ûÆ¤£¬Ã¦×ÅÌòÖ¸Í·ÉÏð¤ºýºýµÄÃ¢¹ûÖ­£¬Ã¦µÃÎÞÏ¾¹Ë¼°Ò»ÇÐ£¬¼òÖ±¾ÍÊÇÓÞ´ÀÍ¸¶¥¡£
³ÔÍêÁËÃ¢¹û£¬×ì°ÍºÍÊÖÖ¸¶¼±»ÃÛÖ­Õ³×¡ÁË£¬ÀÇ±·µÃºÜ²»ÏñÑù¡£Ëû±äÏ··¨Ò»ÑùµØ±ä³öÒ»¿é¾É¾ÉµÄµ«ÊÇÏ´µÃºÜ¸É¾»µÄÊÖÅÁ£¬ÏÈ²ÁÁËÎÒ±Ç¼âÉÏµÄÎÛ×Õ£¬½Ó×ÅÒª²ÁÎÒµÄ×ì°ÍÊ±£¬ÓÌÔ¥ÁËÒ»ÏÂ£¬ÊÖ·ÅÏÂÈ¥£¬°ÑÊÖÅÁÈûµ½ÎÒµÄÊÖÀï£¬Ê¾ÒâÎÒ×Ô¼º¶¯ÊÖ¡£
"²»Âï¡£"ÎÒàÙÁË×ìËµ£¬"Äã°ïÎÒ²Á¡£"
ËûÏÔµÃ»ÅÂÒ£¬Á³¼ÕË²¼ä·ººì£¬ß¬×ÅÄÇÌõÊÖÅÁ£¬Ç°ºó×óÓÒ¿´ÁËÓÖ¿´¡£ÎÒ¿´ËûµÄÉñÇéÊµÔÚÓÐÈ¤£¬"àÛ"µÄÒ»ÏÂ´óÐ¦³öÉù£¬²îµã¶ù°Ñ´ø×ÅÃ¢¹ûÎ¶µÀµÄÍÙÄ­ÐÇ×ÓÅçµ½ËûÐØ¿Ú¡£
"³È×Ó£¡"ËûºìÁËÃæ¿×³âÔðÎÒ¡£
ÎÒ¾ÙÆðË«ÊÖ¸øËû¿´£¬ËµÃ÷ÎÒµÄÊÖÖ¸ÕæµÄÊÇ±»Õ³×¡ÁË£¬Ã»·¨¶ùÄÃÊÖÅÁ¡£
ËûÓÌÔ¥ÓÖÓÌÔ¥£¬²Å°ÑÊÖÅÁÍÅÔÚÊÖÀï£¬Ì§Ò»ÏÂ¸ì²²£¬´Ò´ÒµØÔÚÎÒ×ì±ßÉÏÒ»É¨¶ø¹ý¡£ÎÒ±»ËûµÄÕâ¸ö¶¯×÷¶ºµÃÇ°ÑöºóºÏ£¬ÍêÈ«É²²»×¡Ð¦Éù¡£ËûÅÂËûµÄÍ¬°éÃÇÌý¼û£¬¼±µÃÒªÃü£¬ºÞ²»ÄÜÉÏÇ°Îæ×¡ÎÒµÄ×ì°Í¡£"³È×Ó³È×Ó£¬"Ëû¿ÉÁ¯°Í°ÍµØ°§ÇóÎÒ£¬"±ðÕâÃ´ÍçÆ¤ÁËÐÐ²»ÐÐ£¿Äã¹ýÁËÄêÒÑ¾­Ê®ÎåÀ²£¬ÊÇ´ó¹ÃÄïÀ²¡£"
àÅ£¬ÎÒµÄÈ·ÊÇ´ó¹ÃÄïÁË£¬¿ÉÕâ²»·Á°­Ëû»¹ÊÇÎÒµÄÌìÂ·¸ç¸ç£¬ÎÒ¸úÎÒµÄ¸ç¸ç¿ª¸öÍæÐ¦ÓÐÊ²Ã´²»¿ÉÒÔ£¿
Ëû°ÑËûµÄÅóÓÑÇ®»¦Éú½éÉÜ¸øÎÒÈÏÊ¶¡£Ç®»¦Éú´©×ÅÒ»Éí·ÉÐÐ·þ£¬Ò»±¾Õý¾­µØ¶ÔÎÒ¾´Àñ£¬³ÆºôÎÒ"ÍõÐ¡½ã"£¬»¹Éì³ö¸ì²²Òª¸úÎÒÎÕÊÖ¡£ÉòÌìÂ·ÌæËû½âÊÍ£¬ÉÏº£ÈËËµ»°¾ÍÊÇ"»Æ""Íõ"²»·ÖµÄ¡£Ç®»¦ÉúºÜÎª×Ô¼ºÐßÀ¢£¬Ãæºì¶ú³à£¬²»¸ÒÔÙ¿ª¿Ú½²»¦ÓïÁË£¬×ª¶øÒ»ÔÙµØÓÃÓ¢ÎÄµÀÇ¸¡£Ëû¸ö×ÓÐ¡Ð¡µÄ£¬Õ¾ÔÚÉòÌìÂ·µÄÉí±ßÏÔµÃÓÐÐ©ÐäÕä£¬Ò»ÕÅÔ²Ô²µÄÃæ¿×£¬Ë«ÑÛÆ¤£¬³¤½ÞÃ«£¬Í«ÈÊÌØ±ðºÚ£¬¿´ÈËÊ±ÏÔµÃÒ»ÍùÇéÉî¡£ÔÆÄÏ¸ßÔ­ÄÇÃ´´óµÄÌ«Ñô£¬Ò²Ã»ÄÜ°ÑËûµÄÆ¤·ôÉ¹ºÚ¡£ËûÊµÔÚëïÌó£¬ÊµÔÚÎÄÈõ£¬ÔõÃ´¿´¶¼²»Ïñ¾üÈË¡£
ÎÒÏ£ÍûÄÜ×øÒ»´ÎÉòÌìÂ·µÄ·É»ú£¬×îºÃÄÜ¸ú×ÅËû·É»Ø³É¶¼£¬ÔÚÎÒÃÇÁñÔ°ÉÏ¿ÕÅÌÐýÒ»È¦£¬ÈÃÎÒÄï¡¢Ð¡ËØ¡¢·¶ÊæÎÄ¡¢Ã·½ÌÊÚºÍÐì²®²®ËûÃÇ¶¼ÄÜ¿´µ½ÎÒÌìÂ·¸ç¸çµÄÓ¢×Ë¡£
ÉòÌìÂ·Ïë²»µ½ÎÒ»áÌáÕâÃ´ÎÞÖªµÄÒªÇó£¬Ò»Ê±¼äºÃÎªÄÑÅ¶£¬Ã¼ÑÛ¶¼´íÁËÎ»£¬½Ê×ÅË«ÊÖ£¬°ÑÖ¸½ÚÄóµÃ°È°È×÷Ïì¡£ºóÀ´ËûÕæµÄÈ¥ÕÒÁËËûµÄ³¤¹Ù£¬Ñ¯ÎÊÄÜ·ñÈÃÎÒÔÚ½ÌÁ·»úÉÏ×øÉÏÎå·ÖÖÓ×î¶àÊ®·ÖÖÓ¡£¾ÝËû¸æËßÎÒ£¬³¤¹ÙÖ»Æ³ËûÒ»ÑÛ£¬ÂýÓÆÓÆËµÁËÒ»¾ä£º"Äã¾õµÃºÏÊÊÂð£¿"
ÉòÌìÂ·Ëµ£¬Õâ»¹ÊÇËûÍ·Ò»»Ø¶Ô³¤¹ÙÌá³ö·Ç·ÖÒªÇó£¬µ±Ê±¾Í¾õµÃÎÞµØ×ÔÈÝ¡£¸ú×ÅËûÓÖÐ¦ÎûÎûµØËµ£¬¼´±ãÕâÑù±»»Ø¸ö°×ÑÛ£¬ËûÒ²ÊÇÔ¸ÒâµÄ£¬Ë­ÈÃÎÒÊÇËûµÄÃÃÃÃ¡£
Ã»ÄÜ×øÉÏ·É»¢¶ÓµÄ·É»ú£¬ÎÒÐÄÀïºÜÊ§Íû£¬¿ÉÊÇÏëµ½ÉòÌìÂ·¿ÏÎªÎÒÈ¥¶Ô³¤¹ÙÇóÇé£¬ÖÜÉíÓÖÓ¿³öÎÂÅ¯¡£ÔÚÄÇ¸ö¿Õ¾üÓªµØµÄÈýÌìÊ±¼ä£¬ÎÒÊ±Ê±¿Ì¿Ì¶¼ãåÔ¡×ÅÕâÑùµÄÎÂÅ¯£¬ÈÃÎÒ´íÎóµØÈÏÎªËùÓÐµÄÐÒ¸£¶¼»áÈÕ³££¬¶¼»áÃà³¤£¬¶¼»áÈçÉòÌìÂ·¸øÎÒµÄÒ»Ð¡°ü¿ÚÏãÌÇÒ»Ñù£¬½À°¡½À°¡£¬Ö»Òª×ì°Í²»Í££¬³Ý¼ä¾ÍÓÀÔ¶»áÓÐÌðÃÛ¡£
"³È×Ó°¡£¬Áª»¶»áÉÏÄãµ¯µã¶ùÊ²Ã´ÄØ£¿ÓªµØÀïÕâÃ´¶àÃÀ¹úÈË£¬ÈË¼Ò¿É²»¶¼ÊÇÎÒÕâÑùµÄÒôÀÖÃ¤¡£"ÆðÂë²»ÏÂÎå´Î£¬ÉòÌìÂ·°¦ÉùÌ¾ÆøµØ±í´ïÁËËûµÄµ£ÓÇ¡£
ÎÒÑ§ÓªµØÀïÃÀ¹úÈËµÄÑù×ÓËÊËÊ¼ç°ò£º"µ¯Ê²Ã´ÎÞËùÎ½À²£¬´ó¼ÒÈÈÄÖ¾ÍºÃ¡£"
ËûÏëËµÊ²Ã´£¬ÓÖ²»ÈÌÐÄËµ³öÀ´£¬ÓÇÐÄâçâçµØ¶¢×¡ÎÒµÄÑÛ¾¦¡£ÎÒÎÊËû£¬ÕâÁ½ÌìÊÇ²»ÊÇ¶¼Ã»ÓÐºÃºÃË¯¾õ£¿ÊÇ²»ÊÇÅÂÎÒÉÏÌ¨Ö®ºóµ¯²»³Éµ÷µ÷£¬ÔÒÁË³¡×Ó£¬ÈÃËû¸ú×ÅÎÒ¶ªÈË£¿
"°¦°¦£¬ÎÒ¸úÄãËµÊ²Ã´ºÃ£¿"Ëû¶À×ÔàÖ¹¾¡£
ËûÔ½×Å¼±£¬ÎÒÔ½ÊÇ¾õµÃÓÐÈ¤¡£´ÓÐ¡ÎÒÏ²»¶×½ÅªËû£¬´óÁË»¹ÊÇ¸Ä²»µôÍçÐÔ¡£ÎÒÒ»Å¤Éí×ßÁË£¬²»ÀíËûÁË£¬È¥ÕÒÇ®»¦Éú£¬ÇóÐ¡Ç®¸ç¸çÔÙ¸øÎÒ»­Ò»ÕÅËØÃèÏñ¡£Ð¡Ç®¸ç¸ç»­³öÀ´µÄÎÒ£¬±ÈÎÒ±¾ÈËÒªºÃ¿´ºÜ¶à£¬¼òÖ±¾ÍÊÇ»­±¨ÉÏµÄÈË¶ù¡£Ëû¾õµÃ×Ô¼º»­µÃÌ«²î£¬¶øÇÒÓÐµã×ÔËµ×Ô»°¡£¿ÉÎÒÏ²»¶ÎÒÔÚËû±ÊÏÂÍ»È»¾Í±ä³ÉÁËÒ»¸öÃÀÃÀµÄÉÙÅ®¡£
"ÍõÐ¡½ã£¬"Ëûº¦ÐßµØËµ£¬"ÕæÊÇ±§Ç¸Å¶£¬»­ËØÃèÎÒºÜÒµÓà¡£"
ÎÒÏëÄÃµ½ÃÀÅ®»­£¬ÌðÑÔÃÛÓïÎÞÊ¦×ÔÍ¨µØÍùÍâÃ°£º"²Å²»ÄØ£¬Ð¡Ç®¸ç¸çÄã±ÈÎÒÃÇÑ§Ð£µÄÃÀÊõÀÏÊ¦°ôÌ«¶àÀ²£¬Ëû×ÜÊÇ°ÑÈË»­³É³ó°Ë¹Ö£¬Äã»­µÃ¶àºÃ¿´°¡£¬Ã»ÓÐÈË±ÈÄã»­µÃ¸üºÃÀ²¡£"
ËûºÜÊÜ¹ÄÎè£¬Á³¼Õ·ººì£¬º¢×ÓÒ»ÑùµØÐ¦ÆðÀ´£¬×ì½Ç¾ÓÈ»»¹ÏÖ³öÒ»¸öÒþÒþÔ¼Ô¼µÄ¾ÆÎÑ¡£
Î¿ÎÊÍÅÀïµÄÄÐÉú¸ú·ÉÐÐÔ±ÃÇ´òÁËÒ»³¡ÀºÇòÈü£¬ÉÏ°ë³¡ÊäµÃÍ·¶¼Ì§²»ÆðÀ´£¬ÏÂ°ë³¡¶Ô·½¿ªÊ¼ÈÃÇò£¬¸ÃÍ¶ÀºµÄÊ±ºòÆ«Æ«±§×ÅÇòÅÜ£¬ÖÕ³¡±È·Ö×ÜËã²»Ì«ÄÑ¿´¡£
ÄÐÉú´òÇò£¬Å®ÉúÒ²²»ÄÜÏÐ×Å°¡£¬ÎÒÃÇËÄÉ¢µ½¸÷¼äËÞÉáÊÕ¼¯±»µ¥£¬ÊÕÁËÒ»´ó¶Ñ£¬ß´ß´ßÉßÉÎ§×ÅË®³ØÓÖ´·ÓÖ²È£¬Ë®»¨ËÄ½¦£¬ÅÝÄ­·ºÀÄ£¬ÓªµØÀïµÄ·ÊÔí±»ÎÒÃÇÓÃµÃ¶¡µã¶ù²»Ê£¡£Ï´ÍêÁË£¬ÁÀ¸ÉÁË£¬È»ºóÉµÑÛÁË£¬ÒòÎªÎÒÃÇË­¶¼²»ÖªµÀ²ðÏÂÀ´µÄ±»ÈìÈçºÎÖØÐÂ·ìºÏÆðÀ´¡£»¹ÊÇ·ÉÐÐÔ±ÃÇ×Ô¼º¶¯ÊÖ£¬°ïÎÒÃÇÊÕÊ°ÁËÕâ¸öÞÏÞÎµÄ²Ð¾Ö¡£²»¹ýÈË¼ÒÒ»µã¶ùÃ»±§Ô¹£¬·´¶øÇÀ×Å¿äÎÒÃÇÏ´µÃ¸É¾»£¬±»×ÓÎÅÆðÀ´ÓÐ·ÊÔíÏã¡£
ÉòÌìÂ·Ò»±ßÍù´²ÉÏÆÌ±»×ÓÒ»±ß¸æËßÎÒ£º"ÄãÃÇÊÇÌìÊ¹¡£"
ÎÒºÍÍ¬°é¹´¼ç´î±³×øÔÚÐÂÆÌµÄ´²µ¥ÉÏ£¬Ð¦µÃ»©À²»©À²¡£
"ÕæµÄ£¬ÄãÃÇÒ»À´£¬´ó¼Ò×öÊ²Ã´¶¼ÓÐ¾¢¡£Ö®Ç°ÎÒµÄ±»×ÓÈý¸öÔÂÃ»ÓÐÏ´¹ýÁË¡£»¹ÓÐÈË¸ü¾Ã£¬°ëÄê£¬±»Í·Ó²µÃ¶¼ÄÜÕ¾ÆðÀ´¡£"
ÎÒÃÇÇ°ÑöºóºÏ£¬Ð¦µÃ¸ü»¶ÀÖ¡£
ÆäÊµÎÒÖªµÀ²»ÊÇÕâÑùµÄ£¬·ÉÐÐÔ±µÄ´²ÆÌÆÕ±é±ÈÎÒÃÇÑ§Ð£Å®ÉúµÄ´²ÆÌ¸ü¸É¾»£¬Ò²ÐíËûÃÇµÄ½Ì¹Ù¹ÜµÃÑÏ¸ñ¡£ÉòÌìÂ·°ÑËûÃÇ×Ô¼º±áµ½Äà·ìÀï£¬ÊÇÎªÁË°ÑÎÒÃÇ¿ä³ÉÒ»¶ä»¨¡£
¼¸¸öÔÂ²»¼û£¬Ëû¶®µÃÔõÃ´²ÅÄÜÌÖºÃÅ®ÉúÁË°¡¡£
ÄÇÒ»Äê£¬ÎÒÒÑ¾­Ê®ÎåËêÁË£¬¿ÉÊÇÎÒÔÚÉòÌìÂ·µÄÑÛ¾¦Àï»¹ÊÇÒ»¸öÉµÀïÉµÆøµÄ´ÉÍÞÍÞ£¬ËûÐ¡ÐÄÒíÒíµØºÇ»¤ÎÒ£¬°®Ï§ÎÒ£¬Åõ×ÅÅÂË¤Âä£¬±§×ÅÅÂÑ¹Ëé¡£Ëû²»ÖªµÀ°ÑÎÒ²ØÔÚÄÄ¶ù²ÅÍ×µ±£º¿Ú´üÀï£¿ÑÛ¾¦Àï£¿ÐÄÀï£¿
ÎÒ¶àÃ´Ï²»¶±»Ò»¸ö¸ç¸ç³è°®µÄ¸Ð¾õ¡£ÎÒµÄ°Ö°ÖÊÇÅ©Ñ§¼Ò£¬Ëû°®ÍÁµØºÍÖÖ×ÓÊ¤¹ý°®ÎÒÃÇ¡£ÎÒÄïÉúÁËÎå¸ö¶ùÅ®£¬Îª¼ÒÎñÈÕÒ¹²ÙÀÍ£¬´ÓÎÞÏÐÏ¾¡£ËûÃÇÕâÒ»±²×Ó¶¼»îµÃ´Ö²Ú£¬À´²»¼°¸úÎÒÃÇ·ÖÏíÉú»îÖÐµÄÃÀºÃ¡£¶øÎÒµÄÌìÂ·¸ç¸ç£¬Ëû¶®µÃ£¬ËûÁéÎò£¬ËûÔ¸ÒâÓÃÒ»°Ù±¶Ò»Ç§±¶µÄÄÍÐÄ£¬µÈ×ÅÎÒ³¤´ó¡£
ÁùÄêÖ®Ç°£¬ÉÏÌì°ÑËûËÍµ½ÎÒÃÇ¼ÒÀï£¬Ô­À´ÊÇÁ¯ÃõÎÒµÄÎÞÖªºÍÍçÁÓ£¬ÒªÅÉÒ»¸ö×îºÃµÄÄÐº¢À´×öÎÒµÄÒýÁìÕß¡£´ÓÇ°ÎÒ»ìãç£¬ÏÖÔÚÎÒÒÑ¾­Ì§Í·¿´µ½ÁËÔÆ²ãÀïµÄÄÇÒ»ÂÆ¹â£¬ÕâÊÇÎÒµÄ¸£·Ö¡£
Áª»¶»á·ÅÔÚÎÒÃÇ¸úÓªµØÕ½Ê¿ÃÇ¸æ±ðµÄ×îºóÒ»¸öÍíÉÏ¡£ÎÒµÄ¸ÖÇÙ¶À×àÅÅÔÚ½ÚÄ¿µ¥ÖÐ¼ä¿¿Ç°£¬µÚÎå¸ö£¬ÎÒÒ»±²×Ó¶¼¼ÇµÃÇå³þ¡£¸ÖÇÙÊÇ´ÓÀ¥Ã÷µ±µØÑ§Ð£Àï½èÀ´µÄ£¬¾ÉÁË£¬ÆáÉ«¶¼ÒÑ¾­°ß²µ£¬µ«ÊÇ²»Ó°Ïìµ¯×à¡£ÎÒ´©×Å·¶ÊæÎÄ½è¸øÎÒµÄÒ»¼þ°×É«É´È¹£¬õÚÁË½Å¼â£¬ÎÞ±ÈÐË·ÜµØ×ßÉÏÓªµØÀñÌÃµÄ¼òÂªÎèÌ¨¡£µ±È»Ã»ÓÐ¾Û¹âµÆ£¬ÄÇ²»¿ÉÄÜ£¬µ«ÊÇÎèÌ¨ËÄ½ÇÁÙÊ±À­ÆðÀ´µÄ¼¸ÕµµçµÆ×ã¹»Ã÷ÁÁ£¬ÎÒÖ»Òª´¹ÏÂÑÛÆ¤£¬×Ô¼º¶¼ÄÜ¿´¼û×Ô¼º±Ç¼âÉÏÐÇÐÇµãµãµÄÏ¸º¹¡£ÔÚÎÒ´ÓÄ»ºó×ßÉÏÇ°Ì¨µÄÄÇÊ®ÃëÖÓµÄÊ±¼ä£¬ÕÆÉùÏñÃÜ¼¯µÄÓêµã£¬»©À²À²µØÔÒÔÚÎÒµÄÉíÉÏ£¬ÎÒÏëÎÒµ±Ê±¿Ï¶¨ÊÇÐÄÌøÈçÀÞ¹Ä£¬¿ÉÎÒÍêÈ«Ìý²»¼û£¬ÎÒÏñÊÇ±»Ò»Æ¬Îå²Ê°ßìµµÄÏéÔÆÖ§ÍÐ×ÅÒ»Ñù£¬ÃÔÃÔºýºý×øµ½ÁË¸ÖÇÙÇ°Ãæ¡£
ÔÚÎÒ×øÏÂÀ´µÄÄÇÒ»Ë²¼ä£¬ÎÒÏëµ½ÉòÌìÂ·ÁËÂð£¿Ó¦¸ÃÊÇÃ»ÓÐ¡£ÄÇ¸öÊ±ºò£¬³ýÁËºÚ°×ÇÙ¼üºÍÀÖÆ×£¬Ò»ÇÐµÄÒâÊ¶¶¼ÊÇÄ£ºýµÄ£¬ÔÚ¿ÕÖÐÆ®À´µ´È¥ÎÞ·¨ÂäµØµÄ¡£
ÎÒµ¯ÁË¡¶Ò°·ä·ÉÎè¡·¡£ÉòÌìÂ·²Î¾üÀë¿ªµÄÕâ¼¸¸öÔÂÀï£¬ÎÒÒ»Ö±ÔÚÎÞ±È¿Ì¿àµØÁ·Õâ¸öÇúÄ¿£¬Ã¿Ìì¼á³Ö£¬´Ó²»Ð¸µ¡¡£·¶ÊæÎÄÖªµÀÕâÐ©£¬ËùÒÔËý²Å¸ÒË¤×Ô¼ºÒ»¸ö¸úÍ·£¬°Ñ»ú»áÈÃ³öÀ´¸øÎÒ¡£
µÆ¹âÃ÷ÁÁ¡£À¥Ã÷µÄÈýÔÂ£¬ÆøºòÎÂºÍ¡£Õ­Ð¡µÄÀñÌÃÀïÆ®¸¡×Å´ÒÃ¦Ë¢ÉÏÈ¥µÄÊ¯»ÒË®µÄÆøÎ¶£¬ÄêÇáÕ½Ê¿ÉíÉÏº¹ÏÙ·ÖÃÚÎïµÄÆøÎ¶£¬ÀÏ¾ÉÇÙ¼ü±»ÎÒµ¯µÃ·¢ÌÌÖ®ºóÉýÆðÀ´µÄÈüè´çóµÄÆøÎ¶£¬ÉõÖÁÎÒÄÜ¹»ÎÅµ½Ò»Ö»Ò°·äÔÚ¿ÕÖÐ¿ìËÙ·ÉÎè¶ø´ø³öÀ´µÄÎ¢Î¢·¢ÈÈµÄ»¨Ïã¡£¶àÃ´ÃÀºÃ°¡£¬ÕâÒ»ÇÐµÄÒ»ÇÐ£¡ÎÒ±»ÒôÀÖÌÕ×í£¬±»ÀñÌÃÀïÒìºõÑ°³£µÄ¼Å¾²ÌÕ×í£¬Ò²±»ÎÒ×Ô¼ºµÄ¿ìÀÖÌÕ×í£¬¶¼ÍüÁËÅ¤Í·¿´Ò»¿´Ì¨ÏÂÉòÌìÂ·µÄ±íÇé¡£
ÎÒµÄÊÖÖ¸ÔÚÇÙ¼üÉÏ»¬¶¯µÃ·É¿ì£¬ÐÄÔàÒ²ÔÚÐØÇ»ÀïÆËÌÚµÃ·É¿ì¡£ÎÒµÄÑÛ¾¦¿´²»ÇåÈÎºÎ¶«Î÷£¬°ËÊ®°Ë¸öºÚ°×ÇÙ¼üÊÇÁ½ÌõÏ¸Ï¸µÄºÚ°×ÑÕÉ«µÄºÓ£¬ÎÒÒªÓÃÊ®¸ùÊÖÖ¸ÀÌÆðºÓË®ÖÐÃ¿Ò»¶ä·É½¦³öÀ´µÄ»¨¡£ÎÒ²»ÓÃÑÛ¾¦ÀÌ£¬ÓÃ¸Ð¾õ£¬Ò²ÓÃ¶ú¶ä£¬ÓÃËùÓÐµÄÉñ¾­Ä©ÉÒ¡£×îºóÒ»¸öÒô·û¶£ßËÒ»Éù·ÉÆðÀ´Ö®ºó£¬ÎÒ±ÕÉÏÑÛ¾¦£¬¸Ð¾õÔÙ¹ýÒ»ÃëÖÓÎÒ¾ÍÒªÔÎÑ£ÐéÍÑ¡£
±©ÓêÒ»ÑùµÄÕÆÉùÔÙÒ»´Î»©»©µØÏìÆð¡£ÎÒÆðÁ¢£¬ÉµÐ¦£¬²»ÖªËù´ë¡£¸ºÔðÎèÌ¨¼à¶½µÄÍ¬Ñ§¼Ù×°ÉÏÌ¨°á¶¯¸ÖÇÙ£¬ÇÄÇÄÍÆÎÒÒ»°Ñ£¬ÎÒ²ÅÏëÆðÀ´Ó¦¸Ã¾Ï¹ª£¬ÒªÏñÊçÅ®Ò»ÑùÀ­×ÅÈ¹±ßÐÐÀñ¡£
¿ÉÎÒÃ»ÓÐ¿´¼ûÉòÌìÂ·µÄÑÛ¾¦¡£ÎÒ´ÒÃ¦¶ø¼±ÇÐµØÑ°ÕÒ£¬ÕæµÄÃ»ÓÐÕÒµ½¡£Ëû»áÈ¥ÁËÄÄ¶ù£¿ÎÒÐÄ»ÅÒâÂÒ¡£
±¼ÏÂÎèÌ¨£¬Ò»³ö±ßÃÅ£¬ÎÒÔÚºÚ°µÖÐ¿´µ½ÁËËû¡£ÀñÌÃÀïµÄµÆ¹â´ÓÃÅ¿òÀïÂþÒç³öÀ´£¬¹´ÀÕ³öËûÉí´©¾ü·þµÄÍ¦°ÎÓÖÊÝÏ÷µÄÉíÓ°£¬ÏñÒ»¿ÃÊ÷£¬°²¾²¶ø³ÁÎÈ¡£Ëû±¾À´ÊÇ±³¶ÔÀñÌÃÕ¾×Å£¬ÎÒµÄ»ÅÂÒµÄ½Å²½ÉùÒ»Ïì£¬Ëû·Â·ðÊÇÄÔºó³¤ÁËÑÛ¾¦Ò»Ñù£¬ÝëÈ»×ªÉí¡£¾ÍÔÚÄÇÒ»É²ÄÇ£¬Ò²ÐíÊÇÎÒµÄ»Ã¾õ£¬ÎÒºÃÏñ¿´¼ûËûÑÛ¾¦ÀïÓÐË®ÖéÒ»ÑùµÄ¶«Î÷Ë¦ÁË³öÈ¥¡£
Ëû¿ÞÁË£¿Ëû»á¿Þ£¿ÍêÈ«Ã»ÓÐÀíÓÉ°¡¡£ÎÒÏëÎÒ¿Ï¶¨¿´´íÁË£¬Ò»Ö±ÒÔÀ´ÎÒ¶¼ÊÇ´ÖÐÄµÄÅ®º¢¡£
°ëÃ÷°ë°µµÄÒ¹É«ÖÐ£¬ËûËàÄÂµÄÉñÇéÈÃÎÒÓÐµãÐÄ»Å£¬²»¸Ò¿ª¿ÚÎÊËûÈÎºÎÎÊÌâ¡£ÎÒÃÇÃæ¶Ô×ÅÃæ£¬³ÁÄ¬ÎÞÉùµØÕ¾×Å£¬ÌýÆ¾Ò¹·ç°ÑÎÒÃÇ±Ë´ËµÄÆøÏ¢ËÍµ½¶Ô·½¶ú¶äÀï¡£
ºÃ²»ÈÝÒ×£¬ÎÒ¶¼Òª±»ËûµÄËàÄÂºÍ³ÁÖØÑ¹µ½±ÀÀ£ÁË£¬Ëû²ÅÍÂÒ»¿ÚÆø£¬Éì³ö±Û°ò£¬Ð¡ÐÄÒíÒíµØÀ¿ÎÒµ½ËûÐØÇ°¡£
"³È×Ó£¬"ËûÐ¡Éùº°ÎÒ£¬ÉùÒôÈÈºõºõµÄ£¬"ÎÒÏÖÔÚ¼Ç×¡Õâ¸öÇúÃûÁË£¬¡¶Ò°·ä·ÉÎè¡·£¬¶Ô²»¶Ô£¿"
ÎÒËµ£º"ÌìÂ·¸ç¸ç£¬ÎÒÊÇÎªÄãµ¯µÄ¡£"
"ÎÒÖªµÀ£¬ÎÒÖªµÀ¡£"
"µ¯µÃºÃÂð£¿"
"Ã»ÓÐÈË±ÈÄã¸üºÃ¡£"
"ÄÇÎÒÃÇÀ­¹³£¬ÕÌ´òÍêÁËÄã¾Í»Ø¼Ò£¬ÄãÒªÌìÌìÌýÎÒµ¯ÇÙ¡£"
"ºÃµÄ£¬ÌìÌì¶¼Ìý¡£"
ÎÒ°Ñ¶ú¶äÌùÔÚËûµÄÐØ¿Ú£¬ÎÒÌý¼ûËûµÄÐÄÌøÉù£¬ÄÇÃ´¼±´ÙÓÖÄÇÃ´ÏìÁÁ£¬âñâñâñµÄ£¬¼òÖ±ÏñÇ¹ÌÅÀïÉä³öÀ´µÄ×Óµ¯¡£
ÔÚÄÇÒ»¿Ì£¬ÎÒÎÞ±ÈµÄÐÄ°²£¬ÒòÎª×Óµ¯»áÉäÏòµÐÈË¡£ÓÐËûÔÚ£¬ÎÒ»á°²È«£¬ÎÒÃÇ´ó¼Ò¶¼»á°²È«¡£
