# Supplementary material for: Exploring translator’s style in children’s literature: A case study of Nicky Harman’s English translations of Huang Beijia’s two works
Source: PLoS One. 2026 Jun 2;21(6):e0350245. doi: 10.1371/journal.pone.0350245 (PMC13229296; doi:10.1371/journal.pone.0350245)
Supplement: S7 File — (ZIP) [file pone.0350245.s010.zip › data/original data/Ye Feng Fei Wu (Chinese text)/Chapter 3.txt]

µÚÈýÕÂ¡¤µ¹Ã¹µÄ´ó¹«¼¦
Ê®ËêÖ®Ç°£¬ÎÒµÄÈËÉú´íÎó²»¶Ï¡£
ÎÒÄï³£ÌæÎÒ·¢³î£º"ÈËËµÆßËê°ËËê¹·Ò²ÏÓ£¬Äã¶¼¾ÅËêÁËÔõÃ´»¹²»Ñ§ºÃ£¿½«À´ÄÄ¸öÄÐÍÞ»áÒªÄã£¿"ÎÒÄï³¤Óõ¶ÌÌ¾£¬ÔÚÐÄÀïÉèÏëÁËÒ»°Ù±éÎÒ¼Þ²»³öÈ¥ÀÏËÀ¼ÒÖÐµÄÇé¾°¡£
´óµÄ´íÎó£¬±ÈÈçËµ£¬¼ÒÀïÑÏ½ûÎÒÏÂºÓÓÎÓ¾£¬ÒòÎªÎÒÖ»»á¹·ÅÀÊ½£¬·êµ½Ë®´ó»òÕßºÓÀïÓÐ°µÁ÷Ê²Ã´µÄ£¬·Ö·ÖÖÓÐ¡ÃüÍêµ°¡£¿ÉÎÒ¾ÍÊÇÏ²»¶ÈÈÌìÅÝÔÚºÓË®ÀïµÄÊæ·þ¾¢¶ù£¬´þ×¡»ú»á¾ÍÒªÍùË®ÀïÌø¡£ÓÐÒ»»ØÄï¸øÎÒ×öÁËÒ»Ë«ÐÂ²¼Ð¬£¬ÎÒÏÂË®Ç°ÍÑÔÚºÓ°¶ÉÏ£¬ÆËÌÚ¹»ÁËÖ®ºóÉÏ°¶£¬Ð¬²»¼ûÁË£¬²»ÖªµÀ±»ÄÄ¸öÊÖÀï³¤¹³×ÓµÄÐ¡ÈËÁà×ßÁË¡£Ò»Ë«Õ¸ÐÂÕ¸ÐÂµÄÐ¬£¡»¹´óßÖßÖµØ¶ªÔÚºÓ±ß£¡ÎÒÄïÄÇ»Ø°ÑÎÒµÄÆ¨¹É´ò³öÁËÈýÌõºì¸Ü¸Ü¡£ËýÒ»±ß´ò£¬Ò»±ßÉùÀá¾ãÏÂµØ¿ØËßÎÒ£º"ÄÄ¼û¹ýÄãÕâÖÖÍçÁÓÅ®ÍÞ£¿ÄãÈÃÄïÊ¡Ê¡ÐÄºÃ²»ºÃ£¿Äã¸úÄã¸çÄã½ãÑ§µã¹ÔºÃ²»ºÃ£¿"
ÎÒÐÄÀïºÞÍ¸ÁËÄÇ¸öº¦ÎÒ°¤´òµÄÐ¡Íµ£¬·¢ÊÄÒª´ÓÈË¶ÑÀï°ÑËûÕÒ³öÀ´¡£ÄÇ¶ÎÊ±¼äÎÒ³öÃÅ£¬ÑÛ¾¦²»¿´±ðµÄ£¬×¨¶¢ÈËµÄ½Å£¬ÆÚÍû·¢ÏÖÓÐÒ»Ë«½ÅÉÏ¾Í´©×ÅÎÒµÄÐ¬£¬ÄÇÎÒ»á¼´¿ÌÆËÉÏÈ¥¾¾×¡Ëû£¬µ±ÖÚßýËûÒ»¿ÚÍÙÄ­¡£µ±È»ÎÒÊ¼ÖÕÃ»µÃµ½Õâ¸ö¸´³ð»ú»á£¬ÒòÎªÐ¡ÍµÒ²²»ÊÇÉµ×Ó¡£
Ð¡µÄ´íÎó£¬ÏñÊÇ´òËéÁË°Ö°ÖµÄ²£Á§ÊÔ¹ÜÀ²£»ºÃÐÄ±§µÜµÜÈ´Ë¤¸öÆ¨¹É¶×¶ù£¬°ÑµÜµÜµÄÄÔÉ×¿Ä³öÒ»¸ö°üÀ²£»ºÃ²»ÈÝÒ×´©¼þÐÂÒÂ·þÉÏÑ§£¬È´ÐË·Ü¹ýÍ·È÷ÉÏÒ»ÉíÄ«Ö­À²£¬ÕâÐ©ÊÂÇé¾ÍÌ«¶àÁË£¬¶àµÃÎÒ×Ô¼º¶¼¾­³£»³ÒÉ×Ô¼º£ºÄïÉúÏÂÎÒ±¾ÉíÊÇ²»ÊÇ¾ÍÊÇÒ»¸ö´íÎó£¿
ÐÇÆÚÌìÒ»Ôç£¬Ã·½ÌÊÚ±§×ÅËûµÄÄÇÖ»Íþ·çÁÝÁÝµÄºìÓðÃ«°®¶ûÀ¼Á¼ÖÖ¼¦£¬±¯âúÓû¾øµØÉÏÃÅÕÒÎÒ°Ö¡£
ÔÚÁñÔ°µÄÕâÐ©ÈË¼ÒÖÐ£¬Ã·½ÌÊÚÒªËãÊÇÎÒ°Ö×îºÃµÄÅóÓÑ£¬ÒòÎªËûÃÇÒ»¸ö½ÌÅ©ÒµÓýÖÖ£¬Ò»¸ö½ÌÐóÄÁÊÞÒ½£¬ËµÆðÀ´¶¼ÊÇ"Å©¿ÆÑ§"£¬±Ë´ËÓÐ¹²Í¬ÓïÑÔ¡£Ã·½ÌÊÚ±¾À´ÔÚÃÀ¹úÍþË¹¿µÐÇ´óÑ§Ñ§ÉúÎï£¬²©Ê¿±ÏÒµºó»Ø¹ú£¬¸Äµ±ÁËÐóÄÁÏµ½ÌÊÚ£¬×öµÄ¹¤×÷¸ú¶¯ÎïÒÅ´«Ñ§ÓÐ¹Ø¡£Ëû¼ÒÀïÃ»Ð¡º¢£¬Ê±¼ä¸»Óà£¬×îÏ²»¶ÕÒÎÒ°ÖÁÄÌì¡£Ëû³£³£¶Ë°ÑÒÎ×Ó×øÔÚÂ¥ÏÂ×Ô¼º¼ÒÃÅ¿Ú£¬Ò»±ß³éÑÌ¶·£¬Ò»±ßÑÛ°Í°ÍµÈ×ÅÎÒ°ÖÏÂ¿Î»ØÀ´¡£ÎÒ°ÖÇ°½Å½øÔºÃÅ£¬Ëûºó½ÅÆðÉíÕÐºô£¬È»ºó¸ú×ÅÎÒ°Ö¿©Ö¨¿©Ö¨ÅÀÉÏÂ¥£¬Á½ÈËÅÝºø²èÒ¶Ä©£¬×øÏÂ¿ªÁÄ£ºÇ°Ïß¿¹Õ½µÄ½øÕ¹¡¢ÖØÇìÕþ¸®ÓÐÊ²Ã´¶¯×÷¡¢ÃÀ¹úÈËµÄÌ¬¶È......ÁÄ×ÅÁÄ×Å£¬ÓÈÆä³¶µ½¸úÃÀ¹úÓÐ¹ØµÄÊÂÇéÉÏ£¬Á½¸öÈË¾Í²»×Ô¾õµØ¼Ð½øÁËÓ¢ÎÄ£¬Ã¿µ±Õâ¸öÊ±ºò¾ÍÊÇËûÃÇÁ³ºì²±×Ó´ÖµÄÊ±ºò¡£
ÎÒÎÊ¹ý°Ö°Ö£º"ÎªÊ²Ã´ÄãÃÇ³³¼ÜÒª½²Ó¢ÎÄ£¿"
°Ö°Ö»Ø´ðÎÒ£º"Ó¢ÎÄÂîÈË±È½Ï²»´ÖË×¡£"
"ÎªÊ²Ã´ÒªÂîÈË£¿"
"ÇéÐ÷·¢Ð¹¡£"
ºÃÆæÝâµÄ½âÊÍ¡£
²»¹ý´ó¶àÊýÊ±¼ä£¬ËûÃÇ»áÐÄÆ½ÆøºÍµØÌÖÂÛ¸ú½ÌÑ§ÓÐ¹ØµÄÎÊÌâ¡£ÓÐÒ»»ØÎÒ°ÖµÄÑ§ÉúÒªÐ´Ò»Æª¡¶Ð¡ÂóÓëºÚÂóÔÓ½»Ö®ÒÅ´«¼°Ï¸°ûÑÐ¾¿¡·µÄ±ÏÒµÂÛÎÄ£¬ÎÒ°ÖÄÃ×ÅÂÛÎÄ´ó¸ÙÕÒÃ·½ÌÊÚ£¬Ëµ×Ô¼º¶ÔÉúÎïÒÅ´«Ñ§²»×¨Òµ£¬ÑûÇëÃ·½ÌÊÚ¹²Í¬µ£ÈÎÖ¸µ¼ÀÏÊ¦£¬Ã·½ÌÊÚ¶þ»°²»Ëµ´ðÓ¦ÁË¡£»¹ÓÐÒ»Äê´ºÌì£¬ÎÒ°Ö´ø×ÅÑ§ÉúÔÚ»ªÎ÷ºó°ÓµÄÊÔÑéÌïÀïÔÔÖÖÁË¼¸Â¢ÍÑ×ÖÃÀÃÞ£¬Çïºó´ó·áÊÕ£¬°ëÈË¶à¸ßµÄÖ²¿ÃÉÏÃÞÌÒÀÛÀÛ£¬¸ö¸ö¶¼ÓÐÐ¡º¢×ÓÈ­Í·´ó£¬Ð¦ÎûÎûµØÕÀ³ö°××ì°Í¡£µ±µØÅ©Ãñ¿´×ÅÑÛ²ö£¬ÌìºÚÃþ¹ýÀ´£¬ÄãÕª¼¸¿ÅËûÕª¼¸¿ÅµÄ£¬¾ÓÈ»°ÑµØÀïµÄÃÞÌÒÍµ×ßÒ»Ð¡°ë¡£ÎÒ°ÖÐÄÌÛµÃ×ì½Ç¶¼ÆðÁËðå¡£Ã·½ÌÊÚÏÎ¸öÑÌ¶·ÐÄÆ½ÆøºÍµØ¿ªµ¼Ëû£º"Íµ¾ÍÍµÁËÂï£¬ÈË¼ÒÔ¸ÒâÍµ£¬ÊÇÈË¼ÒÖªµÀÄãÄÇ¸ö¶«Î÷ºÃ£¬¶«Î÷²»ºÃ£¬°×ËÍÈËÒ²Ã»ÈËÒª°¡¡£"ÎÒ°ÖÒ»ÌýÓÐµÀÀí£¬¸Ï¿ì·Ô¸ÀÑ§Éú²»ÒªÔÙ×·¾¿¡£¹ûÈ»£¬¿ª¹ý´º£¬µ±µØ²»ÉÙÅ©»§ÓÃÁËÕâÖÖÐÂÃÞ×Ñ£¬Á¼ÖÖÍÆ¹ãÒ»µãÃ»·Ñ¾¢¡£
Ã·½ÌÊÚÒ»´óÔçÉ±ÉÏÃÅ£¬»¹±§×ÅËûµÄ´ó¹«¼¦£¬ÈÃÎÒ°Ö¸Ð¾õÀ´Í·²»¶Ô£¬Ëû¸Ï¿ì¸øÃ·½ÌÊÚ°áµÊ×Ó£¬µ¹²è£¬ÇëËû×øÏÂËµ»°¡£
"Ì«²»Ïñ»°ÁË£¡Ì«Ì«Ì«²»Ïñ»°ÁË£¡"Ã·½ÌÊÚÉÏÂ¥ÅÜµÃ¼±£¬Æø¶¼Ã»´­ÔÈ¡£
"ÀÏÃ·Äã×ø£¬×øÏÂËµ¡£"
"²»×ø£¡"Ã·½ÌÊÚÒåÕý´ÊÑÏ£¬"×Ó²»½Ì£¬¸¸Ö®¹ý¡£ÀÏ»ÆÄã¶®²»¶®Õâ¸öµÀÀí£¿"
ÎÒ°ÖÁ¬ÉùËµ£º"ÊÇÊÇÊÇ£¬¾ø¶ÔÊÇÕâ¸öÀí¡£"
ºÜÏÔÈ»£¬ÕâÊÇÉÏÃÅÌÖ·¥À´ÁË¡£¶ÔÓÚÕâÒ»ÀàµÄÊÂ£¬ÎÒ°ÖÎÒÄïÒ»Ïò¶¼ÐÄÐé¡£±ðÈË¼ÒÖ»ÓÐÒ»Á½¸öº¢×Ó£¬Ã»ÊÂ¶¼Â£ÔÚÑÛÃæÇ°£¬ÎÒÃÇ¼ÒÁ¬Í¬ÉòÌìÂ·£¬ÐÖµÜ½ãÃÃÓÐÁù¸ö£¬·À²»Ê¤·À£¬²»µ±ÐÄ¾Í»áÓÐÄÄ¸ö´³ÏÂ»ö¡£
Ã·½ÌÊÚ¾ÙÆðÊÖÀï±§×ÅµÄÄÇÖ»¼¦£¬µôÁË¸öÍ·£¬¼¦Æ¨¹ÉÒ»Ö±èÆµ½ÎÒ°ÖµÄ±Ç×ÓÏÂÃæ£¬Ö´ÒâÒªÈÃËû¿´Çå³þ¡£"Î²°Í£¡Äã¿´¿´ËüµÄÎ²°Í£¡Èý¸ùÎ²Óð¶¼Ã»ÓÐÁË£¡Èý¸ù°¡£¡"
ËûÓÖ°Ñ´ó¹«¼¦¼Ðµ½Î÷×°ÉÏÒÂµÄ±ÛÍäÀï£¬ÌÚ³öÒ»Ö»ÊÖ£¬²¦Åª×Å¹«¼¦Î²°ÍÉÏºìÑÞÑÞµÄÄÇÒ»ÅîÃ«¡£"ÏþµÃÎÒÕâ¶ÔÖÖ¼¦¶à±¦±´£¿ÎÒÇ§ÀïÌöÌöÍòÀïÌöÌö´ÓÄÏ¾©´ø¹ýÀ´µÄ°¡£¬ÎÒÃÇ×Ü¹²´ø³öÀ´Ê®°ËÍ·Å£¡¢ÆßÍ·Öí¡¢ÁùÖ»Ñò¡¢Ò»¶Ô¼¦£¬±¦±´°¡£¬¶¼ÊÇ±¦±´°¡£¬Ö¸×ÅÓÃËüÃÇ×öÔÓ½»ÊµÑé£¬¸ÄÁ¼±¾µØÆ·ÖÖÄÄ£¡ÀÏ»ÆÄãÏþµÃµÄ£¬ÕâÒ»Â·×ß£¬Ò»Â·ÅÚµ¯×·£¬¶àÉÙÐÁ¿à£¬ÄÃÃü»»À´µÄ£¡ÎÒÄÃËüÃÇµ±×æ×ÚÑø£¬Ò»¸ùÊÖÖ¸Í·¶¼Éá²»µÃ¶¯ËüÄØ£¬ÎÒÎÒ......"
ÎÒ°ÖºüÒÉ£º"ÀÏÃ·ÄãÏÈ´ò×¡£¬ÔºÀï×¡ÕâÃ´¶à»§£¬ÕâÃ´¶àÐ¡º¢×Ó£¬ÄÄ¸ö²»ÊÇÉÏÌìÈëµØµÄµ÷Æ¤¹í£¿ÄãÔõÃ´¾ÍÈÏ¶¨ÊÇÎÒ¼ÒµÄ£¿"
Ã·½ÌÊÚÖÀµØÓÐÉù£º"ÎÒÕâÁ½Ö»¼¦£¬Ã»ÈË¸ÒÅöËü£¬³ýÁË»Æ³È×Ó£¡"
Õâ»°µ¹ÊÇÃ»´í£¬ÎÒÆ½³£ÓÐÊÂÃ»ÊÂ¾ÍÏ²»¶¶ºÕâÁ½Ö»´ó¹«¼¦¡£ÓÐÒ»»ØÎÒ×¥ÁËÒ»Ö»Ò°Ã¨£¬ÏëÈÃËüÆïÔÚ´ó¹«¼¦ÉíÉÏ×ßÒ»È¦¡£¹«¼¦ËÀ»î²»´Ó£¬Å­Ä¿Ô²Õö£¬²±×ÓÉÏµÄÃ«Ò»¸ù¸ù¶¼ÊúÆðÀ´£¬Éì×Å²±¾±ÍùÎÒÃæÇ°³å£¬ÏÅµÃÎ§¹ÛµÄÐ¡º¢×ÓÃÇËÄÏÂ±¼É¢¡£¿ÉÊÇ×îºóÔõÃ´Ñù£¿»¹²»ÊÇ±»ÎÒÉìÊÖ´þ×¡£¬°´µ¹ÔÚµØ¡£Ö»¿ÉÏ§ÄÇÖ»Ã¨Ò°ËËÁË£¬³ÃÎÒÊÖÃ¦½ÅÂÒÊ±£¬¡°°¡ÎØ¡±Ò»Éù²Ò½Ð£¬Âä»Ä¶øÌÓ¡£
Ò²¹ÖÎÒ×Ô¼ºÌ«´óÒâ£¬×òÌìÍµ°Î¹«¼¦ÓðÃ«Ê±£¬¿Ï¶¨±»ÈË¿´¼ûÁË£¬¶øÇÒÕâÈË¾ÓÐÄ²»Á¼µØÏòÃ·½ÌÊÚ¸æ×´ÁË¡£Ã»×¼¶ù¾ÍÊÇÎÒ½ã£¬Ëý×ÜÊÇ´¦ÐÄ»ýÂÇµØÒª¿´ÎÒÐ¦»°£¬ºÃÏÔµÃ×Ô¼º¶àÃ´¹ÔÇÉ¡£
ÖªÅ®ÄªÈç¸¸£¬¿öÇÒÎÒÔÚÎÒÃÇ¼ÒÀïÒ»Ïò¾ÍÊÇ¸ö´³»ö¾«¡£´Ë¿ÌÎÒ°ÖÒ»ÌýÃ·½ÌÊÚÌáÎÒµÄÃû×Ö£¬ÐÄÀïÒÑ¾­ÓÐÁËÊý£¬¸Ï¿ìÌ§ÑÛÕÒÎÒ£¬·¢ÏÖÎÒÒÑ¾­¶ã½øÀïÎÝ£¬²¢ÇÒ½ô½ô¹ØÉÏÁË·¿ÃÅ¡£ÕâÍêÈ«ÊÇÕÐÈÏÎÞÒÉÁË¡£ÎÒ°ÖÖ»ºÃÌ¾¿ÚÆø£¬³Ï¿ÒµØ³¯Ã·½ÌÊÚ¹°Ò»¹°ÊÖ£º"Ð¡Å®ÍçÆ¤£¬·¸ÁË´ó´í£¬¶Ô²»×¡¶Ô²»×¡¡£"
Ã·½ÌÊÚÒÀ¾ÉÍ´ÐÄ¼²Ê×£º"Èý¸ùÎ²Óð£¡ÄãÅ®¶ùÊÇ¶Ô²»ÆðÎÒµÄ¼¦£¡"
ÎÒ°Ö×ª¶øÏò¹«¼¦¹°ÊÖ£º"ÊÇÊÇ£¬¶Ô²»Æð¼¦ÐÖ£¬ÄãÊÜ¿àÁË£¡"
"ÕâÖÖÊÂ²»¿ÉÒÔÔÙ´Î·¢Éú¡£"
"ÀÏÃ·Äã·ÅÐÄ£¬¾ø¶Ô²»»á£¬ÎÒÌæÐ¡Å®ÏòÄã±£Ö¤¡£"
ÎÒ°Ö×ÅÁ³£¬Ò»ÔÙ°²Î¿Ã·½ÌÊÚºÍËûµÄ¼¦£¬Ä©ÁË»¹ÈÃÎÒÄï´ÓÃ×¸×ÀïÒ¨³ö°ëÍëÃ×£¬ËÍ¸øÕâÖ»ÉÙÁËÈý¸ùÎ²ÓðµÄ±¦±´²¹ÉíÌå¡£
Ã·½ÌÊÚÅ­Æø³å³å×ßÁËÖ®ºó£¬ÎÒ¹Ø½ô·¿ÃÅ£¬Æ¨¹ÉËÀËÀ¶¥×¡£¬ÈÎÎÒ°ÖÈçºÎÅÄ´ò¶¼²»¿ª¡£ÎÒÌý¼û½ã½ãÔÚÍâÃæÏòËû¸æ×´£¬ËµÎÒ°ÎÄÇÈý¸ùÎ²ÓðÊÇÎªÁË×öÒ»Ö»¼¦Ã«ë¦×Ó¡£ËýÓ¦¸ÃÊÇÕÒµ½ÁËÎÒµÄë¦×Ó£¬°Í°ÍµØÅõ×ÅÈ¥¸øÎÒ°Ö¿´¡£ÎÒÌý¼û°Ö°Ö±©Å­µÄÉùÒô£º"ÈÓÁËËü£¡ÈÓµ½Ã©²ÞÀï£¡"
Ò»ÌýÕâ»°£¬ÎÒ·É¿ìµØ¿ªÃÅ£¬³å³öÈ¥ÇÀÎÒ½ãÊÖÀïµÄë¦×Ó¡£ÎÒÉõÖÁ²»¹ËÒ»ÇÐµØÒ§ÁËËýÒ»¿Ú£¬Ò§µÃËý¼âÉùÖ±½Ð¡£ÎÒ°ÖÕâÊ±ºòÕæÊÇÆø»µÁË£¬Ëû´ó²½¿çµ½ÎÒÃæÇ°£¬Ì§ÆðÒ»Ö»ÊÖ£¬¾ÙµÃ±ÈËûµÄÍ·¶¥»¹Òª¸ß£¬¿¼ÂÇ×ÅÒª²»Òª¸øÎÒÀ´ÉÏÒ»°ÍÕÆ¡£¿ÉÊÇÎÒ°ÖÖ®Ç°»¹Ã»ÓÐ´ò¹ýÐ¡º¢×Ó£¬ËûµÄÊÖÒ»Ö±ÔÚ¶ßàÂ£¬ÓÌÔ¥²»¾ö£¬Ò²ÐíÊÇÄÃ²»×¼¸ÃÓÃ¶à´óµÄÁ¦¶È¡£
ÉòÌìÂ·Í»È»×ß¹ýÀ´£¬²åÔÚÎÒºÍÎÒ°ÖµÄÖÐ¼ä£¬Ì§Í·¿´×ÅÎÒ°ÖµÄÊÖ¡£
"Êå£¬"ËûËµ£¬"±ðÉú³È×ÓµÄÆø£¬ËýÊÇÏëÄÃ¸öÍ·Ãû¡£"
ÎÒ°ÖÄªÃûÆäÃî£º"Ê²Ã´Í·Ãû£¿"
"Ìßë¦×ÓÂï£¬±ÈÈüÂï£¬Ëý°àÀïÍ¬Ñ§¶¼ÓÐºÃë¦×ÓÂï¡£"
"ºÃë¦×Ó¸ú°ÎÈË¼ÒÓðÃ«ÓÐÊ²Ã´¹ØÏµ£¿"
"Êå°¡£¬ÄãÊÇÃ»Ìß¹ýë¦×Ó£¬¹ØÏµ´óµÃºÜ£¡ÓðÃ«¹»³¤µÄ»°£¬ë¦×ÓÉÏÌì²ÅÎÈ£¬²»×ßÆ«£¬ÌßÒ»ÏÂÊÇÒ»ÏÂ£¬°ÍÊÊ£¡ÄÜÄÃÍ·Ãû£¡"
ÎÒ°ÖÏëÁËÏë£¬·ÅÏÂÁËÒ»Ö±¸ß¾ÙµÄÄÇÖ»ÊÖ£¬"µ¹ÊÇÐÂÏÊÄØ£¬ÎÒÕâ¸öºïÐÔ×ÓµÄÅ®¶ùÒ²ÓÐºÃÊ¤ÐÄÁË¡£"
Ëû¾ö¶¨Ô­ÁÂÎÒ¡£·µ¹ýÉí£¬±³×ÅÊÖ£¬Ëû×ÁÄ¥ÁËÒ»»á¶ù£¬ÓÖ°ÑÉí×Ó×ª»ØÀ´£¬ÎÊÎÒ£º"ËµËµ¿´£¬µÚÒ»Ãû»áÓÐ½±×´Âð£¿"
ÎÒËµÓÐ£¬ÀÏÊ¦ÒÑ¾­×¼±¸ÁË£¬ËøÔÚ³éÌëÀï¡£
"ÄÇºÃ£¬"ÎÒ°Ö×ö¸ö²»ÈÝÖÃÒÉµÄÊÖÊÆ£¬"±ÈÈüÍêÁË£¬ÄÃ×ÅÄãµÄ½±×´£¬È¥ÏòÃ·²®²®ÈÏ×ï£¬¿´Ëû¿Ï²»¿ÏÔ­ÁÂÄã¡£"
ÎÒ×ìÒ»ßÖ£¬³é³é´î´îµØ¿ÞÁËÆðÀ´¡£ÎÒÒ²²»ÖªµÀÎÒÎªÊ²Ã´Òª¿Þ£¬ÓÐµãÄªÃûÆäÃî¡£
»¹ÓÐ£¬ÎÒËÀ»î¶¼Ã»Ïëµ½£¬ÉòÌìÂ·»áÔÚ¹Ø¼üÊ±¿ÌÕ¾³öÀ´Î¬»¤ÎÒ¡£ÉÏ´ÎÎÒ¸ÉÂðÒªÍµ²ØËûµÄÇ¦±ÊºÐÄØ£¿ÎÒ¸ÉÂðÀÏÊÇÑ§ËûµÄ¿ÚÒôËûµÄ×óÆ²×Ó¶¯×÷ÄØ£¿
ÎÒÓÖÏëµ½£¬ÉòÌìÂ·¸úÎÒ²»ÔÚÒ»¸öÑ§Ð££¬ÓÖÊÇ²»Éù²»Ïì¶ÀÍù¶ÀÀ´µÄÒ»¸öÈË£¬ËûÔõÃ´»áÖªµÀÎÒÃÇ°àÀïÒªÓÐÒ»³¡Ìßë¦×Ó±ÈÈü£¿»¹²Â³öÀ´ÎÒÃ­×ãÁË¾¢¶ùÒªÄÃµÚÒ»Ãû£¿ºÃÆæ¹Ö¡£
ÕæÕýÁË½âÒ»¸öÈËÊÇ¶àÃ´À§ÄÑ°¡¡£
