# Supplementary material for: Exploring translator’s style in children’s literature: A case study of Nicky Harman’s English translations of Huang Beijia’s two works
Source: PLoS One. 2026 Jun 2;21(6):e0350245. doi: 10.1371/journal.pone.0350245 (PMC13229296; doi:10.1371/journal.pone.0350245)
Supplement: S7 File — (ZIP) [file pone.0350245.s010.zip › data/original data/Ye Feng Fei Wu (Chinese text)/Chapter 4.txt]

µÚËÄÕÂ¡¤×ßÒ¹Â·µÄº¢×Ó
Ê®Ò»ÔÂ£¬»ªÎ÷°ÓÉÏµÄÌìÆø¿ªÊ¼×ªÁ¹¡£ÓÐÒ»ÌìÔçÉÏ£¬ÎÒ·¢ÏÖÑøÁËÒ»ÏÄÌìµÄÂÌÉ«òåòå£¬ÔÚÐ¡ÖñÁý×ÓÀïÑöÃæ³¯ÌìµØÌÉ×Å²»¶¯¡£ÎÒÄÃ¸ùÐ¡²Ý¹÷È¥²¦ÅªËü£¬²ÅÖªµÀËüÒÑ¾­ÔÚÒ¹ÀïËÀÁË£¬ÉíÌå¶¼½©Ó²ÁË¡£Ð¡ËØÏë°ÑËÀòåòåËÍ¸øÃ·½ÌÊÚµÄ´ó¹«¼¦³Ô£¬ÎÒÃ»´ðÓ¦£¬ÂñÔÚ×ßÀÈÉÏµÄ»¨ÅèÀï¡£Ð¡ËØºÃÆæµØ²øÁËÎÒ°ëÌì£¬ÎÊÎÒµ½Ã÷Äêòåòå»á²»»á»î¹ýÀ´£¬¾ÍÏñ»¨ÅèÀïµÄ´®´®ºìÃ¿Äê´ºÌì¶¼»á·¢ÐÂÑ¿Ò»Ñù¡£ÎÒÀÁµÃ»Ø´ðËýµÄ¹Å¹ÖÎÊÌâ£¬°ÑËý´ò·¢È¥ÎÊÎÒ¸ç¡£ÎÒ¸çÊÇ°ÙÊÂÍ¨£¬ËûÓÐÒ»±¾Ó¢ÎÄ°æµÄ¡¶ÉÙÄê°Ù¿ÆÈ«Êé¡·£¬ÌýËµÀïÃæÐ´¾¡ÁËÊÀ½çÉÏËùÓÐµÄ¿ÆÑ§ÖªÊ¶£¬¿ÉÏ§ÎÒµÄÓ¢ÎÄ³Ì¶È»¹²»¹»£¬¿´²»¶®¡£
Äï¸øÎÒÃÇËÄ¸öÉÏÑ§µÄº¢×ÓÃ¿ÈË×öÁËÒ»¼þ¶¬ÒÂ¡£ÎÒºÍ½ã½ãÊÇÒõµ¤Ê¿ÁÖ²¼µÄ£¬²¼ÁÏ²»ÔõÃ´¹»£¬ÒÂÁìÓÃµÄÊÇ´ÓÎÒÄï¾ÉÆìÅÛÉÏ¼ôÏÂÀ´µÄÒ»¶ÎÉîÉ«¸ðË¿³ñ¡£ÎÒ½ãÈÏÎªÕâ¸ö»¨É«ÒÂÁì³ÆµÃÉÏÉñÀ´Ö®±Ê£¬Ë²¼äÈÃÎÒÃÇµÄÆÕÍ¨ÃÞÒÂ±äµÃ»ª¹ó¡£ËýÃÀ×Ì×ÌµÄ£¬ºÞ²»µÃ×ß¹ýÃ¿×ùÐ¡ÇÅ¶¼ÒªÌ½ÉíÍùºÓË®ÀïÕÕÒ»ÕÕ¡£ÎÒ¸çºÍÌìÂ·µÄÃÞ°À×ÔÈ»ÊÇºÚÉ«Ñ§Éú×°£¬Ã»ÓÐÈÎºÎ»¨Í·¡£Ð¡ËØÃ»ÓÐÐÂÒÂ£¬Ëý´©µÄÊÇÎÒ½ãµÄ¾ÉÒÂ·þ¸Ä³ÉµÄÒ»¼þÐ¡ÃÞÅÛ¡£ÄïºåËýËµ£º"Äã¸çÄã½ã´©µÄ¶¼ÊÇÐ£·þ£¬µÈÄãÉÏÁËÑ§ÌÃ£¬ÄãÒ²»áÓÐÐ£·þ´©¡£"Ð¡ËØ¾ÍÐÅÁË£¬êþ×ÅÖ¸Í·ËãËý»¹ÓÐ¼¸ÌìÄÜÉÏÐ¡Ñ§¡£
ÎÒÃÇ¶¼´©ÉÏ¶¬ÒÂÁË£¬Ç°·½µÄ¿¹µÐ½«Ê¿ÄØ£¿¡¶´ó¹«±¨¡·ÉÏµÇÁËÒ»Ö¡ÕÕÆ¬£¬ÅÄµÄÊÇÒ»ÈºÊ¿±øÔÚ¿ÓµÀÀï´©×Åµ¥ÒÂÉªËõÈ¡Å¯µÄÑù×Ó¡£ÕâÒ»ÏÂ£¬»ªÎ÷°ÓÉÏµÄÑ§ÉúÃÇÄÄÀï»¹ÄÜ×øµÃ×¡°¡£¬´Ó´óÑ§µ½Ð¡Ñ§£¬ÅÅ×Å¶ÓµØ¾Ù°ì"Õ÷ÒÂ¶¬êâÒôÀÖ»á"£¬Òª³ï¿îÎªÇ°ÏßÖÃº®ÒÂ¡£
ÎÒÃÇÑ§Ð£µÄ³¡´Î°²ÅÅÔÚÔÂµ×£¬µØµãÊÇ»ª´óÀñÌÃ¡£Õâ»¹ÊÇÎÒÃÇÐ£³¤Ç××Ô³öÃæ¸ú»ª´óÉÌ½èµÄ¡£ÎÒÃÇÐ£³¤ÊÇ³É¶¼ÊÐ¸®"¿¹Õ½³ï¿îÎ¯Ô±»á"µÄ³ÉÔ±£¬ÔÚ»ªÎ÷°ÓÉÏËãÊÇºÜÓÐÃûÍûµÄÈË¡£
¼ÈÈ»¿ªÒôÀÖ»á£¬ºÏ³ª¶À³ª¡¢ºÏ×à¶À×à¶¼µÃÓÐ¡£·¶ÊæÎÄÊÇÎÒÃÇÑ§Ð£¸ÖÇÙµ¯µÃ×îºÃµÄ£¬ËýµÄ½ÚÄ¿×ÔÈ»ÊÇ¸ÖÇÙ¶À×à¡£Ëý»Ø¼Ò¸úËýµÄÂèÂè·¶ÂêÀöÉÌÁ¿ÁËÒ»ÏÂ£¬±¨³öµÄÇúÃûÊÇ¡¶Ë¼ÏçÇú¡·£¬ÆÕÂ³Ê¿×÷Çú¼Ò½ÜÂüµÄ×÷Æ·¡£ÒôÀÖÀÏÊ¦Ëµ£¬Õâ¸öÇúÄ¿ºÃ£¬»ªÎ÷°ÓÉÏÓÐºÜ¶àÀ´×Ô¶«±±ÂÙÏÝÇøµÄÈË£¬ËûÃÇÄÄÒ»ÄêÄÄÒ»Ìì²»ÔÚË¼Äî¹ÊÏç°¡£¡
ÎåÄê¼¶ÅÅÑÝÁËÒ»¸ö¡¶¾È¹ú½øÐÐÇú¡·£ºÈ«°àº¢×Ó¶¼´©ÉÏÍ¯×Ó¾ü·þ£¬Ã¿ÈË±³Ò»ÃæÐ¡¹Ä£¬ÉÏÌ¨ÁÐ¶Óºó£¬Ò»±ßÇÃ¹ÄÒ»±ß×öÐÐ¾üµÄÄ£Ñù£¬È»ºóÆëÉù³ª£ºÇ¹¿Ú¶ÔÍâ£¬Æë²½Ç°½ø£¡²»ÉËÀÏ°ÙÐÕ£¬²»´ò×Ô¼ºÈË¡£Î¬»¤ÖÐ»ªÃñ×å£¬ÓÀ×ö×ÔÓÉÈË£¡ËûÃÇ°à¼¶ÔÚ²Ù³¡ÉÏÅÅÁ·µÄÊ±ºò£¬¹ÄÉùÕðÌì£¬¸èÉùàÚÁÁ£¬ÆøÊÆ°õíç£¬¿ÉÕæÈÃ±ðµÄ°à¼¶ÏÛÄ½µ½ÑÛ¾¦·¢ÂÌ¡£
ÎÒÃÇËÄÄê¼¶°àµÄÀÏÊ¦²»·þÆø£¬Ò»ÃÅÐÄË¼ÒªÔÚÆøÊÆÉÏÑ¹µ¹ÎåÄê¼¶¡£ÔõÃ´Ñ¹ÄØ£¿¶À³ª¶À×àÊ²Ã´µÄÌ«ÀäÇå£¬¼¼ÇÉÔÙ¸ß£¬Æø·ÕÉÏ²»À´¡£ÀÏÊ¦Ëµ£¬ÎÒÃÇÒªÀ´´óºÏ³ª£¬³ª¡¶²ù¶«²ù¶«²ù¡·£º´òµ¹¶«Ñó±ø£¡²ù¶«²ù¶«²ù£¡ÄÃÆðÇ¹ÃéÃé×¼£¬ÎÒÊÇÐ¡Ð¡ÒåÓÂ¾ü£¬²»ÅÂËÀ£¬ÏòÇ°½ø£¬Ò»ÆðÇ£ÊÖÏòÇ°½ø£¡
ÀÏÊ¦ºöÈ»µãµ½ÎÒµÄÃû×Ö£º"»Æ³È×Ó£¬ºÏ³ªµÄ¸ÖÇÙ°é×à£¬ÄãÀ´¡£"
ÎÒµÄÂèÑ½£¬Õâ¿ÉÕæÊÇÒªÈËÃüÁË¡£ÎÒ¸Ï¿ì¾ÙÊÖ£º"ÀÏÊ¦ÎÒ²»ÐÐ£¬ÎÒº¦ÅÂ¡£"
ÀÏÊ¦ÃéÎÒÒ»ÑÛ£º"àë£¬»Æ³È×ÓÒ²ÓÐº¦ÅÂµÄÊÂ£¿"
ÎÒ»¹ÕæÓÐº¦ÅÂµÄÊÂ£¬ÎÞÇÉ²»ÇÉÕâÊÂ¾ÍÊÇµ¯¸ÖÇÙ¡£ÎÒ¸ú×Å·¶ÂêÀöÈýÌì´òÓãÁ½ÌìÉ¹ÍøµØÑ§ÁË¿ìÒ»Äê£¬Á¬¡°³µ¶ûÄá599¡±»¹Ã»ÄÜµ¯ÏÂÀ´¡£·¶ÂêÀö¶ÔÎÒÏàµ±µØÊ§Íû£¬ÎÒ¹À¼ÆËýÌæÎÒÉÏÒ»´ÎÐÂ¿Î¾Í»áºó»ÚÒ»´Î£ºµ±³õÔõÃ´¾Í»á¿´ÉÏÎÒµÄÊ®¸ù³¤ÊÖÖ¸µÄÄØ£¿
ÎÒÓÃÎÞ±È¿äÕÅµÄ¿ÚÆøäÖÈ¾£º"·¶ÊæÎÄµ¯µÃ¶àºÃ°¡£¡Ëý¶¼×¼±¸»ØÃÀ¹úÉÏÒôÀÖÑ§ÔºÁË£¡"
"·¶ÊæÎÄµ¯µÃºÃ»¹ÓÃÄãËµ£¿"ÀÏÊ¦ÔÚÎÒµÄÄÔÃÅÉÏÓÃ¾¢µãÒ»ÏÂ£¬"ËýÊÇ¶À×àÑÝÔ±£¬ÔõÃ´¿ÉÒÔÎª°é×àÕâÊÂ·ÖÐÄ¡£"
ÎÒ¼¸ºõ¶¼Òª¿Þ³öÀ´¡£ÄÖ°ëÌì£¬ÎÒ¼´±ã¸°ÌÀµ¸»ðÍê³ÉÁËÈÎÎñ£¬Ò²²»¹ýÊÇÀÏÊ¦¿ÚÖÐÇáÆ®Æ®µÄ"°é×àÕâÊÂ"£¬Ð¡¶ù¿ÆµÄ¶«Î÷¡£
¿ÉÎÒÕâÈËÌìÉúÓÐµã²»·þÊäµÄ¾¢¶ù£¬ÀÏÊ¦¿´²»Æð£¬ÎÒÆ«Òª×öºÃ£¬×öµÃ×îºÃ¡£
"×îºÃ"ÒªÔõÃ´×öµ½ÄØ£¿Ã»±ðµÄ£¬¿àÁ·£¬ÎÒ²»ÐÅÁ·ÉÏÒ»ÖÜ»¹µ¯²»ºÃÕâÊ×¡¶²ù¶«²ù¶«²ù¡·¡£
Ö®Ç°·¶ÂêÀö¾ÍÓÐ¸ö¹æ¾Ø£¬ÎÒÃÇÕâÐ©ÕÒËýÑ§ÇÙµÄº¢×Ó£¬Ö»ÄÜÔÚËý¼ÒÉÏ¿Î£¬²»ÄÜ½èËý¼ÒµÄ¸ÖÇÙÁ·Ï°¡£ËýÓÐÆ«Í·Í´µÄ²¡£¬ÔëÒôÌý¶àÁËÈÝÒ×·¸¡£Ò»°ãÎÒÃÇÁ·ÇÙ£¬Òª×â½ðÁêÅ®×Ó´óÑ§ÒôÀÖÏµµÄÇÙ·¿£¬»¹µÃÔÚÒôÀÖÏµÑ§Éú²»ÓÃ¸ÖÇÙµÄÊ±ºò£¬ËùÒÔÒ»ÖÜºÜÄÑ×âµ½Ò»Á½»Ø¡£Õâ¸öÔÂ£¬¸÷Ñ§Ð£¶¼ÔÚ³ï°ìÒôÀÖ»á£¬ÇÙ·¿¸ü½ôÕÅ£¬ÅÅ¸øÎÒÁ·Ï°µÄÊ±¼äÖ»ÓÐÁ½¸öÍíÉÏ£¬»¹ÊÇÔÚ¾ÅµãÒÔºó¡£
ÍüÁËËµÁË£¬´ÓÎÒÃÇÁñÔ°µ½½ðÅ®´óÇÙ·¿£¬Â·³ÌÓÐµãÔ¶£¬²½ÐÐÆðÂë°ëÐ¡Ê±¡£Â·Ô¶ÊÂÐ¡£¬ºÚÆáÂéÎÚµÄÒ¹Íí£¬ÕâÒ»Â·ÉÏ±ØÐë´©¹ýÒ»¸öÊ÷Ó°´±´±µÄÔÓÄ¾ÁÖ¡¢Ò»Æ¬ÒõÉ­¼Å¾²µÄ·Ø³¡¡¢Ò»ÌõºÜÉîºÜÕ­µÄÁ½±ß¶¼ÊÇºÚÉ«ÔºÇ½µÄÅªÌÃ¡¢Ò»×ùÖò¹âÉÁ¶¯ÆøÏ¢ÓÄÔ¶µÄÌìÖ÷½ÌÌÃ£¬Èç¹ûÎÒÒ»¸öÈË¶À×ÔÐÐ×ßµÄ»°£¬ÏëÏë¶¼»áÈÃÎÒÍ·Æ¤·¢Âé¡£
ÎÒ°§ÇóÎÒ½ã£º"½ãÄãÅãÎÒÈ¥ÐÐ²»ÐÐ£¿ÎÒ°ÑÄÇ¸Ë»¨Ç¦±ÊËÍ¸øÄã¡£"
ÎÒ½ãÆ²Æ²×ì£º"²Å²»Òª£¬Äã¶¼ÓÃÊ£Ò»°ëÁË¡£"
ËýÓÖËµ£º"ÎÒÃÇÑ§Ð£ÍíÉÏÒ²µÃÅÅ½ÚÄ¿£¬ÅÅ»°¾ç¡¶·ÅÏÂÄãµÄ±Þ×Ó¡·£¬ÎÒÊÇÅ®Ö÷½ÇÄØ£¬ÑÝÇà½ã¡£×Ü²»ÄÜËµÎÒ²»ÅÅÏ·£¬ÅãÄãÈ¥Á·ÇÙ£¿ºÏÊÊÂð£¿"ËýÒ»±ßËµ£¬Ò»±ß×øÔÚ´²ÉÏÓÃºìÖ½Í·ÕºË®È¾Ö¸¼×£¬°ÑÊÖÖ¸¶ÇÉÏÒ²È¾µÃºìºìµÄ£¬Éì³öÀ´ÏñÎüÑª¹íµÄ×¦×Ó¡£
"Õæ³ó¡£"ÎÒËµ¡£
ËýÁÃÆðÑÛÆ¤¿´ÎÒ£º"Äã¹Ü²»×Å¡£"
ÎÒ×ª¶øÕÒÎÒ¸ç¡£ÎÒ¸çÊÇÉðÊ¿£¬Ò»°ãÀ´ËµËûºÜÉÙ¾Ü¾øÅ®º¢×Ó¡£¹ûÈ»£¬ÎÒÒ»¿ª¿Ú£¬Ëû¾Í´ðÓ¦ÁË¡£ËûÎÊÎÒÊÇÄÄÌìÍíÉÏ£¬ÎÒËµÁËÈÕ×Ó¡£ËûÎªÄÑÆðÀ´£º"¿ÉÕæ²»ÇÉ£¬ÄÇÌìÊÇÎÒÃÇÑ§Ð£¶ÁÊé»áµÄ»î¶¯ÈÕÄØ£¬ÇëÁËÇ®ÄÂÏÈÉú½²ÖÐ¹úÎÄ»¯ºÍÖÐ¹úÇàÄê£¬ÊÇÇ®ÄÂÏÈÉú°¡£¡"ËûÌáµ½"Ç®ÄÂ"Õâ¸öÃû×ÖÊ±£¬Ò»Á³¹§¾´¡£
ÎÒ²»ÖªµÀÇ®ÄÂÏÈÉúÊÇË­£¬ÎÒÖ»ÖªµÀÃ»ÈË¿ÏÅãÎÒ×ßÒ¹Â·È¥ÇÙ·¿£¬ÕâÈÃÎÒÌ«ÉËÐÄ¡£
»¹ÊÇÎÒÄïÐÄÌÛÎÒ£¬Ëýµ±Ê±ÔÚ×ßÀÈÀïÈÆÏßÍÅ£¬¼ûÎÒ½øÀ´³öÈ¥ÈÈ¹øÉÏÂìÒÏÍÅÍÅ×ªµÄÑù×Ó£¬Íù·¿¼äÀïÌ½½ø°ë¸öÍ·£¬²»ÓÉ·ÖËµ£º"ÈÃÄãÌìÂ·¸çÅãÄãÈ¥¡£"×ªÍ·½ÐËû£º"ÌìÂ·£¡"
ÉòÌìÂ·ÔÚÕâ¸ö¼ÒÀï£¬×î·þ´ÓµÄ¾ÍÊÇÎÒÄï£¬ÄïÒ»·¢Éù£¬Ëû·ÅÏÂÊÖÀïµÄÁ·×Ö±¾£¬¸Ï¿ìÆðÉí¡£"Ò¡¶Ñ¡£"¸ÂàÔ¸É´àµÄÁ½¸ö×Ö¡£
Äï¼ÈÈ»·¢ÁË»°£¬²»ÊÇËûÒ²ÊÇËûÁË¡£ÏëÏëÄÇ¶ÎÈÃÈËÍ·Æ¤·¢ÂéµÄÒ¹Â·£¬ÓÐËûÔÚÖÕ¹é»¹ÊÇºÃµÄ¡£
ºÜ¶àÄêÖ®ºóÎÒ»¹¼ÇµÃÄÇÌìÍíÉÏµÄÐÇ¿Õ¡£ÄÇÃ´¶àµÄÐÇÐÇ£¬ÅÅÉ½µ¹º£Ò»Ñù£¬Ò»ÉùßººÈ¾Í»á´ÓÌìÉÏ»©À²À²µØÇãÐºÏÂÀ´Ò»Ñù£¬ÄÇÃ´µÄÃÜ£¬ÄÇÃ´µÄ×¯ÑÏÓÖÈÈÇÐ¡£´ÓÁñÔ°ÑÓÉì³öÈ¥µÄÐ¡Â·ÉÏ£¬ÓÐÒ»²ã±¡±¡µÄËª£¬»Ò°×É«£¬ÐÇ¿ÕÏÂÊ±¶ø·º³öÏ¸ËéµÄÕäÖéÃ×Ò»ÑùµÄ¹â¡£¿ÕÆøº®ÙýÓÖÇåÐÂ£¬ÏñÎÞÊý¸ùÏ¸½£Ò»ÑùµØ´Ì½ø±ÇÇ»£¬Ë²¼ä³Å¿ªÁËºôÎüµÀ£¬ÇºµÃÆø¹Ü±»ÕâÐ©ÍÅÍÅÓ¿½øÓÖÀ´²»¼°´¦ÀíµÄÈëÇÖÕßÅªµÃÒì³£ÀÇ±·¡£ÎÒ²»µÃ²»ÕÅ´ó×ì°Í£¬ÓÃ¾¢µØ¹Ä¶¯ÐØÇ»£¬¼¸ÏÂÖ®ºó£¬²Å»Ö¸´×ÔÈç¡£
ÉòÌìÂ·Ò»¸öÈË×ßÔÚÎÒÇ°Ãæ£¬ÊÖÀï×¥×ÅÒ»¸ùËûÆ½³£°ïÄïÉÏ½ÖÌôÃ×Ìô²ËÓÃµÄ±âÄ¾¹÷£¬×óÒ»ÏÂ£¬ÓÒÒ»ÏÂ£¬Ä£·ÂËïºï×ÓµÄÕÐÊý¡£ÎÒ½ô×ß¼¸²½ÄìÉÏËû£¬ÎÊËû¸ÉÂðÒª´øÕâ¸ö¶«Î÷£¬Ëû»Ø´ðÎÒ£º"´ò¹í¡£"
"ºúËµ£¡"ÎÒ¸æËßËû£¬"ÕâÊÀ½çÉÏÃ»ÓÐ¹í¡£"
Ëû»ØÍ·°×ÎÒÒ»ÑÛ£º"Ã»¹íÄã¸ÉÂðº¦ÅÂ£¿"
"ÎÒÅÂºÚÑ½¡£"
"¹í¶¼ÊÇ¶ãÔÚºÚÓ°ÀïµÄ¡£"
ÎÒÎÞ»°¿ÉËµ¡£
Ê÷ÁÖ×ÓÔ½À´Ô½ÃÜ¡£°×ÌìµÄÊ±ºò£¬ÕâÒ»´øÊÇÎÒºÍ·¶ÊæÎÄµÄÀÖÔ°£¬ÎÒÃÇÔÚÁÖ×ÓÀï¹Û²ì¹ýÂìÒÏÈçºÎ°á¶¯±ÈËü´ó¼¸Ê®±¶µÄºûµûµÄÊ¬Ìå£¬ÊÕ¼¯¹ýÇ³»ÆÉ«µÄ¿ÉÒÔÂô¸øÖÐÒ©·¿µÄ²õÍÉ£¬³¢ÊÔÁËÃ¿Ò»ÖÖºìÑÞÑÞµÄ¿´ÆðÀ´Ê®·ÖÃÀÎ¶µÄ¹û×Ó£¬Ò»Ö±µ½ÉàÍ·ÂéÄ¾ºíÁü·¢¶Â¡£ÓÐÒ»´ÎÎÒÔÚÀÏÊ÷¸ùÀï»¹×¥µ½¹ýÒ»Ö»ÓÍÁÁÆáºÚµÄó¬ó°£¬·¶ÊæÎÄ¿Ï¶¨µØËµÕâÖ»ó¬ó°ÊÇ"½Ç¶·Ê¿"£¬ËýÔÚ¼¯ÊÐÉÏ¿´¼ûÓÐ×¨ÃÅÂôÕâÖÖÐ¡³æ×ÓµÄ£¬¼ÛÇ®ºÜ¹ó£¬ÒòÎªÈË¼ÒÂòÈ¥ÓÃÓÚ¶Ä²©¡£ËýÕâÒ»ËµÎÒÀ´ÁË¾¢£¬ÐÄÏëÎÒÊÖÀïµÄÕâÖ»³æ×ÓÃ»×¼¶ù»á»»À´Ò»±Ê´óÇ®¡£½á¹ûÎÒÃÇÅõ×Åó¬ó°Ò»Â·Ð¡ÅÜ±¼µ½¼¯ÊÐÊ±£¬ÈË¼ÒÒ»¿´¾ÍÐ¦ÁË£¬ËµÕâ²»ÊÇ¶·ó°£¬ÆÕÍ¨³æ×Ó¶øÒÑ£¬ÄÃ»Ø¼ÒÎ¹¼¦°É¡£·¶ÊæÎÄ¾ÚÉ¥µÃÒªËÀ¡£±¾À´ÎÒÃÇ¶¼ÉÌÁ¿ºÃÁËÒªÓÃÂôó¬ó°µÄÇ®ÂòÒ¶ôÎôÎ³ÔµÄ£¬¿Õ»¶Ï²Ò»³¡¡£
ÎÒÎÊÉòÌìÂ·£º"ÄãÔÚÏçÏÂ×¥µ½¹ý'½Ç¶·Ê¿'Âð£¿"
"Ê²Ã´½Ç¶·Ê¿£¿"Ëû¿ªÊ¼ºÃÆæ¡£
"àÅ£¬¾ÍÊÇÄÇ¸ö£¬»á´ò¼ÜµÄó¬ó°¡£"
ËûÂñÔ¹ÎÒ²»ºÃºÃËµ»°£¬ó¬ó°Âï£¬ËµÊ²Ã´"½Ç¶·Ê¿"¡£ËûËµó¬ó°ÔÚÏçÏÂ¿ÉÊµÔÚÌ«¶àÁË£¬ËûÂíÉÏ¾Í¸øÎÒ½²ÁË¼¸ÖÖ£º¹×²ÄÍ·¡¢ÓÍºùÂ«¡¢ÌúÉ°Çà¡¢ÌÙ»¨×Ï¡£Ëû»æÉù»æÉ«µØ½âÊÍ£¬ÄÄÖÖó¬ó°Í·ÐÍÊ²Ã´Ñù£¬ÑÀ¿ÚÊ²Ã´Ñù£¬Ò§¶·ÆðÀ´ÊÇÊ²Ã´¾¢Í·£¬ËÇÑøÓÖ¸Ã×¢ÒâÊ²Ã´£¬ËµµÃÍ·Í·ÊÇµÀ¡£ÎÒ¾ªÆæµØ·¢ÏÖËûÆäÊµÊÇ¸öÏ²»¶½²»°µÄÈË¡£ÎÒ»¹·¢ÏÖ£¬ÓÃ´¨Î÷ÍÁ»°½²ÊöÒ»¼þÊÂÇé£¬¾ÍÊÇ±ÈÎÒÃÇµÄÄÏ¾©¹Ù»°ÓÐÎ¶µÀ¡£
"Äãµ½µ×Ó®¹ýÉ¶×ÓÃ»£¿"ÎÒÑ§ËûµÄÇ»µ÷¡£
ËûÁ¢¿Ì³ÉÁËËª´òµÄÇÑ×Ó£¬µÍÍ·²»Óï¡£
"°¡¹þ£¬ÚÒÂï£¬Ú¿ÎÒ¡£"
Ëû·ßÅ­£¬Ìá¸ßÉùÒô£º"É¶×Ó½ÐÚ¿£¿ÎÒÃÇÏçÏÂ£¬¸ßÈËÌ«¶à£¡"
ÎÒÐ¦µÃÇ°ÑöºóºÏ£¬²îµã¶ù×ß²»¶¯Â·ÁË¡£ÉòÌìÂ·ÕâÃ´ÈÝÒ×ÉÏµ±£¡ËûÆøÄÕÆðÀ´µÄÑù×Ó£¬²±×Ó¹£Æð£¬ÉùÒô¶¼´ø×Å¶ßàÂµÄÈÏÕæ¾¢¶ù£¬¿ÉÕæÊÇÓÐÈ¤°¡¡£
²»¹ýÉòÌìÂ·Ò²²»Éµ£¬ËûºÜ¿ì·¢ÏÖÎÒÊÇÔÚ¶ºËûÍæ¶ù£¬²»ÀÖÒâÁË£¬Ò»Å¤Éí¶ªÏÂÎÒ£¬Í·Ò²²»»ØµØ´ó²½ÏòÇ°£¬à§à§à§×ßµÃ·É¿ì¡£ÎÒ¼±±¼ÉÏÇ°×·Ëû£¬Ò»±ß°§ÉùÇóËû×ßÂýµã¶ù£¬µÈµÈÎÒ¡£ËûÀí¶¼²»Àí£¬½Å²½×ÓÒ²²»Í££¬Õ£ÑÛ¹¤·òÏûÊ§ÔÚÒ¹Ä»Ö®ÖÐ¡£ÎÒÕæÊÇ»ÅÁË¡£ºÚÒ¹²»±È°×Ìì£¬ÎÒÓÐÐÄ±¼ÅÜ£¬È´ÊÇ¸ßÒ»½ÅµÍÒ»½ÅÎÈ²»×¡Éí×Ó¡£»Å²»ÔñÂ·Ê±£¬²»Ð¡ÐÄÓÖ±»Â·±ßµÄÊ÷Ö¦¹´×¡ÁËÍ··¢£¬Ë¦ÓÖË¦²»µô£¬×ßÓÖ×ß²»ÁË£¬¼±µÃÎÒ¸ßÉù´ó½Ð¡£ËûÒ²ÐíÌý¼ûÎÒ½ÐµÃÆàÀ÷£¬ÓÚÐÄ²»ÈÌ£¬Õâ²Å»Ø×ªÀ´£¬Ãþµ½ÎÒÉí±ß£¬´Õ½ü¿´ÄÇ¸ù¹³×¡ÎÒÍ··¢µÄÊ÷Ö¦£¬±¿ÊÖ±¿½Å²¦À­°ëÌì£¬³¶¶ÏÎÒºÃ¼¸¸ùÍ··¢£¬²Å½«ÎÒ½âÍÑ³öÀ´¡£
"ÕâÊÇ¹í²»ÊÇ£¿±¨Ó¦ÁË°É£¿"Ëû½è»úÞÞÞíÁËÎÒÒ»¾ä¡£
ÎÒ²»¸ÒÔÙËµÊ²Ã´¡£
Ïëµ½Ç°Ãæ»¹ÓÐð·Äñ°§º¿µÄ·Ø³¡£¬»¹ÓÐÖò¹âÈç¹í»ðÉÁË¸µÄ½ÌÌÃ£¬ÎÒ¾ö¶¨²»ÔÙÈÎÐÔ£¬×ª¶ø¹Ô¹ÔÇóËû£º"ÌìÂ·¸ç£¬¿É²»¿ÉÒÔÀ­×¡ÄãµÄÊÖ£¿"
ÄÇÊÇÎÒÍ·Ò»»Øº°Ëû"¸ç"£¬ËûËÆºõÓÐµã³Ô¾ª£¬Ò»Éù²»ÏìµØ¿´ÁËÎÒºÃ¾Ã¡£ºÚÒ¹Àï£¬ÎÒ¿´²»Çå³þËûÑÛÖÐµÄÉñÇé£¬²»¹ýÎÒÄÜ¹»Ìýµ½ËûµÄ´­Ï¢Éù±ÈÆ½³£ÒªÖØ£¬Ò²ÓÐÐ©»ÅÂÒ¡£
"ÌìÂ·¸ç£¡"ÎÒË÷ÐÔÓÖº°Ò»Éù£¬»¹´øÉÏÁËÒ»µãÈö½¿¡£
ËûµÄË¼Ïë¶·ÕùÁËºÃÒ»Õó×Ó£¬»¹ÊÇ²»ÔõÃ´Ô¸ÒâÈÃÎÒÀ­×¡Ëû¡£Ò²ÐíËûÊÇº¦Ðß£¬²»ÖªµÀ¸ÃÔõÃ´¸úÅ®º¢×ÓÏà´¦¡£³ÁÄ¬ÁËÒ»»á¶ùÖ®ºó£¬ËûÖÕÓÚÏë³ö¸öÕÛÖÔµÄ°ì·¨£¬Éì³öÄÇ¸ù±âÄ¾¹÷£¬×Ô¼º×¥×¡Ò»Í·£¬ÈÃÎÒ×¥×¡ÁíÒ»Í·£¬ËûÔÚÇ°Ãæ×ß£¬ÎÒÔÚºóÃæ¸ú¡£ÎÒ±§Ô¹ËµÕâÒ»À´ÎÒ³ÉÁËÒª·¹µÄÐ¡Ï¹×ÓÁË¡£ËûÎÍÉùÎÍÆø¶ÔÎÒÏÂÁË×îºóÍ¨ëº£º"×ß»¹ÊÇ²»×ß£¿"
"×ß×ß×ß¡£"ÎÒ¸Ï¿ì´ðÓ¦¡£
ÐÒºÃ²»ÊÇÔÚ°×Ìì¡£ÐÒºÃÊÇÖ»ÓÐÐÇÐÇÃ»ÓÐÔÂÁÁÊÓÏß²»ÇåÎúµÄÒ¹Íí¡£¾¡¹ÜÕâÑù£¬ÎÒ»¹ÊÇÒ»Â·À­×ÅËûµÄ¹÷×Ó×ß£¬Ò»Â·ÐÄÐéµØ¶«ÕÅÎ÷Íû×Å£¬ÉúÅÂºá´ÌÀïÉ±³öÒ»¸öÍ¬Ñ§À´£¬µÚ¶þÌì»á°ÑÎÒµÄÀÇ±·Ä£Ñù´«µ½°àÀïÈ¥¡£
×ßµ½ÇÙ·¿ÃÅ¿Ú£¬±ÇÍ·ÉÏÑ÷Ñ÷µÄ£¬ÉìÊÖÒ»Ãþ£¬ÉîÇïÌìÆøÀï£¬¾ÓÈ»×ß³öÎÒÒ»±Ç×ÓµÄÏ¸º¹¡£
¸Ï¿ì×øÉÏÇÙµÊ£¬´ò¿ªÇÙ¸Ç£¬×¥½ôÊ±¼äÁ·ÇÙ£¬µ¯ÄÇÊ×¼òµ¥ÎÞ±ÈÈ´ÊÇï¬ïÏÓÐÁ¦µÄ¡¶²ù¶«²ù¶«²ù¡·¡£²»ÓÃ¿´ÇÙÆ×£¬ÒòÎªÆ××ÓÌ«¼òµ¥£¬Ñ§Ð£Àï³ªÁËÕâÃ´¶à±é£¬ÔçÒÑÀÃÊìÓÚÐÄ¡£Ö»ÐèÒªÕÕ×¼ºÚ°×ÇÙ¼ü£¬ÊÖÖ¸Í·ÓÃ¾¢µØÔÒÏÂÈ¥£¬µ¯³öÆøÊÆÀ´£¬µ¯³ö×îÓÐÁ¦¶ÈµÄÉùÒôÀ´¡£
ÇÙ·¿ÏÁÐ¡£¬Ö»ÈÝÒ»ÇÙÒ»ÈË£¬ÉòÌìÂ·ÎÞ´¦¿É´ý£¬Ö»ºÃ×øÔÚÃÅ¼÷ÉÏ£¬°ÙÎÞÁÄÀµµØ¿´Ô¶´¦µÄÒ¹¿Õ£¬¿´ÇÙ·¿¶ÔÃæ´óÆ¬ºÚ÷î÷îµÄ²ÝµØ£¬ºÍ²ÝµØÉÏÈýÈýÁ½Á½ÎÔ×ÅµÄ¡¢Ã·½ÌÊÚ´ÓÄÏ¾©Ç§ÐÁÍò¿à´øÀ´µÄºÉÀ¼»¨ÄÌÅ£¡£Å¼¶ûÎÒÍ£ÏÂÀ´Ò»Å¤Í·£¬Ë³×ÅÉòÌìÂ·µÄÊÓÏß£¬¿´¼û²ÝµØÔÚÐÇ¹âÏÂµÄÑÕÉ«ÊÇÉî×Ï»òµåÇà£¬²ÝÒ¶×ÓÎ¢Î¢µØ·º×Å¹â£¬ºÃÏñÊÇÎÞÊýµÄÓ©»ð³æÔÚÉÁË¸¡£ÆäÊµÄÄÓÐÓ©»ð³æ£¿ÊÇÂ¶Ë®Öé¶ùÏÂÀ´ÁË¡£ÉíÇû·Ê×³µÄ»¨ÄÌÅ£Ã»ÓÐ¼¯Ìå¹ÛÄî£¬¶«Ò»Í·Î÷Ò»Í·ËÄÉ¢×Å£¬´îÑÛÒ»¿´Ïñ²ÝµØÉÏ¹°ÆðÁËÒ»×ùÓÖÒ»×ùÐ¡É½°ü¡£Å£¶ùÎÔ×Å²»¶¯£¬ÊÇ³Ô±¥ÁË²ÝÁÏÔÚ·´Û»£¬Å¼¶ûÐËÖÂÆðÀ´Ê±£¬Ì§Í·µÍµÍµØ½ÐÒ»Éù"ßè¡ª¡ª"ÌýÆðÀ´¾õµÃÊÇÍ¬°éÃÇÖ®¼äÔÚÎÊºÃ£¬ÓÖ»òÕß¹«Å£ÏòÄ¸Å£´òÕÐºô¡£Å£¶ù³ÔµÃ¶à£¬À­µÃÒ²¶à£¬ÇÙ·¿ÀïÒ»ÕóÓÖÒ»ÕóµØÆ®À´ÄòëýÎ¶£¬ÓÐÊ±ºòÇºµÃÎÒÄÑÒÔºôÎü¡£¿ÉÊÇÉòÌìÂ·ºÃÏñºÜÌÕ×í£¬ÎÒÌý¼ûËû´óÉùµØÎü×Å±Ç×Ó£¬»¹Õ¾ÆðÉíÀ´´òÁË¼¸´ÎßüÉÚ¡£àÅ£¬ËûÏ²»¶ÕâÐ©Ò»Éù²»ÏìµÄÄÌÅ£ÄØ¡£Ò²ÐíËûÔÚ´¨Î÷ÏçÏÂµ±¹ý·ÅÅ£ÍÞ£¿
ºÜ¿ìÒ»Ð¡Ê±¹ýÈ¥ÁË£¬ÏÂÃæÊÇ±ðÈËÔ¤Ô¼µÄÁ·ÇÙÊ±¼ä¡£ÎÒÃÇ½»»¹ÁËÇÙ·¿Ô¿³×Íù»Ø×ß¡£Ò»Â·ÉÏÎÒ¶¼ÔÚ»ØÒäÖ¸·¨ºÍÇúÆ×£¬Ã»¹ËµÃÉÏËµ»°¡£ÉòÌìÂ·Ò²²»¿ª¿Ú¡£ÎÒÏëËûÏ²»¶ÎÒ°²¾²ÏÂÀ´²»¸úËû¾À²ø¡£
¿ÉÊÇ¾­¹ýÄÇ×ùºÚÓ°´±´±µÄ½ÌÌÃÊ±£¬Ëû²»ÖªµÀ´¥·¢ÁËÊ²Ã´£¬Ã»Í·Ã»ÄÔÀ´ÁËÒ»¾ä£º"Äãµ¯µÃÕæÄÑÌý¡£"
ÎÒÃÍµØ´ò¸öã¶Õú£º"ËµÊ²Ã´£¿"
"ÎÒËµ£¬Äãµ¯µÃÕæÄÑÌý£¬Ïñ´¸×ÓÇÃÕè°åÒ»Ñù£¬ÇÃµÃÎÒÄÔ¿ÇÌÛ¡£"
ÎÒÈÓÏÂÊÖÀïµÄ¹÷×Ó£¬Á¬¶åÁË¼¸ÏÂ½Å¡£Òª²»ÊÇ½ÌÌÃ»¨Ô°ÀïµÄÒ»ÈºòùòðÍ»È»·ÉÆðÀ´ÏÅ×ÅÁËÎÒ£¬ÎÒÒ»¶¨»á³åÉÏÈ¥ÍÆËû¸ö¸úÍ·£¬È»ºóÈÓÏÂËûÒ»¸öÈËÅÜ»Ø¼Ò¡£
Ö®ºóµÄºÃ¼¸Ìì£¬ÎÒ¶ÔËû¹¢¹¢ÓÚ»³£¬¼á¾ö²»¸úËûËµÒ»¾ä»°¡£ÕâÊµÔÚÌ«ÆøÈËÁË£¬Ëû×Ô¼º¶¼Ã»Ãþ¹ý¸ÖÇÙ£¬²»ÖªµÀºÚ¼ü°×¼ü¼ÓÆðÀ´Â£¹²ÓÐ¼¸¸ö£¬Æ¾Ê²Ã´ÕâÃ´ÃêÊÓÎÒ£¿ºß£¬"Ïñ´¸×ÓÇÃÕè°å"£¬´¸×ÓÄÜÇÃ³ö¡¶²ù¶«²ù¶«²ù¡·£¿ÄÜÈÃÒ»¸ö°à¼¶µÄÍ¬Ñ§¸ú×ÅÎÒµÄÒô·û´óÉù¸è³ª£¿
·´Õý£¬ÉòÌìÂ·ÇÆ²»ÆðÎÒ£¬ÎÒÆ«ÒªºÃºÃµ¯ÇÙ£¬µ¯µ½¸ú·¶ÊæÎÄÒ»ÑùµÄË®Æ½£¬ÄÄÒ»Ììµ±ËûµÄÃæÍ»È»Â¶Ò»Ð¡ÊÖ£¬¾ªµôËûµÄÏÂ°Í¡£
Õâ¸öÄîÍ·ÈÃÎÒÎÞ±ÈÐË·Ü£¬²»Öª²»¾õÎÒ¿ªÊ¼ÈÏÕæµØÉÏ¿Î£¬ºÜÇÚ·ÜµØÁ·Ï°£¬×ßÂ·¶¼»áºßºß×Å°Ý¶ò»òÕß³µ¶ûÄáµÄÎåÏßÆ×¡£·¶ÊæÎÄ¶Ô´ËºÜ¾ªÆæ£¬ËýÎÊÎÒÊÇ²»ÊÇ±»ÉÏµÛÖ®ÊÖÃþ¹ýÁËÄÔ´ü£¬ÎÒ¸æËßËý£º"ÉÏµÛ¾ÍÊÇ¹í£¬ÒòÎªËû²»´æÔÚ¡£"·¶ÊæÎÄÏÅµÃ»¨ÈÝÊ§É«£¬Ò»¸ö¾¢µØÅÄÐØ¿Ú£º"Ô­ÁÂËý£¬Ò®öÕÎÒÖ÷£¬ÇëÒ»¶¨Ô­ÁÂËý£¡"
¹þ£¬ÕâÒ»ÇÐÌ«ÓÐÈ¤ÁË£¬ÎÒ¾ÓÈ»»áÒòÎªÉòÌìÂ·µÄÒ»¾ä»°£¬¶¨ÏÂÁËÈËÉúÖÐµÄµÚÒ»¸öÄ¿±ê¡£
Èç¹ûÓÐÒ»ÌìÉòÌìÂ·±ØÐëÊÕ»ØËûµÄ»°£¬ËûÁ³ÉÏÓÖ»áÊÇÊ²Ã´±íÇéÄØ£¿ºÃÆÚ´ýÄÇÒ»Ìì¡£
