# Supplementary material for: Exploring translator’s style in children’s literature: A case study of Nicky Harman’s English translations of Huang Beijia’s two works
Source: PLoS One. 2026 Jun 2;21(6):e0350245. doi: 10.1371/journal.pone.0350245 (PMC13229296; doi:10.1371/journal.pone.0350245)
Supplement: S7 File — (ZIP) [file pone.0350245.s010.zip › data/original data/Ye Feng Fei Wu (Chinese text)/Chapter 5.txt]

µÚÎåÕÂ¡¤Ê¥µ®Íí»á
½øÈëÊ®¶þÔÂ£¬ËäÊÇÄÏ·½£¬»ªÎ÷°ÓÒ²ÏÖ³öÁË¶¬ÈÕµÄÏôÉª¡£ÂäÒ¶ÇÇÄ¾ÁôÏÂÁËÂúµØµÄ½ð±Ì»Ô»ÍÖ®ºó£¬¼¸ºõÒ»Ò¹¼ä±ä³ÉÁË¹âÂãµÄÁ÷ÀËºº£¬ÓÐÆøÎÞÁ¦µØÒ¡»Î×ÅÖ¦Í·½öÊ£µÄ¼¸Æ¬¿Ý»Æ²ÐÒ¶¡£¹àÄ¾µô¹âÒ¶×ÓÔò±ä³ÉÂúµØ¸ß¾ÙµÄÍºóÔÖã£¬Ï¸ÊÝ¶ø³óÂª¡£ó¬ó°ºÍ½ðòÈ×ÓÃÇ¶¼²»ÔÙ¸è³ª£¬²»ÖªµÀËüÃÇÓÐÃ»ÓÐÕÒµ½ÄÜ¹»¶È¹ýº®¶¬µÄÎÂÅ¯¶´Ñ¨¡£Ôç³¿³öÃÅÉÏÑ§£¬Ìì¿ÕÊÇ»Ò°×É«µÄ£¬µØÃæÒ²ÊÇ»Ò°×É«µÄ£¬ÕÅ×ìºÇ³öÒ»¿ÚÈÈÆø£¬ÑÛÇ°¾ÍÉýÆðÐ¡Ð¡µÄÒ»ÍÅ°×Îí£¬ÒªÊÇÑ¸ËÙ°ÑÊÖÉì½øÕâÍÅÎíÖÐ£¬ÕÆÐÄ»¹ÄÜ¸Ðµ½Î¢Î¢µÄÅ¯Òâ¡£
ÕâÒ»ÄêµÄÄêµ×£¬Ç°·½Õ½ÊÂ²»ÈÝÀÖ¹Û¡£ÈÕ¾üÓÉº£Â·µÇÂ½¹¥ÏÝ¹ãÖÝ£¬¾ÝËµÈ«ÊÐÒ»Æ¬´ó»ð£¬ËÀÉËÎÞÒÔ¼ÆÊý¡£¶øÔÚ³¤É³£¬ÔòÊÇ½¯½éÊ¯ÏÂÁî¾ü¶Ó·Å»ðÉÕ³Ç£¬ÊµÐÐ½¹ÍÁ¿¹Õ½¡£ÎªÁËÎÈ¶¨¾üÐÄÃñÐÄ£¬½¯½éÊ¯·¢±í¡¶Îäºº³·ÍË¸æÈ«¹ú¾üÃñÊé¡·£¬ÊÄÑÔÈ«¹úÈËÃñÍòÖÚÒ»ÐÄ£¬¿¹Õ½µ½µ×£¬¾ö²»Í¶½µ¡£
ÎÒ½ã½ãÊéÑÅÐ´ÁËÒ»Æª×÷ÎÄ£¬ÎÒ¼ÇµÃ½Ð¡°ÌìÌÃÀïµÄ¶¬Ìì¡±£¬·¢±íÔÚÖÐÑ§Ð£¿¯ÉÏ£¬ËýÄÃ»ØÀ´¸øÎÒÃÇ¿´¡£¿ªÍ·Ò»¾ä»°¾ÍÊÇ£º"»ªÎ÷°ÓÒ²ÊÇÓÐ¶¬ÌìµÄ......×¡ÔÚÈË¼äºÍµØÓüÀïµÄÈËÃÇ»á°ÑÌìÌÃÏëÏóµÃ¶àÃ´ÃÀÂúºÍÊæÊÊ£¬ÄÇ¶ùÊÇÒ»Æ¬ËàÄÂµÄºÍÆ½£¬Ò»Æ¬×ÔÓÉµÄ¸è³ª£¬Ã»ÓÐ¿Ö¾å£¬Ã»ÓÐÆ¶·¦£¬Ã»ÓÐ±©·çÓê£¬ÄÇ¶ùÊÇÉÏµÛ°®¶ù°®Å®µÄ¼ÒÏç......Èç¹ûËûÃÇÕæÊÇÈç´ËÏëÏóµÄ»°£¬ÎÒµÃ³ÐÈÏ£¬ËûÃÇ²ÅÊÇÐÒ¸£µÄ£¬ËûÃÇÔÚÄÔº£Àï½¨Á¢Æð±ÈÌìÌÃ»¹ÌìÌÃµÄÌìÌÃ¡£ÎÒ½«Ëµ£¬ÏëÏóµÄÈËÓÐ¸£ÁË......"
ÎÒ°Ö³é×ÅÑÌ¶·Õå×Ö×Ã¾ä¿´ÍêÁË×÷ÎÄ£¬ÏëÁËÒ»»á¶ùËµ£º"²»´í£¬ÓÐË¼¿¼£¬Ò²ÓÐ±çÖ¤£¬ÕâÊÇ½ø²½¡£"µ«ÊÇËûÓÖËµ£¬"²»×ãÖ®´¦ÊÇµ÷×ÓÌ«±¯¹Û¡£ÖÐ¹ú»¹Ã»ÓÐÍö¹ú£¬»¹ÔÚµÖ¿¹¡£ÈÕ±¾¾ü²¿ÔÚÕ½Õù¿ªÊ¼Ê±ÏòÌì»Ê¿ñÑÔÈý¸öÔÂÕ¼ÁìÖÐ¹ú£¬Ä¿Ç°¹ýÈ¥¶à¾ÃÁË£¿Ò»ÄêÁãÈý¸öÔÂÁË£¡ËûÃÇÕ¼ÁìÖÐ¹úÁËÂð£¿ÎÒÃÇ»ªÎ÷°ÓÉÏ²»ÊÇÕÕÑù°ìÑ§ÑÝÏ·¿ª½²×ùÂð£¿"Ëû»Ó¶¯ÑÌ¶·£¬Ö¸×ÅÎÒÃÇÃ¿¸öÈË£¬"ÖÐ¹úµÄÏ£ÍûÊÇÔÚÄãÃÇÉíÉÏ£¬Ã»ÓÐÌìÌÃÎÒÃÇÒª½¨ÔìÒ»¸öÌìÌÃ¡£ÄãÃÇ¾¡¹Ü¶ÁÊé£¬ÉÏ¿Î£¬ÏíÊÜÄãÃÇµÄÍ¯Äê£¬°ÑÖªÊ¶±¾ÁìÑ§µ½ÊÖ¡£¼Ç×¡£¬Ò»µ©¿¹Õ½Ê¤Àû£¬ÖØ½¨ÖÐ¹úÊÇÒª¿¿ÄãÃÇµÄ¡£"
ÎÒ¸ç²»ÍêÈ«Í¬Òâ°Ö°ÖµÄ»°¡£ÎÒ¸çËµ£¬¶ÁÊéÒª½ô£¬µ«ÊÇÔÚÄ¿Ç°µÄÐÎÊÆÏÂ£¬¿¹Õ½¸üÒª½ô£¬»ªÎ÷°ÓµÄÑ§ÉúÊ×ÏÈÊÇÈÈÑªÄÐ¶ù£¬²Î¾ü´òÕÌÊÇËûÎ¨Ò»Ïë×öµÄÊÂ¡£ÎÒ½ã·í´ÌËû£¬Äã²Î¾ü£¿Í¯×Ó¾ü°É£¿ÎÒ¸çËµ£¬ÈË×ÜÒª³¤´ó¡£½ãËµ£¬µ½Äã³¤´óÁË£¬¿¹Õ½Ôç¾Í½áÊøÁË¡£ÎÒ¸ç·´ÎÊËý£¬½áÊøÊÇÊ²Ã´ÒâË¼£¿ÊÇÖ¸Íö¹ú£¬»¹ÊÇÖ¸Ê¤Àû£¿
ÎÒ°ÖÐ¦ÃÐÃÐµØ¿´×ÅËûÃÇ³³¼Ü¡£ÓÃËûµÄ»°Ëµ£¬ÕæÀí×ÜÊÇÔ½±çÔ½Ã÷¡£
¿ÉÎÒÃÇÊ²Ã´Ê±ºò²ÅÄÜ¹»³¤´ó£¿ÎÒ´ÓÀ´¶¼¾õµÃÄÇÒ»ÌìÌ«Ò£Ô¶£¬Ô¶µ½ÎÒõÚÆð½Å¼â¶¼¿´²»¼û¡£»¹ÓÐ£¬ÎÒÒ²Ïë²»³öÀ´Íö¹úµ½µ×ÊÇÊ²Ã´Ñù×Ó£¬Ê¤ÀûÓÖ»áÊÇÊ²Ã´Çé¾°¡£Ê®Ëê×óÓÒ£¬ÎÒµÄÉí¸ß·É³¤£¬ÊÖ½ÅÆæ´ó£¬Æ¤·ô±»¹Ç÷À³Åµ½Í¸Ã÷£¬±¡±¡µØ°ü¹üÔÚ¾«ÊÝ¾«ÊÝµÄ¼¡ÈâÉÏ£¬»ÞÉ¬¶ø¸É²Ú¡£ÎÒÔÚ°×ÌìÒ¹Íí×ÜÊÇ¼¢¶ö£¬¿ÊÍûÓÐ¸ü¶àµÄ»çÐÈ¡¢¸ü¶àµÄÁãÊ³£¬Èç¹ûÃ»ÓÐ£¬ºÈÍëºìÌÇË®¶¼ÄÜÈÃÎÒÊæ·þºÃ¾Ã¡£ÎÒ³ÐÈÏÎÒÔ¶²»¼°¸ç¸ç½ã½ãÓÅÐã£¬¸üÅÂÎÒ»á¹¼¸º°Ö°ÖµÄÏ£Íû£¬µ½ÁË"ÖØ½¨ÖÐ¹ú"µÄÄÇÒ»Ìì£¬»¹ÊÇ¸ö¼Ó¼õ³Ë³ý¶¼Åª²»ÇåË¬µÄÉµÅ®º¢¶ù¡£
ÉòÌìÂ·Ò²´Ó²»²Î¼ÓÕâÐ©¹ØÓÚÊ±¾ÖºÍÇ°Í¾µÄÌÖÂÛ£¬Ëû×ÜÊÇÃÆÍ·Ð´×÷Òµ£¬×ì°Íà¿àé×Å±³Ó¢Óï£¬»èÌìºÚµØÓ¦¸¶¿¼ÊÔ£¬³ýÁËÎÒÄï£¬Ã»ÈËÄÜ°ÑËû´Ó¹¦¿ÎÖÐÀ­³öÀ´¡£Äï¿ä½±Ëû¶®µÃÒªºÃ£¬ÓÐ¹É×Ó"Ä¥èÆ³ÉÕë"µÄ¾¢¶ù¡£»¹ËµËûÔÚÎÒÃÇ¼ÒÀï£¬Ò»×¼ÊÇÆöÇ½µÄ×©Í·¡ª¡ªºóÀ´¾ÓÉÏ£¬²»ÐÅ×ß×ÅÇÆ¡£ÎÒÃÇ¶¼Ã÷°×ÄïËµÕâ»°ÊÇÎªÁË¿íËûµÄÐÄ£¬Æ¾ËûÕâµ××Ó£¬Òª¸ÏÉÏÎÒ¸çÎÒ½ã£¬»¹Õæ²»ÊÇËµËµ¾ÍÐÐµÄÊÂ¡£
Ò»×ªÑÛ£¬Ê¥µ®½ÚÒªµ½ÁË¡£»ªÎ÷°ÓÉÏµÄÑ§Ð£¶¼ÊÇ½Ì»á´óÑ§£¬Ê¥µ®½ÚÊÇÑ§Ð£Àï×îÖØÒªµÄ½ÚÈÕ¡£Ö®Ç°¸÷¸öÑ§Ð£µÄ"Õ÷ÒÂ¶¬êâÒôÀÖ»á"¸ãµÃºÜ³É¹¦£¬Ð£ÀïÐ£ÍâÈËÐÄ¹Äµ´£¬ÈÈÆøÌÚÌÚ¡£µ½Ê¥µ®½ÚµÄÊ±ºò£¬ÉçÍÅ»îÔ¾·Ö×ÓÃÇ¸üÊÇÔ¾Ô¾ÓûÊÔ£¬¸÷Ð£¶¼ÔÜ×ã¾¢¶ùÒª½è×ÅÊ¥µ®ÎèÌ¨Ò»½Ï¸ßÏÂ¡£
»ª´óµÄ±£Áô½ÚÄ¿×ÔÈ»ÊÇºàµÂ¶ûµÄÇå³ª¾ç¡¶ÃÖÈüÑÇ¡·£¬ËûÃÇ¼¸ºõÔÚ°ëÄêÖ®Ç°¾Í¿ªÊ¼ÅÅÁ·ÁË£¬·¶ÂêÀöÇ××Ôµ£ÈÎ¸ÖÇÙ°é×à£¬ºÏ³ªÖ¸»ÓÊÇ»ª´óÒôÀÖÏµµÄ¸ñÈðÜ½Ð¡½ã¡£ÎÒ²»ÖªµÀÈËÃÇÎªÊ²Ã´¹ÜËý½Ð"Ð¡½ã"£¬ÒòÎªËýÆäÊµÊÇ¸öÂúÍ·Òø·¢µÄÀÏÌ«Ì«£¬Ð¡Ð¡µÄ¸ö¶ù£¬ÃæÈÝ´ÈÏé£¬ÑÛÉñÏ¬Àû£¬×ÜÊÇÔÚÄÔÉ×ºóÅÌÒ»¸ö¾«ÖÂµÄ·¢÷Ù£¬´©Ò»ÉíµåÇàÉ«ÖÐÊ½ÆìÅÛ£¬Ñü±³±ÊÍ¦µØÔÚÐ£Ô°Àï×ßÀ´×ßÈ¥¡£µ£ÈÎÁì³ªµÄÅ®¸ßÒôÊÇÂ¥ÏÂÃ·½ÌÊÚµÄÌ«Ì«£¬ËýÌÌ·¢£¬´©Î÷Ê½È¹×°£¬Éí¸ßÌå×³£¬×ßÆðÂ·À´µÄÄ£Ñù¸úËûÃÇ¼ÒµÄ°®¶ûÀ¼Á¼ÖÖ¼¦¼òÖ±Ò»Ä£Ò»Ñù£¬¶¼ÊÇÄÇÖÖÄ¿²»Ð±ÊÓÆøÊÆ±ÆÈËµÄ¾¢¶ù¡£ÓÐÒ»´ÎÎÒÌý¼ûËýÔÚÂ¥ÏÂ³ªÒ»Ê×Á÷Íö¸èÇú£º"ÎÒµÄ¼ÒÔÚ¶«±±ËÉ»¨½­ÉÏ......"Ò»¿ª¿Ú£¬ÃÀÃîµÄÒôÉ«Ç§»Ø°Ù×ª£¬Â¥ÉÏÂ¥ÏÂµÄÁÚ¾ÓÃÇ¼Å¾²ÎÞÉù£¬ºÃÏñÌìµØ¶¼±äµÃ±¯°§ÆðÀ´¡£
ÆëÂ³´óÑ§µÄ"¹ú¾çÉç"ÅÅÁ·µÄÊÇ´«Í³¾©¾ç¡¶·¨ÃÅËÂ¡·ºÍ¡¶Ì½Ä¸×ø¹¬¡·¡£Ã¿»ØÅÅÁ·£¬ÑÝÔ±ÃÇ³ªÄî×ö´òÒ»Ë¿²»¹¶£¬¼ÓÉÏÂà¹Äîóîà¾©ºúÏì°åÊ²Ã´£¬àÒÀïßÛà¥ºÜÊÇÈÈÄÖ¡£¿´ÅÅÁ·µÄ¹ÛÖÚÈËÉ½ÈËº££¬±ÈÕýÊ½ÑÝ³ö»¹Òª»ð±¬¡£ÎÒ¸ú×ÅÎÒ½ãÈ¥¿´¹ýÒ»´Î£¬¸ÕºÃ¸ÏÉÏ¡¶ËÕÎäÄÁÑò¡·Ò»ÕÛ£¬ÑÝÔ±³ªµ½"°×·¢Äï£¬Íû¶ù¹é......Èý¸üÍ¬ÈëÃÎ£¬Á½µØË­ÃÎË­......"Ì¨ÏÂºÜ¶àÍ¬Ñ§¸ú×Åºß³ª£¬³éÆüßìÑÊÒ»Æ¬±¯Éù¡£
½ðÁêÅ®´óÅÅµÄÊÇ²ÜØ®ÏÈÉúµÄ¡¶ÈÕ³ö¡·£¬ÌýËµÇëÀ´ÖØÇìµÄÖøÃûÏ·¾çµ¼ÑÝ×ö¼àÖÆ£¬·þ×°²¼¾°¶¼ÏÂ×ãÁË¹¦·ò¡£½ðÅ®´óµÄÑ§ÉúÒ»ÏòÐÄ¸ßÆø°Á£¬ÅÅÁ·Ê±Ò»Ö±²Ø×ÅÒ´×Å²»ÈÃÈËÏÈ¶ÃÎª¿ì£¬ÅªµÃ´ó¼ÒÐÄ¼±»ðÁÇ£¬ºÞ²»ÄÜË¯Ò»Ò¹¾ÍÄÜ¿´µ½º£±¨ÕÅÌù³öÀ´¡£
ÎÒ¸çÎÒ½ãËûÃÇËäÈ»ÊÇÖÐÑ§Éú£¬È´Ò²²»¿Ï¸Ê¾ÓÈËºó£¬¶øÇÒÒ»¸ã¾Í¸ãÁË¸ö´óµÄ£¬ÒªÅÅÑÝÉ¯Ê¿±ÈÑÇµÄ¡¶ÖÙÏÄÒ¹Ö®ÃÎ¡·¡£ÒòÎªÕâ³öÉ¯¾çÇé½Ú¹ÖÒì£¬´Ê¾ä»ªÃÀ£¬ÎèÌ¨ÉÏÓÖÊÇ¾«ÁéÓÖÊÇÏÉ×ÓµÄ£¬ÈÈÄÖ£¬ÊÊºÏÖÐÑ§ÉúµÄ¿ÚÎ¶¡£ÎÒ¸çÇ××ÔÉÏÕó£¬É¾³ýÁË¾ç±¾ÀïÈß³¤³ÁÃÆµÄ¶Ô°×£¬»¹ÓÐºÜ¶à°®Ñ½Ç×ÎÇÑ½ÎÒ¸ç³ÆÎª"ÈâÂé"µÄ¶ÎÂä£¬ÈÃ¾çÇé±äµÃ¸ü¼ÓÃÎ»Ã¶à²Ê£¬È¤Î¶Ê®×ã¡£
ÎÒ¸ç¶ÔÎÒËµ£º"»Æ³È×Ó£¬¸øÄãÒ»¸ö»ú»á£¬¼ÓÈëÎÒÃÇ£¬°çÑÝ¾çÖÐµÄÐ¡¾«Áé¡£"
ÎÒÏÅÒ»Ìø£¬Ëµ£º"°¡£¿¿ÉÎÒÊÇÐ¡Ñ§Éú°¡£¡"
"Ð¡Ñ§Éú²ÅÊÊºÏ°çÐ¡¾«Áé£¬Õâ½Ð½ÇÉ«¶ÔÂ·¡£"
ÎÒ½ãÔÚÒ»±ßß´ßÉß´ßÉµØÐ¦¡£ËýÒÑ¾­±»·ÖÅÉÁËÒ»¸öÏÉºóµÄ½ÇÉ«£¬ÕýÔÚÐÄÂúÒâ×ãµØÅÌËãËýÊÇÅûÉ¢×ÅÍ··¢ÉÏÌ¨ºÃ£¬»¹ÊÇÊá³ÉÒ»¸ö¸ß¹ó¸¾ÈËµÄ·¢÷Ù¸üÆ¯ÁÁ¡£
"²»ºÃÍæ¡£"ÎÒËµ£¬"ÎÒ²»»áÑÝÏ·¡£"
"ÄÇÄã»á²»»á±³Ì¨´Ê£¿"
"»á°¡¡£"
ÎÒ¸çÁ½ÊÖÒ»ÅÄ£º"Õâ²»¾ÍÐÐÁË£¿ºÜ¼òµ¥Âï£¬Äã´©¼þÐ¡¾«ÁéµÄÒÂ·þ×ßÉÏ³¡£¬Õ¾ÔÚÖÐ¼ä°ÑÌ¨´ÊÒ»Äî£¬È»ºóÔÙ×ßÏÂ³¡¡£"
"ÍêÁË£¿"
"ÍêÁËÑ½¡£"
"ÕâÃ´¼òµ¥£¿"
"¾ÍÊÇÕâÃ´¼òµ¥¡£"
"ÄÇÃ´£¬ÅÅÏ·ÓÐÃ»ÓÐÒ¶ôÎôÎ³Ô£¿"
"ÑÝ³ö½áÊøÄÇÌì£¬ÎÒ¿ÉÒÔÇëÄã³ÔÒ¶ôÎôÎ£¬Á½¸ö£¬²»£¬Èý¸ö£¡"
ÎÒÏëÁËÏë£¬»¹ÊÇ¾õµÃ²»´óºÏËã£¬ÒòÎªÕâÑùÒ»À´£¬Ê±¼ä³åÍ»£¬ÎÒ¾ÍÃ»·¨È¥¿´ËÕÎä³ª"°×·¢Äï£¬Íû¶ù¹é"ÁË¡£
"Õæ²»ÑÝ£¿"ÎÒ¸çËÆÐ¦·ÇÐ¦Íû×ÅÎÒ£¬"Ò²ºÃ£¬ÎÒÈ¥ÇëÂ¥ÏÂµÄ·¶ÊæÎÄ¡£ÆäÊµËý±ÈÄã¸üºÏÊÊ£¬²»»¯×±¾ÍÄÜÉÏÌ¨ÄØ¡£"
ÎÒ¸ç×÷ÊÆÒª³öÃÅ¡£ÎÒ»ÅÃ¦´ó½Ð£º"±ðÈ¥±ðÈ¥£¬ÎÒÑÝ£¡"
ÎÒ¸çÔçÒÑÁÏµ½ËÆµÄ£¬ËÊËÊ¼ç£¬¶ª¸øÎÒ¼¸ÕÅÖ½£º"ÈýÌìÖ®ÄÚ£¬±³ÊìËü¡£"
ÎÒÓÐµã·¢´ô£¬²»ÖªµÀÍ·ÄÔÒ»ÈÈ´ðÓ¦ÏÂÀ´µÄÊÂÇéÊÇºÃ»¹ÊÇ»µ¡£
ÉòÌìÂ·ÎÝÀïÎÝÍâ½ø½ø³ö³öµØ°ïÎÒÄï×¼±¸Íí·¹£¬Ò»»á¶ùÄÃ°ÑÉÈ×ÓÈ¥ÉÈÃºÂ¯£¬Ò»»á¶ùÒ¨Ë®Ï´²Ë£¬ÔÙÒ»»á¶ùÄÃÌÔÃ×Ë®´êÄ¨²¼¡£¿´µ½ÎÒÄÃ×ÅÌ¨´ÊÉµã¶ã¶µÄÑù×Ó£¬Ëû¹¾ßæÒ»¾ä£º"ÕæºÃºå¡£"
ÎÒµÄ²»·þÊäµÄ¾¢¶ùÓÖÉÏÀ´ÁË£¬Í·°ºÆðÀ´£¬´óÉùµØ³¯Ëûºð£º"ÈË¼ÒÏ²»¶£¬Äã¹Ü²»×Å£¡"
Ëû×ì½ÇÒ»Ñï£¬ÏñÊÇÐ¦ÁËÒ»ÏÂ¡£ÕâÑùµÄÐ¦ÈÝÀïÃ÷ÏÔÓÐ³°·í£¬ÈÃÎÒÔ½·¢ÆøÄÕËû¡£
Ã¿Ìì·ÅÑ§ºó£¬ÎÒ×øÔÚ·¹×ÀÉÏ±³ÄÇÐ©ÞÖ¿ÚÓÖÈß³¤µÄÌ¨´Ê£º
Ô½¹ýÁËÏª¹ÈºÍÉ½ÁÖ£¬
´©¹ýÁË¾£À±ºÍ´ÔÞ´£¬
Ô½¹ýÁËÎ§³¡ºÍÔ°Í¥£¬
´©¹ýÁË¼¤Á÷ºÍìß»ð¡£
............
ÉòÌìÂ·ÔÚÅÔ±ßºÜÓÃ¹¦µØÁÙÌû£¬Í·Ò²²»Ì§µØÖ¸³öÎÒµÄ´íÎó£º"ÊÇ'¾£¼¬'£¬²»ÊÇ'¾£À±'£¬Á½¸ö×Ö²»Ò»Ñù¡£"
"ÕæÌÖÑá°¡£¡"ÎÒ½ÐÆðÀ´£¬"Ð´ÄãµÄ×Ö°É£¡"
ËûÑïÁËÑïÃ¼Í·£¬¼ÌÐøÐ´×Ö¡£
ÎÒ½Ó×Å±³µÚ¶þ´ó¶Î£º
Á½ÉàµÄ»¨Éß£¬¶à´ÌµÄâ¬£¬
²»Òª´òÈÅ×ÅËýµÄ°²Ë¯£»
òîó¢ºÍòáòæ£¬²»ÒªÐÐ½ü£¬
×ÐÏ¸¶¾º¦ÁËËýµÄÄþ¾²¡£
Ò¹Ýº£¬¹ÄÆðÄãµÄÇåÏÒ£¬
ÎªÎÒÃÇ³ªÒ»Çú´ßÃß£º
Ë¯À²£¬Ë¯À²£¬Ë¯Ë¯°É£¡Ë¯À²£¬Ë¯À²£¬Ë¯Ë¯°É£¡
............
ÎÒÍµÍµÆ³Ëû£¬·¢ÏÖËûËäÈ»µÍÁËÍ·£¬µ«ÊÇÃ«±ÊÐüÔÚ°ë¿ÕÖÐ£¬Ò»¸ö×ÖÃ»Ð´£¬¶ú¶ä»¹Ö§Àâ×Å£¬¿Ï¶¨ÊÇÔÚ×ÐÏ¸ÌýÎÒµÄÌ¨´Ê¡£ÎÒµÃÒâÆðÀ´£¬¸ü¼Ó´óÉùµØÄî¡£´²ÉÏË¯¾õµÄÐ¡µÜµÜ±»ÎÒÏÅÐÑÁË£¬ÍÛÍÛ´ó¿Þ¡£Äï×ö²»³ÉÕëÏß»î£¬ÆøµÃÂîÎÒ£º"³éÊ²Ã´·ç£¡"
ÉòÌìÂ·ÖÕÓÚÈÌ²»×¡Ð¦£¬ÈÓÁËÃ«±Ê£¬Ì§Í·¿´ÎÒ£¬Ëµ£º"ÕâÄÄÊÇ´ßÃßÇú£¿À×¹«Ò²Òª±»Äãº°ÆðÓ´£¡"
º°Æð¾Íº°Æð£¬·´Õý£¬¼ÈÈ»ÎÒÑÝÁËÐ¡¾«Áé£¬ÎÒÒ»¶¨ÒªÑÝµÃ°ô°ôµÄ£¬ÈÃÉòÌìÂ·ÑÛºìËÀ¡£
Ì¨´Ê±³ÊìÁË£¬ÑÝÔ±ÃÇ¿ªÊ¼´ÕÊ±¼äÅÅÁ·¡£ÎÒ½ãÕâ²Å·¢ÏÖËýÔÚ¾çÖÐ²¢²»ÊÇÅ®Ö÷½Ç£¬Ö÷½ÇÁíÓÐÈË£¬ºÕÃ×æ«ºÍº£Â×ÄÈ¡£ËýàÙÁË×ì£¬ÓÐµã²»¸ßÐË¡£²»¹ýËýÓÖ·¢ÏÖÏÉºóÒ²Í¦ºÃ£¬ÒòÎªÈ¨Á¦´ó£¬¿ÉÒÔ°ÑÒ»ÈºÐ¡ÏÉ×ÓÃÇÖ§Ê¹µÃÍÅÍÅ×ª£¬¾ÍÓÖ¿ªÐÄÆðÀ´£¬ÔÚÌ¨ÉÏºÜÂôÁ¦µØÄÃÇ»ÄÃµ÷£¬µ¹ÊÇ¾«²Ê¡£
ÎÒÒ²Í¦Ê§ÂäµÄ¡£ÎÒ¸çÆ­ÁËÎÒ£¬Ð¡¾«Áé²»Ö¹ÎÒÒ»¸ö£¬Ò»³ö³¡¾ÍÊÇÒ»´óÈº£¬¸ù±¾ÊÇÈºÏ·¡£³ýÁË·¶ÊæÎÄ£¨ÒòÎªËýµÄ»ÆÍ··¢À¶ÑÛ¾¦Ì«ÌØ±ð£©£¬ÔºÀïºÜ¶àº¢×Ó¶¼±»ÎÒ¸ç½Ð¹ýÈ¥ÁË£¬²»³ö³¡µÄÊ±ºò£¬Ð¡»ï°éÃÇß´ß´ÔûÔûÏñÈºÂéÈ¸×Ó£¬±ðÌá¶àÈÈÄÖ¡£²»¹ýÎÒÑÝµÄÊÇÐ¡¾«Áéµ±ÖÐÁìÍ·µÄÄÇ¸ö£¬ÎÒÓÐ¼¸´ó¶ÎÌ¨´ÊÒªÔÚÌ¨ÉÏËµ£¬±ðµÄÐ¡º¢Ö»ÄÜÒ¡Í·»ÎÄÔÔÚÎÒÉíºóµ±±³¾°¡£àÅ£¬ËµÕæ»°£¬ÎÒ¸ç»¹ÊÇÏò×ÅÎÒµÄ¡£
ÎªÁËÎÒÃÇÕâÈºÐ¡¾«ÁéÉÏÌ¨´©µÄ·þ×°£¬µ£ÈÎÎèÌ¨×Ü¼àµÄÑ§Ð£ÃÀÊõÀÏÊ¦³îµÃÒªËÀ¡£Ê×ÏÈ²»È·¶¨¾«ÁéÕâ¶«Î÷Ó¦¸Ã´©Ê²Ã´£¬È»ºóÊÇ°ç¾«ÁéµÄÐ¡º¢×ÓÌ«¶à£¬Ã»Ç®×öÐí¶àÏ··þ¡£×îºó»¹ÊÇÎÒ¸ç³öÖ÷Òâ£¬°ÑÒ»´óÕÅ±¨Ö½Ë¢ÉÏ»ÆÑÕÉ«ÓÍÆá£¬¸ÉÁËÖ®ºóÖÐ¼ä¼ô¸ö¶´£¬ÎÒÃÇÅûÉÏ±¨Ö½£¬ÄÔ´ü´Ó¶´ÖÐÉì³öÀ´£¬±¨Ö½ÏÂ·½ÔÙÌùÉÏºÚÖ½Ìõ£¬ËãÊÇ³á°ò£¬ÎÒÃÇÔÚÌ¨ÉÏ²»Í£Îè¶¯¸ì²²Ê±£¬±¨Ö½±ãºôÀ²ºôÀ²ÕÅ¿ª£¬µÆ¹âÒ»´ò£¬ÓÍÆáÉÁÉÁ·¢ÁÁ£¬ÂíÂí»¢»¢Ò²»ìµÃ¹ýÈ¥ÁË¡£
ÎÒ½ãÐ¦»°ÎÒ£º"»¹¾«ÁéÄØ£¬¸ù±¾¾ÍÊÇÒ»Ì¨»Æ·ä£¡"
ÕâÎÒ¿É²»¹Ü£¬ÎÒ²Å²»ÏñËý£¬ÎªÒ»¸öÏÉºóµÄÍ·ÊÎ£¬Ó²±Æ×ÅÎÒÄï½è³öÁËËýµÄÁ½¸ùÒøô¢×Ó¡£
½á¹ûÊÇ£¬ÈËËã²»ÈçÌìËã£¬Ò»ÇÐ×¼±¸¾ÍÐ÷£¬Ê¥µ®½Ú¹«ÑÝÇ°Ò»Ìì£¬ÎÒÍ»È»·¢ÆðÁË¸ßÉÕ£¬ÉÕµ½ÁË²»Í£Ëµºú»°£¬ÎÒÄï°ëÒ¹ÏÂÂ¥È¥Çë·¶ÊæÎÄµÄ°Ö°ÖÀ´¿´²¡¡£·¶½ÌÊÚÄÃÌýÕïÆ÷ÌýÁËÎÒµÄÇ°ÐØºó±³£¬ËµÎÒÊÇ¼±ÐÔ·ÎÑ×£¬±ØÐë×¡ÔºÖÎÁÆ¡£
ÕâÕæÊÇÌ«Ôã¸â£¬¸ôÌìÒªÓÐÎÒµÄÑÝ³ö£¡ÎÒÓÐÁ½´ó¶ÎºÜÞÖ¿ÚµÄÌ¨´Ê£¡ÎÒ¸çºÍÎÒ½ã¶¼¼±³ÉÁËÈÈ¹øÉÏµÄÂìÒÏ£¬ÒòÎªÁÙÊ±ÕÒÈËÌæ´úµÄ»°£¬Ì¨´ÊºÜÄÑÄÃÏÂÀ´¡£
²Â²Â×îºóÔõÃ´×Å£¿ÉòÌìÂ·¶¥ÉÏÈ¥ÁË¡£ÊÇËû×Ô¸æ·ÜÓÂÇëÇóµÄ¡£ÎÒ¸çÎÒ½ã¶¼Ã»Ïëµ½£¬ÎÒÒ²Ã»Ïëµ½¡£ÄÇ¶ÎÊ±¼äÎÒÌìÌìÔÚ¼ÒÀï±³Ì¨´Ê£¬ÉòÌìÂ·ÒÑ¾­ÌýµÃ¹ö¹ÏÀÃÊì£¬ÉÏÁËÌ¨£¬¿ª¿Ú¾ÍÄÜËµ¡£»¹ÓÐ£¬Ëû¸öÍ·°«£¬»ìÔÚÒ»°ïÐ¡Ñ§Éúµ±ÖÐ£¬²»Ï¸¿´£¬Ò»µã²»Î¥ºÍ¡£
ÎÒ½ãºóÀ´¸æËßÎÒËµ£¬ÉòÌìÂ·µÄÆÕÍ¨»°Õý¾­ËµµÃ²»´íÄØ£¬Ò²²»ÖªµÀËûÊ²Ã´Ê±ºòÑ§»áµÄ¡£½ãËµ£¬ÉòÌìÂ·ÆäÊµºÜ´ÏÃ÷£¬Ö®Ç°ÎÒÃÇ¶¼Ð¡¿´ÁËËû¡£
ÄÜÈÃÎÒ½ãÅå·þµÄÈË£¬ÊÀ½çÉÏÃ»¼¸¸ö¡£
¿ÉÊÇÎÒÌÉÔÚ²¡·¿Àï£¬ºÈ×ÅÎÒÄïËÍÀ´µÄÖí·ÎÌÀ£¬ÐÄÀïºÃÓôÃÆ£ºÔçÖªµÀÕâÑùµÄ»°£¬ÎÒ¸ÉÂðÐÁÐÁ¿à¿à±³ÄÇÐ©Ì¨´ÊÄØ£¿»¹°×ÈÃÉòÌìÂ·Ð¦»°ÎÒ¡£ÎÒÌìÌìÅÜµ½Æë´óÀñÌÃÈ¥¿´¡¶ËÕÎäÄÁÑò¡·¸ÃÓÐ¶à¿ì»î£¡
