# Supplementary material for: Exploring translator’s style in children’s literature: A case study of Nicky Harman’s English translations of Huang Beijia’s two works
Source: PLoS One. 2026 Jun 2;21(6):e0350245. doi: 10.1371/journal.pone.0350245 (PMC13229296; doi:10.1371/journal.pone.0350245)
Supplement: S7 File — (ZIP) [file pone.0350245.s010.zip › data/original data/Ye Feng Fei Wu (Chinese text)/Chapter 6.txt]

µÚÁùÕÂ¡¤Í¯×Ó¾ü
ÄÇÒ»Äê£¬ÎÒÃÇ¼ÒÀïÓÐËÄ¸öÈËÍ¬Ê±¼ÓÈëÁËÍ¯×Ó¾ü£º¸ç¡¢½ã¡¢ÉòÌìÂ·ºÍÎÒ¡£ËûÃÇÈý¸öÔÚÖÐÑ§²¿£¬ÎÒÔÚÐ¡Ñ§²¿£¬µ«ÊÇÎÒÃÇµÄÖÆ·þ¶¼Ò»Ñù¡£ÉòÌìÂ·¸ö×ÓÐ¡£¬ÖÐÑ§ÉúÖÆ·þ´©ÔÚÉíÉÏ£¬¿ã¹ÜÍìÆðÁ½µÀ£¬ÒÂ·þÏÂ°ÚÒ»Ö±°ü×¡Æ¨¹É£¬ÔõÃ´¿´ÔõÃ´¾õµÃÕâÉíÒÂ·þÊÇ½èÀ´µÄ¡£ÎÒ¸úËûÇ¡ºÃÏà·´£¬¸öÍ·Ì«¸ß£¬ÓÖÌ«ÊÝ£¬´©Ò»Ì×Ð¡Ñ§ÉúÖÆ·þ£¬µõ¸ì²²µõÍÈ£¬ÓÖßÑÀïßÑà¥£¬Öñ¸ÍÈËÒ»Ñù£¬ÓÈÆä¶¬ÈÕÇåÔçÉÏÑ§£¬º®·çì¬ì¬µØ¹à½øÒÂ½ó£¬Ç°ÐØºó±³¶³³ÉÁË±ù¿é£¬Õæ²»ºÃÊÜ¡£ÎÒÄï¿´²»¹ýÈ¥£¬°ïÎÒ°ÑÉÏÒÂ·ì³öÒ»¸öÑüÉí£¬¿ãÑüÒ²ÊÕ½ôÁË¼¸´ç£¬²ÅËãÏñ¸öÑù×Ó¡£¼´±ãÕâÑù£¬ÓÐÒ»´ÎÖØÇìÀ´ÁË¹ÙÔ±ÊÓ²ìÑ§Ð££¬ÎÒÃÇ´©×ÅÖÆ·þ£¬ÊÖÄÃÒ»¸ùÍ¯×Ó¾ü¹÷ÔÚÐ£ÃÅ¿ÚÁÐ¶Ó»¶Ó­£¬±»ÎÒ½ãÂ·¹ý¿´¼ûÁË¡£½ã»Ø¼Ò¸æËßÎÒÄï£º"»Æ³È×ÓÄÇÐ¡Ñü£¬Ò»¹÷×Ó¶¼ÄÜ´ò³ÉÁ½½Ø£¬Ëý»¹Õ¾¸Ú·ÅÉÚ£¡"
ÎÒ×îÌÖÑáÎÒ½ãÕâÖÖ±ÉÊÓ±ðÈËµÄ¿ÚÎÇ¡£ÊÝÒ»µãÔõÃ´À²£¿ÐÐ¾ü²ÙÁ·³ª¾ü¸è£¬ÎÒ²»ÊÇÒ»ÑùÒ²Ã»ÂäÏÂÂð£¿
Í¯×Ó¾üÒªÇó"ÈÕÐÐÒ»ÉÆ"£¬ÓÐ¶ÎÊ±¼äÎÒÃÇÃ¿Ìì×ßÔÚÂ·ÉÏ¶¼ÊÇÄ¿¹â¾¼¾¼¶«ÕÅÎ÷Íû£¬¿ÊÍûÂ·±ß¿´¼ûÒ»¸öÏ¹×Ó»òÕßõË×Ó£¬ºÃÈÃÎÒÃÇÓÐ»ú»áÉÏÈ¥²ó·öËûÃÇ£¬»òÕßÌÖÒ»±­Ë®¸øËûÃÇºÈ¡£µ«ÊÇÔÚÐÐÉÆÕâ¼þÊÂÉÏ£¬Ð¡Ñ§ÉúÎÞÂÛÈçºÎÕù²»¹ýÖÐÑ§Éú¡£±ÈÈçÎÒ½ãËýÃÇÔÚÑ§Ð£Àï£¬ÄÜ¹»¼¯ÖÐÆðÀ´ÎªÇ°ÏßÕ½Ê¿×öÒ»µãÕëÏß»î£¬·ì¸öÑÌºÉ°üÀ²£¬Ö¯Ë«ÏßÊÖÌ×À²£¬ÓÃÂé²¼±à²ÝÐ¬À²£¬»¨Í·ºÜ¶à£¬¿ÉÊÇÃ»ÈË¿Ï½ÌÎÒÃÇÐ¡Ñ§Éú×öÕâÐ©ÊÂ¡£ÓÐÒ»´ÎÌýËµ»ªÎ÷Ò½Ôº×¡½øÀ´Ò»ÅúÇ°ÏßÉË±ø£¬°ÓÉÏµÄÑ§Éú¼¸ºõÇã³²¶ø³ö£¬Óµµ½Ò½ÔºÒª°ïÃ¦£¬½á¹û»¤Ê¿³¤°ÑÎÒÃÇÐ¡Ñ§ÉúÈ«²¿¸Ï³öÃÅ£¬°Ñ¼ûÁËÑª±ã»á¼â½ÐµÄÅ®ÖÐÑ§ÉúÒ²¸Ï³öÃÅ£¬Ö»ÁôÏÂÎÒ¸çÔÚÄÚµÄÊ®À´¸öÄÐÑ§Éú£¬°ïÃ¦µ¹ÎÛË®Í°£¬Ï´±Á´ø£¬²ó·öÉË±øÉÏ²ÞËùÊ²Ã´µÄ¡£ÄÇ¼¸Ìì£¬ÎÒ¸ç¿´¹»ÁËÒ½ÔºÀïÈË¼äµØÓüÒ»°ãµÄ±¯²ÒÇé¾°£¬Ã¿Ìì»Ø¼Ò¶¼³Ô²»ÏÂ·¹£¬»¹°Ñ×Ô¼º¹ØÔÚ·¿¼äÀï¿Þ¹ýÒ»³¡¡£Ëû¶ÄÖä·¢ÊÄ£¬³¤µ½Ê®°ËËê¾Í²Î¾ü´òÕÌÈ¥£¬²»ÏûÃðÈÕ±¾¹í×Ó¾ö²»Ì¤½ø¼ÒÃÅÒ»²½¡£
ÐÐÉÆ²»ÈÝÒ×£¬²»ÈÝÒ×µÄÊÂÇéÎÒÆ«Òª×öµÃºÃ¡£ÎÒ·¢ÏÖÀë¼Ò²»Ô¶´¦ÓÐÒ»¿ÚË®¾®£¬Ã¿Ìì¶¼ÓÐÐ¡½ÅÀÏÌ«ÃÇÉÏ¾®´òË®¡£Ê¯°åµØ»¬£¬Ë®Í°³Á£¬ÀÏÌ«Ì«ÃÇ²ü²üÎ¡Î¡ÁàË®×ßÂ·µÄÑù×ÓÈÃÈËÌá×ÅÐÄ¡£ÓÐÒ»ÌìÎÒÆð¸ö´óÔç£¬ÊØÔÚË®¾®±ß£¬Ã¿¼ûµ½Ò»¸öÁàË®µÄÀÏÌ«£¬¾ÍÇÀ×ÅÉÏÇ°°ïÃ¦¡£¿ÉÊÇºÜÆæ¹Ö£¬ÀÏÌ«Ì«ÃÇÔ¼ºÃÁËËÆµÄ¼¯Ìå¾Ü¾øÎÒ£¬ÎÒÇÀË®Í°£¬ËýÃÇ×ó¶ãÓÒÉÁ£¬Ë®½¦³öÀ´£¬±Ë´Ë¶¼ÊªÁËÐ¬Íà¡£ÀÏÌ«Ì«¾ÍßõßõÌ¾Ï¢Ëµ£º"ÐÄÁìÁËÂï£¬ÌáË®Òª²»µÃ£¬Äã¿´¿´Äã£¬Ð¡¿ÉÁ¯¶ù£¬Âé¸Ñ¶ùÏ¸µÄ°ò×Ó£¬à¥¸öÌáµÃÆð£¬ÔâÄãÂèÏþµÃÁË£¬ÒªÐÄÍ´ËÀ¡£"
ÎÒÕæ²»ÈÏÎªÎÒÄï»á¿ÞËÀ£¬ÎÒÄïÓÐÎå¸ö¶ùÅ®ÄØ£¬Ã»ÁËÎÒ£¬»¹ÓÐÎÒ¸çÎÒ½ãÎÒµÜÎÒÃÃÄØ¡£Ö»²»¹ýÎÒËÄ´¦"ÐÐÉÆ"¶ø²»ÄÜ£¬ºÜÊÜ´ìÕÛ£¬Ã¿»ØÍ¯×Ó¾ü¿ª»á£¬Òª»ã±¨Ò»ÖÜÐÐ¼£Ê±£¬ÎÒ¶¼ÐßÀ¢µÃºÞ²»ÄÜÕÒ¸öµØ·ì²ØÉí¡£
·¶ÊæÎÄ×î¶®ÎÒ£¬ËýÌáÐÑËµ£º"ÆäÊµ°ïÄãÄï×öÊÂÒ²ÊÇ¿ÉÒÔµÄ¡£"
ÎÒËµÕâ¸öÓ¦¸Ã²»Ëã£¬×Ô¼ÒÈË°ïÖú×Ô¼ÒÈË£¬²»½Ð"ÐÐÉÆ"£¬½ÐÔðÈÎ¡£
·¶ÊæÎÄËµ£º"ÊÀÈË¶¼ÊÇÉÏµÛµÄ×ÓÃñ£¬ÉÏµÛµÄ×ÓÃñ¶¼Ó¦¸ÃµÃµ½°ïÖú¡£"
àÅ£¬ÕâÃ´Ò»Ëµ£¬ºÃÏñÒ²Í¦ÓÐµÀÀí¡£ÎÒ¿ªÊ¼ÇÚ¿ìµØ°ïÎÒÄï×ö¼ÒÎñ£ºÏ´Íë£¬É¨µØ£¬ÉúÂ¯×Ó£¬¿¾µÜµÜµÄÄò²¼£¬È¥¼¯ÊÐ±³Ã×¡£ÓÐÊ±ºòÎÒ»áÇå½àÁñÔ°µÄ×ßÀÈºÍÂ¥ÌÝ£ºÁàÒ»¸öË®Í°£¬ÄÃÒ»ÌõÄ¨²¼£¬Â¥ÉÏÂ¥ÏÂ×ªÒ»È¦£¬Ã¿Ìõ×©·ì£¬Ã¿¸ùÄ¾À¸¸Ë£¬¶¼²Áµ½Ò»³¾²»È¾¡£
ÎÒÄïËµ£º"Å®´óÊ®°Ë±ä£¬³È×Ó¿ÉÕæÊÇ¶®ÊÂÁË¡£"ÓÖËµ£¬"ÄãÒª×ÜÕâÃ´ÇÚ¿ì£¬½«À´¿É²»³îÕÒ²»µ½ºÃÆÅ¼Ò¡£"
ÎÒÕæÏë°Ç×ÅËýµÄ¶ú¶äËµ£º"Äï£¬Õâ½ÐÈÕÐÐÒ»ÉÆ£¬¿É²»ÊÇÎªÁËÊ²Ã´¼û¹íµÄÆÅ¼Ò¡£"
¿ÉÎÒÖÕ¾¿Ã»Ëµ£¬ÒòÎªËµÁËÎÒÄïÒ²²»¶®£¬Ëý¾ÍÊÇ¸ö¼ÒÍ¥¸¾Å®Âï¡£
¿ª´ººó£¬Í¯×Ó¾ü»¹¸ãÁËÒ»´ÎÐÐ¾üÀ­Á·£º´©×ÅÖÆ·þ£¬´øÉÏÍ¯×Ó¾ü¹÷£¬ÐØÇ°ºá¿æÒ»ÌõÒ°Õ½¾üÄÇÑùµÄ¸ÉÁ¸´ü£¬´ÓÑ§Ð£²Ù³¡³ö·¢£¬²½ÐÐµ½³É¶¼±±½¼ÕÑ¾õËÂ£¬Ò°ÓªÒ»Ò¹£¬ÔÙ²½ÐÐ»ØÀ´¡£Ò»È¥Ò»»Ø£¬ËÄÎåÊ®ÀïÂ·£¬¶ÔÐ¡Ñ§ÉúÀ´Ëµ£¬³ÆµÃÉÏ×³¾Ù¡£
³ö·¢µÄÄÇÌìÔç³¿£¬ÕóÊÆºÜ´ó£¬ÅÅÁËºÆºÆµ´µ´µÄ³¤¶Ó£¬¹ÄÀÖÆëÃù£¬´ó¼Ò³¶¿ªºíÁü¸ß³ª£º"ÎÒÃÇ£¬ÊÇÖÐ»ªÃñ×åµÄÉÙÄê±ø£¬Äê¼ÍËäÐ¡£¬Ö¾Æø¸ß......"
×ß×ßÐªÐª£¬µ½ÖÐÎç£¬¾ÍÓÐÈË³Å²»×¡ÁË¡£Ò»¸öÈýÄê¼¶µÄÄÐÉúÀ­¶Ç×Ó£¬Â·ÉÏÃ»ÕÒµ½²ÞËù£¬ÓÖ²»ºÃÒâË¼Çë¼Ù³öÁÐ¾ÍµØ½â¾ö£¬ÊµÔÚ±ï²»×¡£¬Ò»ÅÝ´ó±ãÀ­ÔÚ¿ã×ÓÀï£¬ËûÐßµÃµ±³¡´ó¿Þ¡£Ð£³¤ÁÙÊ±Ö¸ÅÉÒ»¸öÀÏÊ¦°ÑËû»¤ËÍ»ØÈ¥¡£»¹ÓÐ¸öÐ¡Å®Éú£¬°Ö°ÖÔÚÖØÇìÕþ¸®µ±²ÎÒéÔ±£¬±¾ÈËÒ»¸±Èõ²»½û·çµÄ´ÉÍÞÍÞÄ£Ñù£¬×ßÁË²»µ½Ê®ÀïÂ·¾ÍÔÎµ¹ÔÚµØ£¬ÌåÓýÀÏÊ¦Æþ×ÅÈËÖÐ°ÑËý¸ãÐÑ£¬²»¸ÒÈÃËýÔÙ×ß£¬ÓÖÅÉ²»³öÀÏÊ¦Íù»Ø»¤ËÍ£¬¸É´àµ½ÀÏÏç¼ÒÂòÁË¸ö±³Â¨£¬¼¸Î»ÄÐÀÏÊ¦ÂÖÁ÷±³Ëý¡£Ëý×Ô¼ºÄÑÎªÇé£¬Ò»Â·ÉÏ¶¼°ÑÄÔ´üËõÔÚ±³Â¨Àï£¬²»¿Ï¼ûÈË£¬Ò²²»ÈÃ±ðÈË¿´Ëý£¬»îÏñÍÒÄñ¡£
ÎÒµÄ¸ÉÁ¸´üÀï×°×Å³´»Æ¶¹£¬»¹ÓÐ¼¸¿éÉÕ±ý£¬Á½¸öÏÌÑ¼µ°£¬Ò»Ð¡°ü³´Ã×ÌÇ¡£·¶ÊæÎÄµÄ´ü×ÓÀïÊÇËýÂèÂè·¶ÂêÀöÇ×ÊÖ¿¾µÄ»ÆÓÍ±ý¸É£¬°èÁË¸É¹ûºÍ°×ÌÇµÄ³´ÊìµÄÂó·Û¡£Òª²»ÊÇÒ°ÓªÀ­Á·£¬ÎÒ²»¿ÉÄÜÒ»ÏÂ×ÓÓµÓÐÕâÃ´¶àºÃ³ÔµÄ¶«Î÷¡£·¶ÊæÎÄÒ²²»ÄÜ¡£ÎÒÃÇÁ½¸öÈË¶¼ÕÒµ½ÁË×øÓµ½ðÉ½µÄÂúÂúµÄÐÒ¸£¸Ð¡£ÎÒÃÇ´Ó×ß³ö»ªÎ÷°ÓÖ®ºó¿ª³Ô£¬ÔÚ¸ÉÁ¸´üÉÏ¿Ù³öÒ»¸öÐ¡¶´¶´£¬Äó³öÒ»´é³´Ã×·Û£¬»òÕßÒ»Ð¡¿éËé±ý¸É¡£Ê³ÎïÄÃÔÚÊÖÀï£¬ÏÈ¿´ËÄÖÜÓÐÃ»ÓÐÈË×¢Òâ£¬È»ºó³ÃÈË²»±¸£¬Í·ÂñµÍ£¬Ñ¸ËÙÈû½ø¿ÚÖÐ¡£ÅÂÀÏÊ¦·¢ÏÖ£¬»¹²»¸Ò´óÕÅÆì¹ÄµØ½À£¬ÏÈÄÃÍÙÄ­ä¦Êª£¬ÔÙÓÃÉà¼âÑ¹±â£¬ÂýÂýµØÂýÂýµØÑÊ½ø¶Ç×ÓÀï¡£ÎÒÃÇÁ½¸öÔÚ¶ÓÁÐÖÐ»¹ÍµÍµµØ½»»»Ê³Îï£¬Ëý¸øÎÒÒ»½Ç±ý¸É£¬ÎÒ¸øËý¼¸Á£»Æ¶¹¡£±ðÈË¼ÒµÄÊ³Îï×ÜÊÇ¸üÃÀÎ¶£¬ÎÒÃÇÏàÊÓ¶øÐ¦Ê±£¬¶¼¾õµÃÒ»±²×ÓÃ»³Ô¹ýÕâÃ´ºÃ³ÔµÄ¶«Î÷¡£ÕæÊÇÃî²»¿ÉÑÔ£¬¼òÖ±ÈÃÈËÐÒ¸£µ½Í·ÔÎ¡£
µ½ÁËÖÐÎç£¬¶ÓÎéÍ£ÔÚÒ»¸ö½ÐÎÄ¼Ò´óÔºµÄµØ·½ÐÝÏ¢¡£ËùÓÐÈË¶¼×øÔÚÂ·±ßÒ°²ÍÊ±£¬ÎÒ´ó´ó·½·½µØ´ò¿ª¸ÉÁ¸´ü£¬°ÑÏÌÑ¼µ°·Ö¸ø·¶ÊæÎÄÒ»¸ö¡£½á¹ûÑ¼µ°±»ÎÒÄïëçµÃÌ«ÏÌÁË£¬àñàð×Å³ÔÍêÖ®ºó£¬Ò»¸öÏÂÎçÎÒÃÇ¶¼¿Ú¿Ê£¬É¤×Ó¸ÉµÃÒªÃ°ÑÌ¡£ºÃ´¦ÊÇ£¬ÄÇÌìÒ»Ö±µ½ºÜÍíÎÒÃÇ¶¼²»ÔÙÏë³Ô¶«Î÷£¬Ê¡ÏÂÁË²»ÉÙ¸ÉÁ¸¡£·ñÔòµÄ»°£¬ÕÕÎÒÃÇµÄ²ÏÊ³ËÙ¶È£¬ÄÇÒ»´ü×Ó¶«Î÷ÎÞÂÛÈçºÎ¶¼Ê£²»µ½µÚ¶þÌìÔçÉÏ¡£
ÄÇÒ»Ò¹Ë¯ÔÚÒ»¸ö¸ß´óÒõÉ­µÄìôÌÃÀï£¬½èÁËµ±µØÅ©Ãñ¼¸´ó¶âµ¾²Ý£¬°ÑìôÌÃÀïËùÓÐµÄ·¿¼ä¶¼ÆÌÂú£¬ÄÐÉúË¯¶«²à£¬Å®ÉúË¯Î÷²à¡£ÎÒºÍ·¶ÊæÎÄ¼·ÔÚÍ¬Ò»ÕÅµØÆÌÉÏ¡£ÎÒÏ°¹ßÁËÍÑÒÂ·þË¯¾õ£¬×øÉÏµØÆÌÕýÒª½â¿Û×Ó£¬·¶ÊæÎÄÞô×¡ÎÒµÄÊÖ£¬ÈÃÎÒ±ðÍÑ¡£ÎÒÃ÷°×Ëý²»ÏëÈÃÆ¤·ô½Ó´¥µ¾²Ý¡£ÕâÑùÒ²¶Ô£¬ÒòÎªÎ´¾­´·´òµÄµ¾²ÝÓ²ÔúÔúµÄ£¬ÊµÔÚÊÇ´ÁÈË¡£
°øÍíºÈ¶àÁËË®£¬Ò¹Àï±ïÐÑÁË£¬ÒªÆðÀ´Ð¡½â¡£Ù¼´óµÄìôÌÃ£¬Ö»ÓÐÒ»Õµ²ËÓÍµÆµãÔÚºÚÆáÆáµÄ¹©×ÀÉÏ¡£Ë¯ÑÛÃÉ±€ÖÐ£¬Ç½ÉÏµÄ×æ×ÚÅÆÎ»ÏñÊÇÒ»¸öÓÖÒ»¸ö¾²Ä¬²»¶¯µÄÓÄÁé£¬²»»³ºÃÒâµØµÉÊÓ×ÅÎÒ£¬·Â·ðËæÊ±ËæµØ»á"à§"µØÉì³öÒ»Ö»ÊÖ£¬µ¯»ÉÒ»ÑùË¦¹ýÀ´£¬°ÑÎÒ×¥½øÇ½ÖÐ£¬·âÔÚ×©Í·Àï¡£ÎÒÔ½ÏëÍ·Æ¤Ô½ÊÇ·¢Âé£¬Õ¾ÔÚ×ßµÀÀïÊ§Éù¼â½Ð¡£Ð¡º¢×ÓÃÇ¶¼Ë¯³ÉËÀÖíÒ»Ñù£¬Ö»ÓÐ¼¸¸öÀÏÊ¦±»ÎÒ¾ªÐÑ£¬Ì§ÁËÄÔ´üÎÊÃ÷ÔµÓÉ£¬ÂîÁËÎÒÒ»¶Ù£¬ÆäÖÐÒ»¸öÅ®ÀÏÊ¦ÕõÔú×ÅÆðÉí£¬´øÎÒ³öÃÅÉÏÃ©²Þ¡£ËýÒ»±ß´ò¹þÇ·£¬Ò»±ßÂñÔ¹ÎÒ£º"ÅÀÊ÷ÉÏ·¿Äãµ¨´ó£¬ÉÏ¸öÃ©²Þµ¹ÏÅ³É¹íÑù¡£"ÎÒàÖ¹¾Ëµ£º"ìôÌÃºÃÅÂÈË¡£"ËýÓÃ¾¢ÅÄÒ»ÏÂÎÒµÄºóÄÔÉ×£º"ÅÂÉ¶×ÓÂï£¬ºÃ¶àÈË£¡"
µÚ¶þÌìÎÒÃÇÈ¥²Î¹ÛÕÑ¾õËÂ¡£ËÂÃíÀïµÄÉ®ÈËºÍ¾ÓÊ¿ÃÇ´ÓÃ»¼û¹ýÎÒÃÇÕâÑù·þ×°Í³Ò»ÓÖ¶ÓÁÐÕûÆëµÄÐ¡Ñ§Éú£¬ÈýÈýÁ½Á½×ß³öÀ´¿´ÈÈÄÖ¡£ÎÒÃÇ³Ã»úÁÐ¶Ó¸ß³ª£º"ÖÐ¹úÒ»¶¨Ç¿£¡ÖÐ¹úÒ»¶¨Ç¿£¡Äã¿´ÄÇ°Ë°Ù×³Ê¿£¬¹Â¾ü·ÜÕ½¶«Õ½³¡......"»¹ÓÐ¡¶ÒåÓÂ¾ü½øÐÐÇú¡·£º"ÆðÀ´£¬²»Ô¸×öÅ«Á¥µÄÈËÃÇ£¬°ÑÎÒÃÇµÄÑªÈâ£¬Öþ³ÉÎÒÃÇÐÂµÄ³¤³Ç......"
É®ÈËÃÇ°ëÕÅ×Å×ì°Í£¬ÉµºõºõµØ¿´ÎÒÃÇ£¬Ò²²»ÖªµÀÌý¶®ÎÒÃÇµÄ¸è´ÊÃ»ÓÐ¡£ËûÃÇµÄÇà²¼ÒÂÉÀÔÚÔç´ºµÄ³¿ÎíÖÐ»ÒÍ»Í»Ò»ÍÅ£¬ÏÔµÃËÀÆø³Á³Á¡£
½ÓÏÂÈ¥ÎÒÃÇ¿ªÊ¼²Î¹ÛÌìÍõµî¡¢¹ÛÒô¸ó¡¢Î¤ÍÔµî¡¢²Ø¾­Â¥¡¢Îå¹ÛÌÃ¡¢ÆÕÍ¬Ëþ£¬»¹²Ý²ÝÁËÊÂµØ°ÝÁËÒ»ÏÂÃÖÀÕ·ð¡¢ËÄ´óÌìÍõ£¬»¹ÓÐö·ÑÀßÖ×ìÃæÏàÕøÄüµÄÊ®°ËÂÞºº¡£ÎÒ´ÓÐ¡¾Í²»Ï²»¶È¥·ðÃí£¬ÎÅ¼ûÏã»ðÎ¶¾ÍÒª×÷Å»£¬·¶ÊæÎÄÈ´ÑÐ¾¿µÃºÜ×ÐÏ¸£¬ÎÒ¿´µ½Ëý»¹ÍµÍµÄÃÊÖÈ¥ÃþÁËÂÞººµÄ½ÅÖº¡£
È»ºó£¬¶ÓÎéÓÖ¼¯ºÏÆðÀ´£¬·µ³Ì»Ø¼Ò¡£µ«ÊÇ·µ³ÌµÄÂ·ÉÏÔÙÒ²±£³Ö²»ÁËÕûÆë»®Ò»µÄ¶ÓÐÎ£¬ÓÐ½ÅÉÏ´òÅÝÒ»È³Ò»¹ÕµÄ£¬ÓÐÐ¬µ××ßµôÁËÄÃµ¾²ÝÃãÇ¿°ó×ÅµÄ£¬ÓÐÔçÔç³ÔÍêÁË¸ÉÁ¸È»ºó¶ö×Å¶Ç×ÓÎÞ¾«´ò²ÉµÄ£¬²»µ½¶þ°ÙÈËµÄ¶ÓÎé£¬ÍÏÍÏÀ­À­¾¹È»ÃàÑÓÁË¼¸ÀïÂ·¡£¸ºÔðÊÕÈÝµÄÁ½¸öÄÐÀÏÊ¦£¬Ö±µ½µÚÈýÌìÁè³¿²Å±³×ÅÁ½¸öÑ§Éú»Øµ½»ªÎ÷°Ó¡£
»Ø¼ÒÃ»¼¸Ìì£¬ÎÒºÍ·¶ÊæÎÄ¶¼¸Ð¾õÍ·Æ¤ÆæÑ÷£¬¶øÇÒ»¹ÓÐ¸O¸O¸@¸@µÄÉùÒô£¬ÏñÓÐÎÞÊýÐ¡³æ×ÓÔÚÍ·Æ¤ÀïÃæÅÀ¡£ÎÒ½ã°ÑÎÒµÄÍ··¢°Ç¿ªÒ»¿´£¬ÏÓ¶ñµØ½ÐÆðÀ´£º"ÄïÄã¿ì¿´£¬Ëý³¤Ê­×ÓÀ²£¡"
ÎÒÄï´òÁËÒ»ÅèÇåË®¸øÎÒÏ´Í·£¬Ë®ÃæÉÏ¾¹È»Æ¯ÁËÒ»²ã°×°×µÄÐ¡³æ£¬ÎèÊÖµÅ½ÅÓÎµÃÄÇ½ÐÒ»¸ö»¶£¡ÎÒ¸ú×ÅÎÒ½ã´ó½Ð¡£Õâ¸öÊµÔÚÌ«¶ñÐÄÁË¡£
·¶²®²®Ò»¼Ò¶¼¶ÔÐ¡Í·Ê­ÊÖ×ãÎÞ´ë£¬·¶ÂêÀöÌØµØÅÜÉÏÂ¥£¬ÏòÎÒÄïÌÖ½Ì°ì·¨¡£ÎÒÄïÕ¶¶¤½ØÌú¸æËßËý£º"ÏÈ°ÑÍÞ¶ùµÄÍ··¢¼ôÁË£¡"
ÎÒ±¾À´¾ÍÊÇ¶ÌÍ··¢£¬ÔÙ¼ô£¬²»¹ýÊÇ¸üÏñÄÐº¢×Ó¡£·¶ÊæÎÄ¾Í²ÒÁË£¬ËýÒ»Í·Æ¯ÁÁµÄ½ð·¢£¬¼ô¶ÌÖ®ºó£¬±ä³É¸ö½ðÃ«´Ìâ¬£¬ºÃÄÑ¿´¡£Ëý´ó¿ÞÁËÒ»³¡£¬¶ãÔÚ¼ÒÀï¼¸Ìì¶¼²»¿Ï³öÃÅ¡£
ÎÒÄïÓÖÈ¥ÖÐÒ©·¿ÅäÆëÁËÉ±ÃðÍ·Ê­µÄÒ©£¬Öó³öÅ¨ºÚµÄÒ©Ö­£¬Í¿ÔÚÎÒÍ·ÉÏ£¬»¹ÄÃÓÍÖ½°ü×¡ÎÒµÄÍ·£¬ÒªÑ¬ËÀÃÆËÀÄÇÐ©¿É¶ñÓÖÍçÇ¿µÄÐ¡¶«Î÷¡£ËýÒ²·Ö¸ø·¶ÂêÀöÒ»°üÒ©¡£ÄÇÖÖÒ©Ó¦¸Ã¶¾ÐÔÍ¦´ó£¬°ÑÎÒµÄÍ·Æ¤ÅªµÃÓÖºìÓÖÖ×£¬Á¬ÑÛ¾¦¶¼Ö×ÁË¡£Òª·ÅÔÚ½ñÌì£¬¿Ï¶¨ÊÇ²»¿ÉÒÔÈÃÐ¡º¢×ÓÓÃµÄ¡£ÄÇÊ±ºòµÄÈË£¬ÕæµÄÊÇÏ¡ÀïºýÍ¿µØ»î£¬Ï¡ÀïºýÍ¿µØËÀ¡£
ºóÀ´·¶²®²®ÊÜÎÒÄïÆô·¢£¬´ÓÒ½Ôº´ø»ØÀ´Ò»´óÆ¿¾Æ¾«£¬Ã¿ÌìÓÃÃÞ»¨Õº¾Æ¾«°ïÎÒÃÇ²ÁÍ·Æ¤¡£¾Æ¾«µÄÎ¶µÀÒ²ÄÑÎÅ£¬Ñ¬µÃÎÒÃÇÎåÔàÁù¸­·­ÌÚ£¬ÅöÉÏ¸Õ¸Õ³Ô±¥ÁË¶Ç×Ó£¬¼òÖ±ÊÇ·Ö·ÖÖÓÏëÍÂ¡£
ÕÛÌÚÁËÆðÂë°ë¸öÔÂ£¬²ÅËã³¹µ×ÏûÃðµôÍ·Ê­¡£·¶ÊæÎÄ¶ÄÖä·¢ÊÄ¸úÎÒËµ£¬ÒÔºóËýÔÙÒ²²»»áÈ¥Ò°ÓªÁË£¬Äþ¿ÉÍËÑ§¶¼²»È¥¡£
ÎÒµ¹¾õµÃÃ»ÕâÃ´ÑÏÖØ¡£ÎÒÏëÁË¸öºÃÖ÷Òâ£¬ÏÂ´ÎÔÙº¦Í·Ê­µÄ»°£¬ÎÒ¸É´àÌê¹âÍ·¡£¹âÍ·Ò²Ã»Ê²Ã´ÁË²»Æð£¬×î¶àÈË¼ÒÎó»áÎÒÊÇÐ¡Äá¹Ã°É¡£
