# Supplementary material for: Exploring translator’s style in children’s literature: A case study of Nicky Harman’s English translations of Huang Beijia’s two works
Source: PLoS One. 2026 Jun 2;21(6):e0350245. doi: 10.1371/journal.pone.0350245 (PMC13229296; doi:10.1371/journal.pone.0350245)
Supplement: S7 File — (ZIP) [file pone.0350245.s010.zip › data/original data/Ye Feng Fei Wu (Chinese text)/Chapter 7.txt]

µÚÆßÕÂ¡¤½ÌÊÚÃÇ
ËµÁ½¸öÁñÔ°½ÌÊÚµÄ¹ÊÊÂ¡£
µÚÒ»¸öÊÇÓÐ¹ØÒ»Ö»Ð¡ÐÜ±¦±¦¡£
¼ÇµÃÊÇÄÇÒ»ÄêÇåÃ÷½Ú£¬°øÍí£¬ÎÒÃÇÎ§×ÅÄïµÄÐ¡ÃºÂ¯£¬¿´Ëý¸øÎÒÃÇÀÓÑîÁøÌ¯±ý³Ô¡£¶ì»ÆÉ«µÄÄÛÁøÒ¶ÊÇÎÒ´ø×ÅÐ¡ËØÈ¥ºÓ±ßÞÛ»ØÀ´µÄ£¬ÎÒÅÀÊ÷£¬ºï×ÓÒ»ÑùÅÊÔÚÊ÷è¾ÉÏ£¬°ÑÈáÈíµÄÏ¸Ö¦¾¡¿ÉÄÜÑ¹µÍ£¬µÍµ½Ê÷ÉÒ²ÁÅöµØÃæ£¬Ð¡ËØ¾Í¸Ï½ôÉìÊÖ£¬õÚ½Å£¬°Ñ´ø×ÅÄÛÑ¿µÄÊ÷Ò¶Íù³¨¿ÚµÄÐ¡¿ðÀïÞÛ¡£µ½¼Òºó£¬ÄïÏ´¸É¾»ÄÛÒ¶£¬¶çËé£¬°èµãÑÎ×ÕÒ»ÏÂ£¬¼·È¥É¬Ë®£¬ºÍÁËÃæ·ÛÏ¡Ï¡µØ½Á³ÉÃæºý¡£Äï»¹¸ñÍâ´ó·½µØÍùÃæºýÀï´ò½øÁ½¸ö¼¦µ°£¬¶øºó£¬ÄïÉÕÈÈÌú¹ø£¬ÄÃ¹øË¢ÕºÉÏ²ËÓÍÔÚÈÈ¹øÀï·É¿ìµØÄ¨ÉÏÒ»È¦£¬¶Ë×ÅÃæºýÅèË³¹øÑØÂýÂýµ¹½øÈ¥¡£²»ÓÃ¹ø²ù£¬Ãæºý×ÔÈ»µØË³¹ø±ÚÁ÷ÌÊ£¬ÔÙ°Ñ×¡¹ø¶ú×ªÉÏÁ½×ª£¬Ò»ÕÅ±¡±¡µÄ¡¢¶·óÒÐÎ×´µÄÌ¯±ýÒÑ¾­³ÉÐÎ¡£Ð¡»ðºæ¿¾£¬ÍêÁËÔÙÈöÉÏÉÙÐí´Ð»¨£¬ÏãÎ¶ËÄÉ¢¡£Ì¯±ý²ù½øÅÌ×ÓÀï£¬»Æ²Ó²ÓµÄ£¬Íâ½¹ÄÚÈí£¬Ò§Ò»¿Ú£¬¡°¿¦àê¡±Ò»ÉùÏì£¬Ôç´ºµÄ×ÌÎ¶ÔÚ¿ÚÇ»ÀïÂúÂúµØÃÖÂþ¡£
ÄêÄêÇåÃ÷£¬Äï¶¼Òª×öÑîÁøÌ¯±ý¸øÎÒÃÇ"Ò§´º"£¬ÒòÎªÕâÊÇÎÒÃÇÄÏ¾©ÀÏ¼ÒÕâ±ßµÄ·çË×¡£ÄïËµ£¬ÈËÎÞÂÛÐÐµ½¶àÔ¶£¬ÀÏ¼ÒµÄÄÇ¸ùÏß¶¼µÃË©ÔÚÊÖÀï£¬ÖÁËÀÒ²²»ÄÜËÉ¿ª¡£
Ì¯±ý²Å³öÁËÁ½¹ø£¬ÎÒÃÇÃ¿¸öÈË²Å·ÖµÃËÄ·ÖÖ®Ò»¿éÄÃÔÚÊÖÀï£¬Ô¤±¸×ÅÏ¸½ÀÂýÑÊºÃºÃÏíÊÜÊ±£¬Â¥ÏÂÔº×ÓÀïºöÈ»»¶ÌÚÆðÀ´£¬ÏñÊÇ³öÁËÁË²»µÃµÄ´óÊÂ¡£±¼µ½×ßÀÈÀïÌ½ÉíÒ»¿´£¬ºÃÆæ¹Ö£¬ÔºÀïµÄº¢×ÓÃÇÎ§ÁËÒ»Ö»ºÚºõºõ¡¢Ã«È×È×µÄÐ¡¶«Î÷£¬Æß×ì°ËÉàÐË·Üµ½²»ÐÐ¡£
±ý×ÓÒ²²»Òª³ÔÁË£¬ÎÒÇ£ÉÏÐ¡ËØµÄÊÖ£¬¸Ï¿ìÏÂÂ¥£¬²å½øÈËÈº¡£±»Î§¹ÛµÄÄÇ¸öÐ¡¶«Î÷Ò»ÉíºÖÉ«ÈÞÃ«£¬Ô²¹ö¹öµÄÄÔ´ü£¬Ô²¹ö¹öµÄ¶Ç×Ó£¬¶ÌÍÈ£¬Á½¿ÅÐ¡ÑÛÖé²£Á§µ¯ÇòÒ»°ã¾§ÁÁ£¬²±×ÓÉÏÌ×Ò»¸öÆ¤È¦£¬Æ¤È¦Á¬×ÅÉþ×Ó£¬Éþ×ÓµÄÒ»¶ËÏµÔÚÔºÀïÄÇ¿ÃÀÏ»±Ê÷ÉÏ¡£Ð¡¶«Î÷´ó¸ÅÌ«Ð¡£¬²»ÏþµÃÅÂÈË£¬Ë­ÉìÊÖ¶ºËü£¬Ëü¾Í³¯Ë­ÆË¡£Ò»ÆË£¬Éþ×ÓÒ»×§£¬µøµ¹ÁË¡£µøµ¹Ã»ÊÂ£¬Ô­µØ´ò¸ö¹ö£¬ôóôóôòôòÔÙÍùÈËÇ°´Õ¡£ÎÒ»¹¿´¼ûËüÉì³ö·ÛºìÉ«µÄÉàÍ·ÔÚ¹üÎüÐì¼ÒÐ¡¶ù×ÓµÄÊÖ£¬¹üÄÌÍ·Ò»Ñù£¬°ÉàªÓÐÉù£¬°ÑÄÇ¸öËÄËêµÄÅÖÐ¡×ÓÅªµÃ¿©¶ù¿©¶ùÖ±Ð¦¡£
·¶ÊæÎÄ´ÓÈË¶ÑÀï¼·³öÀ´£¬¼±ÇÐµØ¸æËßÎÒ£º"ÖªµÀÊÇÊ²Ã´Âð£¿Ð¡ÐÜÅ¶£¡"
"ÔõÃ´¿ÉÄÜ£¿"ÎÒ²»¸ÒÏàÐÅ£¬"É­ÁÖÀï²ÅÓÐÐÜ³öÃ»£¬ÎÒÃÇ»ªÎ÷°ÓÊÇÆ½Ô­¡£"
"Æ­ÄãÊÇÐ¡¹·£¡ÌÕ²®²®´Ó²ØÇø´ø»ØÀ´µÄ£¬ÈË¼Ò²ØÃñËÍËûµÄ¡£"
ÎÒ»ØÍ·£¬²Å·¢ÏÖÁôÒ»×ì´óºú×ÓµÄÌÕ²®²®Ð±¿¿ÔÚÔºÇ½µÄ»¨Àé°ÊÇ°£¬ÍÈ²í¿ª£¬Á½ÊÖ½»µþÔÚ¶Ç×ÓÉÏ£¬Íû×ÅÑÛÇ°Ò»ÈºÏ¹¼¤¶¯µÄÐ¡º¢×Ó£¬Ð¦µÃÏñ¸öÀÏÍçÍ¯¡£°¡¹þ£¬ÎÒÓÖ·¢ÏÖÁË£¬ËûÍ·ÉÏ»¹´÷×ÅÒ»¶¥²Ø×åÈËµÄ»¨Õ±Ã±ÄØ£¬¿ÉËûÉíÉÏ´©µÄÓÖÊÇÒ»¼þ½´É«µÆÐ¾ÈÞµÄÎ÷×°£¬»¹Î§Ò»ÌõÇ³»ÒÉ«¿ªË¾Ã×µÄ±¡Î§½í¡£ÕâÉí²»Â×²»ÀàµÄ´ò°çÕæÊÇ¶º£¬È»¶ø·ÅÔÚ·ç¶ÈôæôæµÄÌÕ²®²®ÉíÉÏ£¬·Çµ«²»Î¥ºÍ£¬»¹Í¸×ÅµãÂäÍØ²»î¿µÄË§¾¢¶ù¡£
Ð¡ÐÜáÌÕæÊÇ²ØÃñËÍËûµÄ¡£ÌÕ²®²®ÊÇÀúÊ·ÓïÑÔËùµÄ½ÌÊÚ£¬×¡ÎÒÃÇÂ¥ÏÂ£¬¸ú·¶ÊæÎÄ¼ÒÊÇÁÚ¾Ó¡£ÎÒÌý°Ö°ÖËµ£¬×Ô´ÓÀ´µ½»ªÎ÷°Ó£¬ÌÕ²®²®¿ÉËãÀ´µ½±¦µØÁË£¬ÒòÎª´¨²ØÔÆ¹óÀë³É¶¼¾àÀë¶¼²»Ô¶£¬ÄÇÐ©¸÷Ãñ×å»ì¾ÓµÄµØ·½£¬ÍêÈ«³ÆµÃÉÏÓïÑÔ±¦¿â¡£ÌÕ²®²®Âä½ÅÍ·Ò»Äê¾ÍÃé×¼ÁËËÉÅË¸ßÔ­£¬´ø×ÅËûµÄÑ§ÉúÃÇ×ö¼ÎÈÞ²ØÓïµ÷²é£¬²Í·çÂ¶ËÞ£¬ÕâÒ»Äêµ±ÖÐÓÐ´ó°ëÄêÓÎµ´ÔÚ²ØÃñÖ®ÖÐ¡£ÌÕ²®²®Õâ¸öÈË¾ÆÁ¿´ó£¬ºÈµã¾ÆÖ®ºóËæ±ãÒ»¾ä»°¾Í»áÈÃËûÀÖºÇºÇÐ¦µÃÏñº¢×Ó£¬»¹ÌØ±ðÏ²»¶ÅÌ¸öÍÈ¸úËûµÄµ÷²é¶ÔÏóÃÇÁÄ¼Ò³££¬×ßÄÄ¶ù¶¼ÄÜ´¦µÃÏÂÅóÓÑ¡£ÕâÒ»»Ø³öÃÅ£¬ËûÊÇÔÚáº½­²ØÇøÅÌ»¸µÄ£¬ÄÇÀïÊ÷ÉîÁÖÃÜ£¬Ò°ÊÞ³öÃ»£¬ÌýËµ»¹¸úÀÇÈºÕÕ¹ýÃæ¡£»Ø³ÌÇ°£¬ËûµÄ²ØÃñÅóÓÑ¸ÕºÃ¶ËÁËÒ»¸öÐÜÎÑ£¬ÌÍ»ØÕâÖ»Ð¡ÐÜáÌ£¬¾ÍËÍËûÍæ¡£ÌÕ²®²®×ø×ÅÈËÁ¦³µ»Øµ½ÁñÔ°Ê±£¬½Åµ×ÏÂÊÇÐÐÀî£¬Ï¥¸ÇÉÏ±§×ÅÃ«ºõºõµÄÐ¡ÐÜáÌ£¬ÈË¶¼ÒÔÎªËû±§µÄÊÇÖ»Ð¡¹·áÌ£¬Ë­Ò²Ã»Ïëµ½Õâ¶«Î÷Ñø´óÁË»áÊÇ¶¨Ê±Õ¨µ¯¡£
Õû¸öËÄÔÂºÍÎåÔÂ£¬ÐÜáÌºÍÎÒÃÇÏà´¦µÃÆäÀÖÈÚÈÚ¡£
Ò»¿ªÊ¼´ó¼ÒÕùÏàÎ¹Ê³£¬»çÐÈ¹Ï¹ûÒ»¹ÉÄÔ¶ù¶¼ÉÏ£¬ÐÜáÌ³ÔÉËÁË£¬À­Ï¡£¬µôÃ«£¬ÑÛ½ÇºýÊº£¬Î®ÃÒ²»Õñ£¬Òª²»ÊÇÎÒÃÇÑëÇóÐóÄÁÏµµÄÃ·½ÌÊÚ³öÊÖ¾ÈÖÎ£¬Ð¡¶«Î÷Ò²Ðí¾ÍÒÑ¾­Ò»ÃüÎØºôÁË¡£
ºóÀ´ÌÕ²®²®ÕÙ¼¯È«ÔºÐ¡º¢×Ó¿ª»á£¬¸ú´ó¼ÒÔ¼·¨ÈýÕÂ£ºÃ¿¼Ò¸ºÔðÎ¹Ê³Ò»Ìì£¬Í¶Î¹Ê³Æ·½öÏÞÓÚÃ×ºý¡¢ÀÃÃæ¡¢ÄÛ°úÃ×ºÍÉÙÐí¹Ï¹û¡£ÌÕ²®²®»¹ÌØ±ðÈÏÕæµØÅÅÁËÒ»¸öÖµÈÕ±í£¬°ÑÎÒÃÇÃ¿¸öÈËµÄÃû×Ö¶¼Ð´ÔÚÉÏÃæ£¬±ê×¢ÁËÎ¹Ê³ÈÕÆÚ£¬Ò²±ê³öÁËÃ¿ÑùÊ³ÎïµÄ´óÖÂÍ¶·ÅÁ¿£¬ÕÅÌùÔÚÂ¥ÌÝ¿Ú¡£ËûÖ¸×ÅÕâÕÅ±í¸ñÏÅ»£ÎÒÃÇ£º"¿´¼ûÃ»ÓÐ£¿Ò»¼ÒÒ»Ìì£¬¸÷¸ºÆäÔð£¬Î¹µÃ²»ºÃ£¬È«ÃñÉùÌÖ£¡"
ÎÒ°Ö°ÖÐ¦Ëû£º"ÌÕÐÖ£¬ÄãÊÇÄÃ³ö×öÂÛÎÄµÄ¾«ÉñÎ¹ÐÜáÌÄØ¡£"
ÌÕ²®²®»Ø´ð£º"Ã»µÃ°ì·¨£¬ÒªÈÃÐ¡º¢×ÓÑ§»á¹ÜÀí×Ô¼º¡£"
ËùÓÐÈË¶¼Ã»ÓÐÏëµ½µÄÊÇ£¬Ð¡ÐÜ±¦±¦Ê³Îï³ä×ã£¬³¤µÃ·É¿ì£¬¼òÖ±ÊÇÌ«¿ìÁË£¬Á½¸öÔÂÖ®ºó£¬ÈÞÃ«ÍÊÈ¥£¬»»ÁËÒ»ÉíÓ²ÔúÔúµÄ´ÖÃ«£¬×ì°Í¼âÁË³öÀ´£¬ÑÛ¾¦ÀïÓÐÁË´ÀÏà£¬Õ¾ÆðÉíÀ´¸ö×Ó±ÈÐ¡ËØ»¹¸ß¡£ÓÐÒ»ÌìÂÖµ½ÎÒÃÇ¼ÒÖµ°à£¬ÉòÌìÂ·ÄÃ×ÅÒ»¸öÓñÃ×ÃæÎÑÍ·»ÎÀ´»ÎÈ¥¶º×ÅËüÍæ£¬ËüÒ»¼±£¬ºð³öÅÂÈËµÄÉùÒô£¬ÌøÆðÉí³¯ÉòÌìÂ·ÃÍÆË£¬×¦×ÓÒ»ÏÂËºËéÁËÉòÌìÂ·µÄÐä¹Ü£¬ÔÚËûÊÖ±ÛÉÏ»®³öÁ½ÌõÑªÓ¡¡£Òª²»ÊÇË©×ÅÒ»ÌõÆ¤Éþ£¬»¹Õæ²»ÖªµÀÒª´³³ö¶à´óµÄ»ö¡£
ÕâÊÂÒ»³ö£¬¼Ò¼Ò»§»§¶¼¾õµÃº¦ÅÂ£¬Ð¡µãµÄº¢×Ó´Ó´ËÔÙ²»¸Ò¿¿½ü¡£ÃãÇ¿ÓÖÑøÁË°ë¸öÔÂ£¬ÌìÈÈÆðÀ´ÁË£¬ÐÜÈ¦µÄÆøÎ¶ÈÃÈËÎÞ·¨ÈÌÊÜ¡£ÌÕ²®²®µÚ¶þ´ÎÕÙ¼¯È«Ôºº¢×Ó¿ª»á£¬ÃñÖ÷±í¾ö£¬Í¬Òâ°ÑÐÜáÌ¾èÔù¸øµ±µØ¶¯ÎïÔ°¡£¸ôÒ»Ìì£¬¶¯ÎïÔ°ÅÉÁËÒ»Á¾Å£³µ¹ýÀ´£¬³µÉÏ·ÅÒ»Ö»ÌúÁý£¬Á½¸ö×³ººÄÃÒ»¸ö²¼Ì×°ÑÐÜáÌµÄÄÔ´üÌ××¡£¬±§½øÁËÁý×Ó¡£ÁÙ±ðµÄÊ±¿Ì£¬È«Ôºº¢×ÓÕ¾³ÉÒ»ÅÅÆëÆëÂäÀá¡£ÎÒÃÇ»¹¼¯×ÊÂòÁËÒ»¿ðÄÛ°úÃ×£¬·Åµ½³µÉÏ£¬¸øËü´øÈ¥¶¯ÎïÔ°³Ô¡£
Ð¡ÐÜÔÚ¶¯ÎïÔ°×¡ÁË²»µ½°ëÄê£¬¾Í²»¼ûÁË¡£È¥ÎÊ¶¯ÎïÔ°µÄÈË£¬´ðËµÐÜµÄÊ³Á¿Ì«´ó£¬Õ½ÕùÊ±ÆÚ¶¯ÎïÔ°¾­·ÑÓÐÏÞ£¬Ñø²»ÆðÕâÑùµÄÃÍÊÞ¡£ÔÙÎÊËûÃÇ£¬°ÑÐÜËÍÈ¥ÄÄÀïÁË£¿¶Ô·½Ö§Ö§ÎáÎá£¬Ê¼ÖÕ²»¿ÏÍ¸Â¶È·ÇÐµÄÈ¥Ïò¡£·¶ÊæÎÄµ£ÐÄÐ¡ÐÜÒÑ¾­±»ËûÃÇÉ±ËÀ£¬³ÔÁËÈâ¡£ÎÒµ¹¾õµÃ²»Ì«¿ÉÄÜ£¬ÒòÎªÎÒÌýÃ·½ÌÊÚËµ£¬Î´¾­Ñ±ÑøµÄ¶¯Îï¶¼²»ºÃ³Ô£¬Èâ´Ö£¬»¹ëþ¡£ÎÒÏë£¬¶¯ÎïÔ°ÀïÄÇÃ´¶à¶¯Îï£¬ÈË¼Ò¿Ï¶¨²»»áÏ¡º±ÓÖ´ÖÓÖëþµÄÐÜáÌÈâ¡£
ÎÒÃÇ¶þÂ¥µÄÎ÷±±½ÇÉÏ£¬×¡×ÅºÕºÕÓÐÃûµÄÎïÀíÑ§¼ÒÐì·½Ñµ£¬¾ÍÊÇÄÇ¸ö±»ÐÜ±¦±¦Ë±¹ýÊÖÖ¸Í·µÄÅÖÐ¡×ÓµÄ°Ö°Ö¡£×îÔçËû´ÓÃÀ¹ú¸çÂ×±ÈÑÇ´óÑ§±ÏÒµºó£¬ÔÚËÕÖÝ¶«Îâ´óÑ§ÈÎ½Ì£¬Ò»¾ÅÈýÆßÄêÈÕ±¾¾ü¶Ó¹¥Õ¼ÉÏº££¬Ëû´ø×ÅÎïÀíÏµÊ¦ÉúÕ·×ªÇ§ÀïÀ´µ½°ÓÉÏ£¬ºÏ²¢Èë»ªÎ÷Ð­ºÏ´óÑ§¡£
Ðì²®²®ÊÇ¸öÒÇ±íÌÃÌÃ½²¾¿´©´÷µÄÈË£¬ÄÄÅÂÊÇ¶Ë×ÅÒ»¿ÚÌÂ´É¹ø³öÃÅ°ïÌ«Ì«Âò¶¹½¬£¬ËûµÄÍ··¢Ò²ÒÀÈ»Êáµ½Áï¹âË®»¬£¬²ÔÓ¬·ÉÉÏÈ¥Õ¾²»×¡½Å¡£ËûµÄÄÇ¼þÉî»Ò¸ñ×ÓµÄ»¨ÄØ¶Ì´óÒÂ£¬»ÒÉ«ÖÐ¾ÓÈ»»¹Ïâ×Å°µºìÌõÎÆ£¬´©ÔÚÉíÉÏ£¬Áì¿ÚÔÙÏµÒ»Ìõ°µºìÉ«Ë¿³ñÎ§½í£¬±ðÌáÓÐ¶àÀ­·ç¡£
ÎÒÄïËµ£¬Ðì½ÌÊÚÊÇÉÏº£ÅÉÍ·£¬ÉÏº£ÈË¾ÍÏ²»¶°Ú¸öÑù×Ó£¬³öÃÅ¸ñ¸ñÕýÕý£¬Ë­ÏþµÃÔÚ¼ÒÀïºÈÖàÓÐÃ»ÓÐÏÌ²Ë¾ÍÄØ¡£
ÎÒ×Ü¾õµÃÄïËµÕâ»°Ê±Í¸×Åµã¼µ¶Ê£¬ÒòÎª¸úÐì²®²®±ÈÆðÀ´£¬ÎÒ°Ö¾­³£³à½ÅÌáË«²ÝÐ¬ÏÂËûµÄÊÔÑéÌï£¬ÔÚÁñÔ°´óÔºÀïÊÇ³öÁËÃûµÄ²»ÐÞ±ß·ù¡£
Ò»¾ÅÈýÆßÄê¿¹Õ½¿ªÊ¼Ê±£¬¹ú¾üµÄ×°±¸²îµ½Ò»ÌõÇ¹Ì¯²»ÉÏ¼¸·¢×Óµ¯£¬ºÃ¶àÕ½³¡ÉÏ£¬Ç¹Ò»´òÏì£¬Ê®·ÖÖÓ¾ÍÃ»ÁËÉùÒô£¬¾ÍÒª×¼±¸ÉÏ´Ìµ¶Èâ²«¡£Ðì²®²®Ã¿Ìì¿´±¨Ö½£¬¿´µ½ÕâÐ©ÁîÈË½¹ÐÄµÄÕ½³¡ÐÂÎÅ£¬Ëû¾Í×ø²»×¡£¬ÆðÉíÌ¾Ï¢£¬ÔÚÎÝÀï×ªÈ¦È¦£¬´ó²½Á÷ÐÇµØ´©¹ý×ßÀÈÕÒÎÒ°Ö£¬¸ßÉùµØ±§Ô¹£¬°Ñ±¨Ö½ÅÄµÃÅ¾Å¾Ïì¡£
"ÕâÔõÃ´´òÕÌÂð£¿»ÆÐÖÄãËµËµ£¬ÕâÔõÃ´´òÕÌ£¿ÕâÆñ²»ÊÇÈÃÄêÇáÈË°×°×ËÍËÀ£¿"
ÎÒ°ÖÒ²Ì¾Æø£¬ÃæÉ«ÄýÖØ£º"¹ú¼ÒÆ¶Èõ£¬»ýÖØÄÑ·µ°¡¡£"
Ðì²®²®Æ´ÃüÒ¡Í·£¬ÑÛÀá¶¼Òª³öÀ´µÄÑù×Ó¡£
ºÜ¿ì£¬Î÷ÄÏ¾ÖÊÆ½øÒ»²½¶ñ»¯£¬ÈÕ¾üµÄ·É»ú¾ÓÈ»ÉîÈëÄÚµØ£¬Æµ·±ÔÚÖØÇì³É¶¼ÈÓÏÂÕ¨µ¯¡£Õ½»ðÂûÑÓ£¬Õû¸öÖÐ¹úÏÝÈëÉîÔ¨£¬ÎÞÊý¼ÒÍ¥µßÅæÁ÷Àë£¬ÄÇÕæÊÇÒ»¶ÎÌØ±ð¾øÍûµÄÈÕ×Ó¡£
Ðì²®²®ÖÕÓÚÎÞ·¨°²×øÊéÕ«ÁË£¬ËûÁªºÏÁË°ÓÉÏµÄ¼¸Î»ÎïÀíÑ§¼ÒºÍ»¯¹¤Ñ§¼Ò£¬³ÉÁ¢ÆðÒ»¸ö"¼¼ÊõÑÐ¾¿²¿"£¬×¨ÃÅÑÐÖÆÎäÆ÷µ¯Ò©¡£ËûÃÇËÄ´¦ËÑÑ°ÓÐÓÃµÄ»¯¹¤Ô­ÁÏ¡£ÓÐÒ»»ØÐì²®²®°ëÒ¹ÏëÆðÀ´£¬È¾ÁÏµêÀï¿ÉÄÜÓÐËûÃÇÄÜÓÃµÄÄ³ÖÖ¶«Î÷£¬ËûÄÃÖ»ÊÖµçÃþºÚÏÂÂ¥£¬Ö±±¼ÉÂÎ÷½ÖÉÏµÄµê¼Ò£¬ÅéÅéÇÃÃÅ£¬ÏÅµÃµêÔ±ÒÔÎªÀ´ÁËÍÁ·Ë£¬¿ªÃÅÊ±¶ßàÂµÃ»°¶¼Ëµ²»³öÀ´¡£»¹ÓÐÒ»»Ø£¬ËûÌýËµ³É¶¼¸½½üµÄÒ»¸öÀÏ¾ü·§¼ÒÖÐ²ØÓÐÕ¨Ò©Ô­ÁÏÂÈËá¼Ø£¬¼¸·¬Ð­ÉÌÓû¹º£¬²»ÖªÎªºÎÀÏ¾ü·§¾ÍÊÇ²»¿ÏÍ¨ÈÚ¡£Ëû¼±ÁË£¬°ëÒ¹·­Ç½½øÁËÈË¼ÒµÄÕ¬Ôº£¬Ò»Æ¨¹É×øµ½ÀÏ¾ü·§µÄ´²Ç°£¬´Ó¿¹Õ½µÄÒâÒå½²µ½¹úÈËµÄÔðÈÎ£¬ÌÏÌÏ²»¾ø½²ÁËÒ»¸öÐ¡Ê±¡£ÀÏ¾ü·§¾ÓÈ»¸Ð¶¯µ½ÌéÀá×Ýºá£¬µ±¼´ÆðÉí£¬ÕÒ³öÕä²ØµÄ±¦±´Ë«ÊÖ·îÉÏ£¬²¢ÇÒÑÔÃ÷·ÖÎÄ²»È¡¡£
Ô­ÁÏÊÕ¼¯µÃ²î²»¶àÊ±£¬Ðì²®²®ÓÖ´ÓËûµÄÀÏÍ¬Ñ§ÊÖÖÐÃÙµÃÒ»±¾ÂíÉª¶ûÊÏµÄ¡¶¸ß¼¶»ðÒ©Ñ§¡·¡£Õâ±¾Êé¶ÔËûµÄÑÐÖÆ¹¤×÷¿ÉËãÊÇÈç»¢ÌíÒí¡£ÓÃÐì²®²®×Ô¼ºµÄ»°£¬ÏÖÔÚÊÇÍòÊÂ¾ã±¸Ö»Ç·¶«·çÁË¡£¶«·çÊÇÊ²Ã´ÄØ£¿Ò»Ö»¿ÉÒÔ°¾ÖÆÕ¨Ò©µÄÍÁ»ðÂ¯¡£ÁñÔ°µÄÔº×ÓÀïÏÖ³ÉÓÐÒ»¸öÓêÅï£¬ÊÇÖ®Ç°ÌÕ²®²®»¨Ç®´îºÃÓÃÀ´ÈÃÐÜáÌ°²ÉíµÄ£¬Ð¡ÐÜËÍÈ¥ÁË¶¯ÎïÔ°£¬ÓêÅï×ÔÈ»¿ÕÁË³öÀ´¡£Ðì²®²®Õ÷µÃÌÕ²®²®Í¬Òâ£¬ÂòÀ´ÄàÁÏ×©¿é£¬ÓÖÇëÁËÒ»¸öÐ¡Â¯½³£¬°ëÌì¹¤·ò¾ÍÔÚÓêÅïÀïÆö³öÒ»¸ö°ëÈË¶à¸ßµÄÂ¯Ôî¡£
Â¯»ðÉúÆðÀ´Ö®ºó£¬ÓÐÒ»¸öÔÂµÄÊ±¼äÍêÈ«Ã»ÓÐÍ£Ï¢¡£Ã¿ÌìÒ¹Íí£¬ÎÒÃÇÕ¾ÔÚ¶þÂ¥µÄ×ßÀÈÉÏ£¬Ô¶Ô¶¿´×ÅÂ¯¿ÚºöÃ÷ºö°µµÄ»ðÑæ£¬¿´×ÅÐì²®²®ºÍËûµÄÍ¬ÊÂÃÇÎ§×ÅÂ¯»ð·­Êé£¬ÌÖÂÛ£¬Õù³³£¬ÑöÍ·´óÐ¦¡£ÎÒÃÇ¶¼ÅÎÍûËûµÄÊÔÑé¿ìµã³É¹¦£¬ÔçÈÕÑÐÖÆ³öÄÜ°ÑÈÕ±¾ÈËÕ¨µÃÈËÑöÂí·­µÄ»ðÒ©¡£ÎÒÃÇÃ¿¸öÈË¶¼Ïë¹ýÈ¥°ïÉÏÒ»µãÃ¦£¬ÄÄÅÂÌíÒ»¿éÃº£¬ÔËÒ»ÛÎ»þ»ÒÍÁÒ²ÐÐ¡£¿ÉÊÇÐì²®²®ËÀ»î²»ÔÊÐíÎÒÃÇÐ¡º¢×Ó¿¿½ü£¬ËûËµÌ«Î£ÏÕ£¬ËæÊ±»á³öÒâÍâ¡£ÄÇÃ´£¬Ðì²®²®×Ô¼º²»Î£ÏÕÂð£¿ÊÀ½çÉÏÄÑµÀÖ»ÓÐËû²»º¦ÅÂ£¿ÎÒÃÇ¶¼²»·þÆø¡£
²»ÄÜ²»Åå·þÄÇÐ©½ÌÊÚÃÇµÄ´ÏÃ÷£¬¾ÍÄÇÃ´Ò»¸ö²»ÆðÑÛµÄÍÁ»ðÂ¯£¬»¹ÕæµÄ°¾ÖÆ³öÀ´Ò»ÖÖºÚºõºõµÄÓÐµãÏñÑÌ¸àµÄ»ðÒ©¡£Ðì²®²®ÇëËûµÄÑ§Éú°Ñ»ðÒ©ËÍÍùÕ½³¡¼ìÑé£¬ÌýËµÍµÂñÔÚÌú¹ìÉÏ£¬Õ¨»ÙÁËÈÕ±¾ÈËµÄÒ»ÁÐ»ð³µ¡£½Ý±¨´«À´£¬Ðì²®²®ÄÃËûµÄ»¨ÄØ´óÒÂÔÚºÚÊÐÉÏ»»»ØÁ½Æ¿ÍþÊ¿¼É£¬ÇëÈ«ÔºµÄÏÈÉúÃÇºÈ¾Æ¡£ºÈ¸ßÁËÖ®ºóËûÃÇ´óÉù³ª¸è£¬ÏÈ³ª¿¹Õ½¸èÇú£¬¡¶´óÂ·¸è¡·¡¶±ÏÒµ¸è¡·¡¶´ò»ØÀÏ¼ÒÈ¥¡·Ê²Ã´Ê²Ã´µÄ¡£È»ºóÓÖ³ªÓ¢ÎÄ¸è£¬¡¶Ò¹Íí¶àÂþ³¤¡·¡¶Ô­ÁÂÎÒ°ÉÇ×°®µÄ¡·£¬Ò»Ö±³ªµ½ÃÀ¹úµÄºÚÈË¸èÒ¥¡£Ò»ÏòºÜÉÙ¸úÁÚ¾ÓÃÇ´ò½»µÀµÄ°ÁÂýµÄ·¶ÂêÀö£¬ÄÇÌìÆÆÀý°ÑÎÝÃÅ³¨¿ª£¬µ¯Æð¸ÖÇÙ£¬Îª´ó¼ÒÖúÐË¡£³ª×Å³ª×Å£¬ÏÈÉúÃÇÓÖ¸÷×ÔÀ­³öÌ«Ì«ÌøÎè£¬Á¬ÎÒÄï¶¼±»À­ÏÂÂ¥ÁË¡£Ò»ÈºÈËÄÖµ½ÌìÁÁ²ÅÉ¢¡£
³õÕ½¸æ½Ý£¬Ðì²®²®ÐËÖÂ¸ü¸ß£¬À­ÁËÒ»Î»ÒøÐÐ¼ÒÅóÓÑÍ¶×Ê£¬ÔÚ»ªÎ÷ºó°Ó½¨ÆðÒ»×ù¾ü¹¤Ð¡×÷·»£¬×¨ÃÅÉú²ú"¸´×°×Óµ¯"£º¾ÍÊÇ°ÑÕ½³¡ÉÏÓÃ¹ýµÄ×Óµ¯ÊÕ¼¯ÆðÀ´£¬ÌîÉÏËûÃÇ×Ô¼ºµÄ»ðÒ©£¬ÔËµ½Ç°·½ÖØÐÂÊ¹ÓÃ¡£×÷·»Ò²ÊÇÍÁ·¨ÉÏÂí£¬²ÄÁÏºÍ¼¼ÒÕ¶¼²»¹ý¹Ø£¬Ôì³öµÄ×Óµ¯´ò²»µ½Ò»°ÙÃ×Ö®Íâ¡£È»¶øÕâ±Ï¾¹Ò²ÊÇ×Óµ¯£¬ÌùÉíÈâ²«Ê±£¬Àä²»·ÀÉä³öÒ»·¢£¬²»ËÀÒ²»á²Ð·Ï£¬ÍþÉåÁ¦ÒÑ¾­×ã¹»¡£
ÔÙºóÀ´£¬Ðì²®²®¿ªÊ¼ÔÚËûµÄ×÷·»ÀïÊÔÔìÀ×¹Ü¡£Õâ¶«Î÷·Ç³£Î£ÏÕ£¬Åª²»ºÃ¾Í»á±¬Õ¨¡£ÖÆ×÷µ½¹Ø¼ü¹¤ÐòÊ±£¬Ðì²®²®¾ÍÒª¸ÏÈË£¬Í¬ÊÂÀ²Ñ§ÉúÀ²¹¤ÈËÀ²Í³Í³ÍËÖÁÃÅÍâ£¬ÁôÏÂËûÒ»¸öÈËÆÁÐÄ¾²Æø°ÚÅª¹¤¾ß¡£½á¹û»¹ÊÇ°ÙÃÜÒ»Êè£¬ÓÐÒ»»ØÀ×¹Ü±¬Õ¨£¬´°²£Á§ÕðËé£¬Ðì²®²®ÂúÁ³ÊÇÑªÔÎµ¹ÔÚ¹¤×÷Ì¨ÉÏ¡£Ì§µ½»ª´óÒ½Ôº£¬ËûÌ«Ì«¸ÏÈ¥Ò»¿´£¬ÒÔÎªÈËÃ»¾ÈÁË£¬¹¾ßËÔÔµ¹ÔÚµØ¡£½á¹ûËûÔÚ²¡´²ÉÏÓÆÓÆµØËµÁËÒ»¾ä»°£º"²»·ÁÊÂ£¬°¢À­½»¹ØºÃÄØ¡£"
»¹ÕæÃ»Ê²Ã´´óÊÂ£¬ÉËµÄÊÇÊÖ£¬Ñª½¦ÔÚÁ³ÉÏ£¬²ÅÅª³ÉÒ»¸±ÏÅÈËµÄ¼ÙÏó¡£ÐÒºÃÎÒÃÇÁñÔ°ÀïÄÜÈË¶à£¬Íâ¿Æ½ÌÊÚ·¶²®²®µÚÒ»Ê±¼äÉÏÁËÊÖÊõÌ¨£¬ÎªËû½ØÈ¥ÁËÓÒÊÖµÄÎÞÃûÖ¸ºÍÐ¡Ö¸¡£Ò»¸öÔÂÖ®ºó£¬Ðì²®²®µÄÉíÓ°ÖØÐÂ³öÏÖÔÚºó°ÓÐ¡×÷·»ÖÐ£¬´«ËµËûÑÐ¾¿ÆðÁËÇ¹¹ÜÀïµÄÌÅÏß£¬ÆÚÍûÄÜ¸Ä±ä¹ú²ú²½Ç¹µÄÓÐÐ§Éä³Ì¡£ËûÔÚÎÒÃÇÔº×ÓÀï½øÀ´³öÈ¥£¬ÒÀ¾ÉÊÇÑü±³±ÊÍ¦£¬ÒÂ¹ÚÕû½à¡£
¿ÉÊÇ£¬Ï¸ÐÄµÄ·¶ÊæÎÄ»¹ÊÇ²ì¾õµ½ÁËÐì²®²®µÄ±ä»¯£¬ËýÇÄÇÄ×§ÎÒµÄÒÂÐä£º"»Æ³È×Ó£¬Äã¿´Ðì²®²®µÄÍ··¢£¡"
"Í··¢ÔõÃ´ÁË£¿³¤Ê­×ÓÁËÂð£¿"ÎÒµÉ´óÑÛ¾¦¡£
·¶ÊæÎÄÌ¾¿ÚÆø£º"¸úÄã½²»°ºÃ·Ñ¾¢¡£"
ÎÒËµ£º"Äã½²»°²Å·Ñ¾¢£¬¶¼²»½²Çå³þ¡£"
ËýÓÐµãÉúÆø£¬Å¤¹ýÉí²»ÏëÀíÎÒ¡£²»¹ý±ïÁËÒ»»á¶ù£¬Ëý»¹ÊÇËµ³öÀ´ÁË£º"ÄãËµÐì²®²®Ã¿ÌìÔç³¿ÊáÍ·²»ÊáÍ·£¿ËûÏÖÔÚÍ··¢ºÃÂÒ°¥£¡´ÓÇ°Ëû¿Ï¶¨²»»áÕâÃ´³öÃÅµÄ¡£"
ÎÒ×ÁÄ¥ÁË°ëÌì£¬»¹ÊÇ²»ÄÜÃ÷°×£¬Ò»¸öÈËµÄÍ··¢ÂÒºÍ²»ÂÒ£¬ÄÜ¹»ËµÃ÷Ê²Ã´ÄØ£¿
ÎÒÏë°¡ÏëµÄ£¬Ïë²»Ã÷°×Ò²²»¸Ò¿ª¿ÚÎÊ£¬ÅÂÎÒµÄºÃÅóÓÑÇÆ²»ÆðÎÒ£¬ÏÓÎÒ±¿¡£
