# Supplementary material for: Exploring translator’s style in children’s literature: A case study of Nicky Harman’s English translations of Huang Beijia’s two works
Source: PLoS One. 2026 Jun 2;21(6):e0350245. doi: 10.1371/journal.pone.0350245 (PMC13229296; doi:10.1371/journal.pone.0350245)
Supplement: S7 File — (ZIP) [file pone.0350245.s010.zip › data/original data/Ye Feng Fei Wu (Chinese text)/Chapter 8.txt]

µÚ°ËÕÂ¡¤¾¯±¨£¬¾¯±¨
Á¢ÏÄÖ®ºó£¬²ÝÄ¾·è³¤¡£»ªÎ÷°ÓÉÏ£¬ÓÜÊ÷¡¢»±Ê÷¡¢éÊÊ÷¡¢ÕÁÊ÷¡¢ÁøÊ÷¡¢¿àé¬Ê÷³ÅÆðÁËÒ»Æ¬ÓÖÒ»Æ¬Å¨Òñ£¬ÉîÂÌ¼ÐÔÓ×ÅÇ³ÂÌ£¬Ç³ÂÌÖÐÓÖÓÐÒ»´Ø´ØµÄ¶ì»Æ¡£¸÷ÖÖ²õÃùÄñ½Ð£¬¸ßÒ»ÉùµÍÒ»Éù£¬Ê±¶ø¼±´Ù£¬Ê±¶øÓÖÉîÇé¿î¿î£¬Åª²»ÇåËüÃÇÊÇ·­Á³Õù³³»¹ÊÇ±Ë´Ëºô»½¡£
ÓÐÒ»´ÎÉÏÑ§Â·ÉÏ£¬ÎÒÃÇÔÚ¹àÄ¾ÁÖ×ÓÀï¿´µ½Á½Ö»»ÒºÖÉ«µÄÄñ£¬ÄÔ´üÓÐµã´ó£¬ÓðÃ«ÉÏÈ«ÊÇÃ¹µãÒ»ÑùµÄ»¨°ß£¬Ñù×ÓÏàµ±³ó¡£Á½Ö»Äñ¸÷×Ô°ÔÕ¼ÁËÒ»¿ÃÊ÷£¬Äã½ÐÒ»Éù£¬Ëü¾Í½Ð¸ü´óµÄÒ»Éù£¬Ò»±ß½Ð£¬Ò»±ßÆËÀâ×Å³á°òÔÚÊ÷¸ÉÉÏ´òÐý£¬×ö³öÕñ³áÓû·ÉµÄ×ËÌ¬£¬¿É¾ÍÊÇ²»·É³öÈ¥¡£
ÎÒ¾õµÃËüÃÇÊÇÏë´òÒ»¼Ü£¬ÕùµØÅÌ¡£·¶ÊæÎÄËµ²»¶Ô£¬ËüÃÇÊÇÏà°®ÁË£¬ÕÅ¿ª³á°ò¾ÍÊÇÏò¶Ô·½Ï×Îè¡£
ÎÒ³°Ð¦Ëý£º"ÄÇÄã°Ö°ÖÂèÂèÁµ°®µÄÊ±ºòÓÐÃ»ÓÐÌøÎè¸ø¶Ô·½¿´£¿"
·¶ÊæÎÄºÜÉúÆø£¬Á³ÕÇµÃÍ¨ºì¡£ËýÈÏÎªÎÒ°ÑËýµÄ°Ö°ÖÂèÂè±È×÷ÕâÁ½Ö»³óÂªµÄÄñ£¬ÊÇÙôäÂ¡£
ËýÒ»Ìì¶¼Ã»ÓÐÀíÎÒ¡£ÕâÒ»ÌìÎÒ¹ýµÃ³¬¼¶ÎÞÁÄ¡£°øÍí·ÅÑ§ºó£¬ÎÒ×ê½øÁÖ×ÓÀï£¬ÌÍÁËÒ»Ö»»Æ×ì°ÍÈâÉí×ÓµÄÐ¡ÄñËÍ¸øËý¡£Ëý¾ª¿ÖÍò·ÖµØ½ÐÆðÀ´£º"Ð¡ÄñÀë¿ªÂèÂèÒªËÀµÄ£¡¿ìËÍ»ØÈ¥£¡"ÎÒ¸Ï½ôÍÐ×ÅÐ¡Äñ£¬ÔÙÒ»´ÎÅÀÉÏÊ÷£¬ËÍËü»ØÎÑ¡£
ÓÚÊÇ·¶ÊæÎÄ¾Í²»ÔÙÉúÆøÁË£¬ËýÖªµÀÎÒºÜÔÚºõËý¡£
ÈëÏÄÖ®ºó×ÜÊÇÇç¿ÕÍòÀï£¬ºÜ¾Ã¶¼Ã»¼ûµ½Ò»¿ÅÓêµÎ¡£Í¨ÍùÎÒÃÇÑ§Ð£µÄÄàÍÁÂ·¸ÉµÃ·¢°×£¬Ò»½Å²ÈÏÂÈ¥£¬Ï¸Ï¸µÄ»ÒÍÁ»á·¢³ö"àÛ"µÄÒ»ÉùÇáÏì£¬È»ºóËÄ½¦×ÅÑïÆð¡£Èç¹û´©Ò»Ë«°×Íà×ÓÉÏÑ§µÄ»°£¬Ò»ÌËÂ·×ßÏÂÀ´£¬°×É«¾Í±ä³ÉÎÚÍ»Í»µÄ»ÒÉ«£¬ÍÑÏÂÀ´Ëæ±ãÔÚÄÄ¶ùÒ»ÅÄ´ò£¬³¾ÍÁµÄÆøÎ¶»áÇºµÃÈËÁ¬´ò¼¸¸öÅçÌç¡£
ÎÒÃÇºÜÅÎ×ÅÓê¼¾µ½À´¡£ÏÂÓêµÄÊ±ºòÎÒÃÇ¿ÉÒÔÔÚÔº×ÓÀï³à½Å²ÈË®£¬¿ÉÒÔÓÃË®Æ°Ò¨×ÅÍ°ÀïµÄÓêË®ÆÃÀ´ÆÃÈ¥´òË®ÕÌ£¬»¹¿ÉÒÔÔÚÕÇË®µÄºÓ±ßÀÌµ½Ë¿¹Ï¡¢ºùÂ«¡¢°ë³Á°ë¸¡µÄÏãéÚ£¬ÉõÖÁÒ»Á½Ìõ·­×Å°×ÑÛ»¹Ã»ÓÐ¸¯ÀÃµÄÓã¡£ÎÒÃÇ°ÑÕâÐ©Óã¶ª¸øÒ°Ã¨£¬Ò°Ã¨¾Í»áÕùÇÀ´ò¼Ü£¬Å­Ä¿Ô²µÉ£¬°Ú³öÄãËÀÎÒ»îµÄ¼ÜÊÆ£¬ºíÁüÀï·¢³ö¿ÉÅÂµÄµÍºð£¬ÕâÈÃÎÒÃÇÊ®·Ö¿ªÐÄ¡£
»¹ÓÐ£¬Óê¼¾Ò²»áÈÃÌìÆøÁ¹Ë¬ÏÂÀ´£¬È«¼Ò¶¼¿ÉÒÔ»ØÎÝ×ÓË¯½øÎÃÕÊ£¬¶ø²»±ØÎªÁËÏíÊÜÒ»µã¿ÉÁ¯µÄÈÈ·ç¶øÆÌÕÅ²ÝÏ¯Ë¯ÔÚ×ßÀÈÉÏ£¬ÈÃÎÃ×ÓÒ§µÃÎÒÃÇÇ§´¯°Ù¿×¡£ÎÒÌØ±ðÐÄÌÛÎÒµÄÐ¡µÜµÜ£¬ËûÄÇÕÅÐ¡Á³ÉÏÃÜÃÜÂéÂé²¼ÂúÁËÎÃ³æ¶£Ò§µÄºì°ü£¬¿´ÉÏÈ¥Ïñ³¤ÁËÒ»Á³ºìÂéÕî¡£¶øÇÒ£¬Ð¡º¢×ÓÑ÷µÄÊ±ºò²»¶®µÃ×¥£¬Ö»ÏþµÃ¿Þ£¬¿Þµ½ÉùË»Á¦½ßÆø¶¼´­²»ÉÏÀ´£¬Õæ½ÐÈË±ÀÀ£¡£ÎÒÄïËµ£¬ÕâÒ²ÊÇÃ»°ì·¨£¬Ë­ÈÃÐ¡º¢×ÓÆ¤±¡ÈâÄÛ£¬ÕÐÎÃ×ÓÀ´¶£ÄØ£¿
½á¹ûÔÚÄÇ¸öÏÄÌì£¬Óê¼¾Ã»ÓÐÅÎÀ´£¬ÏÈÀ´ÁËÏì³¹´óµØµÄ·À¿Õ¾¯±¨ºÍ´óºäÕ¨¡£
¾ÝËµºäÕ¨ÐÐ¶¯ÊÇÈÕ±¾Ìì»ÊÊ×¿ÏµÄ£¬ÊÇËûÇ××ÔÔÚÓùÇ°»áÒéÏÂÁî£ºÎª´ïµ½¾üÊÂ´ò»÷Ö®Ä¿µÄ£¬¿ÉÒÔ¶Ô·Ç¾üÊÂÄ¿±ê½øÐÐ"ÎÞ²î±ðºäÕ¨"¡£
»ªÎ÷°ÓÉÏÀëÕ½Õù×î½üµÄÒ²ÊÇ×î²ÒÍ´µÄÒ»¶ÎÈÕ×Ó¿ªÊ¼ÁË¡£
ÎÒ»¹¼ÇµÃµÚÒ»´Î·À¿Õ¾¯±¨ÏìÆðÊ±£¬ÎÒÃÇ¶¼ÒÔÎªÊÇÀýÐÐÑÝÏ°£¬Ë­¶¼Ã»ÓÐÔÚÒâ¡£µ±Ê±ÕýÔÚÉÏ¿Î£¬ÊýÑ§ÀÏÊ¦ÔÚ½²Ì¨ÉÏÍÙÄ­ºá·ÉµØ½²Ò»µÀ"¼¦ÍÃÍ¬Áý"µÄÓ¦ÓÃÌâ£¬·¶ÊæÎÄÅ¿ÔÚ×ÀÉÏÍµÍµ»­ÃÀÈË¶ù£¬ÎÒ¹ØÐÄµÄÊÇ´°Íâ»±Ê÷ÉÏµÄÒ»Ö»·Ê´óµÄ²õ£¬ÅÌËãÊ²Ã´Ê±ºòÄÜ¹»±Ü¿ªÀÏÊ¦µÄÑÛ¾¦ÅÀÉÏÊ÷°ÑËü×¥µ½ÊÖ£¬ÓÖµ£ÐÄÃ»µÈÏÂ¿ÎËüÏÈ¾Í·É×ßÁË£¬º¦ÎÒ¿Õ»¶Ï²Ò»³¡¡£
¾¯±¨ÉùÍÏ×ÅÎØÎØµÄ³¤ÒôÍ»È»´«À´¡£ÉùÒôºÜÔ¶£¬µ«ÊÇÌìÈÈ£¬½ÌÊÒ´°»§ÊÇ¿ª×ÅµÄ£¬Òò´ËÌýµÃÊ®·ÖÕæÇÐ¡£ÎÒÃÇ°àÀïÄÇ¸öÆ¨¹É×î¼âµÄÄÐÉúµÚÒ»¸öÕ¾ÆðÀ´½Ð£º"ÏÈÉú£¬ÊÇ·À¿Õ¾¯±¨°¥£¡"
ÊýÑ§ÀÏÊ¦Õý½²µ½ÐËÍ·ÉÏ£¬ºÇ³âËû£º"·ÀÊ²Ã´¿Õ£¿Äã×øÏÂ£¡"
ÄÐÉú¿àÁËÁ³×øÏÂ£¬È´ÓÖ×øÁ¢²»°²£¬¿´¿´×ó±ßµÄ´°Íâ£¬ÔÙ¿´¿´ÓÒ±ßµÄ´°Íâ£¬Á³ÉÏËÆºõ»¹ÓÐÒ»µãµãÆÚÅÎµÄÒâË¼¡£
ÀÏÊ¦ºÞËûÈÅÂÒ¿ÎÌÃÖÈÐò£¬¼ñÒ»½Ø·Û±ÊÍ·£¬ÓÃ¾¢ÔÒÏòËû£º"ÔÙ¿´£¬Õ¨µ¯ÏÂÀ´ÁËÍ·Ò»¸öµôÄãÄÔ´üÉÏ£¡"
Ëµ»°¼ä£¬·Û±ÊÍ·¹ûÈ»ÔÚËûÄÔ´üÉÏ"Å¾"µÄÒ»Ïì£¬µ¯µ½µØÉÏ¡£È«½ÌÊÒµÄÈË¹þ¹þ´óÐ¦¡£
×Ô´ÓÎÒÃÇÀ´µ½»ªÎ÷°ÓÉÏ£¬»¹Ã»ÓÐÔâÓö¹ý·É»úºäÕ¨µÄ±¯²Ò¡£¶øÖ®Ç°ÌÓÄÑÂ·ÉÏµÄÇé¾°£¬ÔçÒÑ¾­±»ÎÒÃÇÍüµ½ÁËÄÔºó¡£Ð¡º¢×Ó×ÜÊÇ¼Ç³Ô²»¼Ç´òµÄ£¬ËùÒÔÄÇÌìÎÒÃÇÎûÎû¹þ¹þ£¬Ò»µãÃ»ÓÐÒâÊ¶µ½µØÓüÖ®»ö½«Òª½µÁÙ¡£
ÀÏÊ¦½Ó×ÅÔÙ½²Áý×ÓÀï»¹ÓÐ¼¸Ö»¼¦£¬Ò»±ß»¹ÓÃÖñÌõÇÃ×Å½²Ì¨£¬ÈÃÎÒÃÇ¼¯ÖÐ×¢ÒâÁ¦Ìý½²¡£ÕâÊ±ºòµÚ¶þ´Î¾¯±¨ÉùÏìÆð£¬±È¸Õ²ÅµÄÒ»´ÎÀ´µÃ¸ü¼ÓÆàÀ÷ºÍ¼âÈñ£¬ÔÚ¿ÕÆøÖÐÎØÎØµØ´ò×ÅÐý¶ù£¬½Á³öÁîÈËÐÄ¾ªµÄ»Øµ´¡£ÀÏÊ¦ËÆºõ²ì¾õµ½²»Ãî£¬Í£ÁË¿Î£¬²à¶úÌýÍâÃæµÄ¶¯¾²¡£
´ËÊ±Ð£Ô°ÀïÒÑ¾­Õ¨¹ø£¬ÀÏÊ¦Ñ§Éú·×·×´Ó¸÷×ÔµÄ½ÌÊÒ³åÏò²Ù³¡£¬Ã»Í·²ÔÓ¬Ò»ÑùËÄ´¦ÂÒ×ª¡£Éí´©ÇàÉ«³¤ÉÀµÄÀÏÐ£³¤Ò»Ö»ÊÖ°ÑÒÂ½ÇÁÃÔÚÊÖÀï£¬ÉùË»Á¦½ßµØÔÚ×ßÀÈÀïÅÜ×Åº°×Å£¬°¤¸ö¶ùÅÄ½ÌÊÒµÄÃÅ£º"º¢×ÓÃÇÅÜ°¡£¡É¢¿ª°¡£¡¸Ï¿ìÀë¿ª½ÌÊÒ£¡"
»©À²Ò»ÏÂ×Ó£¬ÎÒÃÇ×ÜËãÐÑ¹ýÉñ¶ùÀ´ÁË£¬ÌøÆðÀ´ÍùÍâ¾ÍÅÜ£¬°Ñ×ÀÒÎ°åµÊ´øµÃ¶«µ¹Î÷Íá¡£ÈË¶àÓµ¼·£¬Ò»Ð©ÄÐÉú¸É´à´Ó´°¿ÚÌøÁË³öÈ¥¡£ÎÒ±¾À´Ò²ÏëÌø£¬Ò»»ØÍ·¿´¼û·¶ÊæÎÄ´©×ÅÈ¹×ÓÊÖ×ãÎÞ´ëµÄÄ£Ñù£¬¸Ï¿ìÕÛ·µÉí£¬×¥×¡ËýµÄ¸ì²²£¬ÍÏ×ÅËýÍù×ßÀÈÀï±¼¡£
Ìì¸ÉÎïÔï£¬±¼ÅÜµÄÊ¦ÉúÔÚ²Ù³¡ÉÏ¾íÆð´óÆ¬µÄ³¾ÍÁ¡£¾¯±¨ÉùÒ»²¨ÓÖÒ»²¨ÔÚÉíºó×·Öð£¬ÏñÊÇÕÅ×ÅÑªÅè´ó¿ÚµÄÃÍÊÞ×·×Å´óÈºÍÃ×Ó¡£·¶ÊæÎÄµÄÒ»Ö»Æ¤Ð¬ÅÜµôÁË£¬Ëý¶×ÉíÒª¼ñ£¬ÎÒ¼á¾öµØ°ÑËýÁàÆðÀ´×ß¡£Ã»ÁËÒ»Ö»Ð¬£¬Ëý×ßµÃÒ»È³Ò»¹Õ¡£¿ÉÊÇÄÇÊ±ºòÕæÊÇÊ²Ã´¶¼¹Ë²»µÃÁË¡£
ÎÒÃÇÓÃ×î¿ìµÄËÙ¶ÈÔ½¹ý²Ù³¡£¬ÈýÈýÁ½Á½¶ã½øÊ÷ÁÖ£¬´ó¿ÚµØ´­Æø¡£·¶ÊæÎÄ¿´×Å²Ù³¡ÉÏËýÄÇÖ»¹ÂÁãÁãµÄÐ¬×Ó£¬»¹²»¸ÊÐÄ£¬Ïë·´Éí»ØÈ¥¼ñ£¬Ç¡ÔÚ´ËÊ±£¬±¬Õ¨ÉùÕð¶úÓûÁûÓÖÅÅÉ½µ¹º£µØÆËÁË¹ýÀ´£¬ÎÒÃÇÃ¦²»µüµØÅ¿ÏÂ£¬±§Í·£¬Îæ¶ú¶ä£¬º¦ÅÂµÃÐÄßËßËÖ±Ìø¡£
Ò»Ë²¼äÀï£¬ÈÕ±¾ÈËµÄ·É»úÒÑ¾­´ÓÔÆ²ãÀï´Ü³ö£¬ºôÐ¥×Å¸©³åÏÂÀ´¡£ÒòÎªÄÇÊ±µÄ³É¶¼ÉÏ¿Õ¼¸ºõÃ»ÓÐ·À¿ÕÉèÊ©£¬ËùÒÔÈÕ±¾ÈË·ÉµÃËÁÎÞ¼Éµ¬£¬»úÉíÑ¹µ½ºÜµÍºÜµÍ£¬·ÉÐÐÔ±¶Ë×øÔÚ»ú²ÕÀïÑïÑïµÃÒâ£¬¶øÔÚ·É»úµÄ³á°òÉÏ£¬ÄÇ¸öÏÊºìµÄÌ«ÑôÆì±êÖ¾ÇåÎú¿É¼û£¬´¥Ä¿¾ªÐÄ¡£
Ò»¼ÜÓÖÒ»¼Ü£¬·É»úµÃÒâµØºäÃù×ÅÄüÐ¦×Å£¬Ò»ÔÙµØ½µµÍ¸ß¶ÈÑ°ÕÒÄ¿±ê£¬¶ÇÆ¤¼òÖ±¾ÍÒª²Á¹ýÎÒÃÇ¶ã²ØµÄÊ÷ÁÖ¡£Ã¿¹ýÈ¥Ò»¼Ü·É»ú£¬ÎÒ¾ÍÔÚÐÄÀïÄ¬ÊýÒ»¸öÊý×Ö¡£ÎÒµÃ°ÑÕâ¸ö³ðºÞ¼ÇÏÂÀ´¡£¿ÉÊÇÊýµ½¶þÊ®¶à¼ÜÊ±£¬µÚ¶þ²¨±¬Õ¨ÉùÓÖ´ÓÁíÒ»¸ö·½Ïò´«À´£¬Ìý×ÅÓÐµãÏñÊÇÎÒÃÇ¼ÒµÄ·½Ïò¡£ÎÒÂíÉÏÏëµ½ÄïºÍÐ¡ËØ£¬»¹ÓÐÐ¡µÜ£¬µ£ÐÄµÃÒªÃü£¬°ÑÊýÊýÕâ¼þÊÂÍüÁË¡£
Õû¸ö¹ý³ÌÖÐ£¬ÎÒÃÇÅ¿ÔÚ¸ÉÔïµÄÊ÷ÁÖÖÐ£¬Ò»¶¯¶¼Ã»ÓÐ¶¯£¬¶ú±ß³ýÁË±¬Õ¨Éù£¬¾ÍÊÇÎÒÃÇ×Ô¼ºßËßËµÄÐÄÌøÉù¡£·¶ÊæÎÄ½ô½ôµØ×¥×¡ÎÒµÄÊÖ£¬ÊÖÐÄÀïÈ«ÊÇº¹¡£ÎÒÂýÂýµØ×ª¹ýÍ·£¬¿´µ½ËýÔàÙâÙâµÄÐ¡Á³ÉÏ£¬ÓÐÑÛÀáÁ÷¹ýµÄ°×É«Ó¡×Ó¡£ÎÒ¸Ï¿ìÓÃÖ¸¼×ÔÚËýÕÆÐÄÀï¿ÙÒ»ÏÂ£¬ÒâË¼½ÐËý±ð»ÅÕÅ£¬ÓÐÎÒÃÇ´ó¼ÒÔÚÒ»Æð¡£Ò»Ö±µ½½â³ý¾¯±¨£¬Ð£³¤´µÁËÉÚ×ÓÈÃ´ó¼ÒÆðÉí£¬ËýµÄÊÖ»¹ÊÇ°ÑÎÒß¬µÃËÀ½ô¡£
ÄÇÌì»Ø¼ÒµÄÂ·ÉÏ£¬ÎÒÃÇ²ÅÖªµÀµÆÕµÏïÀïÂäÁËÁ½¿ÅÕ¨µ¯£¬ÌýÓê²è¹Ý±»Õ¨ËúÁË£¬Ò»´ó¶ÑÄ¾Í·Ã°×ÅÑÌ£¬ºáÆßÊú°ËµØÉ¢ÂäÔÚ×©Íß¶ÑÀï£¬²èºø²èÍë²è±­Ê²Ã´µÄËé³É°×»¨»¨Ò»Æ¬¡£ÁíÒ»¿ÅÕ¨µ¯´©Í¸ÁËÒ»»§ÈË¼ÒµÄÎÝ¶¥£¬Ç½±ÚÃÅ´°±»Õ¨³ÉÁË¿ª»¨×´£¬ÖÐ¼äÓÐÒ»¸ö°ËÏÉ×À×ÓÄÇÃ´´óµÄ¿Ó£¬¿Ó±ß¾ÓÈ»»¹ÌÉÁËÒ»Ìõ±»Õ¨ËÀµÄ¹·£¬ÑªÈâÄ£ºý£¬¸Îµ¨¶Ç³¦»¨»¨ÂÌÂÌÁ÷ÁËÒ»µØ¡£ËùÐÒÁ½¼Ò¶¼¼°Ê±µØ¶ãÁË¾¯±¨£¬Ã»ÓÐÉËµ½ÈË¡£
ÁñÔ°µ¹ÊÇºÃºÃµÄ¡£ÄïºÍµÜµÜÃÃÃÃÒ²ºÃºÃµÄ¡£ÄïËµ·É»ú¹ýÀ´µÄÊ±ºòËý¸ù±¾Ã»ÓÐÏÂÂ¥¡£"Äã°ÖÓÖÏÂÏçÈ¥ÁË£¬ÎÒ´ø×ÅÁ½¸öÐ¡µÄ£¬¶ãÒ²¶ã²»¼°£¬Ë÷ÐÔ×øÔÚ¼ÒÀï£¬ËæËûÕ¨È¥¡£"
ÎÒÍ¦Åå·þÎÒÄï£¬ËäËµËýÊÇ¼ÒÍ¥¸¾Å®£¬²»Ê¶×Ö£¬¿ÉÊÇ¹Ø¼üÊ±¿ÌÄÜ¹»³Á×¡Æø¡£
ÎÒ¸çºÍÎÒ½ã¶¼²»ÔÞ³ÉÄïµÄÌ¬¶È£¬ÈÏÎª¸Ã¶ãµÄÊ±ºò»¹ÊÇÒª¶ã³öÈ¥¡£ÎÒ¸ç·ÖÎöËµ£¬ÎÒÃÇÁñÔ°ÊÇÂ¥·¿£¬´Ó¿ÕÖÐ¿´ÆðÀ´Ä¿±ê²»ËãÐ¡£¬±»Õ¨µ¯Í¶ÖÐµÄ¿ÉÄÜÐÔ±È½Ï´ó¡£Ëû»¹¶ÔÄïËµ£¬ÏÂ´Î¾¯±¨ÔÙÏìµÄ»°£¬Èç¹ûÀ´²»¼°×ßÔ¶£¬¾ÍÏÂÂ¥¶ãµ½ÔºÇ½¸ù£¬ºÃ´õÄÜÓÐ¸öÑÚ»¤¡£
¸ôÒ»Ìì£¬¸ç¸çÔÚÍâÃæ²»ÖªµÀÌýÁËË­µÄ½¨Òé£¬·¢Ô¸ÒªÎª¼ÒÀïÍÚ¸ö·À¿Õ¶´¡£
ÎÒÃÇ»ªÎ÷°ÓÊÇÆ½Ô­£¬¸½½ü±ðËµÊÇÉ½£¬Á¬¸ö¸ßÆÂµØ¶¼Ã»ÓÐ£¬ÒªÍÚ·À¿Õ¶´£¬Ö»ÄÜÍùµØµ×ÏÂÍÚ¡£ÎÒ¸ç´øÍ·£¬ÎÒ½ã¡¢ÎÒ»¹ÓÐÉòÌìÂ·£¬ÎÒÃÇËÄ¸öÈÈÐÄ²ÎÓë¡£ÎÒÃÇµÄ¹¤¾ß£¬³ýÁËÁ½°Ñ¾íÁËÈÐµÄÌúÇÂ£¬¾ÍÊÇ¹ø²ù¡¢ÛÎ»þºÍÒ»°Ñ¿ÉÒÔµ±ïãÍ·Ê¹µÄ¶¤´¸¡£ÓÐºÃ¼¸Ìì£¬ÎÒÃÇÒ»·ÅÑ§¾ÍÅÜµ½ÔºÇ½ºóÃæµÄ²ËµØÀï£¬·É¿ìµØÅÙ³öÒ»¸öÔ²×À´óÐ¡µÄ¶´¿Ú¡£½ÓÏÂÀ´ÎÒÃÇÂÖÁ÷Ìø½ø¶´Àï£¬°ÑËÉÈíµÄÄàÍÁ°ÇÀ­½øÛÎ»þ£¬¾Ù¹ýÑü¼Ê¡£ÊØÔÚÉÏÃæµÄÈË±ã¸ºÔð½Ó¹ýÛÎ»þ£¬°ÑÄàÍÁµ¹µ½Ô¶´¦¡£
¿ÉºÞµÄÊÇ£¬·À¿Õ¶´ÍÚÏÂÈ¥²»µ½Èý³ßÉî£¬µØÏÂË®ÒÑ¾­ÉøÁËÉÏÀ´£¬Ò»Ò¹Ö®¼äÍô³ÉÒ»¿ÚºÜÇ³µÄË®¾®¡£ÎÒ¸çÔç³¿ÅÜ¹ýÀ´Ò»¿´£¬Á³¶¼°×ÁË£¬ºÞºÞµØÓÃÓ¢ÎÄÂîÁËÒ»Éù£º"Shit£¡"
¹¤³Ì°ëÍ¾¶ø·Ï¡£ÎÒ¸ç¾õµÃ¶Ô²»ÆðÄïºÍÐ¡µÜ£¬×ª¶ø´ø×ÅÎÒÃÇµ½Ê÷ÁÖ×ÓÀï¿³ÁËºÃÐ©Ê÷Ö¦£¬±§»Ø¼ÒÀ´£¬×öÁËÈý¸öÎ±×°Í·È¦£¬Öö¸ÀÎÒÄïËµ£¬¾¯±¨ÔÙÏìµÄ»°£¬ÄãÃÇÈý¸öÈËÒ»¶¨Òª´÷ÉÏÕâ¸öÍ·È¦³öÃÅ£¬ÕâÑù·É»úÉÏ¾Í¿´²»¼ûÄãÃÇÁË¡£ÎÒÄïÁ¬ÉùËµºÃ¡£¿ÉÊÇ´óÏÄÌìÀï£¬¿ÕÆø¸ÉÈÈ£¬Î±×°È¦¹ÒÔÚÇ½ÉÏ£¬±ÌÂÌµÄÊ÷Ò¶ºÜ¿ì¾Í¿Ý¾íµôÂä£¬Ö»Ê£ÏÂÒ»È¦¹âÍºÍºµÄÖ¦Ìõ£¬¿´ÆðÀ´ÏñÈý¸öÄñ³²¡£
ÎÒ½ãÆ²×ìËµ£º"Õâ¶«Î÷Ì«³óÁË£¬¶øÇÒ´÷ÔÚÍ·ÉÏºÃÆæ¹Ö¡£"
ÎÒ¸çÃ»ÓÐËµ»°£¬¿ÉÄÜËû×Ô¼ºÒ²¾õµÃ¹Ö¹ÖµÄ°É¡£Î±×°È¦¾ÍÄÇÃ´¹ÒÔÚÇ½ÉÏ£¬¿´ÆðÀ´ÏñÊÇ´óÊ¦ÖÆ×÷µÄ¼¸¸öÏÖ´úÖ÷ÒåµÄ×°ÊÎÆ·£¬Ò»¸±ÒâÎ¶Éî³¤µÄÑù×Ó¡£ÓÐÒ»ÌìÉúÂ¯×ÓÕÒ²»µ½²ñ»ð£¬Äï¾ÍÕªÁËÆäÖÐµÄÒ»¸öµ±²ñÉÕ¡£Ê÷Ö¦¸ÉµÃºÜÍ¸£¬ÉÕÆðÀ´àèàèÅ¾Å¾£¬»¹ÕæÊÇºÃÊ¹¡£
ÌýÓê²è¹Ý±»Õ¨Ö®ºó£¬¿ÕÏ®¾Í³ÉÁË³£Ì¬¡£Ò»Ììµ±ÖÐ£¬ÎÞÂÛÎÒÃÇÔÚÉÏ¿Î£¬ÔÚ³ö²Ù£¬ÔÚ¶Ë×Å·¹Íë³Ô·¹£¬¼âÀ÷´Ì¶úµÄ¾¯±¨ÉùËæÊ±¶¼»á¸ßÒ»ÉùµÍÒ»ÉùµØÏìÆðÀ´£¬ÅªµÃÂú°Ó×ÓµÄÈËËÄÉ¢±¼Í»£¬ÆËÏòÒ°ÍâÊÂÏÈÕÒºÃµÄÒþ±ÎµØµã¡£
ÂýÂýµØ´ó¼Ò¶¼ÓÐÁË¾­Ñé£ºÊ²Ã´ÑùµÄÌìÆø£¬ÉÏÎç»¹ÊÇÏÂÎç£¬´Ó¶«±ß»òÊÇÎ÷±ß£¬ÈÕ±¾·É»ú·É¹ýÀ´µÄ¸ÅÂÊ±È½Ï´ó¡£ÎÒÃÇ»¹ÖªµÀ´Ó·À¿ÕÔ¤¾¯µ½ÕýÊ½¾¯±¨£¬ÖÐ¼äÒ»°ã»áÏà¸ô¶à¾Ã¡£ÉõÖÁÎÒÃÇ´óÖÂÅªÃ÷°×ÊÇºÓ±ß¹µ¿²£¬»¹ÊÇÒ°·Ø»ÄµØ£¬»¹ÊÇ¹àÄ¾Ê÷´Ô×î²»ÈÝÒ×±»·É»úÉÏµÄÐ¡ÈÕ±¾×¢Òâ¡£
ÎÒÃÇÑ§»áÁËÔÚ¿ÕÏ®ÖÐ´ÓÈÝ²»ÆÈµØÉú»îºÍÑ§Ï°¡£ÓÐ¼¸ÌÃ¹úÎÄ¿Î£¬ÀÏÊ¦ÊÇ´ø×ÅÎÒÃÇÔÚÉ£Ê÷ÁÖ×ÓÀïÉÏÍêµÄ¡£Í·¶¥Å¨Òñ±ÎÈÕ£¬½ÅÏÂÈÈÀËÕôÌÚ£¬Ô¶´¦µÄ±¬Õ¨ÉùÈçµØÀ×·­¹ö£¬ÎÒÃÇ¸úËæÀÏÊ¦Ò»¾äÒ»¾ä±³ËÐÂ½ÓÎµÄÊ«¾ä£º"ËÀÈ¥ÔªÖªÍòÊÂ¿Õ£¬µ«±¯²»¼û¾ÅÖÝÍ¬¡£ÍõÊ¦±±¶¨ÖÐÔ­ÈÕ£¬¼Ò¼ÀÎÞÍü¸æÄËÎÌ¡£"
ÄÇÑùµÄÊ±¿Ì£¬ËÐ¶Á×ÅÄÇ°ã²ÔÁ¹±¯Í´µÄÊ«¾ä£¬ÎÞÂÛÆ½ÈÕ¶àÃ´µ÷Æ¤µÄº¢×Ó¶¼»áËàÄÂ£¬ÀáÊª¡£
ÎÒ¸çÄÇÄêÒÑ¾­Éýµ½¸ßÖÐ£¬ÓÐ×Ê¸ñ²Î¼Ó°ÓÉÏ¸÷Ñ§Ð£×éÖ¯µÄ"Õ½Ê±·þÎñÍÅ¿ÕÏ®¾È»¤¶Ó"¡£¾¯±¨Ò»À´£¬¾ÍÊÇËûÃÇ×îÃ¦ÂµµÄÊ±ºò£¬ÒªÃ¦×Å°ïÖúÀÏÈõ¸¾Èæ½ô¼±ÊèÉ¢£¬ÒªÃ¦×ÅÃð»ð£¬´ÓÍßÀù¶ÑÖÐÑ°³öÒª½ôµÄ¶«Î÷£¬»¹ÒªÃ¦×ÅÌ§ÉËÔ±¡¢¼òµ¥µØ°üÔú¡¢È¥Ò½Ôº×öÐû´«°²Î¿¹¤×÷¡£¸ç¸ç°ÑÎÒºÍÎÒ½ã»¹ÓÐÉòÌìÂ·ÕÙ¼¯ÆðÀ´Ëµ£¬ÒÔºó£¬Åöµ½¿ÕÏ®£¬Èç¹û°Ö°Ö¸úËû¶¼²»ÔÚ¼Ò£¬¼ÒÖÐ¾ÍÒªÓÉÎÒÃÇÈý¸öÀ´¸ºÔð¡£ËûÖ¸ÅÉÎÒ½ã¹Ü×¡Ð¡ËØ£¬ÎÒÕÕ¿´Ð¡µÜ£¬ÉòÌìÂ·µÄÈÎÎñÊÇÈ·±£ÎÒÄïÃ»ÊÂ¡£
¸ç¸çÃæÉ«ÑÏ¾þµØÖ¸×ÅÎÒÃÇËµ£º"ÄãÃÇÈý¸öÓÐÊÂ£¬ÕÒ¾È»¤ÍÅ¡£ÄïºÍÐ¡ÃÃÐ¡µÜËûÃÇÓÐÊÂ£¬ÎÒÕÒÄãÃÇ£¡"
ÎÒ×ªÉí¾ÍÈ¥ÕÒÄï£¬×·×ÅËýÎÊÐ¡µÜÓÐ¶àÖØ£¿ÄïºÜÆæ¹ÖÎÒÎÊËýÕâ¸öÎÊÌâ£¬Ëæ¿Ú´ðµÀ£º"¶þÊ®½ïÉÏÏÂ°É¡£"
ÎÒ¾õµÃ×îºÃÊÇ°´¶þÊ®½ïÀ´¼ÆËã¡£Èç¹ûÎÒ±³ÆðÒ»¸ö¶þÊ®½ïÖØµÄÐ¡º¢×Ó£¬Èý·ÖÖÓÖ®ÄÚÄÜ¹»ÅÜ³ö¶àÔ¶£¿ÎÒÐéÐÄµØÇó½ÌÎÒ½ã£¬ÎÒ½ã³°Ð¦ÎÒ£º"¿Ï¶¨±ÈÍÃ×ÓÅÜµÃÂý£¬Ò²¿Ï¶¨±ÈÎÚ¹êµÄËÙ¶È¿ì¡£"
ÎÒÃ»·¨¸úÎÒ½ãÉúÆø£¬ËýÊÂÊÂ´¦´¦×ÜÒªÑ¹ÎÒÒ»Í·¡£
²»¹ý£¬Î´Óê³ñçÑ¹ûÕæÊÇÓÐÓÃµÄ£¬ÔÚÕâÒ»µãÉÏ£¬²»ÄÜ²»Åå·þÎÒ¸çµÄÄÔ×ÓºÃ¡£ÓÐÒ»ÌìÏÂÎç£¬ÎÒÃÇÒÑ¾­·ÅÑ§£¬°Ö°ÖºÍ¸ç¸ç¶¼»¹Ã»ÓÐ»Ø¼Ò£¬ÄïÃ¦×ÅÉÕÍí·¹£¬½ãºÍÉòÌìÂ·ÔÚÀïÎÝ¶Ô¸¶ËûÃÇµÄÀúÊ·¿Î×÷Òµ£¬ÎÒ´ø×ÅÐ¡ËØºÍÐ¡µÜÍæ±Á±ÁÉþ£¬ÃÍÈ»Ìýµ½¾Þ´óµÄ±¬Õ¨ÉùÏìÆð¡£½ãÉ·°××ÅÁ³´ÓÀïÎÝ³å³öÀ´£¬´óÉùÕÐºôÎÒÃÇ£º"¿ÕÏ®£¡¿ìÅÜ£¡"
Ô­À´ÊÇÒ»´ÎÍµÏ®¡£ÈÕ±¾ÈËÒ²ÊÇÔ½Õ½Ô½¾«£¬ËûÃÇ»áÀûÓÃÉîÇï¶àÔÆµÄÌìÆø£¬¼Ý»ú²ØÔÚÔÆ²ãÀï£¬È»ºóÀä²»·ÀµØ¸©³å£¬Õ¨ÎÒÃÇÒ»¸ö´ëÊÖ²»¼°¡£ÔÚÄÇÖÖÊ±ºò£¬·À¿Õ¾¯±¨¾ÍÐÎÍ¬ÐéÉè¡£
ÎÒÄïµ±Ê±ÕýÔÚÉÕÍí·¹£¬¾ÍÊÖÒ¨Ò»Æ°Ë®½½ÃðÁËÂ¯×Ó£¬×ªÉíÒªÈ¥ÕÐºôÐ¡ËØºÍÐ¡µÜ¡£ÉòÌìÂ·²»ÓÉ·ÖËµÀ¿×¡ËýÒ»Ìõ¸ì²²£º"ÄïÄã¸úÎÒ×ß£¡"
Óë´ËÍ¬Ê±£¬ÎÒÀ¹Ñü±§ÆðÐ¡µÜ£¬ÎÒ½ãÒÑ¾­ÀûË÷µØ°ÑÐ¡ËØ±³ÔÚ±³ÉÏ¡£ÎÒÃÇÁù¸öÈËµøµø×²×²µØÏÂÂ¥£¬´©¹ýÔºÂä£¬Ö±±¼ºÓ¿²£¬ÄÇÀïÓÐÒ»Æ¬Êß²ËµØ£¬´îÁËÅÀ¹ÏÌÙµÄ¼Ü×Ó£¬ÊÇ¾Í½ü²ØÉíµÄºÃµØ·½¡£
ÎÒ½ã±³×ÅÐ¡ËØÍ·Ò»¸öµ½¡£ÎÒÃ»ÓÐ±§×¡Ð¡µÜ£¬ËûÊµÔÚÓÐµã³Á£¬°ëÂ·ÉÏ´ÓÎÒÊÖÀï»¬ÏÂÈ¥ÁË£¬ÍÛÍÛµØ´ó¿Þ£¬Çé¼±Ö®ÖÐÎÒ×¥×¡ËûµÄ¼ç°òÁ¬ÍÏ´ø×§£¬×ÜËãÍÏÏÂÁËºÓ¿²¡£ºóÀ´²Å·¢ÏÖÐ¡µÜµÄÐ¬×ÓÍà×Ó¶¼±»ÎÒÍÏµôÔÚ°ëÂ·ÉÏ£¬Ð¡½ÅÑ¾¹â×Å£¬½Åºó¸ú±»ÄàÍÁ²äµÃÍ¨ºì¡£
´­×Å´ÖÆøÅ¿ºÃÖ®ºó£¬ÎÒ½ãºöÈ»´ó½Ð£º"Ôã¸â£¬Äï»¹Ã»µ½£¡"
ÎÒ¸Ï¿ìÌ½ÉíÍùÀ´Â·ÉÏ¿´£¬¿´µ½ÉòÌìÂ·ÒÑ¾­²»¹ËÒ»ÇÐµØ±³ÆðÁËÎÒÄï£¬Éí×ÓºÜ³ÔÁ¦µØÀ´»Ø»Îµ´×Å£¬ÃÆ×ÅÄÔ´üÍùÇ°·É±¼¡£ÎÒºÍÎÒ½ãÔÚ¹ÏÌÙÏÂÃæÆ´ÃüµØÕÐÊÖ£º"Õâ¶ùÕâ¶ù£¡"ËûÌýµ½ÁË£¬×îºó¼¸²½¼¸ºõÊÇÁ¬¹ö´øÅÀõÔõÄ¹ýÀ´µÄ¡£Å¿ºÃÖ®ºó£¬ÎÒ¿´µ½ËûËÊ×Å¼ç°ò´ó¿Ú´­Æø£¬Á³ºìµÃÏñÒªµÎÑª£¬¿´Ñù×ÓÒÑ¾­Ê¹³ö¹ÇÍ··ìÀïµÄÁ¦Æø¡£Ò²ÊÇ£¬ÎÒÄïÔÙÊÝÐ¡£¬±Ï¾¹ÊÇ´óÈË£¬¶øÉòÌìÂ·ÄÇÄê²Å²»¹ýÊ®ÎåËê¡£
ÎÒÄï×øÔÚµØÉÏ£¬Ò»¸ö¾¢µØ±§Ô¹×Ô¼ºµÄ°ë´óÐ¡½Å£º"¿´ÎÒ¶àÃ»ÓÃ£¬×ß¸öÂ·¶¼×ß²»ÀûË÷£¬²îµã¶ùÒªº¦ÁËÎÒÌìÂ·£¡°¥Ó´ÎÒº¦ÁËÌìÂ·¿ÉÔõÃ´ºÃ£¡"
ÎÒ½ã²»ÄÍ·³£º"ÄïÄã¾Í±ð†ªËôÁË£¬ÕæÒªÊÇ¶ªÏÂÄã£¬ÎÒ°ÖºÍÎÒ¸ç»Ø¼Ò²»Òª³ÔÁËÎÒÃÇÈý¸ö£¿"
ÉòÌìÂ·»¹ÔÚ¾çÁÒ´­Æø£¬Ò»¾ä»°¶¼Ëµ²»³öÀ´£¬Ö»°Ú°ÚÊÖ£¬Ê¾ÒâÎÒ½ãàäÉù£¬È»ºóÏñÒ»¸öÕæÕýµÄÄÐ×ÓººÒ»Ñù£¬Ì§ÆðÒ»Ö»¸ì²²£¬ÓÃ¾¢µØ°ÑÎÒÄï°´µ¹£¬»¤ÔÚËûµÄÉíÏÂ¡£
ÎÒµ½ÕâÊ±ºò²Å¾ªÑÈµØ×¢Òâµ½£¬ÉòÌìÂ·Å¿ÔÚµØÉÏºÃ³¤ºÃ³¤°¡£¬±ÈÎÒ½ã»¹Òª³¤³öÒ»¸ö½Åºó¸ú£¬ÍêÈ«ÊÇÒ»¸ö´óÐ¡»ï¶ùµÄÑù×ÓÁË£¬ÄÑ¹ÖËûÄÜ¹»°ÑÎÒÄï±³ÔÚÉíÉÏ´ó²½µØÅÜ¡£
¿ÉÊÇ£¬ËûÊÇÊ²Ã´Ê±ºòÍµÍµ³¤µÃ±ÈÎÒ»¹¸ßµÄÄØ£¿
ÄÇÒ»´ÎµÄºäÕ¨£¬ÒªËãÊÇÎÒÃÇ¾àÀëËÀÍö×î½üµÄÒ»´Î¡£ÎÒÃÇÅ¿ÔÚºÓ¿²ÉÏ£¬ÄÜ¹»ÇåÇå³þ³þ¿´¼û·É»ú¶ÇÆ¤µ×ÏÂÄÇ¸öÍ¶µ¯µÄ²Õ¿Ú£¬¿´µ½·É»úÖ»Òª»úÒíÒ»Ð±£¬¶ÇÆ¤ÏÂÃæ¾Í»áåí³öÒ»´®ÒøÉ«µÄ³¤ÁïÁïµÄÕ¨µ¯¡£ÎÒÃÇ»¹¿´µ½Ô¶´¦µÄ³åÌì»ð¹â£¬Ã°×ÅºÚÑÌµÄÎÝ¶¥£¬³ÉÈº·É»ú°ÑÌì¿ÕÕÚ±ÎÖ®ºó¶ÌÔÝµÄ»è°µ¡£Ð¡µÜ²»ÒªÃüµØ´ó¿Þ£¬¿Þµ½ºíÁüË»ÑÆÔÙ³ö²»À´ÉùÒô¡£Ð¡ËØÔÚÎÒ½ã»³ÀïÒ»¸ö¾¢µØ·¢¶¶£¬ÒòÎª¾ªÏÅ¹ý¶È£¬Ö®ºó¼¸Ìì¶¼±äµÃ²»»áËµ»°¡£
ÁñÔ°Ò²ÔâÁËÕ¨µ¯£¬ºÃÔÚÃ»ÓÐÍ¶×¼£¬Õ¨ËúµÄÖ»ÊÇÒ»¶ÎÔºÇ½¡£ÊÂºó»Ø¼Ò£¬°Ö°ÖÏÅµÃ²»Çá£¬Õ¾ÔÚ×ßÀÈÉÏÍûÄÇ¶Î½¹ÍÁËé×©£¬Á¬×ÅËµÁËºÃ¼¸Éù£º"ÒªÊÇÔÙ¹ýÀ´Ò»µãµã......ÒªÊÇÔÙ¹ýÀ´Ò»µãµã......"
àÅ£¬ÒªÊÇÕ¨µ¯Æ«ÒÆÒ»µãµã£¬ÒªÊÇÎÒÃÇÃ»ÓÐ±§×ÅµÜÃÃ¼Ü×ÅÄïÌÓ³öÕâÔº×Ó£¬ºó¹û¿ÉÕæÊÇ²»ºÃËµÁË¡£Îª´Ë°Ö°ÖÌØµØ°ÑÎÒÃÇÈý¸ö£¨Ö»´øÎÒÃÇÈý¸ö£©Áìµ½½Ö×ÓÉÏ£¬¿¶¿®½âÄÒ£¬ÇëÎÒÃÇÃ¿ÈË³ÔÁËÒ»ÍëÀ±³­ÊÖ¼ÓÒ»ÍëÌðÌÀÔ²¡£
¾ÍÔÚÄÇÒ»ÂÖºäÕ¨ÖÐ£¬ÉòÌìÂ·°àÉÏµÄÒ»¸öÍ¬Ñ§³öÃÅ¶ã¾¯±¨£¬Ã»¶ãµô£¬±»Õ¨µ¯Ï÷·ÉÒ»ÌõÍÈ£¬°ë¸öÆ¨¹É£¬ËÍµ½Ò½ÔºÀï£¬²Ò½ÐÁËÁ½ÌìÁ½Ò¹¡£·¶²®²®À¹×¡ÉòÌìÂ·ËûÃÇ²»ÈÃ½ø²¡·¿£¬Ëµ³¡ÃæÌ«±¯²Ò£¬²»ÊÊºÏÐ¡º¢×ÓÃÇÌ½ÊÓ¡£ÄÇ¸öÍ¬Ñ§×îÖÕ»¹ÊÇËÀÈ¥ÁË¡£
Ö±µ½Á½ÄêÖ®ºó£¬ÈÕ±¾ÍµÏ®ÕäÖé¸Û£¬ÃÀ¹úÕýÊ½²ÎÕ½£¬»ªÎ÷°ÓÄÏ±ß²»µ½°ÙÀïµÄÒ°µØÀï£¬²Å½¨ÆðÁËÒ»¸öÃÀ¹úÈËµÄ¿Õ¾ü»ùµØ£¬×¨ÃÅÓÃÓÚ¶Ô¸¶ÈÕ±¾·É»úÔÚÎ÷ÄÏÒ»´øµÄ¿ÕÏ®¡£
ÎÒÃÇÇ×ÑÛ¼ûµ½¹ýË×³Æ"ºÚ¹Ñ¸¾"µÄÃÀ¹ú·É»úÔÚ¿ÕÖÐ¸úÈÕ»ú½»Õ½¡£ÃÀ¹ú·É»ú¿éÍ·´ó£¬ÆøÊÆ±ÆÈË¡£ÈÕ±¾·É»ú¸ö¶ùÐ¡£¬µ«ÊÇ×ªÍäÅÀÉý¶¼ÁéÇÉ£¬Ò§×¡ÃÀ¹ú·É»ú¾Í²»·Å¡£Ë«·½ÓÃ»úÇ¹É¨ÉäÊ±£¬ÎÒÃÇÔÚµØÃæÌý²»µ½Ç¹Éù£¬Ö»¿´¼ûÎÞÊýµç¹âÉÁË¸£¬ìÅµÃÎÒÃÇÎÞ·¨ÕöÑÛ¡£²»Ò»»á¶ù£¬ÓÐÈÕ±¾·É»ú±»´òÖÐ£¬Ìì¿ÕÀïÏÈÊÇ±Å³öÒ»´óÍÅ»ð»¨£¬¶øºó·É»úÍÏ×Å³¤³¤µÄºÚÑÌµ¹ÔÔ´ÐËÆµÄ×¹Âä£¬×²µ½µØÃæ£¬¾ªÌì¶¯µØÕ¨Ïì£¬»¹ÌÚ³öºÚºìÉ«µÄÄ¢¹½ÔÆ¡£
Å¼¶ûÒ²ÓÐÃÀ¹ú·É»úÖÐµ¯£¬·ÉÐÐÔ±»áµ¯³ö×ù²Õ£¬Ò»»á¶ùÌì¿ÕÖÐ¾Í³öÏÖÒ»¶ä°×ÃÞ»¨°ãµÄ½µÂäÉ¡£¬Æ®Æ®ºöºö£¬ÏñÊÇÒª´ÓÎÒÃÇÍ·¶¥½µÂä£¬Êµ¼ÊÉÏ²»ÖªµÀÂäÔÚÁËÄÄÀï¡£Ã¿µ±ÕâÊ±ºò£¬ÎÒÃÇËàÁ¢²»¶¯£¬ÐÄÀï¾õµÃÕâÐ©·ÉÐÐÔ±ÊÇÁË²»ÆðµÄÓ¢ÐÛ£¬ÊÇÉÏÌìÅÉÀ´Õü¾ÈÎÒÃÇµÄÌì±øÌì½«¡£
»ªÎ÷°ÓÉÏÂýÂýµØÔÙÒ²Ìý²»µ½·À¿Õ¾¯±¨µÄ³¤Ãù£¬Éú»î»Ö¸´µ½´ÓÇ°µÄÆ½¾²¡£²»ÊÇ²¨À½²»¾ª£¬¶øÊÇ¾²Ë®ÉîÁ÷¡£¶ã¾¯±¨µÄÁ½ÄêÊ±¹âÖÐ£¬ÎÒÃÇ¶¼ÒÑ¾­³¤´ó£¬ÖªµÀÎÒÃÇÄÜ¹»»î×Å£¬ÓÐ·¹³Ô¡¢ÓÐÑ§ÉÏ£¬ÊÇÒòÎªÓÐÎÞÊýµÄÊ¿±øÔÚÎªÎÒÃÇ¸¶³ö£¬ÔÚÓÃËûÃÇµÄÑªÈâÌæÎÒÃÇÖþÒ»µÀ³¤³Ç¡£
