# Supplementary material for: Exploring translator’s style in children’s literature: A case study of Nicky Harman’s English translations of Huang Beijia’s two works
Source: PLoS One. 2026 Jun 2;21(6):e0350245. doi: 10.1371/journal.pone.0350245 (PMC13229296; doi:10.1371/journal.pone.0350245)
Supplement: S7 File — (ZIP) [file pone.0350245.s010.zip › data/original data/Ye Feng Fei Wu (Chinese text)/Chapter 9.txt]

µÚ¾ÅÕÂ¡¤Ò°·ä·ÉÎè
Ð¡Ñ§±ÏÒµ£¬ÎÒ¿¼ÉÏÁËË½Á¢»ª¶¼Å®ÖÐ¡£·¶ÊæÎÄ¸úÎÒ·Ö¿ªÁË£¬ÉÏÁËÒ»Ëù½Ì»áÑ§Ð££¬ËýËµÕâÊÇËýÂèÂè·¶ÂêÀöÎªËý×öµÄÑ¡Ôñ¡£
"Õâ¸ö......ÄãÒªÖªµÀ£¬ÎÒÊÇ½Ì»áµÄº¢×Ó¡£"·¶ÊæÎÄÍò·Ö²»ÉáµØ¸úÎÒ¸æ±ð¡£
ËýËÍÁËÎÒÒ»ÌõË¿ÖÊÊÖ¾î£¬ÉÏÃæÐå×ÅÒ»´Ô·ÛºìµÄÃµ¹å»¨¡£ÎÒ»ØÔùËýÒ»Ã¶¾°Ì©À¶µÄÐØÕë£¬ÊÇÎÒÔÚÉÂÎ÷½ÖµÄÒ»¸ö¾É»õÆÌ×ÓÀïÂòµÄ£¬²»ÖµÊ²Ã´Ç®¡£ÄÇÒ»Äê£¬Ã×¼ÛÆæ¸ß£¬Ö½±Ò±áÖµ£¬ºÜ¶àÈË¼Ò¿¿³öÊÛ¾ÉÎïÉú»î£¬¼¯ÊÐÉÏ×ßÒ»È¦£¬µ½´¦ÄÜ¿´µ½É¢·¢×ÅÃ¹Î¶µÄ×Ö»­¡¢¹Å¶­¡¢Æ¤»õ£¬»¹ÓÐÆ¯ÁÁµÄÖé±¦£¬¶¼±ê×ÅÈýÎÄ²»ÖµÁ½ÎÄµÄ¼Û¡£
ÎÒÃÇÁ½ÈËµÄ¸æ±ðÆäÊµÊÇ¸öÒÇÊ½£¬ÄÇ¸öÄê¼ÍµÄÎÒÃÇÌØ±ðÏ²»¶ÓÐÒÇÊ½¸ÐµÄÊÂÇé¡£ÆäÊµÎÒÃÇµÄ¼Ò»¹ÔÚÁñÔ°£¬½Ú¼ÙÈÕµÄÊ±ºò£¬ÒÀ¾ÉÄÜ¹»ÄåÔÚÒ»ÆðÌÔÆøºÍ°ËØÔ¡£
ËµÆðÀ´ÎÒµÄÑ§Ð£¾àÀëÁñÔ°²»¹ýÈýÀïÂ·£¬Ë¦¿ªÎÒµÄ´ó³¤ÍÈ×ßÂ·µÄ»°£¬²»³ö¶þÊ®·ÖÖÓÒ»¶¨ÄÜ×ßµ½¡£¿ÉÊÇ°Ö°Ö»¹ÊÇÒªÇóÎÒ×¡Ð£¡£Ò»ÊÇÐ¡ËØ´óÁË£¬²»ÄÜÔÙ¸ú°ÖÂè¼·Ò»ÕÅ´²£¬±ØÐëÅ²µ½ÎÒºÍ½ã½ãµÄ°ë¼ä·¿Àï×¡¡£¶þÊÇÎÒ°Ö¾õµÃÎÒÌ«Ò°£¬´Ó³¤Ïàµ½ÐÐÎª¶¼ÏñÄÐº¢×Ó£¬±ØÐë·ÅÎÒ½øÅ®ÉúÈºÌåÖÐºÃºÃÊÜÑ¬ÌÕ¡£
¿ªÑ§±¨µ½µÄµÚÒ»Ìì£¬ÎÒÈÔ¾É´©ÁËÒ»Ì×²»ÄÐ²»Å®µÄÐ¡Ñ§ÉúµÄÍ¯×Ó¾üÖÆ·þ¡£ÒòÎªÊ¢ÏÄÈÝÒ×³öº¹·¢âÈµÄÔµ¹Ê£¬Í··¢±»ÎÒÄï¼ôµÃ¼«¶Ì£¬Á½±ß¶¼Â¶³öÁË¶ú¶ä¡£µ±ÎÒÌá×Å¶¡Áãµ±à¥µÄÁ³ÅèÔÓÎïÍÆÃÅ×²½øËÞÉáÊ±£¬·¿¼äÀïÕýÔÚÆÌ´²µþ±»µÄÊ®¼¸¸öÅ®º¢×ÓÍ¬Ê±Îæ×ì£¬·¢³ö¾ª¿ÖÖÁ¼«µÄ¼â½Ð¡£Ô­À´ËýÃÇÎóÒÔÎªÎÒÊÇÄÐº¢×Ó¡£
ÎÒÓÖÐßÓÖÄÕ£¬ºÃ²»ÈÝÒ×°¾µ½ÖÜÄ©£¬»Ø¼ÒÍ·Ò»×®ÊÂ¾ÍÊÇ¶ÔÎÒÄïÂñÔ¹¡£Äï¸Ï¿ì°²Î¿ÎÒ£¬ÓÖÇ£ÎÒµÄÊÖÉÏ½Ö£¬³¶ÁËÒ»¿éÄÇÄêÁ÷ÐÐµÄÒõµ¤Ê¿ÁÖ²¼£¬»¹ÓÐÒ»¿éÇ³À¶Öñ²¼£¬°¾Ò»¸öÍ¨Ïü£¬×ö³ÉÁ½¼þÆþÑü¿ªñÃµÄÑ§Éú³¤ÉÀ¡£
µÚ¶þÌìÔçÉÏÎÒÃÀ×Ì×ÌµØ´©ÆðÀ´£¬Í·Ò»¼þÒª½ôÊÂÊÇ³åµ½»ªÎ÷´óÐ£Ô°ÀïµÄ¹°ÇÅÉÏ£¬¶Ô×ÅºÓË®ÕÕ¾µ×Ó¡£ÇåÇåµÄºÓË®Àï»Îµ´×ÅÒ»¸ö³¤ÍÈ³¤¸ì²²µÄÅ®º¢ÉíÓ°£¬Ð¡Ð¡µÄÍ·Â­£¬Ï¸ÁïÁïµÄÑüÉí£¬´óµÃ²»³É±ÈÀýµÄÊÖ£¬±»·ç´µµÃµ¹ÊúÆðÀ´Ïñ¼¦¹ÚÒ»ÑùµÄ¶ÌÍ··¢¡£ÉúÆ½µÚÒ»´Î£¬ÎÒ¶Ô×Ô¼ºµÄÐÎÏó¸Ð¾õ²»ÂúÒâ¡£
ÎÒ½ãÒ²¶ÔÎÒ²»ÂúÒâ£¬ÒòÎªÄï¸øÎÒ×öÕâÁ½¼þ³¤ÉÀµÄÇ®£¬±¾À´ÊÇ×¼±¸¸øÎÒ°Ö×öÒ»¼þÐÂÃÞÅÛ×ÓµÄ¡£ÎÒ½ãÓÃ²»ÎÞ¿äÕÅµÄ¿ÚÆøËµ£º"Ã»ÓÐºñÃÞÅÛ£¬°Ö°Ö¶¬ÌìÏÂÏç¶àÀä°¡£¡"
ÎÒÐßÀ¢µÃÒªËÀ£¬ÒÂ·þÔÚÉíÉÏÃ«´Ì´ÌÔúÈË¡£¿ÉÊÇ³¤ÉÀÒÑ¾­×öÁËÓÖ»¹²»»ØÈ¥£¬ÎÒÖ»ºÃÔÚÐÄÀï¶Ô×Ô¼ºËµ£¬ÒªÓÃ¹¦ÉÏÑ§£¬Òª¶ÔµÃÆð°Ö°Ö¡£
Å®ÖÐµÄËÞÉá×Ü¹²ÓÐËÄ¼ä£¬Ã¿¼ä¶¼×¡ÁËÊ®Æß°Ë¸öÅ®º¢×Ó¡£Ã¿¼äµÄ²¼¾ÖÒ²´óÖÂÏàÍ¬£ºÈýÅÅÄ¾°å´²£¬Ã¿ÅÅÁùÕÅ£¬ÖÐ¼äÊÇÖ»ÈÝÒ»ÈË²àÉí¶ø¹ýµÄ×ßµÀ¡£´²½ÅÓÐ¸ö¼òÒ×¸é°å£¬·ÅÏ´ÊþÓÃ¾ß¡£´²µ×ÏÂ·ÅÒÂÏä£¬»¹ÓÐÒ»¸ö×°ÔÓÎïµÄÌÙ±àÏä¡£Á½Ìõ×ßµÀÉÏ¿Õ¸÷µõÒ»ÕµµçµÆ£¬µÆÉþ´¹ÏÂÀ´£¬Ä©¶ËÊÇÒ»Ö»ÂäÂú³¾¹¸ÑÕÉ«·º»ÆµÄµÆÅÝ£¬Ò²²»ÖªµÀÊÇ15Íß»¹ÊÇ25Íß£¬×ÜÖ®µÆ¹â»è°µ£¬×øÔÚ´²ÉÏ¿´ÊéÌ«¾ÃµÄ»°£¬ÑÛÇòËáÕÍ£¬ÏëÁ÷Àá¡£
ËÄ¼äËÞÉá£¬¶«Î÷ÄÏ±±¸÷Ò»¼ä£¬ÍÅÍÅÎ§³ÉÒ»¸öÌì¾®£¬Ãæ»ýÒ²ÊÇÒ»¼äÎÝ×Ó´ó¡£Å®ÉúÃÇÃ¿ÌìÈ¥Ë®·¿´òË®»ØËÞÉá£¬Ï´Á³£¬¾»Éí£¬ÍêÁË¶ËÆðË®ÅèÍùÌì¾®Àï"»©À²"Ò»ÆÃ¡£ÄÇÒ»·½Çà×©µØÃæ£¬ÖÕÈÕ¶¼ÊÇÊªäõäõÍô×ÅÔàË®£¬¶¬Ìì½á±ù£¬ÏÄÌìÊÇÎÃ×ÓºÍð¤ð¤³æµÄÌìÌÃ¡£ð¤ð¤³æÎÞ´¦²»ÔÚ£¬ÄÇÖÖ»Ò»ÆÉ«²¼ÂúÒþÐÎ»¨ÎÆµÄ»ºÂýÈä¶¯µÄÉíÌå£¬·´ÕýÈËÐóÎÞº¦£¬¼û¶àÁËÖ»µ±Ã»¿´¼û¡£¼ÇµÃÓÐÒ»»Ø£¬ËÞÉáÅ®Í¬Ñ§ÖÐÎç´òÁË·¹»ØÀ´£¬ÒªÁôÒ»°ëµ±Íí·¹£¬·¹ÅèÉÏ»¹¼ÓÁË¸Ç×Ó£¬²»ÖªµÀÔõÃ´¾ÓÈ»¹°½øÈ¥Ò»Ö»ð¤ð¤³æ¡£°øÍíÍ¬Ñ§°ÇÁËÁ½¿Ú·¹²Å·¢ÏÖ£¬Ìø½Å´ó¿Þ£¬·¹Åè"ßÛµ±"ÈÓµ½µØÉÏ£¬·É±¼µ½Ìì¾®¿ñÍÂÒ»Í¨¡£´Ó´ËÎÒÃÇÖ»ÒªÔÚËÞÉáÀïÁôÖÃ³ÔÊ³£¬±ØÈ»ÄÃ±¨Ö½½«Ê³ÎïÎå»¨´ó°óÆðÀ´£¬ÒòÎªÈô¿´¼ûÄÇÖÖ³æ×ÓÔÚÊ³ÎïÉÏÅÀµÄÇé¾°£¬³Ô¶«Î÷µÄ¿ìÀÖ¾ÍÈ«²¿ÅÝÌÀ¡£
ÎÒ×îº¦ÅÂÔÚÒ¹ÀïÆðÒ¹¡£È«Ð£Î¨Ò»µÄÒ»¼ä²ÞËùÔÚ²Ù³¡ÁíÒ»½Ç£¬´ÓÎÒÃÇËÞÉá¹ýÈ¥£¬ÏÈÒª¾­¹ý»·±§Ìì¾®µÄ¿í´óÈ´ÒõÉ­µÄ×ßÀÈ£¬×ßÀÈÀïÒ»×óÒ»ÓÒÄÇÁ½Õµ¹í»ðÒ»°ãµÄµçµÆ£¬×ÜÊÇ±»·ç´µµÃµ´À´µ´È¥£¬µÆ¹âÂÓ¹ýµÄÄÇÐ©ÀÈÖùºÍÃÅ´°£¬±ã×ÜÊÇÓ°Ó°´Â´ÂÈôÃ÷Èô°µ£¬ÁîÈËÒÉ»óÊÇ·ñÓÐ¹ÖÎï²ØÉíÆäÖÐ¡£³öµÃËÞÉáÔºÃÅ£¬ÊÇÙ¼´óÒ»Æ¬ÆÌÓÐ»ÆÉ³¡¢ÊúÁËË«¸ÜºÍÆ½ºâÄ¾µÄ²Ù³¡¡£Æð·çµÄÈÕ×ÓÀï£¬·ç´©¹ý²Ù³¡£¬»ÆÉ³ËÄÆð£¬Î§×Å²Ù³¡Ò»È¦µÄÑîÊ÷ÁøÊ÷Ö¦Ó°Ò¡»Î£¬ÈçÈºÄ§ÂÒÎè£¬ÁîÈË»Ðã±¡£²»Æð·çÈ´ÓÐÔÂ¹âµÄÈÕ×Ó£¬Æ½Ì¹µÄµØÃæ²Ô°×ÇåÀä£¬¼ÅÄ¬ÎÞÉù£¬È´ÓÖÈÃÈË»³ÒÉÑÛÇ°ÕâÒ»ÇÐÊÇ·ñÕæÊµ£¬»á²»»áÒ»½Å²ÈÉÏÈ¥£¬Âä½øÒ»¸ö¿ÉÅÂµÄÏÝÚå¡£ËùÒÔÎÒÒ»°ãÔÚÏÂÎçËÄµãÖÓÒÔºó¾Í¾Ü¾øºÈË®£¬ÊµÔÚÐèÒªÆðÒ¹£¬Ò²»á±ïµ½Í¬·¿¼äÓÐÁíÒ»¸öÈËÆðÉí£¬¸úËý½á°éÍ¬ÐÐ¡£
¿ªÑ§Ò»¸öÔÂ×óÓÒ£¬ÏÂÎç·ÅÁËÑ§£¬ÎÒ¼±¼±Ã¦Ã¦±¼»ØËÞÉá¶ÁÒ»±¾·­ÒëÐ¡Ëµ¡£Õâ±¾Ö½Ãæ·º»ÆµÄÊéÒÑ¾­ÔÚÎÒÃÇ·¿¼äÀï´«ÔÄÁËÒ»È¦£¬ºÃ²»ÈÝÒ×´«µ½ÎÒµÄÊÖÀï¡£¶ø¶ÔÃæËÞÉáÀï»¹ÓÐºÃ¶àÍ¬Ñ§ÕýÔÚÅÅ¶ÓµÈ´ý¡£
ÃÅ·¿°¢ÒÌÕ¾ÔÚÌì¾®Àï³¶×ÅÉ¤×Ó»½ÎÒ£º"»Æ³È×Ó£¡Äã¸ç¸çÀ´¿´Äã£¡"
ÎÒºÏÉÏÊé£¬³öÃÅÒ»¿´£¬ÊÇÉòÌìÂ·¡£
"ÔõÃ´ÊÇÄã£¿"ÎÒ¾õµÃÆæ¹Ö¡£
"ÎªÊ²Ã´²»ÄÜÊÇÎÒ£¿"Ëû·´ÎÊ¡£
ÎÒßÖ×ìÐ¦ÆðÀ´£¬Ò²¾õµÃ×Ô¼ºÎÊµÃºÜÃ»ÓÐµÀÀí¡£
ÎÒÇëËû½øÃÅ¡£ËûÏÈÊÇÌ½Í·ÍùÎÝÀïÉ¨ÊÓÒ»ÑÛ£¬È·¶¨·¿¼äÀïÃ»ÓÐ±ðµÄÅ®º¢×ÓÔÚ£¬²ÅÐ¡ÐÄÒíÒí¿ç½øÃÅ±ß¡£
ËûÕæÊÇ³¤µÃºÃ¸ßÁË£¬ÎÒÃÇËÞÉáµÄÃÅ¿ò¶¼¿ìÒªÅöµ½ËûµÄÍ·¶¥ÁË¡£
½øÎÝÖ®ºó£¬ËûºÜ×¼È·µØÕÒµ½ÎÒµÄ´²ÆÌ£¬ÔÚÕíÍ·ÉÏ·ÅÏÂÒ»¸ö°ü¸¤¡£´ò¿ª£¬ÀïÃæÓÐÒ»¿é°ÍÕÆ´óÐ¡µÄÌð·¢¸â£¬¼¸¸öÇàÆ¤éÙ×Ó£¬Ò»¼þ±¡ÃÞ°À¡£
ËûÏÈÄÃÆð·¢¸â£¬µÝµ½ÎÒÊÖÉÏ¡£"½â¸ö²ö°É¡£ÎÒÖ»ÓÐÒ»Ã«Ç®£¬Ö»ÂòÁËÕâÒ»¿é¡£"
ËûºÃÏñÎªÊ³ÎïÌ«ÉÙÏòÎÒµÀÇ¸ÄØ£¬ÕâÈÃÎÒÓÐµã¸Ð¶¯¡£
ÎÒ×¥×Å·¢¸âÀÇÍÌ»¢ÑÊ¡£ËµÊµ»°£¬×Ô´Ó×¡Ð££¬¼¢¶öµÄ¸Ð¾õÎÞÊ±ÎÞ¿Ì²»ÔÚÑ¹µ¹Ò»ÇÐ¡£
"³È×Ó°¦£¬"ËûÂúÁ³Á¯Ï§£¬"¿´¿´ÄãÕâÑù£¬Èý°ÙÄêÃ»³Ô·¹£¿"
ÎÒÂú×ìÈû×ÅÊ³Îï£¬¹Ë²»ÉÏËµ»°¡£
ËûÅõÆðÄÇ¼þÃÞ°À£º"¿´£¬ÄïÒªÎÒËÍÀ´µÄ¡£ÄïËµÌìÒõÆð·ç£¬º®Á÷ÒªÀ´£¬ÅÂÄãÊÜÁ¹»á·¢ºíÑ×£¬Ò»¶¨ÒªËÍÕâ¼þÒÂ·þ¡£"
¿´ÆðÀ´£¬Èç½ñÎÒÄïÔÚ¼ÒÀï£¬ÄÜÊ¹»½µÃ¶¯µÄÈËÒ²¾ÍÊÇËûÁË¡£ÎÒ¸çÄÇÄêÒÑ¾­Äî¸ßÈý£¬²Î¼ÓÁËÑ§Ð£ÀïµÄËÄÎå¸öÉçÍÅ£¬»¹Ê±³£È¥Îå´óÑ§¸÷¸ö½ÌÊÒ²ä¿Î£¬Ã¦µÃÔçÍíÄÑ¼ûÈËÓ°¡£ÎÒ½ã¾ÝËµÔÚÁµ°®£¬ÕâÊÇÎÒÉÏÖÜ»Ø¼Ò·¶ÊæÎÄÍµÍµ¸æËßÎÒµÄ¡£·¶ÊæÎÄËµ£¬ËýÇ×ÑÛ¿´¼ûÎÒ½ãÔÚ»ª´ó²Ù³¡ÉÏÑ§Æï×ÔÐÐ³µ£¬ºóÃæ·è¿ñµØ¸ú×ÅÊ®¼¸¸öÄÐÉú£¬¸ö¸öÇÀ×Å°ïËý·ö³µ°Ñ¡£·¶ÊæÎÄ²»ÎÞÏÛÄ½µØËµ£º"Äã½ãÏñÅ®Íõ£¡"
¼ÈÈ»ÎÒ½ãÏñÅ®Íõ£¬ÎÒ»³ÒÉËý»¹ÄÜ¹»ÔÚÕâ¸ö¼ÒÀï×¡¶à¾Ã¡£ÎÒ¸çÒ²ÊÇ¡£ÎÒÄïÊ±³£Ëµ£¬Ì«³öÉ«µÄº¢×Ó¶¼ÊÇÌæ±ðÈËÑøµÄ£¬±¿Ò»µã¡¢ÀÏÊµÒ»µãµÄ²ÅÊÇ×Ô¼ºµÄ¡£ÎÒÄïÊ¶×Ö²»¶à£¬½²µ½ÈËÇéÊÀ¹Ê£¬ËýÀÏÈË¼Ò¾ø¶ÔÍ¨Í¸Á·´ï¡£
ÎÒÈý¿ÚÁ½¿ÚÍÌÏÂÌð·¢¸â£¬¿ªÊ¼°þÒ»Ö»ÇàÆ¤Ð¡éÙ×Ó¡£¸ÕËºÒ»Ð¡¿é±¡±¡µÄÆ¤£¬éÙÖ­±Å³öÀ´£¬ËÞÉáÀïÁ¢¿ÌÃÖÂþÁËÇåÏãËáÌðµÄÆøÎ¶£¬ºÃÎÅµÃÒªÃü¡£
ÉòÌìÂ·ËÆÐ¦·ÇÐ¦µØ¿´×ÅÎÒ£º"ÄãÃÇÕâÐ©Å®ÍÞÍÞ£¡"ÑÔÏÂÖ®Òâ£¬Å®ÍÞÍÞ¶¼ÊÇÐ¡²ö¹í¡£
¿´ÔÚËû¸øÎÒ´øÊ³ÎïµÄ·Ö¶ùÉÏ£¬ÎÒ²»Óè·´²µ¡£
Ëû¼ûÎÒµÄ×¢ÒâÁ¦È«¶¼ÔÚÄÇ¼¸Ö»éÙ×ÓÉÏ£¬±ãÎÞÁÄµØ¶«ÕÅÎ÷Íû¡£Ö»Ò»ÑÛ£¬ËûÒÑ¾­Æ³¼ûÁËÎÒ·ÅÔÚ¸é°åÉÏµÄ¸Õ¸Õ¶Á¹ýµÄÄÇ±¾Êé£¬"¡¶Ä¸Ç×¡·£¿ËÕÁª¸ß¶û»ùµÄ£¿"
ÎÒµ±Ê±µÄÄê¼Í£¬¹¦¿Î²»ÉÏÐÄ£¬Ò»ÌáÆðÐ¡Ëµ¾ÍÐË·Ü¡£ÎÒÄÃÃ«½í²ÁÁË²Áð¤ºýºýÕ´ÂúéÙÖ­µÄÊÖÖ¸Í·£¬±¦±´°ãÅõÆðÊé£¬ÎÊËû¿´¹ýÃ»¡£ËûËµÃ»¿´¹ý£¬ÌýËµ¹ý¡£ËûÃÇÑ§Ð£ºÃ¶àÍ¬Ñ§¶¼ÔÚ´«ÔÄËÕÁª×÷¼ÒµÄ×÷Æ·£¬ÓÐÐ©»¹ÊÇÊ«¸è¼¯¡£Ëû·­¹ý£¬²»ÔõÃ´¶®£¬¶ÁÄÇÐ©Ê«¾äºÃÏñÏÂÂ¥ÌÝ£¬Á½Èý¸ö×ÖÏÂÒ»ÐÐ£¬Á½Èý¸ö×ÖÏÂÒ»ÐÐ£¬¸Ð¾õºÃÆæ¹Ö¡£
"ÄÇÊÇÂíÑÅ¿É·òË¹»ùµÄÊ«£¡"ÎÒ´ó½Ð£¬"ÄãÕâ¸öÉµ¹Ï£¡"
ËûßÖßÖ×ì£¬±íÊ¾½ÓÊÜ¡£Ä³ÖÖ³Ì¶ÈÉÏ£¬Ãæ¶Ô×ÅÒ»¾ªÒ»Õ§µÄÎÒ£¬ËûÄÇÊ±ºòÒÑ¾­ÏÔ³öÁË´óÈËÆø£¬°²¾²µØ×øÔÚÎÒ¶ÔÃæÍ¬Ñ§µÄ´²ÆÌÉÏ£¬Á½ÊÖ³Å×¡´²ÑØ£¬Ö»×ø°ë¸öÆ¨¹É£¬´ó¸ÅÅÂ°ÑÈË¼ÒµÄ´²µ¥ÅªÖå¡£ËûÇáÑÔÂýÓï¸úÎÒËµ»°£¬ÑÛÉñÖÐ³ýÁË»¶Ï²£¬ËÆºõ»¹´ø×ÅÐ©ÐíÁ¯°®ºÍ×ÝÈÝ£¬ÏÔµÃ¼È³ÖÖØ£¬ÓÖÀíÐÔ¡£
¿ªÑ§²ÅÒ»¸öÔÂ£¬ÎÒÔÚÑ§Ð£Àï»¹Ã»ÓÐ½»µ½·¶ÊæÎÄÄÇÑùµÄÄÜËµÇÄÇÄ»°µÄºÃÅóÓÑ¡£¿ÉÎÒÓÖÊÇ¸ö»°ðì£¬ÊÇ¡±ºï×ÓÆ¨¹É×ø²»×¡¡°µÄÈË£¬±ïÁËÒ»¶Ç×ÓÏ¡Ææ¹Å¹ÖµÄÊÂ£¬ºÃ²»ÈÝÒ×¼ûµ½ÉòÌìÂ·£¬¸Ï¿ìàèÀïÅ¾À²ÖñÍ²µ¹¶¹×ÓËµ¸ö¹»¡£Ñ§Ð£ÀïµÄ¹¦¿ÎÀ²£¬ÌÌ×Å¼¦ÎÑÍ·µÄÆæÝâ½ÌÎñ³¤À²£¬·¹²ËÈçºÎÄÑ³ÔÀ²£¬Á¬ÎÒÍíÉÏ²»¸ÒÅÜ²ÞËùµÄÞÏÞÎ¶¼¸æËßÁËËû¡£
"àÅ£¬ÄãÃÇÕâÑ§Ð££¬Ìý×Å»¹²»´í¡£"ËûµãÍ·£¬"²ÞËù³ýÍâ°¡¡£"
ÎÒÌøÆðÀ´£º"Ê²Ã´²»´í°¡£¬·¶ÊæÎÄµÄÑ§Ð£±ÈÎÒÃÇÒª¸ß¼¶Ê®±¶ºÃ²»ºÃ£¿ËýÃÇÎç·¹ÓÐ¼åÈâÅÅ£¡ËýÃÇÃ¿ÖÜ»¹¿ÉÒÔÏ´ÈÈË®Ôè£¡"
"¿ÉÄã²»ÊÇ»ù¶½Í½¡£"ËûÂýÌõË¹Àí¡£
"ÎÒµ±È»²»ÊÇ»ù¶½Í½¡£"
"ÄãÒ²²»ÊÇ»ÆÍ··¢À¶ÑÛ¾¦µÄÍâ¹úÈË¡£"
"µ±È»²»ÊÇ¡£"
"ËùÒÔËµ£¬ÈË¼ÒµÄÑ§Ð£³ÔÈâÅÅ¡¢Ï´ÈÈË®Ôè£¬¸úÄãÃ»ÓÐ¹ØÏµ¡£"
ÎÒÒ»ÏÂ×ÓÐ¹ÁËÆø£¬ÇéÐ÷µøµ½¹Èµ×£¬¾õµÃÔÙËµÊ²Ã´¶¼²»¶Ô¡£ÎÒ´ßËû¸Ï¿ì×ß£¬µÈÏÂÍ¬Ñ§»ØËÞÉá£¬ËûÒ»¸öÄÐÉúÔÚÕâÀï²»ºÏÊÊ¡£ËûËµËû»¹²»ÄÜ×ß£¬ÊåÊå·Ô¸À¹ýÁË£¬ÒªËû°ïÃ¦¼ì²éÒ»ÏÂÎÒµÄ¹¦¿Î£¬ÌØ±ðÊÇÊýÑ§¡£
"ÊåÊåËµ£¬ÊýÑ§ÊÇ×î²»ÄÜµ¢ÎóµÄ£¬¿ªÑ§Ö»ÒªÂäÏÂÒ»µãµã£¬ÒÔºó¾ÍÔÙÒ²¸ú²»ÉÏ£¬Ò»Ö±»áÂäºó¡£ÎÒÒÔÇ°¾ÍÊÇ¡£"
ÕæÊÇÌÖÑá°¡£¡ÎÒ°Ö°ÖÌÖÑá£¬ÉòÌìÂ·Ò²ÌÖÑá£¬ËûÃÇºÃÏñÖªµÀ×òÌìÎÒµÄÊýÑ§ÔÂ¿¼Ö»µÃÁËÆßÊ®·Ö£¬Ò»ÐÄÒ»ÒâÒª¿´ÎÒ³öÑóÏà¡£
ÎÒÆ«²»ÈÃËûÃÇ¿´¡£ÎÒÍÆËµÔÂ¿¼Òªµ½ÏÂÖÜÄØ£¬¸Ð¾õÕâ¸öÔÂÑ§µÃÍ¦¼òµ¥£¬Ã»ÓÐÊ²Ã´À§ÄÑ£¬ÒÔºóÒªÓÐµÄ»°£¬ÔÙÕÒËû°ïÃ¦¡£
"Òª²»ÎÒ´øÄã¿´¿´ÎÒÃÇµÄÇÙ·¿£¿Äã»Ø¼ÒºÃ½»²î£¿"
ËûÑöÍ·ÏëÁËÏë£º"Ò²ÐÐ°É¡£"
ÎÒ¸Ò´øËûÈ¥ÇÙ·¿£¬×ÔÈ»Ò²ÊÇ¶ÔÎÒµÄ¸ÖÇÙ¿Î±È½ÏÓÐ×ÔÐÅ¡£ÔÚÎÒÃÇ»ªÎ÷°Ó£¬»ª¶¼Å®ÖÐÒ»ÏòÒÔÒôÀÖ½ÌÓýµÄÌØÉ«ÎÅÃû£¬Å®º¢×Ó½øÑ§Ð££¬´µÀ­µ¯³ªÖî°ã¼¼ÒÕ£¬ÖÁÉÙÒ²Òª¾«Í¨ÆäÖÐÒ»ÖÖ¡£ÎÒËäÈ»¶ÔÒôÀÖÃ»ÐËÈ¤£¬¿ÉÊÇ´ÓÐ¡¸ú×Å·¶ÂêÀöµ¯¸ÖÇÙ£¬Èý½ÅÃ¨µÄ¹¦·ò¶àÉÙ»áÒ»µã¶ù£¬±ÈÆð³õÑ§ÎåÏßÆ×µÄÍ¬Ñ§£¬ÔÝÊ±»¹ÊÇÓÐÓÅÊÆ£¬ËùÒÔÎÒ×îÏ²»¶±ðÈË¼ì²éÎÒµÄ¸ÖÇÙ¿Î¡£
ÎÒÃÇ²¢¼ç×ß³öÐ¡ÔºµÄÄÇÉÈÔÂ¶´ÃÅ¡£ËûµÄ¸ö×Ó¿´ÆðÀ´ÄÇÃ´¸ß£¬×ßÂ·µÄ²½·¥ÓÖ¿çµÃÌØ±ð´ó£¬·Â·ð½Åµ×ÏÂ°²×ÅÁ½¸±µ¯»É£¬Ò»´Ú¾Í´Ú³öÀÏÔ¶¡£ÎÒ½ô×ßÁ½²½£¬ºÜ×ÔÈ»ÒªÉìÊÖÈ¥À­ËûµÄ¸ì²²¡£ËûÈ´¾ªÁËÒ»ÏÂ£¬ÃÍÈ»ºìÁËÁ³£¬ºÜÐÄÐéµØ×ó¿´ÓÒ¿´£¬·÷È¥ÎÒµÄÊÖ£¬Ð¡ÉùËµ£º"³È×Ó£¬àË£¬Äã¶¼ÊÇÖÐÑ§ÉúÁË¡£"
ÖÐÑ§ÉúÓÖÔõÃ´À²£¿³¤µ½ÀÏÁËÄã²»Ò²ÊÇÎÒµÄÌìÂ·¸ç¸çÂð£¿ÎÒÐÄÀïÕâÃ´Ïë£¬µ«ÊÇÃ»ÓÐËµ³öÀ´¡£°¦°¦£¬ÈËÒ»³¤´óÔõÃ´¾Í»á±ä³ÉÀÏ¹Å°åÄØ£¿ºÃÎÞÈ¤¡£
ÎÒºÜ¿ì·¢ÏÖÒ»Â·ÉÏÅöµ½µÄ¸ßÄê¼¶Å®Éú¶¼ÔÚÍµÍµ³¯Ëû¿´¡£àÅ£¬ÎÒÔÙ´ÖÐÄ£¬ÔÙÃ»ÐÄÃ»·Î£¬Í¬ÐÔÖ®¼äµÄÐ¡ÇéÐ÷»¹ÊÇÄÜ¹»²ì¾õ³öÀ´µÄ¡£ÎÒ×¢Òâµ½Å®ÉúÃÇºÃºÃ×ß×ÅÂ·ÄØ£¬ºöÈ»Ò»Ì§Í·£¬¿´¼ûÓ­Ãæ¹ýÀ´µÄ¸ß¸ß´ó´óµÄÉòÌìÂ·£¬ÂíÉÏ¾ÍÏÂÒâÊ¶µØÕ¾×¡£¬È»ºóÁ³ÉÏÄªÃûµØÆðÁËºìÔÎ£¬ÉñÇé»ÅÕÅ£¬ÈýÈýÁ½Á½°ë±³ÁËÉí£¬Ò§¶ú¶ä£¬±èÉÒº¬ÔÚ×ì°ÍÀï£¬¼ç°òÅ¤À´Å¤È¥£¬Àä²»¶¡µØ»ØÍ·Æ³Ò»ÏÂ£¬Àä²»¶¡µØÔÙÆ³Ò»ÏÂ¡£
°¡¹þ£¬Ô­À´ÎÒµÄÌìÂ·¸ç¸ç»¹ÊÇ¸öÓ¢¿¡Ð¡»ïÄØ£¬ÓÐÕâÃ´¶àµÄÅ®Éú¶¼ÔÚÐÄ»ÅÒâÂÒ°¡£¡ÕâÃ´Ò»Ïë£¬ÎÒ¿É½¾°ÁÁË£¬Ò»Â·×ß×Å£¬Ò»Â·ÉñÆø»îÏÖµØÑö×ÅÍ·£¬ÑÛ¾¦¼¸ºõ¶¼ÒªÍûµ½ÌìÉÏÈ¥¡£
ÉòÌìÂ·¿É¾Íµ¹Ã¹À²£¬Ëû±¾ÊÇ¸öÀÏÊµÐßÇÓµÄÈË£¬Ò»ÏÂ×Ó±»ÕâÃ´¶àÅ®ÉúÑÛ°Í°Í¶¢ÉÏ£¬ÅªµÃËûºÃ½ôÕÅ£¬µÍÃ¼´¹ÑÛµØ¸ú×ÅÎÒ£¬×ß×Å×ß×ÅºÃÏñ¶¼ÒªÍ¬ÊÖÍ¬½ÅÁË¡£ÎÒÊµÔÚ±ï²»×¡£¬ÍäÏÂÑü¹þ¹þ´óÐ¦¡£ÉòÌìÂ·±»ÎÒÐ¦µÃÊµÔÚÄÑÎªÇé£¬Ð¡ÉùµØ¡¢Ò§ÑÀÇÐ³ÝµØËµ£º"Äã¸öÐ¡·è×Ó£¡"
Ëû¿Ï¶¨ºó»Ú´ðÓ¦¸úÎÒÈ¥ÇÙ·¿¡£Ò»¸ö´óÄÐÉúºöÈ»´³½øÅ®Ð£Àï£¬ÊÇ²»ÊÇ¾Í¸úÒ»Í·Ð¡Â¹´³½øÃÍ»¢ÈºÀï²î²»¶àµÄ¸ÐÊÜÄØ£¿²»¹ÜÔõÃ´Ëµ°É£¬´ÓÄÇÖ®ºó£¬ËûÔÙÃ»ÓÐ½øÀ´ÎÒÃÇÑ§Ð£ÕÒ¹ýÎÒ¡£ÊµÔÚÎÒÄïÒª²îÈËÕÒÎÒ£¬½øÀ´µÄ¶¼ÊÇÐ¡ËØ¡£ÉòÌìÂ·×î¶à°ÑÐ¡ËØËÍµ½ÎÒÃÇÐ£ÃÅ¿Ú¡£
ÄÇÒ»Ìì£¬´ÓÎÒÃÇËÞÉáµ½ÇÙ·¿µÄÒ»¶ÎÂ·³ÌºÃÏñ¸ñÍâÔ¶¡£ÎÒÃÇÁ½¸ö×ß¹ý²Ù³¡Ö®ºó£¬ÓÖ´©Ô½ÁËÁ½ÅÅÓÐµñ»¨ÀÈéÜµÄ½ÌÊÒ£¬¿ç¹ýÒ»¸öÅÀÂú×ÏÌÙ»¨ÂûµÄÓÄÉîÐ¡Ôº£¬´Ó½ÌÊ¦°ì¹«ÊÒ´°Ç°ÆÁÏ¢¾²ÆøµØÔÙÍùÇ°×ßÊ®¶à²½£¬²Å¿´¼ûÇÙ·¿ÄÇÉÈ»­ÓÐÒô·ûµÄÃÅ¡£
ÃÅÃ»ÓÐËø£¬Ñ§ÉúÃÇËæÊ±¶¼¿ÉÒÔ¿ªÃÅÈëÄÚ¡£Á·ÇÙÔÚÎÒÃÇÑ§Ð£ÊÇÒ»¼þÊÜ¹ÄÀøµÄÊÂ¡£ÎÒÊìÃÅÊìÂ·µØÁìËû½øÃÅ£¬ÏÆ¿ªÇÙ¸Ç£¬µ¯³öÒ»¸öÖÐÑëcµÄÒô£¬»ØÍ·ÎÊËû£º"ÏëÌýÊ²Ã´£¿"
ËûÖÃÉíÕâ¸öÅ®º¢×ÓµÄÇÙ·¿£¬¶àÉÙÓÐµã¾½ÆÈ£º"¿È£¬Òª²»£¬µ¯ÄãÃÇÏÈÉú½ÌµÄ£¿"
ÎÒÒ»ÃÅÐÄË¼ÒªÏÔ°Ú£º"ÄÇ¶àÃ»ÒâË¼¡£²Å¿ªÑ§£¬ÏÈÉú½ÌµÄ¶¼ÊÇÖ¸·¨ÈëÃÅ¡£"
"ÄÇ¸ö£¬ÎÒÕæ²»¶®¡£Äãµ¯Ê²Ã´¶¼ºÃ¡£"
"²»ÐÐ£¬ÄãÒ»¶¨ÒªÖ¸¶¨Ò»¸öÇúÄ¿¡£"ÎÒ¸úËûË£Àµ¡£
ËûâîâõÁËºÃÒ»»á¶ù£¬ÖÕÓÚÓÐÁËÖ÷Òâ£º"×òÌìÎÒÌý¼û·¶ÊæÎÄÔÚ¼ÒÀïµ¯ÇÙ£¬ºÃºÃÌý£¬ÓÖºÃÆæ¹Ö£¬ÏñÊÇÒ»ÈºÐ¡³æ×Ó·ÉÀ´·ÉÈ¥µÄ£¬ÌýµÃÎÒ¶¼²»¸Ò´­Æø......"
ÎÒ´ó½ÐÆðÀ´£º"ÖªµÀÀ²£¬ÊÇ¡¶Ò°·ä·ÉÎè¡·£¡"
"°¡£¿"
ÎÒÓÃÒ»Ö»ÊÖÔÚ¸ÖÇÙÉÏµ¯ÁË¼¸¸öÒô£º"ÊÇ²»ÊÇÕâÑù£¿"
ËûÐË·ÜÆðÀ´£º"¶ÔÍ·¶ÔÍ·£¡Õâ¸öºÃÌý°É£¿ÄãËµÊÇ²»ÊÇºÃÌý£¿"
ÎÒÆðÉí£¬ÔÚÇÙ·¿µÄÀÖÆ×¹ñÀïÑ°ÕÒµ½ÁË¶í¹ú×÷Çú¼Ò¿ÂÈø¿Æ·òµÄÕâÊ×¸ÖÇÙÇú¡£ÕâÔ­±¾ÊÇ¸è¾ç¡¶Èöµ©Íõ¡·ÀïµÄÒ»¶Î¹ÜÏÒÀÖÐ¡Çú£¬½²Èöµ©ÍõµÄ¶ù×Ó±»¼éÈËÖÐÉË£¬Á÷ÀËµ½Ð¡µº£¬ºóÀ´ÓÖ±ä³ÉÒ»Ö»Ð¡Ò°·ä£¬µ±×ÅÈöµ©ÍõµÄÃæ£¬·ÉÎè·­¹ö×ÅÏ®»÷ÁËËûµÄ³ðµÐ¡£Õâ¶Î¸ÖÇÙÇú·¶ÂêÀö¸øÎÒ½²¹ý£¬Ò²ÈÃ·¶ÊæÎÄºÍÎÒÁ·Ï°¹ý¡£°´ËýµÄËµ·¨£¬ÕâÊ×Çú×Ó²¢²»ÄÑµ¯£¬ÄÑµÄÊÇËÙ¶ÈÒªÉÏÈ¥£¬Èç¹ûËÙ¶È²»µ½£¬·ÉÎèµÄ¾Í²»ÊÇÒ°·äÁË£¬ÊÇ±¿±¿µÄÂÌÍ·²ÔÓ¬¡£
ºÃ°É£¬¼ÈÈ»µ±×ÅÉòÌìÂ·µÄÃæ¿äÁËº£¿Ú£¬ÎÒÔõÃ´Ò²µÃÈÃÕâÖ»Ð¡Ò°·ä·ÉÆðÀ´Ñ½£¬·ñÔò²»ÊÇÈÃËû¿´ÎÒÐ¦»°Âð£¿
²»¹ý£¬ÎÒÄÇÊ±ºòµ¯ÇÙµÄË®Æ½¸ú·¶ÊæÎÄÕæÊÇÃ»·¨±È£¬ÀÖÇúÒ»¿ªÍ·£¬ÃãÇ¿µØµ¯ÁËÒ»¶Î¿ìËÙÏÂÐÐµÄ°ëÒô½×Ö®ºó£¬ÎÒ¾ÍÊ¶È¤µØÍ£ÁËÊÖ¡£Ã»°ì·¨µÄÊÂ£¬ÎÒµÄÖ¸¼â¸ù±¾ÎÞ·¨ÔÚÇÙ¼üÉÏ¿ìËÙÅÜ¶¯£¬±ðËµµ÷Æ¤µÄÐ¡Ò°·ä·É²»ÆðÀ´£¬Á¬ÂÌÍ·²ÔÓ¬¶¼±¿Í·±¿ÄÔÌ§²»ÆðÉí×Ó¡£
ÎÒÄ¬Ä¬µØ×ø×Å£¬Ò»Ê±¼ä¾ÚÉ¥µÃÏë¿Þ¡£
"Ã»Ê²Ã´Ñ½¡£"ÉòÌìÂ·ÕâÊ±ºòÒ»ÉìÊÖ£¬ÇáÇáµØÌæÎÒºÏÉÏÇÙ¸Ç£¬"·¶ÊæÎÄËÄËê¾ÍÑ§ÇÙÁË£¬Äã°ËËê²ÅÑ§£¬±¾À´¾Í²»ÄÜ±È¡£"
ÎÒÏòËûÌ¹°×£º"ÎÒ´ÓÀ´¾Í²»Ï²»¶µ¯ÇÙ¡£"
"ÈË²»¿ÉÄÜÏ²»¶ËùÓÐµÄÊÂÇé¡£"
"¿ÉÎÒ»¹ÊÇÒªÑ§¡£"
"ÄÇ¾ÍÑ§£¬Ñ§ÁË×Ü»á½ø²½¡£"
"àÅ¡£"
ÎÒÓÖÎÊËû£º"Äã»á¿´²»ÆðÎÒÂð£¿"
ËûÏëÁËÒ»ÏÂËµ£º"ÎÒ»ØÈ¥»á¸úÊåÊå½²£¬ÄãÔÚÑ§Ð£ÀïºÜÅ¬Á¦¡£"
"ÕæµÄÂð£¿"
"ÎÒÃ»Ëµ»Ñ£¬ÄãµÄÈ·ºÜÅ¬Á¦¡£"
ÎÒµÉ×ÅËû¿´£¬²»ÖªµÀËûÊÇÕæÐÄÕâÃ´Ïë£¬»¹ÊÇ¹ÊÒâ³°·íÎÒ¡£
"ÊÇÕæµÄ£¬Ò»¸öÈËÈç¹ûÃ÷°××Ô¼º²»¹»ºÃ£¬ÄÇ¾ÍÊÇ½ø²½¡£"
ÎÒ·ÅËÉÏÂÀ´£¬³¯×ÅËûö·ÑÀÒ»Ð¦¡£
ËûÉìÊÖ¾¾ÁËÒ»ÏÂÎÒµÄÍ··¢£º"±ðÉúÆø£¬Ð¡Ò°·ä£¬×Ü»áÓÐÒ»Ìì£¬Äã»áÔÚÕâÅÅÇÙ¼üÉÏ·ÉÆðÀ´¡£"
ÎÒËµ£º"ÄÇÊÇµ±È»£¬¿Ï¶¨µÄ¡£"
ÎÒËµµÃ·Ç³£ÈÏÕæ¡£
ºóÀ´ÎÒ¾Í°ÑËûËÍ³öÐ£ÃÅ¡£Ëû×ß³ö¼¸²½Ö®ºó»¹»ØÍ·¿´ÁËÒ»ÏÂÎÒ¡£ÎÒÃ÷°×ËûÑÛ¾¦ÀïµÄÒâË¼£¬ËûÏàÐÅÎÒ»á×öµ½ÕâÒ»ÇÐ¡£"×Ü»áÓÐÒ»Ìì......"ÕâÊÇËûµÄÔ­»°¡£
