# Supplementary material for: Exploring translator’s style in children’s literature: A case study of Nicky Harman’s English translations of Huang Beijia’s two works
Source: PLoS One. 2026 Jun 2;21(6):e0350245. doi: 10.1371/journal.pone.0350245 (PMC13229296; doi:10.1371/journal.pone.0350245)
Supplement: S7 File — (ZIP) [file pone.0350245.s010.zip › data/original data/Ye Feng Fei Wu (Chinese text)/Epilogue.txt]

Î²Éù
Á½¸öÔÂÖ®ºó£¬Ò»¾ÅËÄÎåÄêÎåÔÂ£¬ÉòÌìÂ·¹âÈÙÎþÉü¡£
ÔÚÄÇÆÚ¼ä£¬Ò»ÇÐ¶¼ÔÚÏòºÃµÄ·½Ïò·¢Õ¹£ºÃÀ¾üºäÕ¨¶«¾©£¬ËÕÁªºì¾üÕ¼Áì°ØÁÖ£¬ÎåÊ®Ò»¸ö¹ú¼ÒµÄ´ú±íÔÚÃÀ¹ú¾É½ðÉ½ÕÙ¿ªÁªºÏ¹úÖÆÏÜ»áÒé£¬ÊÀ½ç¸ñ¾ÖÕýÔÚ·¢ÉúÒ»¸ö¸ù±¾ÐÔµÄ·´×ª¡£ÖÐ¹úÕ½ÇøµÄÐÎÊÆÍ¬ÑùÁîÈË¹ÄÎè£ºÏæÎ÷´ó½Ý£¬¸£ÖÝÊÕ¸´£¬ÄÏÄþÒÑ±»¹úÃñµ³Õý¹æ¾ü°üÎ§£¬×¤Ó¡¾üÎå¸öÊ¦ºÍÔ¶Õ÷¾üÈýÊ®¸öÊ¦È«²¿Íê³É»úÐµ»¯¸Ä±à£¬¼´½«Í¶ÈëÕ½³¡¡£
ÄÇ¸öÔÂ£¬ÁñÔ°Ôº×ÓÀïµÄÄÇÊ÷Ê¯Áñ»¨¿ªµÃ¸ñÍâ½¡Íú£¬Ò»¶äÒ»¶äµÄºì»¨»ðÃç¶ùÒ»ÑùÈÕÒ¹ÕÀ·Å£¬·Â·ðÕûÖêÊ÷¶¼ÔÚÈ¼ÉÕ£¬¶¼ÔÚÄÅº°£¬¶¼ÔÚ³¨¿ªÉúÃüÅçÍÂ¹âÃ÷¡£
ÎÒÄïÕ¾ÔÚ¶þÂ¥À¸¸ËÇ°¿´ÄÇ¿ÃÊ÷£¬ÐÀÏ²µØÄØà«£º"ºÃÕ×Í·ÄØ£¡"ÒòÎªËýÏëÆðÀ´£¬È¥ÄêµÄÕâ¸öÊ±ºò£¬Ê¯Áñ»¨¿ªµÃÆßÁã°ËÂä£¬½á¹ûÎÒ½ãÈ¥ÁËÑÓ°²Ö®ºóÔÙÎÞÒôÐÅ£¬ÎÒ¸çÎþÉüÔÚÒì¹úËûÏçµÄÄ°ÉúÖ®µØ¡£
Ð¡ËØÔÚ×ßÀÈÉÏÂúÍ·´óº¹µØÌøÉþ£¬Ìý¼ûÄïÔÚ×ÔÑÔ×ÔÓï£¬Æ²Æ²×ìÅúÆÀËý£º"ÕâÊÇÃÔÐÅ¡£"
ÎÒÄïÃ»ÓÐÄÕËý£º"ÄãÐ¡º¢×Ó¼Ò¼Ò£¬¶®¸öÊ²Ã´£¿×Ô¹ÅÒÔÀ´²ÝÄ¾ÈËÃü¶¼ÊÇÓÐ¶¨ÊýµÄ£¬²ÝÄ¾Íú£¬¼ÒÊÂÍú¡£ÎÒÃÎµ½ÄãÌìÂ·¸ç¸çÄØ£¬Ëûº°ÎÒÄï£¬ËµÄïÄãÁôÁ½¸öÊ¯Áñ¸øÎÒ£¡"
Ð¡ËØ¿¿×ÅÇ½£¬ß´ß´ßÉßÉµØÐ¦£º"ÈË¼ÒÌìÂ·¸ç¸çÊÇ·É»¢¶ÓµÄ·ÉÐÐÔ±£¬·ÉÐÐÔ±»¹Ï¡º±³ÔÄãµÄÊ¯Áñ£¿"
"ÔõÃ´²»£¿×ß±éÌìÏÂÒ²ÊÇ¼ÒÀïµÄ¶«Î÷ºÃ¡£ÕÕÎÒ¿´£¬¾ÅÔÂ£¬ÖÁ¶àÊ®ÔÂ£¬Ê¯ÁñÊìÍ¸µÄÊ±ºò£¬ÌìÂ·ÄÜ»Ø¼Ò¡£"
ÎÒÄïËµÕâ»°µÄµ±¶ù£¬ÎåÔÂ¸Õµ½¡£»ªÎ÷°ÓÉÏÍòÎï´ÐÜ×£¬Ð¡µÜÃ¿Ìì²»·ÑÊÂµØ¾ÍÄÜ³¶ÂúÒ»Ð¡ÀºÐÂÏÊÑò²Ý£¬°®ÃÀµÄ·¶ÊæÎÄÒÑ¾­ÔçÔç´©ÉÏÁËÒ»Ìõ·­ÁìÊøÑüµÄÏ¸¸ñ×ÓÁ¬ÒÂÈ¹¡£
ÎåÔÂµÄÖÐÔ­¶õ±±£¬ÖÐÈÕÖ®¼äµÄÀ­¾âÕ½»¹ÔÚ½øÐÐ¡£ÏÈÊÇÈÕ¾ü´ÓºÓÄÏ¡¢ºþ±±Á½µØ·Ö±ð·¢Æð½ø¹¥£¬ÒªÕù¶áÄÏÑô¼°ÀÏºÓ¿ÚÁ½¸ö¾üÊÂ»ùµØ¡£µÚÎåÕ½ÇøµÄÖÐ¹ú¾ü¶ÓµÖ¿¹²»×¡£¬½Ú½Ú°ÜÍË£¬ÉËÍö²ÒÖØ¡£ÈÕ¾ü¹¥ÏÝÄÏÑôºÍÀÏºÓ¿ÚÖ®ºó£¬ÖÐ¹ú¾ü¶ÓÖØÕûÆì¹Ä£¬ÓÖ¿ªÊ¼×éÖ¯·´¹¥£¬Ò»µãÒ»µãµØÊÕ¸´Ê§µØ¡£Ò»³¡½ÓÒ»³¡µÄÕ½¶·´òµÃ¼è¿à×¿¾ø£¬±Ë´Ë¶¼ÄÑÓÐ´­Ï¢Ö®Ê±¡£
ÉòÌìÂ·ËùÊôµÄ¿Õ¾ü²¿¶Ó£¬±ãÊÇÔÚÕâÊ±³ÛÔ®¶õ±±£¬Í¶Èë¿ÕÕ½£¬¸øÁËÈÕ±¾¾ü¶ÓÖÂÃüµÄÒ»»÷¡£
Ç®»¦ÉúÎþÉüÔÚÇ°¡£ËûÔÚÖ´ÐÐºäÕ¨ÈÎÎñµÄÊ±ºò±»¸ßÉäÅÚ»÷ÖÐ£¬·É»úÆð»ð£¬´Ó»ú²Õµ¯³öºó²»ÐÒÂäÈëÁËÈÕ¾üÕóµØ¡£Ãæ¶Ô°üÎ§ÉÏÀ´µÄÒ»È¦Ð¡ÈÕ±¾¹í×Ó£¬ËûÌÍ³öÊÖÇ¹´ÓÈÝÓ¦¶Ô£¬ÁôÏÂ×îºóÒ»¿Å×Óµ¯¸øÁË×Ô¼º¡£
½ô½Ó×Å±ãÊÇÉòÌìÂ·¡£Ëû¼ÝÊ»µÄÊÇÒ»¼ÜP-47Õ½¶·»ú£¬ÄÇÌìÉý¿ÕºóºÜ¿ì×ê½øÈÕ¾ü»úÈº£¬Ë«·½½Ê²øÊ®¼¸·ÖÖÓÖ®ºó£¬ÉòÌìÂ·´òÍêÁËËûµÄ×Óµ¯£¬×Ô¼ºµÄ»úÉíÒ²ÒÑ¾­ÖÐµ¯ÎÞÊý¡£Ëû×ÔÖª¹éº½ÎÞÍû£¬ÌôÖÐµÐ·½Ò»¼Ü×îÐÂµÄÁãÊ½Õ½¶·»ú£¬À­ÉýÓÖ¸©³å£¬Ò»Í·×²ÁËÉÏÈ¥£¬¸úµÐ»úÍ¬¹éÓÚ¾¡¡£
ÉòÌìÂ·µÄÒÅÊéºÍÒÅÎïÔÚ°ËÔÂ·Ý²ÅËÍµ½ÁñÔ°£¬ÄÇÊ±ÈÕ±¾Ìì»ÊÒÑ¾­ÏÂÚ¯Í¶½µ¡£
ÎÒÄïÍêÈ«Ã»ÓÐË¼Ïë×¼±¸£¬ËýÒÔÎªÐ¡ÈÕ±¾Í¶½µ¾ÍÊÇÊ¤ÀûÁË£¬Ê¤ÀûÁËÉòÌìÂ·¾Í¸Ã»ØÀ´ÁË¡£µ±Ò»Î»¾üÈÝÕûÆëÉñÇéËàÄÂµÄ¿Õ¾üÉÏÎ¾ÊÖÅõÉòÌìÂ·µÄÒÅÎïÕ¾ÔÚÎÒÄïÃæÇ°Ê±£¬ÄïÒ»Ö±³¯ËûµÄÉíºóÕÅÍû£¬Ï£ÍûÉòÌìÂ·ÊÇ¹ÊÒâ¶ºËýÍæÀÖ£¬²©ËýÒ»Ð¦¡£
Ð¡ËØºÍÐ¡µÜÍ»È»Ö®¼ä¶¼±äµÃ¶®ÊÂÁË£¬ËûÃÇÒ»Ö±ÌáÐÄµõµ¨µØÎ§ÔÚËýÉí±ß£¬²»Í£ÐªµØ¸úËýËµ£º"ÄïÄã²»Òª¿Þ°¡£¬ÄïÄã²»Òª¿Þ°¡¡£"
ÎÒÄïËµ£º"ÄïµÃ¿Þ£¬Äï²»¿Þ³öÀ´¾ÍÒªËÀÁË¡£"
ÄïÁ÷ÁËÆðÂëÓÐÒ»¸öÔÂµÄÑÛÀá¡£Ö®ºóËýÔÙ¿´ÈË¿´Îï£¬ÊÓÏß×ÜÊÇÄ£ºý£¬ÑÛÇ°ÓÐÒ»ÍÅºÚÓ°×Ó»Î¶¯¡£Ëý¹ÌÖ´µØÈÏÎªÕâºÚÓ°×ÓÊÇÉòÌìÂ·£¬ÊÇÌìÂ·Éá²»µÃÀë¿ªÄï£¬Ëû»¯³ÉºÚÑÌ×¡ÔÚËýÑÛ¾¦ÀïÁË¡£
¶¬ÌìÀ´ÁÙÖ®Ç°£¬ÎÒÃÇÈ«¼Ò´î³ËÂÖ´¬»Øµ½ÄÏ¾©¡£È¥µÄÄÇÄêÐ¡µÜ»¹Ã»ÓÐ³öÉú£¬»ØÀ´Ê±Ð¡µÜÒÑ¾­°ËËê¡£Ã·½ÌÊÚ¡¢Ðì²®²®Á½¼Ò¸úÎÒÃÇÍ¬´¬¶øÐÐ¡£·¶ÊæÎÄÒ»¼Ò¸üÔçÖ®Ç°ÈÆµÀÔ½ÄÏ»ØÁËÃÀ¹ú£¬ËæÉí´ø×ÅÂí¿ËµÄÄÇÖ»´óÐÐÀî°ü¡£ÌÕ²®²®µÄ¹ÇÖ³¹Â¶ÀµØÁôÔÚ»ªÎ÷°Ó¡£
ÎÒÃÇÒ»Ö±Ã»ÓÐÊÕµ½½ã½ãµÄÀ´ÐÅ£¬Ò²ÕÒ²»µ½ÇþµÀ´òÌýËýµÄÏûÏ¢¡£´ó¸ÅÔÚÒ»¾ÅÎå¡ðÄêÇ°ºó°É£¬ÓÐÒ»Ìì£¬ÎÒÃÇÔÚ¸µºñ¸ÚµÄ¼ÒÀïÀ´ÁËÒ»Î»²»ËÙÖ®¿Í£¬Ð¡Ð¡µÄ¸ö×Ó£¬´©»ÒÉ«ÖÐÉ½×°£¬Áô×ÅÈý°ËÊ½·ÖÍ·£¬Ã¼ÑÛ±Ç×Ó¶¼³¤µÃ½ô´Õ£¬¿´²»³öËûÊÇÈýÊ®Ëê»¹ÊÇËÄÊ®Ëê¡£Ëû×ÔÎÒ½éÉÜËµ£¬Ëû½ÐÀîÊ¤Àû£¬Ôø¾­ÊÇÎÒ½ãµÄÅóÓÑ¼ÓÕ½ÓÑ¡£ËûËµÎÒ½ãÎþÉüÔÚ¿¹Õ½×îºóÒ»¸öÔÂ£¬°ËÂ·¾ü¿ªÊ¼ÔÚ»ª±±Õ½³¡ÏòÈÕ¾ü·¢Æð´ó·´¹¥µÄÕ½¶·ÖÐ¡£ÄÇÊ±ºòÎÒ½ãÒÑ¾­Àë¿ªÑÓ°²¿¹´ó£¬ÔÚ½úËç¾üÇøÕ½µØÒ½Ôº¹¤×÷£¬Ò»´ÎÕ½¶·ÖÐËý¸úËæµ£¼Ü¶ÓÇÀ¾ÈÖØÉËÔ±£¬±»ÈÕ¾üµ¯Æ¬»÷ÖÐÍ·²¿£¬µ±³¡ÉíÍö¡£
ÄïÕâ»ØÃ»ÓÐÔÙ¿Þ¡£ÎÒ¾õµÃÊÇÒòÎªËý¶ÔÎÒ½ãµÄ½á¾ÖÔçÓÐ×¼±¸ÁË¡£´ÓÒ»¾ÅËÄËÄÄêµ½Ò»¾ÅÎå¡ðÄê£¬Âþ³¤µÄÁùÄêÊ±¼ä£¬Ã»ÓÐÊÕµ½¹ýÎÒ½ãµÄÒ»¶¡µã¶ùÏûÏ¢£¬ÎÒÄïµÄÐÄÔçÒÑ¾­±»´êÈàµÃÇ§¿×°Ù´¯¡£
ÎÒ°Ö°ÖµÄ¸Î²¡Ò»Ö±Î´ÄÜÈ¬Óú¡£ÎåÊ®Äê´ú¸øÑ§ÉúÉÏ¿ÎÊ±£¬ÓÐÒ»ÌìËûÍ»È»ÔÚ¿ÎÌÃÉÏ´ó¿ÚÍÂÑª£¬»èµ¹ÔÚµØ¡£ÄÇÊ±ºò¾È»¤ÏµÍ³ºÜ²»·¢´ï£¬Ñ§ÉúÃÇ¼±¼±Ã¦Ã¦´ÓÑ§Ð£Ê³ÌÃ½èÀ´Æ½°å³µÍÏËûÈ¥Ò½Ôº£¬µ¢¸éÁËÊ±¼ä£¬Ã»µÈÉÏÊÖÊõÌ¨¾ÍÒÑ¾­È¥ÊÀ¡£ÎÒÄïµ¹ÊÇ»îµ½ÆßÊ®¶àËê£¬¿ÉÏ§×îºóµÄÊ®À´ÄêËýË«ÑÛÍêÈ«Ê§Ã÷£¬Á¬Ëï×ÓËïÅ®µÄ³¤Ïà¶¼¿´²»¼ûÁË¡£ÄïµÄÑÛÀá¶¼Á÷ÔÚËýµÄ¶ùÅ®ÉíÉÏ£¬¿¹Õ½ÄÇÐ©ÄêÖÐÊÇÉúÉú¿ÞÏ¹ÁËÑÛ¾¦¡£
´ó¸ÅÔÚÒ»¾Å°ËËÄÄê°É£¬ÎÒÒÑ¾­ÎåÊ®¶àËê£¬ÁÙ½üÍËÐÝ£¬ÖÕÓÚÔÜ¹»Ç®ÂòÁËÒ»¼ÜÖé½­ÅÆ¸ÖÇÙ¡£»Ö¸´µ¯ÇÙµÄÄÇÒ»Äê£¬ÊÖÉú£¬Ö»ÄÜÏñÐ¡º¢×ÓÒ»Ñù´Ó"°Ý¶ò"ºÍ"ÌÀÆÕÉ­"µ¯Æð¡£Ò»ÄêÖ®ºóÎÒÄÜ¹»¶Ï¶ÏÐøÐøµ¯³ö¡¶Ò°·ä·ÉÎè¡·¡£µ½ÏÖÔÚ£¬ÓÖÊÇÈýÊ®¶àÄê¹ýÈ¥ÁË£¬¡¶Ò°·ä·ÉÎè¡·ÊÇÎÒµÄ±£ÁôÇúÄ¿£¬ÎÒÔÚ½ÌÖ°Ô±¹¤Áª»¶»áÉÏµ¯¹ý£¬ÔÚÍËÐÝ¹¤×÷ÕßÐ­»áµ¯¹ý£¬Ò²ÔÚÊÐÀÏÄêºÏ³ªÍÅµ¯¹ý¡£Ã¿´Îµ¯ÕâÊ×Çú×Ó£¬ÎÒ¶ú±ß¶¼»áÏìÆðÉòÌìÂ·µÄÄÇ¾ä»°£º"ÇÆ£¬¡¶Ò°·ä·ÉÎè¡·£¬¶àºÃÌýµÄÃû×Ö£¬ÑÛÇ°¶¼ÄÜ¿´¼ûÒ°·ä·ÉÆðÀ´µÄÑù×ÓÁË£¬ÏÂ´Î»Ø¼Ò£¬Ò»¶¨ÒªÌýÄãµ¯Õâ¸ö¡£"
Ã¿Ò»ÄêµÄÎåÔÂ£¬Ê¯Áñ»¨¿ªµÄ¼¾½Ú£¬Ò°·ä¶¼»áÔÚÎÒµÄ¼ÒÀï·ÉÎèºÍÅÌÐý£¬¿ÉÊÇÏëÌý¡¶Ò°·ä·ÉÎè¡·µÄÄÇ¸öÈË²»ÔÚÁË£¬ÓÀÔ¶¶¼²»»á»ØÀ´ÁË¡£
Õâ¾ÍÊÇÎÒºÍÉòÌìÂ·µÄ¹ÊÊÂ¡£
ÄãÃÇÒ²Ðí»á»³ÒÉ£¬°ËÊ®ÄêÁË£¬ÄãÔõÃ´»á×®×®¼þ¼þ¼ÇµÃÕâÃ´Çå³þ£¬Ò»ÉùÌ¾Ï¢Ò»¾äÍæÐ¦¶¼Ã»ÓÐÍü¼Ç£¿
ÎÒÒªËµ£¬ÒòÎªÎÒ´ÓÀ´¶¼Ã»ÓÐÀÏÈ¥¡£ÎÒµÄÉúÃüÀïÈÚ»ãÁËÉòÌìÂ·µÄÉúÃü£¬Ëû¶þÊ®Ëê£¬ÓÀÔ¶¶¼ÊÇÕâ¸öÄêÁä£¬ÃÀºÃ£¬Ñ¤ÀÃ£¬ÈÈÆøÌÚÌÚ¡£
