# Supplementary material for: Exploring translator’s style in children’s literature: A case study of Nicky Harman’s English translations of Huang Beijia’s two works
Source: PLoS One. 2026 Jun 2;21(6):e0350245. doi: 10.1371/journal.pone.0350245 (PMC13229296; doi:10.1371/journal.pone.0350245)
Supplement: S7 File — (ZIP) [file pone.0350245.s010.zip › data/original data/Ye Feng Fei Wu (Chinese text)/Prologue.txt]

Ð¨×Ó
ÄãËµÎÒ¶à´ó£¿¾ÅÊ®Ëê£¿°¦°¦£¬ÎÒÄÄÓÐÄÇÃ´ÀÏ£¡¸æËßÄã£¬ÎÒ½ñÄê°ËÊ®°Ë£¬Ð¡µÃºÜÄØ£¬Àë¾ÅÊ®»¹ÓÐÆß°Ù¶àÌìÄØ¡£Æß°Ù¶àÌì°¡£¬ÄêÇáÈË£¬Ò»Ììµ±ÖÐ´ÓÈÕ³öµ½ÈÕÂä¾ÍÓÐÊ®¶þ¸öÊ±³½£¬Æß°Ù¸öÈÕ³öÈÕÂä£¬³¤²»³¤£¿¹»ÎÒ»îµÄÀ²£¡
ÎÒµÄÑÛ¾¦ºÃ¡£ÎÒÐ¡Å®¶ù²ÅÁùÊ®£¬Ëý²»ÈçÎÒ£¬°ü°üÀïÓÖÊÇ½üÊÓ¾µ£¬ÓÖÊÇÀÏ»¨¾µ£¬¿ª³µ´÷Õâ¸±£¬¿´ÊéÓÖ´÷ÄÇ¸±£¬Âé·³µÃºÜ¡£ÎÒ²»ÓÃ¡£Äã¿´ÄãÊÖÀïÄÃÄÇÊÖ»ú£¬Ëæ±ãµãÌõÐÂÎÅ³öÀ´£¬ÎÒÄîÄãÌýÌý£¬×¼±£´®²»ÁË×Ö¡£
¶ú¶ä£¿¶ú¶äÒ²»¹ÐÐ¡£ÓÒ±ßÐÐµÃºÜ£¬×ó±ß²îÁËµã£¬²»È»ÎÒ²»»áÇëÄã×øÓÒ±ß¡£¿¹Õ½ÆðÍ·ÄÇÄê£¬Ò»¾ÅÈýÆßÄê°ËÔÂ°É£¿ÎÒ¼ÇµÃÄÏ¾©µÄ½ÖÉÏ»¹ÓÐÀ­ÌÙ¹ÏÔÚÂô£¬Ê÷ÉÏµÄ²õ¶ù½Ð³ÉÒ»ÌõÉù£¬µ½ÍíÉÏ»¹µÃÆÃË®È÷Ôº×Ó²ÅÄÜ½øÎÝË¯¾õ£¬ÈÕ±¾ÈËµÄ·É»ú¾ÍÀ´ÁË¡£ÄãÃÇÊÇÃ»¾­¹ýÄÇÕóÊÆ£¬Õ¨µ¯¶ªÏÂÀ´µÄÊ±ºò£¬¿ÕÆø¶¼ÌÌµÃÃ°»ðÐÇ£¬½ÌÊÒÀïµÄ²£Á§´°»§ßÑà¥ßÑà¥ÏñÊÇ´ò°Ú×Ó¡£Ìôµ£µÄ¡¢¿ªµêµÄ¡¢ÉÏÑ§µÄ¡¢×ö¹¤µÄ£¬È«¶¼Ò»ÎÑ·äµØÅÜ°¡£¬ÕÒµ½¸ö·À¿Õ¶´¾ÍÃ»ÃüµØÍùÀï×ê°¡£¬¹ËÍ·²»¹ËëëµÄ£¬ÂÒ³ÉÒ»¹øÖà¡£ÓÐÒ»ÌìÎÒÃÇÕýÉÏ×Å¿ÎÄØ£¬¾¯±¨ÏìÁË£¬ÀÏÊ¦´ø×Å´Ó½ÌÊÒÅÜ³öÀ´£¬°ëµÀÉÏÒ»¸öÕ¨µ¯ÔÚÎÒÃæÇ°ÂäµØ£¬ºäÂ¡Ò»ÉùÕ¨·ÉÁËÑ§Ð£µÄÃÅÂ¥×Ó£¬ÎÒÁ¬¾ª´øÏÅÔÎÁË¹ýÈ¥£¬ÐÑÀ´ÏÈÆæ¹ÖÕâÊÀ½çÔõÃ´³ÉÁËÎÞÉùµçÓ°£¬ÔÙÒ»Ãþ×ó¶ú¶äÕð³öÁËÑª¡£×ÔÄÇÒÔºóÕâÖ»¶ú¶ä¾Í²»´óÁé¹â¡£
ÄÇÊ±ºòÎÒ¼Ò×¡ÔÚ½ðÁê´óÑ§µÄÐ£Ô°Àï¡£ÎÒ°Ö°Ö»ÆÔ£»ª£¬×Ô´ò´ÓÃÀ¹ú¿µÄÎ¶û´óÑ§µÃÁËÅ©Ñ§²©Ê¿Ñ§Î»»Ø¹ú£¬¾ÍÒ»Ö±ÊÜÆ¸ÔÚ½ðÁê´óÑ§Å©Ñ§ÔºÈÎ½Ì£¬´Ó½ÌÔ±×öµ½¸±Ôº³¤£¬Ôº³¤¡£ÖÐ¹úÒÔÅ©ÒµÁ¢¹ú£¬´º¸ûÇïÊÕÊÇÁË²»ÆðµÄÊÂÇé£¬ÄÇ¸öÄê´ú¿ÏÀÏÀÏÊµÊµÈ¥Ñ§Å©µÄÈË£¬Ëµ¾äÕæ»°£¬¶¼ÊÇ´æÁËÒ»¿Å¾È¹ú¾ÈÃñµÄ´ó°®Ö®ÐÄµÄÈË¡£¿¹Õ½Ö®Ç°ÓÐ¸öÐ¡ÂóÁ¼ÖÖ½Ð"½ð´ó26ºÅ"£¬ÌýËµ¹ýÃ»£¿°¥Ñ½ÎÒÒ²ºýÍ¿ÁË£¬Äã²Å¶à´óÄØ£¬ÄÄÄÜÌýËµ¹ý£¬ÄãÃÇÄêÇáÈË£¬ÖªµÀ¸öÔ¬Â¡Æ½¾ÍËã²»´íÁË¡£ÄÇ¸ö"½ð´ó26ºÅ"£¬Ä¸±¾»¹ÊÇÃÀ¹ú½ÌÊÚÔÚÎÒÃÇÄÏ¾©µÄÂóµØÀï·¢ÏÖµÄÄØ£¬¾ÍÄÇÃ´Ò»Öê£¬±¦±´ËÆµÄÍÚÆðÀ´£¬Åõ»ØÑ§Ð££¬ÅàÓýÁË°ËÄê£¬Åª³öÃûÌÃ£¬ËãÊÇÎÒÃÇ¹ú¼Ò¿ÆÑ§ÓýÖÖµÄµÚÒ»Àý¡£¶øºóÎÒ°Ö°ÖÑ§³É¹é¹ú£¬½ÓÌæÄÇ¸öÃÀ¹ú½ÌÊÚ£¬ÓÖÅª³öÒ»¸ö¸üÐÂµÄÆ·ÖÖ£¬½Ð"½ð´ó2905ºÅ"£¬Á£´ó£¬³ö·ÛÂÊÓÖ¸ß£¬µ±ÄêµÄÄ¶²ú¶þ°ÙÈýÊ®½ï£¬±¨Ö½ÉÏ³ÆÎªÖÐ¹úµÄ"ÂÌÉ«¸ïÃü"ÄØ¡£
²»ËµÁË£¬Õâ·½ÃæµÄ»°£¬Ò»Ëµ¾Í¶à¡£×ÜÖ®ÎÒµÄ°Ö°Ö£¬ËûÀÏÈË¼ÒÊÇ¸öÁË²»ÆðµÄÈË£¬ÎªÖÐ»ªÃñ×åµÄÉú´æºÍ·±ÑÜ×ö³öÁË´ó¹±Ï×µÄÈË¡£
»Ø¹ýÍ·À´»¹ÊÇËµ¿¹Õ½¡£¿¹Õ½Ò»¿ªÊ¼£¬Õþ¸®¾Í·¢ÁË¶¯Ô±Áî£¬Ðû²¼"µØ²»·Ö¶«Î÷ÄÏ±±£¬ÈË²»·ÖÄÐÅ®ÀÏÓ×£¬±ØÐëÈ«Ãñ·ÜÆð£¬²»Ï§ÎþÉü½¹ÍÁ¿¹Õ½"¡£ÃüÁîÒ»ÏÂ£¬È«¹úµÄ¹¤Å©ÉÌÑ§¸÷ÐÐ¸÷Òµ¶¼ÏìÓ¦ÆðÀ´À²£¬Å×¼Ò±ðÉá£¬ÀëÏç±³¾®£¬ÉÏÇ°ÏßµÄÉÏÇ°Ïß£¬È¥ºó·½µÄÈ¥ºó·½£¬Õù×ÅÇÀ×ÅÍ¶Éí¹úÄÑ¾ÈÍöµÄÔË¶¯°¡£¬ÄÇÕæÊÇÏÒ¸è²»ê¡¡¢Ð½»ð²»Ãð¡¢ÈÈÑª·ÐÌÚµÄÊ±´ú°¡£¡
ÄÇÄêÎÒ°ËËê¡£ÎÒµÄ¸ç¸çÊ®ËÄËê£¬½ã½ãÊ®ÈýËê£¬ÃÃÃÃËÄËê£¬Ð¡µÜ»¹»³ÔÚÎÒÄï¶Ç×ÓÀï¡£½ðÁê´óÑ§ÄÚÇ¨£¬×âÁËÈýÖ»ÂÖ´¬´ÓÄÏ¾©ÏÂ¹ØÂëÍ·³ö·¢£¬ÏÈµÖºº¿Ú£¬ÓÖ»»ÉÏÐ¡»ðÂÖ¾­ÈýÏ¿È¥ÖØÇì£¬ÔÙÏÂ³É¶¼£¬Ò»Â·µÄÐÁ¿à¼èÄÑ¾Í²»±ØËµÁË¡£ÎÒ°ÖÉíÎªÅ©Ñ§ÔºÔº³¤£¬Ñº×Å´ÓÄÏ¾©´ø³öÈ¥µÄ´óÅúÊé¼®×ÊÁÏ¡¢Ö²ÎïÁ¼ÖÖ¡¢ÊµÑéÆ÷²Ä£¬»¹ÒªÕÕ¹Ë×ÅÑ§ÔºµÄ¼¸Ê®ÃûÊ¦Éú£¬¸ù±¾ÎÞÏ¾¹Ë¼°ÎÒÃÇÄ¸×Ó¼¸¸ö¡£¿ÉÁ¯ÎÒÄï£¬»³Ì¥Æß°Ë¸öÔÂ£¬Í¦×ÅÂá¿ð´óµÄ¶Ç×Ó£¬Ò»ÊÖÀ­×ÅÎÒ£¬Ò»ÊÖ²ó×ÅÎÒÃÃÃÃ£¬ÉÏ´¬ÏÂ´¬£¬ÓÐ³µ×ø³µ£¬Ã»³µ×ßÂ·£¬Ò»Ë«°ë´ó²»´óµÄ½â·Å½Å´òÂúÁËÑªðåðå£¬ÍÈÖ×µÃ°´ÏÂÈ¥¾Í¼ûÒ»¸ö²Ï¶¹´óµÄ¿Ó£¬Ò»ÕÅÁ³ÊÝµ½²¤²ËÒ¶×Ó´ó£¬¾¹È»Ò²Ò§ÑÀ³Åµ½ÁË³É¶¼£¬Áì×ÅÎÒÃÇÔÚ»ªÎ÷°ÓÉÏµÄÒ»¸öÐ¡ÔºÀï°²¶ÙÏÂÀ´¡£
ÄÇ¸öÐ¡ÔºÓÐ¸öºÃÌýµÄÒ²ÊÇÃû¸±ÆäÊµµÄÃû×Ö£ºÁñÔ°¡£Á½²ãµÄÐ¡Â¥£¬ºì×©µ½¶¥£¬µ±ÖÐÒ»¸öµñ»¨ÃÅ¶´£¬½øÃÅÊÇºÚ÷ñ÷ñµÄ¸ÂÖ¨×÷ÏìµÄÄ¾Â¥ÌÝ£¬ÒòÎªÓÍÆá°þÂä£¬·öÊÖºÜ²Ú£¬²»Ð¡ÐÄÞÛÉÏÈ¥µÄ»°£¬ÊÖÐÄ»áÔúÉÏÐ¡Ð¡µÄ´Ì¡£ÉÏÁËÂ¥ÌÝ£¬ÍâÀÈ¿í¿íµÄ£¬Í¸¹ý´Ö±¿µÄÄ¾Î§À¸£¬ÄÜ¿´µ½Ôº×ÓÀïÉ¢ÂþµÄ»¨²ÝºÍÊ÷Ä¾£¬»¹ÓÐÐóÄÁÊÞÒ½ÏµÃ·½ÌÊÚ¼ÒÑøµÄÄÇÁ½Ö»ºìÓðÃ«°®¶ûÀ¼Á¼ÖÖ¼¦£¬ËüÃÇÍ·¶¥×ÅÍþÎäÐÛ×³µÄºì¼¦¹Ú£¬°ºÍ·Í¦ÐØµØÔÚ³±ÊªµÄÄàµØÉÏõâ²½£¬Ò»»á¶ùÍ¬³ðµÐâéµØÌôÐÆÐ¡Å®º¢£¬Ò»»á¶ùŠL¿ª³á°òÔ©¼Ò¶ÔÍ·Ò»Ñù¶·µÃ»èÌìºÚµØ£¬¼òÖ±¾ÍÊÇÁñÔ°ÀïµÄÒ»¶Ô»ìÊÀÐ¡°ÔÍõ¡£
ÎÒÃÇÒ»¼ÒÆÜÉíÔÚ¶þÂ¥¶«ÄÏ½ÇµÄÁ½¼ä¾ÉÎÝÀï¡£·¿×Ó¿ª¼äÍ¦´ó£¬ÄÏ±±Ò²Í¨Í¸£¬ÄÑµÃ»¹ÆÌÓÐÄ¾µØ°å£¬ËäÈ»ÄÇÐ©Ä¾Í·ÒÑ¾­ÀÃ³öÁËÌõÌõ·ì·ì£¬²»Ð¡ÐÄ¹ö½øÈ¥Ò»Ö§Ç¦±ÊµÄ»°£¬¾ÍÔÙÒ²±ðÖ¸ÍûÄÜÄÃ³öÀ´¡£¹¤ÓÑ°ïÎÒÃÇ°ÑÀï¼äÓÃÊé¹ñ¸ô¿ª£¬Å®º¢×ÓË¯³¯ÄÏ°ë¼ä£¬ÄÐº¢×ÓË¯±±°ë¼ä¡£Íâ¼äÊÇÎÒ°ÖÂèµÄÎÔÊÒ£¬¼æ¿ÍÌü£¬¼æ·¹ÌÃ£¬¼æÎÒ°ÖµÄÊé·¿¡£ÎÒ°ÖµÄÊé×ÀÊÇÄÃÒ»´ó¿é´²°å¸éÔÚËÄÖ»Õ¾ÆðÀ´µÄÄ¾ÏäÉÏ£¬Ì¨ÃæºÜÁÉÀ«£¬ÎÒ°ÖÓÃÆðÀ´±ðÌáÓÐ¶àË¬Æø£¬¿ÉÎÒÄïÒªÈ¡ËÄ¼¾ÒÂÎï¾ÍÂé·³ÁË£¬ÏÈÒª°Ñ×ÀÉÏµÄÊé°¡±Ê°¡ÊÔ¹Ü²£Á§Æ¿Ê²Ã´µÄÒ»¼þ¼þÅ²¿ª£¬ÈÃÎÒÃÇ°ïÃ¦°Ñ´²°åÌ§µ½Ò»±ßÈ¥£¬¿ªÁËÒÂÏä£¬È¡³ö¶«Î÷£¬ÔÙÌ§»Ø´²°å£¬°Ñ×ÀÉÏµÄÓÃÆ·¹éÖÃµ½Ô­Î»£¬³ÌÐòË¿ºÁ²»ÄÜÂÒ¡£ÒòÎªÎÒ°ÖÆ¢ÆøËäºÃ£¬µ«ÊÇÅªÂÒÁËËû×ÀÉÏµÄ¶«Î÷¾Í²»ÐÐ£¬Ëû»áÉúÃÆÆø£º²»³Ô·¹£¬¹âÂñÍ·¿´Êé£¬Ë­º°Ëû¶¼²»Àí£¬¸ú¸öÐ¡º¢×ÓËÆµÄ¡£
ÎÒ¼ÇµÃ×îÇå³þµÄÊÇÂ¥Ç°¸ß¹ý¶þ²ã´°Ì¨µÄÄÇ¿ÃÎàÍ©Ê÷¡£ÓÐÒ»ÄêÏÄÌì£¬ÎÒÅ¿ÔÚ´°Ç°Ð¡·½×ÀÉÏ£¬ÉìÊÖ¾ÍÔÚÊ÷Ö¦ÉÏ×¥µ½Ò»Ö»½ÐÉùàÚÁÁÍ¨ÉíÆáºÚµÄ²õ¶ù¡£ÎÒÓÃÎÒÄïÄÉÐ¬µ×µÄÏ¸ÂéÉþË©×¡²õ¶ùµÄÑü£¬·ÅËü»ØÊ÷ÉÏ£¬ËüÒ»·É£¬ÎÒ¾Í×§Éþ×Ó£¬¿ÉÁ¯µÄ²õ¶ù²ÅÓûÕÅ³á±ãËÄ½Å³¯ÌìµøÔÚ´°Ì¨ÉÏ£¬²»Ã÷¾ÍÀï£¬ÎÞ·¨ÍÑÉí£¬¼±µÃÍÛÎØÍÛÎØ½Ð¡£ÎÒ½ãÊéÑÅ¹ýÀ´¿´¼ûÁË£¬ÂîÎÒËµ£¬Ð¡¹ÃÄï¼Ò¼ÒµÄ£¬Ñ§µãÊ²Ã´²»ºÃ£¬³ÉÌì¸úÐ¡³æ×ÓÐ¡Äñ¶ù½Ï¾¢£¡
ÖªµÀÁË°É£¿ÄÇÊ±ºò£¬ÎÒ¸É°ÍÏ¸ÊÝ£¬¸ì²²³¤£¬ÍÈ³¤£¬Âé¸Ñ¶ùÒ»ÑùËÄÃæ´Á×Å£¬ÔÙ¼ôÒ»Í·¶Ì·¢£¬Éì¸öÏ¸½î½îµÄ²±×Ó£¬·çÒ»ÑùµØÅÜ¹ýÀ´ÅÜ¹ýÈ¥£¬»îÍÑÍÑ¾ÍÊÇ¼ÙÐ¡×ÓµÄÄ£Ñù£¬ËùÒÔÎÒ½ãÒ»µã¶ù¶¼ÇÆ²»ÉÏÎÒ¡£
ÎÒ½ãºÜÆ¯ÁÁ£¬ÕæµÄ£¬³õÖÐ¸ßÖÐ£¬Ëý¶¼ÊÇÐ£»¨¼¶µÄÈËÎï¡£ÎÒ¼ÇµÃËýÍµÁËÎÒ°ÖµÄ×ÔÐÐ³µÔÚÑ§Ð£²Ù³¡ÉÏÆßÅ¤°ËÍáµØÆï£¬ºóÃæ¸úÒ»Èºà»à»½ÐµÄÄÐº¢×Ó£¬Ê®¼¸Ë«ÊÖÉì¹ýÈ¥ÇÀ×Å·öËýÍÐËý£¬ÄÇ·çÍ·³öµÃ£¬ÊÇ¸öÅ®º¢×Ó¶¼ÑÛºì¡£
ÎÒ¸ç»Æ¿Ë¿¡¸úÎÒ½ãÒ»Ñù£¬Ò²ÊÇ¸ö¼¤ÇéÑóÒçµÄÈË¡£µ±ÄêËû½ÌÎÒºÍÃÃÃÃ³ªµÄÄÇÊ×¡¶¾ÈÖÐ¹ú¡·£¬ÎÒµ½ÏÖÔÚ»¹ÄÜºßºß£º¾È£¬¾È£¬¾ÈÖÐ¹ú£¬Ò»ÆðÏòÇ°½ø£¬Å¬Á¦Ñ½£¬Å¬Á¦Ñ½£¬Å¬Á¦Ñ½£¬¾È¹úÒª·Ü¶·¡£°¦°¦£¬ÄÇÊ±ºò³ªÆðÀ´£¬ÕæµÄÊÇÑª¶¼·ÐÌÚ¡£
ÎÒ¸çºÍÎÒ½ã£¬Èç»¨µÄÉúÃü£¬È«¶¼ÖÕÖ¹ÔÚ¶þÊ®ËêÉÏ¡£Ò»¸ö²Î¼ÓÔ¶Õ÷¾üÎþÉüÔÚÃåµéÃÜÖ§ÄÇ£¬Ò»¸öµ±ÁË°ËÂ·¾üÎþÉüÔÚ»ª±±½úËçÕ½³¡¡£
»¹ÓÐÉòÌìÂ·£¬ÎÒµÄÌìÂ·¸ç¸ç¡£
............
²»²»£¬±ðµ£ÐÄ£¬ÈËÀÏÁËÓÐµã......ÎÒÃ»ÓÐ¼¤¶¯°¡£¬ÒòÎªËûÃÇ¶¼ËÀµÃÆäËù£¬ÏñÑÌ»¨ÕÀ·ÅÔÚÌì¿Õ£¬ÓÅÃÀ¶øÑ¤ÀÃ¡£ÎÒÖ»ÓÐ×ÔºÀ¡£ÆßÊ®¶àÄê¹ýÈ¥£¬ÎÒÒÑ¾­ÀÏ³ÉÁËÕâ¸öÑù×Ó£¬ËûÃÇÈ´ÓÀÔ¶ÄêÇá£¬ÄêÇáµ½Ð¦ÉùÀï¶¼´ø×ÅÂ¶Ë®¡£
ºÃ°É£¬ÎÒÖØµãËµÉòÌìÂ·¡£ÄÏ¾©µÄ¿¹ÈÕº½¿Õ¼ÍÄî¹ÝÀïÓÐËûÒ»ÕÅÕÕÆ¬£¬ÄãÃÇ¶¼¿´µ½¹ýµÄ¡£ÊÝ¸ß¸ö¶ù£¬Õ­Á³£¬¸É¾»Ã÷ÁÁµÄÑÛ¾¦£¬´©Ò»¼þÃÀÊ½µÄ·ÉÐÐ¼Ð¿Ë£¬»ÆÂí¿ã£¬Æ¤Ñ¥£¬ÊÖÀï»¹×¥Ò»Ë«Æ¤ÊÖÌ×£¬±³³Ä×ÅËûµÄÄÇ¼Ü"»ô¿Ë-3"ÃÀÊ½ÇýÖð»ú£¬Ë§°¡£¡
ÌìÂ·¸ç²»ÊÇÎÒÃÇ¼ÒµÄº¢×Ó¡£ºÜÔçÖ®Ç°£¬ÎÒ»¹Ã»ÓÐ³öÉúµÄÊ±ºò£¬Ëû°Ö¾Í¸úÎÒ°ÖÍ¬ÔÚÃÀ¹ú¿µÄÎ¶û´óÑ§ÁôÑ§£¬Á½¸öÈËºÏ×âÒ»Ì×·¿×Ó×¡¡£ÎÒ°ÖÑ§Å©£¬Ëû°ÖÑ§µÄÊÇÔ°ÒÕ¡£Ñ§¿ÆÉÏÏà½ü£¬ÐÔ¸ñÉÏÍ¶Ôµ£¬ÔÙÍ¬³ÔÍ¬×¡¼¸Äê£¬Á½¸öÈË½á°Ý³ÉÁËÐÖµÜ¡£ÎÒÌýÎÒ°ÖËµ£¬¾ÍÁ¬ËûÃÇ±ÏÒµµäÀñ´©µÄÄÇ¼þÑàÎ²Àñ·þ£¬¶¼ÊÇÁ½¸öÈËÒ»ÈËÒ»°ë×â½ð×â»ØÀ´µÄ¡£
»Ø¹úÖ®ºóÁ½¸öÄêÇáÈË¾Í×ßÁË²»Í¬µÄÂ·¡£ÎÒ°Öµ½½ðÁê´óÑ§½ÌÊé£¬ÓýÖÖ£¬Ò²ÓýÈË¡£Ëû°Ö±»Ò»¸ö±íÐÖËµ·þ×Å¼ÓÈëÁË¹²²úµ³£¬»¹È¥ÄªË¹¿ÆÑ§Ï°ÁËÒ»Äê£¬¶øºóÔÚËÕÇø¹¤×÷£¬¾ÝËµ¸ºÁËºÜÖØÒªµÄÔðÈÎ¡£Ò»¾ÅÈýËÄÄêÊ®ÔÂ£¬ºì¾ü³¤Õ÷¿ªÊ¼£¬Ëû¸¸Ä¸¸úËæËÕÎ¬°£»ú¹Ø´ÓÈð½ð³ö·¢£¬Í»ÆÆÏæ½­Ê±±»¹úÃñµ³¾ü¶Ó°üÎ§£¬Ôâ»úÇ¹É¨Éä¶øËÀ¡£ÉòÌìÂ·ÒòÎªÉúÏÂÀ´¾Í¼ÄÑøÔÚËÄ´¨Ò¯Ò¯ÄÌÄÌµÄ¼Ò£¬ÃâÔâÒ»½Ù£¬ËãÊÇÐÒÔË¡£¿ÉÊÇËû¸¸Ä¸ÎþÉü²»¾Ãºó£¬Á½¸öÀÏÈËÔÚÏçÏÂÓÖ²»ÐÒÈ¾¼²ÉíÍö£¬ÌìÂ·Ð¡Ð¡Äê¼Í£¬´Ó´ËÓÎµ´ÔÚÏçÏÂ¼¸»§Ç×ÆÝ¼ÒÀï£¬¶«¼Ò³ÔÒ»¿ÚÎ÷¼ÒË¯Ò»ÍíµÄ£¬¼¸ºõ³ÉÁËÒ°º¢×Ó¡£ÎÒ°ÖËæÑ§Ð£ÕÞÍËµ½³É¶¼£¬Í·Ò»¼þ´óÊÂ±ãÊÇÏë·½Éè·¨ÕÒµ½Ëû¡£°Ö°Ö°ÑËû´Ó´¨Î÷ÏçÏÂ´ø»Ø»ªÎ÷°ÓµÄÊ±ºò£¬ËûÊ®ËÄËê£¬¸úÎÒ¸çÒ»°ã´óµÄÄê¼Í¡£
°ËÊ®ÄêÁË£¬µ½½ñÌì¡£Í·Ò»»Ø¼ûÃæµÄÇé¾°£¬ÎÒÒÀ¾ÉÊÇ±ÕÉÏÑÛ¾¦¾ÍÄÜ¿´¼û......
