# Supplementary material for: Exploring translator’s style in children’s literature: A case study of Nicky Harman’s English translations of Huang Beijia’s two works
Source: PLoS One. 2026 Jun 2;21(6):e0350245. doi: 10.1371/journal.pone.0350245 (PMC13229296; doi:10.1371/journal.pone.0350245)
Supplement: S7 File — (ZIP) [file pone.0350245.s010.zip › data/parallel corpus data/Parallel Chinese-English Corpus excel format/Flight of the Bumblebee/Chapter 13_zh-CN_en-US.xlsx]

## Sheet: sheet1
第十三章·稻子，麦子，棉花，谷子	Chapter 13 Rice, Wheat, Cotton, Corn
春季大忙的时候，政府在坝上各大学紧急征兵，金陵大学农学院的学生响应号召，热血报国，呼啦啦走了至少一半，统统去了战局严峻的西南战场。	Just at the height of the spring planting season, the government launched a recruitment drive among the Huaxi Fields students. My father's students, from University of Nanking Agricultural College, responded to the call, signed up, and went off in droves to southwest front, where the situation was grim.
我爸爸心痛至极，万般无奈地送走他的那些宝贝学生之后，回家拍着桌子冲梅教授发火："国民党那帮人怎么想的？	Dad was heartbroken to see his precious students leave. He went home and thumped the table and yelled at Professor Mei, 'What is the government thinking of?
怎么就舍得把这些年轻人往前线送？	Why are they sending these young people to the front?
这是杀鸡取卵啊老兄！	This is so short-sighted!
战争再残酷，终归有结束的一天，仗打完了，四万万中国人是要穿衣吃饭的！	This brutal war's going to end one day, and when that happens, four hundred million Chinese people will need to be fed and clothed!
要朝政府要粮食要棉花的！	They'll look to the government for cotton and grain!
粮食棉花哪儿来？	Where do they come from?
农业！	Agriculture!
农业！	Agriculture!
农业一定要发展！	We must develop agriculture!
国军征兵，无论如何不该征到我们农学院学生的头上！"	Wherever else they go, the army should not be recruiting from amongst our students、'
梅教授衔着烟斗慢悠悠地说："抗战坚持到今天，战场上兵力消耗太大，急需优秀生员补充，这也是可以理解的事情。	Professor Mei sucked on his pipe and said slowly, 'With the war dragging on so long, our forces are terribly depleted. They're in urgent need of good students. It makes sense.
现代战争，飞机坦克大炮都用上了，没有文化的士兵逐渐要淘汰，不到大学征兵，军事人才从哪儿出呢？	Warfare nowadays uses aircraft, tanks, and artillery. They don't need cannon, they need educated fighters. And where do they recruit them from if not the universities?
再说，你的学生不是被抓丁，他们是自愿参战，热血报国。	Besides, your students weren't press-ganged. They signed up of their own free will. They want to serve their country.
老夫若不是虚长几岁年纪，碰上机会，一样会上战场舍身取义。"	If I were younger, I'd grab any chance to go and fight for justice.'
我爸爸嗫嚅："道理我也懂，我这不是着急嘛。	'You're right. I know that,' Dad said.
国事艰难，培养这点人才不容易，将来他们都该是国家栋梁的，可惜了......"	'But the country's in a terrible state, and it's been a struggle to train up the few students I have. And soon we'll need them. They'll be the backbone of national reconstruction. It's such a shame.'
梅教授默然许久，长叹一口气："为孩子们祈祷吧。"	Professor Mei lapsed into silence, then sighed, 'Pray for these young people.'
农学院的试验田在华西后坝，面积还不小，春末夏初之时，麦地要除虫，水稻正育秧，棉花苗要下地，柑橘树刚刚结出葡萄大小的果。	The Agricultural College test fields were at the far end of Huaxi Fields. They covered a sizeable area. It was a busy time right now, the end of spring and early summer - pests had to be removed from the young wheat, and the rice and cotton seedlings needed planting out. The orange and lemon trees were just setting tiny, grape-sized fruits.
施肥，锄草，捉虫，选种，人工授粉......	Everything needed fertilizing, hoeing, weeding, debugging, selecting, and pollinating.
无数的农活儿赶在一起，偏偏学生减少，又无钱去雇当地短工，我爸爸这么着急上火也是当然。	And right when they were needed, there were hardly any students to do it, and no money to hire local labour. No wonder my father was frantic.
爸爸的眼睛瞄住了自家的小孩。	Dad's eyes lighted on his own children.
我哥，我姐，沈天路，三个人都已经十七八岁，起码能顶上半个劳力。	Kejun, Shuya and Tianlu were seventeen and eighteen by now, and could do at least half a day's work.
"你，你，"爸爸指着家里的老大和老二，"你们两个，从今天起，早晨一小时，放学之后两小时，必须帮我下地干活去。"	'I need help in the fields. You and you,' said Dad, pointing at Kejun and Shuya, 'you can do an hour in the morning before you go to school and two hours after.'
沈天路左右环视："叔，我呢？"	'What about me, Uncle?' asked Tianlu.
"你留下，你娘也需要帮手。"	'You stay home. Your mum needs help too.'
沈天路一直管我娘叫"娘"，管我爸叫"叔"。	Tianlu always called my mother 'Mum' and my dad 'Uncle'.
这么混乱的称呼，喊的人，听的人，似乎都习以为常。	It was confusing but by now we were all used to it.
沈天路能干，也肯干，家里琐碎的活儿，买粮食，买柴火，挑水洗衣抱孩子，我们几个都烦得要命，他却乐意插手。	Tianlu was handy around the house and more than willing to help out with the chores: he did food shopping, bought firewood, fetched water, did the laundry, and kept little Kid happy. Things that annoyed the hell out of us, he was quite happy to pitch in and do.
一尺多高的水桶，他能够左右开弓地拎起来，一口气奔上楼梯，不带洒出一滴的。	He could carry full water buckets a foot tall, balancing one in each hand, and get them up the stairs without spilling a drop.
好像是从一年之前个子猛然蹿高之后，他开始对自己有了自信，话也多了，性子也活泼了，整日里仰着一张笑眯眯的脸，屁颠屁颠地跟着我娘忙这忙那，用楼下邢姆妈的话说，比亲儿子孝顺。	A year ago, he was a weedy under-sized boy. When he suddenly shot up, it seemed to have given him confidence. He talked more, and was a lot more lively. He followed my mother around all day long, smiling cheerfully and busying himself with this and that.
"黄家太太啊，"邢姆妈每次看到我娘身后跟着这个大男孩，就羡慕万分，"侬格个儿子，算是养着了啊。"	As Mrs Xing downstairs used to say, he was a better son than Kejun. 'Hasn't he grown, Mrs Huang!' she would say admiringly as she watched Tianlu tagging along behind Mum.
我娘就笑眯眯回她："托大家的福。"	And Mum would smile and say, 'Well, that's thanks to everyone .'
沈天路有点怕我爸，爸让他留在家里，他不敢反驳。	Tianlu was a little afraid of my father, so when Dad told him to stay home, he did not dare object.
但是我没那么怕我爸，我也是中学生了，凭什么没有我的事情？	But I was not afraid of Dad, and I was a junior high school student, why shouldn't I be included?
我试探着问他，能不能在周末回家时，让我也跟去浇地除草什么的？	So I asked him, 'When I get home at weekends, could I go and do some watering and weeding?'
我爸打量一下我竹竿一般粗细的手臂，告诉我："如果战争再持续三年，迟早会轮到你派用场。"	My father took a long look at my stick-like arms, and said, 'Give the war another three years and we'll be calling on you.'
	Three years?
三年吗？三年之后我十五岁。	I would be fifteen by then!
可是战争再打三年的话，我们国家是什么样子？	And if the war really went on that long, what would happen to China?
我们家里的人又是什么样子？	And to our family?
我不太敢想。	It wasn't something I wanted to think about.
我哥那年读高三，已经完全是一个成年小伙子的模样：宽肩，细腰，浓眉大眼，目光坚定，说话有分量，也有分寸，老师喜欢，同学爱戴，走到哪里都是一个自带气场的人。	Kejun was in the third year of senior high, and had grown into a young man. He was slim and broad-shouldered, with thick eyebrows and large eyes, with a determined look in them. He was popular with teachers and his classmates, always reasonable, and made an impression wherever he went.
他挽起裤管跟我爸下地，挑担子能挑全满，起秧插秧不比别人更慢，蹲下除草，站起扬灰，一样一样都做得像模像样。	He went to the test fields with my father, rolled up his trouser legs, and got down to work: he could carry full buckets on his carrying pole, transplant the seedlings as fast as any of the more experienced workers; in fact, he could turn his hand to anything.
我觉得我们家兄弟姐妹当中，爸爸其实是最喜欢他的，也是看好他将来能有出息的。	Of all of us, I think he was my father's favourite, the one in whom he saw most promise.
周六回家时，我绕到华西后坝去看我哥和我姐。	When I got back on Saturday afternoon, I went down to the test fields to see Kejun and Shuya.
麦子已经开始扬花灌浆，青绿中带着微黄，那是一种成长期的特别的颜色，让人想到丰收，想到即将盛在笸箩里的雪白的面粉。	The grains in the wheat ears were beginning to fill out, and their green was paling into yellow, a sure sign that they were getting ripe. Soon there would be a bumper harvest, and after that, the baskets would be heaped high with fine white flour.
我第一眼先看到高大的爸爸，他穿着一套当地农民常穿的粗布衣衫，裤脚管挽在小腿处，哈了腰，一边沿着麦地的田埂缓慢行走，一边不错眼珠地盯着田里齐刷刷的麦穗。	The first person I saw was my father, dressed in one of the coarse tunics that the peasants wore hereabouts, his trousers rolled up to the calves. He was walking slowly along the ridge that marked the field boundary, bent double, giving the neat rows of wheat a close inspection.
他的一只手里握着一把半尺来长的大剪刀，衣服上让我娘特意给他加缝的两只大口袋里，鼓鼓囊囊不知道塞了些什么东西。	He had a large pair of scissors in one hand and the two pockets Mum had sewn into his tunic were bulging.
时不时地，他离开田埂走进麦地，低头细看某一株穗子，将它握在手中，跟前后左右的麦穗做比较。	Every now and then, he would climb down off the ridge and peer at an ear of wheat, comparing it to the plants on either side.
在这个时候，他显得特别专注，又特别犹豫不决：先左右看看，再退后两步看看，还眯起一只眼睛，木匠吊线那样地看。我知道我爸是在选种，要在麦地里数以万计的麦穗中找出一株超凡脱俗的群体优胜者。	He was concentrating hard but still could not make up his mind: he looked left and right, then stepped back a couple of paces and looked again, screwing up his eyes with concentration, as if he was a carpenter measuring a plumbing line. I knew he was inspecting every plant in the field so he could choose the champion specimen, the best of the best, to propagate.
我爸身后亦步亦趋地跟着我姐。她穿的是一件蓝布小褂，戴一顶尖顶大斗笠，斗笠的系绳牢牢扎在下巴底下。	Shuya was following my father, looking as intently as he was. She was wearing a short blue cotton jacket over her trousers, and a pointy bamboo sunhat tied tightly under her chin.
斗笠上似乎刷着一层桐油，看起来特别重。	It looked as if it had been oiled with tung oil and seemed to weigh heavily on her.
我姐的腰肢显得格外纤细袅娜，怎么看都不像一个下苦力的农家姑娘。	She had a delicate, willowy frame, nothing like the robust peasant girl labourers.
她手里拿只小竹篮，篮子里也有东西。我爸一旦选中一株麦种，会拿大剪刀小心地剪去最上端的芒刺，然后转身朝我姐做个示意。我姐就赶快跟上一步，从她的篮子里取出一只小纸袋，吹开，轻手轻脚套在那株麦穗上，袋口折叠，收紧，接着取一张拴好细绳的小卡片，拿铅笔匆匆写几个字，再将卡片系到口袋上。	She held a small basket in one hand, and whenever my father chose a wheat plant, he would carefully cut the very top section of the bristle with his scissors. Then he turned around and signalled to my sister, who got a small paper bag out of her basket and blew on it to open it. They placed the specimen carefully into the bag and folded the top over tight.
我爸和我姐做这件事情应该已经不止一次，两个人眼到手到，配合默契，真是和谐极了的一幅画面，平静又美好。	Then my sister took a label out and scribbled something on it with a pencil, and tied the label onto the plant with its length of string. They looked like they made a good team, deftly selecting, cutting, wrapping and labelling. It was such a peaceful, beautiful scene that it could have been a painting.
一直走到地头，我姐从田里出来，爸爸又转到另外一块地里去看棉苗的长势了。	When they got to the end of the field, my sister climbed up onto the bank while our father went on to another field to see how the cotton was growing.
姐姐解下斗笠，我看见她的面孔晒得绯红，嘴唇干裂脱皮，手背上全是被麦芒刺出的深浅不一的红印，大概特别痒，她两只手互相挠个不停。	My sister took her hat off and I saw how sunburnt her face was. Her lips were cracked and flaking, and the backs of her hands were covered in red weals from the wheat bristles. They must have been very itchy because she kept scratching them.
"我哥呢？"	'Where's Kejun?'
我问她。	I asked.
她抬了下巴，朝远处的棉花地里扬了一扬。影影绰绰看见那块地里有几个蹲着的身影，我不能确认哪一个是我哥哥。	She jerked her chin in the direction of the cotton field where, quite far away, I could just about make up some squatting figures, though I was not sure which one was my brother.
"回家吗？	'Are you coming home?
要不要等等哥？"	Shall we wait for him?' I asked her.
"不等了，我身上痒得要死，要回家冲凉。"	'No, I'm itching all over. It's killing me. I want to go home and sit in the shade.'
我帮她拿着斗笠，还抢着拎她那只盛放纸袋卡片的篮子。	I took her hat for her, and insisted on carrying the basket with the paper bags too.
跟姐姐朝夕相处这么多年，我是头一回心甘情愿为她服务。	I'd lived with Shuya all my life and I'd never before felt like doing anything for her.
那一刻，初夏的夕阳正在西沉，紫色和粉蓝色的暮霭在半个天空流转。	The early summer sun was setting in the west, leaving half the sky tinged with purple and blue.
金灿灿的斜晖穿过条状的云层漫射到大地，沿田边笔直延伸的那一排杨树成了小孩子涂抹出来的蜡笔画，五颜六色，绚丽到让人眼花。	The last glittering rays slanted down through the cloud layer, and the line of poplars along the field boundaries looked like they had been drawn by children with crayons. The colours were so gorgeous that I felt my eyes blur.
田野上倏忽掠过一只迟归的黄嘴燕子，倏忽又掠过几只早出的黑衣蝙蝠。	A late-coming, yellow-beaked swallow swooped overhead and some early bats ventured out and flitted past.
就连长着双层翅膀的大眼睛蜻蜓也赶着来凑热闹，一群一群低低地盘旋，让我想起一年前还在我们头顶上狂轰滥炸的小日本的飞机。	There were even double-winged, big-eyed dragonflies, whirling round low to the ground in great clouds. They reminded me of the Japanese planes that had dropped so many bombs on our heads last year.
世界若永远如这样安稳祥和，那该有多好！	If only the world could be this calm and happy forever!
我的爸爸，我的哥哥和姐姐，他们会一心一意做自己喜欢的事，成就自己想要的愿望。	If only Dad and Kejun and Shuya could spend their time doing the stuff they loved and fulfilling all their desires.
可惜，华西坝上的这幅情景如此特别，又如此虚幻。	But this peaceful scene was an illusion.
华西坝之外，遍地硝烟战火，触目尸骨饿殍，才是那一年中华大地上的真实存在。	Not far away, just beyond Huaxi Fields, guns blazed and smoke hung over a land littered with the corpses of the dead, and the starving. That was the reality of existence in China.
麦子差不多成熟的时候，出了一件大事。	Before the wheat ripened that year, something terrible happened.
一天清早，我爸照例去试验田巡视，踏上田埂，差点没有被眼前的情景惊到昏厥：麦田里那些被我爸精心选出又套上纸袋的种穗，他呕心沥血培育了半年之多的宝贝，一半以上被人砍了头，只剩一根根参差不齐竖在田里的可怜的麦秆，惊慌失措地对着他呼救哭泣。	One morning, Dad went out as usual to check the fields. He climbed up onto the field boundary, and almost fainted at the sight that met his eyes: a large part of the wheat field that he had nurtured so carefully for the last six months, the precious plants that he had selected and snipped and labelled and bagged, his precious wheat varieties, had been cut down. All that were left were a few solit…
我爸猛一跺脚，拔腿就跑，冲回榴园，猛敲梅教授家的门，把他从床上拖起来："我怎么说来着？	Dad turned around and raced back home. He banged on Professor Mei's door and dragged him out of bed. 'What did I tell you?
我怎么说来着？	What did I say?
前两年留种的棉桃被偷，你说是好事，譬如推广良种，让我不要追究。	The year before last, someone got the best cotton bolls and you said it was a good thing, because that way they got to know about good varieties, and you wouldn't let me investigate.
好嘛！姑息养奸，这回瞄上我的麦种啦，一大半！老梅啊，一大半啊，不翼而飞！"	Now look what's happened! My wheat! Most of my wheat! It's just gone, Mei!'
梅教授衣衫零乱，胡子拉碴，不住声地嘀咕："是真的？匪夷所思，匪夷所思。"	Professor Mei, his whiskers standing on end and his clothes awry, just muttered, over and over, 'Really? Bizarre! Bizarre!'
我爸陀螺一样在屋里打转，痛苦万分："选种这样的事情，一年一次机会，一耽误就是整整一年。	My father paced round and round the room in his distress. 'You only get one chance a year to select the best varieties, and if you don't do it, that's a whole year wasted.
不是我一个人的事，还有我那些学生的心血，那些远赴战场的学生！	And it's not only me, it's my students too. They sweated blood to breed those varieties.
种子没了，等于他们上一年里白白辛苦了，做的全是无用功！	Now they've gone to fight, and the seeds are all gone, they might as well not have bothered. All their hard work has gone for nothing.
若有人从战场归来，我怎么对他们交代？	When they come back from the war, what can I tell them?
若他们血洒战场，岂不是死不瞑目？"	And if they die on the battlefield, I can never make things right for them!'
梅教授叹息："民众教育问题，教育问题啊......"	Professor Mei sighed, 'The villagers need to be educated, they need education.'
"还有，农民即便偷回去了，也根本不懂怎么科学种植，两年一过，这些良种百分之一百要发生变异，这真是......这真是太让人难受了。"我爸爸难受得一个劲儿揪自己头发。	'And there's another thing,' my father went on. 'They know nothing about scientific farming methods. In a couple of years, one hundred percent of all those improved varieties will have reverted, and we'll be back to square one. It's awful, too awful.'
难受归难受，种子没了这是事实，又不能挨家挨户去农民家里搜查，逼着他们交出赃物。	Too awful it might have been, but one thing my father could not do was to conduct a house-to-house search for the stolen plants.
补救的措施是第二轮选种，当然品质上打了折扣。	He decided to re-plant the field. It would be better than nothing.
这个问题连我姐都看出来了，回家告诉我们说，这回让她套纸袋的那些麦穗，明显不如前一轮那般个大粒圆。	The quality was definitely not up to the first lot though. Even my sister could see that. She came home and told us that when they went around with scissors and a paper bag, the samples she collected were not as big and round as before.
第二轮选出来的麦种，我爸不敢再掉以轻心，下命令说，在麦子收割之前的几天时间里，要派人日夜值守。	Second time around, my father did not dare leave the field unguarded. He ordered that for the few days before the wheat was cut, there should be someone keeping watch night and day.
白天好办，总会有人过来做这做那，顺便留意一下麦地就行。	Daytime was fine, people were always in the fields working, and could keep an eye on the wheat.
夜里值班是苦事，蚊虫叮咬，不能瞌睡，说不定还要拿起棍棒跟乡民们干上一架。	But doing guard duty by night was hard work. There were mosquitoes, you couldn't sleep, and you might even have to grab a stick and fight off the villagers.
这事我爸不能找学生，还得自家的孩子顶上去。	My father could not ask the students. He had to organize his children to do it.
我爸把姐姐撤回家里，换了沈天路跟我哥结伴。	He sent Shuya back home, and Tianlu and Kejun went out to the fields.
两个男孩子头一天上阵，恰好是礼拜六，我在家里。	Their first watch happened to be a Saturday and I was home.
晚上他们走了之后，娘无心做事，屋里屋外来来回回转圈，推磨似的。	After they left that evening, my mother couldn't settle to anything, even sitting still. She was in and out of the house every other minute.
我说娘你慌什么呢？	Eventually I said, 'Mum, what's the matter?'
娘就说，怕呢，怕你哥他们遭人暗算呢。	'I'm scared,' she said. 'Scared they'll get beaten up by someone.'
我自告奋勇说，要不我替你去看看？	I piped up boldly, 'Why don't I go and take a look and see if they're all right?'
娘想了想，找出几个晒干的蒲棒头给我。	Mum thought a bit, then agreed. She got out a bit of dried cattail and gave it to me.
"去看看也好，就说送蒲棒给他们熏蚊子。"	'Go and take a look, and tell them to light this to keep the mosquitos away.'
我把蒲棒头拿一张报纸裹了，还带了一盒火柴。	I wrapped the cattail up in newspaper and added a box of matches.
才出门，娘又喊我回头，拿上了一张薄棉被，说是夜里露水重，怕他们受凉落下病。	I'd just gone out of the door when Mum called me back and gave me a thin quilt to take. 'The dew's heavy at night. They might catch cold.'
走出榴园大门，四野俱寂，一天繁星。	I went through the courtyard gate, and out into a silent world. Overhead, there was a canopy of stars.
大路像一条灰白色的带子，笔直地甩出很远，才在一片黑黢黢的农舍后面拐弯。两边的农田里蛙声鼓噪，间或有狗的吠叫，还有田间大树上尖厉的像是婴儿啼哭的声音，不知道是不是猫头鹰作怪。	The road was like a pale belt flung straight out in front of me, only bending when it passed behind the inky-black shapes of some farmhouses. Frogs croaked in the fields, a few dogs barked, and I heard a shrill cry coming from a big tree. It sounded like a child screaming but it was probably an owl.
我忽然想到几年前的那个夜晚，也是这样星空明亮，沈天路陪着我去金陵女子大学的琴房练伴奏，路过乱坟场，他手里拿根棍子说要帮我打鬼。	I suddenly remembered that evening a few years ago, another starry night, when Tianlu had gone with me to my piano practice at Ginling College, and we passed the cemetery, Tianlu waving his stick around telling me he was going to beat up the ghosts.
我们那一路上都走得哆哆嗦嗦。可是那年我才上小学，现在我已经是一个中学生了。我知道了世界上没有"鬼"这个东西，人死了就会化为尘土，最多几十年几百年之后还能挖到几根骨头。	I was scared as anything, but I'd only just started primary school. Now I was in junior high school and I knew there were no such things as ghosts. When people died, they turned into dust. Maybe ten, twenty or a hundred years afterwards, you might find a few bones left when you dug them up.
我又想到抗战这些年，中国死去的老百姓，死去的国军战士，如果他们的遗骨平铺在地面，得铺出多大的面积呢？	I thought about the war, and all the ordinary people who'd died, and all the soldiers. If you scattered their bones over the ground, how much space would they take up?
还有，我爸培育出来的那些良种，它们真的能让国家富强，能让老百姓过上丰衣足食的好日子？	Then I thought of Dad's improved wheat varieties. Could they really make our country great and pull the villagers out of poverty?
一路上七想八想，沉浸在自己飘来荡去的思绪当中，倒真是忘了恐惧。	So many thoughts were going through my head that I forgot to be afraid.
走过那片沉睡的农舍时，我不免又想到良种被偷的事。	As I walked through the sleeping village, I wondered about the stolen wheat seeds.
小偷会不会就出在这个村子里？	Had the thief come from this village?
今晚还会继续有人来打种子的主意吗？	Would they try again tonight?
我倒是期望在我面前出现这样一个场景：一个鬼祟男人突然吱呀一声打开一扇柴门，背个布口袋蹑手蹑脚走出来，一路小跑着蹿进我爸的试验田，在他刚要跳下田埂时，一直跟在他身后的我一声大喝，我哥和沈天路同时扑上来，我们拿绳子绑了他去见我爸，那才是大快人心的事。	I began to daydream: a door would creak and a man would sneak out of one of the hovels with a bag on his back. He would set off for my dad's test fields at a run, but I would be at his heels, and before he could jump down off the field boundary, I would give a shout, and Kejun and Tianlu would grab hold of him. Then we would truss him up and take him to Dad. How happy he would be.
想着，自己就嘻嘻地笑出来，托一托肩上那捆棉被，接着走路。	The thought made me laugh. I got a better grip on the quilt slung over my shoulder and carried on walking.
一会儿，就看到远远的地方有忽明忽暗的光，似乎还有青色的一缕烟雾冒出来，飘来飘去，像戏台上京剧青衣手里舞动的水袖。	I could just make out a light in the far distance, and wispy smoke rising into the air and wafting to and fro, like the long 'water sleeves' of opera actors.
星光之下，火堆旁边，有两个人影头靠头地凑在一起，叽叽咕咕说话。	In the starlight, I could see two figures hunched over a fire, muttering to each other.
旷野无人，他们的说话声能够传出很远，但是又被空气分散，变得含糊一团。	It was so quiet that their voices carried quite a distance, though I still couldn't hear exactly what they were saying.
我一边喊着他们的名字，一边啪嗒啪嗒地奔跑过去。	I called out their names and stumbled towards them.
我手里抱着的棉被在肘弯里上下颠动，无形之中对冲了我的力量，不过一两百米的路程，当我一屁股坐到他们身边时，已经喘成一条吐着长舌头的狗。	The quilt was bouncing up and down, and getting in my way, and by the time I plonked myself down beside them, I was puffing and panting.
"橙子啊，你什么时候能够好好走路啊？"	'Orange! Why can't you learn to walk properly?'
我哥嗔怪我，一边接过那捆碍事的棉被。	Kejun said disapprovingly as he took the quilt from me.
"娘让我送来的，娘还让我送这个。"	'Mum wanted me to bring this.'
我拿出纸包里的蒲棒头和火柴，这才注意到他们面前已经笼了火，烧的是一堆黑乎乎的东西。	'And this,' I took out the paper bag with the cattail and the matches. Then I realized they already had a fire lit, they were burning some black stuff.
我问是什么，哥说是陈年稻壳。	'What's that?' I asked.
哥还说，稻壳比蒲棒头好，烟大，有多少蚊子都能够熏死。	'Old rice husks. They're better than cattail, the smoke can kill any number of mozzies.'
"谁说的？"	'Who says?'
我有点不服气。其实也因为白送了这一趟蒲棒头，心里沮丧。	I said, slightly annoyed that I had brought the cattail all this way for nothing.
我哥朝沈天路一努嘴："他小时候在老家，夏天乘凉就烧这个。"	My brother jerked his chin at Tianlu. 'When he was a kid and they were sitting out in the evening in the summer, they used to burn this stuff.'
"哪弄来的？"	'Where did you get it from?'
"偷的。"	'We stole it.'
"哈，沈天路！你们是防小偷的，自己还去偷！"	'Tianlu!' I exclaimed. 'You're both supposed to be keeping the thieves away, and you're a thief yourself!'
沈天路一脸无奈："是你哥跟你耍好不好？	Tianlu looked unhappy. 'He's pulling your leg.
怎么骂到我头上？"	Why are you blaming me?'
我哥赶快道歉："玩笑玩笑，我花了五毛钱才买来这一堆，喏，就是那边的那家人，稻壳囤了半柴屋。"	'I was joking, sorry!' Kejun said. 'We bought a big pile for fifty cents, from that house over there. They had enough to fill half their firewood shed.'
我不说话了，心里有点愧疚，明明我哥耍弄我，我怎么开口就怪沈天路？	I said nothing. I felt bad. Why had I picked on Tianlu?
因为他脾气好？	And why was he always so nice to me?
他不管怎么都会原谅我？	Whatever I did, he forgave me.
真奇怪，人有很多念头，突然一下子冒出来的时候，自己都会吓一跳。	It was weird the way these thoughts suddenly popped up in my mind. A bit scary.
我拿根小树棍，伸手去拨弄火堆，也是掩饰刚才的过失。	I got a twig and poked the fire, just to create a diversion really.
可是沈天路拦住了我，他说烧这种稻壳不是为了火大，是为了熏蚊子，要压着火头慢慢烧才好，让它光冒烟不起火才好。	But Tianlu stopped me. 'When you burn rice husks, you need to make a slow-burning, smouldering fire. You want lots of smoke but no flames. That way, you smoke the mozzies.'
我咕哝："就你什么都懂。"	'You know everything,' I muttered.
沈天路不说话，我哥却嘻嘻地笑起来，也不知道他笑的什么意思。	Tianlu said nothing but Kejun laughed. I don't know what was so funny.
黑夜里我的面孔有点红，幸好他们看不见。	I went red in the face. Lucky they couldn't see.
陪了他们一会儿，我就回家了。	After a while, I left them and set off home.
沈天路爬起来想送我一段，我坚决地回绝了他。	Tianlu got up and said he'd see me on my way, but I insisted I would be fine.
夜色清凉如水。	The sky was clear and cold.
停住脚步仔细听的话，能听见露水珠儿在稻田里吧嗒吧嗒滴落的声音。	I stopped for a moment and strained my ears. I could hear the pitter-patter of dewdrops in the rice paddy.
满天繁星已经退得很远，更远处还有一条隐约可见的银白色的带子，那是银河吗？	The stars seemed very far away, and further still, I could vaguely see a silvery strip. Was that the Milky Way?
银河两边有没有翘首相望的牛郎织女呢？	I imagined the star-crossed lovers, the Cowherd and the Spinning Maiden, gazing at each other across the Milky Way.
我觑起眼睛努力往天空中看，实在是看不清楚。天太大了，我的眼睛太小了。	I searched the skies for them, looked as hard as I could but I couldn't be sure. The sky was too big and my eyes were too small.
