# Supplementary material for: Exploring translator’s style in children’s literature: A case study of Nicky Harman’s English translations of Huang Beijia’s two works
Source: PLoS One. 2026 Jun 2;21(6):e0350245. doi: 10.1371/journal.pone.0350245 (PMC13229296; doi:10.1371/journal.pone.0350245)
Supplement: S7 File — (ZIP) [file pone.0350245.s010.zip › data/parallel corpus data/Parallel Chinese-English Corpus excel format/Flight of the Bumblebee/Chapter 14_zh-CN_en-US.xlsx]

## Sheet: sheet1
第十四章 飞越驼峰的书	Chapter 14 The Book That Flew Across the Hump
暑假之前，学校里又考了一回。	Before we broke up for the summer holidays, we had one more set of exams.
这次我考得不错，一个红灯笼没挂。	This time I did quite well, and didn't fail a single exam.
校长表扬我说，我是全校进步最快的学生。	The headteacher told everyone I was the student who had made the most progress in the whole school.
可是我们年级有两个女生半数成绩挂了科，坐在校长室里哭得梨花带雨，还是被责令让家长带回家去。	But there were two girls in my class who messed up half their exams. They sat in the head's office crying their eyes out and their parents had to be fetched to take them home.
除了她们，另外还有两名同学退学。	Apart from them, two others were leaving the class.
一个同学睡我对面的床铺，说话有点大舌头，她爸爸是国军的一个师长，换防到云南，听说接下来还要往缅甸，同学不得已退了学，跟着家长去云南了。	One, a girl with a lisp, had the bed opposite me in the dormitory, and her father was an army division commander. He was off to Yunnan to relieve the garrison there, and from there to Burma. The girl was going with her family.
最奇葩的一个，从小就订下了娃娃亲，婆家不乐意这女孩子读书，拿退婚做威胁，女孩子父母思来想去，觉得婚姻要紧，期末过来把她带走了。	And then there was the girl who'd been promised as a child bride since she was tiny, although she was still living with her parents. Her future family were not happy about her continuing her education and threatened to annul the contract if she didn't leave. Her parents could not decide what to do, but eventually felt that the marriage was more important, and pulled her out of school.
几乎是捆绑回家的，女孩子对着两个下人拳打脚踢，还是没用。	The family servants came to fetch her, and practically had to tie her up. She kicked and fought, but it didn't do her any good.
一下子走掉四个，宿舍里顿时空荡许多。	With four fewer, the dormitory seemed very empty.
同学安慰我说，走掉旧的，还有新的会来，可我还是觉得难过。	'Don't worry, there'll be more coming to fill the spaces,' my classmates told me.
这个世界上，友情也好亲情也好，有没有什么是永恒的呢？	But I was sad. Friendships, love...why wasn't anything in this world forever?
回家第二天，恰逢周日，一早范舒文在楼下喊我。	The day after I got back home, a Sunday, I heard a shout from Sheona downstairs.
我下楼去她家，才走到门口，被她一把扯了进去。	I went down, and as soon as I got to her door, she grabbed me and pulled me inside.
“我又有一个星期没有看见你了！”	'I haven't seen you for a week!'
她抱住我，亲了我左边的脸，又亲我右边的脸。	She hugged me and kissed my left cheek, then the right one.
她的身体热烘烘的，身上有一股甜得发腻的香味。	She felt warm, and I could smell a perfume, sweet and cloying.
仔细看，原来她在头发上别了两朵米白色的玉兰花。	I took a look, and saw she had two creamy white magnolia flowers in her hair.
“看，我也给你留了一对。”她把两朵用棉线系好的玉兰花放到我手上，“快别起来我看看。”	'I kept two for you!' she said, giving me two tied together with thread. 'Put them in and let me look.'
可是我留的是短发，花朵别不住，脑袋一动就往下滑，怪模怪样地挂在耳朵边。	But it was hopeless. My hair was too short and they kept falling down and hanging from my ears.
她笑得直不起腰，不得不取下花朵，挂在我衣襟的纽扣上。	She laughed her head off, then took them out and stuck them in my buttonhole.
我问她，周日怎么没有去教堂？	'Why aren't you in church?' I asked.
她说她对爸爸妈妈撒了谎，说她今天不舒服。	'I told a fib. I said to Mum and Dad I wasn't feeling well.
“嗯，撒谎不对，可我太想见你了，上帝会原谅的。”	I know I shouldn't lie but I really wanted to see you. God will forgive me.'
我告诉她，我已经放了暑假，以后我们每天都能见面。	I told her my school had broken up. We could spend every day together now.
她说我们放暑假，她妈妈也放了暑假，在家还是不自由，所以要争分夺秒享受两人世界。	'I'm on holiday but my mother's on holiday too, so I'm at home but I'm not free. I'm going to have to fight to get time to spend with you,' she said.
我们仰面朝天地躺在凉凉的竹席上，说着各自学校里的事情，她的同学，我的同学，她的老师，我的老师。	We lay on the bamboo recliner bed and told each other what had been going on at school. We talked about her schoolmates, my schoolmates, her teachers, my teachers.
我发现教会学校的规矩比我们学校还要多，光是一天几次向上帝做祷告，就够无聊的。	It sounded like they had a lot more rules in their school than we did. They had to pray several times a day, which must have been boring.
还有，我们学校有体育课，可以跳绳踢毽子，她们只有家政课，要学餐桌礼仪和女红。	Besides, we had PE classes, we could skip and play shuttlecock. She only had domestic science, etiquette, and needlework.
范舒文伸出一只食指给我看:“缝纫机的针一下子扎进去，疼得我眼泪都出来了，差点儿化脓!”	'Look what I did to my finger on the sewing machine,' she said, 'The needle went right through. It hurt so much, and I thought it was going to get infected!'
她的指尖上果然有一个针屁股大的疤。	She had a big scab on her finger tip.
邢姆妈端了两碗凉粉进门，一看见我们四仰八叉地躺在范玛丽的大床上，惊慌失措地叫起来:“哎呀侬格两个小丫头，腿叉到哪儿去啦，不好格样没规矩的！	Mrs Xing came in with two bowls of liangfen noodles for us. When she saw us sprawled out on Sheona's mother's big bed, she shrieked, 'Ai-ya! Don't lie with your legs wide open like that! What a way to behave!
女孩子家家，坐要有坐相，睡要有睡相，让侬姆妈看见……”	Girls should sit properly and lie properly! Whatever would your mummy think?'
范舒文嗲声嗲气学她的腔调：“阿拉姆妈不是出门了嘛!”	Sheona mimicked her cheekily, 'My mummy's gone out!'
我们两个很放肆地捶胸顿脚，笑成一团。	We both began to laugh like crazies.
范舒文轻声在我耳边说:“看看，还是我妈不在家的时候舒服吧?”	Sheona whispered in my ear, 'Isn't it nice when Mum's out!'
邢姆妈做的凉粉又嫩又滑，里面还放了红的辣椒、黄的榨菜、绿的芫荽。	Mrs Xing's liangfen noodles were tender and slippery. She had flavoured them with red chilli pepper and yellow mustard and green coriander.
吃完凉粉，我们各自看着对方辣到红肿的嘴唇，又是一顿疯笑。	When we had finished, we looked at each other's red-stained mouths and went off into fits of laughter again.
范舒文忽然说:“你猜马克现在有没有学会吃辣?”	Suddenly Sheona asked, 'Do you think Mark likes chilli pepper yet?'
我问她:“你们美国人不吃辣吗?”	'Don't you eat chillis in America?'
她摇头。	She shook her head.
我想了想:“他现在在云南，云南人吃辣，他肯定也喜欢吃辣了。”	I thought for a moment. 'He's in Yunnan. They eat chilli pepper in Yunnan, so he must like it by now.'
范舒文说:“我觉得也是。	'I think so too.
下回他再来，我们要请他吃四川凉粉。”	Next time he visits, we'll invite him over for liangfen.'
她忽然想到什么，起身去书橱里拿出一本书。英文的，很厚，书名叫TheAboveAll，封面上画了一个英俊的军人和一个穿护士服的女人，他们执手相望，眉目含情。	Sheona had an idea. She got up and went to the bookshelf, and took out a big fat book in English called This Above All, by Eric Knight. The cover was a picture of a handsome soldier and a woman in a nurse's uniform. They were holding hands and looking lovingly at each other.
“是小说?”我问她。	'Is it a novel?' I asked.
“英国今年最畅销小说，写一个护士和军人的战争生死恋，可好看了。	'It's a best-seller in Britain. It's about a soldier and a nurse, a war-time love story. It's really good.
马克飞到印度执行任务的时候特地实来寄给我的。”	When Mark was sent to India, he bought a copy and sent it to me.'
这么说，这本书跟着马克一起飞越了世界上飞行难度最高的“驼峰航线”，是一件了不起的礼物呢。	So this book had gone over 'The Hump' just like Mark. The Hump was the world's most difficult and dangerous flight path. What a wonderful present.
“想不想看?”范舒文眨巴着她的漂亮的蓝眼睛。	'Do you want to read it?' Sheona asked.
我说我恐怕看不了，这书厚得吓人，肯定有很多单词我不认识。	I was doubtful. 'I don't think my English is good enough. Look how fat it is.'
范舒文用劲地把书塞到我手上，“我看完了，借你看吧，看不懂的地方来问我。”	She pushed it into my hands. 'I've finished it. You borrow it. If there are things you don't understand, come and ask me.'
朋友的好意不能不领。	I couldn't refuse.
我抱了书上楼，很得意地展示给哥哥姐姐们。	I took the book upstairs, and proudly showed it off to Kejun and Shuya.
“驼峰过来的书!”我说。	'This book came over the Hump!' I told them.
我哥先拿过去，翻了几页，有点不屑:“爱情小说，你们女孩子喜欢的。”	My brother gave it a cursory glance, then said scornfully, 'It's for girls, it's a love story!'
我姐一听说是爱情小说，马上跳起来抢。	As soon as Shuya heard it was a love story, she grabbed it off me.
可是书名就把她难住了，她结结巴巴读:“在所有的……之上？	She stumbled over the title. 'This - this -
这什么书名啊?”	whatever does this mean?'
我哥想了想，告诉她:“可以翻成‘高于一切’。”	Kejun thought for a moment. 'You could translate it into Chinese as "Higher than anything",' he said.
“啊，太对了，爱情就是高于一切的。”	'Yes, because love is higher than anything else,' Shuya said, sounding coy.
我姐提到“爱情”两个字就一脸花痴相，书还没读一页，人已经神魂颠倒。	Just the mention of the word 'love' made her go all gooey and starry-eyed and she hadn't even read the first page of the book.
于是范舒文借我的书完全被她霸占了。	I never did get the novel back off her.
她还以学英文为名，顺去了我爸的一本《大英词典》，时不时翻词典看书。	Her excuse was that she needed to read it to improve her English. She borrowed my dad's English dictionary, and every now and then stopped reading to look up a word.
这本词典我爸从南京带到成都，是他的宝贝，如果爸知道他的词典沦为阅读爱情小说的工具，不知道会不会气得骂人。	Dad had brought that dictionary all the way from Nanjing, and he treasured it. I don't know what he would have said if he'd found out that his beloved dictionary was being used to read a romantic novel.
姐抱着这本书足足啃了有半个月。	It took Shuya more than two weeks to read it.
白天她的屁股黏在板凳上，娘喊她也不理。	Every day she sat glued to her stool from morning till night, ignoring everyone, including our mother.
晚上她怕蚊子咬，把我们房间的电灯拖到她自己床边上，钻进蚊帐，一直看到半夜。	She hated the mosquitoes so, after we'd gone to bed, she pulled the lamp to her side of our bed and got under the mosquito net, and kept on reading.
夏季温度高，有一天她开灯的时间太久了，灯泡又离蚊帐近，不知怎么蚊帐被烤煳一小片。	It was hot in summer, and one night she left the light on too long and too close to the mosquito net, and the net started to smoulder.
幸亏我起床解手，闻到煳味，扑上去把蚊帐扯开，才避免了一场灾祸。	Luckily, I got up to pee, and smelled burning and yanked the net away from the bulb.
她怕娘责骂，不许我说，自己拿针线把破洞缝起来，还欲盖弥彰地剪了一块碎花布贴上去。	Disaster was averted, but Shuya knew my mother would be furious with her so she swore me to secrecy. She sewed up the hole herself, then made it really obvious by sewing a scrap of patterned material on top.
亏得我娘事多，顾了这个顾不到那个，竟然也就让我姐蒙混过去了。	But our mother was much too busy to notice a little thing like that in any case, and my sister got away with it.
有一天范舒文问我:“那本书你看到哪儿了?”	One day, Sheona asked me, 'Have you read This Above All?'
我不好意思回答说一页没看过，含含糊糊答:“我姐也在看。”	I had to confess I hadn't read a single page. 'Shuya's reading it,' I muttered.
范舒文两眼都放了光：“多合适啊！	Sheona's eyes sparkled. 'It's perfect for her!' she exclaimed.
你姐刚好在谈恋爱嘛!”	'I mean she's got a boyfriend now, hasn't she!'
我真是不知道这世上的女孩子都怎么了，为什么一谈到“爱情”两个字就神经兮兮，眼睛里面都带出了钩子？	What was it that made girls go all silly as soon as anyone mentioned boys and romance? I just didn't get it.
回家后我问姐:“书里到底写了什么?”	'So what's the book about?' I asked my sister when I got home.
她好像做梦没有做醒一样，眨巴着眼睛看了我半天，扑通往床上一倒，打开的书页盖在胸口上，紧紧捂着，用舞台朗诵一般的口吻说:“橙子你不懂，书里写的是世界上最最美好、最罗曼蒂克、最让人向往憧憬的事情啊!”	She looked like she was in a dream. She blinked at me vaguely for a long time, then flung herself down on the bed, the open book clasped tightly to her chest, and pronounced dramatically, 'Orange, you wouldn't understand. It's about the most beautiful, most romantic thing in the world! It's about longing and yearning!'
我实在憋不住，两只手敲着桌子，笑得上气不接下气。	That was too much. I thumped the table and laughed and laughed till I nearly choked.
我姐厌恶地瞪着我:“有没有搞错啊？榆木脑瓜。”	Shuya looked at me with loathing, 'You numbskull.'
过了一会儿，她又悲天悯人地替我发愁:“什么时候你才能长大呢？	A little while later, she added pityingly, 'When will you ever grow up?
什么时候才有男孩子喜欢你呢？	Will any boy ever like you?
什么时候你才能尝到爱情的滋味……”	When will you ever get a taste of love?'
直到这时，在她睁大眼睛，烟水朦胧地看向远处的时候，我才猛然想起那个住在美丽坝子上的程渝生。	And she gazed misty-eyed into the distance. Suddenly it occurred to me that I hadn't seen her handsome hunk of the grasslands, Cheng Yusheng, for ages.
我已经好久没见过他了，这个暑假里，我姐甚至都没提起过他的名字。	This summer holiday Shuya hadn't once mentioned his name.
怎么回事呢？	What was going on?
爱情真是美好的吗？	Was love really so lovely?
还是说，它根本就是个谜？	To me it was all one big riddle.
