# Supplementary material for: Exploring translator’s style in children’s literature: A case study of Nicky Harman’s English translations of Huang Beijia’s two works
Source: PLoS One. 2026 Jun 2;21(6):e0350245. doi: 10.1371/journal.pone.0350245 (PMC13229296; doi:10.1371/journal.pone.0350245)
Supplement: S7 File — (ZIP) [file pone.0350245.s010.zip › data/parallel corpus data/Parallel Chinese-English Corpus excel format/Flight of the Bumblebee/Chapter 15_zh-CN_en-US.xlsx]

## Sheet: sheet1
第十五章·译者们	Chapter 15 The Translators
暑假中各大学招生放榜，我哥毫无悬念地录取到了燕京大学新闻系。	That summer, all the universities put up enrolment lists, and Kejun was offered a place at Yenching University to study journalism.
对这事最为遗憾的是我爸。	Dad was not at all happy about that.
之前我爸一心希望哥哥能够子承父业上农学院。	He'd always wanted Kejun to follow in his footsteps and study agronomy.
按我爸的理解，中国是农业国，人口多，可耕地面积又少，并且风不调，雨不顺，几千年来都没有解决好粮食的问题，将来要想报效国家，服务国民，要让中国在战后的世界格局中得一席位，非得在农业上做出大成绩不可。	The way he looked at it, China was an agricultural country with a large population, a shortage of arable land and an uncertain climate. The spectre of famine had stalked China for thousands of years. Farming practices absolutely had to be improved for China to take its proper place in the post-war world, so agronomy was the way to serve our country and its people.
而楼下范伯伯，他认为我哥聪明，细心，难得还做事稳妥，学医才是再好不过。	Uncle Fan downstairs had a different opinion: in his view, Kejun was clever, thoughtful, and dependable in a way that few young people were, so medicine was for him.
范伯伯操着一口怪腔怪调的四川话说："救国家，救民众，拿啥子救？	He declared, in his strongest Sichuan accent, 'What do you need to save the country and the people?
手术刀嘛！	A scalpel!
你们中国的观音菩萨救苦救难，医生就是观音菩萨嘛。"	You Chinese believe the Bodhisattva rescues people from pain and suffering, don't you? Well, nowadays doctors are Bodhisattvas!'
连范舒文都捂了嘴，一个劲地笑话她爸爸。	Sheona clapped her hand over her mouth to stifle a laugh.
两位教授都希望我哥学他们的专业，可见我哥成绩之好，人品之优秀。总之是，我哥最终既没有学农，也没有学医，他学了新闻。	But no matter how much Dad and Professor Fan wanted my brother to follow in their footsteps, he was going to take up journalism.
他希望自己以笔作枪，为抗战贡献出他的一份力量。	He wanted to fight this war with his pen and make the best contribution he could in his own way.
哥哥的心思向来缜密，被新闻系录取之后，第一时间他就弄到了大学四年的课程表，从头到尾研究了一遍，他发现一个很重要的问题：新闻学当中摄影是重头戏，一个新闻记者如果不会摄影，他就是个"独脚仙"，半吊子，业务不全面。	Kejun was very methodical. As soon as he'd enrolled in the journalism department, he got hold of the curriculum for the four-year course and read it from start to finish. He immediately spotted a problem: photography was a key element of the course. A journalist who could not take pictures was useless, not a proper journalist at all.
可是摄影这东西在那时候是贵族特权，不讲别的，一台徕卡相机，就不是普通家庭能够买得起的东西。	But photography was the domain of the rich back then. Just getting hold of a Leica camera was a near impossibility for ordinary folk.
加上胶卷，暗房，照片放大器，显影液，定影液......	And then there was everything else you needed: film, darkroom, enlarger and chemicals - developer and fixer.
林林总总，是一笔吓人的费用。	It was all terrifyingly expensive.
我哥这人，凡事要么不做，做就要做到最好。	Kejun always wanted to be the best at everything he did. That was the kind of person he was.
小时候上体育课，跑步跑不过班上同学，他回家央我娘做两个沉甸甸的沙袋，天天上学放学都绑在腿肚子上，跑！	When he was little, his classmates always beat him in school races. So he went home and begged Mum to make him two heavy sandbags which he tied to his calves and practised running to and from school.
跑了一年，拿到全市小学生八百米中长跑的第一名。	A year of that, and he came first in the city-wide primary schools 800 metres race.
现在他既然决定了学新闻，怎么可能光拿笔不拿照相机？	Now he'd signed up for journalism, he absolutely needed to take pictures as well as write.
他骑上我爸的自行车，独自在成都转了两天，考察了全市所有的街市所有的旧货店，还有犄角旮旯所有摆出来的旧货摊，回家后拿纸笔算了算账，如释重负地告诉我们说，价钱不贵，吓不死人。	He borrowed my father's bike and spent two days riding around the city, poking through all the markets, second-hand shops and out-of-the-way nooks and crannies where someone might have a stall. Then he came home, got a bit of paper and did some sums. He seemed very relieved. 'The prices are not too bad,' he said.
他说，卖相机的那些人家，从前是有钱的，逃难到成都，又苦熬这些年，坐吃山空，已经靠典当为生，好东西也是三文不值两文就出手。	'These people used to have a lot of money but they lost it all when they fled the war zones and in Chengdu they're barely scraping by. They've been pawning their belongings, and taking whatever they can get for them.'
为佐证这一事实，他掰着手指头，一件一件给我们描述他在旧货摊子上看到的那些廉价至极的字画古玩，佛像瓷器，末了叹口气："民生艰难啊！"	And he ticked off on his fingers the kind of things he had seen going for a song in the markets: art and antiques, Buddhist figurines and porcelain. 'Everyone's having such a hard time,' he said with a sigh.
看看，我哥就是这样的人，还没有开始学新闻，已经有了当记者做调查的意识。	He had a reporter's instinct for a story even before he started the course.
不过，相机的价钱再便宜，我们家也付不起。	But no matter how cheap a camera was, it was way beyond our reach.
在那一年，抗战已经耗尽国库和民财，市场上糙米每月一个价钱，而教授们只能拿到八成薪水。	By that time, the war had bled the country and the people dry. The price of rice went higher every month while university teachers only received about eighty percent of their salaries.
如果不是我们的学费都有减免，政府还有平价的官米供应，我爸一个人要维持这一大家子的生活，是想都不敢想的事情。	Luckily, our parents got a reduction on our school fees, and we also got food subsidies from the government. Otherwise, we would have been in dire straits, with only Dad's salary to keep us.
我哥把自己闷在家里整整半天，把所有能够节流开源的事情统统想了一遍，忽然有了主意：我姐正在看的那本爱情小说，既然是大众喜欢的通俗读本，为什么不可以翻译出来呢？	My brother shut himself in his room and racked his brains for a way to make the sums add up. Then he had an idea: This Above All, the novel my sister was reading, was a huge best-seller. Why not translate it into Chinese?
如果能够翻译出版，版税不就是一笔大钱吗？	If he could translate it and find a publisher, he could earn substantial royalties.
想到就做。第二天，我哥拉上我姐，带上那本英文小说，敲开了华西坝上一家叫作《新潮》的杂志社大门。	He put his plan into action the very next day. He got Shuya to go with him and they approached a local magazine publisher.
见到主编，由我哥介绍，我姐主讲，一场生动的故事会就此开始。	Kejun introduced himself and his plan, and then Shuya told the story of the book. My sister was articulate, spoke passionately and made the story come alive.
我姐向来口齿伶俐，情感丰富，眼泪什么的说来就来。加上她刚刚细读过这本书，情节人物都还活在心里，讲述加上一定的表演，竟然把主编感动到热泪盈眶，当即拍板要尽快地连载这本小说。	She'd just read it from cover to cover, and she knew the plot and the characters off by heart. She performed her role brilliantly. The editor was won over. He made up his mind to serialize the novel as soon as possible.
主编还信心百倍地说，等刊物连载完了，马上再出单行本，精装和简装，两种都出。除去国统区之外，要争取卖到香港、东南亚，甚至是北平、上海这样的沦陷区。	He was confident that after that, they could publish it in hardback and paperback throughout unoccupied China, as well as Hong Kong, Southeast Asia, and even occupied areas such as Beijing and Shanghai.
要卖到一万册，五万册，十万册，创造出版史上的奇迹。	They were looking at sales of 10,000 copies, or maybe 50,000, or even 100,000. A publishing sensation in the making!
"多么好的故事！	'What a wonderful story!
多么好的人物！	What wonderful characters!
这个时候有这样的一本小说发表出来，对于抗战时期的正面宣传来说，简直就是及时雨，是天时地利人和！"	This is just the right time to publish a novel like this. It will really boost morale. It's exactly what's needed!'
主编紧紧握住我哥的手，激动到声音都在发颤。	The editor shook Kejun by the hand, his voice trembling in excitement.
回到家里，我哥意绪难平，给我们每个人倒了一碗凉开水，要求大家以水代酒，为他预祝成功。	Kejun was over the moon. He came home and poured each of us a bowl of cold water. 'Imagine it's wine, and wish me luck!' he said.
我姐也跟着兴奋，一把抱起小弟，大喊大叫地转了一圈又一圈，吓得我娘直骂她"疯子"。	My sister was as excited as he was. She picked up Kid and whirled around the room with him in her arms, shrieking, until our mother yelled back at her, 'You're crazy!'
沈天路则已经默不作声地忙前忙后，为我哥腾出一张书桌，摆上了纸笔，还有可能用得着的胶水别针种种杂物。	Tianlu said nothing, just got busy setting up the writing desk for Kejun, and laying out pen and paper and anything else he might need, like glue and paper clips.
然后，我哥赶走了碍手碍脚的小素和小弟，单留了我姐、沈天路和我，关紧房门，开始分配工作。	Then Kejun chased Su and Kid out of the room and locked the door, leaving just the four of us inside.
我那一刻无比庆幸自己已经是一个中学生，能够被我哥收在麾下。如果能够帮得上忙，我准备好了十天十夜都不睡觉。	I was pleased as punch to have been included. After all, I was only a junior high schooler, but I was ready to work day and night if I could help out.
四个人当中，我哥的英文程度最高，译者自然是他。	Kejun divided up the tasks: he had the best English out of the four of us, so he was the translator.
我姐通读过全书，情节人物都比较了解，而且她中文程度好，文笔漂亮，就做校对工作，负责纠错和润饰。	Shuya knew the book inside out, and wrote fluently and had beautiful handwriting, so she became the proof-reader, making corrections and edits.
沈天路细心，字也写得好看，是誊抄员。	Tianlu was methodical and had good writing too, so he was in charge of making the fair copy.
我哥特地强调："誊写也重要，字迹不清楚的话，人家编辑看都不要看。"	As Kejun emphasized, 'Transcribing's crucial. If the handwriting's not clear, the editor won't be able to read it.'
"我呢？"眼看工作都分派完了，我着急。	'What about me?' I asked plaintively, after all the work had been divvied up.
我姐瞥我一眼："端茶倒水吧。"	'You can pour the tea,' said Shuya, glancing at me.
我一跺脚，真想哭出来。	I was mortified.
我哥拍拍我的头："橙子的工作更重要，你负责翻词典。	Kejun patted my head. 'You've got an important job to do. You look words up in the dictionary.
比如说，我报一个单词：perfume，这个什么意思啊？	For instance, if I say, "perfume, what does that mean?"
你就赶快翻词典，找到p那个字首，一看，哦，香水啊！	you look under "P", quick as you can, and tell me what it says.
你这就省了我的时间啦，多好。"	You'll save me loads of time, which is great.'
嗯，我也觉得很好。	Hey, that was good.
起码在这个期间，爸爸的《大英词典》是归我使用的。	I liked the sound of that. And for once, I'd be in charge of Dad's big English dictionary.
下午爸爸回家，发现我们的房门紧闭，屋里寂静无声，心里奇怪。	That afternoon, Dad came home to find us shut up in the boys' room, quiet as mice. That was so unusual that he knocked and came in.
敲门进去，问明缘由，倒是有几分欣慰，说："做点实事，对你们也是历练。	When we told him what we were doing, he was pleased. 'It's a good learning experience for you all to be doing something practical.'
不过爱情小说这玩意儿，偶尔看看可以，千万不要一头扎进去，于国于民无益。"	Then he added, 'But a romantic novel? It's fine for you to dip into it, but don't get too engrossed. It won't help our country or our people.'
我姐不大服气，小声嘀咕："爸爸什么事情都要扯到国家民族。"	'Why do you have to bring everything back to our country and our people, Dad?' muttered Shuya, rebelliously.
爸爸很奇怪地看她："除了国家民族，这个时候你们还能想什么呢？"	Dad looked at her, surprised. 'Well, what else would you all be thinking about in times like these?'
我姐一时答不出来，扮个鬼脸。	My sister made a face. She couldn't think of anything to say.
爸爸还关照我们："天热，要开窗透气。	Dad relented. 'It's really hot! Open the window so you get a breeze.
让你们娘煮点绿豆汤喝，别中了暑。"	And I'll ask your mother to make you some cold mung bean soup. That'll keep you cool.'
"哈，这才是爸爸最该说的话嘛。"我姐欢呼。	'That's more like it, Dad!' Shuya said happily.
爸爸就笑，退出门，找娘吩咐煮绿豆汤的事。	Dad smiled and went out to talk to Mum.
一周之后，翻译出来第一批稿件。还是我哥我姐两个人去送稿，沈天路跟我守在家里心急火燎等结果。	We had the first draft ready in a week, and Kejun and Shuya went to hand it in. Tianlu and I waited at home, on tenterhooks to hear how it went.
等待中我们闲聊，沈天路说，小说开头这一章我哥翻译得非常好，比林琴南先生的文笔更好，保证会让人一看就丢不下来。	We chatted as we waited, and Tianlu told me Kejun had translated the first chapter really well. It read better than anything the famous translator Lin Shu had done. Any reader would be drawn right in and wouldn't want to put it down.
我问他林琴南是谁，都翻译了些什么小说。	'Who's Lin Shu?' I asked him. 'What novels did he translate?'
沈天路掰着手指头给我数：《黑奴吁天录》《茶花女遗事》《鲁滨逊漂流记》......	Tianlu ticked them off on his fingers: Uncle Tom's Cabin, La Dame aux Camelias, Robinson Crusoe...
一口气数了十来部。	He mentioned a dozen or more.
我怀疑他是道听途说，因为我从来没见他读过这些书。	I'd never seen Tianlu reading any of these books. I reckoned that he was just repeating what he'd heard, and told him so.
他有点脸红，承认说，没有全看过，但是国文老师上课时都有讲到过。	He flushed. 'It's true. I haven't read all of them, but our Chinese teacher's talked about them.'
他说他们老师四十多岁还单身，没别的爱好，就喜欢看书，书店里能买到的书，他老师都看过了。	His Chinese teacher, apparently, was a bachelor in his forties who always had his nose in a book. He read his way through whole bookshops, so Tianlu said.
"厉害吧？	'Amazing, right?
光是他买书花的钱就能吓死你。"	Imagine how much he spends on books!'
我说，厉害是厉害，可是，这么喜欢读书的老师，为什么还是单身？	'Sure, he sounds amazing, but why's your book-loving teacher still single?
难道女人不喜欢读书多的人？	Surely not because women don't like a bookworm?'
他支吾了半天，才告诉我实话："我们老师是个大秃头，脑袋比电灯泡还亮。"	Tianlu was evasive, and finally admitted. 'He's bald. The top of his head's shinier than a light bulb.'
我笑滚在床上，想象着一个秃头老师给沈天路他们上课，还津津有味讲述《茶花女》的情景，更是把口水都笑喷出来了。	I rolled around on the bed, laughing my head off. The idea of an old guy with a shiny bald pate raving on about La Dame aux Camelias was just too funny.
沈天路皱起眉头："看看，连你都笑成这样，可见女孩子都是以貌取人的。"	Tianlu frowned. 'You know what? The way you're laughing makes me think that girls always judge people by their appearances.'
我边笑边反驳他："男生更是！	I retorted, still chortling, 'Boys do that even more!
要不然，你们班上怎么有那么多男生喜欢我姐？"	See how many boys in your class are crazy about Shuya!'
他重重地瞄我一眼，闭紧了嘴。	He gave me a severe look and pressed his lips together.
"脸红了吧？"我不依不饶，"承认你喜欢我姐了吧？"	'You're going red!' I teased him. 'Admit it, you like her too!'
他叹口气，忧伤地看着我。	He sighed and looked at me sadly.
"橙子，"他喊我的名字，"为什么你还不长大呢？"	'Orange, why don't you grow up?'
我爬起来坐到桌前，拿起我哥的笔，画一个秃头男人的画像。	I sat up and went to the table. There I found a pen and made a sketch of a bald man.
先画一个圆圈代表脸，然后是眼睛鼻子耳朵。	First, a circle for his face, then his eyes, nose, and ears.
脑袋怎么处理要琢磨一下，要真是比电灯泡还亮的话，这个"亮"该怎么表现出来？	Then I wondered how to draw the top of his head. How did you draw a bright shine?
沈天路偷偷在旁边盯着我看，好像有很多话要说。我故意不抬头，不理睬他。	I could feel Tianlu looking at me as though he wanted to say stuff but I ignored him and refused to look up.
他这个人太没劲了，明明说的是我姐，他一拐弯反而扯到我身上，责怪我不长大。	He was so boring. We were talking about Shuya, and next thing, he's blaming me for being childish.
我哥我姐回来的时候喜气洋洋，我在楼上都听到姐姐跟邢姆妈打招呼时喜鹊一样欢快的声音。	When Kejun and Shuya came back, they were jubilant. I heard the joy in my sister's voice when they arrived and she called out a greeting to Mrs Xing.
他们带回了一兜子赤豆冰棒，分给我们一人一根，连娘都被他们强迫着咬了一口。	They'd brought a bag of red bean ice lollies and handed them out. They even persuaded Mum to try one.
问都不用问啦，肯定是一炮打响，旗开得胜。	I didn't need to ask, it was obvious the/d made a big hit with the translation.
奇怪的是他们还带回来一个陌生人，这人个头不高，细胳膊细腿，眼睛鼻子嘴巴也长得紧凑，说起话来却是手舞足蹈，表情也透着古灵精怪。	There was a man with them I'd never seen before. He was quite short, with skinny arms and legs, and small features. He gesticulated a lot when he spoke, and made strange faces.
我看不出来他的年纪，好像二十，又好像三十。	It was hard to tell how old he was, maybe twenty, but he could have been thirty.
总之他身上有一种难以描述的东西，一种强烈的吸引力，太阳一样热力四射的那种性格，让人一沾上他就再也脱不开身去。	There was an aura about him that was hard to describe, but was powerfully attractive. It was as if he was giving off heat, the way the sun did, and if you were drawn into his orbit, you'd never get out again.
哥哥向我和沈天路介绍："李先生，《潮流》杂志社的文学编辑，也是诗人。"	My brother introduced him to Tianlu and me, 'This is Mr Li. He's the literary editor of Tide magazine - they're going to serialize This Above All - and he's a poet too.'
对方咧着嘴，连连拱手："李胜利，李胜利，刚改的名字。"	The man greeted us, bowing over his cupped hands in the old-fashioned way. 'Victory Li, I've just changed my name to Victory.'
我忍不住地笑起来："可我们还没有胜利呢。"	I couldn't help laughing. 'But we haven't got victory yet!'
他一本正经："总有这一天，胜利是必然的。"	He turned deadly serious. 'It'll come one day, it'll come.'
我姐插嘴："李先生当我们的责任编辑。	'Mr Li is our editor,' Shuya put in.
他说这本小说出版得正当其时，民众很需要这样鼓舞人心的宣传品。	'He thinks this novel is very timely. People need novels like this to cheer them up.
是吧李先生？"	Right, Mr Li?'
李胜利眉头一扬："恰得其时！	Li raised his brows. 'Very timely indeed!
宣传这种事情是这样的：这就是一种姿态，越是在黑暗时刻，我们越要高举双臂迎接光明！	The more we're in a dark place, the more we must lift our arms towards the light!
读过高尔基先生的《海燕》吗？	Have you read Gorky's poem The Song of the Stormy Petrel?
听着：在苍茫的大海上，狂风卷集着乌云。	Listen, it goes like this: 'High above the silvery ocean, Winds are gathering the storm-clouds.
在乌云和大海之间，海燕像黑色的闪电，在高傲地飞翔......"	And between the clouds and ocean, Proudly wheels the Stormy Petrel, Like a streak of sable.'
他伸出短短的胳膊，向上伸举，做出一个飞翔的姿态，"人民战争是大海，乌云是可恶的小日本，而我们，就是飞翔着迎接胜利的海燕。"	He stretched out his short arms, raised them high, and flapped them as if he was flying. 'The people's war is the ocean, the storm clouds are the hated Japanese enemy, and we're the stormy petrels flying towards victory.'
李胜利的演说不是演说，完全是即兴表演。	Mr Li's recitation was a bravura impromptu performance.
我们一家之前都没有接触过这般激情荡漾豪气万丈的人物。	We had never come across anyone quite like this, so passionate, so boundlessly heroic.
我看见沈天路听得目瞪口呆，手里的冰棒一时间忘了吮吸，糖水滴了一地。	Tianlu stood there dumbfounded, forgetting to suck on his lolly. I could see it dripping all over the floor.
我哥倒是一脸的见怪不惊，大概刚刚在杂志社里已经领教了诗人的狂放。	Kejun showed no signs of surprise, no doubt because he'd already experienced the poet's fervour in the magazine office.
只有我姐，忙不迭地把冰棒送进嘴巴，拿牙齿咬住，腾出两只手为对方鼓掌。	Shuya, meanwhile, held the lolly between her teeth so she had both hands free and could applaud him.
"说得真好！	'That's great!
太好了！"	Great!'
她目光闪闪。	Her eyes shone.
我心里默默地想，原来诗人就是一说话手脚眉眼都要动的人，是朗读诗歌跟念话剧台词一样的人。	So this was what poets did, I thought to myself. They roused their audiences by declaiming verses like a stage performer.
我们学校高年级有个国文老师，五十多岁了，吟哦古诗词也会这样摇头晃脑，陶醉不已。	There was a Chinese teacher who took the senior classes at our school, a man in his fifties. He used to get intoxicated by Chinese classical poetry, shaking his head back and forth as he recited it.
不过老师是自己让自己陶醉，这个李胜利不一样，他身上有魔性，能吸走人的灵魂。	The difference was that our teacher got carried away all on his own. Mr Li was different. There was something demonic about him, as if he could suck someone's soul away.
我有一点点为我姐姐担忧了，我怕她被吸走。	I was a bit worried Shuya might lose hers.
李胜利要求我哥给他看一看《高于一切》的原文。	Mr Li asked Kejun if he could see his copy of This Above All.
他热情洋溢地说，这本书真是写得太动人了，还能有什么比战场上的生死之恋更加崇高的呢？	He burbled about how fascinating the book was. What could be more sublime that a story of love on the battlefield?
实在是感天动地之作！	So moving!
他要代表全中国的热血青年感谢我们做了这件无比正确的事情。	He thanked us on behalf of all hot-blooded young people in China for this very proper task we had undertaken.
对于目下的中国来说，这本书好比是一个征兵动员令--不不，是战斗动员令--还不是，比所有政府的动员令都更加有效，因为这是文学的力量，是信念的召唤。	For China today, this novel was like a call to arms, or rather, a battle cry. In fact, it was a more effective rallying cry than any government call-up, because it was imbued with the power of literature, it was a call to believe.
他一口气说了好久，直到我把一根冰棒仔细吮完。	He went on and on for so long that I'd finished the last drop of lolly by the time he stopped.
他的话语像山洪暴发一样滔滔不绝，有一种泥沙俱下裹挟一切的气势。	The words poured out in unstoppable torrent, like an avalanche sweeping all before it.
完了他提出自己的意见："客观地说，《高于一切》这个书名有点概念化，不够罗曼蒂克，换一个怎么样？	He finished by making a suggestion, 'Objectively speaking, This Above All is a bit abstract as a title, not very romantic.
《生死之恋》？	How about Love and Death?
或者《永失我爱》？"	Or Farewell My Love?'
我哥为难："可是英文书名就是这样的，翻译是不是应该忠实原著？"	My brother looked awkward. 'But the English book title is This Above All, surely the translation should be faithful to the original?'
他一劈右手："可以灵活。"	'You can be flexible.'
我姐马上热心附议："我觉得也是。"	My sister supported him enthusiastically. 'I think so.'
我哥原则性很强："还是要全盘考虑，要不我请教一下燕大的英文老师？"	But Kejun was sticking to his guns. 'We should give it proper thought. Why don't I ask the English professor at Yenching University?'
李胜利马上摆手："只是个建议，不必一定采纳。"	Li waved his hand deprecatingly. 'It's just an idea. You don't have to change the title.'
他把那本英文原著拿在手里，哗哗地翻到最后一页，又哗哗地翻回开头。	He opened the book, flicked through to the last page, and then flicked back to the beginning.
我注意到他一个字的内容都没有细看。	He didn't look at any of the words, I noticed.
我怀疑他跟我一样，根本看不懂那些英文的词句。	It occurred to me that, like me, he probably couldn't read the English.
可我接着又责怪自己，不该用小人之心看人。	But then I felt guilty. I shouldn't be so petty-minded.
我姐坚持要他留下吃饭。	Shuya insisted that he stay for dinner.
娘为了招待贵客，手忙脚乱地炒了一盘腊肉，还蒸了一大海碗鸡蛋。	Mum bustled around, frying up some bacon and steaming a large bowlful of eggs.
不过李胜利对饭菜好像不怎么在意，他在饭桌上一直滔滔不绝地跟我爸讲话，分析各种战场形势，南京的汪精卫政府，德军在斯大林格勒的失败，日本支持缅甸独立，共产国际解散。	But Mr Li hardly seemed to notice what he was eating. He was busy talking to my dad, analyzing the situation at the front, the Wang Jingwei government's collaboration with the Japanese occupiers in Nanjing, the failure of the German army at Stalingrad, Japan's support for Myanmar's independence, and the dissolution of the Comintern.
他还提到了延安，提到毛泽东先生写的一本叫作《论持久战》的书。他答应隔天把这本小书送来给我爸读一读。	He talked about Yan'an and about Mao Zedong's On Protracted War, which he promised to send to my dad the next day.
"关于抗战，这是一本很精辟的论著，没有比它更深刻的了。"他说得斩钉截铁。	'It's very incisive about the war, extremely profound,' he declared.
他走了之后，我爸背着手在房间里转圈，转着转着停下来说："这个人很有意思，好像天下大事没有他不知道的。"	After he left, my dad paced up and down with his hands clasped behind his back, then stopped and said, 'This man is very interesting. Is there anything he doesn't know?'
又说，"这家杂志社什么背景？	Then he asked, 'What's the background of the magazine?
是不是跟延安那边有什么关系？"	Does it have links with Yan'an?'
没有人回答他的话。	No one answered.
估计我哥我姐也被李胜利的这一顿海侃弄得蒙头了，需要一点时间好好消化。	Kejun and Shuya looked bewildered by Li's tirade, as if they needed time to digest it.
但是小说连载极为成功，第一期《潮流》出来，三天之内杂志便已经脱销。	The serialization of This Above All was a runaway success. When the first issue of Tide came out, it sold out within three days.
加印了一次，依然供不应求。	It was re-printed, and sold out again.
第二期连载时，主编一咬牙，开机就印了一万本，报童们背了杂志上街，不等吆喝，已经被痴迷的读者团团围住。	For the second installment, the editor-in-chief decided to bite the bullet and print 10,000 copies straight up. The newspaper boys went out selling, and were surrounded by readers clamouring for their copy as soon as they were spotted in the street.
主编乐得当晚就请了全体编辑去吃樟茶鸭子和夫妻肺片，还特意叫上了我哥和我姐。	The editor- in-chief was so happy that he invited all the editors to dinner that night, and he made sure that Kejun and Shuya got an invite too.
我娘在家里感慨："当年《申报》连载张恨水的小说，不过就是这个阵势！"	'It's just like it was when Zhang Henshui serialized his novels all those years ago! He was such a popular novelist.' Mum sighed nostalgically.
小说成功，其实就是翻译的成功。翻译成功了，预示我哥的相机有了着落。	Actually, the novel was a hit because of the translation, and the translation's success meant that my brother had enough to buy his camera.
我还记得暑假结束前，我哥把一台徕卡旧相机买回家，连同那个破得发了毛的皮套子一起背在身上，院里院外走来走去的高兴劲儿。	I still remember the day, just before the end of the summer holidays, when he bought an old Leica in a mouldy old leather camera case and brought it home. He roamed around the compound in a high state of excitement.
他拍了我娘，拍了小素和小弟，拍了梅教授家的一对年轻的凤头乌骨鸡夫妇，还拍了院门口的凤仙花、美人蕉和果实已经长到拳头大小的石榴树。应我姐的要求，他专门为她拍了几张特写，信誓旦旦说："肯定比明星照还高级。"	He snapped my mother, he snapped Su and Kid, and he snapped a pair of Professor Mei's crested silkies, a cock and a hen. Then he took pictures of the busy-lizzy and canna flowers, and the persimmon fruit that were as big as a fist by now. At Shuya's special request, he did some close-ups of her, and swore that she would look classier than any filmstar.
他和沈天路两个人把自己的房间窗户挂起一条旧毛毯，电灯泡上裹一张红纸，改造成临时暗房，又把我们统统赶出房间，只留沈天路替他打下手。	Then he and Tianlu blocked out the light in their room by covering the window with an old army mat, and wrapped red paper round the lightbulb, to make an improvised darkroom. He chased us all out of the room, but kept Tianlu to help him.
捣鼓一夜，瓶瓶罐罐摊了一地，显影液、定影液都用去不少，最终冲洗出来的照片，光圈不对，一片模糊。	They were at it all night, using up bottles of developer and fixer, but the photographs they developed were out of focus and blurry.
别人倒无所谓，眼巴巴等着看照片的我姐气坏了，直骂我哥吹牛皮不上税。	No one minded except Shuya, who had been on tenterhooks to see her portraits. She was furious. 'You're such an idiot!' she yelled at him.
我哥心虚，只好辩解说，世界上没有一次成功的事。	Kejun looked shame-faced. He tried to explain that things often didn't work out the first time around.
"那好，这次不算，你接着拍！"我姐飞奔着去拿红纸抿嘴唇。	'Fine! Carry on trying!' she said, and pulled down the red paper to rub on her lips and use as lipstick.
我哥却不敢再拍了，因为他总共只有两个胶卷。	But Kejun didn't dare take any more pictures. He'd only bought two rolls of film and had used up one.
相机虽不很贵，胶卷却不便宜，他很后悔头一回上手就挥霍掉了一半的家底。	The camera hadn't cost much but films were pricey and he was worried about wasting a lot of money.
另外那一个胶卷，我哥始终不舍得用掉，直到他们新闻系的摄影课正式开了班，听老师讲过一些基本拍摄原理后，他才攥着那个胶卷跑到照相馆里，出了一点钱，请照相师傅在暗箱里把他的胶卷拆分，剪成了三四个更小分量的卷儿。	Then, when he started his course and had learned a little bit about photography, he took the unexposed roll of film to a photo studio, and got the technician to divide it into three or four smaller rolls. He thought that would be a good way of eking out what little film he had.
我哥觉得这样用起来可以细水长流，万一拍坏了或者冲洗坏了，不至于太过心疼。	If he took bad photographs, or messed up the developing of one mini-roll, it wouldn't be the end of the world.
我姐的"明星照"终于还是在哥哥手里完成了。	So Shuya got her filmstar pictures in the end.
那张照片在我家相册里保存了很多年，我娘去世前，每隔一段日子就要拿出来，定定地看上几分钟，用手掌摩挲几下，有时候还要嘟嘟囔囔说上几句话。	We kept them in the family album for years. Before my mother died, she used to take the album out and look at them for minutes on end, smoothing them out with her fingers, sometimes muttering to herself as she did so,
"文革"开始后，这本相册连同我爸的好些外文书一起被红卫兵抄走了，从此就没了下落。	\
我永远都记得我姐在照片上的样子：梳两条油光水亮的长辫，刘海是用火钳烫过的，在眉毛上面卷出齐刷刷一道弯，衬着她的白净的鹅蛋脸。	I'll never forget those photos: Shuya had her hair in two long shiny braids, her fringe curled with curling tongs, nice and even and curving over her eyebrows, setting off her porcelain skin and oval face.
即便是黑白照，你也可以看到她皮肤的光洁度，饱满滑腻到挑不出一丁点瑕疵。	Even in black and white, you could see how satin-smooth and plump her skin is. Flawless.
有意思的是，照片中她的头呈四十五度角往上抬，眼睛冲着照片的右上角望出去好远，不是望穿秋水的那种望，而是睁得大大的，有惊奇，有憧憬，有呼喊。	What's interesting is that in the photos, her head was tilted at a forty-five degree angle, and her eyes were focussed on a point at the top right corner of the picture. She was not gazing romantically into the distance. She had her eyes wide open in wonder, ready for anything life was going to throw at her.
仔细看她眼睛里的光亮，好像星星落在湖面上。	If you looked closely, her eyes were sparkling, like stars falling on the lake.
那年姐姐整整十七岁，骄傲得像个公主，又快乐得像只喜鹊。	My sister was seventeen, as stuck up as a princess and as merry as a magpie.
她从来没有想过生命是多么脆弱的东西，有时候就那么嘎嘣的一下子，星辰便落了地，从此尘归尘，土归土。	She had no idea how fragile life is, how sometimes a star falls to earth with a big thud and turns to dust.
