# Supplementary material for: Exploring translator’s style in children’s literature: A case study of Nicky Harman’s English translations of Huang Beijia’s two works
Source: PLoS One. 2026 Jun 2;21(6):e0350245. doi: 10.1371/journal.pone.0350245 (PMC13229296; doi:10.1371/journal.pone.0350245)
Supplement: S7 File — (ZIP) [file pone.0350245.s010.zip › data/parallel corpus data/Parallel Chinese-English Corpus excel format/Flight of the Bumblebee/Chapter 18_zh-CN_en-US.xlsx]

## Sheet: sheet1
第十八章·悲哀的季节	Chapter18 Sad Times
历史上的好多时刻，悲哀总是由欢乐开始，不知道中国古谚"乐极生悲"是不是说的这个意思。	All through history, happy times have ended in sadness. There's even an ancient Chinese proverb that goes, 'Extreme happiness brings sorrow in its wake.'
一九四三的秋天，给苦难中的中国带来一丝丝欢乐的是一个非常遥远陌生的国家--意大利。	In the autumn of 1943, when China was in dire straits, there was a smidgin of good news, and it came from a far distant country that few of us knew much about: Italy.
最开始，八月底的时候，报上有消息说，盟军已经攻入法西斯占领之下的西西里岛。	At the end of August, the newspapers reported that the Allied forces had landed in Sicily, which was under fascist occupation.
我哥拿出世界地图查找给我们看，发现那是在欧洲地中海上的一个与意大利本土隔绝的岛屿。	Kejun got out the world atlas, looked it up for us, and showed us an island in the middle of the Mediterranean just off the mainland of Italy.
我哥十分肯定地说："盟军的登陆舰厉害，小岛不经打，要攻入意大利本土怕就不那么容易了，所以还不能过于乐观。"	'The Allied landing craft are pretty powerful, and one small island's not going to be able to resist. But the Italian mainland's another matter. Let's not get too optimistic too soon,' my brother said.
我哥是大学生，他的话在我们兄妹几个当中绝对具有权威性，我们当即佩服得一塌糊涂。	Kejun was at university by now. He spoke with such authority that the rest of us received his pronouncements with unquestioning admiration.
结果是，不到两个月的时间，战争的进程彻底打破我哥的预言：九月初，盟军就轻松在意大利本土登陆；	However, less than two months later, he was proved completely wrong: in early September, the Allied troops landed on the mainland and met little opposition.
五天之后，意大利宣布投降；	Five days later, Italy surrendered.
十月中旬，意大利反过来对德国宣战。	In mid-October, it even declared war on its former ally, Germany.
报纸上连篇累牍地讲述一些关于意大利军队的笑话。	The newspapers were full of jokes about the Italian army.
有一个说，盟军登陆时遭遇的最强抵抗来自当地动物园流落出来的一只美洲豹，咬伤了两名美军士兵。	According to one, the fiercest resistance encountered by the Allied forces when they landed was from a panther that escaped from the local zoo and attacked two American soldiers.
还有一个说，一个意大利要塞在英军打了几梭子弹后就果断举出白旗，意军指挥官一脸严肃告诉英军指挥官："我们已经打完了最后一发子弹。"	Another went like this: an Italian fortification raised a white flag after the British fired a few shells at it. The Italian army commander told his British counterpart with great seriousness, 'We're out of ammo.'
而此时在他的身后，成箱的意大利军火没有找到工具拆封。	Behind him there were some boxed-up munitions, but no one could find the tools to open them up.
我哥读了报纸，自己都憋不住笑，说："这些意大利人实在太逗，只会在墙上的壁画中打来打去，碰上真子弹就完蛋。"	Kejun chortled as he read. 'These Italians are too funny. They can paint battles on their frescos, but when it comes to real bullets, they run away.
又说，"要是日本人也像意大利人这样的话，我们早就该把小日本赶进大海了。"	If only the Japanese were more like the Italians, we'd have run them into the sea long ago.'
可我们心里都知道，日本人不是意大利人，他们是杀红了眼睛要拿下中国的。	But we knew only too well that the Japanese weren't like the Italians. They were murderous and determined.
秋季运动会结束没几天，驻守在华西坝上的英国皇家空军得知了运动会的盛况，心痒难熬，官兵们凑成一支足球队，向坝上五大学下了战书，要踢一场空军队对大学队的比赛。	A couple of days after our grand autumn sports gala ended, the British RAF, which was stationed in Huaxi Fields, heard how successful it had been, and wanted a bit of the action. They pulled together a football team and challenged the five universities to a game, Royal Air Force v Universities United.
这消息立刻在大学男生当中炸开了。	The news of the challenge got the male students all fired up.
比赛输赢在其次，这里面有个民族荣誉的问题，五所大学的足球健将，难不成会败给寥寥十几个士兵中搭的草台班子？	China's national pride was at stake. Surely the cream of the universities would have no trouble wiping the floor with a scrap team made up on the spur of the moment by a few pilots!
经过各大学体育老师的紧急磋商，很快从五个校队中抽调出最强力量，组成大学联队。我哥也在其中，而且在首发阵容之内。	All the PE teachers got together and hurriedly selected the best of their talent for the Universities United team. Kejun was in, and chosen for the starting lineup.
匆匆磨合了三五天的时间，两队便在华大校园鸣锣开赛。	After three or four days' hurried practice, the teams gathered on the campus of West China Union University.
皇家空军足球队开一辆绿色军用大卡车过来，金发碧眼的小伙子们一进校园就眉飞色舞地趴在车厢两边，不停地对着他们眼里的漂亮女生们飞吻，吹口哨，提前进入了狂欢状态。	The RAF players drove up in their green military trucks, and all you could see was a lot of fair heads leaning over the sides, smiling and blowing kisses and whistling at the prettiest girl students. There was a carnival spirit before they'd even kicked off.
与这些豪情万丈的英国士兵相反，大学联队的十一名上场队员却是满脸紧张，严阵以待，连赛前准备活动都做得一丝不苟。	By contrast with the swaggering British, the eleven Chinese players looked extremely nervous, although they'd prepared themselves well.
华西坝的足球场边里外三层都是观众，连成都市长都赶过来当了嘉宾。	The football stadium had three tiers of seats, all crammed with spectators.
闻讯前来采访的各报纸记者更是活跃，本来天气相当凉爽，他们却因为挤来挤去打听各种消息，个个弄出一身臭汗。	Even VIPs like the mayor of Chengdu were making an appearance. A number of newspapers had been tipped off, and their reporters scurried around conducting interviews. The day had started quite cool, but they were soon pouring with sweat.
我和范舒文因为力气不够，挤不进人群，于是退而求其次，爬到场边的一个篮球架上居高临下看比赛。	Sheona and I were not beefy enough to push our way into the stadium, there was too much of a crush. So we beat a retreat and found a basketball goal stand some way off, which we climbed up. From the top, we could see the whole game.
范舒文爬上去之后累得脸都白了，不住地拍胸口，说她从来还没有这样为看一场热闹豁出命来。	Sheona made a big fuss about hauling herself up there, and kept patting her chest and saying she'd never done anything like this before, just to see a football match!
"你得了吧。"我说她，"女生都要来看英国帅哥，你肯定也是。"	'Oh, is that right?' I said. 'All the girls are here to see these handsome English guys, and I bet you are too!'
她满脸飞红："我才不是，我就想看你哥踢球。"	She blushed and protested, 'Not me. I'm only here to see Kejun play.'
不管她是真想假想，反正这句话让我心里美滋滋的，舒服。	I didn't know whether she was telling the truth or not, but I fell warm glow inside.
那天的比赛详情我已经完全记不清了，记得住的就是终场的比分，五比三。大学联队踢进五个球，皇家空军队三个。	I don't remember the details of the game that day. What I do remember is the final score - 5: 3 to Universities United.
场上的喝彩声山呼海啸，男生们女生们在比赛结束时统统抱成一团，蹦跳，尖叫。	The stadium erupted in wild cheers at the end of the game, and all the students, boys and girls alike, threw their arms around each other, leapt into the air and screamed.
输球的空军队员们似乎也并不恼，笑嘻嘻绕场一周向观众致敬，又引发出女生们的集体欢呼。	The losing team didn't seem the slightly bit put out at being beaten. They did a circuit of the field, greeting the students with big smiles on their faces, and being cheered by the girls.
但是我哥在即将终场时光荣负伤，被一个人高马大的英国队员一脚绊倒，连续翻滚了几圈，坐在地上，龇牙咧嘴地抱着一只脚。	Unfortunately, Kejun was injured during the game. A hulking great British player tripped him up and he went flying and landed hard, grimacing with pain.
几个预备队员冲进场把我哥抬了下去，当晚送到华大医院。	Some reserve players rushed onto the pitch and he was carried away.
范伯伯诊断是脚踝骨裂，打了石膏，一层一层裹上纱布，由我哥的同学把他抬回我们家里。	In the hospital that night, Uncle Fan diagnosed a fractured ankle. He put it in plaster and wrapped the plaster in layers of gauze. Then his classmates carried him back to our home between them.
此后的整整半个月，沈天路每天推着自行车送我哥到学校，傍晚放学之后再去燕大教室接他回来。	For two weeks after that, Tianlu pushed him along on his bicycle to daily lectures, and picked him up from Yenching University in the evening.
半个月之后拆了石膏，瘀肿稍消，我哥便撑单拐步行。	After two weeks was up, the plaster was removed, the swelling gradually subsided, and Kejun could get around on crutches.
所幸是他的负伤使他成为校园里的传奇式人物，一切行动都有热心同学帮忙扶助。	The upside of the accident was that he became the campus hero. All his classmates competed to do things for him and he never had to lift a finger for himself.
我哥的脚踝还没好透，榴园里又有一个人睡在担架上进了家门。	In the meantime, we had another casualty in Pomegranate Gardens.
这个人是楼下陶伯伯，几年之前，他从藏区带回来一只小熊，那是我们童年的欢乐记忆之一。	Uncle Tao arrived back from a field trip on a stretcher. He was the one who had brought the bear cub from Tibet. Playing with that bear was one of the happiest memories of my childhood.
而这一次，他带回家中的却是当年在西南地区最最可恶的一种原生生物，疟原虫。	This time, what he brought home was a lot more fearsome: malaria.
一个月前，陶伯伯要带一支考察队去大凉山区，为研究凉山黑彝一族的土司制度收集资料。	A month before, Uncle Tao had led a small expedition to the Daliang Mountains to collect data for the study of the headman system among the Black Lolo tribe.
走前他来跟我爸告别，爸爸为他们几个人的安全问题表示担忧，因为那地方山高林密，原始蛮荒。	When he came to say goodbye, Dad said anxiously, 'It's such a wild area, all that dense forest.
我爸一再问他们是不是非去不可。	Do you really have to go?'
陶伯伯慷慨回答说："凉山虽危险，总不至于比前线更险，多少同胞在战场上浴血奋斗，我又何必自惜生命。"	But Uncle Tao was not going to be deterred. 'The Daliang Mountains may be dangerous, but not nearly as dangerous as the front. How many of our compatriots are spilling their blood fighting on the battlefield? There's nothing to worry about.'
他们从成都坐船，沿岷江顺流而下至宜宾，溯金沙江抵屏山，再转雷波县城，雇了两个当地彝族人当向导，进入大小凉山交界处的原始森林，一路险象环生，终于到达彝区。	But it was a long and risky journey. They took a boat from Chengdu down the Min River to Yibin, then up the Jinsha River to Pingshan county, and from there to Leibo. Then they hired two Lolo men to act as guides, and set off through the virgin forest to the Lolo tribal lands.
陶伯伯在彝区没有送命，却很不幸地染上了当地的一种恶性疟疾，持续畏寒，高烧，四肢抽搐，神志恍惚。	And there, Uncle Tao was struck down by malaria. He shivered uncontrollably, burned up with fever, his arms and legs twitched, and he drifted in and out of consciousness.
他的彝人朋友拿青藤扎一副担架，千辛万苦地把他抬回成都。	His Lolo friends made a stretcher for him and with great difficulty managed to get him down from the highlands and back to Chengdu.
请了华大医院最好的医生来看，尝试着用了一些药，却是完全无效。	His family got the best doctor from the Union Hospital of West China Union University, National Central University, and Cheeloo University to treat him but the drugs he prescribed were no help at all.
陶伯母娘家在四川，结识几个本地有名望的中医，逐一请了，他们也开了几服中药，无非是柴胡、半夏、青蒿这些东西，撬开嘴巴给病人强灌下去，片刻之后就喷吐出来，白白弄出一屋子辛辣的苦味。	His wife's family, who were originally from Sichuan, then found a famous Chinese-medicine doctor who made up a foul-tasting herbal medicine. They forced it down the patient's throat, but soon after, Uncle Tao vomited it all back up again, and the house stank with its bitter smell.
几天工夫，陶伯伯已经奄奄一息，原来高大快乐妙语连珠的一个人，消瘦到躺在床上都不见轮廓，皮肤是黄中带青，脸颊凹成两个深坑。	Within a few days, Uncle Tao was at death's door. He'd been such a larger-than-life character, always ready with a joke, but now he lay in bed, so thin that he barely made a hump in the bedclothes, his skin sallow and his cheeks sunk into deep hollows.
寒战一来抖得床板啪啪作响，高烧时两眼圆睁，嘴巴鼻子像是要有火焰喷出。	He shook so violently that his bed banged on the floor, and when he was feverish, his eyes opened wide and he looked like he was breathing fire.
每次我站在他家窗外看他，都能看到陶伯母攥着一条手绢无声落泪。	Every time I looked in through their window, all I could see was Auntie Tao dabbing away her tears with a handkerchief.
有一天吃饭时，我娘对我爸叹息："陶先生怕是没救了。	One day at dinner, Mum said to Dad with a sigh, 'I can't see Tao making it through...
好好的在家里，偏要去......"	He was fine here in Huaxi Fields. What did he have to go away for?'
我爸爸放下筷子，霍然而起，厉声喝止我娘："不要说那些值不值的话！	My father put down his chopsticks, jumped to his feet and said sternly, 'Don't talk nonsense!
这世界上，从古到今，为科学为真理牺牲性命的不止一个。	People have always, ever since ancient times, sacrificed their lives for science and truth!
老陶他了不起，他想到了，也去做了，壮士折戟沙场，他就是......他就是......"	Tao is a wonderful man, he decided what he wanted to do, then he went and did it, he threw himself into the battle for knowledge, he - he - '
我爸突然说不下去，离开饭桌，转身进了我们房间，砰的一声把门关上。	Suddenly, Dad choked up. He left the table, and went into our room, slamming the door.
片刻之后，传出低低的压抑的吭吭声。	We heard muffled sounds coming from the other side.
我娘被吓住了，愣怔怔地坐在桌前，半天都没有动弹。	My mother was startled. She sat at the table, with a dazed look on her face.
范伯伯来找我爸，说老陶这个病，只有弄到"金鸡纳霜"才有希望。	A little while later, Uncle Fan came to see us and told us that only quinine could help Tao.
我爸问"金鸡纳霜"是什么东西，范伯伯说是一种治疟疾的特效药，也叫奎宁，产在热带雨林的金鸡纳树上，中国是没有这东西的。	'What's quinine?' asked Dad. 'It's an anti-malarial drug made from the bark of the quinine tree, which grows in the tropical rainforests. We don't have it.'
"去哪儿能弄到？"我爸一把抓住了范伯伯的手。	My father grabbed his arm. 'Fan, where can we get hold of some?'
"中国红十字会属下的救护总队。我听说他们有，是印尼华侨捐赠出来的。	'The China Red Cross Ambulance Corps apparently have stocks, donated by overseas Chinese in Indonesia.
印尼产这个药。	They make it there.
去年远征军入缅，救护总队随征，给每个士兵都配置了一份。"	Last year, an expeditionary force went to Myanmar, and the ambulance corps went with them and every soldier got a dose.'
"救护总队在哪儿？"	'Where's the Ambulance Corps now?'
"贵阳。"	'Guiyang.'
我爸的身子往后一仰："太远啦，来回得多少天？	'It's too far, it would take too many days to make the round trip.
老陶怕等不了。"	Tao doesn't have that long,' said Dad.
"是这样，我刚刚得知一个消息，救护总队下面有个分队最近驻到了宜宾，距离成都不到三百公里。	'Listen, I heard there's an Ambulance Corps team who just relocated to Yibin. That's less than three hundred kilometres from Chengdu.
我的好朋友，协和医学院的林志白教授，就在这个分队当队长。"	The team leader is Lin Zhibai from the Union Medical College - he's a good friend of mine.'
"那好，老范你赶快给林教授写封信，我负责找人去宜宾！"	'Great! Fan, please can you write a letter to Prof Lin? I'll take on finding someone to go to Yibin!'
成都去宜宾，有岷江水路可走，去时是下水，行船时间至多两天，回来上水，但是也慢不过三天。	To get to Yibin, there was a boat from Chengdu down the Min River. It took no more than two days because it was downstream. But on the way back would take a day longer because it was upstream.
无论如何，五天之内总能取回药品。	A round trip of five days to get the quinine.
我爸说他去找人，可他一个大学教授，能够有谁可找？	Dad said he'd get someone to fetch the drug, but the next question was who?
况且取药还算私事。	He was only a university teacher and he had no clout.
偏巧那段时间我哥脚伤未愈，行动不便，我姐是女孩，单独出门更不放心，去宜宾的任务落到了沈天路身上。	This was a private matter, after all. Kejun was still out of action with his ankle, Shuya was a girl and it was risky for girls to travel on their own. So the task fell to Tianlu.
我爸把他叫到身边，叮嘱又叮嘱："速去速回，不可耽搁，若能救下陶伯伯的命，你是功臣。"	My father gave him his instructions, stressing, 'Be as quick as you can, no hanging around. Only you can save Uncle Tao's life.'
结果沈天路去了不止五天，是整整一个星期，七天。	But the trip took Tianlu more than five days - seven in fact.
他坐上船，顺流而下，到宜宾找到救护分队，出示范伯伯的信件，讨来了奎宁，拿油纸包好揣进怀中，一切都还顺利。	To start with, all went well: he got on the boat, arrived in Yibin, found the Ambulance Corps, showed Uncle Fan's letter, was given the quinine, and put the oiled paper packet carefully away in his inside pocket. So far so good.
但是回程突遇江水涨潮，船只不进反退，冲至江边，撞上山石，最终倾覆。	But they were hit by rising floodwaters on the way back, and the boat was forced backwards and smashed against a cliff. It capsized.
幸亏沈天路水性不错，在江面上沉浮许久之后被另一艘船救下，几经周折才回到成都。	Luckily, Tianlu was a good swimmer and after some time, he was rescued by a passing boat. Eventually, he managed to make it back to Chengdu.
可惜，他一路奔跑冲进陶伯伯家掏出那个珍贵无比的油纸包时，陶伯伯已经去世三天了。	He got to Huaxi Fields and rushed straight to the Tao's house. But the precious medicine that he brought with him was useless. Uncle Tao had died three days before he arrived.
沈天路坐在楼梯上放声大哭。	Tianlu sat on the stairs and burst into tears.
范伯伯过去抱住他："孩子你听我说，即便没有耽搁两天时间，也是赶不上的，你陶伯伯病得太重。"	Uncle Fan put his arms around him. 'Listen to me, boy, even if you weren't held up for two days, it wouldn't change anything. It was God's will.'
沈天路依然愧疚，坚持认为是他的过错。	Tianlu still felt guilty. He kept insisting that it was his fault.
这件事情对他的打击很大，好长一段时间他都是蔫头蔫脑，除去拼命学习，不跟任何人说话。	He was depressed about it for a long lime, and refused to talk to anyone, just buried himself in his schoolwork.
我娘却一直对他翻船落水的遭遇心有余悸，我不止一次听她对我爸抱怨："让一个十八岁的娃娃去行这趟险路，你不是疯了是什么？	Mum was haunted by the image of the boat capsizing and Tianlu falling into the water. I heard her complaining to Dad a few times, 'He's only eighteen. How could you send him on such a dangerous trip? You were crazy!
这要有个好歹......"	This could have ended in disaster.'
我爸闷了头，一句话不答，不知道是不是同样后怕。	Our dad pressed his lips together and refused to answer. Perhaps he too regretted it.
不过很明显，我爸和我娘对沈天路更加怜惜了，我从他们进进出出看向沈天路的眼神里能够察觉出来。	What was clear was that both our parents were terribly sorry for Tianlu. I could tell that from the way they kept looking anxiously at him.
秋风更凉的时候，榴园里的住户们听到了又一个悲哀的消息：马克驾驶的大型运输机在飞越驼峰时不幸坠毁。	As the weather got colder, we residents of Pomegranate Gardens heard more sad news: Mark had crashed while flying a cargo plane over the Hump.
当时他运送的是宝贵无比的战略物资--作战飞机所需要的特殊油料，因此飞机坠落时，他的战友从高空看到了山谷里腾起的巨大烟柱。	The plane was loaded with high-octane fuel, a precious commodity needed for fighter planes. So when it crashed, his comrades saw an enormous plume of smoke rising from the ravine.
一位国军军官陪同马克在飞虎队的同事，千里迢迢把一包遗物从云南昆明送到了成都范伯伯家里。	An officer of the Nationalist Army came with one of Mark's fellow Flying Tigers, bringing his personal possessions all the way from Kunming in Yunnan to the Fans' home in Chengdu.
那个美国小伙子说，这是马克生前交代过的，马克说他的姨妈会帮助他回家。	The American told them that this was what Mark had wanted. Mark had said his aunt would get him home.
范玛丽抱着那个半人多高的军用提包，目光僵直，喃喃自语："好的，我会的，马克会回家，肯塔基老家的农场上还有他最喜欢的风车。"	Mrs Fan, her expression rigid, stood holding his kitbag, which was half as tall as she was, and muttered to herself, 'Okay, I'll do it. Mark shall go home. There's still his favorite windmill on the farm in Kentucky.'
美国小伙子庄重地行了一个军礼，告辞离开。	The young American solemnly saluted and left.
范玛丽面朝窗口独自站了一会儿，坐下来开始弹琴。	Mrs Fan stood alone looking out of the window for a while, then sat down and began to play the piano.
从下午到半夜，范伯伯的家里，时而悲哀时而又是激昂的钢琴声一直没有止息。榴园里的所有住户都坐在家里听，叹息，为可爱的飞虎队员马克流泪。	Through the afternoon, through the evening, and on until midnight, she played music that was alternately mournful and rousing, and we all sat at home listening, and shedding tears for the Flying Tiger who had been so kind and friendly, Mark.
后来抗战胜利，太平洋通航，范伯伯全家第一时间弄到船票，带着那个军用提包回了美国。	A couple of years later, when the Anti-Japanese War was won and the Pacific Ocean re-opened to navigation, the Fan family got tickets straightaway and took Mark's kitbag back to the United States.
范伯伯、范伯母半生时间在华西坝教书治病，他们的女儿范舒文在坝上出生长大，离开的那一刻，他们想了些什么？范舒文又想了什么？	They had worked here for half their lives, as a teacher and a doctor. Their daughter Sheona had been born and raised in Huaxi Fields - and suddenly they were gone. What did they feel, Uncle Fan, Mary Fan, and Sheona?
我完全无法知道。	I have no idea.
隔了一天，范舒文上楼到我家里，找沈天路，交给他一架银白色的战斗机模型。	The day after we heard the news, Sheona came upstairs in search of Tianlu, and handed him a silver-painted model of a fighter plane.
"马克在遗书上说，这个模型送给你。"	'Mark left this model for you in his will.'
"马克还留了遗书？"沈天路不敢相信。	'Mark left a will?' asked Tianlu in surprise.
范舒文说："是，每次出航他们都要留一封遗书，因为驼峰航线太危险了。"	'Yes, they have to write their will before they fly, because the Hump is such a dangerous route.'
那个模型手掌大小，精巧可爱，机头上甚至还描画着鲨鱼头的图案。	The model fitted into the palm of his hand. It was exquisite, right down to its nose painted with the head of a shark.
之前沈天路跟马克通信，曾经说过他想要一张马克跟鲨鱼头飞机的合照。	When Tianlu was writing letters to Mark, he once said he wanted a photo of Mark with his shark-headed airplane.
遗物中没有照片，大概马克没有来得及留影。	But there were no photos among his possessions, probably because Mark didn't have time.
那个年头，想拍一张照片也不是容易的事情。	Getting a photo was quite a business in those days.
沈天路向我娘要了一段纳鞋底的麻线，从飞机的两个翅膀之间穿过去，系个活扣，挂在他的蚊帐里。	Tianlu asked my mother for a piece of the twine she used to make shoe soles. He knotted it around the plane, and hung it inside his mosquito net.
每天晚上他看着飞机入睡。	Every night he fell asleep looking at it.
也许他梦到了马克，梦到马克鼻梁上那些可爱的雀斑，毛茸茸的像熊掌一样大的手，还有击打羽毛球的时候胳膊上鼓起的肌肉。	He probably dreamed of Mark, of the brown freckles that covered his nose, his hairy hands as big as bear paws, and the muscles that bulged in his arms when he played badminton.
可是他不会梦到马克牺牲的场景，因为他没有到过喜马拉雅山，高黎贡山，横断山，想象不出来一架爬行高度不过五千米的c型运输机，要吭哧吭哧翻越平均高度超过五千米的驼峰航线，是怎样惊心动魄的死亡之旅。	But he surely never dreamed of Mark's death because he had never been to the Himalayas, or seen the Gaoligong or the Hengduan Mountains, and could surely not imagine a cargo plane with a cruising height of less than 5,000 metres, roaring over the Hump whose peaks topped more than 5,000 metres, on a hair-raising, deadly journey.
