# Supplementary material for: Exploring translator’s style in children’s literature: A case study of Nicky Harman’s English translations of Huang Beijia’s two works
Source: PLoS One. 2026 Jun 2;21(6):e0350245. doi: 10.1371/journal.pone.0350245 (PMC13229296; doi:10.1371/journal.pone.0350245)
Supplement: S7 File — (ZIP) [file pone.0350245.s010.zip › data/parallel corpus data/Parallel Chinese-English Corpus excel format/Flight of the Bumblebee/Chapter 19_zh-CN_en-US.xlsx]

## Sheet: sheet1
第十九章·抓间谍	Chapter 19 Catching a Spy
短短的时间里，陶伯伯病逝，马克牺牲，榴园不知不觉中笼罩着一层悲哀的阴影。	A pall of sadness hung over Pomegranate Gardens after Mark and Uncle Tao died.
每次我进出院子，总会下意识地瞟一眼陶伯伯的家门，盼望还能见到那个头上戴一顶藏式毡帽，身上穿着灯芯绒西装，古灵精怪地倚在门边冲我大笑的好玩的人。	Every time I went in and out of the compound, I couldn't help glancing at the Taos' house, somehow hoping to see his cheerful, laughing figure in his Tibetan felt hat mis-matched with a corduroy jacket, leaning against the door.
有的时候，我也会想到马克来访的那次，陶伯伯爬到桌子上，放开喉咙，激情澎湃地朗诵济慈名篇《夜莺颂》的豪放。	Sometimes, I remembered the time Mark visited and the Fans threw a party for him, and Uncle Tao climbed up on the table, and gave a passionate recitation of John Keats' Ode to the Nightingale.
我问范舒文："为什么早早去世的总是我们最喜欢的人？"	'Why is it always the ones we love best that die first?' I said to Sheona.
范舒文低头想了好一会儿，神情幽幽地说："这是上帝的意思吧。"	She looked down and thought about it, then muttered, 'Maybe God loves them too.'
我很不服气："你们信仰上帝，是希望上帝赐福人间。	'You believe that God brings happiness to humankind, don't you?
可是他没有，他把我们喜欢的人都领走了。"	But he doesn't. He takes away the people we love most!' I protested.
范舒文大惊失色地看我，脸白成一张纸："橙子！	Sheona went pale with horror. 'Orange!
快吐一口唾沫。"	Spit those nasty words right out!'
我才不吐唾沫。	But I refused to.
上帝既然总是带走好人，那他根本就不会瞧得上我。	If God took away all the good people, then I had no respect for him.
自从我哥读了新闻系，家里就多出了好多种报纸。	With Kejun studying journalism, lots of newspapers had begun to appear in our flat.
有《大公报》《中央日报》，也有《新华日报》，包括没有太多人知晓的《国难三日刊》。	There was the Ta Kung Pao, the Central Daily News, and the New China Daily, as well as the Wartime News, which came out twice a week, and hardly anyone had heard of.
我哥说《国难三日刊》应该跟《新华日报》一样，都是共产党人办的报纸，因为报上最常刊登的是八路军的战绩，来自延安的通讯，还有一些著名进步人士的讲话。	Kejun said it was like the New China Daily, in that it was run by the Communists, and mainly covered the successes of the Eighth Route Army, news from their base in Yan'an, and speeches by well-known pro-Communist progressives.
我哥说他看了这些报纸之后，就觉得中国并不是一摊被战争摧毁的巨大的废墟，在废墟之中有生气勃勃的力量，有破土而出茁壮成长的东西，所以中国的未来很有希望。	He also said that after he read these newspapers, he felt that China was not a country reduced to ruins by war. There was vigour and vitality among the ruins, and new things were sprouting from the ground upwards. China had a future full of promise.
我哥的话有点深奥，他说到的很多事情我不能完全明白。	This was all a bit deep for me. In fact, there was a lot that he said that I didn't get.
我喜欢挑报纸上好玩的内容看。	I liked reading the funny articles.
有一次我看到报上说，警察在成都的一家旅舍里抓到一个日本间谍，那人说一口标准的四川话，穿长衫、吃麻辣、搓麻将、泡茶馆，有老婆有小孩，都跟一般成都人无异。	Once, I saw a report that the police had caught a Japanese spy in a hostel in Chengdu. The man spoke proper Sichuan dialect, wore a long Chinese gown, ate spicy Sichuan food, played mahjong, and sat over his tea in a traditional tea house. He had a wife and children, no different from any other man in Chengdu.
那家旅舍就是他开的，为了方便结交南来北往的人，替日本军队收集情报。	He owned and ran the hostel himself. That made it easy for him to make friends with any travellers who dropped by from all over the country, and he could collect intelligence for the Japanese army.
我提醒我哥说："灯盏巷里那个开小客栈的，好像也有问题哎，长得就是一副鬼头鬼脑的样子。"	I pointed out to Kejun that there was an inn in Lantern Alley that might have a spy in it too. The manager had a foxy face.
我姐在旁边鄙夷地撇嘴："间谍要能让你看出来，那还能干间谍？"	Shuya overheard. 'If it was so easy for you to tell who was a spy, they wouldn't be a proper spy, would they?'
我不服气："那你说间谍都长什么样？"	'So what do spies look like?' I said rebelliously.
"什么样？	'What do they look like?
最不起眼的样子！	Just like you and me!
一把撒进人堆里拣不出来，那才叫当间谍的料，不被人注意嘛。哥你说是不是？"	A spy has to look like anyone else, so they can go unnoticed, right, Kejun?'
我哥说有道理。	My brother agreed.
可我不相信。	But I didn't believe them.
我觉得最起码，间谍的眼睛会跟一般人不一样，普通人长一双眼睛，他得长两双，眼睛里面还有眼睛，才方便他们发现情报。	I was sure that a spy had two pairs of eyes, eyes within eyes, so they could see stuff to report to their masters.
这么想了之后，每个周六我从学校回家，周日从家里回学校，一路走，一路上我都会左顾右盼留意每一个迎面过来的人，特别留意看他们的眼睛，是躲闪着我，还是鬼鬼祟祟地研究我。	After that, I made sure to look carefully at everyone I met when I was walking home from school on Saturdays and going back to school on Sundays. I paid special attention to the way they looked at me. Did they avoid my eyes? Did they look suspicious?
我期盼有那么一个间谍一不小心被我发现，我赶快喊路人帮忙把他五花大绑地送到警察局，那我就算是为抗战立了一小功。	I really wanted a spy to make a slip-up so I'd catch them out. I'd get any passers-by to help me truss them up and take them to the police station. It would be my very own small contribution to the war effort.
入冬，从战场上传来的消息让人忧心忡忡。远征军第一次入缅被日军击败后，小日本追在他们身后越过国境线，占领了畹町，芒市，直抵怒江通惠桥。	That winter, the news from the front was horrific. After the Chinese expeditionary force crossed into Myanmar and was defeated by the Japanese, the latter chased after them back over the border, and occupied Wanding, Mangshi, and reached the Tonghui Bridge on the Nu River.
守桥官兵炸桥阻击，才算挡住日军的步伐。	We only stopped the invaders by blowing up the bridge.
之后，日军被胜利冲昏了脑袋，调来大批的飞机炮火，居然想要强渡怒江天险，往上游重庆方向进攻。	But the Japanese were buoyed up by their successes, and moved large quantities of artillery up to their side of the river. If they could force their way across this natural barrier, they could attack upstream towards Chongqing.
远征军誓死抵抗，和日军在怒江两岸展开拉锯战，来来回回，双方都损耗巨大。	The Chinese expeditionary force was determined to resist, and there was a battle across the river, which ended in heavy losses on each side.
而在日军大本营中，日本首相东条英机因为急于结束中国战争，不惜代价地从日本运送战略物资，从南方各占领区抽调部队，派遣大批的特务潜入四川，准备从武汉、长沙方向攻下成都、重庆，一举拿下中国。	Meanwhile, Japanese military leaders like Tojo Hideki were desperate to finish the war with China. They shipped all the guns and munitions they had from Japan, moved troops up from all over the occupied south and sent lots of agents to infiltrate Sichuan. The plan was to attack from Wuhan and Changsha and take Chengdu and Chongqing.
一时之间，我们的头顶上战云密布，局面再次紧张，似乎重新回到了几年之前战争爆发时的那种茫然无措。	As the war clouds gathered ominously overhead, the situation grew more tense on the ground. We all felt as helpless as we had a few years before when the Japanese first invaded.
学校里新来了一个伙夫，第一眼就让我觉得怪异：脑袋极大，身子又极瘦小，脸色枯黄，牙齿焦黑，眼皮总是耷拉着，从眼缝里偷偷摸摸看人，鬼祟得很。	Around that time, a new cook arrived at the school. As soon as I saw him, I thought he looked very sinister: his head was huge, his body was very small, his face was sallow, his teeth were blackened and his eyelids droopy, so he peered at you through the slits.
还有，他走路也特别，两腿罗圈着，两只内八字脚永远都在互相打架，导致他整个身体都跟着摇来摆去，随时有跌倒的可能。	He had a funny walk too. He was bow-legged and so pigeon-toed his feet looked as if they were going to hit each other. He waddled and wobbled as if he might fall over at any moment.
他姓董，校长很客气地让我们喊他董师傅。	'Mr Dong,' that was how the school head introduced him to us.
他长得古怪，手艺却好，随便一个家常豆腐或者蚂蚁上树，能把我们吃得咝哈咝哈边吸冷气边大口扒饭。	In spite of his oddities, he was a good cook, and we used to gobble down the tasty dishes of noodles and mincemeat, and braised tofu that he put in front of us.
周六回家，我把董师傅的情状描绘给范舒文听。	When I got home the Saturday after he'd arrived, I told Sheona all about him.
我说我怀疑他是一个日本间谍。	'He's a Japanese spy, for sure,' I finished.
"啊？"	'What?'
她瞪大眼睛，既不解，又兴奋。	She looked at me, confused but excited.
"你说说，这个时候，他突然跑到我们学校里来，难道没有什么目的？"	'Well, think about it. What other reason would he have for suddenly turning up at our school?'
范舒文瞪着一双碧蓝澄澈的眼睛，目不转睛地看我，嘴里发出"嗯嗯"的声音。	Sheona's clear blue eyes were fixed on me now.
我继续说："你瞧，罗圈腿，内八字脚，我们在电影里看到的日本人，就是这样的。"	'Look,' I pursued, 'he's bow-legged and pigeon-toed, just like Japanese people we've seen in films.'
那时候成都的影院里放正片之前，都要先来一段宣传片，宣传片里出现的日本军人，永远都是小矮个、罗圈腿、八字胡、倒眼角，高度一致的卡通形象。	We didn't have feature films in Chengdu back then, only wartime propaganda films. The Japanese soldiers in them were always short, bow-legged and pigeon-toed, with moustaches and sort of triangular eyes.
范舒文试图责疑："你们中国人，不也有很多长成这样的吗？"	Sheona looked doubtful. 'But that sounds like a lot of Chinese too!'
"瞎说！不可能！"	'Rubbish! No, it doesn't!' I retorted.
她惶惑起来："橙子你生气啦？"	Now she was anxious. 'Orange, are you angry with me?'
我当然生气，中国人怎么可能跟日本人长成一个样？	Of course, I was. How could anyone compare a Chinese with a Japanese?
"对不起，"她小心翼翼道歉，"我只是说，有那么一些人，很少很少的人，其实我，嗯，我根本就没有看见过真正的日本人，我只是说......"	'I'm sorry,' she said diffidently. 'I just mean some people, very, very few people. The thing is, I've never actually seen a real, live Japanese, so I was only saying...'
她简直语无伦次。	She trailed off.
我决定原谅她。	She wasn't making any sense but I decided to forgive her.
范舒文是美国人，她可能真是搞不懂亚洲人的长相。	After all, she was American so she probably couldn't tell one Asian from another.
可是那个神态鬼祟的董师傅仍然不能让我释怀。	But I was still worried about this weird-looking Mr Dong.
我观察他在学校里的行为举止，无论是初一小女孩，还是永远板着面孔的校长，只要冷不丁地喊他一声"董师傅"，他必然浑身一震，而后毕恭毕敬地站下，垂手而立，偷偷从眼缝里瞥一下对方，似乎在思忖这声叫喊是善意还是恶意。	I watched him closely. I discovered that whenever he heard anyone call his name, he would tremble all over and jump to attention, his hands hanging by his side, and sneak a look at whoever it was through those over-hanging eyelids, maybe to see if they were friendly or were going to tell him off.
接下来，如果是校长的话，他就会迅速地龇出黑牙，从嘴角上扯出一个极难看的笑脸。	If it was the hatchet-faced principal, he would bare his stained teeth in a hideous grin.
如果是学生尤其是初一学生，他便把眼皮一耷拉，慢吞吞地走开，理都不理。	If it was one of the junior girls, his eyelids would droop again and he would amble off, completely ignoring them.
有一回我故意试探他，跑到伙房前面的空地上踢毽子，一边踢，一边小步小步地往他睡觉的那间小窝棚靠近。	Once I tried to get a closer look at him. There was an empty bit of ground in front of the cookhouse and I kicked my shuttlecock across it. Little by little, I kicked it closer to the shack where he slept.
而后，趁他低头切菜，我一脚猛击，鸡毛毽子"唰"的一下飞进了窝棚门洞。	He carried on with chopping the vegetables and while he wasn't looking, I slammed the shuttlecock right through the door of the shack.
我夸张地叫一声"啊呀"，抬脚直奔他的窝棚。	Then I shrieked in mock surprise and ran after it.
说时迟那时快，在我一只脚刚刚跨进门洞，眼睛还没有适应里面黑乎乎的环境时，他已经扔了菜刀，一个箭步扑了上来，老鹰抓小鸡一般从后面抓住我的衣领，把我揪回头去。	But no sooner had I stepped over the threshold and before my eyes could get used to the dimness, he had flung down the knife and, in one stride, grabbed me by the collar like an eagle snatching a chicken, and hauled me out.
"你个瓜娃子！	'You stupid child!
砍脑壳的！	You numbskull!
以为把老子麻得到，下回不把你打得惊叫唤，你娃娃不晓得锅儿是铁打的！"	You thought you could sneak in behind my back? You watch it, next time I'll give you such a beating. You see if I don't!'
他以为我处心积虑是要进窝棚偷他的东西吧？	Did he think I was trying to steal his things?
他一个伙夫，住这么破一个窝棚，有什么见不得人的家什值得他如此警惕？	But he was a cook! What on earth did he have worth stealing in his rotten old shack? What was he keeping such a close eye on?
还有，刚刚他一个箭步扑上来的身手，完全不像他日常做事慢吞吞的架势呢，这不明摆着是个练家子，身上有功夫的？	And there was something else: the way he had pounced and grabbed me, it was quite different from his normal self-effacing demeanour. He was behaving like a proper kungfu artist.
我对他的怀疑更深了。	Now I was even more suspicious.
于是我又发现了他的一个秘密：每天下午，约莫两点钟的光景，学校里开过中饭，晚饭又没有开始操弄之前，他会一步三回头地溜出学校，急急忙忙不知道去了哪儿。	Then I discovered another of his secrets: every afternoon, at about two o'clock, after lunch was over but before he needed to start preparing dinner, he would hurry out of the school looking very furtive. Where was he off to?
两点钟正是我们的上课时间，我有时从教室窗户里能看见他一闪而过的佝偻身影。	We'd begun afternoon classes by two o'clock and sometimes I'd see his stooped figure scurrying past the classroom window.
我很着急，没办法跟在他身后一看究竟。	I was desperate to follow and see where he went, but it was no good.
好不容易挨到下课，奔去后面伙房，果真是没人，伙房的门洞大开，柴火堆在灶边，洗过的菜蔬湿淋淋搁在盆中，而窝棚的那扇破柴门上，很醒目地挂了一把锈迹斑斑的铁锁。	I had to stick it out to the end of class, and when I rushed to the cookhouse, of course, there was no one there. The door was wide open, the firewood was piled by the stove, the washed vegetables were lying wetly in the bowl, and the dilapidated shack next door where he lived was fastened with a rusty iron lock.
天哪，这么一个人，这么鬼祟的行动，是间谍的可能性太大啦，若是不尽快将他揪出来，揭穿身份，他得祸害多少我们成都的百姓啊！	He must be up to some evil tricks, he was obviously a spy! What else could he be? I would have to blow his cover as soon as possible, otherwise he might do terrible things to who knew how many innocent citizens of Chengdu.
又一个周末回家，我下决心要做个盯梢者，看看姓董的到底有什么名堂。	While I was home the next weekend, I made up my mind to tail him so I could see what he was up to.
我求哥哥姐姐做一回我的保镖，因为盯梢这事，怎么说呢，总是有点危险，万一被他发现了呢？	I begged Kejun and Shuya to be my bodyguards. I mean, I might run into danger. What if he saw me?
他掏出一把盒子枪来，"砰"的一声就把我打死了呢？	What if he got out his Mauser, and "bang, bang!' I'd be dead?
我死在外面都没人知道！	No one would know!
还有，如果被我们发现他真是间谍，不得有人负责看住他，有人负责报信吗？	Besides, if we found out that he really was a spy, one of us would have to keep an eye on him, while the other went and reported him.
独自一人怎么做得成这么大的事呢？	I couldn't manage it all on my own.
我哥在忙着整理报纸，拣他有用的裁剪下来，装订成册。	Kejun was busy sorting out newspapers, making clippings of useful articles and binding them into a folder.
那些旧报纸，饭桌上堆的是，地上也堆的是，东一摊西一摊让人无处下脚。	They were piled all over the place, on the dinner table, and on the ground. We couldn't move for newspapers.
每个周末他都要花一两个小时做这件事情。	Every weekend, he spent an hour or two doing this.
他头也不抬说："不是我不帮忙，是我自己太忙。"	He didn't look up. 'It's not that I don't want to help, I'm just too busy.'
我求他："就一小会儿，看一眼就回。"	'Just for a little while,' I begged him. 'Then we'll come back.'
他笑眯眯地："看一眼，那就自己去看，看到什么再回来报告不迟。"	He laughed. 'If all you want to do is look, you go and have a look. And come back and report without delay!'
我生气道："迟啦！	I was furious. 'Without delay?
人家情报都送出去啦！"	But by then he'll have sent off all his intelligence to the enemy!'
他耸耸肩，不再理我。	He shrugged and ignored me.
我姐幸灾乐祸（她最喜欢幸灾乐祸）说："橙子，姐给你出个主意，拿木头削把手枪，夜里冷不丁顶到他后脑勺上，看他交代不交代。"	Shuya really loved seeing me squirm (it was what she most enjoyed). She said, 'Orange, I've got an idea. Take the wooden-handled pistol, creep up behind him and wallop him on the back of the head. See if that doesn't make him talk.'
我不想答话。	I refused to answer.
我知道他们都不肯相信我，拿我当小孩子哄。	I knew they didn't believe me. They were just humouring me, like I was a kid.
沈天路一个人在里屋啃一部英语大词典，听到我们的对话，走出来说："嗯，那个，要不我陪你走一趟？"	Tianlu was in his bedroom poring over the English dictionary. He overheard and came out and offered, 'I'll come with you if you like.'
我姐有点阴阳怪气："最好不过啦，弄不好那个老伙夫真是间谍，你俩一块儿立个大功。"	Shuya didn't seem to like that, and began to backtrack. 'I don't think you should go. If he really is a spy, you might be in big trouble.'
瞧，我姐是嫉妒了，这个我听得出来。	Ah-hah! So she was jealous, I could tell from her voice.
我故意上去拉住沈天路的胳膊，亲密无间地往外走。	I ignored her and hung onto Tianlu's arm like we were best mates.
沈天路窘得脸都发了红。	Tianlu went red in the face from embarrassment.
在走廊里，他躲开我的手，悄声对我说："橙子别这样，你都上中学了。"	When we were out in the walkway, he pulled his arm free. 'Don't do that, Orange, you're too old for that.'
"谁说的？	'Who says?
我才十三岁。"	I'm only thirteen.'
"十三岁也是大姑娘。"	'Yes, you're thirteen. You're a big girl.'
"不行，我偏要拉住你，谁让你是天路哥。"	'But I want to hang onto you, you're my brother!'
我一把揪紧他的胳膊，掖在肘弯里不放。从小我就是拗脾气，不让做的事情偏要做。	I crooked my elbow through his arm and held him tight. I'd always been obstinate like that since I was little. If you told me I wasn't to do something, I'd go right ahead and do it.
沈天路又尴尬，又紧张，胳膊在我肘间僵硬成一根木棍子。	Tianlu was so embarassed that it was like walking arm in arm with a stick of wood.
我放开他，靠在楼梯扶手上，笑得要岔气。	I released him and hung onto the banisters as we went down, laughing so hard that I got a stitch.
他紧张了一阵子，终于也笑出来，说："你们这些小丫头。"	Eventually, he relaxed and started to laugh too. 'You girls!'
我把他带到学校，躲在校门对面的一截矮墙后面，拽几根树枝在前面挡住脸。	I took him to the school and we hid behind a low wall opposite the school gate, pulling some branches across our faces.
时间正好在下午，董师傅平常都是这时候出门。	We'd arrived at the right time. It was early afternoon, and Mr Dong should be going out.
我们守了没多大工夫，那个小老头儿还真是一溜小跑地出来了。	We hadn't been waiting long when the old cook came trotting out of the gate.
他耷拉着头，舞着两只短胳膊，走得很急，我都担心他那两只绕来绕去的八字脚会把自己绊倒。	He was looking at the ground, swinging his little arms, clearly in a hurry. I was worried that his pigeon-toed feet might trip him up.
一眼不眨地看着董师傅从矮墙前面闪过去之后，我扯了一下沈天路的衣角，暗示他现在应该跟上。	Once he'd gone past us, without a second's hesitation, I tugged at Tianlu's jacket. It was time to go.
我们跨过矮墙，悄无声息地上了大路。	We clambered over the wall and followed him as silently as we could.
沈天路步子大，走得也快，没两分钟就蹿到了前面。	Tianlu had long strides and walked fast, and within a couple of minutes he was ahead of me.
我紧赶几步追上他，小声提醒他要拉开距离，注意隐蔽。	I ran to catch up, and whispered, 'We've got to keep our distance, and keep out of sight!'
我之前看过一本英国人写的侦探小说，现学现卖，还真用到了地方。	I'd read a British detective novel once, and now I was putting it to good use.
董师傅越看越不像好人，因为他一路上几次回头，明显是怕有人跟踪。	Mr Dong kept looking around to see if anyone was following him.
如果是正大光明走路办事，他干吗这么心虚鬼祟？	If he was upright and honest, why was he looking so guilty?
走着，跟着，拐过几个路口，七转八弯走到一个叫作火瓦寺的小胡同。	On and on we walked, past a few turnings and around some corners until we came to a narrow lane called Tiles Alley.
这胡同有点怪，一水儿的青砖黑漆门，家家闭门落锁，门内寂静无声，仿佛八百年都没人居住。	It was a strange place. The house had tall grey brick walls - no windows - and black-painted doors which were all firmly shut. It was as silent as the grave, like no one had lived here for hundreds of years.
我看见董师傅走到其中一家门口，迫不及待地抬手拍一拍门。	We watched as Mr Dong stopped at one of the doors and knocked urgently.
片刻门就开了，董师傅跌将进去。门里冒出一个脑袋，四下看一看之后，迅速缩回，呀的一声响，大门重新关闭。	Someone let him in, then poked their head out, looked around, withdrew and slammed the door shut.
我惊呆了，小声而急促地告诉沈天路："看见没有？接上头了！	I stood rooted to the spot. 'Did you see that, Tianlu?
快去喊人。"	Go and fetch someone!'
沈天路站着不动。	Tianlu didn't move.
"快呀！"	'Hurry up!'
我催他。	I insisted.
他若有所思："你闻见什么味道没有？"	He looked thoughtful. 'Can you smell something?'
"味道？"我懵懂。	I was puzzled.
"香香的，怪怪的。"	'Sweetish, a bit weird.'
我吸着鼻子："好像是有哎。"	I sniffed. 'I think I can smell something.'
"大烟味。"	'It's opium.
他说。"啊？！""小时候，我有个本家叔叔抽大烟，抽起来家里就这个味。	When I was a kid, I had an uncle who used opium, and the whole house smelled like that.
这条巷子里肯定都是开烟馆的，不信你找人问。"	These houses are all opium dens, I'm sure of it.'
我简直傻了一样，呆望着他，半天说不出一句话。	I must have gawped at him. I just didn't know what to say.
"之前就听说成都有不少地下烟馆，看来这一带就是。	'I heard Chengdu has a lot of underground opium dens. They must be around here.
董师傅抽大烟，怕你们学校知道了要开除，自然就偷偷摸摸，人之常情。"	If the school finds out that Mr Dong smokes opium, they'll kick him out, that's obviously why he doesn't want anyone to see.'
老天，明明一个大烟鬼，我当人家是间谍，真是糗大了呀！	Good heavens, not a spy but an opium addict. How embarrassing.
回去我哥我姐问起来，我怎么跟他们说？	What was I going to say to Kejun and Shuya when they asked?
沈天路看着我灰溜溜的脸，搓着手想了半天，轻声细语地安慰我："你没做错啊，人人都有怀疑的权利嘛，不跟踪一回，谁知道他是人是鬼呢？	Tianlu looked at my gloomy expression. He rubbed his hands together and thought for a moment. Then he whispered, 'Don't worry. You haven't done anything wrong. You're perfectly within your rights to have suspicions. If you hadn't followed him, you would never have known he was an addict.
要我说，全中国的民众都像橙子你这样，国家就有救了！	If everyone in China was like you, Orange, the country would have nothing to worry about!
小日本的间谍还拿什么情报啊？	The spies would have no intelligence to report to the Japanese.
进了我们成都，小命都不能保。"	They wouldn't be able to survive in Chengdu!'
不管怎么样，窘迫之中，听着沈天路贴心贴肺的安慰，心里还是暖和和的，舒服。	Somehow, Tianlu's words of comfort were so heart-felt that I felt warm inside.
