# Supplementary material for: Exploring translator’s style in children’s literature: A case study of Nicky Harman’s English translations of Huang Beijia’s two works
Source: PLoS One. 2026 Jun 2;21(6):e0350245. doi: 10.1371/journal.pone.0350245 (PMC13229296; doi:10.1371/journal.pone.0350245)
Supplement: S7 File — (ZIP) [file pone.0350245.s010.zip › data/parallel corpus data/Parallel Chinese-English Corpus excel format/Flight of the Bumblebee/Chapter 22_zh-CN_en-US.xlsx]

## Sheet: sheet1
第二十二章·两地书	Chapter 22 Letters Wing Their Way
亲爱的橙子：	Dear Orange,
到昆明一周有余，一切安好。	I got to Kunming about a week ago and everything's going well.
航校课程密集，训练量极大，几乎每天都要汗湿两套衣服。	The flying school courses are intensive and there's a huge amount of physical training.
同来航校的一个燕大学生体力不支，已经练趴下了，昨天我帮他洗了满满一大盆衣服。	I sweat so much I get through two lots of fatigues every day. A Yenching University student who arrived at the same time as me actually collapsed, he got so exhausted. Yesterday, I washed his clothes for him.
我的天，你都想不到，他把换下的衣服泡在盆子里，已经泡出了臭味。	God, they were filthy! We soaked them in a big bowl but they stank.
这怪不到他，光是每天的一万米跑，就让他精疲力尽。	It wasn't his fault. It was just running ten thousand metres a day that did for him.
现在教官允许他减为五千米跑，慢慢适应。	Now the instructor's said that he can start with five thousand metres runs, and build up.
我们的这位体能教官对学员很好，很人性。	Our PE instructor's pretty nice to us, very understanding.
航校授课是全英文的，因为飞行教练和理论教员都是美国人。	All the teaching is in English, because the flight instructors and theory instructors are American.
这对我来说有一点点问题，我的英文程度不够好。	This is a bit of a problem for me - my English isn't good enough.
刚刚我和那个燕大学生订好一个协议，每天我帮他洗衣服，他帮我补习英文。	I just now agreed with the Yenching University student that I'll wash his clothes every clay, and he'll help me with my English.
很好的互助，是不是？	Fair exchange, eh?
忘了告诉你，我的这位室友姓钱，名沪生。你一看名字就知道他是上海人。	I forgot to say, he's my roommate, his name's Qian Husheng, and he's from Shanghai.
他是燕大物理系的，报考航校时已经读大三了。	He was studying physics, and was in the third year when he applied for the flying school.
他认识你哥，似乎还一块儿踢过一场球。	He knew Kejun. I think they played football together.
我想我跟他能成为好朋友。	I'm sure we're going to be good friends.
要熄灯了，不能多写。	The lights are going out in a moment so I'll stop now.
问候叔叔和娘。	Please give my best to your mum and dad.
到昆明的第二天我已经给叔叔写过一封报平安的信。	I wrote to your dad the day after I arrived in Kunming, just to say I'd arrived safely.
叔叔和娘都忙，以后我就给你写信吧。	But I know both of them are very busy so from now on I'll write to you.
沈天路	Tianlu
亲爱的天路哥哥：	Dear Tianlu,
你都想象不到我收到你的信时有多么开心！	You can't imagine how happy I was to get your letter!
我把你的信读给小素和小弟听了，他们问了我一大堆问题，都是小孩子的问题，你不必理睬。	I read it to Su and Kid, and they asked lots of questions, all kids' questions, so I won't bother you with them.
还有，我觉得你们航校应该有不少事情是不可以随便说的，对不对？	Also, there must be a lot of things to do with your flying school that you can't talk about, I mean military secrets, right?
那叫"军事机密"，我了解。	But that's okay, I understand.
我们这学期新开了一门几何课，妈呀，真是要我的命了，你知道我一向方位感都不好的，图形上的那些虚线实线，照我看起来比五线谱还要复杂。	We started geometry this term, and it's horrendously difficult. You know I don't have much spatial awareness. And I find the dotted and solid lines in geometry even worse than musical notation, so complicated.
听说很快还要学会画辅助线，画对了辅助线才能够解题，我光是想一想都觉得头大。	Apparently, we'll soon be learning auxiliary lines too because you need them to solve the problem. It gives me a headache just thinking about them.
我娘怎么没把我生得跟我姐一样聪明呢？	Why didn't Mum make me as clever as Shuya when I was born?
我真是郁闷。	It's depressing.
小弟现在住进了你们的房间。	Kid has moved into the room you used to share with Kejun.
不过你的床还留着，娘盼望你在过年的时候能够回来一趟。	But your bed is still there, Mum is really hoping that you'll make it home over the New Year.
现在才九月，娘一下子就想到了过年，好笑吧？	It's only September, how funny that Mum's thinking of New Year already!
顺便告诉你，我爸这学期新开了一门课叫"病虫学"，所以他在实验室里养了很多麦虫稻虫棉虫，还搭了一个很大的纱罩，里面全是好难看的粉蝶。	By the way, my dad has just started teaching a new course on insect pests, and is rearing wheat worms, rice worms and cotton worms in the laboratory. He's also got Pieridae butterfly caterpillars under a big gauze cover, they're hideous.
我带范舒文去看了一次，她看完出门就吐了，说太恶心了，那么多肥嘟嘟的虫子动来动去，让她浑身都痒痒，回家肯定吃不下饭。	I took Sheona to see them once and she ran outside and puked. She said all those fat bugs squirming around were disgusting. They made her itch all over, and she wouldn't be able to eat her dinner.
昨天梅教授牵回来一头奶羊，就拴在他原来养鸡的地方。	Yesterday, Professor Mei brought a nanny goat home and tethered her where he used to raise hens.
他说这是畜牧系最后一头奶羊，以后系里牛和羊都不养了，经费不足，而且学生很多参了军，课程要减缩。	He said that she was the last goat from the Department of Animal Husbandry, because they're not going to keep cows and goats anymore.
你真应该看看梅教授给奶羊挤奶，很好玩，奶羊还闭上眼睛呢，多么享受似的。	They don't have the money, and lots of their students have joined the army, so there'll be fewer courses. I wish you could see Professor Mei milking the goat.
梅教授让我们每人都尝了一口羊奶，我觉得不好喝，腥味太大。	It's so funny. The goat shuts her eyes like she's really enjoying it. The prof made each of us try the milk, but I didn't like it, it's too goaty.
可梅教授说羊奶比牛奶更有营养。	The prof says that goat milk is more nutritious than cow's milk.
他说，以后这只奶羊归我们这些孩子集体养，谁有空谁就去割草给羊吃，挤出来的奶轮流供应各家。	He wants us children to look after her. Whenever we have time, we have to go and cut grass for her. And all the families will take turns to get the milk.
我娘听了可高兴了，她觉得我爸很需要这一份营养品。	Mum was very happy about that, she thinks my dad could really do with something nutritious.
你看我啰啰唆唆一写就这么长，都不知道你有没有读这封信的时间。	I've really blabbed on in this letter, I don't even know if you'll have time to read it all.
从现在起，我会每天都盼着你的信，每天每天。	From now on, I'm going to write to you every day, every single day.
黄橙子	Orange
亲爱的橙子：	Dear Orange,
昨天飞行教练头一回让我们上了教练机！	Yesterday our instructor put us in a trainer plane.
你不会相信我有多么激动，坐在驾驶舱里的感觉很奇怪，整个身体都被陌生的一堆钢铁包围着，我还能嗅到一种特殊的气味，说不上是枪炮子弹的气味，还是身体被子弹击中之后瞬间消亡的气味。	It was so exciting. It feels very strange sitting in the cockpit, like sitting in a steel box. I could smell something very odd, maybe the smell of munitions, or the smell of bodies after they've been hit by bullets and vapourized.
对不起我不应该这么写，这会让你担惊受怕。	Sorry, I shouldn't say things like that. I don't want to alarm you.
我承认我有时候喜欢胡思乱想。	Sometimes I let my imagination run away with me.
可是橙子，你是这世上最可爱的女孩，答应我，你要像阳光一样明亮地活着，永生永世都不要接触世界上的恐惧。	Orange, you're the sweetest girl in the world. Promise me you'll live like a brilliant ray of sunshine, and don't let all the terror around us get to you.
说点好玩的事吧。	Let me talk about more fun stuff.
坐在飞机上，哪怕飞机还没有起飞，我的位置也变高了许多，似乎有一览众山小的豪气了。	Sitting in a plane, even if it's still on the ground, I feel very high up. It's a fantastic feeling. I can see for miles.
高瞻可以远瞩，我一下子觉得眼前的世界好大好开阔，我的人生也好大好开阔。	The world feels huge and I feel like my life has opened up too. I can see field after field of sogon grass on either side of the runway.
我看到了机场两旁一望无际的茅草地，它们被河流湖泊分隔成了一块又一块不规则的形状，半黄半绿，半枯半荣，蜿蜒起伏，最终融入到群山之中。	They're carved up into irregular shapes by streams and ponds, yellow and green, old growth and new growth, undulating away into the distance and merging with the mountains.
猜猜我这时候在想什么？	You know what it reminds me of?
你说你在学几何，我就想象其中的某一块草地是你课本上的几何图形，你坐在教室里往图纸上画线，而我驾着飞机在空中给茫茫草地画线，我们岂不是在不同的时空中做了同一样事情？	You said you were learning geometry, and I imagine those patches of grass are geometric shapes in your exercise book. I imagine you sitting in your classroom drawing them out, and me piloting the plane drawing lines in the grass, doing the same thing in a different space and time.
这种吻合多么奇妙！	Wouldn't that be wonderful?
我很好，很好，一切一切都很好。	I'm fine, just fine, everything's great.
你不要挂念，让娘和叔叔也不要挂念。	Don't worry about me, and tell Mum and Uncle not to worry too.
沈天路	Tianlu
亲爱的天路哥哥：	Dear Tianlu,
我要报告一件会让你生气的事：小弟把你的那个飞机模型弄坏了。	I have to report something that will make you angry: Kid broke your airplane model.
他本来说要拿在手里看看，我从你的蚊帐里摘下来给了他。	He said he just wanted to hold it and look at it.
可是他居然认为飞机模型跟纸飞机一样，是可以扔出去让它飞起来的！	I took it down from your mosquito net and gave it to him, but he thought it was the same as a paper plane and you could make it fly!
他站在二楼往下扔，无巧不巧砸到了梅教授家熬药的汤罐上，结果飞机散了架，药罐也破成八瓣。	He stood on our walkway and threw it down, and unfortunately it landed on the Meis' pot that they use for boiling herbal medicine.
今天娘特地去街上买了一个新的赔给梅太太。	The plane fell to bits and the pot shattered too, into eight pieces. Mum had to go out and buy them a new one.
我不知道散了架的飞机还能不能修好，反正碎片都放在你的抽屉里，等你回来再说。	I don't know if the airplane can be repaired. Anyway, the bits are all in your drawer. Let's see when you come back.
万一修不好的话，你会有办法再弄一个新模型的对吗？	If it can't be mended, you'll be able to get a new model, right?
因为你很快就是飞行员了啊。	Because soon you'll be a pilot.
我娘已经揍了小弟一顿，现在他发誓再不碰你的东西。	Mum gave Kid a walloping and he's promised never to touch your things again.
不过小孩子说话总是不算话。	But children say things and then forget them.
我保证以后会好好看管他。	I promise I'll keep a close eye on him in future.
冬天又快到了，娘很怕气管炎复发，早早就穿上了皮坎肩。	Winter will be here soon and Mum's worried about getting a chest infection again so she's already wearing the waistcoat.
娘说，坎肩是你做了好久的小工才赎回来的呢，她要多穿才划算。	She says she's got to justify all those days on the building site you did to earn the money to buy it back.
你什么时候才能把飞机开上天？	When will you be able to fly a plane?
我和小素、小弟打赌了，比赛谁第一个在天上看到你的飞机。	I had a bet with Su about which of us will spot you in the sky first.
我肯定我是第一个，因为只要天上有飞机飞过去，无论怎样我都要出门看，哪怕是上课时间。	I am sure I'll be first, because every time I see a plane flying overhead, I always have to go out and look, even during class time.
老师都知道我有哥哥在当飞行员，她们会在第一时间说，出去吧出去吧，去看一眼好放心。	The teachers know you're training as a pilot, and they always tell me, 'Go on, out you go, take a look and you'll feel better.'
不多写了，宿舍马上就要熄灯。	I'll stop now. The lights will be turned off soon.
现在我们学校时常停电，校长说，全城的电力都不够用，一切优先服务于抗战。	We often have powercuts at our school. The head says the city doesn't have enough electricity and war work gets priority.
所以，我更盼望你早点把飞机开上天，多打下几个小鬼子。	I can't wait for you to be able to fly up and hit some Japanese planes.
黄橙子	Orange
亲爱的橙子：	Dear Orange,
谢谢你的鼓励，一想到华西坝上有你们几个的眼睛在望着我，我学习起来就特别有劲。	Thank you for your encouragement. When I think of all of you in Huaxi Fields looking out for me, it makes me study harder.
上周学校考试，我的总分是第三名。	In our tests last week, I came third overall.
有一门驾驶理论课我答错了一道题，还有一门飞行实践课，我拉操纵杆的时候控制得不好。	I got one question wrong in the pilot theory test and in the flight practice test I didn't have good control of the joystick.
教官说我有时候太心急，反而会把动作做过了。	The instructor says sometimes I'm too impatient, and overdo it.
我要好好琢磨教官的话。	I'll try and do better next time.
这周航校放假一天，我和钱沪生一块儿逛了逛昆明，在街上一人吃了一碗过桥米线。	We got one day off this week, and Husheng and I went to look around Kunming. We each had a bowl of over-the-bridge noodles.
这种米线的吃法好奇怪，不需要煮，端一碗滚烫的鸡汤到你面前，把肉片呀菜呀米线什么的统统倒进去，一下就烫熟了！	They're rice noodles and they're really peculiar, they don't need cooking. They bring you a bowl of boiling hot chicken broth and put the meat and vegetables and noodles in it and it's ready to eat!
昆明人为这种小吃还编了个故事，等我休假回家慢慢讲给你听，现在我要卖个关子。	They're a Kunming speciality and there's a story about them, which I'll tell you when I get home and we have more time. So I'm going to leave you in suspense for now!
昆明人真是豪气，米线店的老板知道我们是航校学生，死活都不肯收钱，说，将来上天打日本，替他多打一架小鬼子的飞机就有了。	The local people are really great. The noodle shop owner refused to charge us a cent once she found out we were at the Training School. She said, 'You're going to fly up and pop off the Japanese. You pop one more for me!'
你不知道当时我们俩多惭愧，民众对我们这么好，可我们还不知道何时能够飞得上天。	That made the two of us feel very humbled. People are so kind to us and we still don't know when well be able to fly, it's embarrassing.
所以，本来我们计划还要去看看滇池和传说中的红嘴鸥，这么一来，吃完米线我们就提前回校了。	So we originally planned to go to Dianchi Lake after our lunch, to see if we could spot the black-headed gulls they talk about, but we went straight back to the school.
我要时刻记住自己的任务：学习，学习，还是学习。	I mustn't forget my mission, to study, study and study even harder.
橙子你也要好好学功课，现在是我们打仗，将来由你们建设。	And mind you study hard too, Orange. We're fighting the battle now, and you'll be building the country afterwards.
你要知道，我们这个国家迫切需要强大啊！	China needs to get stronger.
沈天路	Tianlu
亲爱的天路哥哥：	Dear Tianlu,
今天我要报告的是好消息：寒假考试，我得了年级第一名！	I have good news to report! I came first in the end-of-winter-term exams!
校长亲手给我发了一张奖状，她说："黄橙子，你这个小女娃总算开窍了。	The head personally gave me my commendation, and said to me, 'Orange, you've finally got the hang of it.'
"嗯，她其实不知道，我是因为你才考第一名的，你学习那么努力，我怎么可以落后？	What she doesn't know is, I got the first place because of you. You're studying so hard, I'm determined not to fall behind.
上次来信你问姐姐有没有消息，没有。	Last time you wrote, you asked if there was any news from Shuya. There isn't.
我娘给她做了一件立领掐腰的青布棉袄，钉了特别好看的盘云扣子，是拿邢姆妈送她的一块大红灯芯绒盘的，姐穿上一定漂亮极了。	My mother made her a dark blue, fitted, padded jacket with a stand-up collar, fastened with a beautiful cloud-knot button she'd made with some dark red corduroy that Mrs Xing gave her. Shuya will look beautiful in it.
可是棉袄往哪儿送呢？	But Mum didn't have an address to send the jacket to.
娘在家里好几次抱着棉袄偷偷流眼泪，小素都告诉我了。	She sometimes holds it in her arms and cries over it when she thinks no one's looking. Su told me.
我爸劝我娘，儿女自有儿女该做的事，别操太多的心。	Dad tried to comfort her, he told her children grow up and have their own lives to lead and she shouldn't worry.
娘说，不操心，她也该来封信让我们放心啊。	Mum said, even so, she should have written to let us know she's all right.
我爸想来想去，觉得只有一个可能：延安和成都，一个在西北，一个在西南，中间隔着大片的日本占领区，通信是阻断的，姐即便给我们写了信，也没有办法寄到。	Dad thought a bit, then said there was only one explanation: there's a big Japanese-occupied area between Yan'an in the northwest, and Chengdu in the southwest, so the postal services can't get through.
天路哥，你说我姐到底是根本没写信呢，还是写了信没寄到呢？	Tianlu, do you think Shuya has written and her letter never arrived, or has she not written at all?
真的好让人揪心啊！	We're all very worried.
还好你写来的信我们都能收到。	It's such a relief that we get letters from you.
娘把你的信编了个号，隔一段时间就让小素给她一封一封念上一遍。	Mum has all your letters numbered in order, and she makes Su read them to her one by one.
小素说她现在闭上眼睛都不会念错，可娘还是听不够。	Su says she can recite them all off by heart, but she still wants to hear them.
对了，娘让我问问你，你马上去印度集训，需要带些什么东西呢？	And before I forget, Mum wants me to ask you, do you need anything for when you go to India?
你在那儿会穿单衣还是棉衣？	Will you need summer clothes, or winter padded jacket and trousers?
外国的东西肯定吃不惯，要不要娘给你炒些米粉带过去？	And she's worried you won't like the food. Would you like her to make you some rice noodles to take with you?
盼告。	Looking forward to hearing from you.
黄橙子	Orange
亲爱的橙子：	Dear Orange,
我现在是坐在印度的军营里给你写信的。	I'm writing this letter from an Indian army camp.
三天之前我们搭乘飞虎队的运输机从昆明到此地，密集训练三个月，顺利过关的话，回国之后便可以编入中美混合空军大队，投入战斗。	Three days ago, we flew here from Kunming in a Flying Tigers transport plane. We're doing three months' intensive training, and if we pass our exams, we can join the CACW, the Chinese-American Composite Wing, in China and go into battle.
我们的美国教练说，他之前从来没有在这么短的时间里把一个飞行学员送上天，不过这是特殊时期，一切都是特别对待。	Our American instructor said that he had never sent trainee pilots up in such a short time before, but they're making an exception of us, because we're needed.
飞越驼峰的时候，我看到了连绵不断的雪山，太壮观了呀！	When we flew over the Hump, the snow­capped mountains seemed to go on forever, they're spectacular!
像什么呢？	I don't know how to describe it to you, even though I really want to.
我很想对你形容一下，想了半天也找不出称心如意的词句。	I can't find the words to do it justice.
你看我多无趣，我要是有大哥那样的才华就好了。	I'm so boring, if only I was as good at writing as Kejun.
不过我在驼峰上空的时候想到了马克，他能够牺牲在这里，这个称得上是地球屋脊的神秘之境，他的身体永远与高山同在，也能算是死得其所吧？	But as we were making the flight, I thought of Mark, who died here, on what they call the 'Roof of the World'. His body will always lie in these mysterious mountains, and that's right and proper, isn't it?
如果有一天我需要为国献身，我能不能有马克这样的幸运？	I hope if I ever die for my country I'll be as lucky as Mark.
啊啊，一不小心又说起这个，打嘴打嘴。	Hah! That slipped out, didn't it? Wash your mouth out, Tianlu!
印度人吃的东西很古怪，什么食材都要捣到稀烂，然后拌上一种叫作"咖喱"的调料，黄糊糊一坨，看着都没有食欲。	Indian food is very weird. They pound all the ingredients to a pulp, and then mix them with spices and call it curry. Everything's yellow and doesn't look appetizing at all.
不过我们一般不吃印度饭菜，我们吃牛排。	But we generally don't eat the local food, we eat steak.
美国人别的都先进，就是在吃的事情上不开化，好好的牛排偏不煮熟，一刀切下去，肉里直冒血。	Americans are very advanced except in what they eat. We get really good steak but it isn't properly cooked. When you cut into it with your knife, blood leaks from the meat.
头一回吃牛排我直反胃，一口也咽不下。	The first time I ate steak, I retched. I just couldn't get it down.
钱沪生倒还好，他以前在上海吃过。	Husheng was okay. He'd eaten American steaks in Shanghai before.
长官逼着我一定要吃完一大块，他说要不然我顶不住接下来的高强度训练。	Our senior officer forced me to eat it all up anyway. He said I needed it because the training was very intensive.
你猜我怎么吃？	Guess what I did?
我稍微嚼一下就闭着眼睛囫囵吞枣地咽，而后猛喝水，压住不吐出来。	I gave it a little chew, then I shut my eyes and swallowed, and then gulped down lots of water so I wouldn't bring it all up again.
其实吃饭这事也靠意志力，我心里想着要吃下去吃下去，也就吃下去了。	Actually, eating depends on willpower. I wanted to eat it, so I ate it.
这事千万别说给娘听，她又该心疼我了。	Please don't tell Mum that. She'll feel sorry for me.
想想在成都的时候，家里要是买到一块拳头大的牛肉，娘就高兴得不行，因为能做好几个菜呢。	Just think, if you could buy a piece of steak as big as your fist in Chengdu, Mum would be ecstatic. She'd make it last for lots of meals.
不多写了，现在是午休时间，很快又要上课去。	I'll stop here. This is our afternoon break, and we'll be back in class soon.
对了，告诉娘，印度这里好热，根本用不着穿棉袄，所以不用惦记我的衣服。	Oh, one more thing, tell Mum it's very hot in India, we don't need padded jackets, so she doesn't need to worry about what I'm wearing.
沈天路	Tianlu
亲爱的天路哥哥：	Dear Tianlu,
我告诉小弟你在印度吃咖喱糊糊，他可馋坏了，缠着我问咖喱是什么味道，长什么样子，我根本答不上来，只好让他去问我爸。	I told Kid you were eating curry in India. He's so greedy, he kept on at me to tell him what it looked like and how it tasted. I couldn't tell him, so I said to ask my dad.
想想小弟挺可怜的，生下来就碰上这场战争，没吃过什么稀罕东西，也没玩过一件像样的玩具。	Poor Kid, he's never known anything but this war, he's never had treats to eat, or decent toys to play with.
对了，他给梅教授的奶羊割草可积极了，昨天下了雨还出去，差点儿滚下河沟，回来又被娘揍一顿。	By the way, he's cut loads of grass for Professor Mei's nanny goat. He even went out yesterday in the rain and almost slipped into the river. When he got home, he got another spanking from Mum.
每次轮到我们家分羊奶，小弟都早早地端个瓦钵去等着。	Every time it's our turn for the milk, Kid's always there waiting with his bowl held out.
梅教授说羊奶喝生的有营养，我娘总觉得不放心，非得在炉子上煮开不可。	Professor Mei says the milk is good for you even when it's fresh, but Mum worries, and insists on boiling it first.
一钵子羊奶，一多半是我爸的，一少半是小弟的。	Dad gets most of it and the rest goes to Kid.
爸爸现在肝不太好，范伯伯叮嘱他要多增加营养。	My father has liver trouble nowadays, and Uncle Fan told him to try and eat better.
亏得梅教授牵回榴园的这只羊！	We're lucky that Prof Mei brought back the nanny goat.
爸爸让我告诉你，无论如何要学会吃牛排，把身体养得更强壮，因为你回国之后就要上战场，战场上除了拼勇气，还要拼体力。	Dad wants me to tell you that you should get to like steaks! Because steak builds you up and when you come back to China, you'll need to be strong as well as courageous.
小素昨天折了十架纸飞机，在我们家里每个门框、每张床、每只书架上都吊了一个。	Su folded ten paper airplanes yesterday and hung one on every door frame, every bed, and every bookshelf in our house.
她说，家里到处都是飞机的话，就好像时时刻刻都能看见你。	She said that if there are planes everywhere in the house, it's like seeing you all the time.
她还给小弟折了一架最大最好看的，在驾驶舱的位置画了一个戴头盔的小人，她说这个人就是你，这架飞机是你的飞机。	She made the biggest and most beautiful one for Kid, and drew a little man wearing a helmet in the cockpit. She told him the pilot was you and the plane was your plane.
夜里小弟抱着你的飞机睡觉，醒来一看压扁了，号啕大哭，好伤心呢，小素只好又给他折一架。	He took it to bed and went to sleep with it, and when he woke up, it was squashed flat. He burst into tears and Su had to fold another one for him.
我们大家都很想你。	We all miss you very much.
所有的人，每时每刻。	All of us, every minute of the day.
黄橙子	Orange
亲爱的橙子：	Dear Orange,
我给小弟弄到了一个飞机模型，跟马克的那个机型不一样，还略大一点，想必小弟会喜欢。	I managed to get hold of a model plane for Kid. It's different from Mark's, slightly larger. I think Kid'll like it.
我本想寄回国，可是长官说了，驼峰上只能运输最要紧的物资，我们除了信件，其余物品不可以随便往国内寄。	I wanted to mail it to China, but our commanding officer said that the Hump's only for transporting vital materials, and letters, nothing else.
这个我能理解。	That's understandable.
模型先放我箱子里，等我回国时带上。	I've put the model in my trunk, and I'll bring it with me when I come back to China.
你先跟小弟说一声。	You can tell Kid about it.
这几天我们的训练科目是跳伞。	We're doing parachute training these days.
头一回从飞机上跳下去的时候，我的腿抽了筋，挪不开步，还是教练官把我推下去的。	My first jump, I got cramp and I couldn't get myself out of the door. The instructor had to give me a push.
倒也不是害怕，是身体不听指挥，挺丢人。	It's not that I was afraid, it was because my body wouldn't obey my instructions.
不过教练说，大多数人头一回跳伞都是这情况。	It was embarrassing but the instructor said it often happens with your first time.
钱沪生比我更丢人，他把小便都弄到了裤子里。	Husheng was even more embarrassed. He pissed himself.
他只对我一个人说了，万一以后你能见到他，可千万别跟他提这事。	I was the only one he told, so if you ever meet him one day, whatever you do, don't mention it.
今天我跳得很轻松，我一直睁着眼睛，伞具打开后，身体猛然飘浮起来时，我感觉自己就像天空里的一朵云，我可以仔细地看我脚下的大地，看那些五颜六色的土地河流山川。	I was much more relaxed jumping today. I kept my eyes open, and after the parachute opened, I was suddenly buoyed up and I felt like a cloud. I could see everything on the earth beneath my feet, the colours, the fields, the mountains and rivers.
世界真美。	The earth is so beautiful.
如果没有战争的话，生活也好美。	If only there was no war, life would be beautiful too.
别笑话我，我真不会抒情。	Don't laugh at me, I'm no good at expressing my feelings.
我听教练说，其实飞行员并没有跳伞的机会，我们的座椅上都有一个机关，万一飞机被击中，那个机关就会弹出来，自动把我们弹到空中去。	The instructor says that as pilots, we don't get the chance to parachute anyway. There's a mechanism in our seats, that if the plane's hit, it pops up and automatically ejects us.
很安全吧？所以你们都不要为我担心。	It's safe, so don't worry about me.
倒是你们都要关心叔叔的身体，劝他多休息，别再下乡去推广那些良种了，该培养更年轻的人去做那些事。	But you all look after Uncle, get him to take more rest and stop traveling to the villages to promote his improved crop strains. He should train up younger people to do those things.
沈天路	Tianlu
亲爱的天路哥哥：	Dear Tianlu,
人飞在空中的时候，是不是跟鸟儿飞在空中差不多？	When you fly, does it feel something like being a bird?
我好想知道。	I'd love to know.
我也好想看看飞在天空中的你。	I want to see you flying too.
这一周我已经能够不出差错地弹出《野蜂飞舞》了。	This week I was able to play 'Flight of the Bumblebee' straight through without any mistakes for the first time.
我给范玛丽弹了一遍，她说还不错，野蜂捉弄人的感觉弹出来了，要是速度再快一点就更完美。	When Mrs Fan heard me play, she said it wasn't bad. She said I'd caught the playful feeling, and if only I could up the speed, it would be perfect.
她用的是"完美"这个英文词！	She actually used the English word 'perfect'!
要知道，在弹琴这件事上，她对学生是出了名的苛刻呢。	And you know how demanding she is with her piano students.
这一切都是因为你。	It's all because of you.
我希望有一天，当你突然出现在家门口的时候，我可以骄傲地告诉你说：亲爱的哥哥，我随时都可以为你演奏！	One day, when you come home, I'm looking forward to being able to say proudly, 'My dear brother, I'll play "Flight of the Bumblebee" for you anytime. Just say the word!'
爸爸的身体你不要担心，我们都会保护好他。	Don't worry about Dad. We'll look after him.
前几天他还接到美国农业部的信，请他去美国合作研究一种小麦抗病的品种，可爸爸说，即便去美国，他也要等抗战胜利了再去，那时候他才是一个扬眉吐气的中国人。	A few days ago, he got a letter from the US Department of Agriculture inviting him to go there to work on research into a disease-resistant wheat variety. But Dad said he's going to wait for victory so that he can go with his head held high and be proud of his country.
黄橙子	Orange
亲爱的橙子：	Dear Orange,
我已经结束在印度的训练，正式成为中美空军混合大队的一名飞行员了。	I've finished my training in India and have officially become a pilot of the CACW.
本来长官的计划是，我们在印度接受初级训练后，再去美国深造几个月。	Originally the plan was for our cohort to go to the United States for a few months after receiving basic training in India.
可是现在完全不可能，抗战进入第八个年头，部队损耗极大，急需补充兵源。	But that's out of the question now. The war is in its eighth year, and so many men have been lost that we're urgently needed.
而且，我们都已经写好了遗书，迫不及待地盼望投入战斗，誓死报国，所以当你读着这封信的时候，说不定我正在空中跟敌机战斗，因为我的英勇，鬼子的飞机在我眼前灰飞烟灭；	Besides, we've already written our wills. We can't wait to go into battle and serve our country, and give our lives if necessary! So when you read this letter, I might be in the air fighting an enemy plane. I want to see it vapourized right in front of my eyes! I might also be hit by an enemy bullet and die.
也说不定我已经中弹牺牲，呼应了镌刻在中央航校石碑上的那句话：我们的身体、飞机和炸弹，当与敌人兵舰阵地同归于尽。	But in the words on the stele at the entrance to our training school, 'If we die, we take the enemy down with us.'
橙子小妹——请允许我像你的亲生哥哥一样喊你一声小妹——如果我真的已经为国牺牲，舍身成仁的话，那是尽了我的天职，请你一定一定要永远地快乐地活下去，把我的那一份一并活下去。	Orange, my little sister, let me say something as your big brother: if I really do give my life for my country, then it's nothing more than my duty. Please, please promise me you'll be happy forever. And live for me too.
你才十四岁，你会长大，会看到抗战胜利、日寇投降、万众欢腾的那一天。	You're only fourteen, you're going to grow up, you'll live to see the day when the war is won, when the Japanese surrender, when the whole country rejoices.
到那时候，在你们举着火把打着红旗上街狂欢庆祝的时候，请记住我就安坐在你的火把之上，火光就是我的笑脸，我会与你们同在。	When that day comes, when you all parade down the streets holding torches aloft, and waving red flags, think of my spirit sitting on your torch, imagine its flame is my laughter, know that I'll be with you.
不希望这封信会是我们的永别。	I hope this letter is not goodbye, but if it is, I have no regrets.
倘若真是永别，我也认为我这一生是没有遗憾的，因为，从十四岁来到你们这个家，我和叔叔，娘，大哥，书雅，小素和小弟，尤其是你，橙子，我们曾经多么快乐地生活过。	Because ever since I came to your home at fourteen, I've had so many happy times with Uncle, Mum, Kejun, Shuya, Su and Kid and you, especially you, Orange.
沈天路	Tianlu
