# Supplementary material for: Exploring translator’s style in children’s literature: A case study of Nicky Harman’s English translations of Huang Beijia’s two works
Source: PLoS One. 2026 Jun 2;21(6):e0350245. doi: 10.1371/journal.pone.0350245 (PMC13229296; doi:10.1371/journal.pone.0350245)
Supplement: S7 File — (ZIP) [file pone.0350245.s010.zip › data/parallel corpus data/Parallel Chinese-English Corpus excel format/Flight of the Bumblebee/Chapter 23_zh-CN_en-US.xlsx]

## Sheet: sheet1
第二十三章·欢乐时光	Chapter 23 Happy Times
在我又一次见到沈天路的时候，我的怀里揣着他写给我的最后一封信，也就是他觉得要跟我"永别"的信。	When I next saw Tianlu, I had the last letter he wrote to me in my jacket pocket. That was the one where he said his last goodbye.
我气愤地责怪他："好无聊啊，说这种无聊的话！	I was so cross with him. 'Why did you talk nonsense like that? It was rubbish!
谁跟你永别？	No one wanted to say goodbye to you.
我爸不准，我娘也不准，我和小素小弟更不准！	None of us were having that, not my dad, nor my mum, and certainly not Su or Kid or me!
我们会拿一根绳子用劲拽住你，拽一年，拽十年，一直到把你拽回家！"	We would have got you home one way or another, we'd have trussed you up and dragged you home with a rope, whether it took one year or ten years!'
他就笑，嗬儿嗬儿的，还拿大手胡噜了一下我的脑袋。我躲开了。	He laughed, and aimed a swipe at my head with his big hand but I dodged.
他这个动作明显是拿我当小孩子呢，可我当时的身份是"成都战地慰问团"的成员，我们肩并肩地坐在昆明空军营地的操场上，他是我的慰问对象。	He was treating me like a kid but I was sitting with him as a member of the Chengdu Battlefield Entertainment Corps. We sat side by side on the sports field of the Kunming Air Force Camp, and he was the one I had come to 'entertain'.
半个月之前，我绝对没有想到我会这么快就见到沈天路。	I never imagined I would see Tianlu again so soon.
慰问团的名单里本来只有范舒文，她钢琴弹得好，联欢晚会上将有她的钢琴独奏节目。	The Entertainment Corps was there to raise the troops' morale, and Sheona was supposed to be in it. She played the piano really well, and was due to play at their gala.
结果人算不如天算，临行前一天，她在学校的石子路上骑车，跌了个大跟头，两条胳膊和膝盖都擦破了，手肘处鲜血淋漓的，被她爸爸包扎成了一个布偶人。	But things don't always go according to plan. The day before the gala, she was riding her bike along a gravel path at her school and skidded and went head over heels. Her arms and knees were badly grazed, and her elbows were pouring with blood. Her father bandaged her up so tight that she looked like a doll.
我去她家里，她趁她妈妈不在时，一把钩住我的脑袋，拉下来贴到她嘴边："嗨，刚刚慰问团的人来看我啦，我说我爸怕感染，不让我出门了，换我的朋友黄橙子去吧，她学了六年钢琴，上节目肯定没问题的。"	I went to see her, and when her mother wasn't around, she whispered in my ear, 'The Entertainment Corps came to see me about playing for the gala, but my father's worried in case I get an infection, so I'm grounded.' I told them, "Ask Orange, she's been playing the piano for six years. She can play for you.'
我吓一跳，脑袋猛一抬。她再一次用劲地摁住，叮嘱我："别说漏啊，反正时间来不及了，他们找不到更合适的人来替换我。"	I was so startled that my head shot up but she pulled it down again and whispered, 'Don't let on you know. They don't have time to find anyone better to replace me, so they'll come to you.'
我被她摁着头，说话不方便，就一个劲地摆手。	I didn't say anything. I couldn't because she had my head pressed down. I just waved my hands.
她两眼深深地望我："黄橙子，你不会是要告诉我，你不想去看望沈天路吧？"	She looked hard at me. 'Orange, don't tell me you don't want to see Tianlu?'
我瞬间明白了，我的好朋友范舒文，她是故意跌了这个大跟头。	I suddenly understood - my dear friend Sheona had fallen off deliberately.
她要用自己的皮肉之苦换来我跟沈天路的再次相聚。	She'd hurt herself so that I could go to the gala and see Tianlu again.
我永远记得她。	I'll always remember Sheona.
分别七十年，她也许还在美国的某个城市或乡村活着，弹琴，种花，儿孙绕膝，享受天伦之乐；	I haven't seen her in seventy years but I imagine her living in some town or village in America, playing the piano, growing flowers, looking after her grandchildren, enjoying her family.
也许她早已经离开人世，骨殖化为尘土，滋养大地万物。	Or perhaps she's departed this life and is long dead and buried.
可她留在我心里的，一直是那个梳两条金黄色发辫、大呼小叫地看着我爬树下河的美丽女孩的模样。	But I'll never forget her, with her blond plaits and her girlish shrieks whenever I climbed trees or jumped in the river.
慰问团在空军营地的逗留时间足足有三天。	We had a three-day stay at the camp to entertain the troops.
这三天里沈天路简直手忙脚乱，不知道该怎么招待我。	For the whole three days, I was Tianlu's guest and he ran around thinking up treats for me.
他攒了两个牛肉罐头，托人带去昆明市里，换回一兜子半青半黄的拳头大小的野芒果。	He got hold of two tins of corned beef, then bartered them in the market in Kunming for a bag of green and yellow mangoes as big as your fist.
唉唉，这个傻家伙，他就没想到女孩子也是爱吃肉的吗？	Silly boy, didn't he know that girls like meat?
离开成都之前，我已经半年都没有闻过肉味了啊。	I hadn't had a whiff of meat for six months in Chengdu.
不过芒果我也是喜欢的。	But I liked mangoes too.
我之前从未见识过如此甜蜜又如此芳香的好东西，剥开皮，淡黄色的芒果汁顺着我的手指头流下来的一瞬间，我举起手指吧嗒一口吮上去，半天都不能呼吸。	I had never tasted fruit as sweet and fragrant. I peeled off the skin, and the pale yellow juice ran down my fingers over my hand. I put my fingers in my mouth and sucked them and the sweetness took my breath away.
"沈天路！"我幸福地叫着他的名字，"昆明原来是这么好的地方啊！"	'Shen Tianlu!' I cried, 'What a wonderful place Kunming is!'
他看我吃，一句话不说，只是笑，只是笑。	He watched me and didn't say a word. He smiled, just smiled.
现在回想起来，他的眼睛里是溢满了宠爱和疼惜的，可我那时候哪里懂，我忙着剥芒果皮，忙着舔指头上黏糊糊的芒果汁，忙得无暇顾及其他，简直就是愚蠢透顶。	When I think back, his eyes must have been brimming with love and tenderness, but I was a clueless girl back then, and much too busy peeling and devouring the mangoes and sucking up the juice to notice.
吃完了芒果，嘴巴和手指都被蜜汁粘住了，狼狈得很不像样。	My mouth and fingers were coated in sticky juice by the time I'd finished. I was in a horrible mess.
他变戏法一样地变出一块旧旧的但是洗得很干净的手帕，先擦了我鼻尖上的污渍，接着要擦我的嘴巴时，犹豫了一下，手放下去，把手帕塞到我的手里，示意我自己动手。	But as if by magic, he produced a very old but freshly laundered handkerchief and wiped the tip of my nose and was going to wipe my lips. Then he hesitated a moment, and gave me the handkerchief so I could clean my own face.
"不嘛。"我噘了嘴说，"你帮我擦。"	'No, you do it for me,' I said, pursing my lips.
他显得慌乱，脸颊瞬间泛红，攥着那条手帕，前后左右看了又看。	He looked flustered and went red. Clutching the hanky, he looked from it to me and back again.
我看他的神情实在有趣，"噗"的一下大笑出声，差点儿把带着芒果味道的唾沫星子喷到他胸口。	I couldn't help bursting out laughing. I laughed so hard that I nearly spat mango juice all over his chest.
"橙子！"他红了面孔斥责我。	'Orange!' he remonstrated.
我举起双手给他看，说明我的手指真的是被粘住了，没法儿拿手帕。	I held my hands up so he could see that I really couldn't wipe my own face, my fingers were all stuck together.
他犹豫又犹豫，才把手帕团在手里，抬一下胳膊，匆匆地在我嘴边上一扫而过。	He wavered, and then wavered some more, and finally lifted the hanky and hurriedly dabbed at my mouth.
我被他的这个动作逗得前仰后合，完全刹不住笑声。	I found that so funny, I was convulsed with laughter again.
他怕他的同伴们听见，急得要命，恨不能上前捂住我的嘴巴。	He was obviously worried his mates would hear me, and clamped his hand over my mouth.
"橙子橙子，"他可怜巴巴地哀求我，"别这么顽皮了行不行？你过了年已经十五啦，是大姑娘啦。"	'Orange! Orange!' he implored. 'Do behave yourself! You're fifteen now, be a bit more grown up!'
嗯，我的确是大姑娘了，可这不妨碍他还是我的天路哥哥，我跟我的哥哥开个玩笑有什么不可以？	It was true I was growing up, but he was my big brother Tianlu, after all. Why shouldn't I mess around with him?
他把他的朋友钱沪生介绍给我认识。	He introduced me to his friend Husheng.
钱沪生穿着一身飞行服，一本正经地对我敬礼，称呼我"王小姐"，还伸出胳膊要跟我握手。	Husheng was wearing a flying suit and saluted me solemnly, called me 'Miss Wang', and then reached out to shake hands with me.
沈天路替他解释，上海人说话就是"黄""王"不分的。	Tianlu explained to me that Husheng was from Shanghai and in their dialect, Huang (my surname) and Wang, sounded the same.
钱沪生很为自己羞愧，面红耳赤，不敢再开口讲沪语了，转而一再地用英文道歉。	Husheng was so embarrassed that he went red and wouldn't speak Shanghainese anymore. He kept apologizing in English instead.
他个子小小的，站在沈天路的身边显得有些袖珍，一张圆圆的面孔，双眼皮，长睫毛，瞳仁特别黑，看人时显得一往情深。云南高原那么大的太阳，也没能把他的皮肤晒黑。	He was very short - side by side with Tianlu, he looked quite pocket-sized. He had a round face, double eyelids, long eyelashes, and very dark pupils, but his skin was pale, even the fierce sun of the Yunnan plateau had not succeeded in tanning it.
他实在腼腆，实在文弱，怎么看都不像军人。	He was shy but sweet. He had a rather delicate appearance, not like a soldier at all.
我希望能坐一次沈天路的飞机，最好能跟着他飞回成都，在我们榴园上空盘旋一圈，让我娘、小素、范舒文，让梅教授和徐伯伯他们都能看到我天路哥哥的英姿。	I really wanted to sit in Tianlu's plane. Most of all, I wanted him to take me up in it so we could fly over Pomegranate Gardens, and everyone - Mum, Su, Sheona, Professor Mei and Uncle Xu - could see what a hero Tianlu was.
沈天路想不到我会提这么无知的要求，一时间好为难哦，眉眼都错了位，绞着双手，把指节捏得叭叭作响。	I was so ignorant that I actually asked him. Tianlu was taken aback. He obviously didn't know what to say and twisted his hands together and cracked his knuckles.
后来他真的去找了他的长官，询问能否让我在教练机上坐上五分钟，最多十分钟。	However, finally, he went to his officer and asked if I could sit in the trainer plane for five minutes, maximum ten.
据他告诉我，长官只瞥他一眼，慢悠悠说了一句："你觉得合适吗？"	He reported back to me that the officer had glanced at him, and said slowly, 'You really think that's appropriate?'
沈天路说，这还是他头一回对长官提出非分要求，当时就觉得无地自容。	'It's the first time I've made a special request and I was embarrassed.'
跟着他又笑嘻嘻地说，即便这样被回个白眼，他也是愿意的，谁让我是他的妹妹。	He laughed. 'But even though he was so scornful, I really wanted to let you sit in it. After all, you're my little sister.'
没能坐上飞虎队的飞机，我心里很失望，可是想到沈天路肯为我去对长官求情，周身又涌出温暖。	I was very disappointed not to be able to sit in a Flying Tiger plane, but knowing that Tianlu was ready to stick his neck out for me and ask his officer gave me a warm feeling inside.
在那个空军营地的三天时间，这样的温暖时时刻刻都萦绕着我，让我错误地认为所有的幸福都会日常，都会绵长，都会如沈天路给我的一小包口香糖一样，嚼啊嚼啊，只要嘴巴不停，齿间就永远会有甜蜜。	During the three days in that airforce camp, I got that feeling of warmth all the time. I was foolish enough to believe that happiness was a normal daily occurrence and would last forever, like the packet of chewing gum that Tianlu gave me. So long as I never stopped chewing on it, there'd always be a sweet taste in my mouth.
"橙子啊，联欢会上你弹点儿什么呢？	'Orange, what will you play at the gala?' Tianlu asked, at least half a dozen times.
营地里这么多美国人，人家可不都是我这样的音乐盲。"	'There are lots of Americans in the camp, and they're not all tone-deaf like me.'
起码不下五次，沈天路唉声叹气地表达了他的担忧。	He was obviously anxious, especially when I didn't answer.
我学营地里美国人的样子耸耸肩膀："弹什么无所谓啦，大家热闹就好。"	But I shrugged my shoulders like the Americans in the camp did. 'It doesn't matter what I play, the main thing is for people to have a good time.'
他想说什么，又不忍心说出来，忧心忡忡地盯住我的眼睛。	He was about to say something more, but stopped himself and looked at me with real unease.
我问他，这两天是不是都没有好好睡觉？	'You look like you haven't slept the last couple of nights,' I teased him.
是不是怕我上台之后弹不成调调，砸了场子，让他跟着我丢人？	'Are you worried I'll go up on that stage and make a mess of it and let you down?'
"唉唉，我跟你说什么好？"他独自嘀咕。	'Oh dear, can't I say anything right?' he muttered.
他越着急，我越是觉得有趣。从小我喜欢捉弄他，大了还是改不掉顽性。	The more anxious he got, the funnier I found it. I'd always enjoyed pulling his leg, ever since I was a kid, and that hadn't changed.
我一扭身走了，不理他了，去找钱沪生，求小钱哥哥再给我画一张素描像。	I pretended to ignore him and went and talked to Husheng. 'Do another picture of me,' I asked him.
小钱哥哥画出来的我，比我本人要好看很多，简直就是画报上的人儿。	Husheng's sketches of me were much better-looking than I was in real life. I came out looking like a girl in a magazine.
他觉得自己画得太差，而且有点自说自话。可我喜欢我在他笔下突然就变成了一个美美的少女。	He was convinced he drew badly, but I liked the way his pencil made me into a beautiful young woman.
"王小姐，"他害羞地说，"真是抱歉哦，画素描我交关业余。"	'Miss Wang," he said awkwardly, 'I'm really sorry. I only sketch in my spare time.'
我想拿到美女画，甜言蜜语无师自通地往外冒："才不呢，小钱哥哥你比我们学校的美术老师棒太多啦，他总是把人画成丑八怪，你画得多好看啊，没有人比你画得更好啦。"	I picked up the sketch and flattered him shamelessly. 'But Husheng, you're so much better than the art teacher in our school! He always makes people really ugly. You draw really well, better than anyone I know.'
他很受鼓舞，脸颊泛红，孩子一样地笑起来，嘴角居然还现出一个隐隐约约的酒窝。	That cheered him up. He went bright red and giggled, and a faint dimple appeared at the comer of his mouth.
慰问团里的男生跟飞行员们打了一场篮球赛，上半场输得头都抬不起来，下半场对方开始让球，该投篮的时候偏偏抱着球跑，终场比分总算不过分难看。	There was a basketball match between the Entertainment Corps and the pilots. The first half of the game, we lost hopelessly, but in the second half, they gave away a few points, and when it came to shooting into the net, they deliberately held onto the ball, so the final score wasn't too bad.
男生打球，女生也不能闲着啊，我们四散到各间宿舍收集被单，收了一大堆，叽叽呱呱围着水池又捶又踩，水花四溅，泡沫泛滥，营地里的肥皂被我们用得丁点不剩。	While the boys from the Entertainment Corps played basketball, we girls weren't idle. We went around all the dormitories and collected a huge bundle of sheets. Then we put them in the sinks and, laughing and joking, thumped them and trod them under our bare feet.
洗完了，晾干了，然后傻眼了，因为我们谁都不知道拆下来的被褥如何重新缝合起来。	The place was flooded with water by the time we'd finished, and we'd used up every scrap of soap in the camp. We laid the bed covers out to dry in the sunshine - and then had no idea what to do. We'd unstitched the bed covers, but none of us knew how to stitch them back up again.
还是飞行员们自己动手，帮我们收拾了这个尴尬的残局。	The pilots had to help us out and do it themselves.
不过人家一点儿没抱怨，反而抢着夸我们洗得干净，被子闻起来有肥皂香。	They didn't complain, in fact they made a point of saying how nice and clean the bedding smelled.
沈天路一边往床上铺被子一边告诉我："你们是天使。"	'You're all angels,' said Tianlu, looking at his nice clean sheets.
我和同伴勾肩搭背坐在新铺的床单上，笑得哗啦哗啦。	We girls sat on the freshly made-up bed and cracked up laughing.
"真的，你们一来，大家做什么都有劲。	'It's true,' he protested. 'You've galvanized us.
之前我的被子三个月没有洗过了。	Before you came, I hadn't washed my bedding in three months.
还有人更久，半年，被头硬得都能站起来。"	Some of the men left it even longer, like six months, and the sheets were stiff with dirt, you could stand them upright.'
我们前仰后合，笑得更欢乐。	\
其实我知道不是这样的，飞行员的床铺普遍比我们学校女生的床铺更干净，也许他们的教官管得严格。	I knew this wasn't true. The pilots' beds were much cleaner than the students' beds at our school, no doubt because their commanding officer kept them in line.
沈天路把他们自己贬到泥缝里，是为了把我们夸成一朵花。	Tianlu was just badmouthing his mates as a compliment to us.
几个月不见，他懂得怎么才能讨好女生了啊。	He'd only been gone a few months. Where had he learnt to sweet-talk the girls?
那一年，我已经十五岁了，可是我在沈天路的眼睛里还是一个傻里傻气的瓷娃娃，他小心翼翼地呵护我，爱惜我，捧着怕摔落，抱着怕压碎。	It was true I was fifteen, but I was still a kid in Tianlu's eyes. He was so kind and took such good care of me. In fact, it was like I was a piece of precious porcelain and he was afraid I might break.
他不知道把我藏在哪儿才妥当：口袋里？眼睛里？心里？	I sensed he didn't know the right place to keep me. In his pocket? In his eyes? In his heart?
我多么喜欢被一个哥哥宠爱的感觉。	How I loved being spoiled.
我的爸爸是农学家，他爱土地和种子胜过爱我们。	My father was an agronomist. He loved the soil and seeds more than us.
我娘生了五个儿女，为家务日夜操劳，从无闲暇。	My mother had given birth to five children, and slaved away day and night in the house. She never had a minute to spare.
他们这一辈子都活得粗糙，来不及跟我们分享生活中的美好。	That generation had it tough. They had no time to share the beauty of life with us.
而我的天路哥哥，他懂得，他灵悟，他愿意用一百倍一千倍的耐心，等着我长大。	But Tianlu understood. He was so sensitive, and endlessly patient as he waited for me to grow up.
六年之前，上天把他送到我们家里，原来是怜悯我的无知和顽劣，要派一个最好的男孩来做我的引领者。	Six years before, when God gave Tianlu to our family, I was a kid who knew nothing and cared even less. But he gave us the best of boys to be my guide.
从前我混沌，现在我已经抬头看到了云层里的那一缕光，这是我的福分。	Where once I could hardly see what was in front of my nose, now I looked up and could see a ray of light in the clouds. I felt blessed.
联欢会放在我们跟营地战士们告别的最后一个晚上。	The gala was on the third and last night of our stay.
我的钢琴独奏排在节目单中间靠前，第五个，我一辈子都记得清楚。	My piano solo came about in the middle of the programme, number five. I'll never forget it.
钢琴是从昆明当地学校里借来的，旧了，漆色都已经斑驳，但是不影响弹奏。	The piano was borrowed from the local school in Kunming. It was an old one and the paint was cracked, but it played fine.
我穿着范舒文借给我的一件白色纱裙，踮了脚尖，无比兴奋地走上营地礼堂的简陋舞台。	I wore a white tulle skirt that Sheana lent ne. As I walked onto the rudimentary stage in the camp assembly room, I was enormously excited.
当然没有聚光灯，那不可能，但是舞台四角临时拉起来的几盏电灯足够明亮，我只要垂下眼皮，自己都能看见自己鼻尖上星星点点的细汗。	Of course there were no spotlights, that would have been asking too much. But they'd hung light bulbs at each comer of the stage and they were bright enough to show me the fine sheen of sweat on the tip of my nose when I lowered my eyes.
在我从幕后走上前台的那十秒钟的时间，掌声像密集的雨点，哗啦啦地砸在我的身上，我想我当时肯定是心跳如擂鼓，可我完全听不见，我像是被一片五彩斑斓的祥云托着一样 ，迷迷糊糊坐到了钢琴前面。	In the ten seconds it took me to walk to the front of the stage, there was a storm of applause that felt like heavy rain beating on my body. I felt my heart hammering but I couldn't hear it, there was too much noise. In a daze, I sat down at the piano.
在我坐下来的那一瞬间，我想到沈天路了吗？	Did I think of Tianlu as I sat down?
应该是没有。	Actually, no.
那个时候，除了黑白琴键和乐谱，一切的意识都是模糊的，在空中飘来荡去无法落地的。	At that moment, there was only me and the black and white keys and the sheet music. Everything else was indistinct. I felt like I was floating on some kind of a cloud.
我弹了《野蜂飞舞》。	I played 'Flight of the Bumblebee'.
沈天路参军离开的这几个月里，我一直在无比刻苦地练这个曲目，每天坚持，从不懈怠，范舒文知道这些，所以她才敢摔自己一个跟头，把机会让出来给我。	In the months since Tianlu left home to join the army, I'd worked my socks off to practice this piece. I'd persevered every single day, I hadn't slacked off for a minute. That was why Sheona had thrown herself off her bike, to give me the chance to shine.
灯光明亮。	The lights were bright.
昆明的三月，气候温和。	It was March in Kunming, and mild.
窄小的礼堂里飘浮着匆忙刷上去的石灰水的气味、年轻战士身上汗腺分泌物的气味、老旧琴键被我弹得发烫之后升起来的赛璐珞的气味，甚至我能够闻到一只野蜂在空中快速飞舞而带出来的微微发热的花香。	The cramped auditorium smelled strongly of hurriedly-applied whitewash and sweaty young soldiers, and as my fingers warmed the old piano keys, there was the smell of celluloid too. I could even smell the faint fragrance on the rapidly-beating wings of my bumblebee.
多么美好啊，这一切的一切！	How utterly beautiful this was!
我被音乐陶醉，被礼堂里异乎寻常的寂静陶醉，也被我自己的快乐陶醉，都忘了扭头看一看台下沈天路的表情。	I was so intoxicated by the music, by the unearthly silence in the auditorium, and by my own happiness, that I forgot to look at the audience to see the expression on Tianlu's face.
我的手指在琴键上滑动得飞快，心脏也在胸腔里扑腾得飞快。	My fingers whizzed over the keys. My heart pounded in my chest.
我的眼睛看不清任何东西，八十八个黑白琴键是两条细细的黑白颜色的河，我要用十根手指捞起河水中每一朵飞溅出来的花。	My eyes saw nothing. The eighty-eight piano keys were a river of black and white. I used all ten fingers to gather the flowers that splashed out of the river water.
我不用眼睛捞，用感觉，也用耳朵，用所有的神经末梢。最后一个音符叮咚一声飞起来之后，我闭上眼睛，感觉再过一秒钟我就要晕眩和虚脱。	I didn't need my eyes. I used my sense of touch, my ears, and all my nerve endings, and as the last note flew into the air, I closed my eyes altogether. I felt that another second of that and I would faint.
暴雨一样的掌声再一次哗哗地响起。	The applause was tumultuous.
我起立，傻笑，不知所措。	I stood up, smiling stupidly, with no clue what to do.
负责舞台监督的同学假装上台搬动钢琴，悄悄推我一把，我才想起来应该鞠躬，要像淑女一样拉着裙边行礼。	The stage manager pretended to go on stage to move the piano, and gave me a little push. I remembered that I was supposed to make a ladylike curtsey.
可我没有看见沈天路的眼睛。	I couldn't see Tianlu.
我匆忙而急切地寻找，真的没有找到。	My eyes swept over the audience but I couldn't see him anywhere.
他会去了哪儿？	Where could he be?
我心慌意乱。奔下舞台，一出边门，我在黑暗中看到了他。	Flustered, I ran off the stage and out of the side door. Then, in the gathering dusk, I saw him.
礼堂里的灯光从门框里漫溢出来，勾勒出他身穿军服的挺拔又瘦削的身影，像一棵树，安静而沉稳。	The lights in the auditorium spilled through the door, and framed his tall lean figure in its military uniform. He looked as still and solid as a tree.
他本来是背对礼堂站着，我的慌乱的脚步声一响，他仿佛是脑后长了眼睛一样，蓦然转身。	He had been standing with his back to the door, but he must have had eyes in the back of his head because at the sound of my running footsteps, he turned towards me.
就在那一刹那，也许是我的幻觉，我好像看见他眼睛里有水珠一样的东西甩了出去。	In that instant, I thought I saw tears in his eyes.
他哭了？	Was he crying?
他会哭？	Could he cry?
完全没有理由啊。	No, surely not.
我想我肯定看错了，一直以来我都是粗心的女孩。	I must be wrong. I'd never been particularly observant.
半明半暗的夜色中，他肃穆的神情让我有点心慌，不敢开口问他任何问题。	How solemn he looked in the half-dark! I didn't dare ask him anything.
我们面对着面，沉默无声地站着，听凭夜风把我们彼此的气息送到对方耳朵里。	We stood face-to-face, quite silent, letting the night breeze carry our breath to each other's ears.
好不容易，我都要被他的肃穆和沉重压到崩溃了，他才吐一口气，伸出臂膀，小心翼翼地揽我到他胸前。	Just as I was beginning to think I couldn't take any more of this solemnity, he sighed, reached out his arms, and with the utmost care, drew me to his chest.
"橙子，"他小声喊我，声音热乎乎的，"我现在记住这个曲名了，《野蜂飞舞》，对不对？"	'Orange,' he whispered tenderly. 'Now I remember the name of that piece, 'Flight of the Bumblebee', right?'
我说："天路哥哥，我是为你弹的。"	'I played it for you, Tianlu,' I said.
"我知道，我知道。"	'I know, I know.'
"弹得好吗？"	'Did I play well?'
"没有人比你更好。"	'No one could have played it better.'
"那我们拉钩，仗打完了你就回家，你要天天听我弹琴。"	'Then pinky-swear, when this war is over and you come home, you'll listen to me play the piano every day.'
"好的，天天都听。"	'I will. Every day.'
我把耳朵贴在他的胸口，我听见他的心跳声那么急促又那么响亮，怦怦怦的，简直像枪膛里射出来的子弹。	I pressed my ear against his chest and listened to his heart beating, fast, and loud. So loud that they might have been bullets fired from the barrel of a gun.
在那一刻，我无比地心安，因为子弹会射向敌人，有他在，我会安全，我们大家都会安全。	I felt completely at peace. Even if they were bullets, they were being fired at the enemy. With him, I was safe. We could all be safe.
