# Supplementary material for: Exploring translator’s style in children’s literature: A case study of Nicky Harman’s English translations of Huang Beijia’s two works
Source: PLoS One. 2026 Jun 2;21(6):e0350245. doi: 10.1371/journal.pone.0350245 (PMC13229296; doi:10.1371/journal.pone.0350245)
Supplement: S7 File — (ZIP) [file pone.0350245.s010.zip › data/parallel corpus data/Parallel Chinese-English Corpus excel format/Flight of the Bumblebee/Chapter 2_zh-CN_en-US.xlsx]

## Sheet: sheet1
第二章·文具盒的故事	Chapter 2 The Pencil Case
有很长一段时间，沈天路在我们家里是一个很特别的存在，他跟我的哥哥姐姐，跟我和我妹，都显得那么陌生、遥远、格格不入。	Shen Tianlu was the odd one out in our family for quite a long time. He was totally unlike the rest of us - Kejun, Shuya, me, and Su. He was remote and strange and he just didn't fit in.
他长得矮小，又精瘦，细鼻子细眼睛，可是头很大，手和脚也格外大，看着感觉不对称，怪模怪样。	He was short and rather scrawny, with fine features but a big head and unusually big hands and feet too. The different bits of his body looked weirdly mismatched.
头一天到家，我爸对我们介绍他的出身，来历，说他已经十四岁，跟我哥同龄的时候，我姐夸张地瞪大眼，嘴巴张成一个圆圆的"O"字形，故意地绕着他身前身后走一圈，拖腔拖调说："妈呀，他可真是个小矮子，我以为他比黄橙子还要小一岁呢。"	When we arrived home that first day, my father told us who he was and introduced him properly. When he said Tianlu was fourteen, the same age as Kejun, Shuya's mouth fell open and she gaped in astonishment. She made a show of inspecting him front and back, before drawling, 'Mum, he's a dwarf. I thought he must be a year younger than Orange.'
姐还想拉我做她的同盟军，拿手肘捣一下我的肩膀："橙子，我们两个以后要管他叫哥，你愿意不？"	And to get me on her side, Shuya dug her elbow into my ribs and said sarcastically, 'Orange, if he's fourteen, we better be polite and call him 'big brother'. What do you feel about that?'
看在沈天路背我回家的分儿上，我吐吐舌头，扮个鬼脸，算是回答。	Tianlu had just carried me all the way home, so what could I say? I pulled a face instead.
沈天路面红耳赤，一双大脚用劲地蹍着地面，眼睛里有些不寻常的东西，我断定不了那是羞愧还是愤怒。	Tianlu had gone red to the ears, and was scuffing the ground with one big foot. There was an odd expression in his eyes. I couldn't decide if it was embarrassment or annoyance.
我爸喝住我姐，不让她用这样的语气跟客人说话。	Anyway, Shuya got a big telling-off from our dad for being rude to a guest.
我爸说："身高能够说明什么？	'So what if he isn't tall?' he told us.
有人先长个儿，有人先长脑子，先长脑子的一定会优于先长个儿的那个。克俊，橙子，你们同意不同意？"	'Some people grow their bodies first, others grow their heads first, and that's much better, don't you think, Kejun? Orange?'
我哥笑一笑，走过去拍拍沈天路的肩，表示男孩子之间的互相支援。	Kejun smiled and went over and gave Tianlu a matey pat on the shoulder.
而我姐在父亲和哥哥的夹攻下，气势颓缩，灰溜溜的，又明显带着一脸的不服气。	Under the combined onslaught of our father and brother, Shuya looked crestfallen, though still rebellious.
说句实话，我姐一向在家里太霸道了，就因为她在我们兄妹当中最聪明最出色，除了功课从没考过第二名，琴棋书画也样样拿得出手，学校里唱歌跳舞各项活动缺她不可，弄得校长老师个个宠她，一来二去，宠得她家里家外都是鼻孔朝天。	To be honest, my sister always ruled the roost at home, because she was the smartest and best at everything. She always got top marks in her homework, and she was good at things like music, chess, calligraphy and art. At school, she could always be relied on if there was a song or dance to be performed, so the principal and teachers all loved her.
今天爸毫不留情地呵斥了她，还是当着沈天路的面，我立刻觉得扬眉吐气，还有点幸灾乐祸。	She had a very good opinion of herself and didn't like being roundly told off by Dad one bit, especially in front of Shen Tianlu. I couldn't help gloating.
我姐狠狠地瞪我一眼。	Shuya scowled furiously at me.
嗯，好像我没有什么心思能瞒得过我姐。	She could always see right through me.
跟姐姐相比，我哥虽然只大了一岁，却完全是地地道道大哥的派头。	Compared with Shuya, Kejun was everything you'd expect in a big brother, although he was only one year older than her.
他个子高高的，肩膀宽宽的，眉眼俊朗，阳光帅气，而且温和，讲理，不计较，对我们几个妹妹既宽厚，又耐心。	He was tall, with broad shoulders, and a handsome, open face. He was also gentle and reasonable, never argued, and was always kind to Su and me.
你比如说，沈天路一来，我姐忙着挤对他，我哥却手脚勤快地帮着我娘收拾那半间男孩屋，先腾出靠窗口的一块地方，接着扛板凳，架木板，飞快地为沈天路搭出一张简易床，又四下里替他找齐生活用品，还搬来砖头木板搭出一个小书架，弄得我娘一个劲儿感慨："还是我克俊儿仁厚！"	It was typical of the two of them that when Tianlu arrived, Shuya poked fun at him, but Kejun threw himself into cleaning the bedroom they would share. Then he cleared a space by the window, brought in benches and some boards, and in no time at all had cobbled together a bed for Tianlu. He also found a face cloth and other basics he'd need, and made a bookcase for him with bricks and more boards.…
娘的话，我一半同意，一半不同意。帮忙搭床就是仁厚啊？	I could see where she was coming from, but half of me felt she should have praised me too.
我不是也大大方方腾出我的小桌子给沈天路用了吗？	After all, I'd just given up my writing table for Tianlu. Without it, I had to do my homework on the bed, and my writing came out all wonky.
我没了书桌，写作业只能趴在床边上写，字都写得歪歪扭扭，娘就没看到啊？	Why didn't Mum see that?
沈天路是个左撇子，这是我头一个发现的。	Shell Tianlu was a leftie. I was the first to spot this.
我学习没有哥哥姐姐好，却有个长处：爱琢磨人。我娘怨我打小性子野，不使针不拿线，没有女孩子样，其实我心细，看人有数，记性也好，要不然的话，七八十年前的事情不会记得这么清楚。	You see, I was interested in people. My schoolwork wasn't up to Kejun's and Shuya's, and my mother complained that I was a wild child, couldn't sew, and didn't even look like a girl, but actually I was, and am, very observant. Not much slips past me, and I have a good memory too. Otherwise, I wouldn't remember things that happened seventy or eighty years ago so clearly.
我发现沈天路无论是吃饭拿筷子，还是洗脸绞毛巾，再或帮我娘扫地，擦桌子，提水，都使左手，左半边身子用劲。	I realized that Tianlu always used his left hand whether he was using chopsticks, washing his face and wringing out a towel, or helping with the housework -sweeping the floor, wiping the table, and bringing water. And the left side of his body was stronger too.
有段时间，我觉得好玩，有意无意地仿他左撇子的习惯，仿到用力过猛，弄成了半个身子高半个身子低，走路都打绊，被我娘拿烧火棍狠敲肩膀，才恢复过来。	For a while, I amused myself by imitating his left-handed movements, and started clowning around and making my left shoulder higher than my right. My mum got cross and whacked me on the shoulder with the fire stick to make me stop.
我娘骂我的那句话是："不学人好，专学人不好，什么秉性？"	'What kind of a person only imitates someone's bad points and not their good ones?' she scolded me.
我娘还为沈天路辩护："别笑人左撇子，左撇子聪明，不信走着瞧。"	She defended Tianlu as well. 'Don't make fun of lefties. Lefties are very bright, you'll see.'
这话被我娘说着了，沈天路上到高中后，成绩突飞猛进，差点儿就把我姐甩到了身后。	And so it turned out. When Tianlu started in high school, he made rapid progress. Soon, he was almost level-pegging with Shuya.
我姐之所以在班里一直保持着头一名，是因为她不肯服输，暗地里使上了吃奶的劲儿，这我很清楚。	But she was determined to keep her position at the top of the class, come what may. She put every ounce of effort into her school work, I could see that.
还有说话这件事，在我们家里也别扭了好一阵子。	We found Tianlu's dialect difficult when he first arrived. It took a long time for us to get used to it.
那时候我们刚到华西坝不久，还没有学会四川话，更听不惯沈天路那一口土土的川西口音。	We hadn't been in Chongqing very long and didn't know Sichuan dialect, and he had a very thick accent.
有的时候，我娘操一口苏南腔跟他对话，完全就是鸡同鸭讲，必须要靠我来做翻译。	Sometimes, my mother talked to him in Nanjing dialect but it was a dialogue of the deaf-I had to translate for them.
沈天路自己也明白腔调不对路，就少开口，装哑巴。	Tianlu was very self-conscious about his accent and used to play dumb.
我娘给他添饭，喊他洗澡，招呼他试衣服试鞋，他要么摇头，要么就是硬生生的两个字：要得——"摇堆"。	When my mother served him more food, or told him to take a shower, or gave him clothes or shoes to try on, he either shook his head, or forced out his attempt at mandarin, 'Awesome', which came out as 'Ow-sum'.
起先，这个怪怪的"摇堆"一出口，我和我姐还有小素必然前仰后合地笑。	At first, every time we heard another 'Ow-sum!', we three girls collapsed laughing.
被我爸发现，呵斥了几次后，不敢明目张胆学他的口音了，背地里却拿"摇堆"两个字对口型，做鬼脸，弄出一副心照不宣的鬼祟样。	Of course we got a thorough telling-off from my father, so eventually we stopped mimicking him out loud. Instead, we used to mouth 'Ow-sum!' behind his back whenever he said it, and pull horrible faces.
沈天路明白我们之间的把戏，可是没办法跟我们对着干，因为他既没有同学，也没有朋友，更没有亲人，孤零零一个。	Tianlu knew exactly what we were up to, but he couldn't stop us. He had no one to defend him, not classmates, nor friends, nor family.
嗯，那段时间，他别扭，我们也别扭。	He was an awkward kid, and we didn't help.
现在想想，我们当时怎么就体会不到一个初涉人世的男孩举目无亲的心境呢？	When I think about it now, I wonder how we never realized just how alone and lonely he must have been.
全因为我们的家那时候太温馨了，我爸我娘留给我们成长的空间太自由了。	We had it so easy in our nice, warm family, and my parents gave us so much freedom to grow up.
暑假之后，开学了。	After the summer holidays, school started again.
我是小学生，我哥我姐都是中学生，我哥初三，姐姐初二。	I was in primary school, my big brother and sister were both in junior high school, with Kejun in the third year, and Shuya in the second.
爸爸领着沈天路去中学报名，想插班跟上我哥。	My dad took Tianlu to register and tried to get him into Kejun's class.
老师试了他一下，说不行，英语一句不会，数学还没学过因式分解，初三的功课肯定是跟不上，给他降了一级，跟我姐同班。	The teacher tested him, but then said no, because he didn't know a word of English, and couldn't do algebra either, and so would not be able to keep up with the work. So he was put in the same class as my sister.
爸爸怕我们因此而瞧不起沈天路，对我们解释说，天路是个孤儿，从小没有爹妈管，连着几年在亲戚家之间流浪，饥一顿饱一顿，连个头儿都没长开，念书的事情更是三天打鱼，两天晒网，所以落后了，要慢慢来。	Dad didn't want us to look down on Tianlu because he'd been put in a year below his age. He explained that Tianlu was an orphan and had never had his parents to look after him. He'd been lucky to get a full belly, let alone an education. He'd only been to school on and off, so he'd fallen behind and needed time to catch up.
爸爸打赌他很快会赶上我们，因为他父亲母亲当年都是最会念书的人，是中华民族最优秀的学子，天路一定是青出于蓝又胜于蓝的。	'I'm willing to bet it won't take him long,' said Dad. 'His father and mother were highly educated, truly exceptional, and Tianlu will outstrip them for sure.
"是吧天路？"我爸殷殷看他。沈天路脸发白，咬死了嘴唇，就是不说那一声："摇堆。"	Isn't that right, Tianlu?' He looked at him earnestly, but Tianlu went pale. He bit his lip, and for once he didn't say any 'Ow-sums'.
私下里，我姐不无鄙视地跟我抱怨："我爸怎么想的？	Under her breath, Shuya said scornfully to me, 'What's Dad thinking?
还让我叫他哥？	Why should I call him "big brother" when he's in the same year as me?
可真是丢人，长那么矮，在我们班里坐第一排！"	It's ridiculous. He's so short that he gets to sit in the front row!'
我耸耸肩，不觉得坐第一排有多丢人，就好像我长胳膊长腿，从一年级开始总是坐最后一排，难道我也会被人笑话吗？	I shrugged. I couldn't see why it was ridiculous to be put in the front row. After all, with my long arms and long legs, I'd always been put right at the back, from year one onwards. I was probably being laughed at too!
我姐惊讶我会帮沈天路说话，她问我是不是喜欢这个小矮子。	Shuya couldn't get over me siding with Tianlu. 'Do you like this short-ass, or something?' she asked.
我说我才不是，我要喜欢也得喜欢我哥，我哥多好看啊！	'No! I like Kejun, he's so good-looking.'
"你个傻瓜！"她说。	'Idiot!' she said.
"我才不是傻瓜。"	'I'm not an idiot!'
"你闭嘴！	'Shut up!
说你傻瓜就是傻瓜，什么都不懂。"	If I say you're an idiot, you're an idiot! You don't understand anything.'
我不服气，可我反驳不了她。我拿她从来都没办法。	Obviously I didn't agree but I couldn't get the better of her.
"你等着吧，有你哭的时候。"	'You wait and see. It'll end in tears,' she went on.
"啊？"	'What?'
"不信走着瞧。"	'You wait and see.'
这话又是什么意思？	What was she talking about?
我觉得我姐好像越来越深奥，让我的智力跟不上。	Shuya was getting more mysterious by the day. I'd never be as clever as her.
可是我姐还真像个巫婆，真让她看到了后面发生的事情。	But Shuya must have had second sight or something, because something happened that really did end in tears.
起因是我爸给沈天路买了一个特别漂亮的铅笔盒，这铅笔盒让我对沈天路嫉妒得发了疯。	It started with my dad buying Tianlu a very smart pencil case. I was madly jealous.
先说一下历史。	But a bit of history first.
一九三八年，金陵大学从战火中的南京撤退到成都华西坝之后，跟北平燕京大学、山东齐鲁大学、南京金陵女子大学这几所教会大学同时挤进了华西协合大学的校园里。	After University of Nanking was evacuated from Nanjing to Huaxi Fields in Chengdu in 1938, it found a new home on the campus of West China Union University, along with Beijing's Yenching University, Cheeloo University, and Nanjing's Ginling College.
五大学校联合办学，分享教学、办公、吃饭、住宿有限的空间，三千多个学生，五六十个系科，吃喝拉撒都在一堆。	All the administration, teaching, catering, and accommodation were amalgamated. With five universities squeezed onto one campus, space was at a premium. There were three thousand students and fifty or sixty departments, all crammed in together.
加之当地物价飞涨，教师薪资减缩，学生们只凭贷学金吃饭，办学条件艰苦成什么样子，如今的年轻学生们怕是想不出来。	At the same time, prices for everyday things were going through the roof, teachers had all taken pay cuts, students had to borrow money to eat, and teaching conditions were horrendous. Students today couldn't even begin to imagine it.
从我们榴园走到华西大学附属小学校的路上，有一家规模不小的文具店。	On the way from our home in Pomegranate Gardens to the primary school, there was a big stationery store.
坝上涌进的学生多，纸墨笔砚的需要量大，文具店的生意跟着做得火。	The district had thousands of students, and they all needed paper, ink, and inkstones. The stationery store did a roaring trade.
开学之前，店里进了几个很洋气的铁皮铅笔盒，似乎是英国货吧，我记得盒盖上有两种图案，一种画着大海、日出和扬着风帆的雪白的帆船，另一种图案是碧绿的草地，红的黄的小野花，尖尖屋顶的红房子，主角是一只可爱的豁嘴巴的小白兔。	Before the term began, there were some colourful metal pencil boxes on display, probably imported from Britain. I remember there were two different designs. One had a white boat bobbing in the sunshine on the sea, its sail billowing in the breeze. The other had bright green grass, and red and yellow flowers, and a red house with a pointy roof. And in the middle of the picture was a cute little wh…
我回家磨我娘："买个铅笔盒吧。"	I went home and started to work on Mum. 'Can you buy me a pencil case?'
娘说："这个月钱紧，交完你们的学费，菜都吃不起了。"	'Money's tight this month. By the time we've paid your school fees, there won't be enough for food.'
"范舒文有一个，好好看！	'Sheona has one, it's so pretty!' I whined.
她还有新铅笔，新橡皮。"	'And she's got a new pencil and a rubber.'
"哪能比？	'That's different.
她家就一个孩子，你有五个兄弟姐妹。"	She's an only child. You're one of six.'
怎么会有五个呢？	How did she make it six?
克俊，书雅，小素，小弟……	Kejun, Shuya, Su, Kid, and me.
想起来了，这学期多了一个沈天路。	Then I realized she'd counted Tianlu.
我有点不开心：爸爸干吗要领他回家呀？	I was annoyed. Why had Dad brought him home?
他一来，要吃，要穿，还要上学交学费，我的漂亮铅笔盒就变成鸟儿飞走了。	My parents were paying for his food and clothes and school fees. No wonder my lovely pencil box had vanished in a puff of smoke.
铁皮铅笔盒仿佛安上了魔力磁，强烈地吸引着我。	All the same, that pencil box drew me as if it were a magnet.
每天放学的路上，我都要拐进文具店瞄一眼。	Every day on the way home from school, I sneaked into the stationery store and looked at it.
大海图案的那几个很快卖没了。小兔子也只剩最后一只了。	The ocean scene ones quickly sold out, but there was a rabbit one left.
我固执地把这只小兔子看成是我的，我寄养在文具店里的。	I was stubbornly convinced this rabbit was mine, and I'd just let the store have it to look after.
我每天都要看看我的兔子是不是还在柜台里面幸福地生活着。	I needed to check every day whether it was happy in its position in the display cabinet.
我会蹲着跟它说话，隔了玻璃摸它毛茸茸的耳朵。	I squatted down to talk to it, and pretended I was stroking its furry ears through the glass.
有一回我还拔了一棵狗尾巴草带进去，对着它摇了又摇，幻想它闻到草香味，会从盒盖上咚的一声蹦下来，再蹦出柜台，跳到我手上。	One day I brought a stalk of bristle grass in and waved it in front of my rabbit's nose, imagining it sniffing, jumping off the lid, and out of the case into my hand.
范舒文非常同情我。	Sheona was very sympathetic. She was a kind-hearted girl.
\	The whole family used to attend church, where God was, and God loved everyone, so she told me.
她把自己刚买的红白两色的橡皮切成两半，红色的一半送给了我。	She got out her brand-new red-and-white rubber, cut it in half, and gave me the red half.
"你看，"她说，"我知道你喜欢红颜色。"	'For you,' she said. 'I know you like red.'
我攥着那半块红橡皮，迷迷糊糊的，心思还在小兔子身上。	I held the half-rubber in my hand but my mind was still on the rabbit pencil box.
"哎，"她老气横秋地说，"如果你真喜欢那个铅笔盒，你就每天做祷告，主会赐给你。"	'Hey, if you really love that pencil box, say your prayers every day and God will give it to you,' Sheona advised me.
这话我不怎么相信，因为住在我们榴园楼下的养着一对红羽毛爱尔兰良种鸡的梅教授，每星期都带着他太太去教堂做礼拜，还唱诗，可是他们的小女儿生下不几天就得肺炎死了，梅太太把眼睛哭成了一对烂桃子。	I wasn't really convinced because Professor Mei and his wife (our downstairs neighbours, the ones with the Rhode Island Red chickens) used to go to church every week and pray and sing hymns, but when they had a baby girl, she only survived a few days and then died of pneumonia. Mrs Mei cried her eyes out over that.
可见做祷告完全不灵验。	Obviously the Lord didn't give everyone what they wanted.
一天放学后，我几乎是第一百次地拐进文具店，去看我的心爱的铅笔盒的时候，我大惊失色：兔子不见了，放铅笔盒的那块地方空着，留下一个浅浅的长方形的旧印子。	One day after school, I paid my usual visit to the stationery store, but at the counter, I got the shock of my life. The rabbit had gone. There was just an empty space, a pale rectangle in the dust, where the pencil box used to sit.
"那个......去哪里了？"	'Where...where's it gone?'
我指着那块印痕，大脑空白，丧魂落魄。	I stammered and pointed. I could hardly speak for shock.
鼻头上有麻点的店员糊弄我："去哪里了？	The shop assistant had acne scars on his nose. 'Where do you think?' he smirked.
长脚了嘛，走起了嘛。"	'It grew legs and upped and ran away.'
"走起到哪里？"	'Where to?'
"不晓得嘛。	'I dunno.
搞不好给人活抓了，杀死吃肉了。"店员闲得无聊，拿我逗笑。	Maybe someone caught it and took it home to put it in the pot,' said the assistant, bored.
"你胡说。"	'Rubbish.'
"真的咧，闻到肉香没？	'It's true! Rabbit meat is delish!
麻辣兔肉！"	With Sichuan pepper!'
他长满麻点的鼻子作势嗅着。	His pockmarked nose twitched as if he could smell it.
我又不是四岁的小素，会信他的鬼话。	Su might have believed him but I wasn't four years old any more.
还有，我不喜欢他拿我的兔子开这种玩笑。	Besides, I didn't like him joking about my rabbit.
恨恨地瞪他一眼之后，我摇摇晃晃，深一脚浅一脚地走出门。	I glared at him furiously, then turned and barged out of the shop.
踏上光溜溜的石板小路，一抬头，看见正前方坝子上亮晃晃的夕阳。	As I ran down the cobbled road, I looked at the evening sun shining over the field in front of me.
那一刻我感觉那团火球不是红的，是黑的，又黑又沉，一个劲儿下坠，处心积虑要把我拖进悲哀无边的黑夜。	At that moment it didn't look like a red ball of fire to me; it looked black, pitch-black, and it was sinking and dragging me down with it, into an abyss of despair.
晚饭时，我低头拿筷子拨弄碗里的籼米粥，一点儿食欲都没有。	That evening at dinner, I messed with my bowl of rice porridge and hardly ate anything.
娘一连问了我两声是不是生病了，还伸手摸了一下我的额头。	My mother was worried. She kept feeling my forehead and asking if I was ill.
我不敢说原因，怕娘骂我不懂事。	I didn't dare tell her what was upsetting me. She'd tell me not to be such a baby.
后来娘把我的碗拿过去，拨了一半的粥给我哥。	Mum took my uneaten food and scraped half of it into Kejun's bowl.
娘是怕粮食糟蹋了。	Food was too precious to waste.
意想不到的打击接踵而至。	It never rains but it pours.
我爸饭碗刚丢，居然从长衫口袋里摸出一个长条形的纸包，当着我们几个的面，塞到沈天路的手里，脸上是一脸慈蔼无边的笑。	That evening, my dad turned up at home with a long thin thing wrapped in paper which he pulled out of his gown pocket and, right in front of the rest of us, gave to Tianlu.
"天路，给你买的，上学用得着。"他说。	'It's for you, Tianlu,' he said kindly. 'For school.'
我们几个同时扭转头，眼巴巴看沈天路拆那个纸包。	Our heads swivelled towards Tianlu and we all watched him open the package.
如果是我，如果爸爸当着哥哥姐姐的面送我一个礼物，我起码要亲他三次，给他捏肩膀三次，这可是独食哦！	If my dad had picked me out and given me a present, I would have been all over him, at least three kisses and three pinches on his shoulder to show how happy I was.
可是我看不出沈天路有多高兴，他那张脸，糨糊刷出来的一样，板板正正，平平淡淡，唉唉，真是没劲。	But Tianlu didn't seem very excited. He looked wooden-faced, dull, and listless.
他在笨手笨脚拆那个纸包。	He was all fingers and thumbs too.
我猜他之前从来没有拆过这样的包裹。	The way he tore the paper off, it was like he'd never had a present before.
他先打开正面的叠成一个三角形的纸，再打开侧面的两个小三角，而后把纸包翻过身......天哪，是一个崭新的文具盒！画着绿草地、红房子、可爱小兔子的文具盒！	First, the triangle of folded wrapping paper at one end, then the one at the other end. Finally, he turned the thing upside down and pulled the paper apart. I could hardly believe my eyes. It was a brand-new pencil box! The lid was painted with green grass, a red house, and a sweet little rabbit!
盒子的侧边一圈是金色的，底部也是金色的，在电力不足因而十分昏暗的灯光下，熠熠闪光的美妙的礼物简直要亮瞎我的眼睛！	The sides and the bottom of the case were painted gold. In the dim light from the weak electric bulb, this beautiful, gleaming gift dazzled me!
原来最后一个文具盒是爸爸买走了。	So it was Dad who had bought the last remaining pencil box.
原来爸爸要把这个文具盒送给沈天路。	And given it to Tianlu.
那一瞬间，我差点儿就背过气。	At that moment, I was nearly spitting with rage.
爸爸不知道我喜欢这个文具盒吗？	Didn't Dad know what I felt about the rabbit pencil box?
我每天都要在饭桌上念叨一遍：文具盒文具盒......	I'd been going on about it every day at the dinner table: pencil box, pencil box...
我爸没听见吗？	Hadn't he heard?
爸爸不是我的爸爸，沈天路才是他的亲儿子？	Obviously he wasn't my real dad, he was Tianlu's?
我一千个一万个想不明白。	I didn't know what to think!
"你娘给你们每个人都缝过一个笔袋，用具用具，能用就行，战争时期，一切都要节俭。"爸爸似乎察觉到了我们的敌意，轮流看着我们的脸，	Dad must have sensed our outrage because he added, looking us each in the eye, 'Your mother's made bags for your school things. That'll do you fine. It's war-time. We all have to scrimp and save.'
"天路刚来上学，你娘忙着奶孩子，还没得空给他缝笔袋，所以我给他买个现成的。"	Then he went on, 'Tianlu's just started school and your mum's busy with Kid. She hasn't had time to make a bag for him. That's why I bought him a pencil box.'
这就是爸爸的解释。	That was his explanation.
好歹他还没忘记给个解释，这是他的民主之处。	Well, at least he took the trouble to explain. That was his democratic side coming out.
我姐小声嘀咕一句："昨天月考，有人都没考及格。"	Shuya muttered, 'Yesterday we had our monthly test. Someone flunked it.'
爸爸在桌上敲了敲他的烟斗："大声说！	Dad rapped his pipe on the table-top. 'Speak up!
背后评论人是不道德的。"	I won't have you muttering about people behind their backs!'
我姐壮着胆子："昨天考试......"	Shuya plucked up her courage. 'Yesterday we had tests - '
"一次考试能说明什么？	'And what does one test mean?'
天路是新生，他总要有个适应过程，暂时的差距不能说明最终的成败。	Dad interrupted. 'Tianlu has only just started. It'll take him time to catch up. Even if he's behind now, it doesn't mean anything. You don't know how well he's going to do in the end.
再说，天路现在是我们家的孩子，即使他考试得了零分，也不妨碍他享受父母对他应该有的照顾。"	Besides, Tianlu's one of the family now. It wouldn't matter if he got zero. We'd still look after him the way parents should.'
我姐吐吐舌头，不敢再说话。	Shuya bit back her words. She didn't dare say anything more.
爸爸好像有点生气了，挥了挥手，让我们散开，各自找地方去看书写作业，独独留下沈天路在身边。	Dad seemed annoyed, and waved us all away from the table to read or do our homework. All except Tianlu.
爸爸轻言细语跟他谈了很久的话，我隐隐听到几句："从前你父亲......“”民族危难......“”有知识才有希望......"	Speaking so softly that we couldn't hear, he talked to him for a long time. I caught a few words: 'Your dad used to...', 'National disaster'... 'You can't do anything without learning...'
我竖着耳朵，一直没听到沈天路的回答。	I strained my ears, but I never heard a word from Tianlu.
探头看一看，他在灯光下耷拉了眼皮的样子也让人捉摸不透。	In the lamplight, he was sitting there looking at the floor. I had no idea what was going through his head.
我恨恨地想，他真是块茅坑里的石头呢，我爸对他这么好，他都不肯说一个感谢的字。	He's so stupid! I thought furiously. My dad's been so good to him and he can't even say thank-you.
第二天早晨，照例是我哥去院子里打水，一趟一趟提上楼，帮我娘装满水缸。	The next morning, Kejun went out into the yard to draw water, as he always did. Then he tramped up the stairs carrying the bucket and tipped it into the water jar.
我姐生火烧早饭。我扫地，小素倒垃圾。	Shuya got the fire going and made breakfast.
我们家每天早上的家务事一向分工到人，各管一摊。	I swept the floor, and Su took the rubbish out. We each had our jobs in the morning.
沈天路暂时没分派到具体任务，就提了篮子，跟着怀抱小弟的我娘出门买菜。	Tianlu didn't have any particular task yet, so when our mother went out shopping with Kid in her arms, he carried the basket for her.
我扫地扫到男孩们住的那半间房，看见沈天路的书包放在他床上，包口敞着，露出那个崭新的金光闪闪的文具盒。	My sweeping took me to the part of the bedroom, where the boys slept. Tianlu's school bag was on his bed, open and I could see the brand-new shiny pencil box inside.
不知道怎么的，鬼使神差一样，我发现我心里冒出一个狰狞的魔鬼，它在龇牙咧嘴地怂恿我去做坏事，很坏很坏的事。	Suddenly, some devilry took hold of me, egging me on to do something very, very bad. I found myself by his bed, picking up the pencil box, and hiding it inside my jacket.
我迷迷糊糊地走过去抽出文具盒，掩在怀里，还欲盖弥彰地扣好了他的书包，然后就躲躲闪闪溜下楼，奔出院门，绕到榴园后面的一处断墙边，把文具盒塞到墙洞里，寻了几根枯枝木条什么的遮上，又心惊肉跳地回家，接着扫地，抹桌子，整理大家的床铺。	What was worse, I closed the bag up, then sneaked downstairs, out into the yard, and round the back to where there was a tumbledown wall. I hid the pencil box in a crevice between the stones, stuffed some dry twigs in to cover it, then scuttled back indoors, and carried on sweeping, wiping the table, making the beds.
我听到了自己的心跳声，咚咚咚咚，擂鼓一样响。	I could hear my heart thudding in my chest.
好奇怪，我哥我姐他们怎么没有听见？	It was so loud that I was amazed that Kejun and Shuya didn't hear it too.
全家人都没有发现我的异常。	But no one noticed anything strange in me.
通常早晨是一天里最手忙脚乱的时辰，连万事不管的我爸都要帮忙递个碗，拿双筷子。	They were too busy. The early morning was always the busiest time at home. Even my father, who always let things go on around him without apparently noticing, had to do his bit, passing out the bowls and chopsticks.
这么忙碌的时辰，自然也不会有人注意我的脸色。	\
沈天路是在上第二堂数学课，先生发下了月考试卷，逐条讲解，要求全班当堂订正的时候，才发现他的文具盒没有了，连同盒子里的钢笔尺子橡皮所有文具都没有了。	Tianlu had a double maths class that day. In the second hour, the teacher handed out everyone's tests and went through the answers. It was when she asked them to correct their work that he realized his pencil box was gone, and his pen, his ruler, his rubber, everything that had been in it.
他把手伸到书包里掏摸不出，急得把一书包的东西全都倒在桌上：书本什么的都在，就是文具盒不在，长了腿一样消失无踪。	He scrabbled around in his schoolbag but it wasn't there. Frantically, he tipped the contents of the bag out onto the desk: the books were all there, but the pencil box had completely vanished.
听我姐后来告诉我说，先生当时很恼火。	According to my sister, the teacher was very annoyed.
因为沈天路那次考不及格，已然拉了全班后腿，此时又雪上加霜地不带文具，先生从心里就认为他是个吊儿郎当不把功课当回事的差生，是无可救药的混小子，当场发大火，抓起沈天路的课本试卷扔出窗外，又揪他出门，喝令他在走廊里罚站，隔窗看人上课。	Not only had Tianlu failed the test and pulled the class average down but, to make matters worse, he didn't have his writing things with him either. In her eyes, he was sloppy, careless, and generally a useless student. She flew into a rage, grabbed Tianlu's maths book and test paper, and threw them out of the window. Then she hauled him outside and yelled at him that he had to stand on the walkw…
一节课下来，走廊里静悄悄没有任何声响，先生讲得尽兴，都忘了外面还有个罚站的学生。	Class went on, and it was so quiet in the corridor that the teacher completely forgot that there was a student being punished out there.
下课铃一响，先生猛然想起沈天路，还以为他在乖乖反思，考虑要不要安慰两句，岂料出门一看，哪里还有学生的身影？	When the bell rang, she remembered Tianlu. Maybe he had come to his senses and repented, maybe he deserved a few kind words. She went to find him. But Tianlu wasn't there.
早不晓得野到哪里去咧。	That was the kind of wild child be was.
当时都没在意。	She didn't bother to go looking for him.
学校嘛，大大小小两百多个学生呢，有用功的，有顽劣的，逃学旷课也是常见的事情。	It was a big school with more than two hundred children of all ages. Some were hard-working, some were mischievous, and more than a few sometimes skipped classes.
可是我们家里中午吃饭桌上少了一个人，这不常见。	But no one skipped lunch in our family.
我娘觉得蹊跷，差我哥到学校找。	When Tianlu didn't come home, my mother thought it was a bit odd. She sent Kejun to the school to look for him.
找一圈没找着人。	He searched but there was no sign of Tianlu.
我娘开始心惊胆战，怕沈天路出了什么事。	My mother got really anxious. What if something had happened to him?
我姐看看瞒不过，才把学校里的情况说了说。	Shuya had to tell her that Tianlu had got into trouble in class.
这一说，我娘是真慌了，打发我去爸爸的实验室里找他禀告实情。	Mum was frantic, and sent me to Dad's laboratory to tell him. My dad was just as worried as my mother.
我爸也大惊失色，赶紧叫上实验室里的两个学生帮忙，加上我们兄妹三个，分头在华西坝上寻找，一直找到半夜，才在锦绣河边的瓜棚里把他找到了。	He got two of the lab students to help him, plus us three eldest, and we searched all over Huaxi Fields. It took us until the middle of the night to find him. He was in a melon shed on the banks of the Jinxiu River.
原来沈天路也是个聪明小孩，在课堂上一见文具盒凭空消失，大致就明白了是怎么一回事，加上先生当众对他的羞辱，他心里憋气，不想再在我们家里待下去，满腔悲愤跑出了华西坝，要回川西老家。	The thing was, Tianlu was a bright boy. When his pencil box had disappeared into thin air, he immediately guessed who was responsible. Being humiliated in front of the whole class by the teacher was the last straw. He was so upset that he decided to run away from Chengdu and our family, and go back to his home in West Sichuan.
跑出去才知道自己不认路，转来转去还是围着锦绣河边转圈圈，转得又累又饿，好不容易挨到晚上，偷啃了人家地里两穗嫩苞米，在瓜棚里睡着了。	But then he realized he didn't know how to get there. He walked round and round by the Jinxiu River till night fell. Then, exhausted and hungry, he went and stole two young corn cobs from someone's field and fell asleep in the shed.
我娘扳着他的肩膀问他："犟娃娃哎，你自顾自走了，就不怕家里人着急啊？"	My mother shook him by the shoulder. 'You're so stubborn! Didn't you think about how worried your family would be?'
他瞪起眼睛回答："我家里没得人。"	He stared at her. 'I don't have a family.'
这话真伤我娘的心，她当即就撩衣襟抹起了眼泪。	That wounded Mum, and she wiped tears from her eyes with the front of her jacket.
我爸也伤心，可他毕竟是男人，总不能学我娘抹眼泪。	My father was hurt too, but he was a man, he couldn't start crying like my mother.
他沉默了好一会儿，调整气息，和颜悦色地说："行吧，天路，你要是真不想再有一个家，那就等你长大了，学出一身真本事了，你再离开华西坝。在你成人之前，大学毕业之前，作为你父亲最好的朋友，我有责任教育你，培养你。你同意不同意？"	He was silent for a long while, then pulled himself together and said kindly, 'Fine, Tianlu, if you really don't want a family, as soon as you're grown up and you can make a living, you can leave Huaxi Fields. But I was your father's best friend, so until you've grown up and finished your schooling, I have a responsibility to look after you. You agree?'
沈天路又恢复了他的瘟鸡脾气，梗着脖子，绷着一张脸，怎么也不说话。	Tianlu acted awkward like he usually did, only this time he scowled rebelliously too, and refused to say another word.
我爸叹口气，伸手在沈天路头顶摸了摸，脚步迟缓地上班去了。其实我爸是个性情乐观的人，我长这么大，还很少看到他这样脸色沉重的样子。	My dad sighed, ruffled Tianlu's hair, and set off slowly down the road to the institute. He was always the optimist, and it was rare for us to see him so gloomy.
一个沈天路，弄得家里鸡飞狗跳。	Tianlu certainly set the cat among the pigeons that day.
究其原因，鸡飞狗跳又是因为我，我心里的那个魔鬼才是罪魁祸首。	But I had to admit that it was me who had started all the trouble, or rather, the little devil inside me.
那个漂亮的文具盒，是我从后园墙洞里扒出来，痛哭流涕交给爸爸的。	I went and pulled the beautiful pencil box out of the crevice in the wall where I had hidden it and, in floods of tears, I took it to Dad.
我本来准备好了让我爸痛打一顿，甚至被他赶出门。	I steeled myself for a beating, or even expulsion from the family.
可是我爸垂着头考虑了半天，摇摇手，把我放了过去。	But my father looked down and thought for a long time. Then be waved me away.
怎么回事？	I couldn't understand it.
难道我的行为不够恶劣？	I'd done something terribly dishonest, hadn't I?
我爸向来在意我们的品德教育啊。	My father had always brought us up to behave honourably.
姐姐偷偷跟我说："爸爸肯定认为你无可救药，都懒得打你。"	'He obviously thinks you're a hopeless case. There's no point beating you,' said my sister.
我恐慌到极点，生怕我爸把我看成一个坏得不能再坏的小孩子，从此放弃我，无视我存在。	I panicked. Did Dad really think I was so bad that nothing could be done with me? Would he give up on me? Forget I even existed?
整整一个星期里，我谨小慎微地约束自己：	For a whole week after that, I was on my best behaviour.
吃菜只吃我平常最讨厌的腌咸菜，别的菜碗坚决不伸筷子；扫地一直扫到楼下院子里；抄写生字什么的主动加量，别人抄十遍，我一丝不苟地抄上二十遍。	I ate up the pickles that I normally hated and didn't touch any of the other dishes; I swept all the way down to the ground floor; I conscientiously copied out new words into my homework book - the other children copied each new character ten times, I copied them twenty times.
我还抢着洗碗，抢着抱弟弟，抢着帮我爸拿包递鞋。	When it came to washing the dishes, carrying Kid around, helping Dad with his bag and passing him his shoes, I made sure to get in there first.
我恨不能把自己变成一个最勤快的奴隶，以无尽的自虐来惩罚我的过错。	I slaved away at home as my way of punishing myself for my bad behaviour.
我哥最聪明，他头一个明白了我的意思，真心诚意地夸奖我说："橙子不简单，懂得知错就改。"	Kejun didn't miss a trick. He knew exactly what was going on. He made sure to lavish praise on me, 'She's a clever kid, Orange. She's admitted she did wrong and now she's making up for it.'
他又悄悄告诉我："爸爸不骂你，是他明白你很想得到那个文具盒，只不过家里钱不多，只能买一个的话，他不可以先买给你。"	Then he whispered to me, If Dad's not shouting at you, it's because he knows how much you wanted that pencil case. It's just that money's tight. He only had enough to buy one, so he couldn't get it for you.'
是吗？	Really?
我爸爸真的明白我的心思吗？	Did Dad really know how much I wanted it?
他肯原谅我这一次的错误？	Would he forgive me?
这么一想，我鼻子一酸，差点儿要哭出来。	The tears came to my eyes.
倒是那个文具盒，沈天路怎么都不肯再要了，说是盒子太花哨，是女娃娃用的东西。	As for the pencil box, Tianlu refused to take it. He said it was too pretty and girly. He said he'd swap with me.
他提出要跟我换，他用我的笔袋，我用这个小兔子的文具盒。	I could have the rabbit box and he'd use the bag Mum had made for my pencils.
沈天路不要，我当然更不能要，这点尊严我还是有的。	But if Tianlu didn't want it, then I certainly didn't, either. I had my pride.
结果文具盒被我姐笑眯眯地拿走了。	Shuya was only too happy to have the pencil case.
我姐还甜言蜜语对我娘保证，等小素念了一年级，文具盒就归小素用。	With a syrupy smile, she assured our mother that she would pass it on to Su when she started school.
瞧瞧，我姐就是这种人，占了便宜还卖乖。	That was the kind of girl Shuya was. She could put on a goody-goody act to get what she wanted.
我白长了这么高个儿，怎么就没有长出我姐的花花肠子呢？	I was getting big myself but I'd never get to be as crafty as she was.
