# Supplementary material for: Exploring translator’s style in children’s literature: A case study of Nicky Harman’s English translations of Huang Beijia’s two works
Source: PLoS One. 2026 Jun 2;21(6):e0350245. doi: 10.1371/journal.pone.0350245 (PMC13229296; doi:10.1371/journal.pone.0350245)
Supplement: S7 File — (ZIP) [file pone.0350245.s010.zip › data/parallel corpus data/Parallel Chinese-English Corpus excel format/Flight of the Bumblebee/Chapter 4 _zh-CN_en-US.xlsx]

## Sheet: sheet1
第四章·走夜路的孩子	Chapter 4 Our Night-time Walk
十一月，华西坝上的天气开始转凉。	In November, the weather in Huaxi Fields began to cool down.
有一天早上，我发现养了一夏天的绿色蝈蝈，在小竹笼子里仰面朝天地躺着不动。	I’d been keeping a green grasshopper over the summer and one day, I found it lying on its back in its little bamboo cage. It wasn’t moving.
我拿根小草棍去拨弄它，才知道它已经在夜里死了，身体都僵硬了。	I prodded it with a blade of grass and realized that it must have died during the night. Its body had gone stiff.
小素想把死蝈蝈送给梅教授的大公鸡吃，我没答应，埋在走廊上的花盆里。	Su wanted to feed it to Professor Mei’s cockerel but I refused to let her, and buried it in a flower pot on the walkway.
小素好奇地缠了我半天，问我到明年蝈蝈会不会活过来，就像花盆里的串串红每年春天都会发新芽一样。	Su was fascinated and kept asking if the grasshopper would come back to life next year, just like the plants in the flower pots put out shoots every spring.
我懒得回答她的古怪问题，把她打发去问我哥。	I couldn’t be bothered to answer her funny questions. I told her to go and ask Kejun.
我哥是百事通，他有一本英文版的《少年百科全书》，听说里面写尽了世界上所有的科学知识，可惜我的英文程度还不够，看不懂。	He knew everything. He had the Young People’s Encyclopedia in English, which was supposed to have all the scientific knowledge in the world in it, but sadly my English wasn’t good enough to read it.
娘给我们四个上学的孩子每人做了一件冬衣。	That winter, Mum made cotton padded coats for the four of us children who were at school.
我和姐姐是阴丹士林布的，布料不怎么够，衣领用的是从我娘旧旗袍上剪下来的一段深色葛丝绸。	Shuya and I had dark blue ones, but there wasn’t quite enough cloth, so she made collars from an old patterned silk cheongsam she cut up.
我姐认为这个花色衣领称得上神来之笔，瞬间让我们的普通棉衣变得华贵。	Shuya loved the collar, which magically gave her ordinary padded coat an instant touch of luxury.
她美滋滋的，恨不得走过每座小桥都要探身往河水里照一照。	She was so happy that every time she crossed a bridge, she wanted to stop and look at her reflection in the water.
我哥和天路的棉袄自然是黑色学生装，没有任何花头。	My brother and Tianlu got black, school uniform cotton-padded jackets without any decorations.
小素没有新衣，她穿的是我姐的旧衣服改成的一件小棉袍。	Su had no new clothes. She got my big sister’s old jacket, cut down to fit.
娘哄她说："你哥你姐穿的都是校服，等你上了学堂，你也会有校服穿。"	Mum told her we were wearing school uniforms, and reassured her that when she started school, she’d have one too.
小素就信了，掰着指头算她还有几天能上小学。	Su believed her. She began to tick off on her fingers the days until she could go to primary school
我们都穿上冬衣了，前方的抗敌将士呢？	So we all had winter outfits, but what about the soldiers at the front fighting the Japanese?
《大公报》上登了一帧照片，拍的是一群士兵在坑道里穿着单衣瑟缩取暖的样子。	There was a photo in the Ta Rung Pao newspaper which showed a group of soldiers in a tunnel wearing unlined jackets and trousers, and shivering from cold.
这一下，华西坝上的学生们哪里还能坐得住啊，从大学到小学，排着队地举办"征衣冬赈音乐会"，要筹款为前线置寒衣。	We Huaxi Fields young people, from college down to primary school, had to do something, and we threw ourselves into organizing Winter Uniform Relief Concerts to raise funds for the soldiers at the front line.
我们学校的场次安排在月底，地点是华大礼堂。	The performance my school was due to put on was scheduled for the end of the month, in the auditorium of West China Union University.
这还是我们校长亲自出面跟华大商借的。	Our principal had personally arranged to borrow the auditorium.
我们校长是成都市府"抗战筹款委员会"的成员，在华西坝上算是很有名望的人。	He was on the Chengdu Anti-Japanese fundraising Committee, and was Huaxi Fields’ most famous resident.
既然开音乐会，合唱独唱、合奏独奏都得有。	We were going to do a concert, so we had to have solo singers and choral singers, and soloist instrumentalists and an orchestra too.
范舒文是我们学校钢琴弹得最好的，她的节目自然是钢琴独奏。	Sheona was the best piano player in our school, so she got the piano solo.
她回家跟她的妈妈范玛丽商量了一下，报出的曲名是《思乡曲》，普鲁士作曲家杰曼的作品。	She discussed with her mother when she got home, and came back to school to report that she was going to play a piece called ‘Homesickness’, by the Prussian-born composer Albert Jungmann.
音乐老师说，这个曲目好，华西坝上有很多来自东北沦陷区的人，他们哪一年哪一天不在思念故乡啊！	The music teacher gave her approval. There were a number of people living in our area who had fled from enemy-occupied Northeast China, and they must have been homesick all day every day.
五年级排演了一个《救国进行曲》：全班孩子都穿上童子军服，每人背一面小鼓，上台列队后，一边敲鼓一边做行军的模样，然后齐声唱：枪口对外，齐步前进！	The fifth grade were rehearsing the Salvation March: the whole class dressed up in Scout uniforms, each carrying a small drum, and beat them as they marched in military formation. Then they sang the rousing chorus, ‘Guns at the ready! Advance!
不伤老百姓，不打自己人。	Don’t hurt the people. Don’t hurt your own.
维护中华民族，永做自由人！	Defend the Chinese nation. Forever be free!’
他们班级在操场上排练的时候，鼓声震天，歌声嘹亮，气势磅礴，可真让别的班级羡慕到眼睛发绿。	They rehearsed on the sports ground, and we could hear the skirring of the drum beats and their loud clear voices. All of us from the other classes were green with envy.
我们四年级班的老师不服气，一门心思要在气势上压倒五年级。	We were in the fourth grade and our teachers were determined that we should not be outshone by the class above.
怎么压呢？	How were we going to outdo them?
独唱独奏什么的太冷清，技巧再高，气氛上不来。	Voice and instrumental solos were not exactly rousing, no matter how good the soloists were.
老师说，我们要来大合唱，唱《铲东铲东铲》：打倒东洋兵！铲东铲东铲！	Our teacher proposed that we should form a choir and sing the children’s war song, ‘Dig, Dig, Dig for Victory’, which went, ‘Down with the Japanese soldiers! Dig, dig, dig for victory!
拿起枪瞄瞄准，我是小小义勇军，不怕死，向前进，一起牵手向前进！	Pick up your gun and aim it true. I am a little volunteer, not afraid of dying. Advance, hold hands, advance together!’
老师忽然点到我的名字："黄橙子，合唱的钢琴伴奏，你来。"	Suddenly I heard my name. ‘Orange, I want you to play the piano accompaniment.’
我的妈呀，这可真是要人命了。	Oh my God! I couldn’t do that!
我赶快举手："老师我不行，我害怕。"	My hand shot up, and I blurted out, ‘Miss, I can’t! I’m scared!’
老师瞄我一眼："嚯，黄橙子也有害怕的事？"	The teacher looked at me. ‘Oh, so there is something you’re scared of, is there, Orange?’
我还真有害怕的事，无巧不巧这事就是弹钢琴。	There certainly was, and unfortunately it just happened to be the piano.
我跟着范玛丽三天打鱼两天晒网地学了快一年，连“车尔尼599”还没能弹下来。	Sheona’s mother, Mary Fan, had been teaching me off and on for nearly a year but I still couldn’t plonk out the Czerny Exercises for Beginners.
范玛丽对我相当地失望，我估计她替我上一次新课就会后悔一次：当初怎么就会看上我的十根长手指的呢？	Mrs Fan was quite disappointed with me. I’m guessing that every time we started a new lesson she regretted having remarked on my long fingers, that first time.
我用无比夸张的口气渲染："范舒文弹得多好啊！她都准备回美国上音乐学院了！"	‘Sheona plays really well! She’s going to go to a conservatoire in America,’ I said, with exaggerated enthusiasm for my friend’s playing.
"范舒文弹得好还用你说？	‘I don,t need you to tell me how well Sheona plays,’ the teacher snapped back.
"老师在我的脑门上用劲点一下，"她是独奏演员，怎么可以为伴奏这事分心。"	‘She’s a soloist, she can’t be distracted by playing accompaniments.’
我几乎都要哭出来。	I nearly cried.
闹半天，我即便赴汤蹈火完成了任务，也不过是老师口中轻飘飘的"伴奏这事"，小儿科的东西。	After all that, even if I bravely managed to play as she wanted, the teacher would regard it as ‘just an accompaniment’, child’s play.
可我这人天生有点不服输的劲儿，老师看不起，我偏要做好，做得最好。	But I was pig-headed too, and I wasn’t going to admit defeat. No matter what the teacher thought, I’d give it my best shot.
"最好"要怎么做到呢？	But how?
没别的，苦练，我不信练上一周还弹不好这首《铲东铲东铲》。	There was nothing for it. I’d have to knuckle down and practice, even though I didn’t believe that a week’s practice was enough for me to be able to play along to ‘Dig, Dig, Dig for Victory’.
之前范玛丽就有个规矩，我们这些找她学琴的孩子，只能在她家上课，不能借她家的钢琴练习。	Mrs Fan had a rule that those of us who took classes with her had to come to her house for lessons, but they couldn’t drop in and practice on their own on her piano.
她有偏头痛的病，噪音听多了容易犯。	She suffered from migraines and noise set them off.
一般我们练琴，要租金陵女子大学音乐系的琴房，还得在音乐系学生不用钢琴的时候，所以一周很难租到一两回。	To practice the piano, we had to rent the piano room in the music department at Ginling College, and it had to be a time when their music students weren’t using it, so it wasn’t often available, even just once or twice a week.
这个月，各学校都在筹办音乐会，琴房更紧张，排给我练习的时间只有两个晚上，还是在九点以后。	This particular month, several local schools were organizing concerts, and the piano room was even more in demand. I only got two nights to practice, and that was after 9 o’clock.
忘了说了，从我们榴园到金女大琴房，路程有点远，步行起码半小时。	From Pomegranate Gardens to the Ginling College music department was quite some way, at least half an hour on foot.
路远事小，黑漆麻乌的夜晚，这一路上必须穿过一个树影幢幢的杂木林、一片阴森寂静的坟场、一条很深很窄的两边都是黑色院墙的弄堂、一座烛光闪动气息幽远的天主教堂，如果我一个人独自行走的话，想想都会让我头皮发麻。	The distance didn’t matter but the nights were dark, and you had to go through thick woodland, past an eerily silent cemetery, and down a narrow alley flanked by courtyard walls painted black, and a Catholic church where candles flickered in the windows. Just thinking about doing the journey alone made the hairs stand up on the back of my neck.
我哀求我姐："姐你陪我去行不行？	I begged Shuya to come with me.
我把那杆花铅笔送给你。"	‘I’ll give you my pencil,’ I offered.
我姐撇撇嘴："才不要，你都用剩一半了。"	She pulled a face. ‘I don’t want it. You’ve only got half of it left.’
她又说："我们学校晚上也得排节目，排话剧《放下你的鞭子》，我是女主角呢，演青姐。	‘We’ve got to rehearse at night too,’ she went on. ‘We’re doing the play “Pm Down Your Whip”, and I’ve got the lead female role.
总不能说我不排戏，陪你去练琴？合适吗？"	I can’t refuse to rehearse and see you to and from your piano practice, can I?’
她一边说，一边坐在床上用红纸头蘸水染指甲，把手指肚上也染得红红的，伸出来像吸血鬼的爪子。	She was sitting on the edge of the bed dipping red paper in water to colour her nails. She had dyed the pads of her fingers red too, and when she spread her fingers, they looked like vampire claws.
"真丑。"我说。	‘That’s ugly,’ I said.
她撩起眼皮看我："你管不着。"	She raised her eyebrows. ‘None of your business!’
我转而找我哥。	I tried Kejun instead.
我哥是绅士，一般来说他很少拒绝女孩子。	He was a gentleman, and he hardly ever turned a girl down.
果然，我一开口，他就答应了。	Sure enough, he agreed straightaway.
他问我是哪天晚上，我说了日子。	But when I told him what night it was, he looked embarrassed.
他为难起来："可真不巧，那天是我们学校读书会的活动日呢，请了钱穆先生讲中国文化和中国青年，是钱穆先生啊！"	‘Oh that’s too bad. It’s the same day we have our school reading club. Qian Mu’s been invited to come and talk about Chinese culture and China’s youth. Qian Mu!’
他提到"钱穆"这个名字时，一脸恭敬。	He repeated the name with great respect.
我不知道钱穆先生是谁，我只知道没人肯陪我走夜路去琴房，这让我太伤心。	I had no idea who Mr Qian Mu was, but I did know that I’d have to walk that road at night alone, and I was really upset.
还是我娘心疼我，她当时在走廊里绕线团，见我进来出去热锅上蚂蚁团团转的样子，往房间里探进半个头，不由分说："让你天路哥陪你去。"	My mother took pity on me. She was sitting in the walkway winding some wool into balls, and saw me running around like an ant in a hot wok, and poked her head into the house. ‘Tianlu can go with you,’ she said firmly.
转头叫他："天路！"	And she shouted, ‘Tianlu!’
沈天路在这个家里，最服从的就是我娘，娘一发声，他放下手里的练字本，赶快起身。	Tianlu always obeyed my mother. As soon as she spoke, he put down his copybook and got up.
"摇堆。"嘎嘣干脆的两个字。	‘Ow-sum’, he blurted out.
娘既然发了话，不是他也是他了。	He had to go with me because my mother had told him to.
想想那段让人头皮发麻的夜路，有他在终归还是好的。	All the same, it was a comfort to know that he would be on that hair-raising road with me.
很多年之后我还记得那天晚上的星空。	All these years later, I still remember the stars that night.
那么多的星星，排山倒海一样，一声吆喝就会从天上哗啦啦地倾泻下来一样，那么的密，那么的庄严又热切。	There were myriads of them, and they were spectacular. They were so dense I felt like I could bring them crashing down from the sky if I opened my mouth and gave a yell.
从榴园延伸出去的小路上，有一层薄薄的霜，灰白色，星空下时而泛出细碎的珍珠米一样的光。	Along the path as we set out from home, there was a light dusting of frost that glittered in the starlight.
空气寒冽又清新，像无数根细剑一样地刺进鼻腔，瞬间撑开了呼吸道，呛得气管被这些团团涌进又来不及处理的入侵者弄得异常狼狈。	The air was fresh and clean, so cold that it stabbed me in the nostrils as I breathed, filling my airways, catching in my throat, so I almost choked.
我不得不张大嘴巴，用劲地鼓动胸腔，几下之后，才恢复自如。	I had to open my mouth wide and expand my chest, and after a few gulps, I could breathe properly.
沈天路一个人走在我前面，手里抓着一根他平常帮娘上街挑米挑菜用的扁木棍，左一下，右一下，模仿孙猴子的招数。	Tianlu walked in front of me, holding a short shoulder pole he used to carry the bags of rice and vegetables when he went with Mum to help her with the shopping. He was swiping it side to side, as if he was Monkey in Journey to the West.
我紧走几步撵上他，问他干吗要带这个东西，他回答我："打鬼。"	I ran and caught up with him. ‘Why did you bring that stick?’ ‘To fight ghosts,’ he said.
"胡说！"我告诉他，"这世界上没有鬼。"	‘Rubbish!’ I told him. ‘Ghosts don’t exist.’
他回头白我一眼："没鬼你干吗害怕？"	He leered at me. ‘Then why are you scared?’
"我怕黑呀。"	‘I’m scared of the dark.’
"鬼都是躲在黑影里的。"	‘That’s where ghosts hide out, in the dark.’
我无话可说。	I couldn’t think what to say to that.
树林子越来越密。	The trees around us grew thicker.
白天的时候，这一带是我和范舒文的乐园，我们在林子里观察过蚂蚁如何搬动比它大几十倍的蝴蝶的尸体，收集过浅黄色的可以卖给中药房的蝉蜕，尝试了每一种红艳艳的看起来十分美味的果子，一直到舌头麻木喉咙发堵。	By day, this wood was paradise for Sheona and me. We came here to watch how the ants transported the bodies of butterflies several times bigger than they were, and to collect the pale yellow cicada sloughs that we could sell to Chinese herbalists. I used to try every kind of bright red berry I could find - they looked so inviting but numbed my tongue and made my throat swell.
有一次我在老树根里还抓到过一只油亮漆黑的蟋蟀，范舒文肯定地说这只蟋蟀是"角斗士"，她在集市上看见有专门卖这种小虫子的，价钱很贵，因为人家买去用于赌博。	Once, I caught a shiny black cricket in some tree roots. Sheona told me that it was called a gladiator cricket. She’d seen them for sale at the market and they fetched a high price. People used to make them fight and lay bets.
她这一说我来了劲，心想我手里的这只虫子没准儿会换来一笔大钱。	I got all excited at the thought that the bug I was holding might make us a lot of money.
结果我们捧着蟋蟀一路小跑奔到集市时，人家一看就笑了，说这不是斗蟀，普通虫子而已，拿回家喂鸡吧。	Holding it in cupped hands, we hurried to the market, but the stall-holders laughed at us. They told us that it wasn’t a fighting cricket but just an ordinary bug, and advised us to take it home and feed it to the hens.
范舒文沮丧得要死。	Sheona was mortified.
本来我们都商量好了要用卖蟋蟀的钱买叶粑粑吃的，空欢喜一场。	We’d already been planning what to do with the money. We were going to buy baba rice cakes.
我问沈天路："你在乡下抓到过'角斗士'吗？"	‘Did you ever catch gladiator crickets in the countryside?’ I asked Tianlu as we walked.
"什么角斗士？"他开始好奇。	‘What are they?’ he asked, sounding interested.
"嗯，就是那个，会打架的蟋蟀。"	‘Crickets that can fight.’
他埋怨我不好好说话，蟋蟀嘛，说什么"角斗士"。	‘Oh, why didn’t you say so? What’s this gladiator stuff?
他说蟋蟀在乡下可实在太多了，他马上就给我讲了几种：棺材头、油葫芦、铁砂青、藤花紫。	There are tons of crickets in the country - coffin heads, gourd crickets, gunshot greys, vine purples!’
他绘声绘色地解释，哪种蟋蟀头型什么样，牙口什么样，咬斗起来是什么劲头，饲养又该注意什么，说得头头是道。	He explained them all so vividly and clearly, the different kinds of head shapes, their mouths, how hard they bit, how to feed them, and so on.
我惊奇地发现他其实是个喜欢讲话的人。	I was astonished at this outpouring. Tianlu had found something he enjoyed talking about!
我还发现，用川西土话讲述一件事情，就是比我们的南京官话有味道。	I also realized that a story told in Sichuan dialect sounded much more gripping than it did in our Nanjing mandarin.
"你到底赢过啥子没？"我学他的腔调。	‘You won any fights?’ I asked him, trying to imitate his accent.
他立刻成了霜打的茄子，低头不语。	But he kind of shrivelled up and refused to answer.
"啊哈，谝嘛，诳我。"	‘Ah-hah! You were having me on!’
他愤怒，提高声音："啥子叫诳？	He was furious. ‘Having you on!
我们乡下，高人太多！"	There are all sorts of clever people in the countryside!’
我笑得前仰后合，差点儿走不动路了。沈天路这么容易上当！	I laughed so hard that I had to stop walking. It was so easy to wind Tianlu up.
他气恼起来的样子，脖子梗起，声音都带着哆嗦的认真劲儿，可真是有趣啊。	When he got angry, you could see all the muscles in his neck, and he was so earnest that his voice shook. He was funny.
不过沈天路也不傻，他很快发现我是在逗他玩儿，不乐意了，一扭身丢下我，头也不回地大步向前，唰唰唰走得飞快。	But Tianlu was not stupid. He immediately realized that I was making fun of him, and he was not happy. He turned and strode away, leaving me behind, just like that! He was almost running.
我急奔上前追他，一边哀声求他走慢点儿，等等我。	I ran after him, begging him to slow down and wait for me.
他理都不理，脚步子也不停，眨眼工夫消失在夜幕之中。	He ignored me, kept walking, and in the blink of an eye had disappeared into the darkness.
我真是慌了。	I really panicked.
黑夜不比白天，我有心奔跑，却是高一脚低一脚稳不住身子。	The night was completely different from daytime. I decided to run but really I was stumbling.
慌不择路时，不小心又被路边的树枝勾住了头发，甩又甩不掉，走又走不了，急得我高声大叫。	I was in such a panic that I didn’t know where I was going anymore, and I got my hair tangled in some thorns. I pulled and pulled, but I couldn’t pull free. In my terror, I yelled at the top of my voice.
他也许听见我叫得凄厉，于心不忍，这才回转来，摸到我身边，凑近看那根钩住我头发的树枝，笨手笨脚拨拉半天，扯断我好几根头发，才将我解脱出来。	He must have heard my fear because he turned around and came back for me. Then he was at my side, peering to see what it was that had caught my hair, and clumsily trying to get me out. He managed to pull out a good few of my hairs, but finally I was free.
"这是鬼不是？报应了吧？"他借机揶揄了我一句。	‘I expect that was a ghost, coming to take revenge,’ he taunted me.
我不敢再说什么。	I didn’t dare answer back.
想到前面还有鸱鸟哀嚎的坟场，还有烛光如鬼火闪烁的教堂，我决定不再任性，转而乖乖求他："天路哥，可不可以拉住你的手？"	I thought of the cemetery where owls hooted mournfully and the church where the candles flickered like will o’the wisps, and decided to stop being an ass. I asked him sweetly, ‘Brother Tianlu, can you hold my hand?’
那是我头一回喊他"哥"，他似乎有点吃惊，一声不响地看了我好久。	It was the first time I’d called him ‘brother’. He acted surprised, and looked at me silently for a long time.
黑夜里，我看不清楚他眼中的神情，不过我能够听到他的喘息声比平常要重，也有些慌乱。	In the darkness, I couldn’t see the expression in his eyes, but I could hear breathing heavier than usual, and he seemed flustered.
"天路哥！"我索性又喊一声，还带上了一点撒娇。	‘Brother Tianlu.’ I repeated it again, playing a bit cute.
他的思想斗争了好一阵子，还是不怎么愿意让我拉住他。	He struggled to make up his mind, but finally allowed me to hang onto him.
也许他是害羞，不知道该怎么跟女孩子相处。	Maybe he was embarrassed because he didn’t know whether it was all right to touch a girl.
沉默了一会儿之后，他终于想出个折衷的办法，伸出那根扁木棍，自己抓住一头，让我抓住另一头，他在前面走，我在后面跟。	He was silent for a while, then thought of a compromise: he offered me the short shoulder pole and held one end, so I could hold the other end. He walked in front and I walked behind.
我抱怨说这一来我成了要饭的小瞎子了。	I complained that I felt like a blind beggar boy.
他瓮声瓮气对我下了最后通牒："走还是不走？"	In a low voice, he gave me an ultimatum. ‘You want me to come with you or not?’
"走走走。"我赶快答应。	‘Yes, yes,’ I said hurriedly.
幸好不是在白天。幸好是只有星星没有月亮视线不清晰的夜晚。	Luckily it was nighttime, and there was no moon, so we were walking by starlight.
尽管这样，我还是一路拉着他的棍子走，一路心虚地东张西望着，生怕横刺里杀出一个同学来，第二天会把我的狼狈模样传到班里去。	Even so, I walked along behind him, holding the stick, looking anxiously around me, terrified that one of my schoolmates might pop up and see me, and carry the tale of this ignominy to school the next day.
走到琴房门口，鼻头上痒痒的，伸手一摸，深秋天气里，居然走出我一鼻子的细汗。	By the time we got to the door of the piano practice room, my nose had started to stream from the wintry cold.
赶快坐上琴凳，打开琴盖，抓紧时间练琴，弹那首简单无比却是铿锵有力的《铲东铲东铲》。	I quickly sat down on the piano stool, opened the piano lid, and began to practice. The tune was simple but powerful.
不用看琴谱，因为谱子太简单，学校里唱了这么多遍，早已烂熟于心。	I didn’t need to read the music. I knew it off by heart. We’d sung it so many times in school.
只需要照准黑白琴键，手指头用劲地砸下去，弹出气势来，弹出最有力度的声音来。	I just needed to find the right white piano keys and bang away, making it sound as rousing as I could.
琴房狭小，只容一琴一人，沈天路无处可待，只好坐在门槛上，百无聊赖地看远处的夜空，看琴房对面大片黑黝黝的草地，和草地上三三两两卧着的、梅教授从南京千辛万苦带来的荷兰花奶牛。	The piano room was tiny. There was only room for the piano and one person. Tianlu had to sit on the doorstep. He looked bored to death as he gazed up at the sky, or at the patch of grass plunged into darkness opposite him, or the Dutch cows brought by Professor Mei from Nanjing, lying down to rest.
偶尔我停下来一扭头，顺着沈天路的视线，看见草地在星光下的颜色是深紫或靛青，草叶子微微地泛着光，好像是无数的萤火虫在闪烁。	Occasionally, I stopped and turned to follow his gaze; the grass outside had turned purple and indigo in the starlight, and the blades seemed to glow faintly, as if they were covered in fireflies.
其实哪有萤火虫？是露水珠儿下来了。	But it wasn’t fireflies, it was dewdrops.
身躯肥壮的花奶牛没有集体观念，东一头西一头四散着，搭眼一看像草地上拱起了一座又一座小山包。	The sturdy black and white cows did not behave like a herd. They just plonked themselves down anywhere, like so many large lumps.
牛儿卧着不动，是吃饱了草料在反刍，偶尔兴致起来时，抬头低低地叫一声"哞——"听起来觉得是同伴们之间在问好，又或者公牛向母牛打招呼。	They had grazed their fill and now they chewed the cud, occasionally raising their heads when something stirred their interest, and giving a low moo. It sounded like they were greeting each other.
牛儿吃得多，拉得也多，琴房里一阵又一阵地飘来尿臊味，有时候呛得我难以呼吸。	They were big eaters, and did a lot of peeing and pooing, and sometimes the ripe smell wafted into the piano room, making it difficult for me to breathe.
可是沈天路好像很陶醉，我听见他大声地吸着鼻子，还站起身来打了几次唿哨。	But Tianlu seemed to find it intoxicating. I heard him sniffing loudly, and then he stood up and whistled through his fingers.
嗯，他喜欢这些一声不响的奶牛呢。也许他在川西乡下当过放牛娃？	Obviously he liked these silent cows. Maybe he’d been a cowherd in the countryside?
很快一小时过去了，下面是别人预约的练琴时间。	The hour passed very quickly, and someone else had booked the next hour.
我们交还了琴房钥匙往回走。	We gave the key back and left.
一路上我都在回忆指法和曲谱，没顾得上说话。	All the way, I was going over the note and finger positions in my head, and didn’t say anything.
沈天路也不开口。	Nor did Tianlu.
我想他喜欢我安静下来不跟他纠缠。	I think he liked me better when I was quiet and didn’t tease him.
可是经过那座黑影幢幢的教堂时，他不知道触发了什么，没头没脑来了一句："你弹得真难听。"	But just as we passed the church buried in the shadows, something moved him to say, out of the blue, ‘You play really badly.’
我猛地打个愣怔："说什么？"	I was taken aback. ‘What?’
"我说，你弹得真难听，像锤子敲砧板一样，敲得我脑壳疼。"	‘I said, you play really badly,’ he repeated. ‘You hit the keys like you’re hammering a chopping board. You’ve given me a headache.’
我扔下手里的棍子，连跺了几下脚。	I let go of the carrying stick and stamped my feet in annoyance.
要不是教堂花园里的一群蝙蝠突然飞起来吓着了我，我一定会冲上去推他个跟头，然后扔下他一个人跑回家。	If it hadn’t been for a flock of bats suddenly flying up from the churchyard and frightening me, I would have given him a push and then run home by myself.
之后的好几天，我对他耿耿于怀，坚决不跟他说一句话。	I brooded over his comment for days after that and refused to talk to him.
这实在太气人了，他自己都没摸过钢琴，不知道黑键白键加起来拢共有几个，凭什么这么藐视我？	He was so annoying, he’d never even touched a piano, he had no idea how many black keys and white keys there were. What gave him the right to criticize me?
哼，"像锤子敲砧板"，锤子能敲出《铲东铲东铲》？能让一个班级的同学跟着我的音符大声歌唱？	Huh, I’d give him hammer on a chopping board! Could a hammer play ‘Dig, Dig, for Victory’, or make a whole class sing to the tune it was playing?
反正，沈天路瞧不起我，我偏要好好弹琴，弹到跟范舒文一样的水平，哪一天当他的面突然露一小手，惊掉他的下巴。	Perversely, Tianlu’s comment made me want to play the piano better, and get as good as Sheona, and surprise him one day.
这个念头让我无比兴奋，不知不觉我开始认真地上课，很勤奋地练习，走路都会哼哼着拜厄或者车尔尼的五线谱。	I was hugely excited by this idea, and I started to take my piano classes seriously and practice hard. I would even hum Beyer or Czerny as I walked along.
范舒文对此很惊奇，她问我是不是被上帝之手摸过了脑袋，我告诉她："上帝就是鬼，因为他不存在。"	No one was more surprised than Sheona. Had I been touched by the hand of God, she asked me? I told her, ‘God’s a ghost because he doesn’t exist.’ Sheona went pale with fright and patted her chest.
范舒文吓得花容失色，一个劲地拍胸口："原谅她，耶稣我主，请一定原谅她！"	‘Lord Jesus, forgive her!’ she implored.
哈，这一切太有趣了，我居然会因为沈天路的一句话，定下了人生中的第一个目标。	What’s interesting is that I actually set myself my first goal in life because of something Tianlu said.
如果有一天沈天路必须收回他的话，他脸上又会是什么表情呢？	Maybe one day Tianlu would have to take back what he said, and how would he look then?
好期待那一天。	I couldn’t wait to see.
