# Supplementary material for: Exploring translator’s style in children’s literature: A case study of Nicky Harman’s English translations of Huang Beijia’s two works
Source: PLoS One. 2026 Jun 2;21(6):e0350245. doi: 10.1371/journal.pone.0350245 (PMC13229296; doi:10.1371/journal.pone.0350245)
Supplement: S7 File — (ZIP) [file pone.0350245.s010.zip › data/parallel corpus data/Parallel Chinese-English Corpus excel format/Flight of the Bumblebee/Chapter 5_zh-CN_en-US.xlsx]

## Sheet: sheet1
第五章·圣诞晚会	Chapter 5 The Christmas Party
进入十二月，虽是南方，华西坝也现出了冬日的萧瑟。	It was December and although we were in the south of China, the weather was bitterly cold.
落叶乔木留下了满地的金碧辉煌之后，几乎一夜间变成了光裸的流浪汉，有气无力地摇晃着枝头仅剩的几片枯黄残叶。	The trees carpeted the ground with brilliant golden leaves, then almost overnight, turned into naked skeletons. Only a few withered leaves shivered feebly on the branches.
灌木掉光叶子则变成满地高举的秃笤帚，细瘦而丑陋。	The shrubs looked like whisk brooms standing on end, scrawny and ugly.
蟋蟀和金蛉子们都不再歌唱，不知道它们有没有找到能够度过寒冬的温暖洞穴。	The crickets and the 'golden bell' bugs had stopped singing. I wondered if they had found a nice warm cave to hibernate in.
早晨出门上学，天空是灰白色的，地面也是灰白色的，张嘴呵出一口热气，眼前就升起小小的一团白雾，要是迅速把手伸进这团雾中，掌心还能感到微微的暖意。	When I set off for school in the morning, the sky was a pale grey, and so was the ground underfoot. I could see my breath in little clouds that rose into the air. It felt warm to the touch if I reached out quick enough.
这一年的年底，前方战事不容乐观。	The fighting at the front was not going well.
日军由海路登陆攻陷广州，据说全市一片大火，死伤无以计数。	The Japanese had landed troops and captured Guangzhou. We heard the whole city had gone up in flames, and there were many dead and wounded.
而在长沙，则是蒋介石下令军队放火烧城，实行焦土抗战。	In Changsha, it was our own army that had set fire to the city, a 'scorched earth' tactic.
为了稳定军心民心，蒋介石发表《武汉撤退告全国军民书》，誓言全国人民万众一心，抗战到底，决不投降。	In an attempt to reassure the army and the populace, Generalissimo Chiang Kai-shek issued his 'Wuhan Retreat: Report to the National Army and Civilians'. In it, he vowed that the whole country would remain united against the invaders, and would never surrender.
我姐姐书雅写了一篇作文，我记得叫“天堂里的冬天”，发表在中学校刊上，她拿回来给我们看。	I remember my big sister, Shuya, wrote an essay called 'Winter in Paradise' and got it published in her high school journal.
开头一句话就是："华西坝也是有冬天的......	She brought it back and showed it to us. The first sentence was, 'Huaxi Fields has winter too...
住在人间和地狱里的人们会把天堂想象得多么美满和舒适，那儿是一片肃穆的和平，一片自由的歌唱，没有恐惧，没有贫乏，没有暴风雨，那儿是上帝爱儿爱女的家乡......	Human beings living on earth and in hell, imagine paradise as somewhere happy, comfortable, serenely peaceful, ringing with songs of freedom, without fear or poverty or storms, the home of God's beloved sons and daughters...
如果他们真是如此想象的话，我得承认，他们才是幸福的，他们在脑海里建立起比天堂还天堂的天堂。	If that's what people really imagine, then they must be very happy. They have created in their minds a paradise more heavenly than heaven is.
我将说，想象的人有福了......"	Those with imagination are indeed blessed...'
我爸抽着烟斗斟字酌句看完了作文，想了一会儿说："不错，有思考，也有辩证，这是进步。"	My dad puffed on his pipe as he read her essay. He thought for a while and said, 'It's good, it's reflective and you make clear arguments. You've made progress.'
但是他又说，"不足之处是调子太悲观。	Then he added, 'The problem is, you sound too pessimistic.
中国还没有亡国，还在抵抗。	China is not defeated yet. We're still resisting.
日本军部在战争开始时向天皇狂言三个月占领中国，目前过去多久了？一年零三个月了！他们占领中国了吗？	At the beginning of the war, the Japanese military told the emperor that it would take three months to occupy China. How long ago was that? One year and three months! Have they occupied China?
我们华西坝上不是照样办学演戏开讲座吗？"	Look at us in Huaxi Fields. Aren't we teaching, and performing, and giving lectures, just like normal?'
他挥动烟斗，指着我们每个人，"中国的希望是在你们身上，没有天堂我们要建造一个天堂。	He waved his pipe, pointing it at each of us in turn, 'China's hopes lie with you. There's no such place as paradise. We're going to build one.
你们尽管读书，上课，享受你们的童年，把知识本领学到手。	Your job is to read, study, enjoy your childhood, and learn as much knowledge as you can.
记住，一旦抗战胜利，重建中国是要靠你们的。"	And remember, once we've won the war against Japan, rebuilding China depends on you.'
我哥不完全同意爸爸的话。	Kejun did not totally agree with Dad.
我哥说，读书要紧，但是在目前的形势下，抗战更要紧，华西坝的学生首先是热血男儿，参军打仗是他唯一想做的事。	'Sure, studying's important, but right now, the war's even more important. Huaxi Fields is full of hot-blooded young men, and they're burning to join the army and fight!'
我姐讽刺他，你参军？	'And what about you?' Shuya mocked him. 'Are you joining the army?
童子军吧？	The Youth Militia maybe?'
我哥说，人总要长大。	'We'll be grown up soon,' said Kejun.
姐说，到你长大了，抗战早就结束了。	'By the time you're grown up, the war will be over and done with!'
我哥反问她，结束是什么意思？	'And what does “over and done with” mean?' retorted my brother.
是指亡国，还是指胜利？	'Defeat or victory?'
我爸笑眯眯地看着他们吵架。	My father grinned as they argued.
用他的话说，真理总是越辩越明。	In his view, the way to establish the truth was to argue it out.
可我们什么时候才能够长大？	But when would we grow up?
我从来都觉得那一天太遥远，远到我踮起脚尖都看不见。	The day seemed so far away that I couldn't see it even if I stood on tiptoes.
还有，我也想不出来亡国到底是什么样子，胜利又会是什么情景。	I couldn't imagine what defeat would look like, or victory for that matter.
十岁左右，我的身高飞长，手脚奇大，皮肤被骨骼撑到透明，薄薄地包裹在精瘦精瘦的肌肉上，晦涩而干糙。	I was a lanky ten-year-old with big hands and feet, and my skin was stretched so thin over my muscles and bones that it was almost transparent. I hadn't an ounce of fat to spare.
我在白天夜晚总是饥饿，渴望有更多的荤腥、更多的零食，如果没有，喝碗红糖水都能让我舒服好久。	I was always hungry, always craving more food and more snacks. If I couldn't find anything, I'd drink a bowl of brown sugar water. That soothed my hunger pangs for a while.
我承认我远不及哥哥姐姐优秀，更怕我会辜负爸爸的希望，到了"重建中国"的那一天，还是个加减乘除都弄不清爽的傻女孩儿。	When I compared myself with Kejun and Shuya, I knew I'd never be as clever as them. More than that, I was afraid of not living up to my father's expectations. When the day came for rebuilding China, I'd still be a stupid girl who couldn't do her maths.
沈天路也从不参加这些关于时局和前途的讨论，他总是闷头写作业，嘴巴嗫嚅着背英语，昏天黑地应付考试，除了我娘，没人能把他从功课中拉出来。	Tianlu never joined in these discussions about the current situation or the future. He just buried his head in his homework, mumbling his English to himself, plodding through one test after another, no matter what was going on around him.
娘夸奖他懂得要好，有股子"磨杵成针"的劲儿。	The only one of the family who could drag him away from his studies was my mother. She made sure to praise him for wanting to do better, and sticking at it - little by little he'd get there.
还说他在我们家里，一准是砌墙的砖头——后来居上，不信走着瞧。	And he was part of the family, a brick in its wall. 'You just see if I'm right!' she declared.
我们都明白娘说这话是为了宽他的心，凭他这底子，要赶上我哥我姐，还真不是说说就行的事。	We all know that she was trying to encourage him. He had had a difficult start in life and it wasn't a simple matter to catch up with Kejun and Shuya.
一转眼，圣诞节要到了。	Very soon, it was Christmas.
华西坝上的学校都是教会大学，圣诞节是学校里最重要的节日。	The Huaxi Fields schools were all run by the churches, and Christmas was the most important holiday in the year.
之前各个学校的"征衣冬赈音乐会"搞得很成功，校里校外人心鼓荡，热气腾腾。	The Winter Uniform Relief Concerts organized by the schools had been very successful, and everyone was brimming with enthusiasm and eager to do more to raise money.
到圣诞节的时候，社团活跃分子们更是跃跃欲试，各校都攒足劲儿要借着圣诞舞台一较高下。	All the schools were planning their Christmas performances. The competition was fierce.
华大的保留节目自然是亨德尔的清唱剧《弥赛亚》，他们几乎在半年之前就开始排练了，范玛丽亲自担任钢琴伴奏，合唱指挥是华大音乐系的格瑞芙小姐。	West China Union University's repertoire was naturally Handel's 'Messiah'. They had started rehearsing almost six months before. Mrs Fan would play the piano accompaniment herself, and the conductor was to be Miss Greve of the Music Department.
我不知道人们为什么管她叫"小姐"，因为她其实是个满头银发的老太太，小小的个儿，面容慈祥，眼神犀利，总是在脑勺后盘一个精致的发髻，穿一身靛青色中式旗袍，腰背笔挺地在校园里走来走去。	I don't know why we called her Miss because she was actually a silver-haired old lady, petite, with a kindly expression but keen eyes. She always wore her hair in an elegant bun on the back of her head, and her erect figure, in an indigo cheongsam, was often seen around the campus.
担任领唱的女高音是楼下梅教授的太太，她烫发，穿西式裙装，身高体壮，走起路来的模样跟他们家的爱尔兰良种鸡简直一模一样，都是那种目不斜视气势逼人的劲儿。	The lead soprano was the wife of Professor Mei downstairs. She had permed hair, and wore Western-style clothes. She was tall and strong and cut an imposing figure as she strode along, looking exactly like the professor's Rhode Island Reds.
有一次我听见她在楼下唱一首流亡歌曲："我的家在东北松花江上......"	Once we heard her singing the famous song of the exiles of northeast China: 'My home is on the Songhua River...'
一开口，美妙的音色千回百转，楼上楼下的邻居们寂静无声，好像天地都变得悲哀起来。	Her beautiful voice wove through the intricate melody, and our neighbours all fell silent. It was like the whole world had filled with sorrow.
齐鲁大学的"国剧社"排练的是传统京剧《法门寺》和《探母坐宫》。	Cheeloo University's National Theatre Company were rehearsing arias from two Peking operas, 'Famen Temple' and 'Yang Silang Visits His Mother in the Palace'.
每回排练，演员们唱念做打一丝不苟，加上锣鼓铙钹京胡响板什么，嘁里咣啷很是热闹。	The actors sang and played and rehearsed every detail, accompanied by a tremendous crashing and banging from the gongs and drums.
看排练的观众人山人海，比正式演出还要火爆。	So many people came to watch the rehearsals that they were more crowded than the actual performance.
我跟着我姐去看过一次，刚好赶上《苏武牧羊》一折，演员唱到"白发娘，望儿归......三更同入梦，两地谁梦谁......"	I went with Shuya once, and we arrived just in time to see part of 'Su Wu Tends His Sheep'. The actor sang, 'White-haired mother / Watches for her son's return / At the third watch, both fall asleep in separate places / Who dreams of whom?'
台下很多同学跟着哼唱，抽泣哽咽一片悲声。	Below the stage, my classmates hummed along, their voices choked with tears.
金陵女大排的是曹禺先生的《日出》，听说请来重庆的著名戏剧导演做监制，服装布景都下足了功夫。	Ginling College had chosen Cao Yu's play, 'Sunrise'. Apparently the playwright himself had come from Chongqing to direct it, and the costumes and scenery were splendid.
金女大的学生一向心高气傲，排练时一直藏着掖着不让人先睹为快，弄得大家心急火燎，恨不能睡一夜就能看到海报张贴出来。	The students were a stuck-up bunch, and hid themselves away while they prepared. No one was allowed in to watch rehearsals in case it spoilt the surprise on the night. So we were all on tenterhooks, waiting for the posters to go up advertising the performance.
我哥我姐他们虽然是中学生，却也不肯甘居人后，而且一搞就搞了个大的，要排演莎士比亚的《仲夏夜之梦》。	Kejun and Shuya, although only high school students, were determined not to be outdone. They decided to be ambitious, and chose Shakespeare's A Midsummer Night's Dream.
因为这出莎剧情节怪异，词句华美，舞台上又是精灵又是仙子的，热闹，适合中学生的口味。	It was just right for teenagers - the plot was weird, the language was gorgeous, and it was full of elves and fairies.
我哥亲自上阵，删除了剧本里冗长沉闷的对白，还有很多爱呀亲吻呀我哥称为"肉麻"的段落，让剧情变得更加梦幻多彩，趣味十足。	Kejun took it upon himself to delete some of the longer, duller speeches, and what he called the 'soppy' bits - some of the love scenes and the kissing. His new, improved version was fantastic and colourful, and lots of fun.
我哥对我说："黄橙子，给你一个机会，加入我们，扮演剧中的小精灵。"	My brother even offered me a part. 'This is your chance, Orange. You can be a fairy,' he said.
我吓一跳，说："啊？可我是小学生啊！"	I was taken aback. 'But I'm only at primary school!'
"小学生才适合扮小精灵，这叫角色对路。"	'That's what we want for fairies. It's called fitting the person to the part.'
我姐在一边叽呱叽呱地笑。	My sister overheard and sniggered.
她已经被分派了一个仙后的角色，正在心满意足地盘算她是披散着头发上台好，还是梳成一个高贵妇人的发髻更漂亮。	She was going to play Titania, and was happily deciding whether to wear her hair loose, or in a more elaborate, aristocratic style.
"不好玩。"我说，"我不会演戏。"	'That's no fun,' I objected. 'I can't act.'
"那你会不会背台词？"	'Can you learn lines?'
"会啊。"	'Yes.'
我哥两手一拍："这不就行了？	Kejun clapped his hands. 'Then what's the problem?
很简单嘛，你穿件小精灵的衣服走上场，站在中间把台词一念，然后再走下场。"	All you've got to do is go on stage dressed as a fairy, stand in the middle and recite your lines, and walk off again.'
"完了？"	'And that's all?' I said doubtfully.
"完了呀。"	'That's all.'
"这么简单？"	'Simple as that?'
"就是这么简单。"	'Absolutely simple as that.'
"那么，排戏有没有叶粑粑吃？"	'Will there be baba cakes at rehearsal?'
"演出结束那天，我可以请你吃叶粑粑，两个，不，三个！"	'When we've done the performance, I'll buy you baba cakes. Two - no, three!'
我想了想，还是觉得不大合算，因为这样一来，时间冲突，我就没法去看苏武唱"白发娘，望儿归"了。	I gave it some thought, but I still wasn't convinced. It was going to clash with the Peking opera, so I wouldn't be able to go and listen to Su Wu sing the aria, 'White-haired mother.'
"真不演？"	'You really don't want to?'
我哥似笑非笑望着我，"也好，我去请楼下的范舒文。	Kejun looked at me with a slight smile. 'All right, I'm going downstairs to ask Sheona.
其实她比你更合适，不化妆就能上台呢。"	She'd be better than you anyway. She can go on stage without any makeup.'
我哥作势要出门。	He headed for the door.
我慌忙大叫："别去别去，我演！"	I yelled after him, 'Don't go! Don't go! I'll do it.'
我哥早已料到似的，耸耸肩，丢给我几张纸："三天之内，背熟它。"	Of course, this was exactly what he was banking on. He shrugged and gave me my lines. 'Learn them in three days.'
我有点发呆，不知道头脑一热答应下来的事情是好还是坏。	I felt a bit dazed. What had I let myself in for?
沈天路屋里屋外进进出出地帮我娘准备晚饭，一会儿拿把扇子去扇煤炉，一会儿舀水洗菜，再一会儿拿淘米水搓抹布。	Tianlu was going in and out helping my mother prepare the dinner, fanning the flames in the stove, fetching water to wash the vegetables, and then rubbing the dishcloths in the used rice-rinsing water.
看到我拿着台词傻愣愣的样子，他咕哝一句："真好哄。"	I was still standing looking dazed, with the paper in my hand when he muttered, 'You're so easy to con!'
我的不服输的劲儿又上来了，头昂起来，大声地朝他吼："人家喜欢，你管不着！"	I was furious. I yelled at him, 'If I want to do it, it's none of your business!'
他嘴角一扬，像是笑了一下。	His lips curled in what looked like a smile.
这样的笑容里明显有嘲讽，让我越发气恼他。	He was obviously winding me up, and I got even more furious.
每天放学后，我坐在饭桌上背那些拗口又冗长的台词：	After that, when I finished classes each day, I sat at the dining table, learning my part. The sentences were so long-winded that I could hardly get my tongue around the words.
越过了溪谷和山林，	'Over hill, over dale,
穿过了荆辣和丛薮，	Through brush, through brier,
越过了围场和园庭，	Over park, over pale,
穿过了激流和爝火。............	Through flood, through fire...'
沈天路在旁边很用功地临帖，头也不抬地指出我的错误："是'荆棘'，不是'荆辣'，两个字不一样。"	Tianlu was hard at work on his calligraphy. Without even looking up, he corrected me. It's “bush” not “brush”.'
"真讨厌啊！"我叫起来，"写你的字吧！"	'You're such a pain!' I yelled at him. 'Mind your own business!'
他扬了扬眉头，继续写字。	He raised his eyebrows and carried on writing.
我接着背第二大段：	I carried on to my second speech:
两舌的花蛇，多刺的猬，	You spotted snakes with double tongue,
不要打扰着她的安睡；	Thorny hedgehogs, be not seen.
蝾螈和蜥蜴，不要行近，	Newts and blindworms, do no wrong.
仔细毒害了她的宁静。	Come not near our fairy queen.
夜莺，鼓起你的清弦，	Philomel, with melody
为我们唱一曲催眠：	Sing in our sweet lullaby.
睡啦，睡啦，睡睡吧！	Lulla, lulla, lullaby,
睡啦，睡啦，睡睡吧！............	lulla, lulla, lullaby...
我偷偷瞥他，发现他虽然低了头，但是毛笔悬在半空中，一个字没写，耳朵还支棱着，肯定是在仔细听我的台词。	I sneaked a look at Tianlu. He was still looking down at his copybook but his pen was poised in mid­air and he hadn't written a word. I figured he must be listening to my lines.
我得意起来，更加大声地念。床上睡觉的小弟弟被我吓醒了，哇哇大哭。	That's good, I thought, and raised my voice. That woke my little brother, who'd just been put down for a nap, and he wailed.
娘做不成针线活，气得骂我："抽什么风！"	My mother had to stop her sewing, and told me off. 'Are you crazy?'
沈天路终于忍不住笑，扔了毛笔，抬头看我，说："这哪是催眠曲？	Tianlu finally burst out laughing. He threw down his brush and looked up at me. 'What kind of a lullaby is that?
雷公也要被你喊起哟！"	You're shouting so loud, you'd scare the Thunder God!'
喊起就喊起，反正，既然我演了小精灵，我一定要演得棒棒的，让沈天路眼红死。	Who cared if I was shouting? I'd taken on the role of the fairy, and dammit, I was going to do it well, and make Tianlu jealous of me.
台词背熟了，演员们开始凑时间排练。	We began rehearsals.
我姐这才发现她在剧中并不是女主角，主角另有人，赫米娅和海伦娜。	It was only then that my sister discovered that she was not the heroine. There were two other female leads, Hermia and Helena.
她噘了嘴，有点不高兴。	She pouted and looked annoyed.
不过她又发现仙后也挺好，因为权力大，可以把一群小仙子们支使得团团转，就又开心起来，在台上很卖力地拿腔拿调，倒是精彩。	But then she found out that Titania was a good part, because she had a lot of power. She had a bunch of little fairies that she could order around, and had some fine speeches, which was brilliant
我也挺失落的。	I was disappointed.
我哥骗了我，小精灵不止我一个，一出场就是一大群，根本是群戏。	Kejun had lied to me. I wasn't the only fairy. There were lots of us, and we were all on stage together.
除了范舒文（因为她的黄头发蓝眼睛太特别），院里很多孩子都被我哥叫过去了，不出场的时候，小伙伴们叽叽喳喳像群麻雀子，别提多热闹。	My brother hadn't recruited Sheona, because her blonde hair and blue eyes looked too different from the rest of us, but lots of other children from Pomegranate Gardens were there.
不过我演的是小精灵当中领头的那个，我有几大段台词要在台上说，别的小孩只能摇头晃脑在我身后当背景。	When we weren't on stage, my fellow fairies chattered like sparrows, only noisier. But I was the First Fairy. I had a big speaking part, while the other children just had to stand behind me providing the backdrop.
嗯，说真话，我哥还是向着我的。	My brother had chosen me.
为了我们这群小精灵上台穿的服装，担任舞台总监的学校美术老师愁得要死。	As for our fairy costumes, the school's art teacher who was the stage director was racking her brains about what to do.
首先不确定精灵这东西应该穿什么，然后是扮精灵的小孩子太多，没钱做许多戏服。	First of all, no one was sure what fairies were supposed to wear, and then there were too many of us and no money for so many costumes.
最后还是我哥出主意，把一大张报纸刷上黄颜色油漆，干了之后中间剪个洞，我们披上报纸，脑袋从洞中伸出来，报纸下方再贴上黑纸条，算是翅膀，我们在台上不停舞动胳膊时，报纸便呼啦呼啦张开，灯光一打，油漆闪闪发亮，马马虎虎也混得过去了。	Finally, Kejun came up with an idea. He covered some large sheets of newspaper in yellow paint. When they were dry, we cut holes in the middle, and put our heads through the hole. The bottom of the newspaper had strips stuck on to represent wings. When we danced and waved our arms around on stage, the 'wings' flapped, and the yellow paint shone in the stage lights. Somehow or another, it worked.
我姐笑话我："还精灵呢，根本就是一台黄蜂！"	'You fairies look like a swarm of wasps!' Shuya jeered.
这我可不管，我才不像她，为一个仙后的头饰，硬逼着我娘借出了她的两根银簪子。	But I didn't care. I wasn't like her. She was so desperate for Titania to have something to wear on her head that she'd begged two silver hairpins off our mother.
结果是，人算不如天算，一切准备就绪，圣诞节公演前一天，我突然发起了高烧，烧到了不停说胡话，我娘半夜下楼去请范舒文的爸爸来看病。	But luck was against me. When everything was ready, the day before the performance, I suddenly came down with a high fever. I was delirious and my mother went downstairs at night to ask Sheona's father to come and look at me.
范教授拿听诊器听了我的前胸后背，说我是急性肺炎，必须住院治疗。	Professor Fan got his stethoscope and listened front and back. Then he said I had acute pneumonia and would have to go to hospital.
这真是太糟糕，隔天要有我的演出！	This was too bad. I had my performance the next day!
我有两大段很拗口的台词！	I had two big speeches!
我哥和我姐都急成了热锅上的蚂蚁，因为临时找人替代的话，台词很难拿下来。	Kejun and Shuya were frantic. How were they to find someone to stand in for me at such short notice? My lines were really difficult!
猜猜最后怎么着？	You'll never guess what happened.
沈天路顶上去了。	It was Tianlu who went on instead of me.
是他自告奋勇请求的。	He actually volunteered.
我哥我姐都没想到，我也没想到。那段时间我天天在家里背台词，沈天路已经听得滚瓜烂熟，上了台，开口就能说。	My brother and sister were amazed, and so was I. All those days I'd been learning my lines at home, they'd gone into his head as well as mine and he knew them off by heart.
还有，他个头矮，混在一帮小学生当中，不细看，一点不违和。	Besides, he was quite short, and if you didn't look too closely, he didn't stick out in a group of primary school kids.
我姐后来告诉我说，沈天路的普通话正经说得不错呢，也不知道他什么时候学会的。	Afterwards, Shuya told me that Tianlu had recited his lines in quite decent mandarin. She had no idea where he'd learnt that from.
姐说，沈天路其实很聪明，之前我们都小看了他。	She said we shouldn't have looked down on him the way we did. He was very intelligent.
能让我姐佩服的人，世界上没几个。	There weren't many people in this world who my sister admired.
可是我躺在病房里，喝着我娘送来的猪肺汤，心里好郁闷：早知道这样的话，我干吗辛辛苦苦背那些台词呢？还白让沈天路笑话我。	Meanwhile I was lying in my hospital room, drinking the pig's lung soup that my mother sent over, and feeling depressed. What was the point of spending all that time and effort learning my lines, and having Tianlu laugh at me?
我天天跑到齐大礼堂去看《苏武牧羊》该有多快活！	I would have had more fun spending my days listening to 'Su Wu Tends his Sheep'！
