# Supplementary material for: Exploring translator’s style in children’s literature: A case study of Nicky Harman’s English translations of Huang Beijia’s two works
Source: PLoS One. 2026 Jun 2;21(6):e0350245. doi: 10.1371/journal.pone.0350245 (PMC13229296; doi:10.1371/journal.pone.0350245)
Supplement: S7 File — (ZIP) [file pone.0350245.s010.zip › data/parallel corpus data/Parallel Chinese-English Corpus excel format/Flight of the Bumblebee/Chapter 7_zh-CN_en-US.xlsx]

## Sheet: sheet1
第七章·教授们	Chapter 7 The Profs
说两个榴园教授的故事。	Let me tell you some stories about two professors living in Pomegranate Gardens.
第一个是有关一只小熊宝宝。	The first one story is about Uncle Tao and the bear cub.
记得是那一年清明节，傍晚，我们围着娘的小煤炉，看她给我们烙杨柳摊饼吃。	I remember it was the evening of the Tomb-Sweeping Festival that year. We were standing around Mum's coal briquette stove, watching her make willow pancakes for us.
鹅黄色的嫩柳叶是我带着小素去河边捋回来的，我爬树，猴子一样攀在树杈上，把柔软的细枝尽可能压低，低到树梢擦碰地面，小素就赶紧伸手，踮脚，把带着嫩芽的树叶往敞口的小筐里捋。	Su and I had gone to the river to collect the bright yellow young leaves. I shimmied up the tree and along the branches like a monkey, doing my best to press the branches as low as possible, so they almost touched the ground. Su quickly reached out, on tiptoe, plucked the tender leaf shoots and dropped them into the basket.
到家后，娘洗干净嫩叶，剁碎，拌点盐渍一下，挤去涩水，和了面粉稀稀地搅成面糊。	When we got home, Mum washed the leaves, shredded them, soaked them in brine to get rid of the astringent taste, then squeezed them and mixed them with flour to make a batter.
娘还格外大方地往面糊里打进两个鸡蛋，而后，娘烧热铁锅，拿锅刷蘸上菜油在热锅里飞快地抹上一圈，端着面糊盆顺锅沿慢慢倒进去。	As a special treat, she added two eggs. Then she heated the skillet, brushed it with oil, and slowly poured in the batter.
不用锅铲，面糊自然地顺锅壁流淌，再把住锅耳转上两转，一张薄薄的、斗笠形状的摊饼已经成形。	There was no need to use a spatula, the batter flowed naturally along the walls of the pan past the handles at each end, and a wafer-thin, hat-shaped pancake took shape.
小火烘烤，完了再撒上少许葱花，香味四散。	It cooked on a low heat, and was then sprinkled with chopped shallots, and it was ready.
摊饼铲进盘子里，黄灿灿的，外焦内软，咬一口，“喀嚓”一声响，早春的滋味在口腔里满满地弥漫。	The fragrant, bright-yellow pancakes, crunchy-crispy outside, soft inside, were shoveled into the plate. As we ate them, it was almost as if we could taste the coming springtime.
年年清明，娘都要做杨柳摊饼给我们"咬春"，因为这是我们南京老家这边的风俗。	Every year at Tomb-Sweeping Festival, Mum made these 'nibbling spring' pancakes, because it was the custom in our hometown, Nanjing.
娘说，人无论行到多远，老家的那根线都得拴在手里，至死也不能松开。	Mum used to say that no matter how far a person travels, they must hang onto the thread that binds them to their home, and not let it go until they die.
摊饼才出了两锅，我们每个人才分得四分之一块拿在手里，预备着细嚼慢咽好好享受时，楼下院子里忽然欢腾起来，像是出了了不得的大事。	The batter only made two pancakes, and we only got a quarter each. As we nibbled our bit, making it last as long as possibe, pandemonium suddenly broke out downstairs.
奔到走廊里探身一看，好奇怪，院里的孩子们围了一只黑乎乎、毛茸茸的小东西，七嘴八舌兴奋到不行。	We ran outside to the walkway to see what was going on, and a strange sight met our eyes: the other kids were standing around a dark furry bundle, shrieking with excitement.
饼子也不要吃了，我牵上小素的手，赶快下楼，插进人群。	This was better than any pancake. I took Su by the hand and we ran downstairs and squeezed into the crowd.
被围观的那个小东西一身褐色绒毛，圆滚滚的脑袋，圆滚滚的肚子，短腿，两颗小眼珠玻璃弹球一般晶亮，脖子上套一个皮圈，皮圈连着绳子，绳子的一端系在院里那棵老槐树上。	The little creature was covered in dark brown fur, and had a round head, a round belly, short legs, two little eyes like shiny glass marbles, and a leather collar around its neck. The collar was attached to a rope, and the rope tethered it to the locust tree in the courtyard.
小东西大概太小，不晓得怕人，谁伸手逗它，它就朝谁扑。	It was just a baby, probably too young to have any fear of humans, and when anyone reached out to poke it, it jumped at them.
一扑，绳子一拽，跌倒了。	That yanked on the rope, and it tumbled in the dirt.
跌倒没事，原地打个滚，趔趔趄趄再往人前凑。	It didn't seem to mind, it just rolled over, staggered to its feet and jumped forward again.
我还看见它伸出粉红色的舌头在裹吸徐家小儿子的手，裹奶头一样，吧嗒有声，把那个四岁的胖小子弄得咯儿咯儿直笑。	Then it stuck out its little pink tongue and started sucking the finger of one little boy, smacking its lips like it was suckling its mother's nipple. The boy, a four-year-old and one of the Xu family, couldn't stop giggling.
范舒文从人堆里挤出来，急切地告诉我："知道是什么吗？小熊哦！"	Sheona squeezed out of the crowd. 'You know what that is? It's a bear cub!' she said urgently.
"怎么可能？"	'What?'
我不敢相信，"森林里才有熊出没，我们华西坝是平原。"	I couldn't believe her. 'Surely they only live up in the mountains where there are trees. It's all fields around here!'
"骗你是小狗！	'Of course it is!
陶伯伯从藏区带回来的，人家藏民送他的。"	Prof Tao brought it back from Tibet! It was a present from some Tibetans,' she said.
我回头，才发现留一嘴大胡子的陶伯伯斜靠在院墙的花篱笆前，腿岔开，两手交叠在肚子上，望着眼前一群瞎激动的小孩子，笑得像个老顽童。	I turned around to see Professor Tao, propped against the courtyard wall, his legs spread wide, hands folded over his belly, watching this mob of excited children, laughing like a naughty boy himself.
啊哈，我又发现了，他头上还戴着一顶藏族人的花毡帽呢，可他身上穿的又是一件酱色灯芯绒的西装，还围一条浅灰色开司米的薄围巾。	He had a moustache and beard, and I was surprised to see he was wearing a Tibetan felt hat over a dark corduroy suit and a thin scarf of light gray cashmere.
这身不伦不类的打扮真是逗，然而放在风度翩翩的陶伯伯身上，非但不违和，还透着点落拓不羁的帅劲儿。	On anyone else, the ensemble would have looked ridiculous, but Uncle Tao was handsome and flamboyant enough to carry it off.
小熊崽真是藏民送他的。	The bear cub really had been given to him by some Tibetans.
陶伯伯是历史语言所的教授，住我们楼下，跟范舒文家是邻居。	Uncle Tao was a professor in the Department of Historical Linguistics. He lived downstairs, next door to Sheona and her family.
我听爸爸说，自从来到华西坝，陶伯伯可算来到宝地了，因为川藏云贵离成都距离都不远，那些各民族混居的地方，完全称得上语言宝库。	According to my dad, he'd been thrilled when his department transferred to Chengdu and Huaxi Fields because now he was near the Tibetan areas in Sichuan, Yunnan, Guizhou, and Tibet itself.
陶伯伯落脚头一年就瞄准了松潘高原，带着他的学生们做嘉绒藏语调查，餐风露宿，这一年当中有大半年游荡在藏民之中。	The entire area, with its mixture of ethnic groups, was a treasure trove of languages. Uncle Tao stayed on campus for a year before aiming his sights at the Songpan Plateau and taking his students to do field research into Gyalrong Tibetan. For most of the year, they ate and slept out in the open, among the Tibetans.
陶伯伯这个人酒量大，喝点酒之后随便一句话就会让他乐呵呵笑得像孩子，还特别喜欢盘个腿跟他的调查对象们聊家常，走哪儿都能处得下朋友。	Uncle Tao liked his liquor, and after just one drink, he would start laughing his head off like a kid. He loved to sit cross-legged and have long chats with his interviewees about everyday stuff. He made friends wherever he went.
这一回出门，他是在岷江藏区盘桓的，那里树深林密，野兽出没，听说还跟狼群照过面。	On this trip, he had been to the Minjiang River, an area deep in dense forest where wild animals roamed. I even heard he had come face to face with a pack of wolves.
回程前，他的藏民朋友刚好端了一个熊窝，掏回这只小熊崽，就送他玩。	Before he set off for home, his Tibetan friends had raided a bear's den. They pulled out the baby bear, and presented it to Uncle Tao.
陶伯伯坐着人力车回到榴园时，脚底下是行李，膝盖上抱着毛乎乎的小熊崽，人都以为他抱的是只小狗崽，谁也没想到这东西养大了会是定时炸弹。	Uncle Tao arrived back at Pomegranate Gardens in a rickshaw, bags under his feet, and a rolypoly bear cub on his knees which everyone mistook for a puppy though, in the event, it was more like a ticking time bomb.
整个四月和五月，熊崽和我们相处得其乐融融。	For the whole of April and May, the bear cub and the children got along fine.
一开始大家争相喂食，荤腥瓜果一股脑儿都上，熊崽吃伤了，拉稀，掉毛，眼角糊屎，萎靡不振，要不是我们央求畜牧系的梅教授出手救治，小东西也许就已经一命呜呼了。	At first, everyone was eager to feed it and gave it everything from meat and fish to fruit and greens. Of course, it ate it all up - and had diarrhoea, lost patches of hair, and got infected eyes. Eventually, it got so listless that it could hardly move. If we hadn't gone to Professor Mei, Dad's friend from the department of animal husbandry, and begged him to help, it would have died.
后来陶伯伯召集全院小孩子开会，跟大家约法三章：每家负责喂食一天，投喂食品仅限于米糊、烂面、嫩苞米和少许瓜果。	When it had recovered, Uncle Tao called a meeting of all the Pomegranate Gardens children and we agreed some rules: each family was responsible for feeding the bear for one day. Only rice porridge, soft noodles, baby corn, and a little fruit was to be given.
陶伯伯还特别认真地排了一个值日表，把我们每个人的名字都写在上面，标注了喂食日期，也标出了每样食物的大致投放量，张贴在楼梯口。	Uncle Tao drew up a rota with great care. Next to our names, there was a column for us to note the date we had fed the bear, and another for us to put how much and what kind of food we had given. He stuck the rota at the foot of the stairs.
他指着这张表格吓唬我们："看见没有？	Very sternly he reminded us, 'Do you see this?
一家一天，各负其责，喂得不好，全民声讨！"	If any family doesn't do its duty, then there will be public condemnation!'
我爸爸笑他："陶兄，你是拿出做论文的精神喂熊崽呢。"	'Tao, they're not your dissertation students. They're feeding a bear cub!' my father mocked him.
陶伯伯回答："没得办法，要让小孩子学会管理自己。"	'And why not?' said Uncle Tao. 'It's the only way they'll learn to manage their lives.'
所有人都没有想到的是，小熊宝宝食物充足，长得飞快，简直是太快了，两个月之后，绒毛褪去，换了一身硬扎扎的粗毛，嘴巴尖了出来，眼睛里有了蠢相，站起身来个子比小素还高。	Of course we knew the cuddly cub was going to grow. We just didn't know how fast. In fact, now it was getting lots of the right food, it shot up. Within two months, the fluffiness had gone and it had a thick pelt of bristly hair, a pointy snout, and a mean look in its eyes. When it stood on its hind legs, it was taller than our Su.
有一天轮到我们家值班，沈天路拿着一个玉米面窝头晃来晃去逗着它玩，它一急，吼出怕人的声音，跳起身朝沈天路猛扑，爪子一下撕碎了沈天路的袖管，在他手臂上划出两条血印。要不是拴着一条皮绳，还真不知道要闯出多大的祸。	One day it was our turn to be on bear duty. Tianlu was teasing it by dangling a cornmeal bun in front of it, swinging it back and forth, when the creature got angry, let out a terrifying roar, and charged. Its paw ripped Tianlu's sleeve, and left two bloody scratches on his arm. If it hadn't been tethered with a leather strap, things could have been much worse.
这事一出，家家户户都觉得害怕，小点的孩子从此再不敢靠近。	That scared everyone, and after that, the younger children never dared to get close to it.
勉强又养了半个月，天热起来了，熊圈的气味让人无法忍受。	Another two weeks passed, the weather got hotter, and the bear pen stank horribly.
陶伯伯第二次召集全院孩子开会，民主表决，同意把熊崽捐赠给当地动物园。	Uncle Tao called us kids together for the second time. There was a democratic vote and it was agreed to donate the bear to the local zoo.
隔一天，动物园派了一辆牛车过来，车上放一只铁笼，两个壮汉拿一个布套把熊崽的脑袋套住，抱进了笼子。	The next day, the zoo sent an oxcart with an iron cage on board, and two strong men. They muffled the cub's head in a piece of cloth and hoisted it into the cage.
临别的时刻，全院孩子站成一排齐齐落泪。	As they were about to leave, we all stood in a line to see it off.
我们还集资买了一筐嫩苞米，放到车上，给它带去动物园吃。	We'd also clubbed together to buy a basket of young corn, and put it in the cart for the cub to eat at the zoo.
小熊在动物园住了不到半年，就不见了。	Before six months were up, the bear had disappeared from its new home.
去问动物园的人，答说熊的食量太大，战争时期动物园经费有限，养不起这样的猛兽。	When we went to ask what had happened to it, we were told it ate too much. This was wartime, zoos had limited funds and could not afford to keep such large beasts.
再问他们，把熊送去哪里了？对方支支吾吾，始终不肯透露确切的去向。	Of course we asked where had the bear gone but we never got a straight answer to that question.
范舒文担心小熊已经被他们杀死，吃了肉。	Sheona was very worried that they might have killed it for its meat.
我倒觉得不太可能，因为我听梅教授说，未经驯养的动物都不好吃，肉粗，还膻。	I didn't think so, because I'd heard Professor Mei say that wild animals were not good to eat. The meat was too tough and gamey-tasting.
我想，动物园里那么多动物，人家肯定不会稀罕又粗又膻的熊崽肉。	Surely, with so many animals in the zoo to choose from, people would not choose tough, gamey bear's meat, would they?
我们二楼的西北角上，住着赫赫有名的物理学家徐方训，就是那个被熊宝宝吮过手指头的胖小子的爸爸。	Our neighbours on the same floor as us were the brilliant physicist Xu Fangxun and his family. It was his son who'd had his fingers sucked by the bear cub.
最早他从美国哥伦比亚大学毕业后，在苏州东吴大学任教，一九三七年日本军队攻占上海，他带着物理系师生辗转千里来到坝上，合并入华西协合大学。	Professor Xu graduated from Columbia University in the USA, and then returned to China to teach at Soochow University. When the Japanese army captured Shanghai in 1937, he took the entire physics faculty and students to Chengdu, and the faculty merged with West China Union University.
徐伯伯是个仪表堂堂讲究穿戴的人，哪怕是端着一口搪瓷锅出门帮太太买豆浆，他的头发也依然梳到溜光水滑，苍蝇飞上去站不住脚。	Uncle Xu was always very smartly turned out. Even if he was only going out with a cookpot to buy soy milk for the family's breakfast, his hair was still impeccably combed and so smooth that any flies that tried to land on his head would have slipped off straightaway.
他的那件深灰格子的花呢短大衣，灰色中居然还镶着暗红条纹，穿在身上，领口再系一条暗红色丝绸围巾，别提有多拉风。	His coat was a dark gray tweed with fine dark red stripes, and he topped it off with a dark red silk scarf tied around the neckline. How elegant he was.
我娘说，徐教授是上海派头，上海人就喜欢摆个样子，出门格格正正，谁晓得在家里喝粥有没有咸菜就呢。	He was a true Shanghainese, my mother said. They always liked to dress with flair whenever they went out. One had to keep up appearances.
我总觉得娘说这话时透着点嫉妒，因为跟徐伯伯比起来，我爸经常赤脚提双草鞋下他的试验田，在榴园大院里是出了名的不修边幅。	I detected a note of jealousy when she said this. Compared with Uncle Xu, my dad never tried to keep up appearances. He often went to his test fields barefoot, carrying a pair of straw sandals in one hand. He was notorious in Pomegranate Gardens for looking like a tramp.
一九三七年抗战开始时，国军的装备差到一条枪摊不上几发子弹，好多战场上，枪一打响，十分钟就没了声音，就要准备上刺刀肉搏。	At the beginning of the Anti-Japanese War in 1937, the Chinese army was very poorly equipped, with only a few rounds of ammunition for each gun. Once the guns were fired, there would be silence for ten minutes while the bayonets were attached, ready for hand-to-hand combat.
徐伯伯每天看报纸，看到这些令人焦心的战场新闻，他就坐不住，起身叹息，在屋里转圈圈，大步流星地穿过走廊找我爸，高声地抱怨，把报纸拍得啪啪响。	Uncle Xu read the newspaper every day, and when he read worrying news from the front, he leapt out of his chair, paced around the room, then strode across the corridor to find my dad, slapping the newspaper down angrily.
"这怎么打仗吗？	'What kind of a war is this?
黄兄你说说，这怎么打仗？	Eh, Huang?' he demanded.
这岂不是让年轻人白白送死？"	'It's treating our young people like cannon fodder!'
我爸也叹气，面色凝重："国家贫弱，积重难返啊。"	My father would sigh heavily, 'China's poor. And old habits die hard.'
徐伯伯拼命摇头，眼泪都要出来的样子。	Uncle Xu would shake his head, his eyes popping with indignation.
很快，西南局势进一步恶化，日军的飞机居然深入内地，频繁在重庆成都扔下炸弹。	It was not long before the situation deteriorated in the South-West. Japanese planes came right into the interior of China, and began to bomb Chengdu and Chongqing.
战火蔓延，整个中国陷入深渊，无数家庭颠沛流离，那真是一段特别绝望的日子。	The war was spreading, China was sliding into an abyss, and everywhere families had to flee for their lives. Those were desperate times.
徐伯伯终于无法安坐书斋了，他联合了坝上的几位物理学家和化工学家，成立起一个"技术研究部"，专门研制武器弹药。	Uncle Xu decided he couldn't carry on being an 'armchair' physicist. He set up a Technology Research Department with other physicists and some chemical engineers, to develop ammunition and explosives.
他们四处搜寻有用的化工原料。	They searched around for chemicals to use as raw materials.
有一回徐伯伯半夜想起来，染料店里可能有他们能用的某种东西，他拿只手电摸黑下楼，直奔陕西街上的店家，砰砰敲门，吓得店员以为来了土匪，开门时哆嗦得话都说不出来。	Once, in the middle of the night, it occurred to Uncle Xu that there might be something useful in the dye shop on Shaanxi Street. He took a torch, felt his way downstairs, and went along to the dye shop, where he thundered on the door. The family inside thought it was robbers, and were so scared when they opened the door that they couldn't get a word out.
还有一回，他听说成都附近的一个老军阀家中藏有炸药原料氯酸钾，几番协商欲购，不知为何老军阀就是不肯通融。	Another time, he heard that an old warlord near Chengdu had a secret stash of potassium chlorate. Uncle Xu tried to strike a deal with him but for some reason the old man refused to give it up.
他急了，半夜翻墙进了人家的宅院，一屁股坐到老军阀的床前，从抗战的意义讲到国人的责任，滔滔不绝讲了一个小时。	Xu was getting frantic, and so one night he climbed over the wall and got into the warlord's house. He found his way to the old warlord's bedroom, and plonked himself down on the bed. And then he talked: he talked about what the War of Resistance meant, then about a citizen's duties, and he kept talking for an hour.
老军阀居然感动到涕泪纵横，当即起身，找出珍藏的宝贝双手奉上，并且言明分文不取。	The old warlord was so moved that the tears coursed down his cheeks. Finally, he got up and found the precious stuff, presented it to Uncle Xu with both hands and refused to take a penny for it.
原料收集得差不多时，徐伯伯又从他的老同学手中觅得一本马瑟尔氏的《高级火药学》。	When they had more or less enough raw materials, Uncle Xu got a copy of Explosives, by E. de Barry Barnett, from an old classmate, and threw himself into the next stage.
这本书对他的研制工作可算是如虎添翼。用徐伯伯自己的话，现在是万事俱备只欠东风了。	As this point, in his words, he owed everything to the east wind.
东风是什么呢？	East wind?
一只可以熬制炸药的土火炉。	The East Wind was a stove that could cook up explosives.
榴园的院子里现成有一个雨棚，是之前陶伯伯花钱搭好用来让熊崽安身的，小熊送去了动物园，雨棚自然空了出来。	There was a lean-to in our courtyard, originally built as a shelter for the bear cub when it rained. Uncle Tao had built it out of his own money. After the bear was taken to the zoo, the shed was empty.
徐伯伯征得陶伯伯同意，买来泥料砖块，又请了一个小炉匠，半天工夫就在雨棚里砌出一个半人多高的炉灶。	Uncle Xu asked Uncle Tao if he could use it, then he bought sun-dried bricks and paid someone to make him a small stove. By the end of the day, he had a stove a couple of feet tall in the shed.
炉火生起来之后，有一个月的时间完全没有停息。	After Uncle Xu got the stove going, it never went out for a month.
每天夜晚，我们站在二楼的走廊上，远远看着炉口忽明忽暗的火焰，看着徐伯伯和他的同事们围着炉火翻书，讨论，争吵，仰头大笑。	Every night, we stood on the walkway outside our flat, watching the leaping flames, as Uncle Xu and his colleagues stood around the stove, leafing through the manual, discussing, arguing, and throwing their heads back with laughter.
我们都盼望他的试验快点成功，早日研制出能把日本人炸得人仰马翻的火药。	How we hoped that his experiment would work, and they would be able to produce explosives to blow the Japanese to smithereens.
我们每个人都想过去帮上一点忙，哪怕添一块煤，运一畚箕灰土也行。	We children all wanted to help in whatever way we could, even if it was just adding a piece of coal.
可是徐伯伯死活不允许我们小孩子靠近，他说太危险，随时会出意外。	But Uncle Xu was adamant: no children were allowed anywhere near. He said that it was too dangerous and there might be an accident at any moment.
那么，徐伯伯自己不危险吗？世界上难道只有他不害怕？	So wasn't Uncle Xu in danger too? Surely he wasn't the only person in the world who wasn't afraid?
我们都不服气。	We were very annoyed.
不能不佩服那些教授们的聪明，就那么一个不起眼的土火炉，还真的熬制出来一种黑乎乎的有点像烟膏的火药。	Still, we had to admire the ingenuity of the professors. It was such an ordinary-looking stove, but it actually produced a dark powdery explosive that looked a bit like soot.
徐伯伯请他的学生把火药送往战场检验，听说偷埋在铁轨上，炸毁了日本人的一列火车。	Uncle Xu got some of his students to take it to the front lines for a trial run. Apparently, they buried it by a railway line and used it to blow up a Japanese train.
捷报传来，徐伯伯拿他的花呢大衣在黑市上换回两瓶威士忌，请全院的先生们喝酒。	When the good news arrived, Uncle Xu bartered his tweed coal on the black market for two bottles of whisky, and toasted the success by handing out drinks to the neighbours.
喝高了之后他们大声唱歌，先唱抗战歌曲，《大路歌》《毕业歌》《打回老家去》什么什么的。	They all got drunk and sang at the tops of their voices, resistance songs like 'The Song of the Road', 'Graduation Song', and 'Fighting All the Way Home'.
然后又唱英文歌，《夜晚多漫长》《原谅我吧亲爱的》，一直唱到美国的黑人歌谣。	Then they sang English songs like 'The White Cliffs of Dover' and 'A Nightingale Sang in Berkeley Square', and finished off with American gospel songs.
一向很少跟邻居们打交道的傲慢的范玛丽，那天破例把屋门敞开，弹起钢琴，为大家助兴。	Mary Fan, who normally kept herself to herself and was considered a bit snooty, opened her door wide and played the piano accompaniment.
唱着唱着，先生们又各自拉出太太跳舞，连我娘都被拉下楼了。	They sang and sang, and the men pulled their ladies by the hand and danced in the courtyard, and my dad even persuaded my mother to come down and join in.
一群人闹到天亮才散。	The celebration went on all night.
初战告捷，徐伯伯兴致更高，拉了一位银行家朋友投资，在华西后坝建起一座军工小作坊，专门生产"复装子弹"：就是把战场上用过的子弹收集起来，填上他们自己的火药，运到前方重新使用。	After his initial success, Uncle Xu was elated. He persuaded a banker friend to invest some money and they built a small munitions workshop in Huaxi Fields where they recycled shells. They collected spent cartridges on the battlefield and refilled them with their home-made explosives. The shells could then be reused.
作坊也是土法上马，材料和技艺都不过关，造出的子弹打不到一百米之外。	It was a makeshift operation using very basic materials and skills, and the shells they produced only had a range of a hundred metres.
然而这毕竟也是子弹，贴身肉搏时，冷不防射出一发，不死也会残废，威慑力已经足够。	All the same, a shell is a shell. Firing one off in close combat could inflict injury, even if it did not kill, and that was certainly a deterrent.
再后来，徐伯伯开始在他的作坊里试造雷管。	After that, Uncle Xu branched out into detonators.
这东西非常危险，弄不好就会爆炸。	This was dangerous work, and could cause explosions if not done properly.
制作到关键工序时，徐伯伯就要赶人，同事啦学生啦工人啦统统退至门外，留下他一个人屏心静气摆弄工具。	At the critical stage, Uncle Xu would chase everyone away - colleagues, students, and workers - leaving him to focus on adjusting his instruments.
结果还是百密一疏，有一回雷管爆炸，窗玻璃震碎，徐伯伯满脸是血晕倒在工作台上。	But even though he was very careful, one detonator exploded, the window pane shattered, and Uncle Xu was knocked unconscious. He fell to the floor and blood poured down his face.
抬到华大医院，他太太赶去一看，以为人没救了，咕咚栽倒在地。	He looked in such a bad way that when his wife caught up with him in the hospital, she thought he was done for and collapsed in a dead faint herself.
结果他在病床上悠悠地说了一句话："不妨事，阿拉交关好呢。"	Meanwhile the patient, lying in his hospital bed, wheezed, 'Don't worry, I'm all right!'
还真没什么大事，伤的是手，血溅在脸上，才弄成一副吓人的假象。	His injuries were not serious - he'd hurt his hand, and he had blood spattered over his face, which made it look worse than it was.
幸好我们榴园里能人多，外科教授范伯伯第一时间上了手术台，为他截去了右手的无名指和小指。	Luckily, all the necessary skills were available in Pomegranate Gardens. Uncle Fan was a surgeon and amputated the ring finger and little finger of Uncle Xu's right hand.
一个月之后，徐伯伯的身影重新出现在后坝小作坊中，传说他研究起了枪管里的膛线，期望能改变国产步枪的有效射程。	A month later, Uncle Xu was to be found in his little workshop at the back of Huaxi Fields again. Now he was studying the rifling in gun barrels, in the hopes of improving the range of Chinese-made rifles.
他在我们院子里进来出去，依旧是腰背笔挺，衣冠整洁。	He strode in and out of our courtyard, as erect and neatly turned-out as ever.
可是，细心的范舒文还是察觉到了徐伯伯的变化，她悄悄拽我的衣袖："黄橙子，你看徐伯伯的头发！"	However, Sheona was very observant and noticed a change in Uncle Xu that had passed me by. One day, she tugged at my sleeve. 'Look, Orange! Look at Uncle Xu's hair!'
"头发怎么了？	'What's wrong with his hair?
长虱子了吗？"我瞪大眼睛。	Has it grown too long?' I said. I stared at him.
范舒文叹口气："跟你讲话好费劲。"	Sheona sighed. 'It's hard work getting through to you.'
我说："你讲话才费劲，都不讲清楚。"	'You're hard work. Why can't you talk straight?'
她有点生气，扭过身不想理我。	She was annoyed, turned her back on me and ignored me.
不过憋了一会儿，她还是说出来了："你说徐伯伯每天早晨梳头不梳头？他现在头发好乱哎！从前他肯定不会这么出门的。"	But she couldn't hold it in. After a while, she spoke again, 'Look! You know Uncle Xu never goes out without combing his hair! Look what a mess it is now.'
我琢磨了半天，还是不能明白，一个人的头发乱和不乱，能够说明什么呢？	I thought about this for ages, but I couldn't make sense of it. What was hair supposed to tell you about a person?
我想啊想的，想不明白也不敢开口问，怕我的好朋友瞧不起我，嫌我笨。	I thought and thought but I didn't dare ask Sheona. I didn't want my best friend to think I was daft.
