# Supplementary material for: Exploring translator’s style in children’s literature: A case study of Nicky Harman’s English translations of Huang Beijia’s two works
Source: PLoS One. 2026 Jun 2;21(6):e0350245. doi: 10.1371/journal.pone.0350245 (PMC13229296; doi:10.1371/journal.pone.0350245)
Supplement: S7 File — (ZIP) [file pone.0350245.s010.zip › data/parallel corpus data/Parallel Chinese-English Corpus excel format/Flight of the Bumblebee/Chapter 8_zh-CN_en-US.xlsx]

## Sheet: sheet1
第八章·警报，警报	Chapter 8 Air Raid! Air Raid!
立夏之后，草木疯长。	As summer arrived, the vegetation grew rampant.
华西坝上，榆树、槐树、槭树、樟树、柳树、苦楝树撑起了一片又一片浓荫，深绿夹杂着浅绿，浅绿中又有一簇簇的鹅黄。	There was still plenty of countryside left in Huaxi Fields, and elms, locust trees, olives, camphor trees, willow and chinaberry trees stretched away as far as the eye could see, swathes of dark green mixed with light green and splashes of bright yellow.
各种蝉鸣鸟叫，高一声低一声，时而急促，时而又深情款款，弄不清它们是翻脸争吵还是彼此呼唤。	Cicadas chirred, and the birds sang, belting out their songs as if their lives depended on it, or billing and cooing affectionately, though sometimes it was hard to tell if they were arguing or being nice to each other.
有一次上学路上，我们在灌木林子里看到两只灰褐色的鸟，脑袋有点大，羽毛上全是霉点一样的花斑，样子相当丑。	One day on our way to school, we saw two greyish-brown birds in the bushes. They were not very pretty - they had weirdly big heads, and mottled feathers.
两只鸟各自霸占了一棵树，你叫一声，它就叫更大的一声，一边叫，一边扑棱着翅膀在树干上打旋，做出振翅欲飞的姿态，可就是不飞出去。	They were each on a different tree, competing to see who could sing louder, fluttering their wings and pirouetting as if they were about to take off and fly away, but not actually going anywhere.
我觉得它们是想打一架，争地盘。范舒文说不对，它们是相爱了，张开翅膀就是向对方献舞。	I thought they were fighting for territory, but Sheona said no, this was a courtship dance, that was why they were spreading and fluttering their wings.
我嘲笑她："那你爸爸妈妈恋爱的时候有没有跳舞给对方看？"	I laughed. 'Is that what your mum and dad did when they were courting, dance for each other?'
范舒文很生气，脸涨得通红。	Sheona was furious. She went bright red in the face.
她认为我把她的爸爸妈妈比作这两只丑陋的鸟，是亵渎。	'That's blasphemous to compare my parents to two ugly birds!' she shouted.
她一天都没有理我。	She ignored me for the rest of the day.
这一天我过得超级无聊。	I was super bored without her.
傍晚放学后，我钻进林子里，掏了一只黄嘴巴肉身子的小鸟送给她。	After school in the evening, I went to the woods, stole a fledgling with a yellow beak from its nest, and gave it to her.
她惊恐万分地叫起来："小鸟离开妈妈要死的！快送回去！	She was horrified. 'It'll die without its mother! Put it back!'
"我赶紧托着小鸟，再一次爬上树，送它回窝。	I raced back to the tree, climbed up, and put it back in the nest.
于是范舒文就不再生气了，她知道我很在乎她。	But at least Sheona wasn't angry with me anymore. She knew I cared.
入夏之后总是晴空万里，很久都没见到一颗雨滴。	Summer was always dry, with cloudless skies, and we hadn't had a drop of rain in ages.
通往我们学校的泥土路干得发白，一脚踩下去，细细的灰土会发出"噗"的一声轻响，然后四溅着扬起。	The dirt roads turned to pale dust which scrunched under our feet as we walked, and then puffed into the air.
如果穿一双白袜子上学的话，一趟路走下来，白色就变成乌突突的灰色，脱下来随便在哪儿一拍打，尘土的气味会呛得人连打几个喷嚏。	If you wore a pair of white socks to go to school, they were a dirty grey by the time you got there; if you took them off, the dust caught in your throat and made you sneeze.
我们很盼着雨季到来。	We all longed for rain.
下雨的时候我们可以在院子里赤脚踩水，可以用水瓢舀着桶里的雨水泼来泼去打水仗，还可以在涨水的河边捞到丝瓜、葫芦、半沉半浮的香橼，甚至一两条翻着白眼还没有腐烂的鱼。	When it rained again, we could paddle barefoot in the courtyard. We could fill buckets and have water fights. On the flooded river banks, we could find loofahs, calabashes, and half-submerged grapefruits, and sometimes even a starey-eyed fish or two, dead but not yet rotted.
我们把这些鱼丢给野猫，野猫就会争抢打架，怒目圆瞪，摆出你死我活的架势，喉咙里发出可怕的低吼，这让我们十分开心。	We used to throw the fish to the stray cats, and watch them fight over them, glaring at each other, their fur standing on end, making terrible growls in their throat. It was such fun.
还有，雨季也会让天气凉爽下来，全家都可以回屋子睡进蚊帐，而不必为了享受一点可怜的热风而铺张草席睡在走廊上，让蚊子咬得我们千疮百孔。	The rain made the air cooler too, so the whole family could sleep indoors again, under a mosquito net, instead of having to bed down on straw mats on the walkway (the only place to get even a whiff of warm breeze) and getting bitten to death by mozzies.
我特别心疼我的小弟弟，他那张小脸上密密麻麻布满了蚊虫叮咬的红包，看上去像长了一脸红麻疹。	I felt really sorry for my little brother, whose little face was a mass of bites. It made him look like he had measles.
而且，小孩子痒的时候不懂得抓，只晓得哭，哭到声嘶力竭气都喘不上来，真叫人崩溃。	He was too little to know how to scratch, and the itching made him cry. He cried so hard that he almost choked. It was unbearable.
我娘说，这也是没办法，谁让小孩子皮薄肉嫩，招蚊子来叮呢？	'Poor child! Such thin skin and tender flesh, no wonder the mozzies find him delicious,' my mother sighed.
结果在那个夏天，雨季没有盼来，先来了响彻大地的防空警报和大轰炸。	But before the rain came that summer, we had other things to contend with: the shrieks of air raid sirens and earth-shattering bombing raids.
据说轰炸行动是日本天皇首肯的，是他亲自在御前会议下令：为达到军事打击之目的，可以对非军事目标进行"无差别轰炸"。	Apparently the bombing was personally approved by the Japanese emperor, and in order to have the maximum chance of striking military targets, he ordered it to be indiscriminate.
华西坝上离战争最近的也是最惨痛的一段日子开始了。	And so war came to Huaxi Fields. Those were terrible times.
我还记得第一次防空警报响起时，我们都以为是例行演习，谁都没有在意。	I still remember when the first air raid siren went off. We all thought it was a drill and nobody paid any attention.
当时正在上课，数学老师在讲台上唾沫横飞地讲一道"鸡兔同笼"的应用题，范舒文趴在桌上偷偷画美人儿，我关心的是窗外槐树上的一只肥大的蝉，盘算什么时候能够避开老师的眼睛爬上树把它抓到手，又担心没等下课它先就飞走了，害我空欢喜一场。	We were in class, and the maths teacher was spouting on about a maths word problem called 'chickens and rabbits in a cage'. Sheona was quietly drawing pictures of girls on her desk. I was watching a big, fat cicada on the locust tree outside the window, and wondering whether I could climb into the tree and grab it without the teacher noticing. I was worried it would fly away before the class ende…
警报声拖着呜呜的长音突然传来。	Suddenly, we heard the wail of the air raid siren.
声音很远，但是天热，教室窗户是开着的，因此听得十分真切。	It was far away, but in this hot weather, the classroom windows were open, so we could hear it distinctly.
我们班里那个屁股最尖的男生第一个站起来叫："先生，是防空警报哎！"	One of the boys, the most fidgety in the class, jumped to his feet. 'Sir! It's an air raid!'
数学老师正讲到兴头上，呵斥他："防什么空？	The maths teacher was getting to the crucial bit and was annoyed at being interrupted. 'What are you talking about?
你坐下！"	Sit down!'
男生苦了脸坐下，却又坐立不安，看看左边的窗外，再看看右边的窗外，脸上似乎还有一点点期盼的意思。	The boy made a face, but obeyed. However, he carried on fidgeting and looking out of the windows on each side, as if he was quite looking forward to something happening.
老师恨他扰乱课堂秩序，捡一截粉笔头，用劲砸向他："再看，炸弹下来了头一个掉你脑袋上！"	The teacher picked up a piece of chalk and threw it hard at him. 'If you keep looking out of the window, you'll be the first to be blown up!'
说话间，粉笔头果然在他脑袋上"啪"的一响，弹到地上。	The chalk pinged on the boy's head, and bounced off again and landed on the ground.
全教室的人哈哈大笑。	Everyone burst out laughing.
自从我们来到华西坝上，还没有遭遇过飞机轰炸的悲惨。	Since our arrival in Chengdu, there had been nothing to remind us of how awful it was when planes bombed you.
而之前逃难路上的情景，早已经被我们忘到了脑后。	We had forgotten the horrors of fleeing the war zone.
小孩子总是记吃不记打的，所以那天我们嘻嘻哈哈，一点没有意识到地狱之祸将要降临。	Kids remember food and they don't remember fighting, and so that day we just laughed. We had no idea of the hell that was about to descend on us.
老师接着再讲笼子里还有几只鸡，一边还用竹条敲着讲台，让我们集中注意力听讲。	The teacher was explaining how to work out how many chickens there were in the cage, knocking on the podium with his bamboo cane for emphasis.
这时候第二次警报声响起，比刚才的一次来得更加凄厉和尖锐，在空气中呜呜地打着旋儿，搅出令人心惊的回荡。	Then a second alarm sounded, more terrifying and shriller than the first, reverberating in the sky overhead.
老师似乎察觉到不妙，停了课，侧耳听外面的动静。	The teacher realized something was wrong, stopped talking and listened hard.
此时校园里已经炸锅，老师学生纷纷从各自的教室冲向操场，没头苍蝇一样四处乱转。	What was going on outside? We heard explosions near the school, and we all, teachers and students, rushed pell-mell out of the classrooms and into the sportsground.
身穿青色长衫的老校长一只手把衣角撩在手里，声嘶力竭地在走廊里跑着喊着，挨个儿拍教室的门："孩子们跑啊！散开啊！赶快离开教室！"	The school head ran down the corridors, his gown hitched up in one hand, banging on every classroom door with the other, shouting at the top of his voice, 'Run, children, run, get outside immediately!'
哗啦一下子，我们总算醒过神儿来了，跳起来往外就跑，把桌椅板凳带得东倒西歪。	We were instantly galvanized into action. We jumped to our feet and ran, overturning tables and chairs in our way.
人多拥挤，一些男生干脆从窗口跳了出去。	There was such a crush to get through the door that some of the boys jumped out of the window.
我本来也想跳，一回头看见范舒文穿着裙子手足无措的模样，赶快折返身，抓住她的胳膊，拖着她往走廊里奔。	I was going to follow them, but then I looked back and saw Sheona, dressed in her usual skirt, looking helpless. I went back, grabbed her arm, and dragged her into the corridor.
天干物燥，奔跑的师生在操场上卷起大片的尘土。	It had been so dry that the stampede of teachers and students stirred up clouds of dust in the sportsground.
警报声一波又一波在身后追逐，像是张着血盆大口的猛兽追着大群兔子。	The siren wailed after us, pursuing us like some bloodthirsty beast after a herd of rabbits.
范舒文的一只皮鞋跑掉了，她蹲身要捡，我坚决地把她拎起来走。	Sheona lost one of her shoes and bent down to retrieve it, but I pushed her forwards.
没了一只鞋，她走得一瘸一拐。可是那时候真是什么都顾不得了。	With only one shoe, she was hobbling, but just then, that was the last thing on my mind.
我们用最快的速度越过操场，三三两两躲进树林，大口地喘气。	We crossed the sportsground as fast as we could, and hid among the trees on the other side in small groups, trying to catch our breath.
范舒文看着操场上她那只孤零零的鞋子，还不甘心，想反身回去捡，恰在此时，爆炸声震耳欲聋又排山倒海地扑了过来，我们忙不迭地趴下，抱头，捂耳朵，害怕得心咚咚直跳。	Sheona looked back, annoyed. Her shoe was lying all on its own behind her and she said she was going back to pick it up. Just then, there was a deafening explosion. We fell to the ground, our hands blocking our ears, our hearts pounding in terror.
一瞬间里，日本人的飞机已经从云层里窜出，呼啸着俯冲下来。	The next moment, a Japanese plane burst out of the clouds and swooped down, its engines screaming.
因为那时的成都上空几乎没有防空设施，所以日本人飞得肆无忌惮，机身压到很低很低，飞行员端坐在机舱里扬扬得意，而在飞机的翅膀上，那个鲜红的太阳旗标志清晰可见，触目惊心。	In those days, Chengdu was practically defenceless against air raids, so the Japanese could fly as low as they wanted. The plane fuselage was so near to the ground that we could see the pilot sitting at the controls, looking ever so smug. The bright red Rising Sun flag was startlingly visible on the wings of the plane.
一架又一架，飞机得意地轰鸣着狞笑着，一再地降低高度寻找目标，肚皮简直就要擦过我们躲藏的树林。	One after another, more planes roared overhead, coming down even lower in search of their targets, their bellies almost scraping the tops of the trees where we were hiding.
每过去一架飞机，我就在心里默数一个数字。	Every time one passed by, I made a point of counting.
我得把这个仇恨记下来。	I needed to remember this moment, and how much I hated those planes.
可是数到二十多架时，第二波爆炸声又从另一个方向传来，听着有点像是我们家的方向。	But when I'd counted twenty or so, there was a second explosion, and it sounded like it was coming from the direction of our house.
我马上想到娘和小素，还有小弟，担心得要命，把数数这件事忘了。	I immediately thought of Mum and Su and Kid. I was so worried that I forgot to count anymore.
整个过程中，我们趴在干燥的树林中，一动都没有动，耳边除了爆炸声，就是我们自己咚咚的心跳声。	We lay on our bellies in the dry undergrowth, keeping quite still. The only sounds, apart from the explosions, was the pounding of our hearts.
范舒文紧紧地抓住我的手，手心里全是汗。	Sheona was gripping my hand tightly. Her palm was wet. I turned my head slowly to look at her.
我慢慢地转过头，看到她脏兮兮的小脸上，有眼泪流过的白色印子。	Her face was filthy and there were tear tracks on her cheeks.
我赶快用指甲在她掌心里抠一下，意思叫她别慌张，有我们大家在一起。	I quickly dug my nails into the palm of her hand, meaning, Don't panic, we're all together.
一直到解除警报，校长吹了哨子让大家起身，她的手还是把我攥得死紧。	Finally, the raid was over, and the school head blew his whistle for everyone to stand up. Sheona's hand was still gripping mine.
那天回家的路上，我们才知道灯盏巷里落了两颗炸弹，听雨茶馆被炸塌了，一大堆木头冒着烟，横七竖八地散落在砖瓦堆里，茶壶茶碗茶杯什么的碎成白花花一片。	On the way home that day, we found out that two bombs had fallen in Lantern Alley, and the Tingbi Teahouse had been hit. All that was left of it was a smoking heap of timber, scattered with bricks and tiles, and shiny white fragments of teapots and teacups.
另一颗炸弹穿透了一户人家的屋顶，墙壁门窗被炸成了开花状，中间有一个八仙桌子那么大的坑，坑边居然还躺了一条被炸死的狗，血肉模糊，肝胆肚肠花花绿绿流了一地。	Another house had had a bomb drop through the roof, the doors and windows had all been blown out, and there was a hole as big as a dining table in the walls. A dead dog was lying beside it, a mangled lump of flesh and blood, brightly-coloured intestines spilling out of its belly.
所幸两家都及时地躲了警报，没有伤到人。	Luckily for the inhabitants of both houses, they had heeded the sirens and got out in time, so no one was hurt.
榴园倒是好好的。娘和弟弟妹妹也好好的。	Pomegranate Gardens had come to no harm, nor had Mum and Su and Kid.
娘说飞机过来的时候她根本没有下楼。	Mum said she hadn't gone downstairs when the planes came.
"你爸又下乡去了，我带着两个小的，躲也躲不及，索性坐在家里，随他炸去。	'Your dad's gone to the countryside again. I wouldn't have had time to find somewhere to hide with the two little ones. We might as well stay home and let them blow us up.'
"我挺佩服我娘，虽说她是家庭妇女，不识字，可是关键时刻能够沉住气。	I admired my mother hugely. She was an uneducated housewife, but she could keep her head when it mattered.
我哥和我姐都不赞成娘的态度，认为该躲的时候还是要躲出去。	Kejun and Shuya didn't approve of her attitude. They thought you should always get out and find a hiding place outside.
我哥分析说，我们榴园是楼房，从空中看起来目标不算小，被炸弹投中的可能性比较大。	The way my brother looked at it was, Pomegranate Gardens was a building of several stories, easy to see and hit from the air.
他还对娘说，下次警报再响的话，如果来不及走远，就下楼躲到院墙根，好歹能有个掩护。	If there wasn't enough time to get away, he told Mum, she could take the little ones and take shelter at the foot of the courtyard wall, which would give them a bit of protection.
隔一天，哥哥在外面不知道听了谁的建议，发愿要为家里挖个防空洞。	A day passed, and Kejun got it into his head that he was going to build an air-raid shelter for the family.
我们华西坝是平原，附近别说是山，连个高坡地都没有，要挖防空洞，只能往地底下挖。	Huaxi Fields was in a dead-flat valley. Not only were there no mountain nearby, there was not even a slope. We would have to dig down into the ground.
我哥带头，我姐、我还有沈天路，我们四个热心参与。	Kejun took command, and Shuya, Tianlu and I all threw ourselves into his project.
我们的工具，除了两把卷了刃的铁锹，就是锅铲、畚箕和一把可以当镢头使的钉锤。	For tools, we had two spades, a kitchen spatula, a bamboo scoop, and a claw hammer that could serve as a mattock.
有好几天，我们一放学就跑到院墙后面的菜地里，飞快地刨出一个圆桌大小的洞口。接下来我们轮流跳进洞里，把松软的泥土扒拉进畚箕，举过腰际。守在上面的人便负责接过畚箕，把泥土倒到远处。	We set to work: every day after school, we went to the vegetable patch behind the courtyard wall, and dug a hole as big as a round table. Next, we took turns jumping into the hole, and scooping out the soft earth. Whoever was on top was responsible for receiving the scoop and getting rid of the dirt.
可恨的是，防空洞挖下去不到三尺深，地下水已经渗了上来，一夜之间汪成一口很浅的水井。我哥早晨跑过来一看，脸都白了，恨恨地用英文骂了一声："Shit！"	But we had gone down less than three feet deep when the hold began to fill with groundwater. It was too bad. The next morning, we had a shallow well. My brother went to take a look and came back furious. He swore in English, 'Shit!'
工程半途而废。	The project had to be abandoned.
我哥觉得对不起娘和小弟，转而带着我们到树林子里砍了好些树枝，抱回家来，做了三个伪装头圈，嘱咐我娘说，警报再响的话，你们三个人一定要戴上这个头圈出门，这样飞机上就看不见你们了。	Kejun felt he had let Mum down, so he took us to the woods and we chopped lots of branches and took them home. He made them into camouflage wreaths, and told Mum, 'If there's an air raid, you three hold these over your heads when you go out so you won't be seen from the planes.'
我娘连声说好。	'Fine,' said my mother.
可是大夏天里，空气干热，伪装圈挂在墙上，碧绿的树叶很快就枯卷掉落，只剩下一圈光秃秃的枝条，看起来像三个鸟巢。	But the summer was hot and dry, and the wreaths hanging from the wall soon lost their green leaves. All that was left was bunches of bare twigs that looked like bird nests.
我姐撇嘴说："这东西太丑了，而且戴在头上好奇怪。"	Shuya pulled a face. 'These are ridiculous. Yon can't wear them on your heads.'
我哥没有说话，可能他自己也觉得怪怪的吧。伪装圈就那么挂在墙上，看起来像是大师制作的几个现代主义的装饰品，一副意味深长的样子。	Kejun said nothing. He probably thought the camouflage wreaths looked a bit daft himself, a bit like pretentious modern art decorating the wall.
有一天生炉子找不到柴火，娘就摘了其中的一个当柴烧。	One day, when there was no fuel for the stove, Mum pulled one of them down and used that.
树枝干得很透，烧起来噼噼啪啪，还真是好使。	The twigs were perfect fire-lighting material, so dry that they snapped and crackled as they burned.
听雨茶馆被炸之后，空袭就成了常态。
一天当中，无论我们在上课，在出操，在端着饭碗吃饭，尖厉刺耳的警报声随时都会高一声低一声地响起来，弄得满坝子的人四散奔突，扑向野外事先找好的隐蔽地点。	The air raids came fast and furious after that. Any time during the day, whether we were in class, out on the sportsground, or eating our lunch, we would hear the ear-piercing wails of the siren and everyone in Huaxi Fields would scatter and hide.
慢慢地大家都有了经验：什么样的天气，上午还是下午，从东边或是西边，日本飞机飞过来的概率比较大。	Gradually, we got used to it. We got to be able to judge the likelihood of a Japanese bombing raid, depending on the weather, or the time of day.
我们还知道从防空预警到正式警报，中间一般会相隔多久。	We also learnt how long it would be between the early warning signal and the air raid siren.
甚至我们大致弄明白是河边沟坎，还是野坟荒地，还是灌木树丛最不容易被飞机上的小日本注意。	We even worked out where we would be least visible to the bomber pilots - in a ditch by the river, in an overgrown cemetery, or in undergrowth.
我们学会了在空袭中从容不迫地生活和学习。	We learned to keep calm and carry on living and studying through the air raids.
有几堂国文课，老师是带着我们在桑树林子里上完的。	Sometimes, during Chinese lessons, the teacher finished the class in the mulberry copse.
头顶浓荫蔽日，脚下热浪蒸腾，远处的爆炸声如地雷翻滚，我们跟随老师一句一句背诵陆游的诗句："死去元知万事空，但悲不见九州同。王师北定中原日，家祭无忘告乃翁。"	It provided plenty of shade, but was very hot, and the sound of distant explosions rolled around like thunder, as we intoned the words of the ancient poet Lu You, after the teacher, 'My dying eyes see only dust/My sole regret that China is divided/The day the emperor's troops sweep the North/Remember to come and tell it to my tombstone.'
那样的时刻，诵读着那般苍凉悲痛的诗句，无论平日多么调皮的孩子都会肃穆，泪湿。	At moments like this, as we recited these desolate lines, even the naughtiest children would look solemn, and their eyes would well with tears.
我哥那年已经升到高中，有资格参加坝上各学校组织的"战时服务团空袭救护队"。	Kejun started senior high school that year and was eligible to join the Wartime Air Raid Rescue Team organized by a number of local schools.
警报一来，就是他们最忙碌的时候，要忙着帮助老弱妇孺紧急疏散，要忙着灭火，从瓦砾堆中寻出要紧的东西，还要忙着抬伤员、简单地包扎、去医院做宣传安慰工作。	When the sirens went, they rushed around escorting anyone who needed help to a hiding place, putting out fires, and retrieving people's valuables from the rubble. They also got the wounded to hospital, did simple bandaging, and paid visits to the wounded to cheer them up.
哥哥把我和我姐还有沈天路召集起来说，以后，碰到空袭，如果爸爸跟他都不在家，家中就要由我们三个来负责。	Kejun summoned Shuya, Tianlu and me, and told us that in the event of an airstrike, if he and Dad were not at home, the three of us had responsibilities.
他指派我姐管住小素，我照看小弟，沈天路的任务是确保我娘没事。	Shuya was to look after Su. I was put in charge of Kid. Tianlu's task was to make sure that Mum was safe.
哥哥面色严峻地指着我们说："你们三个有事，找救护团。	Kejun pointed a stern finger. 'You three, if you're in trouble, go and get the rescue team.
娘和小妹小弟他们有事，我找你们！"	If anything happens to Mum or the two kiddies, I'll come looking for you!'
我转身就去找娘，追着她问小弟有多重？	I went and found my mother and asked her how much Kid weighed.
娘很奇怪我问她这个问题，随口答道："二十斤上下吧。"	'What a funny question to ask,' she said.
我觉得最好是按二十斤来计算。	'About twenty pounds or thereabouts.'
如果我背起一个二十斤重的小孩子，三分钟之内能够跑出多远？	I'd better work it out. If I had to carry a twenty-pound child, how far could I run in three minutes?
我虚心地求教我姐，我姐嘲笑我："肯定比兔子跑得慢，也肯定比乌龟的速度快。"	I asked Shuya tentatively, but she just laughed, 'Definitely slower than a rabbit, and faster than a tortoise.'
我没法跟我姐生气，她事事处处总要压我一头。	There was no point in getting angry. She was always trying to squash me.
不过，未雨绸缪果真是有用的，在这一点上，不能不佩服我哥的脑子好。	However, it was good to be prepared, and I had to admire my brother's foresight.
有一天下午，我们已经放学，爸爸和哥哥都还没有回家，娘忙着烧晚饭，姐和沈天路在里屋对付他们的历史课作业，我带着小素和小弟玩绷绷绳，猛然听到巨大的爆炸声响起。	One afternoon, we younger ones were home from school, but Dad and Kejun were still out. Mum was busy cooking dinner, Shuya and Tianlu were in the back room doing their history homework, and I was playing cat's cradle with Su and Kid. Suddenly, there was a loud explosion.
姐煞白着脸从里屋冲出来，大声招呼我们："空袭！	Shuya ran out of the back room, white-faced, and shouted to us, 'Air raid!
快跑！"	Run!'
原来是一次偷袭。	It turned out to be a surprise raid.
日本人也是越战越精，他们会利用深秋多云的天气，驾机藏在云层里，然后冷不防地俯冲，炸我们一个措手不及。	The Japanese were getting very cunning. They made good use of the cloudy weather in late autumn to fly in the clouds, and then dive without warning and catch us off guard.
在那种时候，防空警报就形同虚设。	At times like that, the air-raid warning system was useless.
我娘当时正在烧晚饭，就手舀一瓢水浇灭了炉子，转身要去招呼小素和小弟。	Mum was in the middle of dinner, so she quenched the fire in the stove with water, and came to get Su and Kid.
沈天路不由分说揽住她一条胳膊："娘你跟我走！"	But Tianlu firmly grasped her by the arm. 'Mum, come with me!'
与此同时，我拦腰抱起小弟，我姐已经利索地把小素背在背上。	By that time, I had Kid in my arms, and Shuya was carrying Su piggyback.
我们六个人跌跌撞撞地下楼，穿过院落，直奔河坎，那里有一片蔬菜地，搭了爬瓜藤的架子，是就近藏身的好地方。	The six of us stumbled downstairs, crossed the courtyard, and headed to the river bank, where there was a vegetable patch, and a gourd frame, which was a good place to hide.
我姐背着小素头一个到。	Shuya got there first with Su.
我没有抱住小弟，他实在有点沉，半路上从我手里滑下去了，哇哇地大哭，情急之中我抓住他的肩膀连拖带拽，总算拖下了河坎。	I couldn't hold onto Kid, he was too heavy for me and slipped out of my arms. He burst into loud tears and, in my anxiety, I grabbed his arm and dragged him with me until we got down to the river.
后来才发现小弟的鞋子袜子都被我拖掉在半路上，小脚丫光着，脚后跟被泥土蹭得通红。	I discovered then that his shoes and socks had come off as I was pulling him along, his little feet were bare, and they were covered in mud up to the ankle.
喘着粗气趴好之后，我姐忽然大叫："糟糕，娘还没到！"	When Shuya had got her breath back, she suddenly yelled, 'Hey, where's Mum?'
我赶快探身往来路上看，看到沈天路已经不顾一切地背起了我娘，身子很吃力地来回晃荡着，闷着脑袋往前飞奔。我和我姐在瓜藤下面拼命地招手："这儿这儿！"	I got up to go and look back along the road. There was Tianlu, giving my mother a piggyback. He was staggering along under the weight, making as much speed as he could. We waved frantically from under the gourd frame. 'Here, Tianlu, this way!"
他听到了，最后几步几乎是连滚带爬踉跄过来的。趴好之后，我看到他耸着肩膀大口喘气，脸红得像要滴血，看样子已经使出骨头缝里的力气。	He headed our way, and managed to stumble the last few steps, then flopped down, and his shoulders heaved as he struggled for breath. He was scarlet in the face and looked done in.
也是，我娘再瘦小，毕竟是大人，而沈天路那年才不过十五岁。	Mum was a small woman, but she was a grownup, after all, and Tianlu was only just fifteen.
我娘坐在地上，一个劲地抱怨自己的半大小脚："看我多没用，走个路都走不利索，差点儿要害了我天路！	Mum sat on the ground and bemoaned her useless feet. (They'd been bound when she was a small girl, then unbound, but the bones hadn't healed and she still had difficulties walking.) 'Look how useless I am, I can't even walk properly. I almost did our Tianlu an injury!
哎哟我害了天路可怎么好！"	How awful if I'd hurt Tianlu!'
我姐不耐烦："娘你就别啰唆了，真要是丢下你，我爸和我哥回家不要吃了我们三个？"	'Don't keep going on!' said Shuya impatiently. 'We wouldn't have left you behind. If we had, Dad and Kejun would have had us for breakfast, wouldn't they?'
沈天路还在剧烈喘气，一句话都说不出来，只摆摆手，示意我姐噤声，然后像一个真正的男子汉一样，抬起一只胳膊，用劲地把我娘按倒，护在他的身下。	Tianlu was still struggling to get his breath back, but he waved to Shuya to shut up. Then he got my mother by the shoulder and, like a real man, he pushed her firmly down onto the ground so that he was protecting her with his body.
我到这时候才惊讶地注意到，沈天路趴在地上好长好长啊，比我姐还要长出一个脚后跟，完全是一个大小伙儿的样子了，难怪他能够把我娘背在身上大步地跑。	It was not until then that I noticed, to my surprise, that Tianlu had grown quite tall. He was taller than Shuya and he looked like a grownup guy. No wonder he could give my mother a piggyback.
可是，他是什么时候偷偷长得比我还高的呢？	When had he grown so tall without me noticing?
那一次的轰炸，要算是我们距离死亡最近的一次。	That raid was the closest we came to getting killed.
我们趴在河坎上，能够清清楚楚看见飞机肚皮底下那个投弹的舱口，看到飞机只要机翼一斜，肚皮下面就会屙出一串银色的长溜溜的炸弹。	From where we lay on the river bank, we could clearly see the bomb hatch under the plane fuselage. When the wing tilted, the plane would shit out a long string of silvery bombs from its hatch.
我们还看到远处的冲天火光，冒着黑烟的屋顶，成群飞机把天空遮蔽之后短暂的昏暗。	We also saw flames leaping upwards into the sky in the distance, and roofs belching smoke, and so many planes that for a short time the sky was dark with them.
小弟不要命地大哭，哭到喉咙嘶哑再出不来声音。	Kid screamed so desperately that he cried himself hoarse and lost his voice.
小素在我姐怀里一个劲地发抖，因为惊吓过度，之后几天都变得不会说话。	Su trembled in Shuya's arms. The terror of that day made her mute for several days after.
榴园也遭了炸弹，好在没有投准，炸塌的只是一段院墙。	Pomegranate Gardens was also bombed. Fortunately the bomber pilot's aim was off, and only the courtyard wall took a hit, and a bit collapsed.
事后回家，爸爸吓得不轻，站在走廊上望那段焦土碎砖，连着说了好几声："要是再过来一点点......要是再过来一点点......"	When we got back to Pomegranate Gardens, my father was there, looking terrified. He stood in the walkway and looked at the damaged wall, repeating over and over, 'If it had come any closer...if it had come any closer...'
嗯，要是炸弹偏移一点点，要是我们没有抱着弟妹架着娘逃出这院子，后果可真是不好说了。	And if we had not managed to get away, carrying Su and Kid and Mum, the consequences would have been awful.
为此爸爸特地把我们三个（只带我们三个）领到街子上，慷慨解囊，请我们每人吃了一碗辣抄手加一碗甜汤圆。	And that was why Dad took us down the street (just Shuya, Tianlu, and me) and thanked us from the bottom of his heart. Then he bought us two bowls of dumplings each, one spicy and one sweet,
就在那一轮轰炸中，沈天路班上的一个同学出门躲警报，没躲掉，被炸弹削飞一条腿，半个屁股，送到医院里，惨叫了两天两夜。	A schoolmate of Tianlu was caught in the raid, and had her leg and half her buttocks blown off. Uncle Fan wouldn't let Tianlu and his friends go and see her in the hospital.
范伯伯拦住沈天路他们不让进病房，说场面太悲惨，不适合小孩子们探视。那个同学最终还是死去了。	He said they were too young to visit someone that badly wounded. The girl screamed in pain for two days and nights, and then died.
直到两年之后，日本偷袭珍珠港，美国正式参战，华西坝南边不到百里的野地里，才建起了一个美国人的空军基地，专门用于对付日本飞机在西南一带的空袭。	It was not until two years later that Japan attacked Pearl Harbor and the United States formally entered the war. An American air base was built on a piece of wasteland less than fifty kilometres south of Huaxi Fields, and its pilots launched counterattacks against the Japanese bombers from there.
我们亲眼见到过俗称"黑寡妇"的美国飞机在空中跟日机交战。	We saw American planes (they were called 'Black Widows'）taking on the Japanese right over our heads.
美国飞机块头大，气势逼人。	Black Widows were big and powerful.
日本飞机个儿小，但是转弯爬升都灵巧，咬住美国飞机就不放。	The Japanese ones were small but agile, and they were like terriers. Once they sank their teeth into an American plane, they wouldn't let go.
双方用机枪扫射时，我们在地面听不到枪声，只看见无数电光闪烁，炫得我们无法睁眼。	We never heard the machine-gun fire, all we saw were blinding flashes.
不一会儿，有日本飞机被打中，天空里先是迸出一大团火花，而后飞机拖着长长的黑烟倒栽葱似的坠落，撞到地面，惊天动地炸响，还腾出黑红色的蘑菇云。	Every now and then, when Japanese plane was hit, there would be a big fire ball, and the plane would hurtle earthwards, trailing a long plume of black smoke. When it hit the ground, there would be an earth-shattering explosion, followed by a glowing mushroom cloud.
偶尔也有美国飞机中弹，飞行员会弹出座舱，一会儿天空中就出现一朵白棉花般的降落伞，飘飘忽忽，像是要从我们头顶降落，实际上不知道落在了哪里。	Occasionally, an American plane was shot down, and the pilot ejected, and a parachute, like a cottonwool ball, floated down to earth. It always looked like it was going to land on our heads, but never did, and we never saw where it landed.
每当这时候，我们肃立不动，心里觉得这些飞行员是了不起的英雄，是上天派来拯救我们的天兵天将。	Whenever an American pilot ejected, we watched with our hearts in our mouths. To us, these pilots were true heroes, heaven-sent to save us.
华西坝上慢慢地再也听不到防空警报的长鸣，生活恢复到从前的平静。	Over time, the air raid sirens ceased their wailing over Huaxi Fields, and life returned to its former calm.
不是波澜不惊，而是静水深流。	But still waters run deep, and the effects on us were lasting.
躲警报的两年时光中，我们都已经长大，知道我们能够活着，有饭吃、有学上，是因为有无数的士兵在为我们付出，在用他们的血肉替我们筑一道长城。	Two years of hiding from the air raids had taught us that we could live, eat, and go to school because countless soldiers had built a great wall to protect us, and some of them paid with their lives.
