# Supplementary material for: Exploring translator’s style in children’s literature: A case study of Nicky Harman’s English translations of Huang Beijia’s two works
Source: PLoS One. 2026 Jun 2;21(6):e0350245. doi: 10.1371/journal.pone.0350245 (PMC13229296; doi:10.1371/journal.pone.0350245)
Supplement: S7 File — (ZIP) [file pone.0350245.s010.zip › data/parallel corpus data/Parallel Chinese-English Corpus excel format/Flight of the Bumblebee/Chapter 9_zh-CN_en-US.xlsx]

## Sheet: sheet1
第九章·野蜂飞舞	Chapter 9 Flight of the Bumblebee
小学毕业，我考上了私立华都女中。	Sheona and I finished primary school.
范舒文跟我分开了，上了一所教会学校，她说这是她妈妈范玛丽为她做的选择。	I got a place in Huadu Girls' High School. Sheona wasn't going with me. She was going to a church school. She said her mum wanted her to go there.
"这个......你要知道，我是教会的孩子。"范舒文万分不舍地跟我告别。	'The thing is - you see, I'm a child of God,' she said.
她送了我一条丝质手绢，上面绣着一丛粉红的玫瑰花。	She said goodbye mournfully, and gave me a silk handkerchief embroidered with pink roses.
我回赠她一枚景泰蓝的胸针，是我在陕西街的一个旧货铺子里买的，不值什么钱。	I gave her a cloisonne brooch which I'd bought in a junk shop on Shaanxi Street. It didn't cost much.
那一年，米价奇高，纸币贬值，很多人家靠出售旧物生活，集市上走一圈，到处能看到散发着霉味的字画、古董、皮货，还有漂亮的珠宝，都标着三文不值两文的价。	The price of rice had shot up, and bank notes were hardly worth the paper they were printed on. People survived by selling their old stuff. When you walked around the market, the stalls were full of musty-smelling calligraphy scrolls and paintings, antiques, fur coats, and pretty pieces of jewelry, all going for a song.
我们两人的告别其实是个仪式，那个年纪的我们特别喜欢有仪式感的事情。	We made a big ceremony out of saying goodbye. At that age, we loved doing things that had a bit of drama attached to them.
其实我们的家还在榴园，节假日的时候，依旧能够腻在一起淘气和八卦。	But we were both still living in Pomegranate Gardens, so there was nothing to stop us gossiping and getting up to mischief together during school holidays.
说起来我的学校距离榴园不过三里路，甩开我的大长腿走路的话，不出二十分钟一定能走到。	My new school was only a kilometre and a half from Pomegranate Gardens, and with my long legs, it was no more than twenty minutes' walk.
可是爸爸还是要求我住校。	But my dad wanted me to be a boarder.
一是小素大了，不能再跟爸妈挤一张床，必须挪到我和姐姐的半间房里住。	One reason was that Su was getting too big to share my parents' bed. She needed to move to the bed in Shuya's and my room.
二是我爸觉得我太野，从长相到行为都像男孩子，必须放我进女生群体中好好受熏陶。	The second reason was that my dad felt I was too much of a tomboy. I needed to live with a group of girls so that they could civilize me.
开学报到的第一天，我仍旧穿了一套不男不女的小学生的童子军制服。	On registration day, I was still wearing the unisex Youth Militia uniform that I'd had at primary school.
因为盛夏容易出汗发馊的缘故，头发被我娘剪得极短，两边都露出了耳朵。	My hair was cropped too - Mum had cut it because the weather was hot and we sweated a lot - and my ears stuck out on either side.
当我提着丁零当啷的脸盆杂物推门撞进宿舍时，房间里正在铺床叠被的十几个女孩子同时捂嘴，发出惊恐至极的尖叫。原来她们误以为我是男孩子。	When I clattered into the dormitory with my washbowl and bits and pieces, there were screams of horror from the dozen or so girls who were in there folding their bed quilts and sorting their things - they thought I was a boy.
我又羞又恼，好不容易熬到周末，回家头一桩事就是对我娘埋怨。	I was so embarrassed and annoyed that I could hardly wait to get home at the weekend and tell Mum. She was very sympathetic.
娘赶快安慰我，又牵我的手上街，扯了一块那年流行的阴丹士林布，还有一块浅蓝竹布，熬一个通宵，做成两件掐腰开衩的学生长衫。	She took me shopping and bought me two pieces of fabric, one dark blue, of the kind that everyone wore back then, and one light blue. That evening, she ran up two student gowns for me, with a slit up the legs and fitted at the waist.
第二天早上我美滋滋地穿起来，头一件要紧事是冲到华西大校园里的拱桥上，对着河水照镜子。	I was thrilled. The next morning I put one on and rushed off, first thing, to the arched bridge over the stream on the campus of the West China Union University, so I could see my reflection swaying in the clear river water.
清清的河水里晃荡着一个长腿长胳膊的女孩身影，小小的头颅，细溜溜的腰身，大得不成比例的手，被风吹得倒竖起来像鸡冠一样的短头发。	What I saw was a girl with long legs and long arms, a very small head, a skinny waist, and disproportionately large hands, and short hair that stood up like a cockscomb in the breeze.
生平第一次，我对自己的形象感觉不满意。	For the first time in my life, I was not happy with my image.
我姐也对我不满意，因为娘给我做这两件长衫的钱，本来是准备给我爸做一件新棉袍子的。	My sister was not happy with me either, because our mother had been going to buy a padded jacket for Dad with the money she'd spent on my new gowns.
我姐用不无夸张的口气说："没有厚棉袍，爸爸冬天下乡多冷啊！"	Shuya laid it on thick, 'Poor Dad, spending all winter in the fields in the freezing cold without a thick jacket!'
我羞愧得要死，衣服在身上毛刺刺扎人。	I was so ashamed that my new clothes prickled my skin.
可是长衫已经做了又还不回去，我只好在心里对自己说，要用功上学，要对得起爸爸。	But the gowns were made and we could not take the material back. I promised myself that I would study really hard and not let my father down.
女中的宿舍总共有四间，每间都住了十七八个女孩子。	There were a total of four dorm rooms in my school, each with seventeen or eighteen girls.
每间的布局也大致相同：三排木板床，每排六张，中间是只容一人侧身而过的走道。	They were all arranged in much the same way: three rows of wooden bunkbeds, six in each row, and two aisles so narrow that you had to walk sideways.
床脚有个简易搁板，放洗漱用具。	There was a simple shelf at the foot of each bed to hold our toiletries.
床底下放衣箱，还有一个装杂物的藤编箱。	Our suitcases lived under the bed, and we each had a wicker box to keep bits and bobs in.
两条走道上空各吊一盏电灯，灯绳垂下来，末端是一只落满尘垢颜色泛黄的灯泡，也不知道是15瓦还是25瓦，总之灯光昏暗，坐在床上看书太久的话，眼球酸胀，想流泪。	A single lightbulb hung over each of the aisles. It gave off a feeble yellowish glow - it must have been a 15 or 25 watt bulb. It was so dim that if I read too long in bed, my eyes got puffy and sore, and started to weep.
四间宿舍，东西南北各一间，团团围成一个天井，面积也是一间屋子大。	The dormitories were arranged around a small courtyard which was about the same size as another room.
女生们每天去水房打水回宿舍，洗脸，净身，完了端起水盆往天井里"哗啦"一泼。	We girls went to the sluice room every day to fill our washbasins and carry them back to the dormitory. We washed our faces and wiped ourselves down, and when we'd finished, we flung the dirty water out into the courtyard.
那一方青砖地面，终日都是湿漉漉汪着脏水，冬天结冰，夏天是蚊子和黏黏虫的天堂。	The brick cobbles were always running with water, which froze in winter and was a haven for mosquitoes and army worms in summer.
黏黏虫无处不在，那种灰黄色布满隐形花纹的缓慢蠕动的身体，反正人畜无害，见多了只当没看见。	These were greyish-yellow with faint stripes, and crept slowly along like caterpillars. There were so many of them that you soon got used to them. They were quite harmless.
记得有一回，宿舍女同学中午打了饭回来，要留一半当晚饭，饭盆上还加了盖子，不知道怎么居然拱进去一只黏黏虫。	But I remember once when a girl in my dorm brought her lunch back at noon and wanted to keep half for dinner. She covered the bowl with a lid, but somehow an army worm still managed to wriggle inside.
傍晚同学扒了两口饭才发现，跳脚大哭，饭盆"咣当"扔到地上，飞奔到天井狂吐一通。	The girl didn't see it until she'd started eating that evening. She jumped up with a shriek, flung her bowl to the floor, and rushed into the courtyard to vomit.
从此我们只要在宿舍里留置吃食，必然拿报纸将食物五花大绑起来，因为若看见那种虫子在食物上爬的情景，吃东西的快乐就全部泡汤。	After that, if we ever wanted to leave food in the dormitory to eat, we had to tie the lid down securely with newspaper, because the sight of an army worm in your bowl put you right off your food.
我最害怕在夜里起夜。	I hated having to get up to pee at night.
全校唯一的一间厕所在操场另一角，从我们宿舍过去，先要经过环抱天井的宽大却阴森的走廊，走廊里一左一右那两盏鬼火一般的电灯，总是被风吹得荡来荡去，灯光掠过的那些廊柱和门窗，便总是影影绰绰若明若暗，令人疑惑是否有怪物藏身其中。	The only toilet in the school was in the far corner of the sportsground, and to get there from our dormitory, you had to go along a walkway around the courtyard. It was dark, because there were only two light bulbs, one on either side, which swayed in the breeze, and flickered over the pillars and doors and windows. The shadows they created could easily be hiding ghosts and monsters.
出得宿舍院门，是偌大一片铺有黄沙、竖了双杠和平衡木的操场。	Once you were out of the gate, you had to cross a sportsground, where parallel bars and balance beams stood in the sand.
起风的日子里，风穿过操场，黄沙四起，围着操场一圈的杨树柳树枝影摇晃，如群魔乱舞，令人恍惚。	On the windy nights, the wind whistled over it, blowing up eddies of sand, and making the branches of the poplar and willow trees around the edge shake demonically.
不起风却有月光的日子，平坦的地面苍白清冷，寂默无声，却又让人怀疑眼前这一切是否真实，会不会一脚踩上去，落进一个可怕的陷阱。	The effect was hypnotic. On still nights when there was a moon, the ground turned an eerie white and there was deadly silence. It felt so unreal, I always worried that I might put my foot down and go right through into another world.
所以我一般在下午四点钟以后就拒绝喝水，实在需要起夜，也会憋到同房间有另一个人起身，跟她结伴同行。	So I never drank any water after four o'clock in the afternoon. If I really needed to go, I would hold it in until another girl needed to use the toilet too, and go with her.
开学一个月左右，下午放了学，我急急忙忙奔回宿舍读一本翻译小说。	About one month into the term, one afternoon after class, I was in the dormitory reading my novel.
这本纸面泛黄的书已经在我们房间里传阅了一圈，好不容易传到我的手里。	It was a Russian novel translated into Chinese, and had been doing the rounds in our room until finally it was my turn to read it.
而对面宿舍里还有好多同学正在排队等待。	The pages had gone yellow with age, but there was still a queue of girls waiting for it in the dormitory opposite.
门房阿姨站在天井里扯着嗓子唤我："黄橙子！	The old gatekeeper stood in the middle of the courtyard and shouted at the top of her voice, 'Orange Huang!
你哥哥来看你！"	Your brother's here to see you!'
我合上书，出门一看，是沈天路。	I shut my book and went out to see. It was Tianlu.
"怎么是你？"我觉得奇怪。	'You here?'I said in surprise.
"为什么不能是我？"他反问。	'Why not?' he retorted.
我咧嘴笑起来，也觉得自己问得很没有道理。	I grinned. What a silly way to greet him.
我请他进门。	I invited him in.
他先是探头往屋里扫视一眼，确定房间里没有别的女孩子在，才小心翼翼跨进门边。	He poked his head in to make sure there were no other girls in the room, and then stepped cautiously through the door.
他真是长得好高了，我们宿舍的门框都快要碰到他的头顶了。	He had grown so tall that he almost scraped his head on the lintel.
进屋之后，他很准确地找到我的床铺，在枕头上放下一个包袱。	He headed straight for my bed and put a package on the pillow.
打开，里面有一块巴掌大小的甜发糕，几个青皮橘子，一件薄棉袄。	Inside, there was a large piece of sponge cake, a few green-skinned tangerines, and a lightweight padded jacket.
他先拿起发糕，递到我手上。	First, he unwrapped the cake and handed it to me.
"解个馋吧。我只有一毛钱，只买了这一块。"	'Eat up. I only had ten cents. This was all I could buy.'
他好像为食物太少向我道歉呢，这让我有点感动。	He almost sounded apologetic that it was so small, and I was touched.
我抓着发糕狼吞虎咽。	I crammed it down my throat.
说实话，自从住校，饥饿的感觉无时无刻不在压倒一切。	Ever since I started boarding here, I'd been starving hungry.
"橙子唉，"他满脸怜惜，"看看你这样，三百年没吃饭？"	He looked really sorry for me. 'Orange, you look like you haven't eaten for three hundred years!'
我满嘴塞着食物，顾不上说话。	But my mouth was so full of cake that I couldn't answer.
他捧起那件棉袄："看，娘要我送来的。娘说天阴起风，寒流要来，怕你受凉会发喉炎，一定要送这件衣服。"	He held the jacket out to me. 'Mum wanted me to give it to you. She said it's getting windy and cold. She's worried you'll catch a chill and get laryngitis. You've got to wear it.'
看起来，如今我娘在家里，能使唤得动的人也就是他了。	So my mother had sent Tianlu!
我哥那年已经念高三，参加了学校里的四五个社团，还时常去五大学各个教室蹭课，忙得早晚难见人影。	He gave me all the news: Kejun, who had started in the third year of senior high school, was in four or five school clubs, and sometimes sat in on lectures at one of the five universities in Huaxi Fields too, so he was hardly ever home.
我姐据说在恋爱，这是我上周回家范舒文偷偷告诉我的。	And Shuya had a boyfriend. This I already knew from last weekend when Sheona had whispered it to me.
范舒文说，她亲眼看见我姐在华大操场上学骑自行车，后面疯狂地跟着十几个男生，个个抢着帮她扶车把。	She said she'd seen Shuya learning to ride a bicycle on the university sportsground, with a dozen boys sprinting along behind, all competing to steady her handlebars.
范舒文不无羡慕地说："你姐像女王！"	'Your sister's like a queen!' Sheona said enviously.
既然我姐像女王，我怀疑她还能够在这个家里住多久。	If Shuya was a queen, I imagined she'd be leaving home soon.
我哥也是。	The same with Kejun.
我娘时常说，太出色的孩子都是替别人养的，笨一点、老实一点的才是自己的。	Mum often said that you reared the bright ones for other people. Only the ones who were a bit dumb really belongned to you.
我娘识字不多，讲到人情世故，她老人家绝对通透练达。	My mother could hardly read and write but there was nothing you could teach her about human relationships. She was always spot on.
我三口两口吞下甜发糕，开始剥一只青皮小橘子。	Having gobbled down the cake, I started to peel one of the tangerines.
刚撕一小块薄薄的皮，橘汁迸出来，宿舍里立刻弥漫了清香酸甜的气味，好闻得要命。	As soon as I pulled off a small bit of the thin skin, the juice spurted out and the room filled with the fragrant, sweet-sour smell. Delicious.
沈天路似笑非笑地看着我："你们这些女娃娃！"	Tianlu looked at me with a wry smile.
言下之意，女娃娃都是小馋鬼。	He obviously thought that girls like me were all greedy pigs.
看在他给我带食物的分儿上，我不予反驳。	I let that go. After all, he had brought me some food.
他见我的注意力全都在那几只橘子上，便无聊地东张西望。	Tianlu looked idly around the room as I ate the tangerine.
只一眼，他已经瞥见了我放在搁板上的刚刚读过的那本书，"《母亲》？	The first thing he spotted was the book I had just put down on my shelf. 'Are you reading Mother?
苏联高尔基的？"	By Gorky?'he asked.
我当时的年纪，功课不上心，一提起小说就兴奋。	At that age, I wasn't too interested in class work, but novels were very exciting.
我拿毛巾擦了擦黏糊糊沾满橘汁的手指头，宝贝般捧起书，问他看过没。	I wiped my sticky fingers on a towel, and picked it up very carefully. 'Have you read it?' I asked.
他说没看过，听说过。	'No, but I've heard of it.'
他们学校好多同学都在传阅苏联作家的作品，有些还是诗歌集。	A lot of his classmates were crazy about Russian novels, and some of them had poetry collections too, he told me.
他翻过，不怎么懂，读那些诗句好像下楼梯，两三个字下一行，两三个字下一行，感觉好奇怪。	He'd leafed through the poems, but couldn't make much sense of them. 'It's like going down the stairs, two or three characters a line. Weird.'
"那是马雅可夫斯基的诗！"我大叫，"你这个傻瓜！"	'You daft brush! That's Mayakovsky!' I yelled.
他咧咧嘴，表示接受。	He grinned sheepishly.
某种程度上，面对着一惊一乍的我，他那时候已经显出了大人气，安静地坐在我对面同学的床铺上，两手撑住床沿，只坐半个屁股，大概怕把人家的床单弄皱。	Compared with me, who was up and down like a yoyo, he seemed so grownup, sitting quietly on the next-door bed, perched half-on, half-off and gripping the edge with both hands, probably worried about leaving her sheets crumpled.
他轻言慢语跟我说话，眼神中除了欢喜，似乎还带着些许怜爱和纵容，显得既持重，又理性。	He seemed pleased to see me. He was even looking at me with fondness. Dignified and sensible, that was the impression he gave.
开学才一个月，我在学校里还没有交到范舒文那样的能说悄悄话的好朋友。	I'd only been at school a month and had no best friends yet. I had no one like Sheona, who I was always whispering secrets to.
可我又是个话痨，是”猴子屁股坐不住“的人，憋了一肚子稀奇古怪的事，好不容易见到沈天路，赶快噼里啪啦竹筒倒豆子说个够。学校里的功课啦，烫着鸡窝头的奇葩教务长啦，饭菜如何难吃啦，连我晚上不敢跑厕所的尴尬都告诉了他。	But I was a chatterbox and a fidget, and my head was full of strange imaginings. It was such a treat to see Tianlu. I told him everything I had been bottling up: the lessons, the director of studies with the amazing frizzy perm, the awful food, even the embarrassment of not daring to go to the toilet at night. It all came spilling out.
"嗯，你们这学校，听着还不错。"他点头，"厕所除外啊。"	'Well, it sounds like a good school,' he nodded. 'Apart from the toilet.'
我跳起来："什么不错啊，范舒文的学校比我们要高级十倍好不好？	I jumped up. 'What's good about it? Sheona's school is ten times better than this one!
她们午饭有煎肉排！她们每周还可以洗热水澡！"	They get pork steaks for lunch. And hot baths every week.'
"可你不是基督徒。"他慢条斯理。	'But you're not a Christian,' he said, unperturbed.
"我当然不是基督徒。"	'Of course not.'
"你也不是黄头发蓝眼睛的外国人。"	'And you're not a blonde, blue-eyed foreigner.'
"当然不是。"	'Of course not.'
"所以说，人家的学校吃肉排、洗热水澡，跟你没有关系。"	'In other words, you'll never go to a school where you eat steaks and have hot baths.'
我一下子泄了气，情绪跌到谷底，觉得再说什么都不对。	I felt like a pricked balloon. There was no point in saying anything more.
我催他赶快走，等下同学回宿舍，他一个男生在这里不合适。	'You'd better go,' I told him. 'If my classmates come back and find you here, it won't look good.'
他说他还不能走，叔叔吩咐过了，要他帮忙检查一下我的功课，特别是数学。	'I can't go yet. Uncle (that was Dad) told me to be sure to go over your homework, especially the maths.
"叔叔说，数学是最不能耽误的，开学只要落下一点点，以后就再也跟不上，一直会落后。	He says you mustn't get behind with your maths, if you drop even a bit behind, you'll never catch up.
我以前就是。"	That was what happened with me.'
真是讨厌啊！我爸爸讨厌，沈天路也讨厌，他们好像知道昨天我的数学月考只得了七十分，一心一意要看我出洋相。	They were so annoying, Tianlu, and Dad, both! It was as if they'd guessed that in my test yesterday I only got seventy percent and made a complete fool of myself!
我偏不让他们看。	I refused to show him.
我推说月考要到下周呢，感觉这个月学得挺简单，没有什么困难，以后要有的话，再找他帮忙。	I said that the test was next week, and the work had been very basic, not difficult at all. When it got more difficult, I'd ask for his help.
"要不我带你看看我们的琴房？	'Shall I show you our piano room?
你回家好交差？"	You can report back on that after you get home.'
他仰头想了想："也行吧。"	He thought for a moment. 'Fine.'
我敢带他去琴房，自然也是对我的钢琴课比较有自信。	I had no problem taking him to the piano room. My piano lessons were going well, and I felt good about them.
在我们华西坝，华都女中一向以音乐教育的特色闻名，女孩子进学校，吹拉弹唱诸般技艺，至少也要精通其中一种。	Of all the high schools in Huaxi Fields, the Huadu Girls' High School was the best for music. Girls who went there learnt to sing and play all kinds of instruments, and had to be proficient in at least one of them.
我虽然对音乐没兴趣，可是从小跟着范玛丽弹钢琴，三脚猫的功夫多少会一点儿，比起初学五线谱的同学，暂时还是有优势，所以我最喜欢别人检查我的钢琴课。	Although I was not much interested in music, I had done piano with Sheona's mother since I was a child so I had a head start over the students who had only just started to read the notes. I was quite happy for someone to watch me play the piano.
我们并肩走出小院的那扇月洞门。	We walked out of the courtyard's moon-gate side by side.
他的个子看起来那么高，走路的步伐又跨得特别大，仿佛脚底下安着两副弹簧，一蹿就蹿出老远。	Tianlu was so tall now, and he had a really long stride. In fact he bounced along as if he had springs under his feet.
我紧走两步，很自然要伸手去拉他的胳膊。	I had to take two steps for every one of his and, quite naturally, I reached out and grabbed his arm.
他却惊了一下，猛然红了脸，很心虚地左看右看，拂去我的手，小声说："橙子，嗨，你都是中学生了。"	He was so startled, he went red from ear to ear, and looked around guiltily. Then he brushed my hand off and whispered, 'Orange, you're in high school now!'
中学生又怎么啦？	So what?
长到老了你不也是我的天路哥哥吗？	Tianlu, you'll still be my brother, even when we're old!
我心里这么想，但是没有说出来。	I thought to myself, but I didn't say anything.
唉唉，人一长大怎么就会变成老古板呢？	It was too bad. Why did people get so stick- in-the-mud when they grew up?
好无趣。	So boring.
我很快发现一路上碰到的高年级女生都在偷偷朝他看。	I saw the senior girls sneaking glances at him as we went by.
嗯，我再粗心，再没心没肺，同性之间的小情绪还是能够察觉出来的。	I might be dense but I couldn't fail to notice how they were reacting. There was a little group walking towards us.
我注意到女生们好好走着路呢，忽然一抬头，看见迎面过来的高高大大的沈天路，马上就下意识地站住，然后脸上莫名地起了红晕，神情慌张，三三两两半背了身，咬耳朵，辫梢含在嘴巴里，肩膀扭来扭去，冷不丁地回头瞥一下，冷不丁地再瞥一下。	They looked up and suddenly saw the tall figure of Tianlu coming towards them. They came to a halt and the colour began to mount in their faces. They looked flustered, half turned away, whispered to each other, chewed their braids and then glanced back quickly.
啊哈，原来我的天路哥哥还是个英俊小伙呢，有这么多的女生都在心慌意乱啊！	Aha! So my brother was a good-looking guy! He'd put all these girls into a fluster.
这么一想，我可骄傲了，一路走着，一路神气活现地仰着头，眼睛几乎都要望到天上去。	That made me proud, and I marched along beside him with my head stuck in the air, quite the high and mighty.
沈天路可就倒霉啦，他本是个老实羞怯的人，一下子被这么多女生眼巴巴盯上，弄得他好紧张，低眉垂眼地跟着我，走着走着好像都要同手同脚了。	It was too bad that Tianlu was such a shy, well-behaved young man. Having so many girls staring at him made him nervous. He followed me, head bent, his eyes on the ground, sticking close by my side.
我实在憋不住，弯下腰哈哈大笑。	I began to laugh. I could not help it, and soon I was bent double.
沈天路被我笑得实在难为情，小声地、咬牙切齿地说："你个小疯子！"	Tianlu was so embarrassed that he hissed in my ear, 'You're crazy!'
他肯定后悔答应跟我去琴房。	He was probably sorry he ever agreed to this trip to the piano room.
一个大男生忽然闯进女校里，是不是就跟一头小鹿闯进猛虎群里差不多的感受呢？	A big lad like him, plonked down in the middle of a girls' school, he must have felt like a fawn surrounded by tigers.
不管怎么说吧，从那之后，他再没有进来我们学校找过我。	For whatever reason, that was Tianlu's first and last visit to my school.
实在我娘要差人找我，进来的都是小素。沈天路最多把小素送到我们校门口。	In fact, after that, when my mother sent him to fetch me home, he wouldn't come in, and Su had to come in and get me.
那一天，从我们宿舍到琴房的一段路程好像格外远。	The distance that day from our dormitory to the piano room seemed like miles.
我们两个走过操场之后，又穿越了两排有雕花廊檐的教室，跨过一个爬满紫藤花蔓的幽深小院，从教师办公室窗前屏息静气地再往前走十多步，才看见琴房那扇画有音符的门。	The two of us walked across the sportsground and past two rows of classrooms with carved wooden eaves. Then we went through a hidden courtyard whose walls were heavy with wisteria and tiptoed past the teachers' office window. Finally we arrived at the piano room, its door painted with musical notes.
门没有锁，学生们随时都可以开门入内。	The door was unlocked so that students could go and practice at any time.
练琴在我们学校是一件受鼓励的事。	Practicing piano was actively encouraged in our school.
我熟门熟路地领他进门，掀开琴盖，弹出一个中央c的音，回头问他："想听什么？"	I led him in and opened the piano lid, putting my finger on middle C. 'What would you like to hear?'
他置身这个女孩子的琴房，多少有点窘迫："咳，要不，弹你们先生教的？"	Standing in this girls' piano room, he was still embarrassed. 'Why not play something your teacher's taught you?'
我一门心思要显摆："那多没意思。	'That's boring.' I was swanking a bit.
才开学，先生教的都是指法入门。"	'Classes have only just started, the teacher's teaching fingering.'
"那个，我真不懂。你弹什么都好。"	'I don't understand. Anyway, play what you want.'
"不行，你一定要指定一个曲目。"我跟他耍赖。	'No, you tell me a piece.' I was being mischievious.
他忸怩了好一会儿，终于有了主意："昨天我听见范舒文在家里弹琴，好好听，又好奇怪，像是一群小虫子飞来飞去的，听得我都不敢喘气......"	He hummed and hawed for a while, and finally had an idea. 'Yesterday I heard Sheona playing and it was lovely. It was weird, like insects buzzing around. It was mesmerizing. I could hardly breathe.'
我大叫起来："知道啦，是《野蜂飞舞》！""啊？"	"'Flight of the Bumblebee"!' I yelled.
我用一只手在钢琴上弹了几个音："是不是这样？"	I played a few notes on the piano with one hand. 'Is that it?'
他兴奋起来："对头对头！	'Right!' he exclaimed in excitement.
这个好听吧？你说是不是好听？"	'It's lovely, isn't it?'
我起身，在琴房的乐谱柜里寻找到了俄国作曲家柯萨科夫的这首钢琴曲。	I got up and found the Rimsky-Korsakov sheet music in the piano cabinet.
这原本是歌剧《撒旦王》里的一段管弦乐小曲，讲撒旦王的儿子被奸人中伤，流浪到小岛，后来又变成一只小野蜂，当着撒旦王的面，飞舞翻滚着袭击了他的仇敌。	'Flight of the Bumblebee' was an orchestral interlude originally written for Rimsky-Korsakov's opera The Tale of Tsar Saltan. The son of King Saltan was fitted up for a crime he hadn't committed and was exiled to an island.
这段钢琴曲范玛丽给我讲过，也让范舒文和我练习过。	There he was turned into a bee, so that he could fly back to his father and denounce his enemies.
按她的说法，这首曲子并不难弹，难的是速度要上去，如果速度不到，飞舞的就不是野蜂了，是笨笨的绿头苍蝇。	Mrs Fan told me the story and made Sheona practice it with me. She did not think it was difficult to play; the challenge was to play it fast enough. Too slow, and it sounded more like a blundering fly than a bee.
好吧，既然当着沈天路的面夸了海口，我怎么也得让这只小野蜂飞起来呀，否则不是让他看我笑话吗？	Well, I'd really shot my mouth off now. One way or another, I had to make this bee fly, otherwise Tianlu would just laugh at me.
不过，我那时候弹琴的水平跟范舒文真是没法比，乐曲一开头，勉强地弹了一段快速下行的半音阶之后，我就识趣地停了手。	But the truth was that my playing was nowhere near as good as Sheona. I put my hands on the keys, and with some difficulty played a fast descending chromatic scale. Then I was sensible enough to stop.
没办法的事，我的指尖根本无法在琴键上快速跑动，别说调皮的小野蜂飞不起来，连绿头苍蝇都笨头笨脑抬不起身子。	It was hopeless. I couldn't make my fingers gallop over the keys, let alone get the naughty little bee airborne. I could not even hoist a blundering fly off the ground.
我默默地坐着，一时间沮丧得想哭。	I sat there without speaking. I felt near to tears.
"没什么呀。"	'It doesn't matter.'
沈天路这时候一伸手，轻轻地替我合上琴盖，"范舒文四岁就学琴了，你八岁才学，本来就不能比。"	Tianlu reached out and gently put the lid down. 'Sheona started classes at four. It's not the same thing at all.'
我向他坦白："我从来就不喜欢弹琴。"	'I never liked piano,' I said baldly.
"人不可能喜欢所有的事情。"	'No one likes everything.'
"可我还是要学。"	'But I still want to learn.'
"那就学，学了总会进步。""嗯。"	'Then learn. You'll make progress.'
我又问他："你会看不起我吗？"	'But you'll laugh at me!'
他想了一下说："我回去会跟叔叔讲，你在学校里很努力。"	He thought for a moment. 'No, I'll go back and tell Uncle that you're working very hard at school.'
"真的吗？"	'Really?'
"我没说谎，你的确很努力。"	'It's the truth. You are working hard.'
我瞪着他看，不知道他是真心这么想，还是故意嘲讽我。	I looked hard at him, trying to tell if he meant it or was making fun of me.
"是真的，一个人如果明白自己不够好，那就是进步。"	'It's true. When you understand that you're not good enough, that's progress.'
我放松下来，朝着他龇牙一笑。	I relaxed and smiled broadly.
他伸手揪了一下我的头发："别生气，小野蜂，总会有一天，你会在这排琴键上飞起来。"	He reached out and tugged me by the hair. 'Don't be angry, little bee. One day you'll fly over these keys.'
我说："那是当然，肯定的。"	'Right,' I said. 'For definite.'
我说得非常认真。	I really meant it too.
后来我就把他送出校门。他走出几步之后还回头看了一下我。	I saw him as far as the school gate. He had not gone more than a few steps when he looked back at me.
我明白他眼睛里的意思，他相信我会做到这一切。	His eyes told me that he believed in me. I could do anything.
"总会有一天......"	'One day...'
这是他的原话。	Those were his exact words.
