# Supplementary material for: Exploring translator’s style in children’s literature: A case study of Nicky Harman’s English translations of Huang Beijia’s two works
Source: PLoS One. 2026 Jun 2;21(6):e0350245. doi: 10.1371/journal.pone.0350245 (PMC13229296; doi:10.1371/journal.pone.0350245)
Supplement: S7 File — (ZIP) [file pone.0350245.s010.zip › data/parallel corpus data/Parallel Chinese-English Corpus excel format/Flight of the Bumblebee/Epilogue_zh-CN_en-US.xlsx]

## Sheet: sheet1
尾声	Epilogue
两个月之后，一九四五年五月，沈天路光荣牺牲。	Tianlu was killed two months later, in May of 1945.
在那期间，一切都在向好的方向发展：美军轰炸东京，苏联红军占领柏林，五十一个国家的代表在美国旧金山召开联合国制宪会议，世界格局正在发生一个根本性的反转。	Everything had been going well: the US army bombed Tokyo, the Soviet Red Army occupied Berlin, and fifty-one countries gathered in San Francisco for the United Nations Conference. The world was being transformed.
中国战区的形势同样令人鼓舞：湘西大捷，福州收复，南宁已被国民党正规军包围，驻印军五个师和远征军三十个师全部完成机械化改编，即将投入战场。	In China too, the situation was encouraging: the Japanese were driven out of western Hunan, Fuzhou was recaptured, and Nanning was encircled by the Nationalist Army. The five divisions that had been stationed in India and the thirty divisions of the Expeditionary Army had been reequipped and were ready to go into battle.
那个月，榴园院子里的那树石榴花开得格外健旺，一朵一朵的红花火苗儿一样日夜绽放，仿佛整株树都在燃烧，都在呐喊，都在敞开生命喷吐光明。	That month, our pomegranate tree was covered in flaming red blossom. It looked like the whole tree was on fire, shouting, bursting with life.
我娘站在二楼栏杆前看那棵树，欣喜地呢喃："好兆头呢！"	Mum stood on the walkway and looked at the tree. She murmured happily to herself, 'What a good omen!'
因为她想起来，去年的这个时候，石榴花开得七零八落，结果我姐去了延安之后再无音信，我哥牺牲在异国他乡的陌生之地。	She was remembering that this time last year, there had been only a few scrappy flowers on the tree, and Shuya had left for Yan'an and there was still no news of her, and Kejun had died and we hadn't been able to bring his body home.
小素在走廊上满头大汗地跳绳，听见娘在自言自语，撇撇嘴批评她："这是迷信。"	Su was on the walkway too, skipping energetically and pouring with sweat. When she heard Mum, she said scornfully, 'That's superstitious.'
我娘没有恼她："你小孩子家家，懂个什么？	My mother didn't get annoyed. 'You're just a child. What would you know?
自古以来草木人命都是有定数的，草木旺，家事旺。	The lives of plants and trees and human beings have always been interlinked. When living things do well, then families do well too.
我梦到你天路哥哥呢，他喊我娘，说娘你留两个石榴给我！"	I had a dream about Tianlu. He was calling to me, "Mum! Leave two pomegranates for me!"
小素靠着墙，叽叽呱呱地笑："人家天路哥哥是飞虎队的飞行员，飞行员还稀罕吃你的石榴？"	Su leaned against the wall and laughed. 'Tianlu's a Flying Tiger now, d'you really think he's missing your pomegranates?'
"怎么不？	'Why not?
走遍天下也是家里的东西好。	You can travel all over the world but home things are the best.
照我看，九月，至多十月，石榴熟透的时候，天路能回家。"	I'm sure he'll be home in September, latest October, when the pomegranates are ripe.'
我娘说这话的当儿，五月刚到。华西坝上万物葱茏，小弟每天不费事地就能扯满一小篮新鲜羊草，爱美的范舒文已经早早穿上了一条翻领束腰的细格子连衣裙。	We were only just in May, but everything in Huaxi Fields was so lush and green that it took Kid no time at all to pick the daily basket of fresh green grass for the goat. Sheona, who loved pretty things, had started wearing a checked summer dress with a collar and shirt-waist.
五月的中原鄂北，中日之间的拉锯战还在进行。	But in the northern part of Hubei, the battles between the Chinese and the Japanese were still going on.
先是日军从河南湖北两地分别发起进攻，要争夺南阳及老河口两个军事基地。	First, the Japanese army launched attacks from Henan and Hubei, trying to wrest control over the Nanyang and Laohekou military bases.
第五战区的中国军队抵抗不住，节节败退，伤亡惨重。	The Chinese army could not hold the lines and retreated steadily, suffering heavy casualties.
日军攻陷南阳和老河口之后，中国军队重整旗鼓，又开始组织反攻，一点一点地收复失地。一场接一场的战斗打得艰苦卓绝，彼此都难有喘息之时。	But after the Japanese army captured Nanyang and Laohekou, the Chinese army regrouped, and launched a counter­offensive, regaining lost ground bit by bit. Battle after bitter battle was fought, and neither side had time to draw breath.
沈天路所属的空军部队，便是在这时驰援鄂北，投入空战，给了日本军队致命的一击。	Tianlu's unit was dispatched to lend air support in northern Hubei and deal the Japanese army a mortal blow.
钱沪生牺牲在前。	Husheng died first.
他在执行轰炸任务的时候被高射炮击中，飞机起火，从机舱弹出后不幸落入了日军阵地。	He was hit by anti-aircraft fire during a bombing mission, and his plane caught fire. After ejecting, he unfortunately landed behind Japanese lines.
面对包围上来的一圈小日本鬼子，他掏出手枪从容应对，留下最后一颗子弹给了自己。	Surrounded by Japanese soldiers, he took out his pistol, calmly shot as many as he could, and saved the last bullet for himself.
紧接着便是沈天路，他驾驶的是一架P47战斗机，那天升空后很快钻进日军机群，双方纠缠十几分钟之后，沈天路打完了他的子弹，自己的机身也已经中弹无数。	Then it was Tianlu's turn. He went up that day in a P47 fighter jet and engaged with Japanese fighters soon after takeoff. Fifteen or so minutes later, Tianlu had shot his last bullet, and his fuselage had been holed all over.
他自知归航无望，挑中敌方一架最新的零式战斗机，拉升又俯冲，一头撞了上去，跟敌机同归于尽。	He knew that he had no hope of getting home, so he picked a Mitsubishi A6M Zero, the newest fighter the Japanese had, pulled his plane into a steep ascent, then dived into it. He took the enemy plane down with him as he died.
沈天路的遗书和遗物在八月份才送到榴园，那时日本天皇已经下诏投降。	Tianlu's will and personal possessions only arrived back in Pomegranate Gardens in August, by which time the Japanese had already surrendered.
我娘完全没有思想准备，她以为小日本投降就是胜利了，胜利了沈天路就该回来了。	My mother was completely unprepared. We'd won the war over the Japanese, after all. Surely Tianlu would soon be home.
当一位军容整齐神情肃穆的空军上尉手捧沈天路的遗物站在她面前时，她一直朝他的身后张望，希望沈天路是故意逗她玩乐，博她一笑。	When the neatly-turned-out air force captain with the solemn expression stood in front of her holding Tianlu's bag and papers, she kept looking behind him, hoping that Tianlu was teasing her.
小素和小弟突然之间都变得懂事了，他们一直提心吊胆地围在她身边，不停歇地跟她说："娘你不要哭啊，娘你不要哭啊。"	Suddenly, Su and Kid realized what had happened. They clung to her and begged her, 'Mum, don't cry! Mum, don't cry!'
我娘说："娘得哭，娘不哭出来就要死了。"	'But I must cry,' said Mum. 'If I don't cry it out, I'll die.'
娘流了起码有一个月的眼泪。	Mum didn't stop crying for a month.
之后她再看人看物，视线总是模糊，眼前有一团黑影子晃动。	After that, her vision was always blurred, and she had a wavering dark shadow in front of her eyes.
她固执地认为这黑影子是沈天路，是天路舍不得离开娘，他化成黑烟住在她眼睛里了。	She insisted the shadow was Tianlu, haunting her because he couldn't bear to leave her.
冬天来临之前，我们全家搭乘轮船回到南京。	Before winter arrived, the rest of us took a steamer down river back to Nanjing.
去的那年小弟还没有出生，回来时小弟已经八岁。	Kid had not been born the year we left, and he was eight years old when we got back.
梅教授、徐伯伯两家跟我们同船而行。	Professor Mei and Uncle Xu and their families travelled on the same boat with us.
范舒文一家更早之前绕道越南回了美国，随身带着马克的那只大行李包。	Sheona's family had already gone back to the US via Vietnam, taking Mark's big suitcase with them.
陶伯伯的骨殖孤独地留在华西坝。	Uncle Tao's bones stayed behind in Chengdu, in Huaxi Fields.
我们一直没有收到姐姐的来信，也找不到渠道打听她的消息。	We never did get a letter from Shuya, and we had no idea how to trace her.
大概在一九五○年前后吧，有一天，我们在傅厚岗的家里来了一位不速之客，小小的个子，穿灰色中山装，留着三八式分头，眉眼鼻子都长得紧凑，看不出他是三十岁还是四十岁的年纪。	Then in about 1950, we had an unexpected visitor, a small man, dressed in a gray tunic, with a side parting and small features - eyes, nose, and mouth all crowded together. At a guess, he was thirty, or perhaps forty; it was hard to tell.
他自我介绍说，他叫李胜利，曾经是我姐的朋友加战友。	He introduced himself as Victory Li, a friend of my sister who had been with her during the war.
他说我姐牺牲在抗战最后一个月，八路军开始在华北战场向日军发起大反攻的战斗中。	He told us Shuya had died in the last month of the war. The Eighth Route Army had launched a major counter­offensive against the Japanese in North China.
那时候我姐已经离开延安抗大，在晋绥军区战地医院工作，一次战斗中她跟随担架队抢救重伤员，被日军弹片击中头部，当场身亡。	By that time, my sister had left Yan'an Anti-Japanese University and was working in a military hospital in the Shanxi-Suiyuan Anti-Japanese Base Area. During one of the battles, she'd gone with a stretcher team on a mission to rescue a casualty, and was hit in the head by a Japanese shell. She died instantly.
娘这回没有再哭。	Mum didn't cry this time.
我觉得是因为她对我姐的结局早有准备了。	I think it was because she had already accepted that Shuya was dead.
从一九四四年到一九五○年，漫长的六年时间，没有收到过我姐的一丁点儿消息，我娘的心早已经被搓揉得千孔百疮。	From 1944 to 1950, for six long years, we hadn't received a single letter from or about her. My mother had suffered so much that she could scarcely suffer anymore.
我爸爸的肝病一直未能痊愈，五十年代给学生上课时，有一天他突然在课堂上大口吐血，昏倒在地。	My father's chronic liver disease got worse. One day in the 1950s when he was teaching his students, he collapsed, vomiting blood.
那时候救护系统很不发达，他的学生们急急忙忙从学校食堂借来平板车拖他去医院，耽搁了时间，没等上手术台就已经去世。	It wasn't easy to get an ambulance back then, and all his students could do was to borrow a trolley from the school cafeteria and rush him to the hospital on foot. It took them a while and he died before he reached the operating table.
我娘倒是活到七十多岁，可惜最后的十来年她双眼完全失明，连孙子孙女的长相都看不见了。	My mother lived to be over seventy. Sadly, in the last ten years of her life, she was completely blind, and could not see her grandchildren.
娘的眼泪都流在她的儿女身上，抗战那些年中是生生哭瞎了眼睛。	She had cried herself blind with the deaths of her children during the war, and her eyesight never recovered.
大概在一九八四年吧，我已经五十多岁，临近退休，终于攒够钱买了一架珠江牌钢琴。	In 1984 or thereabouts, I was in my fifties and about to retire when I finally saved enough money to buy a Pearl River piano.
恢复弹琴的那一年，手生，只能像小孩子一样从拜厄和汤普森弹起。一年之后我能够断断续续弹出《野蜂飞舞》。	My playing was so rusty that I had to start almost from scratch with the Beyer and Thompson lessons for kiddies, but a year later, I could stumble my way through 'Flight of the Bumblebee' again.
到现在，又是三十多年过去了，《野蜂飞舞》是我的保留曲目，我在教职员工联欢会上弹过，在退休工作者协会弹过，也在市老年合唱团弹过。	Now, another thirty years have passed, and 'Flight of the Bumblebee' is my signature piece. I have played it at the faculty and staff parties, I have played it for the Association of Retired Workers, and for the Senior Citizens Choir.
每次弹这首曲子，我耳边都会响起沈天路的那句话："瞧，多好听的名字，眼前都能看见野蜂飞起来的样子了，下次回家，一定要听你弹这个。"	Every time I play it, Tianlu's words come back to me, 'What a beautiful name for a piece. I can see the way the bumblebee flies. Next time I'm home, you must play it for me.'
每一年的五月，石榴花开的季节，野蜂都会在我的家里飞舞和盘旋，可是想听《野蜂飞舞》的那个人不在了，永远都不会回来了。	Every May, when the pomegranate blossom is out, the bees buzz around my house, but the man who wanted to hear me play 'Flight of the Bumblebee' is gone and will never come back.
这就是我和沈天路的故事。	This is the story of Tianlu and me.
你们也许会怀疑，八十年了，你怎么会桩桩件件记得这么清楚，一声叹息一句玩笑都没有忘记？	You may wonder, after eighty years, how I remember every single thing that happened so clearly.
我要说，因为我从来都没有老去。我的生命里融汇了沈天路的生命，他二十岁，永远都是这个年龄，美好，绚烂，热气腾腾。	Well, it's like this: I've never grown old because when Tianlu died, he became part of me, of my body. He'll always be twenty, splendid, and passionate, and he lives in me.
