# Supplementary material for: Exploring translator’s style in children’s literature: A case study of Nicky Harman’s English translations of Huang Beijia’s two works
Source: PLoS One. 2026 Jun 2;21(6):e0350245. doi: 10.1371/journal.pone.0350245 (PMC13229296; doi:10.1371/journal.pone.0350245)
Supplement: S7 File — (ZIP) [file pone.0350245.s010.zip › data/parallel corpus data/Parallel Chinese-English Corpus excel format/I Want to Be Good/Chapter 11_zh-CN_en-US.xlsx]

## Sheet: sheet1
十一 小人得志和君子报仇	Chapter 11 You can't keep a bad boy down
圣诞节一过，接下来便是元旦，新的一年开始的第一天。	With Christmas over, it was soon New Year's Day, the last they would spend together.
邢老师在班上建议说，这是同学们在小学生活中所过的最后一个元旦了，明年的这个时候，全班同学已经各奔东西，分散到各个中学去了，为了让小学生活留下一个难忘的记忆，元旦是不是组织一个热热闹闹的庆祝会，大家尽兴狂欢一次？	This time next year, they would all have gone their separate ways to the city's middle schools. Mrs. Xing had an idea. Why not organize a New Year's party for the whole year group, and have a really good time, something to remember their elementary school days by?
邢老师话音刚落，全班掌声雷动，尚海开心得把帽子都扔到了天花板上。	As she finished speaking, there was a burst of clapping and Hai threw his hat right up to the ceiling.
班长胡梅很负责任，马上召开班会讨论这件事，决定元旦那天用班费买些彩纸什么的把教室装扮得漂亮一点，每个同学量力而行带一些零食，瓜子话梅巧克力什么的都行。	Mei, the class monitor, took her responsibilities seriously and called them all together for a planning meeting. They decided to buy colored paper streamers out of the class funds to decorate their classroom. The students would bring snacks to the party.
最重要的是大家要出节目，每人一个，谁也不许耍赖。	Each student would have to sing a song or something.
为保证节目质量，各小组还要重点排练一个“大戏”。	Also, they would put on a short performance, properly rehearsed.
金铃心里盘算了一下，准备到时候上台讲一个笑话。她家里有一本《笑话大全》，那上面的小故事实在好玩，金铃每看一遍都要笑得肚皮发痛。	Ling planned on telling jokes from the Big Book of jokes (they had a copy at home). The stories really were funny. She nearly split her sides laughing every time she read it.
杨小丽愁眉苦脸地跟金铃商量：“我出个什么节目好呢？又不会唱歌又不会跳舞……”	Her BFF Xiaoli was worried. "What can I do? I can't sing or dance..."
金铃帮她出主意：“当场作画吧。	Ling tried to think of ideas. "Why not do a painting in front of everyone?
你不是一直在上美术班吗？”	Aren't you always going to art classes?"
杨小丽连忙摇手：“可别！我要是一上台，准会紧张得拿不住笔。”	"No way!" Xiaoli looked even more worried now. "I'd be so nervous painting on stage, I'd drop the brush! "
金铃又说：“要么改诗歌朗诵？”	"Recite a poem then," suggested Ling.
杨小丽说：“算了吧，我这种声调，念经还差不多。”	"Forget it. I mumble. People would think I was saying my prayers."
金铃再也没辙了。	Ling didn't know what to suggest.
最后还是杨小丽自己想出办法：当场学几种猫叫。	In the end, Xiaoli thought of something herself: she'd do a "cat conversation."
杨小丽家里养了两只猫，那两个小东西成天在她面前打架争宠，她对各种各样的猫叫声可算是熟悉到家了。	She had two cats at home that were always meowing and scrapping to get their humans' attention. She knew all the noises they made off by heart.
个人的节目都有了着落，小组的“大戏”却碰到难题。	Once everyone had chosen their individual pieces, they had to decide on the performance. That was more difficult.
出什么样的节目才能又好玩又出奇制胜？	What could they do that was fun and also a bit unusual?
组里讨论了一个中午，想出不下10种方案，又被大家一一否决。	They discussed it the whole of lunchtime, came up with a dozen ideas, and rejected them all, one by one.
副班长倪志伟手里转动着他的高级自动笔，慢悠悠地说：“还是我来说吧，我们可以排演一个小品：猪八戒背媳妇。”	Then the class vice-monitor, Zhiwei, who'd been twiddling his expensive propelling pencil between his fingers, said slowly: "How about this? We act out a skit called 'Pigsy carries his wife on his back,' from Journey to the West."
话音刚落，组里同学都乐了，都觉得这个节目一定有趣，能镇得住其他3个组。	Everyone cheered up. They thought this was a great idea, way better than anything the other classes would do, for sure.
倪志伟接着说：“先别笑，我的话还没完。我们这个猪八戒要让女生来演，小媳妇要让男生来演。”	"I haven't finished," Zhiwei went on. "Don't laugh... but how about one of the girls plays Pigsy and a boy plays the wife?"
这一来，男生们笑得更厉害了，跺脚的，拍巴掌的，吹口哨的，什么姿态都有。	The boys cracked up at this idea. They stomped their feet, clapped, whistled and shouted.
女生们却有点笑不起来，一方面心里都在敲着小鼓，生怕“猪八戒”的角色会落到自己头上；	The girls weren't so amused. They were distinctly worried that they might get landed with the Pigsy role.
一方面总觉得倪志伟的提议味道不对，带着些捉弄人的意思，令人不能不警惕。	They also had a sneaking feeling that Zhiwei had something nasty up his sleeve.
倪志伟就是这么个阴阳怪气的人，奸坏奸坏的，杨小丽背地里给他取了个绰号叫“白脸曹操”。	That was the kind of weird guy Zhiwei was. You couldn't ever trust him. In fact, Xiaoli called him "Mephisto" behind his back.
他的确皮肤很白，长得也是眉清目秀，身材高高的，腿长长的。因为他聪明，成绩好，又口齿伶俐能言善辩，邢老师就让他当了副班长。	He was a tall, lanky, good-looking boy. He was smart, his grades were good, and he was spoke well, so Mrs. Xing made him the class vice-monitor.
可是又因为过于尖酸刻薄，与人说话总带着三分瞧不起对方的语气，一副自命不凡的模样，所以他在班上的人缘并不好，是个高高在上、不讨人喜欢的角色。	But he could be unkind. He had an acid tongue and always talked down to people. In fact, he thought way too much of himself, and didn't care whether his classmates liked him or not.
等男生们开心过了，杨小丽小心翼翼地问：“那么……谁演猪八戒？”	When the boys had quieted down, Xiaoli asked cautiously, "So who's going to be Pigsy?"
一下子都没了声音。	There was a sudden silence.
大家眼巴巴地盯在倪志伟脸上，忐忑不安的，心存戒备的，幸灾乐祸的，等着看笑话的，什么表情都有。	Everyone's eyes were fixed expectantly on Zhiwei, and they fidgeted nervously.
倪志伟这时候很得意，像一个艺术家表演拿手绝活儿前要充分吊起观众胃口一样，眯起眼睛，先不说话，只用目光轮番在女生身上扫射。	Zhiwei knew he had them in the palm of his hand. He reveled in the attention. His eyes narrowed and he raked the girls' bodies with his gaze.
被扫到的女生无一不起了一身鸡皮疙瘩。	It gave them goosebumps.
金铃看不过了，奋勇站出来表示抗议：“倪志伟你有话快说！”	Ling had had enough. She summoned her courage and jumped up, "Zhiwei, cut the crap and spit it out, whatever it is!"
倪志伟转过头，阴沉沉地看着她：“你已经等不及了？”	He looked darkly at her. "So impatient," he commented.
金铃哼着鼻子说：“别以为自己有多了不起！摆出这副架势……”	Ling snorted. "You really think you're great, don't you! Just get on with..."
倪志伟这时候就龇牙一笑：“演猪八戒的人有了，就是金铃。”	Zhiwei bared his teeth in a smile, "Okay then, Ling will play Pigsy."
哄笑声中，金铃只觉得脑子里轰的一声炸了似的，鼻孔里呼出的气息都带了燥热。	The entire class erupted. Their laughter echoed like a thunderclap in Ling's ears.
倪志伟又说：“金铃这么胖，演猪八戒多合适！	"Ling's so fat, she'll make the perfect Pigsy," Zhiwei went on.
小媳妇就让尚海来演吧，他又矮又瘦，金铃背他没问题。”	"Hai can play the wife. He's small and skinny so Ling won't have any trouble carrying him."
杨小丽替好朋友抱不平：“为什么非得让女生演猪八戒不可？”	Xiaoli came to her friend's defense. "Why do we have to have a girl playing Pigsy anyway?"
倪志伟笑嘻嘻地说：“好玩啊！再说，你懂不懂京剧？	Zhiwei smirked. "Cos it'll be funny! Haven't you seen Peking opera?
京剧里不都是女的演男角，男的演女角吗？	Men always take the women's roles.
这叫发扬国粹！”	It's a quintessential part of Chinese culture!"
组长李小娟也跟着附和说：“金铃尚海你们两个就演一次吧，为我们组争光，多好的事啊。”	"Ling and Hai should do it for the sake of the class! It'll be great!" Juan urged them.
杨小丽反驳她：“好事你为什么自己不干？”	"Do it yourself then!" Xiaoli retorted.
李小娟苦了脸说：“我这么瘦，不像猪八戒呀！”	Juan pulled a face. "I'm too skinny to be Pigsy."
杨小丽还想说什么，金铃已经不耐烦了，一把拉住她：“别说了，我演就是。	Xiaoli opened her mouth to argue back but Ling had enough. "Forget it, I'll do it.
不就是个猪八戒吗？”	It's only Pigsy, after all."
金铃很爽快地把尚海揪起来，自己半蹲下身子，喝令他趴到她背上，马上就试试身手。	She grabbed hold of Hai, turned her back on him and bent over, "Climb on board!"
尚海脸红得像熟柿子，在金铃的吆喝和全组同学目光的逼视下，只得轻手轻脚趴到金铃的背上，当真像个害羞的小媳妇似的。	Hai went puce in the face, but as the rest of the class waited with bated breath, he gingerly grabbed her round the middle. Ling mustered all her strength and hoisted him up. He perched on her back, looking just like a shy young bride.
金铃一使劲就背起了尚海。她觉得他在背上没有什么分量。她紧绷了脸，目光里带着凶气，示威一般背着尚海绕全组同学转了一圈。	He weighed almost nothing, and Ling carried him all around the room, her face screwed up in a threatening Pigsy scowl.
她本来准备一旦有人发出笑声（不管是善意的还是恶意的），马上就把背上的尚海当做炮弹一样对他（她）扔过去。	She'd decided that if anyone laughed (no matter if it was a friendly or a mean-spirited laugh), she'd hurl Hai at them like a missile.
可是没有一个人笑，大概都被她脸上少有的凶气吓住了。	But no one laughed. They were probably scared by the fierce expression on her face.
倪志伟就觉得有点无聊，仿佛自己受了冷遇一样。	Zhiwei was a little disappointed she wasn't making more of a fuss. He felt as if she'd gotten the better of him.
趁金铃背着尚海朝他走过来的时候，他悄悄把一只脚伸到课桌外，脚尖还故意跷着。	So as they approached his desk, he quietly stuck his foot out in front of her.
金铃这时因为一心注意同学脸上的表情，对脚下的障碍物疏忽了，毫无防备地被倪志伟绊了一跤，连同背上的尚海一起，两个人结结实实地摔在地上。	Ling was watching her audience so intently that she never saw the foot, and she went flying. She and Hai landed with an almighty crash on the floor.
金铃脸上擦破了一块皮，开始只有点发红，慢慢就渗出些血印子。	Ling scraped some skin off her face, and the patch went pink, then red, and blood seeped out.
尚海更亏，他的鼻子本来有问题，一碰就爱出血，这时血已经顺鼻孔流到了嘴唇上，模样很是吓人。女生们都惊叫起来。	Hai was less lucky. He'd always been prone to nose bleeds, and this time, the blood poured out of his nostrils and over his lips. It looked terrible and there were screams from some of their classmates.
杨小丽大声嚷嚷：“倪志伟你真坏！你太喜欢捉弄别人！”	"You're so bad, Zhiwei!" Xiaoli yelled to him. "You're a bully!"
倪志伟做出一副很委屈的样子：“怎么是我捉弄人？	Zhiwei looked injured. "No, I'm not.
明明是金铃走路不看脚下，倒赖到我头上来了？”	Ling wasn't looking where she was going. Why should I get the blame?
金铃脸上火辣辣地疼，她心里明知是倪志伟使了坏，可是没有证据总不好找他打架吧？尽管真要打架倪志伟一定不是她的对手。	Ling's face burned. Zhiwei had tripped her up deliberately, but she knew she had no proof. It was his word against hers. She wished she could punch him.
金铃狠狠地瞪了倪志伟一眼，口气却很平静地说：“你这是自作聪明。”	Instead, she glared at him. She took a deep, calming breath. "You're such a smart aleck," was all she said.
倪志伟学着电影上那些外国明星的样子，若无其事地耸一耸肩膀。	Zhiwei had obviously been watching too many foreign movies. He gave an ultra-casual shrug.
傍晚放学回家，卉紫见到金铃脸上的擦伤，吓了一跳，问：“跟人打架了？”	That evening when she got home from school, Mom looked at her face and got a terrible fright. "Did you get in a fight?" she asked.
金铃故作没事的样子说：“妈妈真是的，女孩子怎么会跟人打架？”	"Really, Mom!" Ling said. "Girls don't get into fights!'
卉紫说：“那你脸上……”	"But what happened to your face?"
金铃偏过头说：“我上体育课跌了个跟头。”	Ling put her head on one side. "I tripped in PE, that's all."
卉紫很心疼，一边拿出碘酒替她擦洗伤处，一边开始唠叨，埋怨金铃走路太不当心，好好的人怎么会跌跟头？	"Poor you," Mom said sympathetically. All the same, as she dabbed the graze with iodine to clean it, she grumbled at Ling for not minding where she was going.
又不是一两岁小孩子！	She was too old to be falling head over heels like a toddler!
金铃忍着疼任由妈妈摆弄，闭着嘴巴什么也不说。	Ling kept her mouth firmly shut, and put up with the pain and Mom's dabbing in silence.
什么也不说并不等于软弱，不等于受了倪志伟的欺负就算了。金铃只是不喜欢一点小事就咋咋呼呼，更不喜欢频繁到老师面前打小报告。她对告状的行为一向不屑一顾。	Ling was never one to make a mountain out of a molehill, and she hated kids who were forever tattling to the teacher. But that didn't mean she was going to take Zhiwei's bullying lying down.
整个晚饭时间，金铃都在想着怎样回击倪志伟一次。	The whole of dinner, she racked her brains about how to get back at him. Finally, she made up her mind.
这天的语文作业是写一篇日记。金铃已经有了主意。	That evening's homework was to write a diary entry.
金铃这天的日记是这样写的：	She wrote the following story:
我应该向英雄李平乐学习	Learning a lesson from Li Pingle
邢老师今天在班上读了英雄李平乐的事迹，我深受感动。	In class today, Mrs. Xing read us the story of Li Pingle.
李平乐是一个平凡的人，但是他在歹徒抢劫乘客、危害人民生命财产安全时，奋不顾身，挺身而出，与歹徒搏斗，最后身负重伤。	He was a very ordinary man, but he was incredibly brave. He risked his life to protect the villagers when they were being attacked by bandits, and ended up badly injured.
李平乐这个平凡的人做出了不平凡的事情，是“见义勇为”的英雄，是我们大家应该学习的榜样。如果全社会的人都能有他这样的正气和勇敢，坏人坏事就不会发生。	He had the courage to do what was right no matter what it cost. He was a true role model. If we were all this good and brave, there would be no bad people and bad things wouldn't happen.
和李平乐对比，我很惭愧，因为我以前见到有人做坏事时却没有制止，也没有劝说。	I feel bad when I compare myself to Li Pingle, because I don't live up to his standards. I've seen people doing bad things, and not spoken up.
比如我们班的倪志伟，一向喜欢占小便宜。有一次他在校门口的摊子上买画片，趁摆摊的老奶奶不注意，用书包作掩护，偷拿了老奶奶两张画片而没有付钱。	Once, I saw Zhiwei at the newspaper stall outside the school gate. When the old woman had her back turned, he put his backpack down in front of him and quickly snuck two cartoon cards into his pocket without paying for them.
当时我就在旁边，亲眼看见了他的可耻行为。我本来想报告老师，后来又想：碍我什么事呀？	I saw him do it. It was disgusting. I was almost going to report him, but then I thought, why should I bother?
如果我揭发了他，他以后不是要恨我吗？我就忍住没说。	I don't want to get on the wrong side of him. So I let it go and said nothing.
今后我一定要向英雄李平乐学习，坚决跟坏人坏事作斗争。	From now on, I'll learn a lesson from Li Pingle, and I'll tackle anyone who's doing bad things.
金铃的日记邢老师第二天就看到了。邢老师把金铃叫到办公室问：“真有这么回事？”	Mrs. Xing read Ling's diary the next day, and called her into the office. "Did this really happen?" she asked.
金铃说：“当然是真的。	"Of course it did!" said Ling.
可是倪志伟自己一定不会承认。”	"Only he won't ever admit it."
邢老师说：“我有办法问他。”	"I'll get him to confess," said Mrs. Xing.
邢老师接着叫倪志伟到办公室，满脸严肃地说：“刚才派出所打电话来，查问我们班一个姓倪的同学，说是他拿了摊贩老太太的东西没付钱。那不会是你吧？”	Next, she called Zhiwei in. "Just now the police station called," she began, gravely. "They're investigating a theft from the newspaper woman outside the school. They've got a name, Zhiwei. That couldn't be you, could it?"
倪志伟平时神气活现，真碰到事情马上就腿软了，马上煞白着脸儿招认：“是我。	Zhiwei was a cocky guy normally, but now he wilted. Pale-faced, he stammered, "It was me.
我拿过老太太的画片。	I took her cartoon cards.
不过只有一次，真的……”	But it was just once, honestly..."
邢老师冷冷地望着他：“知道这是什么行为吗？”	Mrs. Xing regarded him coldly. "You 'took' them. And do you know what that makes you?"
倪志伟垂着头，用几乎听不见的声音说：“知道，这是偷。”	Zhiwei hung his head. Almost inaudibly he said, "Yes, a thief."
邢老师用劲一拍桌子：“可了不得！	Mrs. Xing slapped the tabletop hard. "Marvelous!
我们班出了小偷了！	Our class has a thief!
而且还是堂堂的班干部！	And you're a deputy monitor too.
你让我这个做老师的脸都丢尽了！”	You put me to shame!"
邢老师自己是个清高的人，特别不能容忍学生中小偷小摸的行为，马上就在班里展开了对倪志伟品行的调查。结果真是不查不知道，一查吓一跳，倪志伟平常所干的坏事全被同学揭发出来了。	Mrs. Xing was a woman with strict moral standards. She'd always refused to tolerate any kind of wrongdoing in her class. She asked all the children about Zhiwei's behavior and what she found out shocked her to the core. The children finally spoke up, and listed every single bad thing that Zhiwei had ever done.
比如他帮助同学要收费，解答一道题目收五角钱，写一页毛笔字收一块钱；	He expected payment for helping classmates with their work. Explaining a question cost half a yuan. Helping them with their writing cost one yuan.
挑动于胖儿和李林打架，然后他做“和事佬”，要李林把弹子球分一半给他；	He'd egged on Pang and Lin until they got into a fight, then he played peacekeeper and made Lin give him half his marbles as a reward.
偷看过一次女生上厕所；把捡到的书包连同里面的书本一齐扔进水塘里；	He was peeping tom and spied on girls in the bathroom. If he came across backpacks lying around, he threw them and the books inside them into the pond.
老师在黑板上布置作业，他先抄完了，就故意装作擦黑板，把作业题擦去一半，让后抄的同学做不全作业……	When he'd copied down the homework from the blackboard, he'd offer to clean the board and deliberately rub out half of it so that any students who hadn't copied it, only had half the assignment...
邢老师很生气，倒不仅是为倪志伟，还为班里的同学太“世故”，明知道一个同学有这么多缺点，却没有一个人站出来揭发，还容忍他继续担任班上的干部。	Mrs. Xing was really angry. Not only with Zhiwei, but also with the other students. They knew one of their classmates was behaving badly, yet not one person stood up him and reported him. He'd been able to carry on as vice-monitor all this time.
邢老师为此专门写了一篇文章到一家教育杂志投稿，意思是说现在的孩子思想太复杂，心里常常承受着比大人还多的重负，班主任是越来越难当了。	Today's children were faced with too many emotional and moral choices, and that made them cynical. It was hard to know how to guide them along the right path, she reflected.
倪志伟的班干部当然被撤了。可是他老实了没有多长时间，又重新趾高气扬起来，因为他参加区里的“小学生奥林匹克数学竞赛”获了二等奖，数学张老师很喜欢他，同学中也有不少人遇到难题要请教他。	Of course, Zhiwei was demoted from his position as vice-monitor, but he soon bounced back. He took part in the district's ''Elementary Student Math Olympics" and won second place. Then he was back to being his old arrogant self. The math teacher Mr. Zhang really liked him, and the students started to ask for his help with their math problems again.
倪志伟宣称：“我不当班长，学习比以前更好！”	"My grades are better now than when I was vice-monitor!" Zhiwei boasted.
金铃倒不在乎倪志伟的“狂”，因为她从前不会、以后也不会跟倪志伟这样的人打交道。	Ling took no notice. She'd never had anything to do with a boy like Zhiwei, and never would.
她鄙视他那副小人得志的样子。	She despised him because he enjoyed crowing over all the other children.
至于猪八戒的角色，金铃在元旦庆祝会上认认真真表演了，逗得全班同学哈哈大笑。	As for the New Year's Day party, Ling did her bit and played Pigsy. She put her heart and soul into the role, and it went down a storm.
正好那天市电视台的记者到学校里录制节目，顺便录下了这个胖乎乎、笑眯眯的“猪八戒”。	It so happened that a reporter from the local TV station was there to record the performances.
当天晚上卉紫就从电视新闻里看到了，她笑得差点憋气，直喊金铃该学表演去。	And so this cheerful, roly-poly Pigsy appeared on the evening TV news. Mom saw it and nearly split her sides laughing. "Oh, Ling, you should be an actor!" she cried.
倪志伟心里很妒忌金铃意外地获得一次上电视的机会。	Zhiwei was jealous of Ling. How did she get to be on TV?
他那天不提名让金铃演猪八戒就好了，谁想到这个角色这么讨人喜欢呢？	He was the one who'd invented the role for her, after all! Who would have thought she was going to be such a success?!
