# Supplementary material for: Exploring translator’s style in children’s literature: A case study of Nicky Harman’s English translations of Huang Beijia’s two works
Source: PLoS One. 2026 Jun 2;21(6):e0350245. doi: 10.1371/journal.pone.0350245 (PMC13229296; doi:10.1371/journal.pone.0350245)
Supplement: S7 File — (ZIP) [file pone.0350245.s010.zip › data/parallel corpus data/Parallel Chinese-English Corpus excel format/I Want to Be Good/Chapter 12_zh-CN_en-US.xlsx]

## Sheet: sheet1
十二 外婆家，奶奶家	Chapter 12 Nana and Grandma
外婆家和奶奶家和金铃家在同一个城市里，都是金铃喜欢去的地方。	Nana (Mom's Mom) and Grandma (Dad's Mom) lived in the same city as Ling and Mom and Dad. She loved visiting with both of them, for two simple reasons.
直截了当的原因有两个：去的那天可以一整天不碰书本作业，不跟妈妈谈及那些令人头疼的考试成绩问题，而且还可以无限制地吃自己喜欢吃的东西。	First, she could spend the whole day there without doing any homework and didn't have to listen to Mom nagging her about her test results. Second, she could eat as much as she wanted of whatever she liked.
外婆的儿女们大都在外地工作，留在本城的只有卉紫一个，所以只要卉紫带着金亦鸣和金铃回娘家，外婆外公就视为生活中的一件大事，提前几天便上菜场买菜，在家慢慢地、精心地做准备。	Nana and Gramps' other children had all moved away, and only Mom was nearby, so when Mom brought Dad and Ling for a visit, it was a big occasion for the old folks. They'd go shopping a few days before their arrival and prepare a splendid meal for them all.
外公烧菜的技术极好，他的保留项目“清炖狮子头”、“糖醋排骨”、“八宝鸭”、“笋干烧肉”，都是金铃百吃不厌的好菜。	Gramps was a very good cook. He had several specialties: lion's head meatballs, sweet and sour ribs, eight treasure duck, and belly pork braised with bamboo shoots. They were all Ling's favorites.
外婆会做各种各样带馅和不带馅的面饼，金铃同样吃得打嘴不肯放。	She never got tired of his cooking. And Nana made all kinds of flatbreads, plain and stuffed, another thing Ling never got tired of.
每次赵卉紫一进娘家门，首先申明：“今天少做两个菜，金铃要减肥。”	Every time Mom arrived for dinner, she'd tell her parents, "Don't make so much food today, right?
外婆便接话说：“是该减肥了。	Ling needs to lose weight." "So she does," Nana would agree.
今天一定不多弄菜。”	"We won't cook as much as usual."
可是一转眼的工夫，事先准备好的色香味俱全的大菜便端上了桌子。	But in no time at all, an assortment of delicious dishes would appear on the table.
外婆一个劲地问金铃：“今天的菜好吃吗？	As they ate, Nana would ask Ling, "Are you enjoying your meal today?
你喜欢吃吗？”	Is it good?"
金铃吃得满嘴流油，心情非常愉悦地连连点头：“好吃，好吃。”	Ling would nod enthusiastically (her mouth was usually too full to speak) and mumble finally, "Very good!"
外婆最受不得别人赞美，一听金铃说好吃，跟着就殷勤地往她碗中夹菜，恨不得让她把碗都吃下去。	Nana could never resist compliments like that, and always put tasty morsels in her bowl, and insisted that she finished every last bit.
卉紫抗议道：“妈！”	"Mom!" Ling's mother would protest.
外婆说：“算了算了，小孩子减什么肥？	"Don't make such a fuss," Nana would say. "Why would a kid need to lose weight?
难得吃这一次。”	She only eats like this once in a blue moon."
卉紫怕外婆不高兴，自然不再开口，眼睁睁看着金铃两个“狮子头”下肚。	Mom didn't want to upset her mother, so she kept quiet and just watched as Ling gobbled down two more large meatballs.
奶奶家的情况大同小异。	It was pretty much the same at Grandma and Grandpa's.
不同之处在于奶奶家吃饭的人多，姑姑叔叔表弟表妹坐满了一桌，这种情况下卉紫更不便开口干涉，金铃吃多吃少只能装作看不见。	The only difference was that there were always a of people at the table - aunts, uncles, and cousins - which made it even more difficult for Mom to interfere. All she could do was pretend not to see.
奶奶还有一手绝活：常常把一桌子菜肴中的精华部分预留起来，待金铃吃完回家时，变戏法一样从冰箱中拿出一个满满的饭盒交到金铃手中，让卉紫哭也不是笑也不是。	Grandma had a special trick up her sleeve. She used to keep the best bits of the nicest dishes aside and, when Ling had finished eating and they were ready to leave, 5he would conjure a big box of food from the refrigerator and insist on her granddaughter taking it home. Mom didn't know whether to laugh or cry.
饭盒中往往是两只最肥的鸡腿，一大块四四方方的叉烧肉，或是煎好的四指宽的带鱼、发过的海参和皮肚。	In the box were goodies like two chicken drumsticks, a large square piece of char siu pork, or maybe a big piece of steamed ribbonfish with sea cucumber.
金铃是奶奶的心肝宝贝，奶奶疼她的唯一方式就是给她吃好东西。	Ling was Grandma's darling, and feeding her up was her way of showing her love.
卉紫一家不去吃饭的日子里，奶奶会时不时拎个菜篮把烧好的熟菜送上门来。	When Mom and Ling didn't go to Grandma's to eat, Grandma often took a big basket of cooked dishes around to their house.
金铃长成个小胖子以后，卉紫和金铃奶奶为“谁喂肥了金铃”这个问题有过无数次争论。	After Ling grew so pudgy, Mom and her mother-in-law had countless arguments over whose fault that was.
卉紫指责婆婆送来的肉食品太多。	According to Mom, Grandma provided too much food.
金铃奶奶就大叫：“老天爷！孩子吃什么山珍海味了？还不是平常人家吃的东西？	Grandma retorted that it wasn't as if she was feeding Ling expensive delicacies, just normal home-cooked food.
再说了，金铃从小是跟你过的，哪样东西不是经你的手到她嘴里？要怨还是怨你自己。”	"Anyways," she played trump card, "you've had Ling since she was born. You've been feeding her, you've only yourself to blame."
卉紫无话可说，只能怨自己。	And Mom did in fact blame herself.
外婆当了一辈子教师，从前对卉紫姐弟几个，一直是拿教师对学生的标准要求过来的，如今有了孙子辈，仍然习惯性地要用教师的口吻。	Nana had been a teacher her whole working life. When Mom and her sisters and brother were little, she'd been as strict with them as if they were her class students. Now that she had grandchildren, she still used her teacher's tone of voice with them.
比如金铃看电视，外婆就不时提醒：“身子坐正了！跟屏幕保持两米距离！”	When Ling watched TV, Nana would interrupt to remind her, "Sit up straight! Keep two meters back from the screen!"
金铃吃饭，外婆又会要求她在饭桌上不能把两臂张得太开，不能翻拣菜碗里自己爱吃的东西，筷子不能伸到别人面前，以及离开饭桌时饭碗里不能留下未吃净的米粒。	When Ling ate, she had to keep her elbows close to her body, and she wasn't allowed to poke around in the bowls of food for the best bits. She mustn't point her chopsticks at people and, before she left the table, she had to eat everything in her bowl down to the last grain of rice.
这也不能，那也不能，金铃在外婆家就有点受拘束，对外婆的态度是敬而畏之。	Don't do this, don't do that. Ling didn't like all these rules and found her grandmother a bit scary.
但是外婆有一个观点是金铃大加赞赏的，那就是对孩子的分数要求不高，每次考试能拿个八十来分就可以了。	But Nana had one opinion that Ling enthusiastically approved of: adults should not expect children always to get top grades. As long as Ling got at least 80%, that was fine.
外婆常指责那些除学习之外万事不通的孩子，痛心疾首地说：“高分低能！高分低能！”	Nana did not approve of children who did nothing but schoolwork. "Top scores, low ability!" she used to say to Mom.
又劝说卉紫：“别光看孩子考多少分，要看她是不是把问题弄懂了，如果她懂，只是做题目的时候不小心落下了什么，或者弄错了一点什么，就没必要对她横眉竖目的。	"It's not important what grades she gets on her tests. You need to see if she understands the questions. If she understands, but just made a careless mistake, there's no need to glare at her like that.
你们姐弟几个读小学的时候，哪一个是班上的尖子了？现在不是个个都有出息吗？”	When you and your brother and sisters were in elementary school, none of you were top of the class and you're all doing well for yourselves now, aren't you?"
卉紫心里想，说她的弟弟妹妹们有出息是事实，说她就显得勉强了。	Mom had to admit that as far as her siblings were concerned, that was true. But not her.
她有什么出息呢？	In what way was she doing well for herself?
当个杂志的编辑，要事业没事业，要钱没多少钱，整天编编那些家长里短的小稿子，时不时还得涎着脸皮出去拉个把小广告，大学时代的雄心壮志已经烟消云灭，唯一的希望就在女儿金铃身上了。	Being a magazine editor wasn't much of a job and didn't earn her much either. All she did all day was commission bits and pieces from people she knew, or go out and hunt up a few classified ads. All the dreams and aspirations she'd had in college had gone up in smoke.
她希望金铃学习成绩出众，希望金铃考上外国语学校，希望金铃将来上一流大学、做一流人才，不就是为了在金铃身上延续自己没有做成的梦吗？	Her hopes were on her daughter now. She wanted Ling to get the best grades, to win a place at the Foreign Languages Middle School, to be an outstanding scholar.
这番心思，外婆是不可能体会的。	But that was something that her own mother would never understand.
外婆有个很大的遗憾，那就是她不会骑自行车。	Nana did have one big regret in life: she couldn't ride a bike.
外婆退休以后喜欢逛街，喜欢游玩，喜欢到老朋友老同事家里串门，不会骑车就给她的行动带来限制。	After she retired, Nana liked to shop, go sightseeing, and drop in on old friends.
外婆外公的退休工资虽然不算少，但是如果每次出行都要“打的”的话，那就显得过于奢侈，经济上显然不能承受。	She and Gramps lived comfortably on their combined pensions, but calling a taxi every time she went out cost far too much. Their pensions would soon be swallowed up.
有一次，金铃的舅舅从深圳回来探亲，突发奇想上街替外公外婆买回一辆双人骑的自行车。	Then, when Ling's uncle came on a visit from Shenzhen, he had a brainwave: he went out and bought them a tandem bicycle.
外公坐在前座上把稳车龙头，外婆坐在后座上扭着屁股使劲踩车，两位老人配合得得心应手。	Gramps sat on the front seat and steered, and Nana sat on the back seat and pedaled for all she was worth They were a perfect pair.
这以后，他们就骑着这辆车子买菜、逛街、上公园，走到哪儿都成了这座城市的一道奇异风景。	After this, they could go wherever the fancy took them, to the market, shopping, or the park. Wherever they went, they attracted quite a bit of attention.
金铃实在羡慕外公外婆的悠闲生活，她不止一次对卉紫说：“我要是一下子能变成60岁的老太太就好了，那样的话我也可以不用上学读书，天天骑在自行车上，爱上哪儿玩就上哪儿玩。”	Ling was actually quite jealous of her grandparents' leisurely lifestyle. She told Mom a few times, "I wish I was sixty and retired. I wouldn't have to study, and I could ride my bike every day. I could go wherever I wanted.
卉紫说：“那多遗憾！	Mom's reaction was, "Well, that's a real shame.
你从童年直接进入老年，当中错过了最有光彩的少年、青年和壮年，你在世上所走的这一趟有什么意义呢？”	You want to go from being a child to being old? You'd miss out all the good bits in between, your youth, your best years. Your life wouldn't have any meaning, would it?"
金铃说：“我不要意义，只要开心。	"I don't need meaning," Ling said. "I just want to be happy.
我现在上学读书太不开心了，没完没了的考试，满耳朵的分数，我觉得活着还没有死了快活。”	I'm not happy going to school and studying all the time. I hate all these endless tests. I'd be better off dead."
卉紫听得心里发凉，一把抓紧了金铃，生怕她真的从这个世界上消失一样。	Mom was appalled. She went pale and grabbed hold of Ling, as if afraid she was going to disappear from this world right then and there.
卉紫脸色发白地说：“不准你再说这样的傻话！	"Don't say dumb things like that!
你羡慕外婆外公的退休生活，可不知道他们更羡慕你的年轻。	You wish you were retired like Nana and Gramps, but you have no idea, they're even more envious of you cos you're young.
不信你问问他们去，拿他们的悠闲和你现在的辛苦交换，看他们会挑哪样！”	If you don't believe me, go ask them. If they had a choice, they'd much rather be you any day!"
金铃嘟囔说：“反正我不喜欢上学。”	"Whatever. I just don't like school," Ling muttered.
和对外婆的敬畏比起来，金铃在奶奶面前就显得任性和放肆了。	Anyway, Ling was a little in awe of Nana. But with Grandma it was different.
奶奶对金铃是典型的百依百顺，用一句“要上天拿梯子”的话来形容绝不过分。	There, Ling behaved like a naughty little rebel. Grandma indulged her every whim, she'd do anything for her granddaughter.
但是奶奶又特别在乎金铃的考试成绩，每到期中和期末考试的日子里，奶奶就要频频叮嘱卉紫：“你要帮孩子好好复习噢！要对她抓紧点噢！”	But Grandma was also obsessed by Ling's test grades. Every time around midterms and final exams, Grandma nagged her daughter-in-law, "You need to revise with her, you need to give her all your attention!"
有时候上午刚考完一门功课，中午奶奶就把电话打过来了，小心翼翼问金铃：“考了多少分？”	Sometimes if Ling had a test in the morning, Grandma would call at lunchtime and ask very gingerly. "How did you score?"
金铃心情不很好地回一句：“不知道！”奶奶不生气，到晚上忍不住又打个电话，还是那句话：“考了多少分？”	Ling was usually grumpy. "I don't know!" Grandma wouldn't get mad, but she couldn't wait to know, so she'd call in the evening, and ask again, "How did you score?"
金铃哭笑不得地对妈妈说：“奶奶怎么就知道问考了多少分？	Ling didn't know whether to laugh or cry. "Why does Grandma insist on knowing my scores?" she asked Mom.
她比我们邢老师还关心分数！”	"She cares more about them than Mrs. Xing does!"
卉紫说：“还不是因为奶奶巴望你好吗？”	"I'm sure it's because she wants the best for you."
奶奶查问分数的结果总是失望，因为金铃离她心目中的好成绩总有一段不算短的距离。	Grandma was always disappointed when the results came through, because Ling's scores never came up to her expectations, or anywhere near them.
奶奶咂着嘴，万分痛惜地絮叨着：“怎么就考这点点分数的呢？怎么就考这点点分数的呢？	She tut-tutted, and grumbled over and over, "Why did you do so badly?
不是挺聪明的一个孩子吗？”	You're a smart kid, aren't you?"
奶奶回去之后会因为金铃的分数而辗转反侧不能成眠，而后就苦思冥想该怎么帮帮金铃，而后就天不亮起身，到菜场上买了鱼，买了虾，买了猪肝黄鳝什么的，呼哧呼哧拎到儿子家里，要给金铃“补脑子”。	Ling's poor grades had her grandmother tossing turning in bed at night. She racked her brains, wondering how she could give Ling a helping hand. She decided that she must need more brain food, so she'd get up before dawn and rush off to the market to buy fish, shrimp, pig's liver and swamp eels, and then arrive at Ling's house laden with her purchases.
卉紫没好气地冲着婆婆说：“还补脑子呢！	Mom used to get mad with her. "She doesn't need brain food!" she'd say sharply.
我看她是脑子里面油太多了，就像鸡肚子里油太多了不下蛋一样。”	"She already eats too much food as it is. It's like if you feed hens up too much, they don't lay eggs."
奶奶一点也不计较卉紫的态度，她理解卉紫心里的失望和气愤。	Grandma was never offended, because she understood that Mom was frustrated too. She'd sigh helplessly.
她又心疼又无奈地叹着气说：“慢慢来吧，再长大些，懂事些，恐怕能好一点。	"It'll come, all in good time. She'll concentrate more as she gets older, and then she'll get better scores.
孩子是个聪明孩子。”	She's a smart kid, after all."
孩子是个聪明孩子，就是总也考不到100分，这是奶奶永远想不明白的问题。	Smart or not, Ling never did get 100%, and Grandma never did understand why.
因此，她对金铃又是溺爱，又是埋怨，又是心疼，又是气恼。	She carried on spoiling her granddaughter rotten, and carried on grumbling at her too.
某种程度上来说，她坐在家中所操的心思比卉紫还多。	In a way, she worried about Ling even more than Mom did.
