# Supplementary material for: Exploring translator’s style in children’s literature: A case study of Nicky Harman’s English translations of Huang Beijia’s two works
Source: PLoS One. 2026 Jun 2;21(6):e0350245. doi: 10.1371/journal.pone.0350245 (PMC13229296; doi:10.1371/journal.pone.0350245)
Supplement: S7 File — (ZIP) [file pone.0350245.s010.zip › data/parallel corpus data/Parallel Chinese-English Corpus excel format/I Want to Be Good/Chapter 13_zh-CN_en-US.xlsx]

## Sheet: sheet1
十三 意外事件	Chapter 13 The Accident
元旦一过，接下来的日子就变得狰狞可怕：大大小小的考试接踵而至了。	Once Chinese New Year was over, the pressure really piled on the sixth-graders. Every day, one test followed hot on the heels of another.
先是考各门副科：音乐、美术、体育、思想品德、社会、自然、劳技……最后才轮到三门主课：语文、数学、外语。	First, there were the tests for supplementary subjects like music, art, PE, philosophy, social studies, environmental sciences, and handicrafts.
这三门课像是一台演出的压轴节目一样，总是要到最后才出场，期望着有个震撼人心的结局，期望在孩子和家长的掌声中徐徐闭幕。	Then came tests on the three core subjects, Chinese, math and English. It almost fell like the build-up was deliberate; these last three were a grand finale, presented for the kids and their moms and dads to greet with loud applause.
在主课考试尚未提上议事日程的时候，卉紫先要为金铃的副科考试操心。	Mom began to worry right from the start, long before the core subject tests came up. How Ling would score on the supplementary subjects?
初中升高中的考试中，体育成绩是要算分数的，这一点卉紫早就知道了。	PE scores were important for the admission exams that the kids took between middle school and high school, Mom knew that.
她还听人说明年小学升初中的考试，体育分数也要折算在内。	But she'd also heard that they were taken into account when the children took their middle school entrance exam this year.
这使卉紫又多了件心事，因为金铃的体育不行。	This weighed on Mom's mind, because Ling wasn't very good at sports.
金铃的体育也不是一样都不行，有几样还是可以的，比如“仰卧起坐”，虽然起得吃力了些，但咬咬牙勉强能过关。	It wasn't that Ling was completely hopeless at PE. She was quite good at some of the exercises. Like sit-ups. It took a lot of effort but if she gritted her teeth, she could manage them.
再比如“投掷”，那就不仅仅是能过关，简直可以算得优秀了。	And ball throwing. She was better than passable, she was really very good at that.
俗话说“身大力不亏”，金铃长着一副人高马大的身材，多多少少总还是有点优势的。	She had the strength that comes with having a big build.
关键在于“立定跳远”和“50米短跑”这两项上，金铃逢到“跑”和“跳”的项目就“死定了”。	Her problems were in the standing long jump and the fifty meter sprint. If Ling had to run or jump, she was toast.
短跑要肌肉和速度，跳远要爆发力和弹力，这些金铃哪儿能有？既然没有，体育成绩又怎么能及格？	Sprinting requires muscle and speed. Jumping requires acceleration and spring. Ling had none of these qualities, so how was she going to pass PE?
卉紫埋怨金铃说：“你怎么连体育都要妈妈担心呢？	"Why do I have to worry about your PE on top of everything else?" complained Mom.
十来岁的孩子，跑跑跳跳不正是又好玩又不费劲的事吗？”	''Aren't running and jumping second nature to a kid your age?"
金铃却理直气壮地回答卉紫：“谁让你和爸爸没给我多一点体育细胞？”	Ling had a ready come-back to that. "Well, you and Dad didn't give me the sports gene, did you?"
一下子又成了卉紫的罪过，弄得她长吁短叹。	Poor Mom. The tables were turned and once again it was her fault.
卉紫东奔西走地托了好多人打听，总算得到市教育局的确切答复：明年的小学升初中暂不加试体育。	She needed to find out if PE counted towards the middle school entrance exam, and asked everyone she could find. Finally she had confirmation from the city's education department, that for the time being, PE scores would not be included.
她大大地松了一口气，心想到什么山头说什么话，以后再考体育，那是以后的事。	She breathed a big sigh of relief. Worries about Ling's PE could be put on hold for the moment.
期末体育考试那天早上，卉紫特地让金铃喝了牛奶，吃了鸡蛋，还添一个大肉包子。	The morning of the end-of-term PE test, Mom gave Ling a big breakfast: milk, eggs, and a big stuffed steamed bun.
卉紫说：“小升初虽然免了体育，考高中还是要考的呀，你得从现在起就努力，能多考一分也是好的。”	"I know you don't need PE for the middle school entrance exam, but you will need it for the high school admissions exam. It's time you started making an effort. It could give you a few more points."
金铃倒还懂事，点头说：“妈妈我知道。”	"I know, Mom," said Ling with a nod.
那天先考“立定跳远”，金铃最发憷的项目。	The first exercise, the standing long jump, was the one that most terrified Ling.
体育老师是个年轻的、满脸长着青春疙瘩豆的小伙子，他一手拿皮尺，一手拿一根细细的小木棍，不停地把被孩子踩平的“达标线”重新划出来。	The PE teacher was a young man with a face covered in zits. In one hand, he held a tape measure and in the other a small stick which he used to re-draw the line in the dirt after every student had landed.
轮到金铃的时候，他笑着用棍子敲敲金铃的脑袋说：“努力！”	When it came to Ling's turn, he smiled at her and tapped her on the head with the stick, "Try your best!"
金铃心里也在说：“努力！”	Ling had been telling herself the same thing.
这样想的时候，她已经迫不及待地猫下腰去，用劲往前一跳。	She crouched in readiness and then hurled herself forward.
体育老师用棍子指指前面的线：“瞧！	Her jump was pathetic. The teacher pointed with the stick. "Look!
还差这么长！”	You're miles away!"
金铃说：“可是我已经用劲了。”	"But I tried my hardest!" protested Ling.
体育老师笑起来：“小胖子，你姿势不对，没掌握要领。”	The teacher laughed. "You need to get your posture right before anything else," he explained kindly.
体育老师就走上前去，亲自给金铃做了一次示范。	And he stood in front of her and demonstrated how to do it.
体育老师真棒，他跳出的距离几乎是金铃的两倍。	His jump was superb. He jumped nearly twice the distance Ling had.
金铃憋住气又跳两次，第二次离那条线只差一点点了，可就是没踩线。	Ling took a deep breath and made two more attempts. She never reached the line, but on her final jump, she was only a little way off it.
“怎么办呢？	"What are we to do?
你已经跳满3次了。”体育老师又同情又无奈地看着金铃。	You've already had three goes," he said.
金铃也可怜巴巴地盯住老师，眼睛里满含乞求，神色有点像一只受伤以后落进猎人手里的兔子，令人不忍多看。	He was sympathetic but he had no more idea how to help than she did. Poor Ling stared at him. There was a silent plea in her eyes. She looked a little like a wounded rabbit about to fall into the hunter's grip. It was too much for the teacher.
体育老师眨巴一下眼睛，大声说：“啊，原来你今天穿的是白球鞋，你要是穿旅游鞋，鞋尖保证能触线了！	He winked at her. Then he raised his voice so that everyone heard. "Okay, you're wearing the wrong shoes. Next time, make sure you have proper trainers on, then you'll be able to touch the line for sure!
好吧，算你及格吧。”	Fine, I'll pass you."
金铃一下子跳起来，右手高高地伸出食指和中指，对在远处用手势询问她的杨小丽做出一个表示胜利的“V”字。	Ling jumped for joy, and pumped the air with her right hand. She made a "V" for victory sign for the benefit of Xiaoli, who was waving from across the field, wanting to know if she'd passed.
接下来是“50米跑”。每四个人编为一组。金铃这一组有尚海、李林和李小娟。	Next was the fifty meter sprint. They would run in groups of four and Ling was with Hai, Lin, and Juan.
金铃因为跳远过了关而信心大增，感觉自己跑步及格的把握比跳远要大些。	Now that she'd passed the long jump, she felt much more confident. Surely she could do better on the sprint than she had on the jump.
4个人齐刷刷猫腰守候在起跑线上，互相做着鬼脸。	The four of them lined up side by side on the starting line and bent down ready for the off.
尚海小声对金铃说：“嘿，你只要跟紧了我就行。”	Hai whispered to Ling, "Stick close behind me and you'll be fine."
金铃心里想：我才不跟紧你呢！	I'm not going to stick behind you, thought Ling.
上学期短跑你还不是没及格？	Last term you flunked out of the sprint!
正想的时候，哨子的一声吹响了。	Just then, the whistle blew.
李小娟反应最快，哨声吹响的一瞬间已经蹿出去好几步。	Juan was first off the mark. She flew away from the starting line and was several paces ahead before the starter whistle had even stopped.
金铃因为身体笨重，起步难免费劲，一眨眼的工夫就落在尚海后面。	Ling was much slower because of her body weight. In no time at all, she had fallen behind Hai.
好在后面还有个李林，他刚才根本就没有对哨声作出反应，见别人都跑了才跟着跑出去。	Lin was also behind. He hadn't reacted to the whistle and didn't start running until after he saw the others running.
金铃见自己一上来就落后，心里很急，拿出自己的“杀手锏”：闭着眼睛跑。	As soon as Ling realized she was falling behind, she gave it every ounce of effort, shut her eyes and charged forward.
一个人跑步速度很快的时候，眼前的物体晃动很厉害，总好像自己随时会被晃动的物体绊倒，心理就有了障碍，不敢再继续加速。	Why did she shut her eyes? Well, the faster she ran, the more things jiggled around in front of her eyes, and she was worried about tripping over them. If she was worried, she couldn't focus on keeping up her speed.
这时候索性把眼睛一闭，什么都看不见了，埋头一个劲地往前冲，倒能够跑出好成绩来。	Being blinkered meant she could run faster.
这是金铃以往考短跑得出的经验。	At least that was Ling's experience in previous sprints.
金铃闭着眼睛，咬紧了嘴唇，脸上肌肉绷得铁紧，准备不要命地拼一家伙了。	She bit her lip in concentration and grimaced with the effort. She was giving it her all. She absolutely refused to be beaten!
她只觉得耳边风声呼呼，迎面扑来的寒风打得脸颊生疼，鼻腔里吸进了寒冷的空气，气管和肺部都像被呛着了似的，又闷又痒，忍不住要张口咳嗽。	She felt the wind whistle past her ears. It was so cold that it made her cheeks sting and as it passed through her nostrils and into her chest she felt she could hardly breathe.
她发狠地想：千万要忍住，千万要忍住！	I'm not giving up! She told herself fiercely. I've got to keep going.
忍3秒钟就行，只要3秒钟！	It's only three seconds more, only three seconds!
就在这时候，脚下忽然被什么硬邦邦的东西一绊，脚脖子一拐，身体来不及刹住，重重地摔向前去。	Just then, her foot met some hard object, her ankle twisted, and before she could stop herself, she had fallen head over heels.
摔下去的刹那间她心里还掠过一个念头：完了完了，短跑不能达标了。	As she went down, one thought went through her head: That's it. I won't finish in time now.
没等她感觉身体的疼痛，忽然又一个重重的东西从她身上翻过去，声音更响地落到她前面的地上，还跟着滚了几滚。	Before the pain kicked in, she felt something heavy roll over the top of her. Whoever or whatever it was landed with a crash, and rolled over a few more times.
金铃忙抬头看，原来是跑在后面的李林被她绊倒，同样摔一个“大马趴”。	Ling looked up. Lin had face-planted in front of her.
体育老师小跑着过来，伸手拉起金铃，问她：“摔伤了没有？”	The PE teacher hurried over and pulled Ling to her feet. "Are you hurt?" he asked.
金铃转转脖子，甩甩胳膊，除了胳膊肘有点疼痛之外，一切都好。	She turned her neck one way, then the other and shook out her arms. Her elbow hurt a bit but there was nothing else wrong.
体育老师又去拉李林，刚一碰他的胳膊，他啊的一声叫起来。	The teacher went to pull Lin up too, but the boy gave a loud yell.
体育老师先以为他耍赖，因为李林在班上一向是个令人头疼的“多动症”孩子。	The teacher thought he was faking it because Lin had ADHD and he could be difficult to handle.
谁知再拉一下时，李林竟疼得冒出眼泪来。体育老师心知不好，蹲下身摸摸李林的胳膊，明白这孩子的小臂骨折了。	But when he crouched down and touched Lin's arm and the boy started to cry, it was obvious he had broken it.
跑道上顿时围满了班里的同学，有说要去喊邢老师的，有张罗着要扶李林去卫生室的，有建议给李林家里打电话的，七嘴八舌乱哄哄一片。	Their classmates crowded onto the track. There was a lot of confusion. Some wanted to call Mrs. Xing. Others offered to take Lin to the bathroom. Someone suggested calling Lin's family. They all talked over each other.
体育老师自己还是个大孩子，当老师后大概还没碰到过这样的麻烦事，一时间倒比学生更手足无措，不知道如何是好。	The PE teacher was just a big kid himself, and this was probably his first accident. He had no idea what to do.
幸好邢老师闻讯后急匆匆地从办公室奔过来了。	Luckily Mrs. Xing came hurrying out of her office.
她看看李林的脸色，马上发布命令，让班里力气最大的两个男孩子帮她把李林扶到新华医院挂急诊，让于胖儿通知李林的家人去医院（于胖儿和李林是邻居），其余同学继续上体育课。	She took one look at Lin's pale face and started issuing orders. She picked two of the biggest boys to help her get Lin to the New China Hospital emergency department and told Pang to ask Lin's parents to go directly there (the two families were neighbors). The rest of the kids were to carry on with their PE lesson.
“没什么大不了的，都别慌。”	"Don't worry, there's nothing to be alarmed at, "she told them.
她简捷地说了这句话，然后将李林的另一只好胳膊架在自己身上，招呼其他两个同学把李林的断臂托着点，一行人出了校门往医院去。	Then she wrapped Lin's good arm around her waist to hold him steady and told the boys to support his broken arm as they walked along. The little group made their way out of the school gate and to the hospital.
金铃呆呆地站在跑道上，一时还没有从刚才的惊慌中回过神来。	Ling was still standing on the track, looking blankly after them. She was shocked at what had happened.
杨小丽走到她身边，碰碰她的胳膊说：“你怎么啦？	Xiaoli went over and nudged her arm. "Are you okay?
短跑还没达标呢。”	You still haven't finished the sprint."
金铃看着她的眼睛，小声问：“杨小丽，你说，这事会不会怪我？”	Ling looked at her. Then she whispered, ''Xiaoli, do you think they're going to blame me for this?"
杨小丽撇撇嘴：“你真是的，没事想事！	"You're such a worry-wart!" her friend said.
跟你有什么关系？你跑步摔了跟头，李林反应太慢才绊到了你身上，能怪你吗？”	"It's not your fault! You were running and you fell over, that's all. Lin was slow to react, that's why he tripped over you.'
“可是如果我不摔跟头，李林就不会跌断胳膊。”	"But if I hadn't fallen, Lin wouldn't have broken his arm," Ling said miserably.
“如果不上体育课，不考这个该死的50米跑，你还不会摔跟头呢！”杨小丽说。	"If you hadn't gone to PE, you wouldn't have had to run this stupid fifty-meter sprint and you wouldn't have tripped!" said Xiaoli.
金铃觉得她说得很有道理，也就不再多想了，自觉站在最末一组的旁边，补考完这个项目。	That made sense. She wouldn't think about it any longer. She stood with the last group, waiting to do the run again.
中午回家吃饭，金铃把这件事告诉了妈妈。	At lunchtime that day, Ling told Mom all about it.
卉紫有点紧张，问金铃：“老师有没有要你负责任？”	Mom looked worried. "Did the teacher blame you for the accident?" she asked.
金铃摇头。	Ling shook her head.
卉紫说：“不管怎么样，总是和你有关系。我们得去看看人家。”	"Well, anyway, you're involved, like it or not. We need to go see Lin."
吃过饭，卉紫打发金铃去上学，自己骑车上街买了些奶粉水果什么的，沉甸甸地提着到医院。	After lunch, Mom told Ling to go back to school, and set off on her bike to buy milk powder, fruit, and other snacks. Then she took her big, heavy bag to the hospital.
医院小，打听起来很容易，卉紫一下子便知道李林住的是骨科病房。	The hospital wasn't big and it didn't take Mom long to find out that Lin was on the orthopedics ward.
她推门进去的时候，邢老师还没走，李林的胳膊已经打上了石膏、用雪白的绷带吊在胸前。	When she pushed open the door and went in, she found Mrs. Xing was still there. Lin had his arm in a plaster cast supported in a sling made of a clean white bandage.
一个头发烫得像鸡窝的女人，忙着把几样住院用的东西往床头柜里放。	A woman with her hair in a frizzy perm was busy arranging Lin's things in the bedside cabinet.
卉紫先跟邢老师打了招呼，又主动问那个女人：“你是李林的妈妈吧？”	Morn said hello to Mrs. Xing and then turned to the other woman. "You must be Lin's mother, right?"
李林妈妈猛地直了腰，目光灼灼地看住卉紫。	The woman straightened up and glared at Mom.
卉紫心里就有点慌。她一向怕那些目光灼灼的女人。	Mom felt a bit panicky. She'd always been scared of women who looked daggers at you like that.
卉紫说：“真是对不起……”	"I'm truly very sorry..." she began.
李林妈妈从鼻子里哼了一声：“说声对不起就行了？”	Lin's mother snorted. "You think saying sorry lets you off the hook?"
邢老师处理这种事很有经验，马上说了一句话：“金铃妈妈，其实这跟金铃没关系，谁也没有故意绊谁。	Mrs. Xing had plenty of experience in separating angry parents. She quickly put in, "Mrs. Zhao," (that was Mom) "this has nothing to do with Ling. It was an accident.
你买这些东西来看李林，真是谢谢了。”	But its very kind of you to buy all this stuff for Lin."
李林妈妈打断邢老师的话：“邢老师，说谢谢的是你，我可没这个意思。”	Lin's mom interrupted her. "Mrs. Xing, you can thank her if you want. I'm not thanking her."
卉紫见话不投机，一时也不知道如何是好，就俯身去看李林，问他：“疼吗？”	Obviously, nice words weren't going to cut it. Mom was at a loss. Finally, she leaned over the bed and asked Lin, "Does it hurt?"
李林用眼睛去看妈妈。他妈妈说：“搁在你们孩子身上，你说疼不疼？”	The boy looked at his mother, who said rudely, "What do you think?"
又说，“这倒好，眼看就要期终考试了，李林这样子……”	Then she went on, "Just our luck. It's almost time for final exams, and look what a stale Lin's in..."
邢老师赶快声明：“李林的功课你别担心，我会安排时间到医院给他补。	Mrs. Xing quickly butted in, "Don't worry about Ling homework. I'll come and give him some extra help.
数学张老师、英语王老师，我都会跟他们打招呼。”	And I'll talk to the math teacher Mr. Zhang, and the English teacher Mrs. Wang, about that too."
卉紫也说：“叫金铃每天放学过来，把课堂笔记带给他看。”	Mom added, "Ling can come every day after class and bring her class notes for Lin."
李林妈妈说：“再说吧。”	"Huh!" said his mother.
卉紫感觉自己留在这里不合适，就告辞出去。李林妈妈转过身去只当没听见。	Mom felt it was time to go. She said her goodbyes, but Lin's mom turned her back and pretended she hadn't heard.
邢老师把卉紫送到病房门外，宽慰她说：“别担心，尤其别对金铃说什么，以免影响她的复习情绪。这次的期终考试很重要的，基本上就是升学考试前的一次摸底。”	Mrs. Xing saw Mom as far as the door of the ward. "Try not to worry," she advised her. "And please don't say anything to Ling. We don't want her upset while she's revising. The end-of-term tests are important. They're the clearest indicator of how students will do in the middle school entrance exams."
卉紫心里一惊，马上想到挺对不起李林的。	Mom immediately felt really bad for Lin.
邢老师回头看看病房门，小声说：“李林没关系，他是多动症患儿，开过弱智证明到学校的，反正也不指望他能考什么好学校。	Mrs. Xing looked behind her, then whispered, "It doesn't matter too much for Lin. He's been diagnosed with ADHD, so he was never likely to get into a really good middle school anyway.
他妈妈的态度，你别计较。这事的确怪不到金铃头上。”	Don't worry about his mother. Ling's not going to get the blame."
晚上金铃放学回来，一进门就问妈妈：“你去看过李林了吗？”	As soon as Ling walked through the door that afternoon, she asked Mom, "Did you go see Lin?"
卉紫说：“看过了。	"Yes.
医生说他问题不大，不会有什么后遗症。”	The doctor said it's not a big deal. He's going to be fine."
金铃拍拍胸脯：“吓死我了。	Ling patted her chest. "I was so scared!
一下午我都在着急。”	I couldn't think of anything else all afternoon!"
卉紫马上也着急起来：“你怎么能不专心听课呢？	Chat set Mom off. "What do you mean?! You weren't thinking about your lessons?
临考前要是为这事分心就糟了。	You can't let yourself be distracted or it'll affect your test results.
你必须保证把心思放在学习上，别的不管发生什么，有爸爸妈妈担着。	You must keep your focus on your schoolwork. Whatever else happens, you let us handle it.
听到了吗？”	Got it?"
金铃回答：“我尽量吧。”	"I'll do my best, Mom," Ling said obediently.
不一会儿，金亦鸣下班回家。	Not long after, Dad arrived home too.
卉紫把他拉到卧室里，关紧了门，小声说：“那孩子的事，恐怕一时还不会完。	Mom pulled him into their bedroom, shut the door, and whispered, "The boy who broke his arm. His mother's not gonna let it go that easily.
他妈妈看样子是个难缠的角色。”	I think we're in trouble."
金亦鸣说：“那我们不如主动点，给他送笔营养费去。”	"Then why don't we offer her some money to buy him extra food supplements while he's convalescing?" Dad suggested.
“给多少？”卉紫望着丈夫。	Mom looked at Dad, "How much?"
金亦鸣想了想：“500块钱够多了吧？	"500 yuan should do it.
人家孩子也怪难受的。	After all, the kid's had a nasty accident.
说起来是跟金铃没关系，可毕竟是绊倒在金铃身上的呀。”	Of course, Ling didn't mean to break his arm, but he did trip over her."
卉紫心里盘算了一下。	Mom started to work out the pros and cons in her head.
500块钱对他们家来说不是个小数目，几乎相当于她一个月的工资了。	On the one hand, 500 yuan was quite a lot of money in their household, almost her entire month's wages.
可是金亦鸣和金铃都是不肯让别人吃亏的人，不送这笔钱去，金铃心里总有一个疙瘩，影响了她的学习和考试也不好。	On the other hand, neither Dad nor Ling wanted the boy's family to have to spend out a lot of money on his medical treatment. Besides, if they didn't give Lin's family the money, Ling might be permanently scarred by guilt and that would affect her school work and exams.
俗话说“花钱消灾”，卉紫自己也害怕人家胡搅蛮缠，还是先送了钱拉倒。	Best to buy themselves out of trouble now, pay over some money and be done with it. Lin's family were gonna pester them otherwise.
卉紫弯腰用钥匙打开橱柜，准备先看看家里有没有这么多现钱。	She bent down and unlocked the bedside cabinet to see if they had any spare cash.
正在这时候外面的门铃响了，卉紫对金亦鸣说：“你去看看是谁。”	Just then, there was a ring at the front door. "Go see who it is," she said to Dad.
金亦鸣出去开门。	Dad went to get the door.
只片刻他就叫起来：“卉紫你来一下！”	A moment later, he called, "Huizi, come here!"
卉紫以为丈夫又是碰上了那些陌生的卖菜刀的人，赶快把橱柜锁好，这才急急地出了卧室。	Mom thought maybe it was a passing tradesman, quickly locked the cupboard, and hurried out of the bedroom.
她没想到来的是李林妈妈。	To her astonishment, it was Lin's mom.
“李林怎么了？有什么不好吗？”她惊慌失措地问。	"Has something bad happened to Lin?" she asked in a panic.
李林妈妈大大咧咧地进了门，一屁股在餐桌前坐下来，说：“李林没什么不好，不好的是我。”	The woman marched in through the door and plunked herself down at the dinner table. "Not Lin, it's me who's got the problem."
金铃闻声也从房间里跑出来了。	Ling emerged from her room when she heard voices.
卉紫连忙推着她走，小声说：“做作业去，这里没你的事。”	Mom pushed her back again. "Go do your homework. This has nothing to do with you," she whispered.
李林妈妈抬高了声音：“怎么没她的事？	Lin's mother raised her voice. "Of course it has to do with her!
也让你女儿听听我的要求合理不合理。”	Your daughter needs to hear what I've got to say. Let's see if she thinks I'm within my rights."
卉紫煞白了脸：“求求你了，有话跟我们说，别让孩子心里难受。”	Mom went as white as a sheet. "I'm begging you. If you have something to say, say it to me. Don't upset my daughter."
李林妈妈笑了笑：“那也行，你拿3000块钱出来，我就不再上门。”	The woman laughed. "Fine. Hand over 3,000 yuan and I won't come back again."
卉紫张大了嘴，一时间呆呆地愣在那里。	Mom's mouth dropped open. She was dumbfounded.
金亦鸣说：“要求太高了，凭什么要我们3000块？”	"That's way too much," said Dad. "What do you want 3,000 yuan from us for?"
“高？3000块钱算高吗？”	"Too much? You think 3,000's too much?"
李林妈妈用右手掰着左手的指头开始算账，“李林这一住院，吃药打针加石膏绷带，没有2000块钱下不来，这是医生告诉我的。	Lin's mother ticked off the sums on the fingers of her left hand. "Lin's hospital stay, the medicine, IV, and the cast will come to at least 2,000, that's what the doctor said.
李林受了折磨，我得给孩子买好吃的，补补他的身子，算500块钱多不多？	Lin has a bone fracture so I have to buy him good food to build up his immune system. That's at least another 500.
他是个孩子，住院要大人陪着，我要到单位请假，要扣工资扣奖金，这又是500块吧？	And he's a child, he needs an adult to care for him while he's in hospital. I'll have to ask my work for time off, and they'll deduct my wages and bonuses, say, another 500.
别的那些小零碎，我也不跟你们算了，你们痛痛快快给个大头就成。”	And I haven't even counted the other odds and ends. You should be thankful I only want 3,000."
听她这一算，好脾气的金亦鸣也气白了脸，用手指敲着桌子：“我说你这位同志，脑子不糊涂吧？	Dad was an even-tempered man, but by now, even he had gone pale with anger. He rapped the table with his fingertips. "Ma'am, have you gone crazy?
你孩子摔跟头不是金铃的错，这件事学校里已经做过结论了，你凭什么把这一大笔钱算到我们头上？”	It's not Ling's fault if your son fell over. The school is quite clear on that. So what gives you the right to demand this much money from us?! "
李林妈妈跳起来：“怎么不是金铃的错？	The woman jumped to her feet. "Of course it's Ling's fault!" she shouted.
没有金铃在前面绊了他，他好端端能摔断胳膊吗？”	"If Ling hadn't fallen in front of him, he wouldn't have broken his arm, would he?"
“那么我问你，如果你孩子摔下来的同时压伤了金铃，我们也要你出金铃的医药费？”	"Then let me ask you. If it was your boy who'd fallen and Ling got hurt, would we ask you to pay her hospital bills?"
“你当然可以要，我也一定会给。	"Of course you could ask, and I'd pay up.
可现在金铃不是没压伤吗？伤着的是我们李林啊！”	But Ling wasn't the one who was hurt, it was my son!"
“你你你……”金亦鸣手指着对方，气得嘴唇哆嗦。	"You..." Dad was speechless with anger. He pointed a finger at her, his lip trembling.
卉紫半天都没说活，心里苦笑着想：这才叫“秀才遇到兵，有理说不清”呢。	Mom was silent too. There was no arguing with an ignorant woman like her, she thought sourly.
她站起来，把金亦鸣挡到身后，对李林妈妈说：“这样吧，你要的数字太大，我们家里不做生意，不可能有这么多现金放着，就是我们想给，银行晚上也不开门哪。	She got to her feet and stood in front of Dad. "Now look, you're asking for too much. We don't run a business, so there's no way we can lay our hands on that much cash, even if we wanted to. And the banks are all closed in the evenings.
你今天还是回去，我和金铃爸爸商量好了，会把意见告诉邢老师，请邢老师转达给你。好不好？”	Leave it with us. Ling's Dad and I will discuss it. We'll make our decision and tell Mrs. Xing what we're willing to do, and she can communicate with you. Alright?"
李林妈妈冷笑着说：“没问题，我可以等。	The woman smiled grimly. "Fine, I can wait.
跑得了和尚跑不了庙嘛。”	You're not going anywhere, are you?"
李林妈妈走了之后，卉紫和金亦鸣半天都觉得回不过神来。	For a long time after she had gone, Dad and Mom sat in a daze.
金铃蹭到卉紫身边，哭丧着脸说：“都怪我跌了跟头。”	Ling came out of her room and crept to her mom's side. "It's my fault for falling," she sniffled.
卉紫摸摸她的头：“不，爸爸妈妈一点都没怪你，是那位阿姨太不讲理。”	Mom patted her on the head. "No way is it your fault. The woman's being completely unreasonable."
“那我们怎么办？	"Then what do we do?
给她钱吗？”	Give her the money?"
卉紫摇头：“那本来不是你的错，我们为什么要给？”	Mom shook her head. "It's not your fault, why should we?"
“可是我害怕。”金铃小声说。	"But I'm scared," Ling whispered.
金亦鸣情绪很激动地说：“你怕什么？	"What are you scared of?"
这世界上难道没有公理存在了吗？	Dad burst out. "The world's not completely unreasonable!
靠胡搅蛮缠就能诈骗人家钱财？简直岂有此理！3000块钱我决不给她，官司打到天边也不能给她！就连500块钱营养费我也不给了！”	We're not going to allow some troublemaker to scam us out of 3,000 yuan! It's nonsensical! I'm not paying her, no way! She can take me to court if she wants, but I'm not paying. I'm not even paying the 500 for nutritional supplements!"
卉紫比较现实，觉得不给一点怕是不行，只不过到底给多少合适，这事得跟学校商量。	Mom was more realistic. They couldn't pay her nothing, that wouldn't be sensible. The question was, how much should they give her? She said she'd talk to Mrs. Xing about it.
第二天卉紫到学校找邢老师，邢老师正忙着去打印一份复习题，手里还抱着一大摞刚收上来的作文本，腋下夹着语文书、备课笔记什么的，显得非常忙碌。	The next day Mom went to the school and found Mrs. Xing in the middle of printing out some revision questions. She had just collected a stack of homework books from her students too. You only had to look at all the exercise books and teaching notes to see she was very busy.
见到卉紫，她马上说：“怎么样？金铃的学习没受影响吧？”	She greeted Mom, "Is anything wrong? Is Ling upset?"
卉紫苦笑笑，就把李林妈妈昨天晚上到家里来要钱的事告诉了她。	Mom smiled grimly. She told her how Lin's mother had come to their house to demand money.
邢老师眉毛都立起来了，说：“这怎么可以？	Mrs. Xing's eyebrows shot up. "She can't do that!
她怎么能向你们要医药费？这不是异想天开吗？”	She can't ask you to pay the hospital fees! What is she dreaming of ?"
“金铃爸爸也是这么说，可碰上这样的事……”	"Ling's father said the same thing. But it's a bad business..."
邢老师说：“你跟我来，我们找校长谈谈。”	"Come with me." Mrs. Xing said. "We'll go talk to the principal."
邢老师抱着作文本、复习题、语文书和备课笔记带卉紫上楼。	Mrs. Xing set off up the stairs, her arms full of homework books, revision materials, Chinese textbooks and her teaching notes.
卉紫伸手要帮她拿一部分，邢老师连忙闪开，嘴里说：“不用不用，我习惯了。”	Mom reached out to take some from her, but Mrs. Xing dodged, and said, "I'm fine. I'm used to it."
卉紫就想，邢老师已经很辛苦，家长还要拿学习之外的事情来烦她，说起来真是不应该的。	She was obviously so busy, Mom felt guilty about bothering her with something that had happened outside class. It wasn't right.
校长也忙，他面前摊着一大堆表格，都是有关本校这届毕业生情况的，要上报到区教育局备案。	The principal was busy too. A big pile of forms for the graduating year group was stacked in front of him, and he had to fill them all in and file them with the local education board.
他两手撑着桌面听完邢老师所说的一切，神色显然很诧异，说：“我们学校有这样的家长？	He rested his hands on the desk in front of him and listened. He was clearly flabbergasted at Mrs. Xing's account. "Do we really have parents like that at our school?
昨天体育课的事不是做过结论了吗？	I thought the matter had been settled yesterday.
那是个意外事故，要怪也只能怪体育老师没看护好孩子。	It was an accident. If anyone's to blame someone, it's the PE teacher because he wasn't looking after the children.
学校已经研究过了，李林的医药费由学校报销一半，邢老师你没有告诉李林家长吗？”	The school already decided to reimburse half of Lin's hospital fees. Didn't you tell his family Mrs. Xing?"
邢老师回答说已经告诉了。	"I did indeed."
“那就没有道理再向人家要钱！”校长斩钉截铁地说，“你们完全可以不用理睬。”	"So she has no reason to demand more money from you," the principal said decisively. "Please ignore her, both of you."
下楼的时候，邢老师对卉紫说：“就这样吧，我不送了。	At the bottom of the stairs, Mrs. Xing said, "I'll say goodbye here.
李林妈妈再去纠缠，你让她到学校找校长说话。”	If you have any more trouble from Lin's mother, tell her to come and talk to the principal."
卉紫答应着，心里很感激。	"I certainly will," said Mom gratefully.
她想，无论如何要把金铃的学习成绩提上去，才能对得起这么好的老师。	She would do her utmost to bring Ling's grades up, she vowed to herself. It was the only way to repay the teacher properly
这天晚饭时，卉紫正和金亦鸣说去见校长的情况，电话铃响了。	That night at dinner, Mom told Dad about her meeting with the principal. The phone rang.
卉紫说：“我去接。”起身走过去拿起电话。	"I'll get it," said Mom, and got up.
电话里是个很陌生的男人的声音，那人凶声凶气地说：“钱准备好没有？	The voice at the other end was harsh and threatening. "Do you have the money ready?
三天之内再不拿出来，你小心着点！”	If you don't get it to us within three days, you're toast!"
卉紫紧张地问：“你是谁？”	"Who's that?" Mom asked in a panic.
对方说：“我是阎王爷！	"I am the King of Hell!
我不怕你不拿钱，你逃不出我的手心！”	You can't escape from me! You get me the money or else!"
卉紫放下电话，脸色煞白。	Mom hung up, her face pale.
金亦鸣问是什么人打来的、讲些什么，她一句话也不回答。	"What was that about?" asked Dad, but Mom didn't say anything.
谁知道威胁跟着就转移到了金铃身上。	The next one to be threatened was Ling herself.
这天金铃放学正往家走，拐角处蹿出一个戴墨镜的人，一把抓住她的胳膊，问她：“你叫金铃？	She was on her way home from school when, just as she turned the corner, a man wearing sunglasses jumped out at her. He grabbed her arm and asked, "Are you Ling,
是李林的同学？”	Lin's classmate?"
金铃一下子想起妈妈说过的关于“人贩子”的事，吓得张嘴就要尖叫。	Ling immediately thought he was one of the "child snatchers" her mother had talked about.
那人仿佛早有提防，在她张嘴的一刹那狠捏一下她的胳膊：“叫一声，我捏死你！”	She opened her mouth to scream, but before she could make a sound, he gave her a hard pinch on the arm. "If you scream, I'll kill you!"
金铃连忙把叫声又咽回到肚子里去。	Ling swallowed her scream down again.
那人说：“叫你妈妈送3000块钱到新华医院去，听见了吗？”	"Tell your mother to bring 3,000 yuan to the New China Hospital. Do you hear me?" the man said.
金铃怯怯地说：“听见了。”	Ling said timidly, "Yes."
话才出口，她闪电般低下头，在那人手臂上狠咬一口。	And, quick as a flash, she bent and bit the man's arm as hard as she could.
那人下意识地“哎哟”一声，松开金铃的胳膊。	"Aaaagh!" He yelled, and let go of Ling's arm.
金铃趁这机会拔腿就跑。这回她是真正跑出了“50米跑”的水平，书包在背后哗啦哗啦跳得像炒豆子。	She took off running, and this time she really sprinted. Her backpack bounced around on her back like popcorn in a hot pan.
路上有一辆小孩子骑的自行车躺倒着，她倏地抬腿就跳过去了。	A child's bicycle was lying in her way and she lifted her feet and leapt over it.
如果体育老师赶来用皮尺量一量，肯定超过达标分数线。	If the PE teacher had been there to time her, she would definitely have passed the sprint test.
金亦鸣不在家。	Dad wasn't home.
卉紫听金铃把路上的事情一说，赶快扑过去把大门从里面锁住，还把防盗链挂上，然后走到阳台，想看看那人长什么模样。	When Mom heard what had happened, she ran and locked the street door and dropped the chain latch. Then she went to the balcony and peered over, trying to spot the man.
哪里还能看见什么人呢？只有那辆儿童自行车还在路上孤零零地躺着。	There was no one there, only the child's bicycle lying forlornly in the street.
金铃建议说：“妈妈，我们去报警吧。”	'Mom, let's call the police," Ling suggested.
卉紫想了想：“不行，那家人看来都流氓兮兮的，他们以后会想办法伤害你。”	Mom thought a minute. Then she said, "No, if the family are a bunch of thugs, they might try and hurt you."
金铃不服气：“那我们就不跟坏人坏事作斗争了吗？”	"So we're not going to fight the bad guys?" asked Ling.
卉紫说：“跟你说了也不懂，这是民间纠纷，法律管不着。”	"It's hard to explain," said Mom. "You see, this is what's called a neighbors' dispute. The law doesn't get involved."
金亦鸣迟迟不见回来，卉紫越想越觉得害怕，打电话把金铃奶奶找来陪伴她们。	Dad was very late home that day and Mom got more and more scared. Finally, she called Grandma and asked her come over and keep her and Ling company.
奶奶更是个胆小的人，听说这事后连声喊：“给他们钱！给他们钱！	Grandma wasn't a brave woman. Once she'd heard the story, she shouted down the phone, "Give them the money! Give them the money!
你们要是拿不出，这钱我来给！	If you don't have it, I'll get it for you.
我不能让他们再吓唬我孙女儿！”	I won't let them scare my granddaughter!"
卉紫说：“真要给钱，哪里让你给？我们只是觉得冤枉。”	"Even if we do pay up, we can't take the money from you," said Mom. "But anyway we shouldn't have to pay, it's unjust."
奶奶叹着气说：“这世上的冤枉事多了，哪能让件件都说得清是非？碰到了就只能认倒霉。	Grandma sighed. "'There are many injustices in this world. It doesn't matter what's right and what's wrong, sometimes it's just down to bad luck and you have to deal with it.
譬如我生场大病，你们用在我身上了吧。”	For instance, if I came down with a serious illness, you'd spend your money on me, wouldn't you?"
这时候有人敲门。卉紫不敢去开，凑一只眼睛在门眼里看了半天，还大声问：“是金亦鸣吗？”	There was a knock at the door but Mom didn't dare open it. She peered through the spy-hole and shouted. "Is that you?"
对方应了声，她这才拿钥匙开锁，又卸下防盗链，忙乎了半天，把金亦鸣放进家来。	She wouldn't unlock the door and take the chain off until Dad said it was him. Then she pulled him inside.
金亦鸣四下看看，说：“怎么了？	Dad looked around. "What's wrong?
如临大敌？”	Why have you barricaded yourselves in?"
不等卉紫答话，又说，“知道吗？	Before Mom could answer, he went on, "Did you know?
那家人的威胁电话打到我系里去了，简直是骚扰，骚扰！”	One of Lin's family made a threatening phone call to my university department. It's straight-up harassment! Harassment!"
卉紫一屁股坐下来，自言自语道：“看起来不给是不行了。”	Mom slumped into a chair. "We're gonna have to pay," she muttered.
决定了给钱，凑齐这笔钱也不容易。	Even though they'd made the decision, getting hold of the money still wasn't a simple matter.
一个普通人家，哪里是说拿3000块就能拿3000块的呢？	They were just an ordinary family, and that kind of money doesn't drop from trees.
还好，金亦鸣的课题组刚刚发了一笔课题费，有800块钱。	Luckily, Dad had just been paid 800 yuan for some research.
卉紫拿出这个月余下的工资，也有三四百块。	Mom took the remainder of her month's salary in advance, 300 or 400 yuan.
剩下的，卉紫准备把国库券卖掉一部分，虽然中途卖出很不合算，也只好这样了。	For the rest, Mom decided to sell some of her treasury bonds. She'd be penalized for cashing them in before they matured, but they had no alternative.
金铃到学校跟好朋友杨小丽说了家里筹钱的情况，杨小丽说要在班里发动捐款，为金铃家筹钱。	When Ling got to school, she told Xiaoli that her family had to raise some money, and the reason why. Xiaoli wanted to start a collection from their classmates.
金铃听了心里一动，觉得这倒是个好主意，起码能让妈妈少卖点国库券。	Ling was touched at her friend's kindness. She thought it was a good idea. At the very least she could keep Mom from selling some of the bonds.
转念一想又不对：为“希望工程”筹钱才能募捐，要不就是救助孤儿、帮助病危的同学，哪有她这样家庭的人接受捐款的？	Then she had second thoughts. Raising money for a charity project, to support orphans, or help a sick classmate, that was one thing. But for her family to accept money from the class, that was quite another.
杨小丽劝她：“别傻了，本来就不该让你们家出钱嘛！”金铃却是摇头，死活不肯。	Xiaoli urged her, "Don't be stupid. Your family shouldn't have to pay!" Ling still shook her bead. She couldn't allow it.
金铃有一块很漂亮的卡通手表，是她过10岁生日时外婆从深圳买回来送她的，大大的、五颜六色的表盘，里面还有一颗可以转来转去的流星似的小红珠珠。	Ling had a really pretty Mickey Mouse watch, a gift that Nana had bought in faraway Shenzhen to give her as a tenth birthday present. It was big with a brightly-colored face.
张灵灵特别喜欢她这块表，多次提出拿东西跟她交换，她都拒绝了。	Ming really liked Ling's watch, and had said several times she would trade for it but Ling had refused every time.
这回金铃很想帮妈妈一把，就找到张灵灵，问她愿不愿意用钱买下。	This time Ling really wanted to help Mom. She went looking for Ming and offered to sell her the watch.
张灵灵却拿了架子，漫不经心地说：“你这表都戴旧了。”	But Ming got all snooty about it. "You've had it for ages, it's old," she said carelessly.
金铃说：“我可以便宜些。”	"I can put the price down," Ling said.
张灵灵一口咬定只出20块钱。	Ming offered twenty yuan.
金铃犹豫了半天，还是把表给了她。	Ling hesitated for a long time, but eventually the deal was done.
回家把钱交给妈妈，卉紫睁大眼睛叫起来：“那表是外婆花200块钱买的呀！”	She went home and gave Mom the money. Mom's eyes popped open and she yelled, "Nana spent 200 yuan on that watch!"
金铃一字一句说：“我只是想要帮你。	Ling said slowly, "I just wanted to help you.
我没有别的东西好卖。”	I didn't have anything else worth selling."
卉紫心里又心疼又感动，她觉得女儿在很多方面真是很懂事的。	Mom felt bad for her. She was touched too. How grown-up her daughter seemed in so many ways.
钱终于送出去了，一切也都平静下来。	Finally, they paid the money and everything went quiet.
其实李林在医院里并没有住几天，很快就回到家，吊着胳膊在大街小巷里东游西荡。	Lin didn't stay in hospital long. He was home very soon, and showing off his cast and sling all through the neighborhood.
他对于胖儿说，这一个跟头摔得真棒，让他免去了该死的期终考试，太快活了。	He told Pang that the fall had done him a lot of good. It meant he could skip the awful end-of-term exams. He was really happy.
金铃的期终考试到底没有考好，因为她心里总想到家里为她花了一大笔钱的事。	Ling's end-of-term tests didn't go well because she was distracted by worries about the 3,000 yuan.
一想起来心里就难过，一难过就听不进课，自然也无法集中心思做习题。	She felt really down, and when she was down, her attention wandered in class, and she didn't focus on her homework either.
三门主课中，除外语之外，另两门都没考过90分。	In Chinese and math, she got less than 90%, though her English grade was a bit better.
奶奶在考试期间依然是频频打电话来问金铃的分数。	All the time Ling was taking the tests, Grandma pestered them with phone calls, asking about Ling's grades.
得知成绩又不理想时，奶奶撂下电话就赶到金铃家，嘱咐卉紫说：“你千万别骂她，孩子这回是受了磨难。”	When she heard about her poor results, Grandma put down the phone and came hurrying over to Ling's house. "Please don't yell at her!" she implored. "She's had a really hard time."
外婆也打电话来说：“八十多分可以了。	Nana phoned to say, "80% is just fine.
孩子就是孩子，要能一题不错，她那脑子不就成了机器脑子？”	She's a kid. If she never made any mistakes, she'd be a robot, wouldn't she?"
卉紫就没有责备金铃什么。其实这回她本来就没有打算责备金铃。	Mom had no intention of yelling at Ling, in fact, she didn't criticize her at all.
那一件事把整个家里都闹得人心惶惶，你能指望孩子跳到局面之外若无其事准备功课吗？	The whole business had upset everyone in the family. It had affected Ling so of course it had affected her school results.
如果真是这样，那孩子一定跟“机器人”相差无几，不是金铃这样心地善良、懂得为父母和家庭分忧的孩子了。	She wasn't a robot. She was their kind-headed, sensible daughter who shared the trials and tribulations of the whole family.
