# Supplementary material for: Exploring translator’s style in children’s literature: A case study of Nicky Harman’s English translations of Huang Beijia’s two works
Source: PLoS One. 2026 Jun 2;21(6):e0350245. doi: 10.1371/journal.pone.0350245 (PMC13229296; doi:10.1371/journal.pone.0350245)
Supplement: S7 File — (ZIP) [file pone.0350245.s010.zip › data/parallel corpus data/Parallel Chinese-English Corpus excel format/I Want to Be Good/Chapter 15_zh-CN_en-US.xlsx]

## Sheet: sheet1
十五 爸爸的大鱼	Chapter 15 Dad's Giant Fish
寒假就这么一天天在书山题海中无聊地过去。	The winter break dragged on, with nothing to relieve the boredom.
偶尔金铃下楼替妈妈打酱油买味精，碰到巷子里的同学，才知道大家的日子都是如此，谁也不比谁过得快乐。	Ling felt like she was buried in a mountain of books, and drowning in a sea of exam questions. Every now and then, she went out into the alley to buy something for Mom. If she ran into her classmates, they said the same thing. No one was having a nice vacation.
金亦鸣出差去了。	Once Dad went on a work trip.
苏北的一家乡镇企业在生产配料的什么问题上碰到了困难，专程到学校里来请专家金亦鸣去帮忙解决。	A company in a small town in the north of Jiangsu province had run into production problems, and had come to the university to ask for Dad's help because he was the expert.
卉紫为此有些意见，说快过年了也不肯在家里呆着，答应了在寒假中帮金铃全面补习数学，这下倒好，整个寒假不是课题组开会就是研究生谈论文，现在又出差去苏北，金铃的数学书一共没有翻过两页。	Mom was very annoyed. It was terrible timing. Chinese New Year was coming up, and he'd promised to help Ling with her math revision, but for the whole of the break so far, he'd been at the university either attending meetings of the research group or helping students with their dissertations. And now he was going away. He hadn't even looked at Ling's math book.
金铃倒是挺高兴。	Ling was delighted.
六年级的课本对文科毕业的卉紫来说已经有些困难，计算题借助计算器还能算得明白，应用题就相当吃力，如果是打了“*”的附加题或是思考题，卉紫简直如看天书，思维压根儿没有金铃来得快捷。	Mom was no mathematician (she had a humanities degree) and by this time, she was finding Ling's math work quite challenging. She could manage the calculation questions with the aid of a calculator, but she struggled with the word problems. And as for the critical thinking questions, they were all double-Dutch to Mom. Ling's thought processes were a lot quicker than hers.
所以爸爸一走，没有人批改作业的对错，金铃总算能稍稍松一口气。	So once Dad was gone, there was no one to oversee Ling's math homework and tell her if her answers were right or wrong. Ling breathed a sigh of relief.
杂志社是不放寒假的，卉紫的工作要到年三十那天才能结束，虽然这之前上班也就是象征性地点个卯。	The magazine didn't give its employees time off during the school winter break. Mom was supposed to turn up for work until the day before Chinese New Year, though no one clocked her hours, and she could pop home whenever she wanted.
正因为如此，金铃独自在家时也不敢偷看电视，提防着妈妈会突然提前下班回家。	For this reason, Ling didn't dare turn the TV on in case Mom suddenly came home when she wasn't expecting her.
妈妈的侦探手段非常厉害，那就是回家后常常去摸电视机的后壳，如果后壳是热的，说明金铃看了电视，只不过在她进门的一瞬间里把电视机关了而已。	Mom was a first-rate detective. As soon as she came in through the door, she'd go and feel the back of the TV. If it was warm, she knew had secretly been watching it, and had turned it off, quick as a flash, as soon as she heard Mom at the door.
金铃挺埋怨那些设计电视机的人，觉得他们一个个都太笨，简直一点不为中国的广大儿童们着想，在电视机里做些小小的技术改造，比如添加个微型电扇之类，不就使很多孩子可以高枕无忧地偷看电视节目了吗？	Damned stupid TV designers, Ling grumbled to herself. They'd never given a thought to the needs of Chinese children. Why hadn't they designed TVs with a miniature fan inside? That way, they could have watched TV programs to their hearts content without worrying about being caught.
当然，开心的日子还是有的，并且它总会在金铃毫无心理准备的情况下出现。	Of course, Ling did have some fun every now and then, usually when she least expected it.
有一天下午，妈妈已经下班回来了，正在忙着收拾单位里刚发的年货，把它们分门别类，有的晾挂在阳台上，有的暂存冰箱，有的当即刷洗下锅。	One afternoon, Mom came home from work with a big bag of goodies that she and her colleagues had just shared out - their New Year perks - and was busy finding places to store them. Some things could be hung out on the balcony, some she washed straightaway and put in a cooking pot. Other things needed to be kept in the refrigerator.
每年过年之前家里的冰箱总是爆满，接近超负荷运转，使妈妈下决心要换一台大容量的最新产品。	Every Chinese New Year, every family's refrigerator was crammed full, almost ready to burst open. Mom decided they needed to upgrade their refrigerator for a new and bigger one.
可是春节一过冰箱就开始“泻肚”，很快将所有的储存倾吐一空，而后颇为空落地等待来年。	However, come Chinese Year, the refrigerator had diarrhea, vomited out all their supplies, and sat waiting for the coming year with an empty belly.
这时候妈妈的决心跟着烟消云散，再不提什么换冰箱的旧话。	And Mom stopped talking about getting a new refrigerator until the next New Year came around.
那天下午单位里分的是冰冻带鱼。	That afternoon there was a frozen ribbonfish in the refrigerator.
在所有的鱼类食品中金铃最不喜欢的就是这种银闪闪细条条的东西，尤其是冰冻过的，尤其是过年时单位里分发的。	Ling hated these silver-skinned, whip-thin fish, especially when they came frozen, and especially when they came from Mom's office as part of the employees' New Year perks.
因为它们毫无例外地已经很不新鲜，当妈妈将鱼块洗涤干净投进油锅后，满房间就会弥漫出那种臭烘烘的海鱼味。	They were never fresh, and by the time Mom had washed and cooked them in the deep-fat fryer, the whole apartment stank of fish.
好笑的是这时候如果下楼在巷子走一圈，你会闻到家家户户厨房里飘出来的都是这种刺鼻的味道。	The funny thing was, if Ling escaped and went for a walk down the alley, she smelled the exact same stink wafting from every kitchen she passed.
妈妈戴着围裙，提着一双湿淋淋的、沾满了银色油污的手，大声喊金铃：“快来帮我倒点热水！”	Just now Mom, clad in an apron, her hands covered in silvery oil and scales, was washing the fish in a bowl. She yelled for her daughter. "Ling, I need more hot water!"
金铃放下自动铅笔奔进厨房，捏着鼻子去提热水瓶。	Ling put down her pencil and came running with the thermos in one hand, holding her nose with the other.
卉紫说：“算了，别做出这副林黛玉的娇样儿了，待会儿鱼煎熟了，拿佐料一烹，你比谁都吃得来劲。”	"Don't play the prissy missy with me!" said Mom. "Once it's nicely braised, you'll be guzzling it down so fast we won't get a look-in!"
金铃就有些不好意思，把捂着鼻子的手放下来。金铃打开热水瓶盖，往洗鱼的盆子里倒水。	Ling was embarrassed. She let go her nose, and unscrewed the thermos lid. Then she went to pour the water from the thermos over the fish.
卉紫大叫一声：“别浇在鱼身上！”可是已经晚了，滚沸的热水已经将一部分冻鱼烫得皮开肉绽。	Mom yelled "No!" but it was too late. The near-boiling water had shredded the skin of the half-frozen fish.
妈妈唠叨说：“真是一点事情都不会做。	"You can't get anything right!", Mom exclaimed in exasperation.
从前我像你这么大的时候……”	"When I was your age ..."
接下去妈妈就该讲她小时候会做什么什么事情，心有多灵，手有多巧。金铃不要听。	Ling had heard all this before. At her age, Mom could do so many things, and had such nimble fingers... Ling was fed up with being told.
问题不在金铃心不灵手不巧，在于她没有机会去尝试做那些女孩子喜欢做的事。金铃每次主动提出要帮妈妈分担家务时，妈妈回答她的都是一句话：“这些事你别管，你的任务是学习，把成绩搞上去就行。”	The problem wasn't that she was unwilling or clumsy but that she'd never had a chance to learn those household skills, even though she'd have loved to. Every time she'd offered, Mom would tell her, "No, leave it alone. You just focus on your homework, and get those grades up."
金铃只好怏怏地回到书桌旁。	So all Ling could do was go back to her desk.
此刻，妈妈的话刚刚开头，门铃响了。	This time, just as Mom was beginning her spiel, the doorbell rang.
真是救命的铃声！金铃飞奔着去开门。妈妈急忙在后面喊：“先看看是谁！	Saved by the bell! thought Ling in relief, and ran to open it, ignoring Mom's shouts from the kitchen, "Check who it is, first!
别放生人进来！”	Don't let a stranger in!"
门一开，金铃傻眼了：	Ling opened the door - and stared open-mouthed.
门外站着的既不是熟人也不是生人，而是一条银光闪闪、比她人还要略高的大鱼！	In front of her was the biggest, shiniest fish she had ever seen. It was taller than she was, and fatter than Dad's thigh.
那鱼的身子比爸爸的大腿还粗，头像个斗大的馒头，尾巴成扇形拖挂在地上，满身的鳞片每一片都有茶杯口那样大，两只如婴儿拳头般的眼睛金黄色，眼皮外有一圈微红，晶亮的眼珠充满热望地盯住金铃，一副深思熟虑的智者的模样。	Its head was like a huge steamed bun, its tail trailed, fan-shaped, on the ground, and its scales were enormous, each one the diameter of a small cup. Its golden eyes, big as a baby's fist and rimmed with a fine red line, gazed intently at Ling as if it were profoundly wise.
妈妈在厨房里问：“是谁呀？	"Who is it?
谁来了？”	Who's there?" called Mom,
金铃张了张嘴，她不知道回答什么才好，总不能说一声：“是大鱼来了。”	Ling opened her mouth to reply but no words came out, What could she say? Eventually, she called back, "It's a big fish!"
妈妈等不到金铃的答话，甩着湿淋淋的手从厨房里出来了。	Mom rushed out of the kitchen, shaking the water off her hands, without waiting to hear any more.
据说过年前的这段时间社会上流窜犯很多，入室打劫的案件频频发生，此时家里只有她跟金铃，一切不能不多加小心。	Everyone said that the city was full of thieves and burglars before Chinese New Year, just waiting for a chance to break in and steal. There were dozens of break-ins reported every day. Only she and Ling were at home, so she had to be doubly careful.
妈妈一看堵在门口的大鱼，跟着也傻了眼。	Mom caught sight of the huge fish blocking the doorway, and her mouth dropped open too.
她扭过头，结结巴巴地问金铃：“这个……这个……今天是几号？”	She looked around at her daughter. "Wh-what the...the...?" she stammered, then "What's the date today?"
她其实想问的是：今天是不是“愚人节”？	What she meant was, "Is this some prankster fooling around?
怎么会有人开这种玩笑？	Someone who thinks it's April Fool's Day?!"
这时候大鱼身后发出瓮声瓮气的声音：“请问这是不是金老师的家？”	Just then, they heard a muffled voice from behind the fish. "Excuse me, is this Professor Jin's house?"
卉紫慌忙回答：“是是。”	"Ye...yes..." stammered Mom.
那声音说：“哎哟，可算是没找错。”	"Hey, I thought we had the right address," said the voice.
接着鱼身往旁边一闪，露出后面两个满身冒着汗气的小伙子。	The fish shifted to one side, to reveal two exhausted young men.
他们热得棉袄都敞开了，额前的头发湿漉漉地粘成一团。	They were hot and sweaty, their padded jackets hung open even though it was a cold winter's day and their hair was stuck to their dripping foreheads.
那条比金铃还高的大鱼，原来就是他们用一根胳膊粗的木棍抬在肩上的。	They were holding the Ling-sized fish between them, tied to a stout wooden pole that they had balanced on their shoulder, and it must have weighed a ton.
大概是累惨了的缘故，此刻不等卉紫发话，两个人就迫不及待地抬着大鱼往门里走，径直冲进厨房，看看狭小的空间无法将肩上的庞然大物安置下来，又转身奔向一旁的卫生间，当机立断地卸了担子，把那鱼放进浴缸中。	They didn't wait to be invited inside, they pushed through the doorway carrying the fish between them, and headed straight for the kitchen. Then they looked around them. Where on earth could they put the enormous creature in a space this cramped? They backed out of the kitchen and went into the bathroom next door. That was it, there was nowhere else to unload. They plunked the fish into the bath …
浴缸也还不够大，鱼只能勉为其难地屈身其中，头和尾巴都翘在半空里。	The tub was too small, and they bent its body into an awkward curve, belly in the bath, head and tail sticking up into the air.
卉紫惊慌失措地先跟着他们进了厨房，而后又跟他们进卫生间，继续用结结巴巴的声音问道：“这个……这个……你们……我们……”	Mom was appalled. She'd followed them into the kitchen and now she was right behind them in the bathroom doorway. "This....this...you....we..." she stammered, incredulously.
一个穿紫红毛衣的小伙子把额前汗湿的头发捋一捋，笑嘻嘻地说：“这鱼是送给金老师过年吃的。”	The young man in a mauve sweater wiped the sweat from his forehead. "It's a New Year's gift for Professor Jin," he said with a smile.
卉紫仍然疑惑不解：“可我不认识你们……”	Mom was still suspicious. "But I don't know you," she said.
紫红毛衣的小伙子答：“没关系，金老师认识，你跟他一说就知道了。”	"It doesn't matter, ask Prof. Jin, he knows us. You ask him about it."
卉紫还不放心：“怎么可以呢？	'I don't understand," Mom protested.
这么大的鱼，买它得好几百块钱……”	"A fish this big costs hundreds of yuan!"
小伙子笑起来：“乡下人，买什么？	The young man laughed. "We're country folk, we don't need to buy fish!
乡里水库打的。	It comes from our reservoir.
金老师去年带研究生到我们乡里实习，帮我们乡办企业解决了大难题，送条鱼给他吃吃还不该？”	Prof. Jin and his research students rescued our company. This is the least we can do to say thank you."
卉紫听这一说，才算彻底地放了心，慌忙在围裙上擦干净手，张罗着泡茶，又叫金铃去拿为过年准备的瓜子糖果。	Mom relaxed at last, and accepted the gift. She wiped her hands on her apron and bustled into the kitchen to make the two young men tea. "Fetch a plate of melon seeds and candies!" she commanded Ling.
两个小伙子却死活不肯坐，说有车在楼下等着，当天还得赶回乡里去呢，扛上抬鱼的粗木棍就走了。	But the youths couldn't stay. They had a car waiting downstairs and they had to get home tonight. They picked up the stout wooden pole, slung it between their shoulders, and were off.
送鱼人刚出门，金铃在房间用劲蹦起来，大声欢呼道：“爸爸万岁！这么大的鱼啊！	The door shut behind them, and Ling started bouncing around the room, beside herself with excitement. "Dad, you're amazing!" she yelled. "This is a king of fish!
是一条了不起的鱼王啊！”	The finest fish in the world!"
她跑到卫生间里，用手拍打着结实的鱼身子，又伸出一根手指轻触鱼的眼睛，还试着把整个拳头塞进鱼嘴里，兴奋得什么似的。	She raced into the bathroom and slapped its firm flesh, reached out a finger and gently touched one of its eyes, tried to force her fist into its mouth.
她想这一定是全城里独一无二的大鱼，班上无论是张灵灵家还是于胖儿家，绝对不会有人送给他们这么大的鱼。	"No one in the whole city has ever been given a fish this big! Not Ming, not Pang, none of my classmates!
等开学的时候她要把这事告诉全班同学，她终于也有了一件值得炫耀的事情了。	Just wait till I tell them all! They can't beat that, none of them!"
卉紫看着金铃的高兴样，不失时机地教育她说：“这下看到了吧？	Mom lost no time in pointing out the moral of the story. "You see?
知识和文化还是有用的，当官的家里有人送礼，爸爸凭学问一样能受人尊敬，世界上……”	Being well-educated is useful. You get gifts from officials. Dad's respected because he's educated."
金铃打断妈妈的话：“你准备把这鱼怎么办？”	Ling interrupted, "Mom, what are you gonna do with this fish?"
这句话问得实在及时，卉紫闭上嘴，开始思索如何处理大鱼的问题了。	It was an entirely reasonable question. Mom stopped preaching and began to give it some thought.
卉紫估摸这鱼有六七十斤重，三口之家在春节期间是无论如何吃不下去的。	The creature must weigh sixty or seventy pounds. The three of them would never get through it no matter how much they ate over the holiday.
要完整地放进冰箱，除非那冰箱大得像冰库。	She'd need an industrial-size freezer to fit it in whole.
那么只有一个办法：解剖。分割为零碎鱼块，再送出一部分给亲朋好友，余下的自家慢慢消化。	She'd have to gut it and cut it up, and give some away to friends and relatives. The three of them could then eat the rest at their leisure.
卉紫到厨房里拿来一把最快的菜刀，站在浴缸边上打量了大鱼好久，决定从鱼的脖颈处下手，先割下它的大脑袋来。	She got their sharpest knife from the kitchen, and stood by the bath contemplating the fish. She decided to begin at the neck, and cut its head off.
金铃心里庆幸地想：好在这鱼已经死去多时了，否则割头的痛苦它受不了，她也受不了。	Ling was secretly happy that the fish was already dead, otherwise it would suffer terrible pain at having its head cut off.
鱼的疼痛是在身上，她的疼痛是在心里。	She'd suffer too, emotionally.
卉紫割鱼头的时候才发现她对自己的力气和鱼鳞的坚实都估计不足。	Mom was having a hard time making any inroads into the head. She'd clearly overestimated her own strength and underestimated the toughness of the scales.
足有铜钱厚的鱼鳞几乎比铜钱更硬，锋利的刀刃在鳞片上轻飘飘地就滑过去了，最多只留下一道浅浅的白色割痕。	The fish scales were as thick as copper coins and almost harder. The knife blade slipped and slithered all over them, and made no impression at all, except to leave a few pale crapes.
刀刃无法深入鱼身分毫，卉紫白用了半天劲。金铃自告奋勇说：“我来吧！”	It never even made a dent in the fish's flesh. Mom sawed away without success. Finally Ling piped up, "Let me try!"
当然这话说了等于白说，金铃又割又砍，弄得鼻尖冒汗，那鱼根本就若无其事。	But even though she tackled it heroically, she didn't get on any better than her mother. The fish was completely unscathed.
卉紫说：“送鱼的人真该考虑到我们杀鱼的艰难。	"Those people who gave us the fish should have thought how we were going to cut it up.
我倒宁愿要几条小一点的家伙。”	I'd rather have had one or two smaller ones," grumbled Mom.
金铃忽然想到一个主意，说：“报上不是登过广告吗？	Suddenly Ling thought of something, "Why don't we dial 911?
‘有事请拨110电话，巡警同志为您排忧解难’。	I saw an ad in the paper, it said, 'Got a problem? Call 911, and your local constable will sort you out."
我们打110报警电话吧。”	"Ask the police to help us to cut up a fish?"
卉紫说：“请巡警来帮忙杀鱼？太荒唐了。”	Mom said. "Don't be dumb!"
可金铃的这句话还是提醒了卉紫，她想起金铃奶奶有一把专门用来剁排骨的斧子，连忙洗了手去打电话向奶奶求援。	But Ling's words made Mom think of something. Grandma had an axe which she used for chopping pork bones. She quickly washed her hands and called her mother-in-law.
好在两家距离很近，放下电话不到10分钟，奶奶已经握着斧子气喘吁吁赶到。	Grandma and Grandpa didn't live far away, and not ten minutes after she put the phone down, Grandma arrived puffing and panting, with the axe.
奶奶说：“真是好笑，一路都有人问我拿斧头干吗，以为我家来了打家劫舍的强盗呢。”	She was laughing. "You know what? Everyone in the street asked what I was doing! They thought we must had had a burglary!"
奶奶年纪大了，力气却不小，又比卉紫有经验，再加有利斧快刀做武器，事情马上变得容易了许多。	Grandma was quite old but she was strong, an knew what she was doing. She wielded the axe like a deadly weapon.
她先用电工起子将茶杯口大小的鱼鳞一片片起出来，然后举斧猛砍进鱼脊，在碰到脊骨时巧妙地迂回到关节处，终于将一个硕大的鱼脑袋砍杀下来。	First, she pried off the huge scales with a screwdriver, then she cut through the fish's backbone with one blow of the axe. She deftly twisted the blade of the axe until she found the joint, and finally separated the head from the body.
鱼脑袋跟鱼身猝然分离，粘稠的鱼血便汹涌而出。	As the head came off, fish blood spurted out, thick and viscous.
一股浓浓的血腥味随之冲出来，把金铃熏得打了一个喷嚏。	There was a terrible stench. Ling sneezed.
她看见随着血液缓慢涌出切口的金黄的鱼子、雪白的鱼油、花花绿绿的鱼肚肠和鲜红的心肝，觉得恐怖，又感觉头昏恶心，转身逃出卫生间去。	The blood was followed by a stream of innards - bright yellow eggs, lumps of shiny white fat, multi-colored guts and a bright-red heart. It was scary. Ling felt sick and dizzy. She ran out of the bathroom and sat down outside.
坐在外面又想，不能不看，不看太可惜了。	Then she thought, I have to watch this. I'll never get to see something like this again.
她就站在卫生间门口，捂住鼻子，只用嘴巴呼吸，眼睛眯起来，从眼缝里窥视整个过程。	She went back and stood in the doorway, holding her nose and breathing through her mouth. She half-shut her eyes, and peered through the slits.
卉紫和金铃奶奶齐心合力，又砍又剁，终于将一条大鱼分解成块。	Grandma and Mom worked their butts off, chopping and cutting until they'd demolished the fish, and had a pile of small pieces.
墙壁上、抽水马桶上，到处都是喷溅上去的粘稠的鱼血。	There was fish blood spattered everywhere - on the walls, on the toilet, and all over her mother's and her grandmother's hands.
奶奶和卉紫两个人张着四只鲜红鲜红的血手，一时竟累得无力扭开水龙头冲洗。	By the time they were finished, they were almost too exhausted to turn on the faucet and rinse them clean.
奶奶一屁股瘫坐在马桶盖上，声明她得歇一歇才能打扫“战场”。	Grandma collapsed on the toilet seat. "Give me a moment to rest before we clear up!"
卉紫面有难色地说：“那你先出去，我来收拾。	But Mom persuaded her to go and rest outside. She'd clean up.
要不然闯进个人来，还以为我们家里出了人命呢。”	"Otherwise if anyone comes in, they'll think there's been a murder!"
奶奶就出去到厨房里洗了手，坐下来喘气。	Grandma went to wash her hands in the kitchen. Then she sat down, still out of breath.
卉紫一个人在卫生间忙碌，先用水冲地，又用拖把拖，嗅嗅还是血腥味冲天，干脆兑一盆洗涤净，蹲下身将每一条瓷砖的缝隙都抹了一遍。	Mom got busy in the bathroom, sluicing all the surfaces down, and mopping the floor. It reeked of blood. There was nothing for it. It would have to be bleach. She crouched down and wiped between every tile and every crack and cranny.
完事后探头再看浴缸里，鱼块横七竖八堆了一缸，白生生的鱼肉从每一个切口鼓出来，夹着细细的鲜红的血丝，看着就觉得肚子很饱，没有煮它来吃的欲望。	Then she took a look in the bath tub. It was full to the brim with fish pieces, the bright white flesh protruding from the cut skin, and veined with streaks of blood. Somehow she didn't feel hungry anymore. She didn't even feel like cooking it.
卉紫不无忧愁地说：“怎么办呢？这些鱼块？”	"What on earth are we going to do with all this fish?" she said, anxiously.
奶奶倒很干脆：“送！	Grandma had it all worked out. "Give it away!
楼里的邻居每家送一块，再打电话喊金铃她姑姑来拿。	Give it to your neighbors. Call my daughter, she can come an get some.
剩下的你们塞冰箱，塞不下的我带回家腌起来。”	Freeze as much as will fit in the freezer. Anything that doesn't fit, I'll take it home and pickle it."
奶奶活像个大将军，指挥起来颇有点雷厉风行的军事家气派。	No sooner said than done. Grandma was as swift and decisive as any army general.
金铃这时候开始活跃了，主动申请担负给邻居们送鱼的任务。	Ling cheered up. She volunteered to go and distribute pieces of the fish to their neighbors.
当然她期盼的其实是邻居的一声惊讶或者赞叹。	Of course she was really looking forward to the neighbors' reactions - she was sure they'd be amazed and impressed.
她挨家挨户笑眯眯解释：“这是我爸爸的大鱼。”	She went from apartment to apartment saying, with a big grin on her face, "This is a fish my dad was given."
当天晚上金铃做了个梦，梦到一条巨大的鲸鱼压在她的身上，身体冰凉冰凉的，嘴巴里的味道腥臭腥臭的，压得她不能挣扎，无法呼吸。	That night Ling had a dream. It was more like a nightmare really. A massive whale was crushing her. It was ice-cold, and it had stinky fishy breath. It was so heavy on her that she couldn't struggle, or even breathe.
她惊恐地呼喊妈妈，又觉得喉咙也被压住了，什么声音也喊不出来了。	She tried to call for help, "Mom! Mom!" but her throat closed up and she couldn't make a sound.
她急得一身汗，醒了，原来是个梦，是她睡觉时无意间把手放在了胸口上。	She woke up covered in sweat. Of course, it was only a dream. What she'd done was go to sleep with her hand resting on her throat.
整整一个春节，还有春节过后的整个春天，金铃的家里总是弥漫着烧鱼的香味。	For the whole of Chinese New Year, in fact for all the weeks that followed, the apartment smelled of fish.
红烧，熏炸，剁碎了做鱼丸鱼饼，糖醋鱼，豆瓣鱼，酸菜鱼，鱼汤火锅……吃得金铃看见鱼就恶心。	They ate it every which way: braised in soy sauce, smoked, fried, minced fish balls and fishcakes, sweet and sour fish, fish with chili sauce, or pickled cabbage, hotpot with fish broth.
此后直到金铃毕业考试，卉紫再没有往家里买过别的什么鱼，用她的话说：“简直吃怕了。”	Eventually, Ling only had to look at a fish to feel sick. Mom decided she wasn't going to buy fish again until after Ling's middle school entrance exam. " I can't face it," she said.
所以，金铃总结出一个深刻的道理：物质过于丰富了也不是好事，对未来永远抱有期望才是最美好的现实。	Ling learned a lesson from this that she never forgot: You can have too much of even the best things.
