# Supplementary material for: Exploring translator’s style in children’s literature: A case study of Nicky Harman’s English translations of Huang Beijia’s two works
Source: PLoS One. 2026 Jun 2;21(6):e0350245. doi: 10.1371/journal.pone.0350245 (PMC13229296; doi:10.1371/journal.pone.0350245)
Supplement: S7 File — (ZIP) [file pone.0350245.s010.zip › data/parallel corpus data/Parallel Chinese-English Corpus excel format/I Want to Be Good/Chapter 18_zh-CN_en-US.xlsx]

## Sheet: sheet1
十八 狼狈的模拟考试	Chapter 18 The Dreaded Mock-Exam
开学才一个月，升学考试的序曲就紧锣密鼓地奏响起来。	They'd only been back at school for about a month, but already the tension was ratcheting up.
校长仿照天安门广场上的”香港回归日倒计时钟“，在教学楼一楼的楼梯口制作了一个活动日历牌，上面写几个醒目的大字：距小升初入学考试还有×××天。	On every floor, there was a sign on the stairs with a calendar of activities. In large letters above was another eye-catching sign that changed constantly: "Countdown to Middle School Entrance Exam XX Days."
语文老师一上讲台，说的第一句话便是：还有3个月零10天。	Whenever the Chinese teacher began her class, the first thing she said was, "Three months and ten days to go..." or whatever it was.
数学老师上台，开口也是：还有94天零16小时零35分。	The math teacher was more specific. He would begin his classes with, "We have 94 days, 16 hours, and 35 minutes left..."
英语老师走进教室，马上用英语问一句：6月28日是什么日子？	The English teacher would come into the classroom and begin by saying in English: "What day is June 28th?"
一次，尚海实在憋不住了，在底下接着英语老师的话小声嘀咕一句：宣判日。	Once, Hai couldn't help muttering under his breath, "Judgment Day."
谁知英语老师年轻，听力特别好，竟准确无误地听见了这句近似牢骚的嘀咕。她的高跟皮鞋一路嗒嗒的响着，面无表情地站立在尚海面前，问他：“你刚才说了什么？”	The English teacher was young, and had very sharp ears. She heard Hai's rebellious mutter and her high heels tap-tapped across the floor, as she came and stood, stony-faced, in front of him. "What did you just say?"
尚海在班上一向以胆小著称，顿时吓得嘴唇发白，站起来结结巴巴地说：“没……没说……”	The whole class knew that Hai was a timid kid, and now his lips went pale with terror. He stood up and stammered, "I didn't...didn't say..."
英语老师将目光转向金铃：“你来替他回答，他刚才说了什么？”	The teacher looked at Ling. "You answer for him. What did he just say?"
金铃慢慢地站起来。	Ling slowly got to her feet.
她这一刻真是为难：不说吧，有撒谎之嫌，况且老师都已经听见了；	She was in a sticky situation: if she said she hadn't heard Hai, she'd be accused of lying. After all, the teacher had heard it.
说吧，又觉得出卖了朋友，会被同学视为叛徒。	If she did repeat it, she'd be getting her friend into trouble, and she'd be called a sneak by the rest of the class.
她咳嗽一声，故意将眉毛痛苦不堪地皱成一团疙瘩：“刚才……	She gave a little cough and furrowed her eyebrows, as if something was hurting her. "Just now...
刚才……有只小虫子飞到我耳朵里去了。”	Just now, an insect flew into my ear."
英语老师气得白了脸：“好，你们都学会了互相包庇！	The English teacher went pale with anger. "Right, you certainly know how to cover each other's backs!
我找你们班主任去。”	I'm calling Mrs. Xing!"
她课也不上了，扭身就走。	She turned on her heel and left the classroom.
于胖儿离开座位，追上两步，探身到教室门外看看，挤眉弄眼地报告尚海：“真的是往办公室走了。”	Pang crept after her, and peered down the corridor. Then he reported back to Hai, with a gleeful wink, "She really did go to Mrs. Xing's office."
尚海刚坐下去，一听这话又站起来，两手死命捂住裤裆，一边哭丧着脸说：“我要上厕所！	Hai was terrified. He jumped to his feet again and jammed his fists into his crotch. In a choking voice, he cried, "I have to go to the bathroom!
我忍不住了！”	Need a pee!"
一边慌慌张张冲出门去。	And he tore out of the classroom.
全班哄堂大笑。	The kids burst out laughing.
金铃鄙夷地撇撇嘴说：“真丢人，小便都吓出来了。”	"How embarrassing," said Ling mockingly. "Fancy being so scared that you pee your pants!"
结果是邢老师一个电话叫来了尚海的妈妈，老师和家长联手，把尚海批了个狗血喷头，又逼着他立刻找英语老师道歉，一场小小的风波才算平息。	Mrs. Xing called Hai's mom into the school, and the pair of them gave Hai a terrible scolding. As a final act of contrition, he also had to apologize to the English teacher.
以后老师上讲台再说“还有×××天”这句话时，全班同学就同时将上身坐得笔直，双手反背在身后，脸紧绷，目直视，做出一副听候宣判的模样。	After this, each time a teacher started the class telling them, "There are XX days left," the entire class sat up ramrod straight, with their hands clasped behind their backs, and looked at the teacher solemn-faced, as if they were about to be sentenced in a court of law.
所有老师都不知道这是他们私下商量好的暗号，还以为坐得笔直是因为大家心里重视考试呢。	The teachers were completely taken in by this show of respect.
三天一小考，五天一大考，每天还有大量的试卷发给大家带回家完成，学校打印室的老师忙得脚丫朝天，揉着通红的眼睛找校长要辞职。	They had a short test every three days and a longer test every five days. Every day they took home a pile of past exam papers, to do in the evenings. The teachers queued up shoulder-to-shoulder at the school photocopiers. They were soon red-eyed with exhaustion and threatening to give in their notice.
校长就想出另一个主意，要求各班班主任发动学生家长帮忙，凡是单位里有复印机的，量力而行帮助班里复印试卷，一月一次也行，一星期一次更好。	Then the principal had a better idea: the class teacher could recruit some parents to help. Anyone with a photocopier in their workplace could copy some papers, depending on how many they could reasonably do. Once a month was good, once a week was even better. Each class had about fifty students, so there should be plenty of parents to ask.
每班50多个人，100多名家长，排下来应该绰绰有余了。	Mrs. Xing took a show of hands to see how many parents she could count on.
邢老师在班里统计能够帮助复印试卷的家长时，金铃也不甘落后地举了手。	Ling was sure her mom and dad would help, and volunteered their services.
回到家里跟爸爸妈妈一说，卉紫先表了态：“这事可别找我，我们单位小，没有复印机。”	But when she talked to them, her mom said, "Don't come to me, we don't have a photocopier, our office is too small."
金亦鸣说：“我们系里倒有，可是复印资料要付钱，本系师生优惠价是每张三毛。”	And Dad said, "Our department has one, but you have to pay to use it. Teachers get a discount so it's thirty cents a page."
金铃连忙说：“三毛多便宜啊！	"Thirty cents is cheap!" Ling burst in enthusiastically.
外面复印要五毛呢。”	"It's fifty cents everywhere else!"
金亦鸣对卉紫摊摊手说：“这算怎么回事？	Dad spread his hands in surrender, but he complained to Mom, "What's going on?
全班学生的卷子要由我一个人承担复印工作，哪儿对哪儿啊？”	How did I end up photocopying exam papers for the whole class?"
“那你们想不想我考上好学校呢？”金铃立刻追问一句。	"Do you want me to get into a good school or not?" Ling asked innocently.
金亦鸣无话可说了，想了想，嘀咕一句：“全班50多个人，复印一次试卷，要花掉我一天的工资收入。”	Dad couldn't think of an answer to that. "If I copy a set of exam papers for all fifty students, that's going to cost me a whole day's wages."
他摇着头，表示对学校里的做法不可理喻。	He shook his head in bemusement at the school's teaching methods.
3月底，学校里为六年级毕业生举行了一次模拟升学考试。	At the end of March, the sixth grade students had a mock middle school entrance exam.
考的是数学。	It was in math.
按正式考试的规定，每张桌子只坐一个学生，教室前后都有监考老师，窗外有流动监考人员来回巡视，上厕所另派专人陪同。	The students were seated the way they would be in the real exam: one student only per desk, and proctors at the front and back of the classroom. Teachers would be on patrol along the corridor and others would be specially designated to escort students to the bathroom if necessary.
考卷上也写学号，考完收卷时当场封死，最后由学校教务处专门组织老师集中阅卷，以免各班任课老师作弊。	Each student would write his or her exam number on the paper, and the completed papers would be packaged and sealed, and delivered to the Schools Board Offices, where the teachers would go to grade them. That way, the class teachers couldn't cheat when they were grading.
考试前一天，数学张老师站在讲台上严肃地看着大家，说：“都给我听着！	The day before, the math teacher Mr. Zhang addressed the whole class sternly. "Everyone, listen up!
只许成功，不许失败！	I will not accept failure tomorrow!
模拟考试基本上能体现正式考试的难度，所以，你们明天考出什么分数，到升学考试也差不多就是这个分数了。	The mock exam is the same level of difficulty as the real exam, so your score is likely to be the same as the actual entrance exam too.
我教了这几年毕业班，心里是有准头的。胡梅！刘娅如！倪志伟！”	That's what my years of teaching the graduating class have taught me. Mei! Yaru! Zhiwei!"
被点到名的三个人不知何事，赶紧站起来，面面相觑。	Mei, Yaru, and Zhiwei stood up, wondering why they'd been picked on.
张老师说：“你们三个，要确保98分，争取100分。	"You three must score at least 98%, and try for 100%." Mr. Zhang told them.
我们班冲击外国语学校的希望就在你们身上了。”	"The school's hopes of getting students into the Foreign Languages Middle School rest on you."
三个人如释重负地坐下来，脸上不免都有些得意。	The three sat down. Their looks of apprehension were placed by relief, and a degree of pride.
倪志伟左顾右盼的，一副眉飞色舞的模样。	Zhiwei, in particular, looked triumphantly around the class to make sure everyone else had heard.
金铃就不服气，心里想：	This isn't fair, Ling thought rebelliously.
如果他们失手了呢？如果我能超常发挥了呢？	What if they make a mess of it, or if I do better than Mr. Zhang predicts?
当老师的怎么可以把人看死？分明是瞧不起人嘛！	It's favoritism! And it's disrespecting the rest of us.
正胡思乱想着，忽然尚海捅她的胳膊，原来张老师点到了她的名字。	She was still daydreaming when Hai jogged her arm. Mr. Zhang had called her name.
张老师很愤怒地看着她：“思想又开小差！	He glared at her angrily. "Has your brain gone walk-about?
到这个时候你还心不在焉？你到底想拿个什么分数？”	Is this any time to be daydreaming? What score are you hoping for?"
金铃脱口而出：“100！”	"100%!" Ling blurted out.
底下就有了哧哧的笑声。	There were giggles in the class.
金铃涨红了脸，忿忿地喝道：“笑什么笑！”	"What are you laughing at?" Ling retorted indignantly.
张老师的脸上反倒浮出笑容，拍拍手说：“好，有志气！	But Mr. Zhang was smiling. "Well done!" he said.
可是要保证不能粗心。	"I like your ambition! But no careless mistakes.
粗心是你最大的敌人，打死这个敌人，你就能胜利。知道不知道？”	Carelessness is your big enemy. Conquer your enemy and you can be a champion, understand?"
金铃说：“知道。”	"I understand," Ling said.
张老师挥挥手：“坐下吧。”接着张老师又分别叫起了尚海、于胖儿、杨小丽、李小娟一些人，指出了每个人的致命弱点，叮嘱他们一定不要掉以轻心。	Mr. Zhang waved at her to sit down, and called out more names: Hai, Pang, Xiaoli, and Juan. "You four, you know what your weaknesses are. Be on your guard!"
一堂普普通通的数学课，被张老师弄得活像战前紧急动员。	An ordinary math class had turned into a call to arms, and Mr. Zhang was leading them into battle.
金铃很兴奋，晚上脱了衣服上床之后久久不能入睡，两眼睁得大大的望着房顶，过一会儿忽然哈哈大笑起来。	Ling was excited. She put on her pajamas that night and got into bed, then lay awake staring at the ceiling for a long time. Then she suddenly burst out laughing.
卉紫在外面听见金铃傻笑，心里很吃惊，以为女儿是紧张过度发了魔症。	Mom was startled by the sound of laughter coming from Ling's room. Was the exam stress giving her daughter a fit of hysteria?
她丢下手里的东西推开金铃的房门。金铃仍旧在笑，眼睛弯成了月芽儿，嘴巴嘻开成了花骨朵儿，笑声欢快如山涧流下来的泉水，清朗朗的，一串串的，溅出晶莹剔透的水花。	When she pushed open the door to Ling's room, she found Ling still laughing, her eyes crinkled like halfmoons, her mouth wide open like a flower. It was a tinkling sort of laugh, like the waters of a mountain stream splashing and chuckling as it flowed downhill.
卉紫心惊胆战地踮着脚过去，轻轻地拍拍金铃的脸：“金铃，金铃！	Mom approached the bed in serious trepidation, and patted her daughter's cheeks. "Ling! Ling!
你怎么啦？”	What's up?"
金铃嘻开嘴望着妈妈：“我在笑呢！	Ling grinned up at Mom. "I'm laughing!
我心里很快乐！”	I'm happy!"
卉紫忧心忡忡地自语：“怎么回事？明天是模拟考试，该紧张得吃不下饭才对，有什么可笑的？真是中魔了？”	But you have a mock exam tomorrow, you should be a bundle of nerves, not laughing your head off!"
金铃说：“我在想后天评卷子的情景。”	"I'm thinking of the results the day after tomorrow." Ling said.
“后天评卷子？”	"The results the day after tomorrow?"
“每次考试都是隔一天就评卷子。	"Yes. We always get the results the next day.
老师走到讲台上说，他很高兴，笑眯眯的，因为别的班级最高分是98，只有我们班有一个同学考了100。”	Imagine Mr. Zhang coming into the class smiling happily and telling us that the highest score in the other classes is 98% but one person in our class scored 100%."
卉紫说：“这跟你有什么关系？你笑什么？”	"What does that have to do with you? What are you laughing at?" Mom was even more puzzled.
“听我说呀！	"Listen to me!
老师把卷子反过来扣在讲台上说，让我们猜猜是谁得了100分。	This is how it goes: Mr. Zhang puts the exam papers upside down in front of him, and makes us guess who got 100%.
大家就乱猜一气：胡梅、刘娅如、倪志伟……老师摇摇头说：‘不对，不是我们班上从前的好学生。’	Everyone says, Mei, Yaru, Zhiwei, but Mr. Zhang shakes his head and says, 'No. Ifs none of the top students.'
大家一听，呀，可不得了！赶快从后面往前猜，从最差的猜起：李林、王小山、古有威……	Everyone's amazed. No way! They start guessing the worst students: Lin, Xiaoshan, Youwei.
老师又摇头：‘还不对。’	Mr. Zhang shakes his head again.
大家心里着急了，到底是谁呢？	Everyone's desperate to know who it is.
全班的人你看我，我看你，样子可滑稽了。	They look at each other. It's funny.
最后老师才笑眯眯地说了个名字，妈妈你猜是谁？”	Finally the teacher smiles, and says a name. Mom, guess who it is?"
卉紫茫然地问：“是谁？”	"Who?"
金铃一骨碌从被窝里坐起来：“智商真低！	Ling pushes her quilt back and sits up with a jerk. "You're so dumb!
我提示了这么半天，你还猜不出来？	I've given you so many clues and you still can't guess?
就是我呀！金铃同学嘛！”	It's me! Your daughter, Ling!"
卉紫哭笑不得。	Mom didn't know whether to laugh or cry.
这孩子一个人躺在床上哈哈大笑了半天，原来想的是这样一桩美事！	The night before an exam, and her girl was lying in bed having beautiful daydreams and in fits of laughter.
卉紫摁着金铃的肩膀，让她重新睡下去，又替她塞好被子，说：“看起来你还是挺向往考个好分数的。”	"Go back to sleep!" Mom pressed her back down again and tucked the quilt around her. "You sure must want those good grades!" she said.
金铃抗议道：“妈妈你什么意思？	"What do you mean?" protested Ling.
难道我不想做好孩子吗？”	"You know I've always wanted to be good!"
“可你总是这么一副漫不经心、丢三落四的样子，不是算错题就是写错字，像个做好孩子的样子吗？”	"But you're so flibbertigibbet. You're always doing your sums or writing your words wrong. That's not being good!"
金铃把头缩在被子里，半天都不说话。	Ling buried her head under the quilt and said nothing.
后来她轻轻叹着气说：“我真是恨我自己，我每次都想考100分，每次都想超过胡梅和刘娅如，做全班第一名，为什么偏偏就做不到呢？	Then she gave a little sigh. "I really hate myself. Every time I want to get 100%. Every time I want to do better than Mei and Yaru, and be top of the class. Why can't I ever do it?
人想实现自己的愿望为什么这么难？”	Why is it so hard to make my dreams come true?"
卉紫跟着叹口气，实在不知道该怎么深入浅出地回答女儿这个问题。	Mom sighed too. There was no simple answer to that, or if there was, she didn't know it.
卉紫想，等金铃长大成人以后，有过太多的梦想、碰过太多的壁以后，就会知道理想和现实之间有着多么深的一条沟壑！	When Ling grew up, she'd have so many dreams and run up against so many obstacles, then she'd find out the hard truth, that there was a huge gulf between the ideal world and the world as it really was!
人的一辈子就是要努力跨过这条鸿沟，只不过能跨过去的实在寥寥无几啊！	How many people spent their lives trying to bridge that chasm and how few succeeded!
第二天风和日丽，老天爷仿佛故意要送给大家一个好心情似的。	The next day was warm and sunny, as if God wanted to put everyone in a good mood.
因为去考试，不准带书本笔记，金铃肩上的书包便显得轻飘飘的，简直有那么点休闲旅游的意味。	The students had been told to leave their books at home because they were doing an exam. Ling's backpack felt light as air, like she was going on vacation.
一路上碰到一些在街上玩的一二年级学生，为了腾教室给六年级模拟考试，学校把他们统统放回家了。不是要求考试时每人坐一张桌子吗？	On the way to school she saw some first or second graders playing in the street. They'd been given a day's holiday to free up space for the sixth graders to take their mock exam, because each student had to have a separate desk.
金铃在校门口碰到了迎面过来的杨小丽。	Ling bumped into her friend Xiaoli at the school gate.
她缩着头，皱着眉，嘴巴里叽叽咕咕念着什么。	Xiaoli was hunched over, frowning and muttering to herself.
金铃笑着朝她打招呼：“嘿！念什么咒语哪？”	"Are you casting a spell?" Ling asked her, smiling.
杨小丽一看是金铃，如逢救星，扑上去抓住金铃的胳膊：“我的天，快告诉我，整数是不是自然数？	"Ling!" Xiaoli exclaimed joyfully, and grabbed her arm. "Oh my God. Quick, tell me! Are whole numbers natural numbers?
我忘了，全都忘了！”	I forgot! I forgot everything!"
金铃说：“自然数都是整数，可是整数并不全是自然数，因为整数中包含有‘0’，而‘0’不是自然数。”	"Natural numbers are all whole numbers, but not all whole numbers are natural numbers, because whole numbers include zero but zero isn't a natural number," Ling told her.
“如果比例尺一定，实际距离和图上距离成什么比例？”	"How do you calculate the proportion between actual distance and the distance in a diagram using a scale?"
“正比例呀！	"Direct proportions!
昨天不是刚复习过吗？”	We went over that yesterday!"
杨小丽死死抓住金铃的胳膊，几乎要哭出来：“我昨晚还背得滚瓜烂熟，可今天早上全忘了，真的全忘了！”	Xiaoli clung to Ling's arm. She was on the brink of tears, "Last night I knew it all off by heart, but this morning I forgot it all. I really did forget everything!"
“怎么会呢？“	"You can't have," said Ling.
金铃耸耸肩膀，把快要被杨小丽抓下来的书包带子扶正。	She shrugged and Xiaoli, who had been hanging on to her backpack strap, nearly fell over.
杨小丽恨恨地跺着脚：“都怪我妈妈，早上她逼着我喝牛奶，我一恶心就吐了，把记在心里的概念题全吐出去了。”	Xiaoli stamped her foot. "It's all my mom's fault. This morning she made me drink milk. Milk's disgusting, I spit it out. And I spit out everything I learned along with it."
金铃像个大人似的拍拍她的手，安慰她说：“你太紧张了。先别想考试，我们说点儿别的，好吗？”	Ling patted her hand, reassuringly. "Don't be so nervous, stop thinking about the exam. Let's talk about something else."
杨小丽刚来得及点了个头，后面响起啪嗒啪嗒的脚步声。	Just then, they heard footsteps thudding up behind them.
于胖儿把书包的两根带子背在同一侧肩上，拖拉着旅游鞋的两根鞋带，气喘吁吁地追上她们。	It was Pang, huffing and puffing, his backpack slung over one shoulder, and his trainer laces undone and trailing on the ground.
“迟到没有？啊？迟到没有？”	"Am I late?" he said, panting.
他喘着气，一张脸因跑步而涨成深红色，每一个毛孔都充血的样子。	He was puce in the face from running so hard.
金铃伶牙俐齿地回答他：“迟什么到呀？	"What d'you mean, 'late'?" said Ling.
没看见我们也在走吗？	We're still on our way, aren't we?
你要是迟到，我们可不是都迟到了？”	If you're late, then we are too!"
于胖儿拍拍胸口：“吓死我了。我妈昨晚忘了给闹钟上发条，睁眼一看已经七点钟了，吓得我早饭也没吃，一路跑步赶过来的。”	Pang patted his chest. "I nearly died when I woke up. It was seven o'clock already. My mom forgot to set the alarm last night. I was so scared of being late, I ran the whole way here, and never had breakfast...
又说：“万一迟了到，张老师一定会把我杀了煮肉吃。”	Just imagine, if I'd been late, Mr. Zhang would have killed and eaten me, for sure."
金铃说：“你这么胖，肉一定好吃。”	You're so fat, you'd taste delicious," Ling said wickedly.
于胖儿回击她：“你自己呢？”	"And what about you?" Pang retorted.
杨小丽这才笑了，脸上没有了紧张的神色，眉眼也活泼起来。	Xiaoli finally laughed. She'd stopped looking so worried and had obviously cheered up.
倪志伟是最后一个进教室的。	Zhiwei was the last one to arrive.
班上另一半同学这时已经下楼去了一年级的教室。倪志伟一跨进教室门就嗅着鼻子：“什么味道？	Half their classmates had already gone downstairs to the first-grade classroom. Zhiwei strode in and sniffed, "What's that smell?
谁的脚这么臭？”	Who has stinky feet?"
于胖儿慌忙弯腰把脚穿进旅游鞋。	Pang hurriedly bent down to put his trainers back on.
倪志伟故意皱紧眉头：“于胖儿你是存心不良，想污染空气，让我们中毒昏倒，你自己一个人拿高分吧？”	Zhiwei made a big show of frowning, "Pang, are you doing this deliberately? Are you polluting the air so we feel faint, and you're the only one who gets a high score?"
于胖儿急得跳起来，赌咒发誓：“小狗才这么想！”	Pang jumped up, flustered. "Only someone really bad would think such bad thoughts!"
倪志伟笑出一副坏样子：“开个玩笑嘛，急什么急？”	Zhiwei sneered. "Just joking. What are you getting so worried about?"
他走过去，乒乒乓乓把教室两边的窗户全打开了，说是要透透空气，保持清醒头脑。	He bounced around the classroom like a pingpong ball, from window to window, throwing them open, "to clear the air and clear his head," was how he put it.
毕竟才3月底，两边窗户一开，冷风吹进来，飕飕地让后脑勺发凉。	It was only the end of March, and with the windows open, there was a freezing cold draught, making the hairs stand up on the back of their necks.
金铃想提出抗议，又想到吹凉风或许真会让头脑清醒，就忍住没说。	Ling was about to object but then decided against it. Maybe the draught would clear her head too.
上课的电铃很快就响了，尖锐而凄厉，冷不丁叫人心里一抖。	The bell rang shrilly for the beginning of class. Ling's heart skipped a beat.
金铃回头看杨小丽，她已经再一次脸色苍白。金铃便伸出食指和中指，做个“V”字形的手势，对她用劲晃了晃。杨小丽看见了，勉强朝金铃点点头，表示懂得了好朋友的意思。	She looked around at Xiaoli, who had gone pale again. Ling held up her fingers in a V sign, and Xiaoli forced herself to nod. She knew her BFF meant well.
主考老师是学校教务处的杨主任。	They were being supervised by Mr. Yang, the Director of Studies at the school.
他是个面色庄严的中年人，终年紧闭嘴角不苟言笑，目光偶尔对人一瞥，尖尖的锐锐的，刺得人脸上肌肉一颤。	He was a severe middle-aged man, tight-lipped, and unsmiling. If he just looked at you, he could make your face sting.
新华街小学的学生个个怕他。	They were all afraid of him.
他走进教室，简短地说了几个字：“开始了。”他就开始发考卷。	He walked into the classroom and handed out the exam papers. Then he issued a curt order, "Begin."
考卷是地地道道的铅印卷，这就使本次考试的分量越发沉重起来。	The papers had been properly printed, which made the exam seem even more real.
教室里没有人说话，连咳嗽的声音也没有，只听见一片传发试卷的窸窣声，再就是监考老师走来走去的轻响。	You could have heard a pin drop in the classroom. There was complete silence, apart from the rustling of paper, and the pacing back and forth of the proctors.
金铃牢记老师交待过的事项，首先在卷首写上了自己的姓名和学号，而后用一分钟时间把试题浏览一遍。	Ling did as Mr. Zhang had told them: first, she wrote her name and student number on the front of the exam. Then, she took a minute to look over the questions.
总共是10道填空题，每空1分；5道判断题，每道1分；5道选择题，每道1分；12道口算题，8道计算题，2道文字题，1道图形面积计算题，总共40分；	There were ten questions where you had to fill in the blanks, five true or false questions, and five multiple-choice questions. Each of these was worth one point; twelve mental arithmetic questions, eight calculation questions, two text questions, and one question where you had to find the area of a diagram.
8道应用题，40分。	Then there were eight word problems for forty points.
限在100分钟内做完。	They had 100 minutes to complete them all.
金铃用劲眨着眼睛，她感觉自己老毛病又要犯了，一看到这些复杂的数字就头昏脑涨，眼冒金星。	Ling screwed up her eyes. The numbers were beginning to dance around in front of her eyes, just like they always used to.
她咽一口唾沫，心里一个劲叮嘱自己：稳住！稳住！	She swallowed hard and told herself firmly, "Steady on!
仔细看题目，争取拿满分！争取胜利！	Read the questions carefully. You can do it! You're going to get 100%."
先做填空题。	Start with the fill-in-the-blank questions.
相对而言填空题总是简单一些。	They're always the easiest.
第一道：一个数是由2个10和5个0.01组成的，这个数是（ ）。	Question One: A number is made up of two tens and five 0.01s. The number is_____ .
金铃先填一个“20.005”。用笔尖数数小数点，觉得不对，擦掉，重填一个“20.05”。	Ling wrote 20.005, counted the decimal places with the tip of her pencil, decided she was wrong, erased it, and then wrote 20.05.
再数一遍，对了。	She counted again. This time it was right.
判断题很绕人，头脑一不清醒，就会被它绕进去了。	True or false questions could really tie you in knots, if you didn't keep a clear head.
侥幸的是头一道是杨小丽刚才在路上问过她的：因为自然数都是整数，所以整数都是自然数。对或者错？	Strangely enough, the first question was the one she'd talked to Xiaoli about that very morning. Natural numbers are all whole numbers, therefore whole numbers are all natural numbers. True or false?
金铃毫不犹豫打上一个叉。	Ling wrote an x in the box without a moment's hesitation.
这一分毫无疑问是拿到手了。	She knew this one was right.
金铃自喜地想：我怎么这么英明？昨天偏偏记熟了这道！	I'm brilliant! I revised this just yesterday! She thought happily.
选择题问题不大，有现成的答案可供选择，蒙也能蒙对。	Multiple-choice questions weren't a big deal. After all, they gave you the answers to choose from, and even if you didn't know, you had a sporting chance of guessing right.
口算题。这一项基本上是送分的题，如果错了，只能怪自己命该如此。	On to the mental arithmetic. These points were giveaways. If you got them wrong, you had only yourself to blame.
计算题，最要金铃的命。	Calculation questions were the worst.
一般同学都是在计算题上拿分的，但这一项是金铃的克星，她简直就不可能不让这些该死的数字出错。	Her classmates usually got them right and got points, but they were the bane of Ling's existence. She had to get these ones right!
她紧张得浑身出汗，眼睛几乎贴在了题目上，用劲盯牢每一个数字，不让它们在眼前摇晃和跳舞。	She was so nervous that she broke out into a cold sweat. She glued her eyes to the questions, determined to make them stay on the page, and not dance around.
每一步竖式，她都算了三遍以上，一共用掉五大张草稿纸。	She checked every column of figures for each question half a dozen times, using up five sheets of scrap paper in the process.
应该不会错了。再错一题她就不叫金铃！	She hadn't made a single mistake, she was quite sure!
应用题。	Word problems, next.
前面的几道照例比较简单，从第六道开始，难度逐渐加深。	The first few were usually easy. They got more difficult from number six onwards.
有一题是这样的：第一小组的工作量是第二小组的三分之二，第一小组人数正好与第二小组人数的比是5∶7，工作两天后，第二小组恰好完成任务，第一小组超额完成两人干一天的工作量，求两个小组的人数各是多少人？	One went like this: Group One's workload is one third of Group Two's. The ratio of people in Group 1 to Group 2 is 5: 7. Group 2 completed their task in two days. Group 1 did the work that would take one person fourteen days. How many people are in each group?
又是求工作量的问题，又是求比的问题，出题目的老师怎么就这么狠心？	The problem asked what the workload was and asked for ratios.
金铃用圆珠笔在课桌上写了三个大大的字：不讲理！	Ling wrote in big ballpoint letters on her desk, "Doesn't make sense!"
金铃刚写完，身后脚步声响起来，偷眼往后一瞄，是监考老师杨主任！	She'd just finished scratching when she heard footsteps. She took a quick look over her shoulder. It was Mr. Yang behind her!
金铃吓得赶紧把试卷往上一盖，遮住了那三个不能见人的字。	In terror, she nudged the notebook over the marks to hide them.
杨主任像是看见了什么似的，停在金铃身后好一会儿才走。	Mr. Yang looked suspicious. He stood behind Ling's chair for a long time before moving off.
金铃就将半个身子趴在试卷上，一动都不敢动。	Ling bent over her exam paper, not daring to move.
好不容易等脚步声走过去了，金铃慌忙找橡皮，要擦去桌上的几个字。	Finally, finally... the footsteps faded into the distance. Ling hurriedly looked for her eraser so she could rub the words out.
先抬起衣袖，不见橡皮压在胳膊下；又抬起试卷，仍是没有橡皮的影子。	She lifted one arm, then the other, but it wasn't underneath.
哪儿去了呢？	Where did it go?
天哪，小东西自作主张地滚到别人桌子下面去了。	Oh no! All by itself the eraser had rolled under the desk of the person in front of her.
金铃把整个身子钻到课桌下，伸长胳膊去拾橡皮。	She could see it! Ling squeezed under her desk and reached for the eraser.
从北边的窗外忽然吹来一阵小风，把金铃摊开在桌上的考卷轻飘飘吹了起来，像一张阿拉伯的魔毯似的，轻摇着，慢晃着，在教室半空中飞舞摇荡。	Just at that moment, a breeze blew in through one of the windows and lifted the exam paper on Ling's desk. It fluttered into the air and was borne away like Aladdin's magic carpet, tipping gently from side to side.
眼尖的于胖儿首先叫起来：“哎呀！	Pang was sharp-eyed, and he saw it first. "Look! Look!
谁的考卷！”	Whose paper is that?" he cried.
金铃跟着爬出桌肚大叫：“哎呀！我的考卷！”	Ling crawled out from beneath the desk. "Mine! Mine!"
李林正做不出应用题来，坐在位子上抓耳挠腮呢，这么好玩的戏剧性场面岂肯放过！	Lin was scratching his head over a word problem and not making much progress. This was a distraction, there was no way he was going to miss this little drama!
他跳起来就去抓那张卷子，又因为起身太猛，屁股拱翻了自己的桌子，他自己的考卷也轻轻地飘落出去，贴着地面滑出好远。	He jumped to his feet to grab the floating exam paper - and hit his desk with his butt and upended it. His exam paper also went merrily floating away across the room.
李林却舍己救人，放着自己的卷子不管，不屈不挠地去追金铃的那张。	But Lin wasn't interested in his paper. He only wanted to catch Ling's, and he threw himself after it.
金铃以为李林是想趁机偷看她的答案，这时候也急了，跟着起身，离开座位抢先扑上去。却不料南面窗户又吹进来一股风，两股空气对流，竟把试卷托上更高的地方。	Ling was quite sure that Lin wanted to sneak a look at her answers. She had to get her paper back. She ran after it but just as she was about to grab it, a breeze blew in from the window on the opposite side of the room. The two currents of air met the exam paper and pushed it high into the air.
而后试卷长了眼睛似的向窗外飞去。	It hovered for a moment, then made a beeline for the open window and was gone.
满教室大乱，所有的眼睛都离开了自己的卷子，跟着那张白色“魔毯”转来转去，嘴里发出惊叹声、嬉笑声和催促金铃“快追！快追！”的声音。	There was pandemonium in the classroom. No one was looking at their exam papers now. Everyone was gazing open-mouthed after the Magic Carpet as it sailed out of the room. They cheered Ling on with cries of "Go get it! Go get it!"
几个素来调皮的捣蛋鬼甚至已经站起身来，随时准备奔上去助金铃一臂之力。	And the usual troublemakers stood up, ready to launch themselves in pursuit too.
不苟言笑的杨主任此时再也无法保持冷静，慌慌张张登上讲台，连声地喊道：“封卷！	Mr. Yang was not nearly loud enough to be able to keep order. All he could do was leap to the front of the class and shout loudly to the proctor at the back of the class, "Seal the papers!
封卷！”	Seal the papers!"
又用眼色和手势吩咐后面的另一个监考老师执行命令。两个人手忙脚乱地把学生未做完的考卷挨个儿抓过来，在手里攥成一大团。	Then the two of them rushed around frantically gathering up the unfinished exam papers and piling them together.
金铃的考卷在南边窗台上略微停顿了一下，又被走廊尽头吹来的风带着沿走廊向西飞去。	Ling's exam paper was having an adventure: it paused on the windowsill, then was caught by another draft and wafted down the corridor.
经过下一个教室的窗口时，它探头探脑往里瞟了一眼，竟身不由己地被窗口里的风吸了进去。原来二班教室这天也是开了窗户的。	Other rooms had windows opening onto the corridor too, and as the paper passed by class two, it was sucked inside.
这回轮到二班秩序大乱了。	Now there was chaos in class two as well.
在枯燥烦闷恼人的考试中碰上如此有趣的“天外来物”，谁能按捺得住心中的兴奋和惊喜呢？	The students were reveling in this heaven-sent interruption.
于是，二班教室里哄闹一阵过后，监考老师也无可奈何地封了卷。	Their proctor had to seal their exams too.
四个毕业班，分散在八个教室里模拟考试，竟有两个教室的试卷统统作废，可见出的纰漏之大。	So two out of the eight rooms full of sixth graders taking their mock exams had their exams declared null and void. What a disaster.
校长在办公室里大声责问道：“这如果是正式考试呢？嗯？	The principal gathered all the teachers together in his office and shouted at them, "What if this had been the real exam, eh?
一个教室出了乱子，全区的考卷统统没用，我们怎么向上级交代？	You only need one classroom to mess up, and the entire district's exams are disqualified. What would the School Board say about that?
怎么向学生家长交代？	And what would we say to the parents?
那时候怕是哭都来不及！坐牢都够了！”	Some of us would end up in prison!"
校长的话把老师们说得一个个毛骨悚然。	The teachers were horrified.
邢老师和数学张老师联合把金铃喊到办公室来谈话。	Mrs. Xing and Mr. Zhang called Ling into the office and they both questioned her.
金铃很无辜地申冤：“能怪我吗？	Ling protested her innocence vehemently, "You can't blame me.
是风吹的呀！	It was the draft!"
要怪也只能怪开窗户的人。”	Then she thought of something. "If you want to blame someone, you should blame the person who opened the window.
又小声嘀咕：“我本来是能得100分的。”	And I was going to get 100%," she grumbled.
邢老师和张老师想想也不错，这事确实怪不到金铃。	The two teachers had to agree with Ling. They really could not blame her.
于是又追究是谁开了窗户，大家众口一词地把倪志伟推了出来。	They asked the children who had opened the window. Everyone was unanimous, it was Zhiwei.
倪志伟同样一脸无辜：“老师没宣布考试不准开窗户嘛。说了吗？	Zhiwei protested his innocence, just as Ling had, "The teachers never said we weren't allowed to open the windows during the exam, did they?
有人听见了吗？	Did anyone hear them say that?
我是好心要让大家透透空气，让头脑清醒的。”	I was being nice, giving people fresh air to clear their heads."
谁也没错，全是春风作怪。	There was no doubt about it, it was the wind's fault.
金铃想起看过的书中有这么一句古诗，好像是说什么“清风不识字，缘何乱翻书”，她在课堂上就忍不住扑哧一声笑出来了。	Ling remembered a classical poem she'd read once, which went something like, "Oh, spring wind, you cannot read my words, why do you turn the pages of my book?" She couldn't help giggling.
古人真聪明，她笑眯眯地想。	People back then were really clever, she thought.
人家在几百年前就知道了小学升初中的模拟考场上会有这么喜剧性的一幕。	Hundreds of years ago, they'd predicted that the middle school entrance mock exam was going to turn into a farce!
