# Supplementary material for: Exploring translator’s style in children’s literature: A case study of Nicky Harman’s English translations of Huang Beijia’s two works
Source: PLoS One. 2026 Jun 2;21(6):e0350245. doi: 10.1371/journal.pone.0350245 (PMC13229296; doi:10.1371/journal.pone.0350245)
Supplement: S7 File — (ZIP) [file pone.0350245.s010.zip › data/parallel corpus data/Parallel Chinese-English Corpus excel format/I Want to Be Good/Chapter 21_zh-CN_en-US.xlsx]

## Sheet: sheet1
二十一 我可以养蚕了	Chapter 21 Ling Raises Silkworms
5月初，天已经有些热了。	It was the beginning of May, and getting warmer.
中午金铃从家里去上学，只穿了一件印有白雪公主和七个小矮人的白色套头衫。	Ling went back to school after lunch one day wearing her white Snow White and the Seven Dwarves top.
过了一个秋天一个冬天，这衣服明显有点小，金铃的肚子圆溜溜地从衣服下鼓出来，让人看着想笑。	She hadn't worn it since the previous summer, and she'd really outgrown it. It rode up over her round tummy and looked quite comical.
卉紫拍拍她的肚子说：“复习这么紧张，也不见你瘦下来，可见没有太努力。”	Mom patted her tummy and said, "You have so much revision to do but you haven't lost any weight. You're obviously not putting much effort into it!"
金铃抗议道：“用肚子大小来断定一个人，这也太片面了吧？	"You shouldn't judge someone by the size of their tummy!
也许我这里面装了太多的学问呢！”	I have a lot of knowledge stored in there!"
卉紫说：“不管怎么样，女孩子还是要苗条一点的好。”	"Whatever you have in there, you need to lose some eight! Girls should be slender," Mom persisted.
金铃心里想，又来了，接下来又要提到减肥什么的了。	She's doing it again! thought Ling. Why does she keep bringing up my weight?
妈妈最近怎么变得这么爱唠叨的呢？	What a nag she's turned into.
可是金铃走在路上的时候，自己也感觉大腹便便的样子不太雅观。	All the same, Ling didn't much like having her paunch on show when she went out.
她使劲提着气，边走边把肚子吸进去。	She tried breathing in, but that was hard work!
我的妈呀，这真是累！金铃很快就放弃了使自己看上去苗条一点的打算，大摇大摆甩开膀子走路了。	She gave up trying to look slender, and walked with big strides and swinging her arms instead.
校门口挤了一堆新华街小学的学生，不断有人满头大汗地从人堆中钻出来，手里小心地托着一样东西，走路都跌跌绊绊，忘了怎么迈步子似的。	There was a crowd of kids at the school gates, and every now and then, someone would squeeze their way out, holding something carefully in their hand.
还有人大喊大叫，招呼更多的同学来看。	She could hear shouts, "Come and look! Come and look!"
一时间校门口的交通都接近了堵塞。	Soon the entrance to the school was completely blocked.
金铃瞥见张灵灵和李小娟都挤在人堆里，连忙小跑着上去，连声地喊：“张灵灵！张灵灵！	Ling caught sight of Ming and Juan and pushed her way through, calling out, "Ming! Juan!
在看什么东西呀？”	What are you looking at?"
张灵灵回头，从人缝里看见金铃，跟着也着急起来：“哎呀你怎么才来！	Ming turned and saw her, "What took you so long?!
是个卖蚕宝宝的，已经快卖完了！”	This guy's selling silkworms, they're almost sold out!"
人群中站起一个50来岁的老伯伯，拍拍身上的碎屑，乐呵呵地接过话头：“卖完了，卖完了。”	"Sold out! Sold out!" the man selling them echoed Ming cheerfully.
马上有很多声音同时叫起来：“明天还来卖吗？”	"Are you coming tomorrow?"
老伯伯说：“没准儿，也许来，也许不来。”	"Not sure. Maybe I will, maybe I won't."
四周响起一片咂嘴声和抱怨声。	There was a lot of grumbling.
大大小小的孩子们开始四散，没有买到的围住了那些买到的，七嘴八舌，个个都很兴奋。	Reluctantly, the kids headed for their classrooms, the lucky ones surrounded by those who'd come too late. They were bubbling with excitement.
金铃问张灵灵和李小娟：“你们买到了吗？”	"Did you get some?" Ling asked her friends.
张灵灵举起一只小小的塑料袋：“喏，你看看吧。”	"Yeah! Take a look," Ming held up a small plastic bag.
金铃羡慕地凑上去细看。	Ling was envious. She bent down to take a good look at the little creatures.
袋子里有几片嫩嫩的桑叶，薄薄的叶片间有几条蚕宝宝在轻轻蠕动。	The bag held a few young mulberry leaves, and then saw, wriggling around among them, a few silkworms.
那蚕才不过两个米粒那么长，小脑袋很稚气地昂来昂去，有点惊异自己身处的环境似的。	They were tiny, no longer than two grains of rice end to end, and they reared their heads and looked around as they moved, as if wondering why they were there.
金铃叫起来：“你没有选好！	"You didn't look at them properly!" cried Ling.
看看，有几条已经快死了！”	"You have ones that look really sick!"
“哪儿呢？”	"Which ones?"
张灵灵慌忙把塑料袋打开。	Ming pulled the bag open and peered in.
金铃伸手指点着：“看这条！还有这条！身上都长出了黑点点，是发霉了！”	"This one! And that one! They look like they have mold on them."
李小娟和张灵灵两个人笑得前仰后合。	Ming and Juan burst out laughing.
“什么发霉呀！”李小娟边笑边说，“那是蚕宝宝的新品种。卖蚕的老伯伯说，白蚕只能结白茧子，黑蚕能结出彩色茧子，有淡黄的，有鹅黄的，有金黄的，还有橘黄的，漂亮极了！”	"They're a new breed," explained Juan. "He told us that white worms only make white cocoons, but ones with black spots can make colored cocoons. Light yellow, bright yellow, dark yellow, super pretty!"
金铃睁大眼睛问：“真的？不会是老伯伯骗你们？”	Ling was wide-eyed. "Are you sure he wasn't pulling your leg?"
张灵灵说：“他骗不了。	"Definitely not," Ming said.
去年我表姐养过一盒子黑蚕，我看见它们结的彩色茧子了。”	"Last year, my cousin raised a box of black silkworms. They made colored cocoons, I saw them."
金铃不说话了。	Ling didn't say anything.
她心里很懊恼，干吗没有早点从家里出来？	She felt pretty annoyed. If only she'd left the apartment earlier.
都怪妈妈逼着她背英语单词了。	It was all Mom's fault for making her go over her English vocabulary.
可是……她又想，早点来了也没用，她身上一分钱也没有，还不是白白看着人家买？	But she had to admit it wouldn't have made any difference. She'd spent every cent of her pocket money, so she would just have had to watch other people buying them.
张灵灵对李小娟说：“你敢不敢让蚕宝宝在你脸上爬？”	"I dare you to put one on your face!" Ming said to Juan.
李小娟胆小地摇头：“我不敢。挺腻歪的。”	"No way! That's creepy!" Juan said.
张灵灵说：“我敢。	"Watch me," said Ming.
我还敢让蚕宝宝在舌头上爬呢。”	"I'll put one on my tongue!"
金铃颇为嫉妒地打击她：“你吹牛！”	Now Ling was even more annoyed. "You're just talking big!"
“不信？	"Don't believe me?
不信你看着！”	You watch!"
张灵灵从塑料袋里捞出一条软绵绵的小白蚕，先摊在手心里，让两个女友看仔细了，然后张大嘴巴，伸长舌头，将小蚕轻轻放在舌尖上。	Ming pulled a velvety little worm out of her bag and held it in the palm of her hand so the others could see. Then she opened her mouth wide, stuck her tongue out, and gently put it on the tip.
李小娟马上觉得恶心，赶忙把脸扭过去，不看。	Ming couldn't bear to look. It was disgusting.
金铃却是拼命伸着脖子，眼睛一眨都不眨地看那小蚕如何在张灵灵的舌尖上蠕动、翻滚、挣扎。	But Ling was fascinated, and leaned in so she could watch every movement the little worm made as it wriggled and rolled around.
张灵灵得意洋洋地指着嘴巴，口齿含糊不清地说：“怎么样？看到了吧？”	Ming was very pleased with herself. "Can you see it properly?" she said in a strangled voice.
话才说完，她脸上的表情突然间惊恐地凝固住了，眼睛睁得老大，嘴巴半张不张，脸颊肌肉微微有些抽动。	Suddenly her smile froze and she looked panicked. Her eyes opened wide, her jaw slackened and her cheeks twitched.
金铃跟着大叫：“蚕呢？你的舌头呢？”	"What's happened to the silkworm?" cried Ling.
张灵灵慢慢地把舌头伸出来：舌尖上空荡荡什么也没有。她用哭一样的声音说：“我把蚕咽下去了！”	Ming stuck her tongue out again. Nothing. In a choked voice, she said, "I swallowed it!"
有几秒钟的时间，三个女孩子面面相觑，什么话都说不出来。	For a few seconds, the girls looked at each other in dismayed silence.
金铃努力把脑袋凑近张灵灵半张的嘴巴，眼珠子恨不得能弹出眼眶，顺着对方的喉咙滑下去，从食管进入胃部，跟踪追击小蚕被活生生吞食消化的过程。	Ling got as close as she could to Ming's half-open mouth. Her eyes were popping. She was imagining the worm sliding down Ming's gullet and into her gut, and gradually being digested.
李小娟胆怯地问张灵灵：“你……难受吗？”	"Does it...hurt?" Juan asked timidly.
张灵灵勉强做出一个比哭还难看的笑，说：“它在我肚子里爬来爬去。”	Ming pulled a horrible face, "I can feel it crawling around in my tummy."
李小娟脸色苍白，怕冷似的缩起肩膀。	Juan went pale and shrank away from her.
“真可怕。”她小声说。	" That's scary," she whispered.
张灵灵冷不丁大叫：“我要吐了！”	Ming suddenly yelled, "I'm going to throw up!"
她迫不及待地奔到一棵树下，弯着腰，直吐得浑身抽搐，涕泪横流。	She rushed to the nearest tree, bent over, and retched violently. Tears ran down her cheeks and she vomited all her lunch.
金铃走到她身边，很同情地拍拍她的背，又从书包里拿出自己的水壶，让她喝点水，漱漱口。	Ling went to her, and patted her on the back sympathetically. Then she got out her water bottle. "Here, rinse your mouth out...
“好了，你肯定已经把那蚕吐出来了。”金铃说。	Don't worry, you definitely brought up the silkworm," she said.
张灵灵喘着气，心有余悸地把那只盛有蚕宝宝的塑料袋扔到地上。“我不想再看见它们。”	Ming was gasping for breath, and looked traumatized. She threw the bag on the ground, "I never want to see them again!"
她转过身，飞快地跑进校门。	And she ran into the school.
金铃独自站在树下，用眼角瞄着那只塑料袋。袋里的小蚕浑然不知发生了何事，依旧在努力地爬来爬去，连带着整只口袋都在微微掀动。	Ling stood alone under the tree. She looked at the plastic bag, which was wriggling along with the worms inside it. They had absolutely no idea what had just happened.
金铃心跳如鼓，两手出汗。	Her heart was racing. Her palms were sweaty.
捡回去吗？捡不捡？这可是别人扔掉的东西呀！	Should she take them or not?
乞丐才会捡别人不要的东西，同学知道了一定会笑话她。	Ming had thrown them away and only beggars picked up someone else's trash! If her classmates found out, they'd laugh at her.
可是就这么走了吗？	But could she walk away?
让这些蚕宝宝躺在路边被行人踩死？被车轮压死？或者像那只可怜的小鸟一样，被顽皮的小孩子们一把捏死？	If she left them there, someone would walk over them and squish them, or a car would run them over, or kids would get hold of them and torture them to death, like that poor bird. She couldn't make up her mind.
金铃站在初夏的阳光下，脸已经晒得微微发红，鼻尖沁出一颗颗汗珠。	She stood there in the blazing sunshine. Her cheeks were turning pink and sweat dripped from her nose.
她终于飞快地向四周扫一眼，觉得并没有人注意她的动向，就猛地弯下腰，把那只塑料袋一把抓在手里。	Finally, she took a quick look to check no one was around, then bent down and grabbed the plastic bag.
天哪，但愿不要有人看见，千万不要有人看见！	Please God let no one see! She couldn't bear that.
她背过身，把肩后的书包卸下来，装作从书包里拿什么东西，趁机将一袋小蚕放进书包去。	She turned her back, pulled off her backpack and pretended she was getting something out of it. At the same time, she slipped the plastic bag carefully inside.
而后她不敢背着了，用两只胳膊小心抱住，像抱一只随时都会被压碎的薄胎花瓶。	Then she carried it into the school, cradling the bag gently in her arms.
路上，英语老师指指金铃怀中的书包问：“带子又断了？	The English teacher stopped her and asked, "Ling has the strap broken again?
回家都不记得请妈妈缝上？”	Didn't you ask your mom to mend it for you?"
金铃支支吾吾，自己也不知道自己答了句什么。	Ling mumbled something, and hurried into her classroom.
第一节是数学课，讲应用题。	The first class was math, word problems.
金铃有点坐不住，书包里的小蚕活像在她心里爬来爬去，痒丝丝的。	Ling fidgeted all through it. She felt like the silkworms were crawling around her head.
她感觉有两条快要爬到书包外面来了，又感觉有一条大点的压在另一条小点的身上，小的那一条被压得吱哇乱叫。	She imagined two of them crawling out of the bag, one on top of the other, the big one crushing the smaller one. She could almost hear the little one's cries.
她忍不住伸手到课桌下摸，摸到了装小蚕的口袋，就拖出来看，确信没有问题，才放下心去，把口袋送回书包。	She felt around the shelf under her desk for her backpack, and pulled out the bag to take a look. She couldn't help herself. Thankfully nothing was wrong; she put the bag back again.
过不了几分钟，这样的动作又重复了一次。	But only a few minutes later, she found herself doing the same thing all over again.
金铃心里知道这不对，上课不应该这样。	She knew she shouldn't, but she couldn't help it.
可是她实在控制不住自己，好像不看上一眼马上就要死了。	She just needed to check one more time, to make sure they were safe.
尚海把头凑过来，小声问她：“你看什么呢？”	Hai was curious. He leaned over, "What are you looking at?"
金铃用胳膊肘推开他：“去！”	Ling gave him a shove. "Get off me!"
尚海怏怏地说：“真不够意思。”	"I wasn't interested anyway!" Hai shot back.
张老师在黑板上写完一道题，转过身来。	Mr. Zhang finished writing the problem on the board then turned around.
那题目是这样的：甲、乙两煤炭仓库储存煤炭的重量比是8∶7，如果从甲库运出煤炭储量的 ，乙库运进6吨，那么，乙库比甲库的煤炭正好多14吨，求甲乙两仓库原有煤炭各多少吨。	The question was: Warehouse A and Warehouse B have stores of coal in a ratio of 8:7. If you reduce Warehouse A's stocks by one quarter, and increase Warehouse B stocks by 6 tons, Warehouse B has exactly 14 more tons of coal than Warehouse A. How many tons of coal does each warehouse have?
张老师两手张开来撑住讲台两边，目光在教室里扫来扫去。	Mr. Zhang rested his hands on each side of his desk, and his gaze swept the room.
已经有几个同学举手了，可是他偏不喊，他要找那些不注意听的、没有举手的。	Some students had already put their hands up, but he ignored them. He was going to pick someone who hadn't been paying attention.
冷不丁他喊了一声：“金铃！”	Suddenly he called out, "Ling!"
金铃的身子本能地一跳，头从抽屉里慌慌张张抽出来，挤出一脸灿烂的笑，讨好地望着老师。	Ling jumped. She'd been peering under her desk again but now she sat straight up and gave the teacher a brilliant smile.
张老师顺手从桌上拈起一支粉笔，凶狠狠地要对准金铃扔过去。出手的一刹那才意识到金铃是个女孩子，手腕便轻轻一抖。	Mr. Zhang swiped a bit of chalk from his desk and aimed it at Ling. It was going to be a vicious throw but just as he released it, he remembered Ling was a girl, and his hand wavered.
粉笔像长了眼睛似的拐个弯直扑尚海的额头，啪的一声打个正着，又弹过去落在李小娟桌上。	As if it had eyes, the chalk veered sideways and - ping! - hit Hai right in the middle of his forehead. Then it bounced off and landed on Juan's desk.
李小娟慌忙拿着粉笔下位，恭恭敬敬送回到讲台。	Juan grabbed the chalk, left her seat, and respectfully returned it to Mr. Zhang.
尚海又惊又恼，手捂着额头抗议道：“干吗打我？”	Hai was annoyed. He rubbed his forehead and protested, "Why are you hitting me?"
张老师刚要说一句什么，金铃蓦地在座位上大叫：“老师我会！”	Mr. Zhang opened his mouth to reply but before he could speak, Ling called out loudly, "Mr. Zhang, I can do it!"
老师没说出来的一句话又咽回到肚子里，半张着嘴望着金铃，一时真有点哭笑不得。	Mr. Zhang was taken aback, and for a moment couldn't think what to say.
金铃自顾自地站起身来，说：“我真的会。	Ling pressed her advantage. She stood up, "I really can do it.
可以列方程做，设每份数是x。”	You write an equation, and make the number x."
老师无可奈何地点点头：“好吧，请你上黑板来做。”	Mr. Zhang nodded. There was nothing else he could do. "Fine. Come and do it on the blackboard."
金铃乐滋滋地、笑眯眯地走上讲台，用一个不算很简单的方程式把这道题做了出来。	Grinning broadly, Ling walked to the blackboard. She wrote out the equation, which was quite complicated, and solved the problem.
她一点儿也没有意识到三分钟之前张老师差点儿要把她撕成碎片。	She was completely oblivious to the fact that, just three minutes before, Mr. Zhang had been about to tear her limb from limb.
可是下课之后尚海却对她不依不饶了。	But Hai still hadn't forgiven her.
尚海说：“刚才我吃那一记粉笔头，是代你受过的。”	"That chalk was meant for you, you know," he said when the class finished.
金铃跳起来：“怪我啊？我请你了吗？”	"You're blaming me because it hit you?" Ling was annoyed.
“你得赔偿损失。”尚海坚持说。	"You gotta make it up to me," Hai insisted.
金铃一伸手把他的脑袋扳了过来：“打伤了吗？	Ling turned his head towards her. "Does it hurt?
流血了吗？哪儿呢？”	I can't see any blood..."
“可我很有可能会被打成脑震荡。	"I might have concussion.
要是再往下一点，扔到眼睛，眼睛会瞎。”	If he'd hit me a bit lower down, I might have been blinded."
“可你现在没瞎。”	"But you weren't."
“我精神受到伤害了。”	"I've been traumatized."
金铃被他缠得没有办法，无奈地说：“好吧，我赔偿你。	Hai was being so annoying that finally Ling said, "Okay, I'll make it up to you.
文具盒里的东西，除钢笔之外，随便你要。”	Take anything you want from my pencil box. Except my pen, you can't have that."
尚海坚决地推开那个文具盒：“我就要你书包里的东西。”	But Hai firmly pushed the pencil box away.
金铃一下子扑到课桌上，以黄继光堵枪眼的姿势堵住了抽屉。	"I want that thing in your bag." Ling frantically blocked the shelf under her desk with her body.
“不行，绝对不行！”她急得涨红了脸。	"You're not having it! No way!" She went scarlet in the face.
尚海退了一步：“那就看看。只看一眼。”	Hai stepped back. "Okay, okay, then just give me a look."
“一眼也不能看！”金铃拿出了从未有过的坚决。	"No! Not even one look!"
好在上课铃又响了，邢老师夹着课本进了教室。金铃松了一口气，心里想，真是救命的铃声。	Mrs. Xing walked in, loaded down with a pile of notebooks, and Ling breathed a sigh of relief. Saved by the bell.
一放学，她以最快的速度抱了书包往外面走。	It was time for the next class. When school was over, Ling rushed outside carrying her backpack.
尚海在后面不甘心地喊她，她慌得头也不敢回，脚步快得像只逃命的兔子。	Hai hadn't given up and shouted after her, but Ling didn't look back. She scuttled away like a frightened rabbit.
当天晚上，卉紫是在给金铃整理床铺的时候才发现那个盛有蚕宝宝的鞋盒的。	That evening, Mom discovered the silkworms in a shoe box as she was laying Ling's quilt out on her bed.
金铃把鞋盒压在自己的被子下面，怕蚕宝宝不见天日活活闷死，还仿照游泳时潜水的做法，找了一根喝汽水用的塑料吸管，一头戳进鞋盒中，一头露在被子外。	Ling had put the box under her folded quilt but then started to worry that they might suffocate, so she fixed them up with a breathing tube like snorkelers use. She pushed a soda straw through the lid and made sure the other end was poking out from under the quilt.
卉紫铺床时没在意，一拉被子，吸管拉掉下来了，鞋盒也差点弄翻。	Mom didn't see it at first, until she gave the folded quilt a tug, and the straw fell out, and the box almost upturned.
“这是什么？”	"Whatever's this?"
卉紫莫名其妙地打开盒盖，“我的天！	Mom exclaimed, and opened the box. "Oh my God!
哪儿来的小蚕？”	Where did these silkworms come from?"
她立刻把金铃叫过来询问。	"Ling, come here!" she commanded.
金铃一口咬定这些蚕是自己捡的。	Ling told her the story.
“因为我怕它们会死。	"I only picked them up because I was afraid they'd die.
我不捡回来它们一定会死。	If I didn't rescue them, they would have.
它们才这么大！”金铃再三强调。	They're only this big!" she finished.
卉紫重重地把鞋盒往桌上一顿：“了不得！居然学会捡大街上人家不要的东西！	Mom slammed the shoebox down on the table. "So now you go around picking other people's trash?
知道你的同学为什么不要吗？	You know why your friends didn't want them?
她们怕养蚕分心，影响学习！”	Because they're too busy revising. They don't have time to raise silkworms!"
金铃想说“不是的”，看看妈妈的脸色，没有敢说。	"No, that wasn't why!" was what Ling wanted to say. But she could see Mom was really mad, and she kept quiet.
卉紫指着桌上的鞋盒说：“去，给我扔进垃圾桶。	"Go and throw them in the garbage.
考试没有结束之前，我不允许有任何活的东西拿进家门。”	I'm not letting you bring any living creature into this house until you've done your entrance exams."
金铃拼命地眨巴眼睛，眨出鼓鼓的一包眼泪。她把这一包欲滴不滴的眼泪努力送进卉紫的视线里。	Ling knew she had to turn on the waterworks. She forced tears to come to her eyes and made sure that Mom could see them trembling on her eye lids.
卉紫不为所动：“算了，别对我来这一套，我不会心软。”金铃沉默不动。	"Don't go all crybaby with me, I'm not budging on this." Mom insisted, but Ling didn't move.
卉紫说：“你扔不扔？妈妈的话你不听吗？	"Are you going to throw them out or not?
你要做妈妈不喜欢的坏孩子？”	Why are you being so disobedient?"
金铃低着头，半步半步地移到桌边，捧起鞋盒，又半步半步地移出门。	Ling looked at the floor and shuffled ever-so-slowly towards the table. She picked up the box and went just as slowly to the door.
她走这么慢的原因是期望妈妈突然心软后改变主意。	Maybe, just maybe, Mom would change her mind.
可是妈妈在房间里一声不响。	But Mom didn't call her back.
金铃走到阳台，打开鞋盒，把十几条蚕宝宝一下子倒进垃圾桶里。	Ling walked out onto the balcony, opened the shoe-box, and dumped the silkworms into the trash can.
这时候她的眼泪真的出来了，肩膀一耸一耸哭得好伤心。	By that time, she was crying for real, her shoulders heaving with sobs.
卉紫跟出来，双臂环抱着站在厨房门口：“扔掉了？	Mom stood in the kitchen doorway, her arms folded. "Did you throw them out?
扔掉了就去做作业。	Then go do your homework.
今天的英语还没背呢。”	You haven't practiced your English today."
金铃在心里说：真是个狠心的妈妈，冷酷的妈妈，比灰姑娘和白雪公主的后妈还要后妈的妈妈！	So heartless, so unfeeling, she's worse than the wicked stepmother in Cinderella and Snow White! thought Ling.
她赌气狠狠地擦去眼泪，抬头挺胸从妈妈身边走过去，脚步跺得地面咚咚响，以示抗议。	She dashed the tears from her eyes and stomped past Mom, head held high. Thud, thud, thud, went her feet.
妈妈又叫起来：“担心楼下邻居有意见！”	"Mind the downstairs neighbors don't complain!" called Mom.
金铃回她一句：“我管不着！”	"See if I care!" muttered Ling.
她坐到书桌前，翻开英语书，眼泪却不争气地往下淌，滴滴嗒嗒打得书页上模糊一片。	She sat at her desk, and opened her English textbook, tears of disappointment still trickling down her cheeks.
抬手用衣袖擦，才擦完又流出来了，比没擦时还要汹涌，就好像眼睛是一只新式水龙头，手一碰就自动出水。	They wet the page and the words went blurred. She wiped her tears with her sleeve, but more came, pouring down her face as if her eyes were faucets.
她边哭边委屈地想，做人有什么意思啊？	What's the point in being alive? she thought, gloomily.
除了学习还是学习，一点点快乐都没有，一点点自由都没有，还不如做一条蚕宝宝呢，蚕宝宝起码还有她这样的孩子来喜欢呢！	It's just study, study, study. Life's no fun, there's no freedom. I'd be better off as a silkworm. At least silkworms have kids like me who like them.
过了一会儿，眼泪不流了，她心思又开始活动起来，对自己说：“我就去看一眼！	After a while, her tears stopped, and she began to think again. I'll just go look! She told herself.
最后一眼！	One last look!
看看蚕宝宝死了没有。”	Just to see if they've died.
她起身离桌，踮着脚走出房间。	She got up and tiptoed out of her room.
外面一点动静也没有，妈妈大概是回到客厅里看报纸去了。	There was silence. Mom had probably gone back to the living room to read the paper.
她摆出跳芭蕾的姿势，用脚尖跳跃着闪进厨房，尽量不发出一点声音。	She tiptoed into the kitchen, as light on her feet as a ballerina.
她一进到厨房就愣住了，几乎不敢相信自己的眼睛：妈妈正蹲在阳台上的垃圾桶边，一手举着一根蜡烛，一手从桶里把蚕宝宝一条条地捡出来，放回到鞋盒中。	Then she stopped in her tracks. She could scarcely believe her eyes: Mom was on the balcony crouched next to the garbage cans. In one hand she held a candle. With the other, she was picking out the silkworms one by one and putting them back in the shoebox.
金铃很不解地问：“妈妈？”	"Mom?"
卉紫抬头见是金铃，有点尴尬地笑了笑：“我想想还是把它们捡回来吧，好歹也是一条命，你说呢？”	Mom turned and looked at her. She said with an embarrassed smile, "Well, you know, I had a good think about it, and ...after all, they're living creatures, aren't they?"
金铃跳上去抱住妈妈的脖子：“你真好！	Ling jumped on Mom's back and threw her arms around her neck. "You're the best!
我太喜欢你了！”	I love you so much!"
卉紫拍着她的手，要她下来：“小心别把妈妈的腰压闪了，也不想想你是个多重的人。”	Mom patted her hands, "Okay, okay, let me go, you'll break my back. Have you any idea how much you weigh?"
金铃撒娇地说：“提个要求：你亲我一下。”	Ling gave her a sweet smile. "On one condition. Give me a kiss."
卉紫说：“该我对你提个要求才是。”	"I should be the one laying down condition," said Mom.
“行，你提吧。”金铃从卉紫背上直起身。	Ling slid off and waited.
“答应我，别为养蚕耽误学习，好吗？”	''Promise me that these silkworms won't distract you from your studies, okay?"
金铃抿嘴看着妈妈，重重地点了点头。	Ling looked at Mom, and nodded, and nodded again.
