# Supplementary material for: Exploring translator’s style in children’s literature: A case study of Nicky Harman’s English translations of Huang Beijia’s two works
Source: PLoS One. 2026 Jun 2;21(6):e0350245. doi: 10.1371/journal.pone.0350245 (PMC13229296; doi:10.1371/journal.pone.0350245)
Supplement: S7 File — (ZIP) [file pone.0350245.s010.zip › data/parallel corpus data/Parallel Chinese-English Corpus excel format/I Want to Be Good/Chapter 22_zh-CN_en-US.xlsx]

## Sheet: sheet1
二十二 种瓜得豆，而且是颗金豆	Chapter 22 Grandma Sun
金铃很恨自己，为什么说的话总是不能做到。比如她答应了妈妈不因为养蚕而影响学习，可是蚕明明就放在家里，她做习题时都能听到它们咀嚼桑叶的声音，心思怎么能不往上面想呢？	Ling had promised Mom that she wouldn't let the silkworms distract her from her schoolwork, but as she was revising, she couldn't help hearing them munching away at the mulberry leaves, so of course she was distracted.
隔上20分钟不去看一眼蚕宝宝，她简直就有一种立刻会死掉的痛苦。	Every twenty minutes or so, she had to go and make sure they were okay, even though she hated herself for breaking her word.
去过第二次以后，卉紫在房间里干涉了。卉紫提高嗓门喊：“金铃你又干什么？”	The second time this happened, Mom called from the sitting room, "What are you doing, Ling?"
金铃灵机一动，连忙回答：“我上厕所。”	"I'm going to the bathroom!" said Ling.
蚕宝宝就放在厨房里，上厕所必须从厨房里穿过，金铃的理由非常充足。	This was a brainwave on her part, because the silkworms were in the kitchen, and she had to go through the kitchen to get to the bathroom.
管天管地，管不住人拉屎撒尿，妈妈总不能限制她上厕所吧？	Ling figured that Mom could control most things, but she couldn't control how many times Ling needed to pee and poo, so she couldn't stop her going to the bathroom, could she?
金铃第三次往厕所跑的时候，卉紫起了疑心，跟踪而去。	After her third visit, Mom got suspicious and followed her. She arrived at the bathroom door just as Ling was coming out.
金铃装模作样地从厕所出来，头一抬，卉紫正双手抱臂、目光炯炯地盯着她呢。	She looked up to see Mom standing in her way, arms folded, a quizzical look in her eyes.
“你监视我上厕所干什么？我又不是犯人。”金铃做贼心虚地嘀咕着。	"Why are you checking up on me going to the bathroom?" she muttered guiltily.
卉紫似笑非笑地说：“真的上厕所了？	"You really went to the bathroom?
小便还是大便？”	For a pee or a poo?"
“小便。”	"A pee."
“小便我怎么没听到声音？”	"So how come I didn't hear any tinkling?"
金铃懊悔地想：真该说是大便。	Dammit, I should have said a poo, thought Ling.
为了杜绝妈妈对她的不信任，金铃干脆猛喝了一肚子凉开水，假戏真做。	Ling would have to make Mom believe her somehow, so she downed a tumbler full of water. That way, she really would need to pee for real.
不到半小时，她真要小便了。	Sure enough, a half hour later, she had to go to the bathroom.
路过客厅门口的时候，她很大度地喊了一声：“妈妈你来听吧！”	When she passed the living room door, she made sure to call out, "Mom, come listen!"
她故意敞着厕所的门，让小便声哗啦哗啦传出好远。	She left the bathroom door open, so the sound of her tinkling could be heard all through the apartment.
可是妈妈又不再来听了，像是看穿了她的把戏似的。	But Mom didn't rise to the bait. She wasn't in the mood for playing games.
这个星期六，当金铃第十次从厕所出来的时候，发现蚕宝宝吃光了家里最后一片桑叶。	When Ling went to the bathroom for the tenth time, she discovered that the silkworms had munched their way through the last mulberry leaf.
她把这个发现及时报告了卉紫，卉紫无可奈何地说：“拿两毛钱去买吧。”	She told Mom, who gave her twenty cents, so she could go out and buy more leaves.
在复习迎考的日子里，金铃最乐意做的事情便是帮妈妈下楼买东西，因为只有在这时候才可以趁机玩一小会儿，看看小吃店的猫，注意一下街口浇糖人的担子来了没有、有没有浇出什么新的花样。	These days, in the run-up to the middle school entrance exams, the thing Ling most enjoyed was nipping out to buy things for Mom. It was her only chance to have fun, go visit the noodle shop cat, and see if the sugar syrup spinner had come, and what shapes he was spinning now.
今天很没趣，浇糖人的担子没来，小吃店的黄猫也不见了。	But today was Saturday, and nothing interesting was going on. The sugar syrup man was nowhere to be seen, nor was the ginger tabby.
金铃手里捏着两毛钱，慢吞吞地走到校门口。她忽然傻了眼：怎么？卖桑叶的老爷爷怎么也不见影子啦？	Ling strolled slowly along. At the school gate, she got a surprise: the silkworm seller wasn't there either.
平常他都守着一大篮绿油油的桑叶坐在校门口，专门等着做那些买了蚕宝宝的孩子的生意。	He was usually sitting at the gate with a basket of bright green mulberry leaves, waiting to sell them to the children who'd bought silkworms.
两毛钱一小口袋，你如果嫌少，他还会笑眯眯地给你添上几片。	He charged twenty cents per bag. He was a friendly guy. If you complained he hadn't given you enough, he'd laugh and add a few more to the bag.
校门口摆报摊的奶奶对金铃说：“今天他怎么会来？	"It's the weekend.
今天没有学生上学，他做不到生意呀！”	There are no kids in school today, so there's no one to buy his leaves," the old woman at the news stand told her.
金铃问：“你知道他家住哪儿吗？”	"Do you know where he lives?" asked Ling.
奶奶摇头说：“哎呀，这我就不知道了。老头儿好像是搭车从郊区来的。”	The old woman shook her head. "No, I don't know...I think he lives out of town, and gets a ride in."
金铃心里一下子恐慌起来。怎么办呢？	Ling was panicking.
到哪儿去找桑叶给蚕宝宝吃呢？	How was she going to find mulberry leaves to feed her worms?
鞋盒子里的蚕宝宝一个个都把小脑袋昂得老高，东转西转的，好像在对金铃说：“我饿了！我饿了！”	When she arrived home and looked in the shoebox, the silkworms all had their heads in the air, searching hungrily for more leaves.
卉紫埋怨金铃：“叫你不要把小蚕弄回来吧？	"I told you to get rid of them, didn't I?" grumbled Mom.
城市里如今到哪儿找桑叶去？	"Where are we going to find mulberry leaves in a city?
与其让它长得半大不大地饿死，还不如那时候就别救它的好。”	You should have let them die when they were little, it would have been kinder than letting them get this far and then starve to death."
金铃被卉紫说得心里很难过。	Ling was really upset.
她翻开自己的通讯录，挨个儿给朋友们打电话。	She went through the address book, and called all her friends one by one.
杨小丽、李小娟、张灵灵、刘娅如……一个个都问过了，回答都是没有，没见过哪儿有桑树。	Xiaoli, Juan, Ming, Yaru, but none of them had any mulberry leaves and they hadn't seen any either.
只有尚海很肯定地说：“有。我表姐家就有一棵。	Hai said, "I know where you can get some. My cousin has a mulberry tree.
长得比房子还高，叶子有巴掌那么大，结的桑果黑紫黑紫的，甜得要命……”	It's taller than their house. The leaves are as big as your hand. The mulberries are dark purple, juicy and super sweet..."
金铃嫌他嗦，急不可待地打断他的话：“别的以后再说，你先告诉我表姐家在哪儿，我怎么坐车才能过去。”	"You can tell me the rest later," Ling interrupted impatiently. "Where does your cousin live? How do I get there by bus?"
尚海在电话那头却又迟疑起来：“哎哟，这恐怕……这恐怕……”	But there was a long pause at the other end of the phone, and then Hai said, "Look, I'm sorry..."
金铃着急地大叫：“怕什么呀！”	"Sorry for what?!" Ling was frantic.
尚海说：“不是啊，我表姐家很远，要坐三个小时的长途汽车，还要过一条轮渡……”	"It's no good...she lives a long way away, it takes three hours by bus, then you have to take a ferry..."
金铃没等尚海说完就把电话挂了。	Ling slammed the phone down.
她恨恨地想，除非尚海弱智，否则就是存心耍弄她玩儿！	Either he really was dumb, or he was deliberately making fun of her.
星期一到学校，要好好教训这小子。	Just wait till Monday! She'd pay him back!
金铃这一夜都没有睡踏实，老是做恶梦。梦到蚕儿死了，变成了一条条绿色的僵尸，屁股下面流出脓液。	Ling didn't sleep well that night. She kept having nightmares that the silkworms had died and turned into green zombies leaking pus out of their butts.
又梦到蚕宝宝已经蜕化成了蛾子，一个接一个从鞋盒子里飞出来，没完没了，整个家中都蠕动着那些灰色的丑陋的小东西，爸爸妈妈和她只能躲进厕所，把门关死，打110报警电话求救。	Another dream was that they went straight from being worms to moths, and were fluttering around the apartment like ugly, grey ghosts. She and Mom, and Dad, had to lock themselves in the bathroom, and call 911 for the police to come save them.
半夜里金铃醒了一次，趿拉着拖鞋到厨房里看蚕。	In the middle of the night, she woke up, put on her slippers, and shuffled into the kitchen to look at the silkworms.
卉紫比她先到了一步，正把一颗蓬乱的脑袋俯在鞋盒上。	Mom was already there, bent over the box peering in, her hair all mussed up.
卉紫抬头看见金铃，叹着气说：“小东西多可怜。”	She saw Ling and sighed. "Poor little things!"
金铃的眼圈红了，问：“它们是不是要死了？”	Ling teared up, "Are they going to die?"
卉紫不能肯定地说：“也许它们是一种命大的生物？”	"They're tough," Mom said but she looked doubtful.
说着话，连金亦鸣也起身来看小蚕。	Just then, Dad woke up and got out of bed to look at the silkworms.
金亦鸣出了个主意：“试试它们吃不吃莴苣叶？	"Do you think they'd eat lettuce?" he suggested.
我小时候也养过蚕，印象中是可以用莴苣叶代替桑叶喂的。”	"When I was a kid, I raised silkworms. I seem to remember that you can give them lettuce instead of mulberry leaves."
卉紫拍手说：“真是的！	Mom clapped her hands, "Yes, of course!
我怎么没有想到？好像是有这么回事。”	Why didn't I think of that?"
第二天早上6点钟不到，卉紫就起身上菜场。	The next morning, Mom went to the market very early.
正是莴苣上市的时候，菜场上随便捡捡就能捡到不少莴苣叶子。卉紫急匆匆赶回来，把嫩叶子用水冲洗过，擦干水，再撕成碎碎的叶片，撒进鞋盒里。	It was daybreak, right when lettuce deliveries arrived. The market was full of it, so Mom was spoiled for choice. She bought some, hurried home, washed the tender leaves, then pulled them into smaller pieces before putting them in the shoebox.
一家三口的脑袋挤在一处，都心急火燎等着看奇迹。	The three of them stood around, their heads pressed together, anxiously waiting for a miracle.
奇迹却没有发生，蚕宝宝一点也不给面子，对身边嫩生生的菜叶简直就是视而不见，依旧可怜巴巴地把脑袋抬得老高，转着圈儿地东张西望。	But the miracle didn't happen. The silkworms refused even to try the tender young leaves. They just kept searching around them blindly, their heads erect. They were a pathetic sight.
金亦鸣痛心疾首地批评它们：“太娇惯了！太娇惯了！	"They've been spoiled, that's what it is!
一点点也不肯将就。”	Why can't they try?" Dad said sadly.
卉紫附和说：“一点不错！娇得像现在的独生子女。	"You're right!" Mom agreed. "They're as spoiled as only children!
真是有什么样的孩子就有什么样的蚕。”	No different from the kid that's raising them!"
金铃替蚕宝宝辩解：“它们没有见过莴苣，叫它们怎么敢吃呢？	Ling defended them. "They've never seen lettuce, so of course they won't eat it!
如果叫你们吃没见过的野菜，你们敢吗？”	Would you eat a vegetable you'd never seen before? "
金亦鸣说：“那要看什么时候，饿极了就敢。	"I would if I was starving," said Dad.
生命和口味比起来，当然生命更重要。”	"Never mind what it tastes like, you have to survive!"
卉紫笑话他：“简直对牛弹琴！	Mom laughed at him. "I don't think silkworms think like that.
蚕儿能有人的思维？”	They're not human, are they?"
金铃趁他们争论的时候，悄悄开了门出去了。	Ling took her chance, and crept out the door before Mom and Dad could stop her.
她决心要替蚕宝宝找到桑叶，哪怕找遍全城，哪怕临时做一回乞丐，只要能挽救蚕宝宝的生命。	She was determined to find some mulberry leaves for her silkworms, somewhere in this city. She'd even beg for some, if only she could save their lives.
巷子里小吃店的老板娘笑嘻嘻地招呼她：“金铃金铃，黄猫今天在家，它在叫你呢。”	The noodle shop woman was pleased to see her. "Ling, Ling! The tabby cat's home today. She's been meowing for you."
金铃说：“我没空。”	"I don't have time," said Ling, and hurried past.
走过去几步，又回过头来问：“你们家种了桑树吗？”	Then suddenly a thought struck her, "Do you have a mulberry tree?" she asked.
“桑树？”老板娘被问得莫名其妙，“我家连根草都没有，还会有桑树？”	"A mulberry tree?" the shop owner looked puzzled. "We don't even have a patch of grass, let alone a mulberry tree!"
金铃便不再理她，转头又往前走。	Ling hurried on.
金铃顺着和学校相反的方向，连着走过几条小巷。	She walked the route back to school, and went into some of the alleys along the way.
每经过一户人家门口，她就扒着门缝往里面看一看，看有没有她希望找到的东西。有的人家围墙矮，她就努力踮脚去爬矮矮的围墙，从墙头上把人家的院子仔细搜索一遍。	Every time she passed someone's gate, she peered through a crack into their yard. Every time she passed a yard where the wall was low enough, she scrambled up and looked over the top. Did they have a mulberry tree?
有一回她正往人家墙头上爬的时候，后领被一只手抓住了，那人揪着她的领子把她用劲往下一拉。	Then, just as she was at the top of a wall, she felt a hand on her collar, and someone jerked her downwards.
金铃猝不及防，一下子滑落在地，摔了个屁股墩儿。	Caught off balance, Ling slid down and landed on her bottom on the ground.
原来是个戴红袖章的居委会女干部。她哼着鼻子盘问：“干什么的？	It was the Neighborhood Watch woman. You could tell that by her red sleeve bands. "Hey, you! What are you doing?
为什么爬人家墙头？”	Why are you climbing onto their wall?" she said.
金铃解释：“我找桑叶……”	"I'm looking for mulberry leaves..." explained Ling.
“找桑叶？	"Looking for mulberry leaves?
这城里还会有人家种桑树？	What makes you think you're gonna find a mulberry tree in the city?
对我撒谎没门儿！	You better think of a better excuse than that!
昨天我们街道上有人家被偷了……”	There was a burglary in our street yesterday..."
金铃气得浑身的汗毛都要竖起来了。	Ling got mad as hell.
怀疑她是小偷？拿她当贼？简直没有一点道理！	This woman was dumb! Why was she calling her a thief?
她趁那个居委会干部不留神，双肩用劲一甩，头使劲一低，像鱼儿一样地从那人手中滑出去，拔腿奔出老远，又不失时机地回头喊一句：“我就是小偷！你来抓呀，来呀！”	She felt her slacken her grip for a moment, quickly wriggled free and ran away as fast as she could. When she was down the bottom of the alley, she turned and taunted her, "I'm a thief! Come get me!"
对方自然是不肯上当，嘴里不知道嘀咕些什么，转身走进另一个门里去了。	The woman wasn't going to be lured into that trap. She muttered something, then turned and went in through her own gate.
金铃又越过一条横街，发现了一扇带栅栏的铁门。	Ling went down a side street and found herself facing a gate with a metal grille.
她双手抓住栅栏，扒在铁门上往里看。	She climbed up it and looked over.
这是一幢很古旧的带花园的楼房，楼不大，尖尖的顶，圆圆的木格窗户，屋顶还伸出一根细细的烟囱，就像童话书上画出来的房子。	The garden belonged to an old house, not very big, with a pointed roof and round latticed windows. The house looked like it had come out of a fairytale, with its slender chimney rising up from the roof.
最好看的是花园，初夏时节，小小的花园里花草蓬勃。	But the prettiest part was the garden. It was early summer, and it was full of flowers and plants.
紫红色的玫瑰花，火焰一样跳动的串串红，淡粉色娇滴滴的凤仙花，探头探脑的菖蒲，躲在草丛中窃窃娇笑的蝴蝶兰。	Bushes covered in roses that glowed dark red, delicate pale pink balsam, sweet sedges poking into the air, and butterfly orchids hiding amongst the grasses.
再顺着墙角看过去，天哪，那一棵大哥哥一样倚在墙角不动的，不正是一棵桑树吗？	Her eyes went to one corner, where a great tree leaned against the back wall. Good heavens! That must be a mulberry tree?
瞧它的叶子肥肥的、圆圆的，叶片间已经结出了绿色的桑果，活像小伙子脸上长出来的鼓鼓的青春痘。	It was covered in big, round leaves, and at their base she could just see young green mulberries starting to grow, looking rather like zits on a teen's face.
金铃兴奋得差点没叫出声。	Ling was so excited, she almost shouted out loud.
她的心开始狂跳，想像着家中蚕儿吃到嫩桑叶的样子，想像着桑叶的绿色汁液流进蚕儿白色透明的身体，如何使那身体肥壮、成熟……	She stuffed her fist in her mouth, and her heart beat wildly. In her mind's eye, she could just see her silkworms getting to work on these leaves, slurping the juice that turned their bodies green and made them grow big and strong.
她一把捂紧了嘴，生怕一不留神就笑出声音。	She had to fight herself not to burst out laughing.
花园里没人，铁栅门关得很紧。	There was no one in the garden, and the gate was locked.
金铃打量了一下这扇门，虽然有点高，门上的铁条却可以当做踏脚，踩着铁条爬过去没问题。	Ling looked at it carefully. It was quite high but she could use the bars as footholds. No problem.
金铃攀住铁条，开始翻越大门。	She gripped the bars and began to climb.
她非常紧张，生怕再被人抓住当成贼来狠打。	She was very nervous, because she was worried that someone would come along and accuse her of being a thief, and give her a beating.
又因为平生第一次尝试这样的冒险，心里止不住地感到兴奋和得意，仿佛自己也成了半个“佐罗”。	But she was excited and proud too - it was the first time she'd ever done anything this risky. She felt like Zorro.
还好，她没出意外就稳稳当当地落在了院子里，这期间巷子里没有出现其他身影。	Now she was over the gate and had landed safe and sound in the garden. There was no sign of anyone outside in the alley
桑叶真绿，真肥，真嫩！	The mulberry leaves were big, green, and juicy.
她轻轻掐了一片在手中，仔细看着它叶面上因为汁液饱满而鼓出来的部分，心想它离开枝条很快就要枯萎了，就要成为蚕宝宝肚里的食物了。	She gently dug her nails into the center of one. It oozed sap. It was a pity that as soon as she picked it off the branch, it would wilt, and become food for her silkworms.
她真心替桑树惋惜，感到对不起它。	She felt bad for the tree, and stood hesitating.
这样一来，她竟迟疑地站在树旁，不知道接着摘下去好，还是不摘更好。	Should she pick some leaves or leave them on the tree?
“是谁呀？	"Who is it?
谁在那儿？”忽然有个苍老的声音传过来。	Who's there?" a reedy voice suddenly quavered.
金铃一惊，小脸立刻白了，身子本能地矮下来，想借助树枝遮挡自己。	Ling got quite a shock. She shrunk backwards, crouching to hide herself in among the leaves.
“别躲了，我都看见你了。”那声音接着说。	"There's no point in hiding. I can see you," the voice said.
金铃万般无奈地直起身，垂下头不敢看人，心里只等着挨骂。	Ling emerged. She didn't have much choice. She stood with her head lowered, and waited for another cussing.
也许人家还会打她。打她的时候她逃不逃呢？	She'd probably get a beating too. Would she be able to run away?
从哪儿逃呢？再爬一次大门？	Where to? Would she have to go back over the gate again?
“你怎么进来的？	"How did you get in here?
摘我的桑叶干什么？”苍老的声音已经移到了金铃面前。	What are you doing picking my mulberry leaves?" The person was coming closer.
金铃偷偷掀开眼皮看了看，一下子放心了：是个白发苍苍行动不便的老太太，胳膊下还拄着根拐棍！	Ling snuck a look through half-closed lids. Immediately, she stopped worrying. It was an old woman with white hair, hobbling along with the aid of a walking stick.
哈，这样的老太太要是想抓住金铃，万万没门儿！	Ling was surely in no danger from a lame old lady like this!
老太太虽说拄着拐棍，腰板却硬邦邦挺得笔直，眉眼间也不失威严。	But despite the walking stick, the woman stood ramrod straight, and had a stern expression on her face.
她目光犀利地盯住金铃，口齿非常清楚地说：“问你话呢！摘我的桑叶干什么？”	She looked sharply at Ling and repeated her question. "I asked you, what are you doing picking my mulberry leaves?"
金铃存心要逗她，头一歪说：“不能摘吗？	Ling decided to annoy her. She put her head on one side and said cheekily, "Who says I can't pick them?
树上写着你的名字吗？”	Do they have your name on?"
老太太叫起来：“哈！态度还不好！	"Don't you dare speak like that to me!" the old woman sounded very fierce.
你叫什么名字？	"What's your name?
哪个学校的？”	What school are you from?"
金铃心里想：傻瓜才告诉你。	I'm not that much of a fool, thought Ling.
让你打电话到学校告状是不是？	You'll call my school to complain, for sure.
拿定主意之后就紧闭嘴巴，挺着脖子，一言不发。	She pressed her lips together, and stood there without uttering a word.
“你不说？	"You have nothing to say?
不说我就不让你走。	If you don't answer, I'm not letting you go.
跟我来！”	Come with me!"
金铃心里想着不跟她走，脚步却不由自主地移动了，好像老太太身上有股什么魔力牵着一样。	Ling absolutely didn't want to go with her, but somehow her feet moved of their own accord, as if she was under a spell.
老太太在前，金铃在后。老太太拄着拐棍，却雄赳赳气昂昂的，活像个得胜回朝的将军；	The old woman marched along in front of her, just like a victorious general bringing her captive home from the war.
金铃则垂头丧气，皱着鼻子苦着脸，像一个被俘虏的小兵蛋子。	Ling trailed behind, looking crestfallen, and pulling a face.
进了小楼，老太太指定一张椅子让金铃坐下，自己却直挺挺地立在金铃对面。	They went into the house, and the old woman pointed to a chair. "Sit down," she commanded, and she stood right in front of Ling.
“我说了不让你走就不让你走。	"I said I wouldn't let you go, and I meant it.
你必须告诉我老实话，有一句撒谎我都能知道。	Tell me the truth, and don't even think about lying because I'll find you out.
你信不信？”	Understand me?"
老太太得意地眯着眼睛，眼睛里有一种又狡黠又敏锐的光。	She stared gimlet-eyed at Ling.
金铃不服气地叫起来：“谁跟你说谎了？	Ling was stubborn. "I never told a lie.
我凭什么要跟你说谎？	Why would I lie to you?
你不就是仗着有一棵桑树吗？	It's only a mulberry tree!
你的桑树那么大，有几百片几千片叶子呢，摘你10片都不行吗？	It's so big, it's never gonna miss a few leaves, it has hundreds!
可我的蚕快要饿死了，它们已经一夜没有吃到东西了！	If I don't find some leaves, my silkworms are gonna starve to death. They haven't eaten in a day!
真的……它们……快要饿死了……”	It's true, they're... they're gonna starve!"
金铃突然哽咽起来，心里既害怕又委屈。她想着不能随随便便在陌生人面前哭，要忍住，千万要忍住！	Ling suddenly broke down in floods of tears. She was scared, and angry, and tried hard to pull herself together. She shouldn't cry like this, in front of a stranger. She needed to stay strong!
该死的眼泪却不听命令，像断线的珍珠一样扑簌簌地落下来。	But her tears weren't obeying orders, and carried on dripping down her cheeks like a string of pearls.
老太太吃力地弯下腰，仔细去看金铃的眼睛，颇有点意外地问：“你哭了？	The old lady bent down with difficulty and looked into Ling's face. "Are you crying?
你觉得我使你伤心了？”	Have I upset you?"
金铃抬起胳膊，飞快地往眼睛上一擦，虚张声势地回答：“谁哭了？	Ling hurriedly wiped her eyes on her sleeve and acted tough, "I'm not crying!
你以为你是谁？	I'm not a crybaby!
小气鬼！”	You're mean!"
老太太很认真地说：“我不是小气鬼，我只是不喜欢别人不打招呼就碰我的东西。	"I'm not mean," the old woman said seriously. "I just don't like it when people take my things without asking.
如果换了你，你会喜欢这样吗？”	If it were you, would you like it?"
金铃小声说：“我以为你不会同意……”	"I thought you wouldn't let me," muttered Ling.
“一般情况下我当然不会同意。	"Of course, I wouldn't let most people.
可是……”	But ..."
“可是我有特殊情况，真的！”	"But I'm a special case! I really am!"
金铃可怜巴巴地看着老太太的眼睛说，“我的蚕太饿了，它们已经奄奄一息了！”	Ling looked at her beseechingly, "My silkworms are hungry. They're at death's door!"
老太太笑起来：“还挺会用词。	"You're good with words," the old woman smiled.
那么请你老实告诉我，你叫什么？	"Then please tell me the truth. What's your name?
是哪个学校的学生？”	What school are you from?"
“你会打电话给我的老师吗？”	"Are you going to phone my teacher?"
“不，我只是喜欢问问。这是我的习惯。”	"No. I like asking questions. I always have done."
金铃就小声说出她的名字，又说了她是新华街小学六年级的学生。	In a whisper, Ling said her name. "I'm in sixth grade at the New China Elementary."
“谁是你的班主任？”	"Who is your teacher?"
“邢老师。”	"Mrs. Xing."
老太太又是一笑：“我认识她。”	The old woman smiled again, "I know her."
金铃跳起来：“你怎么会？”	Ling was startled, "How do you know her?"
老太太非常得意：“我为什么不会？你们邢老师还做过我的学生。”	"Because your Mrs. Xing was my student," said the old woman with great satisfaction.
金铃轻叹一声：“天哪！”	"Oh my God!" said Ling with a small sigh.
她觉得这不可思议，太不可思议了！她偷桑叶偷到了老师的老师家里！	So she was stealing mulberry leaves from her teacher's teacher! She couldn't have imagined that in a million years!
老太太关切地问：“六年级了？	The old woman was still asking questions. "Sixth grade?
就快要考中学了？”	So you're taking the middle school entrance exam soon?"
金铃这才猛然想起家里还有一堆作业等着她完成，她是没打招呼就出门的。	Ling suddenly remembered the stack of homework waiting for her at home. She hadn't told Mom and Dad where she was going.
想到作业她就心情沉重起来，一时间变成了霜打过的茄子。	Her heart sank at the thought of the homework and she shriveled up like a frost-bitten eggplant.
“想考哪个中学？	"Which middle school are you taking the exam for?
邢老师让你们填表了吗？”	Have your parents filled out the form yet?"
“填了。	"Yes.
我妈要我考重点中学。”	My mom wants me to take the exam for a really good middle school."
“你妈要你考？”	"Your mom wants?"
老太太的目光亮闪闪地逼住金铃，“只是你妈妈的愿望？	The old lady pinned Ling down with her bright eyes. "Is that only what your mother wants?
那你自己呢？”	What about you?"
“我不知道。	"I don't know.
我心里也想的，就是觉得没把握。	I want to, it's just that I don't think I can.
我不是班上的好学生。”	I'm not a good student.
“怎么个不好？”	"In what way are you not good?"
“学习不好。主要是数学。	"My grades aren't good, especially math.
我从来没考到班上前10名。	I'm never in the top ten.
不，二年级时考过一次，只有那么一次。”	No, there was one time in second grade, but only that one time."
老太太若有所思地望着她：“你很坦白。	The old woman looked thoughtful. "You're very honest.
我喜欢你这样的孩子。”	I like honest kids like you."
金铃心里想：你喜欢有什么用？	What's the good of that? thought Ling.
你又不是重点中学的校长。	You're not the Foreign Languages Middle School principal.
“讲点你们班上有趣的事吧。”老太太要求。	"Tell me some interesting things that happen in your class," the old woman demanded.
金铃心事重重，生怕回去晚了妈妈骂她，所以不大想讲。	Ling was getting really worried. The later it got, the worse cussing she was going to get from Mom when she finally got home.
可是不讲又怕老太太不给她桑叶，还是勉强讲了。	But if she didn't do as the old woman asked, she might not give her the mulberry leaves. She made herself speak.
金铃一连讲了班上的几件事，老太太都没笑，反而用极严肃的表情看她，看得金铃心里发毛。	The old woman didn't laugh at her stories. Instead she listened intently, which made Ling even more nervous.
后来她就讲了张灵灵一不小心吞下幼蚕的事，老太太笑起来，说：“原来你的蚕宝宝是这么来的。”	Finally, when Ling talked about Ming accidentally swallowing the silkworm, the old woman laughed. "So that's how you ended up with the silkworms."
金铃受到鼓励，原本乐观的天性就显露出来了，眉眼鼻子开始变得活跃，脸上笑眯眯的，嘴巴红润润的，话说得又快又逗。	Ling was encouraged, and her natural optimism reasserted itself. She began to enjoy her story-telling, and chattered on very amusingly.
“有一次上英语课，老师喊李林回答问题。	"You know what? Once in English class, the teacher made Lin to answer a question.
李林你知道吗？	Lin, right?
我们班成绩顶差的同学，她妈妈给他开过一张轻度弱智的证明。	He always get the lowest scores, and he's been diagnosed as learning disabled.
老师说：李林，What‘s your name？	The teacher said in English, "Lin, what's your name?"
李林就回答说：波力。	"Polly," Lin said.
波力是我们课文中一只鸟的名字。	Polly's the name of a parrot in textbook.
全班同学都笑得死去活来。	We all nearly fell off our chairs laughing.
于胖儿当时正偷吃饼干，一笑就把嘴里的饼干屑喷出去好远，差点儿溅到老师脸上。	Pang was eating a cracker. When he started laughing, he spit out cracker crumbs. They flew everywhere, nearly into the teacher's face.
老师发了大火，用劲在讲台上跺脚。	The teacher was so mad, she stomped on the floor.
谁知道讲台太旧了，木头都烂了，她一跺，正好把高跟鞋的鞋跟跺了进去，怎么拔也拔不出来。	But that bit of floor was old and rotten, and she was wearing high heels. The heel went through the wood and she couldn't get it out, no matter how she tried.
后来还是于胖儿上去帮她拔出来的。”	Pang had to pull it out for her."
老太太双手撑住拐棍，笑得直不起腰。金铃也笑。一老一少笑成了一团。	The old woman was laughing so hard that she was bent double over her walking stick, and Ling laughed along with her.
“还有呢。老师上课都喜欢骂人，邢老师骂人像鸡婆，咕咕咕咕不停；	"And our teachers are always scolding us in class. Mrs. Xing scolds like a mother hen, cluck, cluck, cluck!
数学张老师骂人像乌鸦，全班人鸦雀无声时，他冷不防嘎的一叫；	The math teacher Mr. Zhang scolds us like a crow, he waits until we're all quiet, and then he goes, caw, caw!
英语老师骂人最好玩，脑袋像毛毛虫，每骂一句就伸一下头……”	The English teacher's the funniest. When she scolds us, she's like a caterpillar, she jerks her head in and out."
老太太笑得眼泪都流出来了，一边掏手绢擦眼泪，一边要求金铃：“别说了，不能再说了，快把我假牙都笑掉了。”	The old woman laughed until she cried. She wiped her eves with her handkerchief and said. "No more, please, no more! My false teeth will fall out if I keep laughing."
金铃说：“那好，以后有机会我再给你说。”	"That's okay," said Ling. Next time we meet, I can tell you more stories."
老太太拄着拐棍，带金铃去摘桑叶。摘了不多不少10片。	The old woman clutched her walking stick and took Ling back into the garden to pick precisely ten mulberry leaves.
她微笑地看着金铃说：“答应我一个要求好吗？	She smiled at Ling, "How about this?
以后你每天放学后来一次，我教你半小时数学，你可以拿到10片桑叶。”	Come every day after you're done with school and I'll teach you half an hour of math. And you can take ten more leaves with you."
金铃问：“你？”	"You?" asked Ling, surprised.
老太太说：“你看不起我？	"You think I can't do it?
退休前我是小学特级教师，专教毕业班数学。	Before I retired I was a top elementary school teacher, I taught sixth grade math.
我姓孙，你可以叫我孙奶奶。”	My name's Sun. You can call me Grandma Sun."
金铃歪头想了想：“给20片桑叶行吗？	Ling thought for a moment. "Can I have twenty leaves?" She said.
蚕渐渐大了，会吃得越来越多。”	"The silkworms are getting bigger and their appetites are growing too."
孙奶奶使劲忍住笑：“好吧，20片就20片，优待你。	Grandma Sun suppressed a smile. Alright then, twenty leaves. You get special treatment.
可是我也有个附加条件：别告诉老师，也别告诉你家里人，爸爸或者妈妈。”	But there's another condition you have to agree to. Don't tell your teacher or your mom or your dad."
“为什么呢？	"Why?
这也不是什么坏事啊！”金铃问。	I'm not doing anything bad!"
“是因为奶奶也有自尊心啊！”	"Because I have my pride!
孙奶奶学着金铃的口气，“奶奶做了你的家教，如果不能把你教成一个拔尖的学生，奶奶可就丢老脸啦！	If I'm your tutor and I don't succeed in making you a really good student, I'll lose face!
所以啊，我们之间的事情要秘密进行。”	So this is our little secret."
金铃很兴奋，但是她马上就想到一个现实问题：“瞒着老师没问题，瞒着妈妈不好办。	Ling was excited, but a big problem occurred to her straightaway, "Hiding it from my teachers is no problem, but how can I hide it from Mom?
我要是每天放学不按时回家，她一定会查问。	She expects me home on time every day.
我该怎么说呢？”	What shall I say?"
孙奶奶想了想：“就说老师帮你补课，撒一次小小的谎吧。	Grandma Sun thought for a moment. "Say your teacher is helping you with your math. Tell a little fib.
其实也算不得撒谎，因为的确有个’老老师‘在帮你补课。”	It's not really a fib, because you're actually being helped by a retired teacher."
金铃这才完完全全地放下心，手里抓着宝贵的20片桑叶，蹦蹦跳跳出门。	That solved the problem, as far as Ling was concerned. Carrying the precious leaves in her hand, she skipped out the door.
走到门口她忽然又想起一句话，回头对孙奶奶说：“最后一个问题：你为什么要想帮我？”	In the doorway she suddenly thought of something else. "I have another question, why are you helping me?"
孙奶奶郑重其事地回答：“因为我喜欢你。	"Because I like you," Grandma Sun said seriously.
我帮助了喜欢的人心里会觉得快乐。	"It makes me happy to help people I like.
这回答可以了吗？”	Is that a good enough reason?"
金铃哈的一声，用唱歌一样的声音拖长腔调说：“我--也--喜--欢--你--”	"Hah!" Ling exclaimed. Then she drawled, "I-like-you-too!"
