# Supplementary material for: Exploring translator’s style in children’s literature: A case study of Nicky Harman’s English translations of Huang Beijia’s two works
Source: PLoS One. 2026 Jun 2;21(6):e0350245. doi: 10.1371/journal.pone.0350245 (PMC13229296; doi:10.1371/journal.pone.0350245)
Supplement: S7 File — (ZIP) [file pone.0350245.s010.zip › data/parallel corpus data/Parallel Chinese-English Corpus excel format/I Want to Be Good/Chapter 24_zh-CN_en-US.xlsx]

## Sheet: sheet1
二十四 妈妈当了侦探	Chapter 24 Mom Plays Detective
蚕宝宝全部结出了茧子，有一颗淡黄色的，一颗金黄色的，一颗橘黄色的，其余都是雪白的。	All the silkworms spun their cocoons, one light yellow, one gold color, one saffron yellow, and one was pure white.
有的是标标准准的椭圆；	They came in different shapes:
有的两头鼓中间细，像一颗花生；有的却像鸡蛋，一头小点儿，一头大点儿。	perfect ovals, or bigger at each end with a thin waist (like a peanut), or egg-shaped, with one end more pointed than the other.
拿一颗握在手里摇摇，茧壳是硬硬的，里面有什么东西“啷啷”发响。卉紫告诉金铃说，发响的东西就是蚕蛹，用油炸了能吃，营养价值很高的，外面饭店里就有这道菜。	The cocoons had a hard shell, and if you shook one, you could hear a rattle inside, which Mom told Ling was the chrysalis. The chrysalis could be deep-fried and eaten, and they were very nutritious. In some places, you could get them in restaurants.
金铃很不忍地说：“可它们还是活的呀！真残忍！”	"But they're living creatures, how cruel!" Ling burst out.
金铃用一个塑料袋把蚕茧盛了，放进书包里去。	Ling put the cocoons in a plastic bag and put the bag into her backpack.
卉紫问她干什么，她说要带给一个人看。	"What are you doing?" asked Mom. "Showing them to someone," said Ling.
“你可别在上课的时候摸它，当心老师没收了你的。”	''Whatever you do, don't take them out in class, or the teacher might confiscate them," warned Mom.
金铃大大咧咧地说：“我连这一点自制能力都没有吗？”	"You think I have no self-control?" said Ling confidently.
卉紫好笑地想：要有才怪。	Mom smiled and thought, It would be a wonder if you did.
上班时，卉紫接到了馨兰的一个电话。	That day, Mom got a phone call at work.
馨兰告诉她说，外国语学校今年要扩招一个收费班，每个学生收4万块钱，已经有不少家长去登记了，她问要不要帮金铃也登记一个？	It was her friend Xinlan, to say that students could bypass the Foreign Languages Middle School entrance exam if parents were prepared to pay a fee of 40,000 yuan and enroll privately. Quite a few parents had already paid up. Were they going to buy a place for Ling?"
卉紫很吃惊地问：“怎么要收4万？	"40,000?" Mom gulped in astonishment.
去年不是才两万五吗？”	"But it was 25,000 last year!"
馨兰就笑：“去年的黄历今年能翻吗？	"Last year was last year," said Xinlan with a laugh.
物价也是在年年涨的呀！”馨兰俨然成了外国语学校的一员。	"There's been inflation since then!"
卉紫想，两万五还能挣扎着凑出来，4万就太可怕了，交了学费，一家人还要不要过日子？再说以后金铃上高中呢？上大学呢？	25,000 was bad enough, thought Mom, but 40,000 was horrific. And after middle school, there was high school, then university, and they all had to be paid for too.
都要这么交费，把她和金亦鸣扒光了皮熬油也不够。	At this rate, she and Dad were going to be working their fingers to the bone for Ling's education.
卉紫说：“算了，她能考上更好，考不上是她自己没福气，谁让她生在我们这种普通老百姓家的呢？”	"No," said Mom. "She can get a place by taking the entrance exam or not at all. Too bad if she doesn't make it."
馨兰叫着：“咦呀，前些日子你不是还赌咒发誓的……”	"Aiya!" exclaimed Xinlan. "A few days ago you were swearing that by hook or by crook..."
“那是前些日子。	"That was a few days ago.
现在我的雄心壮志已经烟消云散，一切从现实出发。”	I don't have ambitions for her anymore. We have to be realistic."
余老太听见了卉紫打的这个电话，赞许说：“我看你这回心态不错。	Mrs. Yu overheard Mom and said approvingly, "Quite right too.
干吗要自己把自己逼上绝路呢？	Why keep banging your head against a stone wall?
普通中学就不是人读的了？”	Don't children go to ordinary middle schools?"
卉紫叹着气说：“人往高处走，水往低处流啊！”脸上不免就有些怅然若失的神气。	"It's human nature to aim high," said Mom with a despondent sigh.
傍晚下班，卉紫没有直接回家，顺道拐进菜场买菜。	That evening after work, Mom had some shopping to do in the market before she went home.
正低头跟一个鱼贩子讨价还价的时候，眼角里忽然瞥见一个胖乎乎的跳跳蹦蹦的身影。	She was just haggling over the price of a piece of fish when, out of the corner of her eye, she glimpsed a chubby girl skipping happily past.
卉紫赶快抬头，大喝一声：“金铃！”	"Ling!" she called quickly.
金铃没有想到会在这里碰上妈妈，一下子愣住了。她肩上背着沉甸甸的书包，手里拎的正是那袋蚕茧，满脸欢喜的笑容非常尴尬地凝固在脸上。	Ling was startled. She was weighed down by her backpack and she had the bag of cocoons in her hand. She hadn't expected to see her mother here, and she looked embarrassed.
卉紫说：“放学不回家做作业，跑这儿来了！”	"What are you doing here? You should be home doing your homework," said Mom.
金铃张了张嘴，正要说什么，卉紫厉声说：“可别告诉我老师留你补课！难道你们老师的家搬到了菜场？”	Ling opened her mouth to speak, but whatever it was she was going to say, Mom cut her off sternly, "And don't even think of telling me you're having extra classes, unless your teacher's moved into the market!"
金铃将嘴一咧，努力做出一个讨好的笑：“我没有说老师家住这儿啊！	Ling forced a smile. "I never said my teacher lived here!
你瞧，是同学……我们有个课外小组……”	My classmates... we have a self-study group..."
她猛然发现了什么似的，睁大眼睛，伸手往前一指，“妈妈快看！	Suddenly her eyes widened and she pointed over Mom's shoulder, "Mom, look!
到了一卡车西红柿！”	There's a truck full of tomatoes!"
卉紫下意识地顺着她指的方向看，果然有一卡车西红柿在卸货，四周已经闹哄哄围满了想买的人。	Mom turned to look. A delivery of tomatoes had arrived and a huge crowd had gathered as they were unloaded.
这是公家菜场运来做调剂的时鲜菜，价格比小贩的要公道许多，卉紫能碰上是运气好。	They would be much cheaper than tomatoes sold by the farmers, because they were supplied by the local government. It was Mom's lucky day.
卉紫跟着人群走了几步，才想起金铃。回头找她时，哪里还有影子！原来小东西用的是“金蝉脱壳”计。	She went to join the queuing shoppers, before remembering Ling, but when she turned back, the crafty girl had disappeared, as swiftly as a snake shedding its skin.
卉紫心里一时又好笑又好气。	Mom was half-annoyed, half-amused.
卉紫买了菜回家，又拣又洗，忙得差不多了，金铃才回来。	Mom finished her shopping and went home. She had almost finished sorting and washing them before Ling turned up.
金铃回来前是准备妈妈要发火的，所以她事先用一张纸写了几个大大的字：“说话算话！”	Ling was quite prepared for Mom to be furious, so she was holding a scrap of paper on which she had written in big letter "Keep your promise!"
人没进门，先把这张纸用根小棍子挑着送进去，差点儿捅到卉紫脸上。	She put the paper on the end of a stick and held it in front of her as Mom opened the door, almost hitting her mother in the face.
卉紫没好气地说：“不就是怕我问你放学去哪儿了吗？	"So you're afraid I'll ask where you went after school.
我不问就是了。”	Well, I'm not going to," Mom said grumpily.
金铃收了纸和棍子，缩头缩脑地进门，也不敢嚷嚷肚子饿了，更不敢钻进厨房追问卉紫今天吃什么，一脚就溜进了自己的房间，不声不响地打开书包做作业。	Ling dropped the stick and the paper and snuck through the door. She didn't dare say she was hungry, let alone go to the kitchen to see what was cooking. She pipped into her bedroom, opened her backpack, and sat down to do her homework.
卉紫见金铃这样，又觉得女儿还是挺识相的，想说几句也说不出来了，一个人在厨房里闷闷地烧饭做菜。	Mom watched her go by. She was a sensible girl, she thought, and she wished she could say something. But she couldn't think of anything to say, so she stood gloomily in the kitchen, and did the cooking.
吃饭的时候两个人也是一声不响，各有各的心思。	Mom and Ling didn't say much to each other during dinner either. They were each busy with their own thoughts.
金铃祈祷的是妈妈千万不要逼她说出秘密，她不能违背对孙奶奶的许诺。	Ling was praying that Mom wouldn't force her to tell her secret. She couldn't break her promise to Grandma Sun.
卉紫盘算的是一定要想办法弄个究竟，金铃放学到底去了哪儿？	Mom was racking her brains as to how to get to the bottom of this business. Where was Ling going after school?
耽误学习还是小事，万一被坏人骗了，可不是要让做母亲的痛悔终生？	If she was just dawdling home and starting her homework late, it wouldn't matter so much. But what if she was being exploited by a bad man? Mom would never forgive herself if she let that happen.
毕竟她是个12岁的女孩子，又长得珠圆玉润、人见人爱的。	After all, Ling was twelve now, and growing into an attractive young woman.
只有金亦鸣没有察觉饭桌上的沉闷，他今天的情绪非常激动，因为公安局来人抓走了他们系里的一名研究生，原因是研究生在一家商店里偷窃电脑，被人发现后居然丧心病狂杀死了一个目击者。	Dad was oblivious to the heavy silence at the dinner table. Something extraordinary had happened in his department today, he told them. One of the graduate students had been arrested. He'd apparently gone into a store and stolen a computer, and then attacked the man who challenged him.
“教训啊，教训啊！”金亦鸣用眼睛看着金铃，“这个研究生学习一向出色，考进我们系的时候总分是第一名！	"There's a lesson here!" Dad looked at Ling. "This graduate student always had excellent grades, he was the very best in his cohort when he started in our department!
瞧瞧，竟然会做出这样的事情。	And then he went and did something like that!
听说他母亲接到消息后当时就昏过去了。	Apparently his mother fainted when she heard the news.
谁受得了这样的打击？培养一个人多不容易，思想一犯邪就把自己毁了，把他的家庭也毁了！	What a blow that must have been to her, after all she'd done to raise her son. Now he's hurt himself, and he's hurt his family too.
可见学习成绩如何并不是第一要紧的事，要紧的是懂得怎么做人。”	It all goes to show that grades are not the most important thing. The most important thing is growing into a decent human being."
卉紫脸白白的。	Mom went pale as she listened.
金亦鸣的话更增添了她的担忧，使她不能不撕毁前约，下决心侦察出金铃的“秘密”。	She was getting more and more worried. It was no good, she couldn't keep her promise to Ling, she needed to find out what this secret was.
她用眼睛偷偷去看金铃，金铃也偷偷地看她呢，两个人目光一接触，赶快分开，装作没事人一样。	She snuck a glance at her daughter, just at the very minute that Ling snuck a look at her. Their eyes met, but they both looked away, pretending nothing had happened.
第二天卉紫赶在5点钟之前就下班回家，菜也不买了，直接把车子骑到了新华街小学门口，隐蔽到了一片树阴之下，和一些等着接孙子孙女的老头老太太们站到了一起。	The next day Mom left work before five o'clock and, instead of going shopping, pedaled straight to the New China Elementary School. There she hid among some grandpas and grandmas who were waiting under a tree to collect the younger children.
一个慈眉善目的老太太站得无聊，主动找她说话：“孩子上一年级还是二年级？	One old woman was getting bored and began to chat to her. "Is your kid in first or second grade?" She asked.
家里没有老人帮忙照应吗？”	Then, "Can't their granny or grandpa come and pick them up?"
卉紫嗯嗯啊啊地含糊其辞。老太太就自言自语嘀咕，说些孩子放学太晚、作业太多之类的话。	Mom just grunted, but the old woman carried on the conversation by herself, "They come home so late nowadays, they have too much homework to do..." and so on.
校门内有一群群孩子出来了，都是些低年级学生，规规矩矩排着队，过了马路之后便扬手跟护送的老师再见。	Crowds of students had come out of the school and were standing inside the gate. They were the youngest children. They lined up obediently, were escorted across the road, and waved goodbye to the supervisor.
老太太接到了孙子，立刻替小孙子拿过书包，又递一根火腿肠在孩子手上，祖孙两个搀着手走回去。	The old woman collected her grandson and gave him a sausage. Then she took his other hand and they went off home.
半小时之后是中年级的孩子们。	Half an hour later, the middle years came out.
这一群可没有刚才的孩子那么守规守矩了，一个个脚底下安了弹簧似的，走路浑身都动，脑袋不住地转前转后交换有趣的新闻，再就是把路上的石子当皮球踢来踢去。	They were more rowdy, still full of energy, and bouncing and hopping as if they had springs in their shoes. They chattered loudly among themselves about stuff that had happened during the day, and aimed kicks at stones in the road as if they were footballs.
一旁的老师上一天课都累得够呛，这会儿便懒得再管，只看着他们别冲上马路就行。	The teacher supervising them was exhausted from teaching all day, and mostly ignored them, apart from making sure they didn't dart into the road.
6点之后，才开始有六年级的学生陆陆续续走出校门。	It wasn't until after six o'clock that the sixth graders began to leave.
他们没有整队，而是按照自习课完成作业的情况，完成快的先走，完成慢的后走。	They came out of the school in dribs and drabs, because they had been doing self-study, and could go when they finished.
那校门就像一只钢筋水泥雕成的大嘴，一会儿吐出来两个，一会儿吐出来两个，怎么也不肯痛痛快快地吐一次。	The fastest left first, the slower ones followed after. The school entrance was like a great concrete maw, spitting them out two by two.
卉紫把自己隐在一棵梧桐树后，不让金铃一出校门就能看见她的身影。	Mom hid behind the trunk of the parasol tree so that Ling wouldn't see her.
她看见金铃的班长胡梅第一个出来，然后是刘娅如，然后是总被金铃忿忿不平地提在嘴边的那个男孩倪志伟。	The class monitor Mei came out first, then Yaru, then the boy that Ling was always so annoyed with, Zhiwei.
再接着大门就吐出了小胖子金铃，她是跟好朋友杨小丽手拉手走在一块儿的。	Then she saw the stocky little figure of her daughter, hand in hand with her BFF Xiaoli.
卉紫自慰地想：还算好，看来她作业做得不慢。	Well, that was good, thought Mom. Ling had finished quite early.
两个女孩子在校门外分手，一个往左，一个往右。	Outside the gate, the two went their separate ways, one to the left, the other to the right.
金铃单独一个人的时候走得飞快，仿佛要去赶赴一个很重要的约会而又时间不多了。	Ling, now on her own, was walking fast, as if she was on her way to an important appointment, and anxious not to be late.
卉紫推车在后面跟着，与金铃斜隔着一条马路。	Mom followed her, pushing her bike on the other side of the road.
金铃从菜场旁边的巷子进去，沿路只飞快地光顾了一下卖日本卡通画书的小摊子，就熟门熟路地拐进另一条巷子，走了约摸20米远，停在一个很旧的铁栅门外，伸手按门铃。	Ling went down an alley next to the market, stopping only to buy a Japanese manga comic. She looked like she knew exactly where she was going - she turned into another alley, walked about twenty meters further, then stopped at an old iron gate and pressed the doorbell.
卉紫立在巷口，借一个带雨篷的报摊做掩护，瞪大眼睛不敢有丝毫疏忽。	Mom stood watching at the top of the alley, peering out from behind a tarp-covered newsstand. She kept her eyes fixed on the gate.
片刻，铁门打开了，开门的人不知道跟金铃说了句什么，金铃笑得仰起了圆鼓鼓的脸。她几乎是跳着蹦着走进门内。	A moment later, the gate opened. She couldn't see who it was, but they must have said something to Ling because her chubby face looked up with a big grin, and she almost skipped inside.
卉紫很着急，从她站立的角度只能看见门外的金铃，看不见开门者是男是女、是老是少。	Mom was frantic. From where she was standing, she had only been able to see Ling. Who'd opened the door, was it a man or a woman, young or old?
卉紫是下了大决心要弄清情况的，所以一急之下也顾不得会不会让金铃发现，把手里扶着的自行车往报摊上一靠，说：“麻烦看一看。”抬腿就往巷子里奔。	She had no idea. Mom decided she had to find out what was going on. She no longer cared whether Ling spotted her or not. She propped her bike against the newsstand with a, "Would you mind watching this?" and ran into the alley.
围着报摊买报的人见卉紫一个40来岁的女人突然间急得像救火的样子，纷纷抬了头看她跑。	The newsstand customers saw a forty-year-old woman racing down the alley as if she was running away from a fire.
有人还关切地问：“她的钱包被人扒了吗？”	What was going on? Had someone stolen her wallet? they wondered.
更有好心的人顾不得多问，撒腿跟着她就跑，一副见义勇为要帮她追回钱包的架势。	A bunch of Good Samaritans didn't bother asking any questions, they took off running after her to help catch the thief.
卉紫只得停下脚步，回头对身后的人说：“没事，我跑步练身体呢。”	Mom had to stop and tell them, "There's nothing wrong. I'm just going for a run."
跟着她跑的人这才止步，摆出一脸上当受骗的愤怒。	That stopped them, but they looked cheated and disappointed.
这一耽搁，卉紫赶到铁门外面的时候，金铃和那个开门人已经亲密地搀扶着上了小楼门口的台阶。	Thanks to the hold-up, Mom was only just in time to see Ling helping someone up the steps and in through the door of a small house.
卉紫惊讶地发现那是个白发苍苍的老太太的背影，老人因为腿脚不灵便拄着一根拐棍。	The someone was a gray-haired old woman, Mom saw to her surprise. She was walking stiffly, with Ling on one side and a stick in the other hand.
这背影好熟！卉紫在心里费力地想。	Mom had only seen the woman's back view, but she seemed very familiar.
这是谁？	Who was she?
金铃怎么会跟她认识，又天天放学后到这里来消磨一段时间？消磨时间的结果，金铃的功课非但没有耽误，还一天天有了进步！	How had Ling found her? She was obviously whiling away the time with her every afternoon and, as a result, she was not only not falling behind on her math, she was actually improving!
奇怪奇怪……	This was getting more peculiar by the minute...
卉紫走回报摊取她的自行车。	Mom went back to the newsstand to get her bike.
摊主手一伸说：“两毛钱。”	The man held out his hand, "Twenty cents."
卉紫莫名其妙：“什么两毛钱？”	''Twenty cents?" Mom repeated, puzzled.
“我帮你看自行车，你可不是要付两毛钱吗？”摊主振振有词。	"I watched your bike for you, you owe me twenty cents for that!" the man wheedled.
卉紫心里有事，懒得多说，掏出两个硬币扔到摊子上，推了车就走。	Mom couldn't be bothered to argue - she had more important things on her mind - so she got out two coins and tossed them down.
走了一半的路她才想起：我的天哪！	Then she pushed her bike away.
这老太太不是早先赫赫有名的特级教师孙淑云吗？	A little way along, she suddenly remembered where she had seen that figure. Good heavens, it must be Sun Shuyun! she thought.
去年“三八”妇女节杂志社搞了一次妇女界人士大联欢，孙淑云还被余老太用小车接到会场上坐了坐。	She was an eminent teacher, so famous that she'd been one of the guests at her magazine's International Women's Day event last year on March 8th. Mrs. Yu had driven her there and back in her car.
听说孙老师继承过什么人的遗产。	The rumor was that Sun Shuyun had been left a legacy by someone, so perhaps that was why she was living in that pretty house.
天哪天哪！我怎么居然一时想不起来了！	Good heavens! she thought again. I don't know why I didn't recognize her straightaway.
卉紫为自己的发现而激动，自行车也忘了骑，就那么一路推着回到家。	Mom was so excited that she walked all the way home, forgetting to ride her bike.
在楼道口碰上先她一步进门的金亦鸣，她慌慌张张又结结巴巴地对他说：“不得了，不得了……”	At the entrance to their building, she bumped into Dad, who had arrived just ahead of her. Mom stammered in excitement, ''Incredible! It's incredible...!"
金亦鸣也跟着慌起来，连声问她：“怎么了怎么了？”	"What's incredible?" Dad asked anxiously.
卉紫就站在楼下把自己的发现告诉金亦鸣。	Mom told Dad the whole story, right there on the doorstep.
金亦鸣松了一口气：“你以后遇事沉住气好不好？	Dad sighed with relief, "Well, that's all right then. But next time something like this happens, calm yourself down before you tell me.
幸亏我没有心脏病。”	You're lucky I don't have a heart condition."
卉紫惊讶地说：“你让我沉住气？	"You want me to calm down?" asked Mom, surprised.
这可是发生在金铃身上的事啊！”	"This is your daughter we're talking about!"
“总之，只要不是金铃遭人绑架，你大可不必如此激动。”卉紫不计较金亦鸣的态度，一面跟着他往楼上爬，一面气喘吁吁告诉他，孙淑云可不是一般的特级教师，全国都很有名的，她在上小学的时候就知道孙老师的名字了。	"The main thing is, she hasn't been abducted, so you can stop worrying," Dad said placidly, and Mom couldn't argue with that. She followed him upstairs, still panting with excitement, and told him all about Mrs. Sun. She was an extraordinary teacher, famous throughout China. Mom had heard of Mrs. Sun when she was in elementary school.
孙老师创立过一个什么数学教学法，具体是什么她搞不清楚，总之是很了不起的。	Mrs. Sun had invented a math teaching method. Mom didn't remember the exact name but it got excellent results.
“你想想，每天给金铃补课的原来是她！我的天，金亦鸣你想想！”	"So, you see, the person who's giving Ling extra classes every day is Mrs. Sun. Mrs. Sun! Can you imagine?"
金亦鸣站在房门口，一边掏钥匙开门，一边说：“这事情是有点奇怪。	Dad was getting his key out to open their apartment door. "It is a bit strange," he conceded.
也许孙老师家的孩子跟金铃是同学？是好朋友？孙老师顺便帮金铃一个忙？”	"Maybe one of her grandchildren is in Ling's class, maybe they're friends, could that be why she's helping Ling?"
卉紫说：“我得问问清楚。”	"I have to get to the bottom of this," said Mom.
金亦鸣连忙说：“千万别问。	"No," said Dad firmly.
金铃既然把事情视为一个秘密，对我们守口如瓶，你还是遵从孩子的意愿为好。”	"You promised Ling you wouldn't ask. It's her secret. We have to respect that."
卉紫哪里能忍得住呢？	But Mom couldn't stop herself.
金铃一回家，她就笑眯眯地围着金铃团团直转，问女儿渴不渴，又问她饿不饿，还问学习累不累。	When Ling came home, she fussed around her, asking if Ling would like something to eat or drink, and if she was tired?
金铃被她问得害怕起来，跑到房间里对金亦鸣说：“妈妈今天有没有吃错什么药？”	Ling was alarmed by all the questions. She went to Dad and asked, "Is Mom on new meds? Did she take too much of them?"
金亦鸣责备她：“别乱说！	''Don't talk nonsense!" said Dad sternly.
妈妈好好的，干吗吃药？”	"Mom's fine. Why would she be on meds?"
金铃认真地说：“我听人说，吃药吃错了会产生幻觉，行为古怪。”	But Ling was in earnest. " I know if you take the wrong dose of some meds, you can hallucinate, it makes you act weird."
金亦鸣扑哧笑出来，让金铃觉得爸爸也有点神经兮兮。	Dad burst out laughing, which made Ling think he was going mad too.
晚上金铃做作业，卉紫找个借口坐到她旁边，轻言细语地问她：“你是不是觉得这些日子脑子里很有条理？”	That evening, as Ling was doing her homework, Mom sat down beside her and began probing gently, "Do you feel you're thinking more systematically?"
金铃说：“是啊。”	"Yes."
“计算不容易出错了？”金铃点头。	"So you don't make so many calculation mistakes?" Ling nodded.
“每次做难题，都有个声音在提醒你该怎么做？”	"When you're doing a difficult question, is there a voice in your head reminding you how to do it?"
金铃警惕起来，皱了眉头看着妈妈：“你什么意思？”	Ling frowned and looked at Mom. "What do you mean?" she said warily.
卉紫笑笑：“没什么。	Mom smiled, ''Nothing.
我是说……	What I mean is...
你要珍惜……这是不容易……真的。”	I hope you appreciate...not all children have this..."
“妈妈！”	"Mom!"
金铃很严肃地叫了一声。	Ling said sternly.
卉紫知道自己再说下去难保不漏出“孙老师”这几个字，于是慌慌忙忙逃出金铃的房间。	Mom knew that if she carried on talking, she'd say the words "Mrs. Sun" so she hurriedly exited Ling's room.
做人一向认真的卉紫几个晚上都睡不好觉，想到孙老师对金铃的帮助，心里就激动，就觉得欠了人家什么。滴水之恩当涌泉相报，何况这是在金铃考试前夕的最具权威性的指点？金铃的成绩立竿见影地有了提高，卉紫怎么能不感激涕零呢？	Mom felt quite emotional when she thought about Mrs. Sun helping Ling. And Ling was so lucky to have a teacher like that to help her before her exams. Ling's grades had improved so dramatically that they owed an enormous debt of gratitude to Mrs. Sun. How could they repay her? Mom was someone who always wanted to act honorably and decently, and she lost several nights' sleep over this.
卉紫跟金亦鸣商量，要登门拜望孙老师一次，当面表示谢意。	She talked it over with Dad. She wanted to call on Mrs. Sun and express her gratitude.
金亦鸣认为这不太妥当，很可能老人不愿意对外面承认这件事。	Dad thought this was a very bad idea. Mrs. Sun was obviously keen to keep quiet about it.
卉紫反驳他：“这怎么行呢？既然我知道了，再装不知道，就是我的失礼，我可不能做这样无情无义的事。”	Mom disagreed, "But I already know. So if I don't go and say thank you, I'm being ungrateful."
结果卉紫还是执意去了。	Mom insisted on going.
去就不能空手，这是礼节。	She couldn't go empty-handed.
送什么样的礼品才不至于唐突也不至于俗气，卉紫费了一番心思。	She needed to take her a gift, one that wasn't tacky.
先是想买些补品，觉得太一般化了；	Mom gave the gift a lot of thought.
又改为一套紫砂茶具，还是觉得不妥；最后改成一套字体较大的《金庸全集》。	Finally, after considering, and rejecting, some health tonics, and a terracotta tea set, she chose a large-print edition of The Complete Works of Louis Cha.
老年人闲来无事，看看金庸的武侠小说应该合适。	Elderly people didn't have much to do. Louis Cha's kungfu novels were a good choice.
卉紫是在下午3点钟的时候按响铁栅门的门铃的，自然有故意避开金铃的意思。	Mom rang the bell at the iron gate at three o'clock, having chosen that time because she didn't want to bump into Ling.
老人拄着拐棍来开了门，把卉紫当成了街道医院随访老年人的医生，连连声明她身体很好，不必检查。	Mrs. Sun opened the door, leaning on her walking stick, and thought Mom was a doctor from the local health clinic doing health checks on the elderly. "I'm in very good health," she insisted. "I don't need a health check."
卉紫忍住笑说：“我不是医生，我是金铃的妈妈。”	Mom smiled, "I'm not a doctor. I'm Ling's mom."
老人的眼睛眯起来，不高兴地望着卉紫：“她把补课的事告诉你了？”	Mrs. Sun's eyes narrowed and she did not look pleased. "Did Ling tell you about the classes?"
卉紫连忙坦白了自己跟踪金铃的经过。	Mom had to confess that she had followed Ling.
老人沉默了一会儿，说：“我们有个约定，如果这事让别人知道，补课就立即停止。	Mrs. Sun was quiet for a moment. Then she said, "We had an agreement. If anyone else found out, the classes would stop.
所以，你最好告诉金铃不要再来了。”	You'd better tell Ling not to come back."
卉紫大惊，一身冷汗都急了出来，连声问老人这是为什么。	Mom was so shocked, she felt chilled all over. "But why? Why?" she asked.
老人说，也不为什么，她只不过忌讳成年人插入她和孩子的世界。	"No reason. I like spending my time with children, but 1 don't like adults sticking their noses in."
“那我立刻就走，只当我什么都不知道。”	"Then I'll go away right now. Pretend I don't know anything about it."
“可你已经知道了。”老人很固执地说，“我和金铃的游戏方式被你打破了，再做下去就没什么意思。”	"But you do know," Mrs. Sun said stubbornly. "You've ruined our game. If we carry on, it won't mean anything."
“金铃的数学成绩刚有起色……”	"But Ling's scores were just starting to improve..."
老人摆摆手：“你错了，这不是我的功劳，我什么也没有帮她。	Mrs. Sun waved dismissively. "You're wrong. It's nothing to do with anything I've done.
我只是让她对自己有了信心，让她明白她可以做得一条不错。	I only helped her have more self-confidence, so she realized she could do things well.
她做作业，我坐在旁边看着，如此而已。”	She does her homework. I sit next to her and watch. That's all."
“她信任你……”	"She trusts you..."
“她也可以信任你，不是吗？”	"She trusts you too, doesn't she?"
老人淡淡地笑了笑，“她是个很可爱的孩子，很想要好。	Mrs. Sun smiled faintly. "She's a cute kid. She really wants to be good.
可惜我们的游戏要中止了。”	It's too bad our game has to stop."
“不能再……”	"Couldn't you...？"
“不，我不能。	"No. I can't.
我从来不收回我说过的话。”	I've never gone back on my word."
卉紫望着老太太固执的面容，心里懊悔得简直要把自己吃下去。	Mom looked at the old woman's stubborn expression. She was filled with remorse.
带去的《金庸全集》，老人当然拒不肯受，只答应借着看看，看完还让金铃拿走。	Mrs. Sun wouldn't let Mom give her The Works of Louis Cha. She said she'd borrow it, and when she'd finished it, she'd get Ling to collect it.
“我值不到这套书的钱。”她对卉紫这么说。	"This set cost a lot, I'm not worth it," she said to Mom.
金铃当天傍晚再去时，果然就被拒之门外。	That evening when Ling arrived, Grandma Sun refused to let her in.
孙奶奶只同意她以后每星期天去一次，帮助给花园除草移苗什么的。	She made one concession: Ling could come once a week to help her in the garden.
金铃回家气得宣布绝食，可惜只坚持了两个小时。	Ling went home so angry that she went on hunger strike. It was too bad she only kept it up for two hours.
面对妈妈真诚的道歉，心软的金铃无论如何都要给予原谅。	Mom was so contrite that the soft-hearted Ling couldn't help but forgive her.
好的是数学成绩一直平稳上升，进入了班上前10名。	The good thing was that her math scores continued to improve steadily. Soon she was in the top ten in the class.
也许星期天的拜访始终是金铃的学习动力，她不想使喜欢她的孙奶奶失望吧？	Perhaps her weekly visits were spurring her on. She liked Grandma Sun so much, she didn't want to let her down.
