# Supplementary material for: Exploring translator’s style in children’s literature: A case study of Nicky Harman’s English translations of Huang Beijia’s two works
Source: PLoS One. 2026 Jun 2;21(6):e0350245. doi: 10.1371/journal.pone.0350245 (PMC13229296; doi:10.1371/journal.pone.0350245)
Supplement: S7 File — (ZIP) [file pone.0350245.s010.zip › data/parallel corpus data/Parallel Chinese-English Corpus excel format/I Want to Be Good/Chapter 25_zh-CN_en-US.xlsx]

## Sheet: sheet1
二十五 最后一个儿童节	Chapter 25 Their Last Children's Day
5月31日的下午5点钟，邢老师收齐了有关古诗赏析的最后一张测验卷。	On May 31st at five o'clock in the afternoon, Mrs. Xing collected in their last test. It was on classical Chinese poetry:
她将杂乱的卷页在讲台上堆放整齐，装进一只蓝色尼龙包里。	She stacked everyone's papers neatly in one pile on her desk, and put them all in a blue nylon bag.
课堂里嗡嗡的一片人声，像春天里无数蜜蜂在花间喧闹。	The classroom hummed with voices, as if it was full of bees buzzing around flowers in the springtime.
有人下位还同学的橡皮钢笔什么的，有人用劲地伸着懒腰，吐出长气。	Some of the kids got up to return borrowed erasers or pencils. Others stretched their arms and legs and took deep breaths.
用功的学生，比如胡梅，则不声不响把脑袋埋在座位下翻看语文参考书，希望立即知道自己刚才的答案是否正确，有没有写错别字。	The most industrious students, like Mei, sat and flipped through their Chinese textbook, checking whether they'd got the right answers, or whether they'd made spelling mistakes.
金铃抓紧时间拿出数学练习本做作业。	Ling wasn't wasting any time either.
倒不是她有多么用功，实在因为她很想看最近电视里放的一个美国系列喜剧片《成长的烦恼》。	She started on her math homework, not because she'd suddenly become very industrious, but because she wanted to watch the American TV sitcom "Growing Pains" that evening.
妈妈坚持说这片子金铃早在上幼儿园大班的时候就看过一遍了，可是金铃一点印象没有，所以她每天都心痒痒地想看。	Mom insisted that Ling had seen it in her last year at kindergarten, but Ling didn't remember it at all, so just now she was glued to it every night.
片子在晚上8点到8点半之间播出，到时候金铃只要做出一副困倦的样子，走到客厅里说：“今天的作业已经全部做完了，我可以休息一会儿再做你们布置的作业吗？”	The show was on from eight till eight thirty. Ling would pretend to be tired, come into the living room and say, "I finished all of my homework. Can I take a break before I do the tasks you set for me?"
妈妈基本上是无话可说的。即使妈妈不同意，爸爸也会同意，爸爸会帮着金铃恳求妈妈，结果当然是少数服从多数。	Mom couldn't very well object to that, and even if she did, Dad would back Ling up, and the two of them would beg Mom. And that was two against one.
尚海捅捅金铃的胳膊：“这么抓紧？	Hai jogged Ling's arm. "What's the big rush?
你不合算的！	It's not worth it.
反正你妈也不会让你闲着，学校作业做完了还得做家里的，倒不如慢点做好。”	Your mom will keep you studying all evening, school homework, and extra stuff. Take it easy."
金铃有点生气地把作业本送到尚海面前：“看看，被你一碰，画出这么长的墨水杠，我还得重写。”	Ling was annoyed. She held homework notebook in front of Hai. "Thanks for jogging my arm! Now look what's happened, see that line of ink? I'll have to write it out all over again."
尚海就捂住嘴幸灾乐祸地笑。	Hai tried to hide his smirk by covering his mouth.
邢老师收好了试卷之后，用粉笔擦轻轻地敲着讲台：“同学们静一静！	Mrs. Xing tapped on her desk with a chalk eraser to call them to order. "Children, children!
静一静！	Please be quiet and listen!
听我说一句很重要的话。”	I have something important to say."
也许因为邢老师强调了“重要”两个字的原因，教室里一下子静下来了。于胖儿的反应比较迟钝，还侧着身子跟后面的李林说话，胡梅伸手过去推他。	Maybe it was the word "important" but the classroom quickly settled down, all except Pang, who was still talking to Lin behind him, until Mei reached out and poked him.
于胖儿猛一回头，见教室里几十双眼睛都盯在他身上，吓得一吐舌头，慌忙转过身坐得端端正正。	Pang faced front again, and realized that several dozen pairs of eyes were on him. He hurriedly sat up properly.
邢老师伸出一根手指，对教室里每个同学都点了一圈：“有谁记得明天是什么日子？”	Mrs. Xing pointed at each of the students in turn, "Does anyone remember what day it is tomorrow?"
同学们都愣住了，你看我，我看你，谁也不敢开口。	They looked at each other. They were all clueless.
邢老师故作惊讶地睁大眼睛：“怎么？	Mrs. Xing's eyes widened in surprise, "I can't believe it!
每年的‘六一’儿童节，你们最喜欢的日子，都忘了吗？”	It's your favorite day! June 1st, remember? It's Children's Day. Surely you haven't forgotten your favorite holiday?"
话音刚落，全班同学欢呼起来，拍手跺脚，热闹非凡。	There were rowdy cheers, foot-stomping, and applause at her words.
金铃想：可真是的，每天不是测验就是考试，差点儿把自己的节日忘了。	Not surprising we forgot, thought Ling. We've had nothing but tests and mock exams, every single day.
尚海附在她的耳朵边轻声说：“我没忘，可我没好意思说，怕邢老师怪我贪玩。真的！”	"I didn't forget," Hai whispered to her. "But I was too embarrassed to say anything. I thought she'd yell at me for wanting to mess around."
金铃不屑地看他一眼：“算了吧，你就会马后炮。”	Ling looked at him scornfully, "A bit late in the day to say that now!"
邢老师又一次拍手，让大家安静：“明年这时候你们都是中学生，中学是不给儿童节放假的，所以，实际上这是你们一生中最后一次过‘六一’儿童节。”	Mrs. Xing clapped her hands, "Silence!" After a pause, she went on, "This time next year you'll all be in middle school, and they don't get the day off for Children's Day. So this is the very last Children's Day holiday you'll have."
邢老师说完这句话后，似乎有那么一点点伤感，轻轻抿了抿嘴。	She sounded quite regretful, and pressed her lips together.
全班同学一动不动，显出了从未有过的肃穆和庄重。	The children sat quite still. They seemed struck by the gravity of the occasion too.
李小娟的眼睛开始发红。	Juan's eyes reddened.
于胖儿则把嘴张得大大的，一副吃惊和茫然的模样。	Pang's mouth dropped open, as if he didn't quite know how to react.
“最后一个儿童节，我们应该把它作为告别童年的日子，要过得有意义，令自己一生难忘……”	Mrs. Xing went on, "Tomorrow you say goodbye to your childhood. Let's make it a special day, one you won't ever forget."
倪志伟在下面大声插话：“老师，我们再搞一次联欢会吧！”	A loud voice interrupted her. "Can we have another party, Mrs. Xing?" It was Zhiwei.
马上有人反对：“绝对来不及！	There were protests. "There's not enough time!"
现在已经快6点钟，商店都要关门了，再说也没法准备节目。”	"It's almost six, the shops are almost shut!" "There's no time to put on a show!"
尚海跟着嘀咕一句：“对，晚上还有数学和英语作业，10点钟都做不完。”	Hai muttered, "Right. We have English and math homework tonight. I won't be finished before ten."
金铃站起来说：“干吗要那么庸俗，不是吃就是玩？	Ling stood up, "It doesn't have to be a party.
我们可以开个有意义的主题班会，大家在一起谈谈理想志愿什么的，也许写作文还能用上。”	We can have a class get-together, we can talk about our hopes and ambitions. Maybe it'll come in useful for our essays."
邢老师马上肯定：“很好，是个好主意。或许我们还应该照些相片？	"Very good idea, Ling," said Mrs. Xing. "And maybe we can take some photos and make up an album.
将来同学聚会的时候，或者我们大家老了的时候，翻开相册看看，原来我们也曾经有过童年！	So when you have class reunions, when you're older, you can look at them together, and remember your last Children's Day.
多有意思。”	That would be special."
倪志伟把手臂几乎举到了天花板：“我带相机！	Zhiwei's hand shot up, "I'll bring a camera!
我家里有两个相机，照相我也会！”	We have two cameras at home, and I can take pictures!"
“好，那就请倪志伟同学带相机。”邢老师点点头。	Mrs. Xing nodded, "Good. Zhiwei, please bring a camera."
金铃一回家，马上钻到卉紫的房间里翻衣橱，把衣橱里所有的衣服都拖出来了，在床上堆成一座小小的山。	As soon as Ling got home, she ran into Mom's room and started rummaging through the wardrobe. She pulled out all her clothes, and threw them on the bed in a heap.
卉紫听见响动，跟着到房间里来。	Mom heard the commotion and followed her in.
她跨进房门就大叫一声：“我的天！”紧赶两步上去抓住金铃的手：“你乱翻什么？	"Good heavens!" she cried in alarm, and grabbed hold of Ling's arm. '"Whatever are you doing? You've turned the room upside down!
房间里像不像进了窃贼？”	It looks like a burglar broke in."
金铃问她：“我那件粉红色的裙子呢？”	"Where's my pink dress?"
“哪件？”	"Which one?"
“领口有花边的那件。”	"The one with the lace collar."
卉紫哦了一声：“那件啊！	"Oh, that one!
我得找找，不知道放哪儿了。	I'd have to look for it, I don't know where I put it.
可你不能穿裙子，你太胖，裙子会暴露你的缺点。”	But you can't wear that dress now. You'll be bursting out of it."
金铃固执地坚持：“不，我明天一定要穿裙子。”	But Ling was stubborn, "But I have to. It's for tomorrow. I need it."
卉紫惊讶地看着金铃，这孩子怎么啦？	Mom looked at Ling in astonishment. What was up with her?
以前从来没有讲究过穿衣打扮啊？	She'd never bothered about getting dressed up nicely before.
片刻之后她才想到什么，拍拍脑袋：“对了，明天是‘六一’儿童节。”	Then it dawned on her, "Oh, of course, tomorrow's Children's Day"
卉紫开始爬高落低地在衣橱中为金铃找那条裙子。	Mom pulled everything out of the wardrobe and finally found the dress, right down at the bottom, and very wrinkled.
找到之后发现被压得很皱，又拿出熨斗熨平，喊金铃过来说：“试试吧。”	She got out the ironing board. "Come and try it on," she called.
金铃一试，裙子小了，腰里的拉链拉不上。	Ling put it on, but it was way too small, and wouldn't zip up at the back.
卉紫说：“瞧，我说不合适。”	"See? I told you so," said Mom.
金铃咬住嘴唇，有点要哭的样子，抱着裙子不肯放：“不，我明天一定要穿裙子。”	Ling bit her lip and struggled to hold back the tears. She held on to the dress. "But I need it for tomorrow."
卉紫想了想，觉得能够理解女儿的心思，就动手把拉链拆开，在裙腰上做了一番修改，使它变得宽大了一些。	Mom could understand how her daughter felt. She set about letting the dress out at the back.
为掩盖修补的痕迹，她又将自己的一条白纱巾缝到裙子领口上，胸前松松地系一个白蝴蝶结，背后纱巾拖下去的一角正好遮住拉链。	Then, she concealed the alterations by sewing a white scarf of her own into the collar and tying it in a loose bow at the front. The corners of the scarf hung down at the back and covered up the zipper perfectly.
金铃在镜子里看了又看，非常满意。	Ling looked at herself in the mirror. She was delighted.
第二天到学校，金铃发现全班同学不约而同都穿上了自己最好的衣服，女孩子一律是裙子，男孩子都是西装短裤配很正规的衬衫，红领巾系得端端正正。	The next day, Ling and her classmates were all in their best clothes: the girls in dresses, and the boys in shorts and shirts with jackets on top. They all wore their red Young Pioneer scarves knotted neatly at their necks.
就连很少修饰打扮的邢老师，这天也穿了一套新买的碎花套裙，脸上化了淡妆，看上去年轻了许多。	Even Mrs. Xing, who never bothered about what she wore, was in a smart new jacket and skirt. She was wearing makeup too, which made her look younger.
黑板上的美术字是邢老师特地请美术老师来帮忙写上去的。“最后的儿童节”，用的是海水一样深蓝的粉笔，很有劲的字体透出一种沧桑的意味。	Mrs. Xing had asked the arts teacher to do some calligraphy for them, and the words, "Your Last Children's Day" were written in blue chalk on the blackboard. The vigorous strokes seemed to hint at great changes to come.
邢老师微笑着说：“我们今天最好谈点儿心里话，大家都像朋友一样，很随意地把自己最想说的愿望说出来。	Mrs. Xing smiled, "Today you can talk about whatever you like. We're all friends here. Tell us what you most want.
千万别像从前那样说一些场面上的豪言壮语。”	And be honest, you don't need to make heroic declarations like you're on stage."
从来不举手发言的李林忽然站起来，涨红了面孔问：“我要是说了心里的想法，你不会留我站办公室吗？”	Suddenly Lin, who had never raised his hand in class before, stood up. "I want to say what I most want. But please say I won't get punished for it?" he said, going red in the face.
全班一阵哄笑。邢老师好不容易才把自己的笑忍住，认真回答：“不会。	They all laughed, and even Mrs. Xing struggled to suppress a smile. She sounded very earnest as she said, "You won't.
我说过了，今天大家都是朋友，朋友之间是可以随便谈的。”	I already said, today we're all friends, and friends can tell each other anything."
李林的样子很激动，他张着嘴，一下子又说不出话，就用劲憋住气，把一张脸都憋得发紫了。	Lin was becoming agitated. He opened his mouth to speak, but for a moment no sound came out. He held his breath for so long that he began to go purple in the face.
正在大家替他着急担心的时候，他猛然放出一炮：“我想发明一种很特殊的遥控器，由我们同学来控制校长和老师。”	Then just as everyone was starting to worry, he burst out, "I want to invent a remote control so the students can control the principal and the teachers."
全班同学目瞪口呆时，他跟着再补充一句：“只控制校长和老师，别的什么都不控制。”	Then he added, "Only the principal and teachers. No one else." His classmates were aghast.
有半天时间，教室里寂静无声。所有人的面孔都有点发白，他们被李林这句惊世骇俗的话深深地震撼了、惊呆了。	His words had genuinely shocked them. There was complete silence.
尚海咧了咧嘴，有点想笑，最终那笑纹还是凝固在脸上，变成了一种似哭似笑的窘迫。	Hai bared his teeth in a grin, but it sort of froze, so you couldn't tell if it was a grimace or a smile.
金铃不想笑，身子微微有些发抖，手心里潮潮地渗出冷汗。	Ling didn't smile, she started to tremble, and her palms began to sweat.
片刻之后，邢老师第一个回过神来，和颜悦色地问：“李林同学，你为什么会这么想呢？	Mrs. Xing was the first to pull herself together. "Why do you think that?" she asked pleasantly.
你恨学校吗？”	"Do you hate school?"
李林点点头：“因为我现在被校长和老师控制住了。	Lin nodded. "I'm completely controlled by the teachers and principal.
我每天6点钟就起床了，那时候我爸我妈还睡得香呢。	I have to get up every day at six o'clock, when my mom and dad are still sound asleep.
我总是没完没了地做作业，连星期天也是。	I'm always doing homework, even on Sundays.
星期天我爸给我请了家教，要补数学、英语和语文三门功课。	And my dad gets a tutor to teach me math, English, and Chinese on Sundays too.
我只要一摸游戏机，我妈就叫：考试都不及格，还想打游戏机啊？	If I ever try and play video games, my mom yells, 'No games! You failed all your tests!'
可我就是不能考及格，班上的同学学习都太好了，一个比一个好，我恨那些学习好的人。”	But I can't pass exams. My classmates are all much smarter than me, I hate people with good grades."
他用眼睛向胡梅和刘娅如望过去，两个女孩子慌忙低下脑袋。	He looked at Mei and Yaru, and the two girls looked down at their desks.
尚海小声赞叹：“太解气了！”	"Well, at least he's got it off his chest," Hai whispered with approval.
金铃瞪尚海一眼，尚海也回瞪金铃一眼，仿佛说：“不对吗？”	Ling looked at Hai, and Hai looked back challengingly.
金铃附着尚海的耳朵说：“你能不能别打岔？”	"Don't interrupt," Ling hissed into his ear.
李林继续说：“我有一次做了一个梦，梦到我发明了一种神奇的遥控器，校长、老师全部听我们学生指挥。”	Lin was still talking, "Once I had a dream that I invented a magic remote that made the principal and the teachers do what the students told them."
李小娟下意识地缩一缩脑袋，小声惊呼：“妈呀！”	Juan recoiled. "What the..." she whispered.
李林说：“我醒来一想，这真是好极了。	"When I woke up, I thought, how amazing.
要考试了，我们一按遥控器，校长和老师就带我们去春游、秋游、野营、玩打仗的游戏。	If there was going to be an exam, we'd press the remote, and the teachers would take us on field trips instead. We'd go camping, and play war games.
作业太多了，我们一按，校长和老师就把题目带回去自己做了。	If we had too much homework, we could press it and they'd have to do the homework themselves.
我们只控制学校，我保证！”	We would only control school, I promise!"
“那家长怎么办？”	"But what about our parents?"
尚海突然问。	Hai suddenly asked.
李林一愣，想了想说：“那……也控制起来吧。”	Lin was stopped in his tracks for a moment. Then he said, "I suppose they'd have to be controlled too."
男孩子开始兴奋，跺脚，吹口哨，做各种各样的手势。	Some of the boys started whistling and stomping their feet and waving their arms.
邢老师问：“是不是你们都赞成李林的想法？”	"Do you all like Lin's idea?" asked Mrs. Xing.
有人高叫：“对！”	"Yes!"
“有多少人赞成呢？	"Who's in favor?
举手让我看看。”	Raise your hands."
教室里一大半的男孩子都举了手。	Most of the boys put their hands up.
杨小丽略略犹豫一下，也把手低低地举了一半。	Xiaoli hesitated a moment, and her hand began to creep up.
她拿不定主意，用眼睛去看金铃，金铃便隔着两排座位对她竖竖大拇指。	She looked two rows behind her at Ling for guidance. Ling gave her a thumbs up.
邢老师夸张地叹着气：“我很遗憾，有这么多人不喜欢考试、做作业，我做班主任的失败了。”	Mrs. Xing sighed heavily. "I feel bad that so many of you don't like tests and homework. I feel like I've failed you."
尚海有点于心不忍地插嘴说：“这不能怪你，你是被校长要求这么做的。”	Hai couldn't help interrupting this time, "We're not blaming you. You're only doing what the principal told you."
“可校长又是被谁要求的呢？”	"And who told the principal?"
倪志伟自作聪明地望着大家。	Zhiwei was on his high horse again.
邢老师摆摆手：“这问题太重大，也太严肃，今天讨论不合适。我们还是接着刚才的话题吧。	Mrs. Xing waved his comment away. "This is too big and too serious a question for today.
还有谁想说？”	Who else would like to speak?"
于胖儿慢吞吞地站起来。	Pang slowly got to his feet.
“我跟李林的想法不一样。”他说，“我不想控制学校，这是要出问题的。	"I don't think the same as Lin," he said, "I don't want to control the school, that would be too difficult.
如果有一天我遇到一个好心的神仙，他允许我有一个愿望，我一定要让自己有钱，有很多很多钱。”	But if I ever met a fairy godmother and she granted me a wish, I'd say I wanted money, tons and tons of it."
全班女生不约而同地大笑，张灵灵甚至笑得趴倒在桌上，差点儿把桌子弄翻。	All the girls laughed. Ming laughed so hard she collapsed on her desk and nearly knocked it over.
于胖儿的“铁哥们”钱小钢替朋友不服气，责备女生们说：“这有什么可笑的呢？	Pang's best buddy, Gang, looked reproachfully at the girls, "What's so funny?
难道你们不希望自己有钱？”	Don't you want money too?"
“不是……”张灵灵笑得上气不接下气，断断续续地说，“于胖儿……于胖儿那样子……趿拉着鞋……他上课还吃东西……他像个……像个有钱人吗？”	"It's not that," said Ming, struggling to get the words out between hiccups of laughter. "It's that Pang couldn't possibly be a rich man. I mean he scuffs his feet and he's always eating in class!"
这回连男生们也忍俊不禁，偷偷把头埋下去笑起来。	At this, the boys started sniggering too.
于胖儿总是在上课铃打响时趿着鞋奔进教室的狼狈样，的确跟电视里风度翩翩的大亨形象相差过远。	It was true that poor Pang didn't fit the image of the suave and elegant Mr. Megabucks they all saw on TV every night.
钱小钢很气愤地使用了一句文绉绉的话：“笑什么？	"You just wait!" Gang was still furiously defending his buddy.
‘士别三日，当刮目相看’。	"One of these days, you'll see.
等于胖儿以后真的有钱了，把你们这些女生一个个气死！”	Pang'll be rolling in money. Eat your hearts out then, girls!"
于胖儿说：“我有钱了以后别的什么都不做，专门造学校。”	Pang joined in, "When I get rich, the only thing I'm gonna do is build a special school."
邢老师表扬他：“不错，教育是立国之本，希望工程就希望大家捐助。”	"Good," said Mrs. Xing approvingly. ''Education has made China great. Everyone should contribute to the Hope Project."
于胖儿摇摇头：“我的学校跟希望工程不是一回事，我是专门用来对付大人的。	But Pang shook his head, "My school won't be a non-profit. It'll be for adults.
请大人到学校里上课，做作业，考试，题目要出得很难很难，考及格了才可以出校门。”	They'll have to go to classes, and do homework, and take exams, and they'll be super, super hard and they won't be allowed to leave until they pass."
现在是全班同学哈哈大笑了，东倒西歪的，前仰后合的，揉肚子的，擦眼泪的，笑倒在别人身上的，简直是“笑”态百出。	Now the whole class rocked with laughter, clutching their bellies, and wiping tears from their eyes.
于胖儿茫然地看着大家：“我说得不对吗？	Pang suddenly looked around him, "Did I say something wrong?
难道你们有人喜欢上学？	Some of you like coming to school, don't you?
你们不愿意让大人们也尝尝上学的滋味？”	So why shouldn't grownups enjoy it too?"
刘娅如说：“大人也是上过学的！”胡梅嘀咕道：“不上学？不上学那从哪儿学到知识呢？”	"Adults have already been to school," said Yaru, and Mei echoed her, "Of course they have, otherwise where would they get their knowledge from?"
金铃站起来说：“我有个好主意，我希望将来能发明‘时光机’，真正可以使用的那种。	Ling stood up, "I have a good idea. I want to invent a 'time machine', one that really works.
把开关往左一按，人就到了老年，天天退休在家里，养鸟、种花、看小说、打扑克，什么考试啊，竞争啊，勾心斗角啊，发财不发财啊，统统都不用去想了，怎么轻松怎么过。	You flip the switch to the left and you get old. Then you can retire and stay home raising birds, growing flowers, reading novels, and playing poker. No exams, or competition, or fighting your way to the top, or worrying about getting rich. You don't have to even think about it, yon can just relax.
把开关往右一按，人又到了婴儿时期。	If you flip the switch to the right, you go back to being a baby.
从婴儿到幼儿园大班都不错，有爸爸妈妈抱着亲着，爱哭就哭爱笑就笑，天天都可以逛动物园，看动画片，吃巧克力……”	It's not so bad being a baby or a young kid. Your mom and dad hug and kiss you, you can cry or smile whenever you feel like it. You can spend every day in the zoo, or watching cartoons, or eating chocolate..."
邢老师笑着问一句：“那么，你所享用的社会财富由谁来创造呢？”	Mrs. Xing smiled. "So who's going to create the wealth that you're enjoying?"
金铃叹着气说：“我也在这样想呢。	Ling sighed. "I didn't think of that.
也许我们只能偶尔用一次时光机，比如马上升学考试时。把灾难躲过去，然后还回到现实。”	Maybe we can have a one-off time machine, and just use it once, to avoid these terrible middle school exams, then come back to real time when they've passed by."
邢老师收起笑脸，忧心忡仲地说：“孩子们，我本来以为今天的交谈会很轻松，因为大家可以随意放开心思。	Mrs. Xing had stopped smiling and was looking anxious, "Children, I'm so sorry, I thought we could have a relaxing discussion.
没想到所有的话题都这么沉重，使你们在这个快乐的日子里伤心了，我很抱歉。”	1 never thought you were all so stressed out. I don't want to make you sad on this happy day."
金铃幽默地说了一句：“没什么，习惯了。”	Ling said with a smile, "Not a problem. We're used to it."
邢老师追问：“习惯了什么？”	"Used to what?" Mrs. Xing inquired.
“上课，做作业，考试，成绩不好被老师批评、家长责骂，成绩好的时候稍微高兴几天……就这些。”金铃的语气相当平淡。	"Coming to class, doing homework, taking tests, getting yelled at by teachers and parents for bad grades, being cheerful for a few days when we get good grades...that stuff," Ling said nonchalantly.
邢老师还想说几句，端正一下孩子们的思想，可是她站了半天，嘴唇嗫嚅了几次，终于又什么都没说。	Mrs. Xing searched for something to say that would give the children a more positive way of seeing their lives, but the words would not come. In the end she didn't say anything.
她觉得该懂的他们都懂，他们的想法甚至比老师还要丰富复杂。	These children had it all worked out. No one was pulling the wool over their eyes. They understood things better than their teacher.
将来只有指望他们从生活这部大书中得到更多的教益。那时候他们会回过头来感谢学校，感谢教育，会对今天说的这些稚嫩偏激的言语后悔不已。	She could only hope that as they grew up, they would at least come to realize the value of education, and would look back on their school days with gratitude, and perhaps see the things they had said today as rather naive.
于是她摆摆手说：“班会到此为止吧，要是耽误了复习，校长有意见，你们的家长也会有意见。	"We'll draw the meeting to a close now," she said with a wave of her hand. "I don't want to keep you from your revision, or the principal and your parents will complain.
下面我们抓紧时间照相。	Let's finish with a photograph.
倪志伟，你的相机呢？”	Where's your camera, Zhiwei?"
倪志伟马上把一只日本产的“傻瓜”相机举起来：“在这儿呢！”	Zhiwei held up a Japanese-made "point and shoot" camera. "Here it is!"
邢老师说：“那好，我们到下面草坪上排队。”	"Good. Let's go line up outside on the lawn."
一个班的学生蜂拥而出，从四楼下到一楼，一路发现各个班都在搞庆祝“六一”的活动，有唱的，有跳的，还有搽了胭脂口红翘着嘴唇走来走去的爱美的小女孩子。	They flocked out of the room, and down the stairs from the fourth to the first floor. Every class was celebrating Children's Day with songs and dances. Some of the girls even had makeup on and were prancing around showing off.
低年级学生每人都领到了食品厂来做推销广告的包装漂亮的零食，吃得满手满脸都是白的红的碎屑，模样有点古怪。	The local candy factory had supplied pretty packets of snacks to the younger students, and their hands and faces were sticky with pink and white sugar and crumbs, which made them look quite funny.
于胖儿羡慕地嘀咕道：“怎么没有发给毕业班学生品尝的呢？	Pang grumbled, "Why didn't they give us sixth graders snacks to try?
我们才是专家呀！”	We're the experts!"
倪志伟就揶揄他：“顶好将来你到食品厂工作，有你吃够的日子。”	"Never mind," said Zhiwei, tongue-in-cheek. "If you're lucky one day you can get a job in a candy factory, then you can stuff yourself every day."
草坪上太阳很晒，晃得大家睁不开眼睛。	On the lawn, the sunshine was dazzling.
等各人按照上体育课的高矮顺序排好，一个个已经汗流满面。	It took time for them to line up as they did in PE classes, in order of height, and soon everyone was sweating.
张灵灵不住地催促：“快点！快点！”	"Hurry up!" Ming urged them.
倪志伟拿出摄影师的架势，几步跳到队伍前面，竖起一根手指说：“眼睛都看我这儿！	Zhiwei was acting like a professional photographer, standing in front of the row of students, holding up one finger and saying, '"Everyone look at me!
准备好了吗？”	Are you ready?"
邢老师突然喊：“慢！再检查一下你的相机！”	"Wait!" Mrs. Xing suddenly called. "Check your camera!"
倪志伟被她一提醒，竟呆在原地不动了。	Zhiwei did as she asked, and looked seriously embarrassed.
邢老师很着急，问他怎么回事。	"What's wrong?" Mrs. Xing asked, anxiously.
他苦着脸说：“我忘了带胶卷。”	Zhiwei pulled a face, "I forgot the film."
一句话说出来，全班热闹了！	Some of the students laughed loudly, others yelled at him.
有笑话他的，有责骂他的，七嘴八舌哄成一片。	No one could hear what anyone else was saying.
太阳热辣辣地照着，给松散的队伍更添了一层躁意。	The sun was scorching overhead.
倪志伟这回洋相出得不轻，从额头到脖根通红一片，也不知是臊的还是晒的。	Zhiwei went red from the top of his head all the way down to his neck, but it was hard to tell whether it was from shame or because he was getting sunburnt.
邢老师当机立断，从口袋里掏出50块钱：“校门外不远就有彩扩店，谁跑得快去买两个彩卷？”	Mrs. Xing didn't hesitate. She pulled a fifty-yuan bill from her pocket and said, "Near the school gate there's a photo store. I want a volunteer. Run as fast as you can and buy two rolls of color film."
于胖儿自告奋勇地说：“我去吧。”	"I'll go," Pang volunteered.
拿了钱就往外猛跑。	He took the money and broke into a run.
那双凉鞋也不知道是嫌大还是搭扣太松的缘故，依然是趿拉在脚上，跑起来直响。	They could hear him flap-flapping as he sped out of the school gate. Either his sandals were too big or he hadn't done them up tight enough.
这边等着的同学因为无所事事，排好的队伍很快又散了，三个一群五个一伙的围着说闲话。	The neat line of students soon broke up into little groups as they stood around chatting.
娇气一点的女生，比如刘娅如、张灵灵，见缝插针地躲到了草坪处的树阴下。	A few of the girls who wanted to protect their delicate complexion, like Yaru and Ming took refuge in the shade of the single tree on the lawn.
那树其实极小，树冠的阴影不过磨盘那么大，也就是心理上觉得凉快了一些罢了。	It was a rather small specimen and it only provided a small circle of shade. But at least it kept their heads cool.
尚海半弯了腰，正傻愣愣地盯着杨小丽的裙子后面看。	Hai was bent down gawping at the back of Xiaoli's skirt.
金铃走过去揪起他来，威吓他说：“偷看女生，我给你报告老师去。”	Ling marched over to him, "Quit that or I'll report you to Mrs. Xing!"
尚海摆摆手，很神秘地对金铃说：“你看她裙子后面--看见了吗？”	"But did you see?"
金铃大惑不解地问：“没什么呀！”	"See what?!
尚海着了急：“还没什么！	There's nothing."
有一块血迹！你瞧，看见了吧？”	Hai looked worried, "There's a bloodstain, look!"
金铃看见了，血迹还很新鲜，有茶杯口那么大一块。	Ling could see it now. There was a round patch a couple of inches across.
好在杨小丽穿的是一条白底紫花的裙子，不留意的话不会发现。	Not very noticeable because Xiaoli was wearing a white dress with mauve flowers on it.
“你说会是什么？	"What do you think it is?
是不是她刚才坐在草地上的时候压死了一只田鼠什么的？	Maybe she sat on a mouse on the grass and killed it.
要不，有小流氓对她动了刀子？可她应该有感觉才对呀……”	Or someone stuck a knife in her... but then she would have felt it!"
尚海拧着眉毛，拿出一副大侦探的派头，自言自语地推理和判断。	Hai furrowed his brow as he voiced his thoughts, quite the Great Detective.
金铃不能容忍男生对她的好朋友品头论足，狠狠地瞪了尚海一眼，走过去在杨小丽耳边说了几句话。	Ling wasn't going to allow some boy to say bad things about her BFF. She glared angrily at Hai, then went to Xiaoli and whispered to her.
杨小丽慌忙伸手到裙子后面去摸。这一摸，她吓得大哭起来，因为她摸到了满手鲜血，五个指头都粘乎乎的。	Xiaoli touched the back of her skirt, looked at her hand - and cried out in fright. Her fingers were sticky with blood.
她举着那只血糊糊的手，手掌上像是长出了五根小红萝卜，谁看着都觉得心惊胆战。	It looked like five little orange carrots were growing out of her hand.
邢老师急急忙忙地赶了过来，把杨小丽前后一看，马上说：“跟我走。”	Mrs. Xing came over, took one look, and said to Xiaoli, "Come with me."
慌慌张张拉着杨小丽到她的宿舍去。一草坪的同学都面面相觑，莫名其妙，不知道发生了什么事。	She hurried her towards her room, leaving the rest of the students looking at each other in dismay, with no idea what was happening.
金铃心里好奇，犹豫了一下，仗着是杨小丽的好朋友，便脸老皮厚地跟了过去，活像条傻乎乎的尾巴。	Ling was very curious. After all, Xiaoli was her BFF. She hesitated for a moment, then tagged dumbly along behind them.
邢老师回头问她：“金铃你跟着干什么？”	Mrs. Xing looked back at her, "Ling, why are you following us?"
金铃说：“我怕她出事。	"I'm scared for her.
她到底怎么啦？”	What happened?"
邢老师哭笑不得地说：“她来例假了。”	"She got her period,' Mrs. Xing said with a half-smile.
金铃不敢再问，一路走，一路都在琢磨“例假”这两个字。	Ling didn't dare ask any more questions. She thought about this mysterious-sounding "period" as they walked along.
毕竟也是快12岁的女孩子了，心里有那么点明白，又不能全明白，在似明白非明白之间，越发感觉事情的神秘和新鲜。	It wasn't that she hadn't heard of periods. After all, they were almost twelve. But she didn't totally understand either. It was certainly something strange and new.
邢老师打开自己小房间的门，先拿出自己的内裤和一条深色裙子，又从衣箱里翻出一包卫生巾。	Mrs. Xing opened the door to her room and went to her chest of drawers. She got out some underpants and a dark-colored skirt.
邢老师问杨小丽：“你妈妈给你讲过这类的事吗？”杨小丽摇头。	Then she found some sanitary pads too. "Has your mom talked to you about periods?" she asked Xiaoli.
邢老师说：“她应该讲一讲。”	Xiaoli shook her head. "Well, she needs to talk to you."
邢老师就拆开卫生巾的外包装，详细地告诉杨小丽如何使用它。	Mrs. Xing ripped open the sanitary pad wrapper, and instructed Xiaoli how to use it.
杨小丽脸色煞白，因为惊慌和害怕，满头满脸都是汗水。	Xiaoli was really scared. Her face was covered in beads of sweat and she was horribly pale.
邢老师安慰她：“别害怕，没关系的，每个女孩子都要经历这一关，迟早都要。	"Quit worrying, all girls go through this, it's normal," Mrs. Xing reassured her.
你换上我的衣服，把卫生巾用上吧。”	"Put the sanitary towel and the underpants on, and put my skirt on top."
邢老师怕杨小丽害羞，拉了金铃一把。	They left the room to give her some privacy.
两个人退出门去，邢老师随手把门带严。	Mrs. Xing shut the door firmly behind them.
金铃一声不响地站在邢老师身边，嗅到了她身上那种母亲的气味。	Ling stood silently at her teacher's side, breathing in her smell. It was a little like how her mother smelled.
这一刻金铃心里忽然涌出许多的庄严和神圣，为自己目睹了一个女孩子开始走向成熟的过程而自豪。	This felt like a very solemn moment. Here she was, watching as her friend became a woman. She felt privileged too.
她侧耳细听房间里窸窸窣窣的声音，转过脸来问邢老师：“老师，我也有一天会这样吗？”	She listened to the rustling going on inside the room. "Mrs. Xing, will that happen to me one day?"
邢老师笑起来，抬手摸摸她的脸：“当然，你也会。”	Mrs. Xing smiled. She patted her face. "Of course it will."
“为什么现在还没有？”	"Why not now?"
“因为你年龄还小。	"Because you're not old enough.
你比杨小丽她们小了一岁。”	You're a bit younger than Xiaoli, aren't you?"
金铃有些惆怅，要是那一天她也能碰上邢老师这样的老师就好了。	When the day came, Ling hoped she'd be with a woman like Mrs. Ling.
千万不能是个男老师，那样的话可就糟糕透顶。	It absolutely couldn't be a male teacher, that would be terrible. She felt gloomy.
门打开了，杨小丽穿着邢老师的深色裙子羞答答地站在她们面前。	The door opened, and Xiaoli came out shyly.
裙子有点大，松松垮垮的，看上去杨小丽像个少年老成的小妇人。	Mrs. Xing's skirt was big for her, and hung loose on her skinny frame. It also made her look rather grownup.
“都弄好了？”	"All done?"
邢老师轻言细语地问。	Mrs. Xing asked gently.
杨小丽垂着眼皮，点点头。	Xiaoli looked at the floor and nodded.
“好吧，我们还回到草坪上去。胶卷大概也买到了。”	"Let's go back to the lawn then. They should have the film by now."
金铃紧挨着杨小丽走，又把手伸过去，在两个人的身体中间摸到对方的手，轻轻握住。她用这样的方法表示对好朋友的支持和安慰。	Ling walked close to Xiaoli, reaching out and took her hand, to show her support for her friend.
胶卷已经买了回来，胡梅也已经把队伍排列好，就等着她们三个。	Back on the lawn, everything was ready. Mei had line everyone up again, and they were just waiting for Mrs. Xing, Xiaoli and Ling.
金铃拉着杨小丽的手，一直把她送到该站的位置上。	Ling led Xiaoli to her position.
邢老师微笑着说：“有点小事，已经处理好了。	"Just a little mishap," Mrs. Xing announced cheerfully. "All sorted now.
来吧，孩子们，我们一起照相。”	Time for the photograph."
倪志伟因为出了一回洋相，现在格外卖力，一会儿退后，一会儿往前，执意要寻找到最佳角度，把全班同学一个不落地框进他的镜框里。	Zhiwei was trying to make up for having forgotten the film, and bustled around, trying out different angles, making sure everyone was in the frame.
为保险起见，他们特意多照了几张。	He took a few shots.
后来胡梅又上楼把校长和几位任课老师都请下来参加。	Then Mei went back upstairs to invite the principal and some of the other teachers to join them for the group photograph.
然后，男生单独合影，女生单独合影，各组也分别合了影。	Then Zhiwei took shots of just the boys, then only the girls.
因为胶卷还多，全班同学就争着跟邢老师合影一张留念。	There was still plenty of film left, so the children had individual pictures taken with Mrs. Xing, as mementoes.
最后连金铃跟同座尚海都合影了一张。	Finally, Ling even posed with her desk buddy Hai.
两个人站在一起仍然可笑，金铃像只穿粉红裙子的大白鹅，尚海是伸长脖子神气地站在白鹅翅膀下的小公鸡。	The two stood together smiling, with Ling looking like a big white goose in a pink dress, and Hai craning his neck like a little rooster, sheltering under the goose's wings.
整个照相过程中，金铃几乎寸步不离她的好朋友杨小丽。	Ling stuck close by Xiaoli while all the photographs were being taken.
她不断地要转到杨小丽身后去看看，显得比杨小丽自己还要提心吊胆。	She kept looking behind her at the seat of her skirt, almost more anxious than Xiaoli was herself.
杨小丽对她的行为哭笑不得，苦了脸求她：“金铃你别这样好不好？你让男生都觉得好奇了。”	Xiaoli pulled a face and said, "Stop it, you're making all the boys wonder what's going on."
金铃说：“好吧好吧，我最后再看一次。”她又转到杨小丽身后去看了一次。	"Fine, fine, I'll just take one last look," said Ling, turning her around.
照相结束，邢老师允许大家在草坪附近自由活动一会儿。	After the photos, they were allowed some free time to wander around.
杨小丽赶紧离开大家往角落里走，神情有些落寞，有些怅惘，又有那么点说不出的哀怨。	Xiaoli immediately found herself a quiet corner far from the others. She sat looking lonely and very sad.
金铃追上去说：“杨小丽，你是不是很难受？”杨小丽摇头。	Ling went after her. "Are you all right?" she asked anxiously.
“你疼吗？	"Does it hurt?
头昏吗？要不要喝水？”	Shall I get you some water?"
杨小丽转过身，面孔通红地说：“别跟着我好不好？	Xiaoli flushed scarlet and shouted, "Leave me alone, okay?
我心里烦！”	You're annoying me!"
金铃吓坏了，她还从来没见过杨小丽对她发这么大的火。	Ling was scared. Xialoli had never been so mad at her before.
她小心翼翼问她：“是不是来例假的人心里都会烦？”	Cautiously, she asked, "Does everyone get annoyed when they have their period?"
杨小丽一屁股在低年级玩的翘翘板上坐了下来，狠狠地看着金铃：“你不懂，你还是个小孩子，你什么都不懂！”	Xiaoli plunked herself on the younger children's seesaw and glared at Ling. "You don't understand! You're still a kid. You don't understand anything!"
金铃手足无措地立在她身边。	Ling stood next to her, feeling bewildered.
杨小丽继续大声喊：“你不懂你不懂！”	Xiaoli carried on shouting "You don't understand, you don't understand!"
忽然她嚎啕大哭，肩膀一抽一抽，泪水糊得一鼻子一脸，“你不懂，金铃，你真的不懂！	Suddenly she burst into tears. Her shoulders convulsed and the tears flowed down her face. "You don't understand, Ling. You really don't understand!
女孩子来了例假就是大人了，我现在已经是大人了，可我还不想这么快就做大人，懂吗？	Girls who get their period are grownups. That makes me a grownup, but I never wanted to grow up so fast. You get it?
我整天就是学习，学习，连游戏机都没有痛痛快快玩过一次。	I do nothing but study, study, study all day. I've never even played a video game.
我不知道快乐的童年是什么样子，真的不知道。	I don't know what it feels like to have a happy childhood.
我从来也没有童年。可我现在一下子又要做大人了。	I've never had a childhood, and suddenly I'm an adult.
我好不甘心呢，金铃你知道吗？	I don't want it, Ling, do you understand?
我是为这个心里难过……”杨小丽说。	That's why I'm sad..."
金铃坐到杨小丽身边，抚着她的肩膀，心里难受得也想跟着哭。	Ling sat next to Xiaoli, stroking her back, feeling so sad she wanted to cry along with her.
最后一个儿童节就这么过去了。	And that was how their last Children's Day went.
因为杨小丽的事，金铃觉得这一天印象深刻得一辈子也不会忘记。	Because of what happened to Xiaoli, it made a big impression on Ling. She would never forget that day.
傍晚回家，爸爸已经难得地早早下了班，正钻在厨房里和妈妈忙乎着什么。	Dad was home unusually early, and he and Mom were busy doing something in the kitchen.
一见金铃进门，他笑容满面地叫起来：“啊，儿童节公主驾到！	He beamed as Ling came through the door, "Ah, the princess of Children's Day has arrived!
卉紫，快点快点，上菜！”	Quick, let's get dinner on the table!"
像变戏法一样，金亦鸣和卉紫眨眼工夫便把一张小饭桌堆得满满的。满桌都是金铃最爱吃的东西：烧鹅、卤肉、炸猪排、炸土豆条、葱爆牛肉、炒鸡杂……	Like magic, the table filled with all Ling's favorite food: roast goose, stewed meat, fried pork ribs, french fries, scallion beef, fried chicken...
金铃惊讶地问：“今天不减肥了？”	"Aren't I supposed to be losing weight?" said Ling in surprise.
金亦鸣笑呵呵地说：“不减肥，不减肥。	"No dieting today," said Dad with a chuckle.
今天是你最后一次过儿童节，应该庆祝一下，留个纪念。”	"This is your last Children's Day. Let's make it special."
金亦鸣甚至拿出一瓶青岛啤酒，动员金铃也喝几口。	Dad even brought out a bottle of Tsingtao beer, and offered Ling a sip.
卉紫抢过杯子说：“她不能喝，晚上恐怕还有作业。”	But Mom snatched the cup away, "Absolutely not. She still has homework."
金铃这个晚上偏偏没有作业。	Actually Ling didn't have any homework.
可是她不想喝啤酒，不喜欢那种怪怪的味道，宁可喝酸梅粉兑成的饮料。	But the beer smelled funny to her, and she asked for some plum juice instead.
饭后爸爸妈妈都送了她礼物。	After dinner, Mom and Dad gave her presents.
卉紫送的是一本带锁的日记本，深蓝色绸面，很华贵很大人气的那种，只是封底印有她们杂志社的名字。	From Mom, she got a lockable diary with a dark blue silk cover. It was very elegant and grownup. Too bad the name of Mom's magazine was stamped on the back.
金铃准备明天把这个礼物转送给杨小丽。	Ling thought she'd pass it on to Xiaoli tomorrow.
金铃自己目前还没有什么需要上锁的秘密，书包每天都要被卉紫检查一遍，洗澡的时候卉紫还会钻进浴室帮她擦背，一个连身体隐私都没有的人，她还想保留什么秘密吗？	Ling had never had any secrets worth locking up. Mom inspected her backpack every day, and stood in the bathroom ready to wash her back when she took a shower. Even her own body wasn't private. She wasn't going to have any secrets to keep, was she?
爸爸送的是一支笔杆带墨绿花纹的钢笔，这是爸爸有一次得的奖品。	Dad gave her a green striped fountain pen, which had once been given to him as a prize.
金铃当即旋开笔帽写了几个字，笔划很细。	Ling put it to use straightaway twisting off the cap and writing a few words. The nib was very thin.
金铃就很喜欢。	Ling loved it.
细钢笔容易使她的字看上去整齐一点。	It was definitely going to improve her handwriting.
卉紫说：“再想一想，关于这个儿童节，还有什么心愿没有了结？”	"Is there anywhere special you'd like to go?" asked Mom,
金铃马上就说：“还想看一次幸幸。”	"I want to go see Xing Xing," said Ling.
卉紫拍拍脑门：“啊，我差点儿把她忘了，是该看看她去。”	"Of course!" said Mom, "we should go see Xing Xing."
金亦鸣不同意：“天晚了，幸幸外婆家还在郊外，你们出门我不放心。”	Dad objected, "But it's too late. They live a long way out. I'd worry about you going out there tonight."
金铃抬头看妈妈，目光里露出恳求。	Ling looked up at Mom with pleading look in her eyes.
卉紫想一想，咬咬牙说：“没关系，我们‘打的’。”	Mom thought about it, then said with determination, "We'll call a cab."
金铃提醒她：“路很远呢。”	"That'll be expensive."
卉紫这回表现得很豪气：“100块够吗？”	Mom was not going to be put off. "D'you think 100 yuan will cover it?"
金铃很感动，觉得妈妈到底不是俗人，大多数时候还是能够理解她的。	Ling was really touched. Mom really understood how much she wanted this.
车费来回花了70多块。	The return trip cost about seventy yuan.
幸幸本来都准备睡觉了，金铃母女一下子从天而降似的，把她惊喜得连声叫唤。	When they got there, it was like they'd dropped from heaven, and Xing Xing, who was getting ready for bed, shrieked with delight.
金铃把自己的一套《格林童话》带来送了给她。金铃很喜欢这套书，她想幸幸也会喜欢。	Ling gave her a copy of Grimm's Fairytales, which was one of her favorite books, and she thought Xing Xing would like it too.
幸幸手抚着书封套说：我还没上小学呢，还不认识书上的字呢。	Xing Xing stroked the cover, "But I don't know how to read," she said, "I'm not in school yet."
金铃就说，那有什么关系？	"That doesn't matter," said Ling.
总有一天你会上学的是不是？总有一天你会读懂上面的故事的。	"One day you can go to school, and then you'll be able to read these stories...
她又跟幸幸说好，暑假请幸幸到家里来玩，她们还睡一张床。	Come and play with me over the summer vacation, Xing Xing, you can stay over."
她跟幸幸拉了钩，又跟幸幸的外婆也拉了钩。	She pinky promised with Xing Xing, and with her grandmother too.
回家的路上，繁星灿烂。	On the way home, the sky was bright with stars.
从新开的高架路上看下去，城里无数灯光比繁星更亮，数不清的汽车首尾相接，在马路上开成了一条流淌的灯河。	As they drove over the new overpass, Ling looked out of the car window. The city below was a shimmering mass of lights, and the stream of cars ahead and behind made a brilliant river.
金铃幸福地叹着气说：“生活真好啊！	Ling sighed happily, "Life is good!
我真想快一点长大呢！”	I really want to grow up quickly!"
卉紫坐在金铃旁边暗暗地笑。	Mom smiled to herself.
她想这孩子真是个读文科的料，怎么就随时随地都有这些感慨生出来？	Ling had such a vivid way of putting her feelings into words, she was going to be a writer or an artist for sure.
