# Supplementary material for: Exploring translator’s style in children’s literature: A case study of Nicky Harman’s English translations of Huang Beijia’s two works
Source: PLoS One. 2026 Jun 2;21(6):e0350245. doi: 10.1371/journal.pone.0350245 (PMC13229296; doi:10.1371/journal.pone.0350245)
Supplement: S7 File — (ZIP) [file pone.0350245.s010.zip › data/parallel corpus data/Parallel Chinese-English Corpus excel format/I Want to Be Good/Chapter 26_zh-CN_en-US.xlsx]

## Sheet: sheet1
二十六 跑吧，孩子，冲刺吧	Chapter 26 The Final Sprint
6月28日上午考语文。6月29日上午考数学，下午考英语。	Ling's Chinese exam was on the morning of June 28th, her math exam was on the morning of June 29th, and her English exam was on the afternoon of the same day.
校长生怕有人不够明白，用红纸把这个简单的考试日程表写出来，贴在楼前布告栏里。	Just to make sure they all remembered, the principal wrote an exam timetable on red paper and posted it on the bulletin board outside the school entrance.
全区小学分作8个考场，新华街小学是其中之一。	The district elementary schools were divided between eight exam venues, one of which was the New China Elementary School.
新华街小学的毕业生就很幸运，用不着提前一天到人家学校里去看考场、看座位。	Ling and her classmates were lucky. They wouldn't have to take their exam in another school, and go there the day before to check up on the exam rooms.
27日上午，数学张老师到班上来，特地对他的学生嘱咐了一遍“考试须知”。	On the morning of June 27th, Mr. Zhang came to the class to give them some exam tips:
遇到很难的、做不出来的题目怎么办啦，心慌意乱时怎么办啦，发现考卷有问题怎么办啦，验算时要怎么办啦……凡是从开考到收卷之间分分秒秒可能出现的问题都设想到了，并且有针对性地想出了措施，要同学们务必记住。	what to do if they ran into difficulties, and couldn't do the questions, what to do if they got anxious, what to do if there was a problem with the exam paper, how to double-check their results. He had remedies for anything that might possibly go wrong, and he wanted the children to be sure to remember them.
“还有一件事。”张老师诡秘地往门外看了一眼，走过去小心把门关上，“还有一件事，算是我们之间的秘密。”他仿佛带点随意的，像是说一个笑话那样的，说起了前几年考试中的“作弊手段”种种。比如说，有的学校让学生统一在卷面上抠一个小洞，因为同一考场的考卷都是装订在同一卷册中的，万一本校老师碰巧改到了这一册试卷，那就“心中有数”了。错的改成对的当然是不可能，但是总能有办法“手下留情”。少扣一分半分，这孩子或许就进了重点中学，这不光是孩子的光荣，也是本校老师的光荣，是学校的光荣。抠小洞也许太暴露，有的学校就用“滴鸟屎”的办法，让每个孩子自带“白雪修正液”，拿到卷子先在卷首滴上一滴“鸟屎”。张老师两手一摊：“可惜这些办法都被别人识破了。‘道高一尺，魔高一丈’嘛！哪能这么容易让你作弊呢？”他又一次窥视窗外，确信无人之后话头一转说，“我们不这么傻，我们有更好的办法。这次全班同学统一用蓝色圆珠笔写。记住，是这种…	/
下午不上学。	They had that afternoon off.
邢老师宣布了要大家都不再碰书本，完全彻底地休息、放松。	Mrs. Xing told them not to open any books, but to relax and have a good rest.
金铃一丝不苟地执行了这个命令，坚决不响应卉紫要她再看一遍书的建议。	Ling followed the instruction to the letter, resolutely ignoring Mom's suggestion that she read a book.
她曾试图让卉紫答应她打开电视，遭到拒绝后也就不再坚持，自己拿出纸和笔画美人儿，在美人衣服上涂胶水，然后把彩色粉笔碾成粉末吹上去。	She tried to make Mom turn on the TV, but Mom refused, and she let it drop. Instead she found a sheet of paper and a pen and drew a picture of a beautiful woman. She smeared glue on the figure's clothes, then sprinkled colored chalk dust over them.
她自己先大惊小怪地赞美、欣赏，又打电话告诉杨小丽她的这个发明。	She was proud of this new technique she'd invented, and called Xiaoli to tell her about it.
卉紫心里想，还真是个孩子呢，一丁点都不知道忧愁啊！	She really is still a child, thought Mom. She's not the slightest bit worried about tomorrow!
外婆从家里特地赶了来，给金铃送来4块米糕和4只在街上买的“嘉兴粽子”。	Nana turned up, with four pieces of rice cake and four sticky rice dumplings steamed in lotus leaves for Ling.
外婆没有骑那辆双人自行车，原因是外公心脏有点不好，不敢劳累。	She didn't come on their tandem because it took two to ride it and Gramp's heart was giving him trouble. She didn't want him to get tired.
卉紫说：“爸心脏不好，你还赶来干什么？”	"If Dad's heart's giving him trouble, why are you leaving him?" asked Mom.
外婆说：“我送东西呀！	"I'm bringing nice things for your daughter to eat, that's why," said Nana.
米糕吃了会‘高’，粽子吃了会‘中’，‘高中’、‘高中’嘛！	"These snacks are especially good when kids are taking exams.
给孩子图个吉利。	They'll bring her good luck.
你小时候考中学，就是吃了糕和粽子才考中的。你忘啦？”	Don't you remember I gave you some when you took the middle school exam?"
卉紫说：“我没忘。	"I remember," said Mom.
可现在都已经是电脑时代了！”	"But kids don't need rice cakes to pass an exam now, we're in the computer age!"
外婆撇撇嘴：“电脑时代又怎么样？有人用气功治病，还不是照样管用？”	Nana's lips twitched, "So what if we're in the computer age?!"
卉紫举手投降：“好好好，听你的。”	Mom raised her hands in surrender, "Okay, okay, whatever you say."
外婆的脑子有时候很现代，有时候又很封建，简直就是个奇怪的混合体，跟她越缠越糊涂，所以还是休战为妙。	Nana was a thoroughly modern woman, but she was also quite superstitious. She was a strange mixture, she had two completely different sides to her, but both sides got along just fine.
外婆走前又一次嘱咐金铃：“记住啊，明早叫你妈妈蒸热了给你吃。”	"Don't forget," Nana urged Ling before she left, "get your mom to steam them for you tomorrow morning."
金铃很响亮地说：“忘不了！”	"I won't forget!"
外婆便很满意，认为金铃这回没问题，重点中学跑不了。	Ling sang out loud and clear. Nana went away reassured that Ling would do well in her exams and get a place in a really good middle school.
卉紫对金铃说：“看着吧，接下来该是你奶奶敲门了。”	"It'll be your grandma next, you mark my words," said Mom.
果然，话音才落，奶奶的大嗓门喊得一楼道人家都能听见：“金铃呢？	And sure enough, not long afterwards, there was a knock at the door and Grandma called from the walkway, "Ling, Ling!
我给你送猪脑子来了！”	I've brought you some pig brains!"
金铃就和卉紫相视而笑，笑得直不起腰来。	Ling and Mom looked at each other and burst out laughing. They laughed so hard they nearly fell off their chairs.
奶奶莫名其妙：“笑什么呀？	Grandma was puzzled, "What's so funny about pig's head?
送猪脑子不对吗？	It's absolutely the right thing to eat before an exam.
吃脑子补脑子，这可是老古话呢！老古话哪句不对？”	Eating brains boosts your brain power, that's what the ancients said, and they were never wrong."
金铃说：“奶奶，没说你不对，只是我吃了猪脑子也和猪一样笨，那可怎么办？”	"Grandma, I didn't say you were wrong. But if I eat pig brains, then I'll be as dumb as a pig. Then what will I do?"
奶奶一拍手：“哎呀，我怎么没想到？	"Aiya! Why didn't I think of that?
该买个大鱼头才是！”	I should have bought a fish head!" exclaimed Grandma, annoyed with herself.
“鱼也不聪明啊。”	"Fish aren't smart either."
奶奶笑眯眯地在金铃头上轻拍一掌：“小鬼头！	Grandma rapped Ling on the top of her head, "Little monkey!
拿奶奶闹着玩呢。	You're teasing me!
谁能有我们金铃聪明？别说吃脑子，吃草都能长出个宝来！”	You're so smart, you could live on grass and still pass your exams!"
晚饭时金铃的胃口很好，奶奶送来的猪脑子，她一个人就吃了一半。	Ling ate a hearty dinner, including half the pig's brain that Grandma had brought.
这东西卉紫本来不知道该怎么烧，还是经金亦鸣的提示，采用了冬天吃火锅的办法，用汤料烧开，再蘸上许多佐料。	Mom wasn't sure how to cook it, but she did as Dad suggested and made a hotpot-style soup, then poached the brains in it and added seasonings.
金铃说猪脑子和豆腐脑一样鲜嫩。	Ling said the pork brain was as tender as pieces of soft bean curd.
8点钟，卉紫催促金铃上床睡觉。	At eight o'clock, Mom ordered Ling to bed, By this time Ling was showing signs of nerves:
金铃这时候表现得有点慌乱了，刷牙时错把卉紫的洗面乳当牙膏挤上去，洗澡时身子没洗，单单把头发洗了，弄了一地的水。	she tried to brush her teeth with Mom's face cream instead of toothpaste. And she washed her hair instead of her body in the shower, and left water all over the floor.
卉紫用询问的眼光看着她：“金铃，怎么啦？”	"What's up, Ling?" Mom asked.
金铃强笑着说：“没什么，妈妈，我只是在想几个容易写错的字。”	"Nothing!" Ling laughed loudly. "I was just remembering words that it's easy to misspell."
9点多钟，卉紫到金铃房间去看，金铃还在大睁着两眼想心思。	Sometime past nine o'clock, Mom went in to look at Ling. She was still wide awake, her eyes wide open.
一见卉紫进门，她要求说：“能给我吃一片安眠药吗？”	"Can you give me a sleeping pill? My head's buzzing," she asked Mom.
卉紫说：“吃安眠药不好，明天会头昏。”	"Certainly not, you'll wake up fuzzy-headed tomorrow."
金铃轻轻地说：“我以为我不会害怕，其实心里还是紧张的。”	"I thought I'd be fine, but actually I'm really nervous," Ling said quietly.
卉紫在床边坐下，把女儿柔软的、汗湿的手松松地握在自己手中，说：“没什么，实在考砸了也没关系，妈妈知道你尽力了。	Mom sat on the edge of the bed, and took Ling's hand, "Even if you mess up, it really doesn't matter. You've done your best, I know that.
再说以后还会有机会，3年后你还要考高中的，对不对？”	Besides there'll be other opportunities, like the exams for high school in three years' time, right?"
“真的没关系？”	"You really mean it doesn't matter?"
金铃眼巴巴盯住卉紫的脸。	Ling searched Mom's face.
“真的没关系。”	"I really do."
“你会认为我是个好孩子吗？”	"Will you think I'm good?"
“当然。”	"Of course."
卉紫在金铃脸上轻轻一吻，“妈妈一向认为你是个好孩子，是个很乖的、懂事的、讨人喜欢的好孩子。”	Mom kissed Ling gently. "I've always thought you were good, a very obedient, very thoughtful, very lovable, good kid."
金铃出了一口长气，满意地翻一个身，嘟哝道：“妈妈你别走，就坐在我旁边，拉住我的手……”	Ling sighed with satisfaction. She turned over, and murmured, "Mom, don't go. Sit next to me and hold my hand..."
话没说完，金铃的鼻腔里已经有了细微的鼾声。	But she was already asleep.
卉紫不敢走，她把女儿的小手握在手心里，感受着女儿的心跳和体温。	Mom didn't dare let go of her daughter's hand. She sat there feeling her heart beat and the warmth of her body.
她想，到3年后考高中的时候，6年后考大学的时候，金铃还会像现在这样需要她和依靠她吗？	She wondered whether Ling would still need her in the same way when she took the high school exams in three years' time, or the college exams in six years.
那时候女儿的手会长得比妈妈的手还宽大了，妈妈想握也握不住了吧？	By that time, her hand would be bigger than her mom's and she wouldn't be able to hold it in her own the way she was now.
又想，那时候升学的道路会是怎么样的？	She also wondered how Ling would get on at middle school.
更宽了还是更窄了？	Would it be more or less of a bumpy ride than elementary school?
孩子还要付出多少辛苦多少努力，才能在那路上磕磕绊绊占据一个位置啊！	How hard kids had to work nowadays, and what a rocky road it was!
卉紫就这么醒醒睡睡，一动不动地在金铃床边倚了一夜。	Mom dozed in fits and starts, and stayed by Ling's bed all night.
其间金亦鸣几次踮着脚进来看她，她摆手叫他不要出声。	Dad tiptoed in a few times, and she made sure he didn't disturb Ling.
“让孩子踏踏实实睡一觉吧。”她用哈气一般的声音说。	"Shhh, let her get a good night's sleep."
6点钟醒来的时候，金铃已经忘了昨晚的紧张和忧愁，重新变得像小鸟儿一样快活。	When she woke at six o'clock, Ling was as bright as a button, and chirruped away happily just like normal. She had completely forgotten her nerves of the night before.
卉紫拿出语文书让她背几篇课文试试，她一口气从头背到尾，当中没有一丝结巴。	When Mom made her recite some texts from her Chinese book, she recited them from beginning to end without a moment's hesitation.
卉紫很满意，认为金铃睡得不错，精力充沛。	Mom was delighted. Ling had slept well and was full of energy.
金铃吃过外婆送来的糕和粽子，卉紫送她下楼。	For breakfast, Ling ate Nana's rice cake and lotus leaf dumplings, and they went downstairs together.
卉紫说：“我只送你到校门口。	"I'll only come with you to the school gate," said Mom.
从前我考中学时，外婆也是把我送到校门口的。”	"When I took the middle school entrance exam, Nana took me all the way to the school door."
金铃文绉绉地说：“甚至我一步也不要你送。没这个必要。”	"I don't want you to come with me a single step further, it's not necessary," Ling said, very formally.
卉紫装作没听见，拉紧了金铃的手不放。	But Mom pretended she hadn't heard, and held tight to Ling's hand all the way.
经过巷子里的小吃店时，老板娘笑嘻嘻地打招呼：“金铃今天考状元啦？	When they passed the noodle shop, the owner smiled and greeted her. "Ling, I'm sure you'll get top marks today!
我可要等着吃金铃的喜糖噢！”	Drop by on your way back, let me celebrate with you!"
金铃就开开心心地答应：“好啊！”一边说一边跟迎上来的小黄猫招招手。	"Okay!" Ling called cheerfully, and she gave the ginger tabby a pat.
出了巷子才发现，满街是赶考的孩子和送考的家长。	They came out of the alley to find the street thronged with children and their parents on their way to the exams.
孩子都拎着装有文具和准考证的塑料袋，轻轻松松，东张西望。	The children carried their pens and pencils, and exam registration paper, in plastic bags. They all looked bright and relaxed.
一旁的家长背着水壶，提着早点，胳膊上搭着毛巾，手里拿着纸扇，满脸是掩饰不住的焦虑和担忧。	The parents carried their water bottle, some snacks, a face towel and a paper fan. They looked far more concerned than their children.
还有些人家是全家出动来送考的，爸爸妈妈加上爷爷奶奶，再加上外公外婆，简直是一支浩浩荡荡的送考队伍。	Some kids had come with their entire families in tow: Mom, Dad, and both sets of grandparents. They were getting a grand send-off for their exams.
有些路远的人家怕赶不上，就花钱打了“的士”过来。	Those who lived further away had come in a cab to be sure of making it in time.
马路上车鸣人叫，热闹非凡。	Cars horns blared, and there was noise and confusion in the street.
金铃在人群中一眼看见了尚海和杨小丽。	Ling saw Hai and Xiaoli in the crowd.
半天没见面，她仿佛久别重逢那样的兴奋，高声喊着他们两个的名字，挣脱卉紫的手就要冲过去。	She hadn't seen them since yesterday but it felt like a joyful reunion, and she called to them as loudly as she could, and struggled unsuccessfully to free herself from Mom's grip.
卉紫理智地制止了她，因为卉紫看见人家的妈妈还在抓紧最后时间对他们叮嘱什么要紧的话。	Mom was trying to stop her rushing over to them because she could see their moms were handing out some last-minute words of advice.
忽然身后有摩托车轰鸣过来，卉紫吓了一跳，慌忙拉着金铃避到一边。	Suddenly a motorcycle roared up the street, and Mom hurriedly yanked Ling out of the way.
骑摩托车的是个20来岁的帅小伙子，穿一身雪白的骑士装，戴一顶红色头盔。	And then they saw who was on the motorbike: in front sat a good-looking young man in his twenties, in a smart white biker's outfit and a white helmet.
后面搭车的人却是穿一身红色绸衫绸裤，戴着白色头盔。	Riding behind him was a figure in a red silk jacket and pants, and a white helmet.
前面的小伙子把车停在金铃面前不走了，一脚斜撑着地，将摩托车歪倒过来，让后面的人下车。	The young man rumbled to a halt in front of Ling, and tilted the bike to one side so that his passenger could get off.
后面的人动作有点迟缓，小伙子不得不伸手到后面扶一把。	She was a little slow and he reached behind and handed her carefully down to the pavement.
那人下车后，突然在金铃面前将头盔一掀。	The passenger took off her helmet.
金铃大叫起来：“孙奶奶！”	"Grandma Sun!" Ling cried joyfully.
卉紫也吓了一跳，万万没有料到来人竟是腿脚不灵便的孙老太太。	Mom was dumbstruck. Who in the world would have thought that frail, lame Grandma Sun would turn up on a motorbike?
一时间她竟目瞪口呆，脑子有点转不过来。	She simply didn't know what to say.
孙奶奶用头盔在金铃脑袋上轻轻敲了一下：“心慌吗？”	Grandma Sun gently tapped Ling on the head with her helmet. "Nervous?" she enquired.
金铃笑嘻嘻说：“不慌。”	"Nope," said Ling with a cheerful smile.
孙奶奶说：“不慌就好。	"That's good.
记住奶奶那天跟你说过的话，遇到没把握的题目就怎么样？”	Remember what I said to you that day. What do you do when you get a question you don't understand?"
金铃刚想回答，孙奶奶伸一根手指放在嘴唇上：“嘘！别说出来，保留这个秘密！”	Ling was on the point of answering when Grandma Sun pressed a finger to her lips. "Shhh! Don't say anything. It's our secret!"
孙奶奶笑着看看卉紫。金铃也回头对妈妈笑。	Then Grandma Sun smiled at Mom, and Mom smiled back.
孙奶奶说：“金铃妈妈，你应该对你的孩子有信心。”	"Mrs. Zhao, you should have faith in your daughter," the old lady said.
又说，“金铃记住啊，考完了到奶奶家来，我们该给月季花捉虫了。”	Then she went on, ''Remember, Ling. When you're finished, come to my house. We need to pick the greenfly off the roses."
她戴上头盔，扶住小伙子的腰爬上摩托车。	She put on her helmet, put her arms around the young man's waist, and clambered up behind him.
真是个童心未泯的老太太。	Grandma Sun was still a girl at heart.
校长、邢老师、张老师、英语老师……	A crowd of teachers waited at the school gate, the principal, Mrs. Xing, Mr. Zhang, and the English teacher among them.
一大群人都等在校门口，给每一个走进门去的新华街小学毕业生鼓劲。	Each sixth grade student got an encouraging comment as they walked through the gate.
校长说：“好好考！”	The principal said, "Do a good exam!"
邢老师说：“要细心！”	Mrs. Xing said, "Be careful!"
张老师说：“别忘了检查！”	Mr. Zhang said, "Don't forget to check your work!"
英语老师不说话，只笑着伸出食指和中指，做一个表示胜利的英国式手势。	The English teacher didn't say anything, but she smiled and made a V for Victory sign.
金铃从半开的校门进去了，卉紫和其余无数家长一样被拦在了门外。	After Ling and others had filed in through the half-open gate, Mom and countless other parents milled around outside.
他们一个个踮了脚，伸长脖子，尽力从攒动的人头之上盯牢自己孩子的背影。	They stood on tiptoe, craning their necks, trying to keep track of their own children over the bobbing heads of the other parents.
盛夏的阳光倾洒在孩子们的身上，为他们跳跃的步伐制造出一种欢快的节奏，与门外忧心忡忡的大人的面孔正好形成反差。	The summer sun shone down and the kids clattered happily indoors. It was all in stark contrast to the anxious expressions of the grownups.
卉紫很职业性地想，趁机采访一下他们，会得到一篇很不错的特写，下期杂志可以上头条的。	Mom began to think like the journalist that she was. She should interview the parents, and write a really good feature article. It could be the lead story in the next issue of the magazine.
预备铃声尖锐地嘶叫起来，没有来得及走进考场的孩子们开始加快了脚步。	The bell rang, and the children who were not already in the exam room began to hurry.
卉紫在心里无声地喊：“跑啊，孩子，冲刺啊！”	Mom sent up a silent cry, Go girl go! It's the final sprint!
