# Supplementary material for: Exploring translator’s style in children’s literature: A case study of Nicky Harman’s English translations of Huang Beijia’s two works
Source: PLoS One. 2026 Jun 2;21(6):e0350245. doi: 10.1371/journal.pone.0350245 (PMC13229296; doi:10.1371/journal.pone.0350245)
Supplement: S7 File — (ZIP) [file pone.0350245.s010.zip › data/parallel corpus data/Parallel Chinese-English Corpus excel format/I Want to Be Good/Chapter 2_zh-CN_en-US.xlsx]

## Sheet: sheet1
二 关于老师	Chapter 2 Ling's Teachers
老师有很多，这里只说两个：旧的和新的。	There were a lot of teachers in the school but there were just two who mattered to Ling, her old teacher and her new one.
旧老师姓王，做新娘子不久，留一头直直的柔柔的披肩长发，眼睛大大的亮亮的，嘴角总有笑意，对她的学生有着阳光般的好心情。	The old teacher was Mrs. Wang. She'd recently gotten married. She had soft, straight, shoulder-length hair and large, bright eyes. She always had a sunny smile, and was kind to the students.
金铃一向喜欢披肩长发的女人，对电视里的洗发水广告有着异乎寻常的兴趣，再加上王老师脾气好，王老师自然成了她的崇拜偶像。	Ling liked women with shoulder-length hair. (She was always fascinated by the shampoo commercials on TV.) And Mrs. Wang was so nice too. Naturally she became Ling's idol.
没事的时候，金铃就磨磨蹭蹭凑到老师跟前，摸摸头发啦，说几句小女孩的甜话啦，送老师几张漂亮的贴画啦。	When she had nothing to do, Ling would hang around her teacher, touching her hair, drawing little pictures for her, and generally being cute.
老师对金铃就有点偏爱，总说金铃作文写得好，给她打过几次"98"的高分。	Mrs. Wang made a bit of a pet of Ling, always telling her how good her essays were. Once or twice, she gave her a really high marks too, 98%!
好景不长，王老师教了金铃不到一年，留学美国的丈夫替她办好了陪读签证，要辞职去美国了。	But good times never last long. Mrs. Wang had only been teaching Ling for a term when her husband, who was studying in America, got her a spouse's visa. Soon she would be leaving to join him.
老师要走的那几天，金铃跟掉了魂似的，老是缠着妈妈眼泪汪汪地问："美国有什么好呢？她为什么要走呢？"	When it was almost time for Mrs. Wang to go, Ling couldn't concentrate on anything. Almost in tears, she kept asking her mom, "What's so good about America? Why's she going?"
妈妈说："美国有什么不好呢？她为什么不能去呢？你长大了，说不定也会去的。"	"What's so bad about America?" Mom countered. "Why shouldn't she go? When you grow up, maybe you'll go to America too."
金铃就非常惆怅，仿佛自己不久真的会离开家园一样。	Ling was very upset. It almost felt like she was leaving home.
金铃翻箱倒柜，挑了个自己最喜欢的长毛绒玩具，要送给王老师。	She rummaged through all her things and picked out her favorite teddy to give Mrs. Wang.
妈妈说："真是不懂事。老师去美国，要带吃的，要带穿的，要带送人的，东西多得只怕箱子装不下，哪会再带上你送的玩具？行李超重可是要罚很多钱的。"	"Don't be silly," said Mom. "Mrs. Wang's going to America, shell have a suitcase full of food, and clothes, and gifts for friends. She'll have so much to carry, her case won't shut. How's she going to fit your teddy in? And if she's over the limit, the airline will charge her a lot extra."
金铃当然不忍心让老师受罚，改送了一张很漂亮的圣诞卡。其实那时候还是夏天。	Ling didn't want her teacher to be charged extra, so she chose a nice Christmas card instead, even though it was nowhere near Christmas.
金铃又把老师在美国的地址要了来，工工整整抄在一张纸上，央求妈妈替她收好。她说她要给老师写信。	She asked for her new address too, copied it down carefully and gave it to her Mom. "Don't lose it!" she begged her.
学期没结束王老师就走了。	Before the end of the semester, Mrs. Wang was gone.
新老师姓邢，五十来岁的年纪，瘦瘦小小的，总是穿一双白色旅游鞋，走起路来脚下生风，说话急速短促，一分钟能吐几百个字，训起学生来一讲就是一两个小时，学生就有些怕她。	The new teacher was called Mrs. Xing. She was in her fifties, small and skinny, and always wore a pair of white trainers. She scooted around the school, and talked as fast as she walked. The words poured out of her mouth, and she kept her lessons going for as much as two hours without a break. The students were a bit scared of her.
金铃一开始不怕，因为她是个跟谁都能粘乎得起来的小姑娘。	Ling wasn't, not at first. That girl could make friends with anyone.
有一次金铃到老师办公室里拿本子，趴在邢老师的办公桌前，把一个红绳拴住的小石头雕像举在邢老师面前晃荡晃荡，笑嘻嘻地问："老师你喜欢吗？"	Then one day, Ling went into Mrs. Xing's office to pick up a notebook. She leaned across the teacher's desk and swung her pendant back and forth right in front of her. "Do you like it, Mrs. Xing?" she asked, and giggled.
邢老师眼皮一抬，庄重威严地说："别跟老师嬉皮笑脸来这一套。"	Mrs. Xing raised her eyebrows and said severely "Don't be cheeky, Ling."
金铃只觉得一瓢冷水泼在心里似的，委屈得要哭了。	Ling felt like she'd been smacked in the face. She nearly cried.
从此金铃就对新老师有了抵触情绪，处处觉得她不如旧老师好。	Ling decided she didn't like Mrs. Xing at all.
人没有旧老师长得漂亮，话没有旧老师说得好听，就连粉笔字也没有旧老师写得好看。	She wasn't as kind as Mrs. Wang, or as pretty. She didn't have such a nice voice, and when she wrote on the blackboard, it wasn't very neat.
她撇着嘴对妈妈说："写的什么字呀，还没有我们班的林志和写得好。"	"My classmate Lin writes better than her," she told her mom with a pout.
金铃妈妈心里很担忧，孩子进入六年级，正是小升初的要紧时刻，这时候换老师本来就不很妥当，哪里受得了师生之间再有隔阂呢？	Ling's mom was worried. Her daughter was in sixth grade. It was her final year in elementary school. After that, she and her classmates would go on to middle school.
她就到学校里找人打听，才知道这位邢老师教学经验非常丰富，送走的毕业生一届一届不知有多少了。	This wasn't the right time for Ling to change her teacher. But then she made a few enquiries at the school, and found out that Mrs. Xing had bags of teaching experience. Year after year, her students passed their middle school entrance exams.
金铃妈妈心里这才踏实下来，以后就经常注意在女儿面前夸赞老师："哎呀呀，这篇课文老师能挖出这么深的含义，真是了不得！"	She heaved a sigh of relief. From then on, she made a point of saying nice things about Mrs. Xing when she looked at her daughter's homework. Things like, "Wow! Such detailed comments on your homework!"
或者说："这篇作文的评语写得真好，妈妈是无论如何想不到的。"	Or, "I like what she's said about your essay! I never would have thought of that!"
金铃不为所动，扑哧一笑："你又不是老师，你当然想不到。"	But Ling didn't change her mind. "You're not a teacher. Of course you wouldn't think of it," she said with a smirk.
金铃妈妈吃一个闷子，心里恨恨的，觉得女儿真是大了，有主见得令人怕。	Mom thought wryly to herself that her daughter really was growing up - and getting cocky too.
王老师走了不到一个星期，金铃就张罗着要给她写信。	Mrs. Wang had been gone less a week when Ling sat clown and wrote her a letter.
妈妈说："太急迫了吧？人家还不知道有没有安下家来呢。"	"Don't be in such a hurry," said Mom. "She might still be settling in."
金铃问："一封信寄到美国要几天？"	"How many days does it take for a letter to reach America?" Ling asked.
妈妈说："最少一个星期，最多10天。"	'"Between a week and ten days."
"那不就行了吗？"金铃说，"10天后老师还不该安好家吗？"	"Well, that's all right then. Shell be settled in in ten days' time."
金铃就趴在桌上写，先打草稿，再抄，写作文从来都没有这么认真。	Ling bent over the paper, wrote her first draft, then copied it out neatly. She'd never taken so much care with her homework.
妈妈借故走过去看，金铃就机警地用胳膊挡住，瞪眼等妈妈离开。	Mom casually wandered past and tried to take a peek. Ling shielded the words with her arm and glared at her mother till she went away.
妈妈心里多少有点醋意，拖长声音说："我女儿长成大姑娘啦，有事都不肯对妈妈说啦。"	Mom was a bit jealous. "What a big girl you've become all of a sudden. You never kept secrets from me before!"
金铃急得涨红了脸："私人信件，要允许保密！"	Ling went scarlet. "It's a private letter, so I can keep it private."
写完信，又涎着脸皮蹭过来，求妈妈替她写信皮。	All the same, she made her mother address the envelope once she'd finished.
她担心自己写错了格式，王老师会收不到信。	She was worried that if she made a mistake on the envelope, the letter wouldn't arrive.
隔了半个多月，回信还真的寄过来了，是寄到新华街小学传达室的。	A few weeks later, she received a reply, addressed to her at the New China Elementary School.
传达室爷爷当着好几个同学的面招呼金铃拿信，金铃兴奋得满脸通红、双眼发亮。	The receptionist called her in to collect it in front of all her classmates. Ling went red with excitement and her eyes sparkled.
她连蹦带跳地回家，走在楼梯上就大声喊："妈妈，回信来啦！"她把信看了一遍又一遍，连每一个标点符号都背出来了。	She skipped all the way home, climbed the stairs and yelled, "Mom! She wrote back!" She read Mrs. Wang's letter over and over again until she knew it by heart, right down to the last comma and period.
然后她把信小心地放在枕头下面，夜夜枕着它睡觉。	Then she carefully folded it and put it under her pillow.
金铃又给老师写过一封信，却再没回音。	She wrote back but this time there was no reply.
她在班上跟同学说起这事，同学说："好像王老师在美国搬过家了。"	She talked to her friends about it, and they said, "She's probably moved house." Ling went around looking miserable for days.
金铃怅然若失，有好几天都闷闷不乐。	Things were getting worse with Mrs. Xing too.
金铃的钢笔字一向非常糟糕，写得软塌塌的没有骨头不说，还缺乏认真严肃的态度，不断地出错，不断地涂修改液、贴改正纸，把本子上弄得伤痕累累，活像刚从战场下来浑身贴满胶布的伤兵。	Ling's handwriting was a disaster. She really couldn't see the point in writing nicely. Her letters were kind of floppy and all over the place, and she made tons of mistakes. She didn't care. She just stuck paper over them or used Liquid Paper and wrote over the top. Her notebook was as battle-scarred as a wounded war veteran.
邢老师常常撕了本子罚她重写，有一回让她整整写了100遍。	Mrs. Xing used to tear the page out and make her rewrite the exercise. Once she even had to write the whole thing out 100 times.
金铃对邢老师真是既恨又怕，对立情绪越来越重。	Ling hated and feared her new teacher.
一天半夜，金铃妈妈被女儿的哭声惊醒，披衣过去看她。	Once in the middle of the night, Ling's mom was woken up by her daughter crying.
黑暗中金铃只穿一件背心坐在床上，肩膀一抽一抽的。	She put her dressing gown on and went in to see her. Ling was sitting in the dark on the bed, her shoulders shaking with sobs.
妈妈抱着她的肩膀问她："你怎么啦？做恶梦了吗？"	Mom put her arm around her. "What's wrong? Did you have a bad dream?"
金铃哭出声："我想王老师了！"	"It's not that! I miss Mrs. Wang!" Ling cried.
金铃妈妈心疼地把女儿搂在怀里，心里想："这孩子太重感情。"	Mom's heart ached and she gave her daughter a hug. This girl really takes things to heart, she thought to herself.
又想，王老师也不应该，既然说好了跟孩子通信，搬家就该寄个新地址来。	She also thought, Mrs. Wang shouldn't have agreed to write if she was going to move. She should have at least told us her new address.
金铃跟新老师的关系僵了近两个月。	The standoff between Mrs. Xing and Ling went on for two more months.
期中考试前，邢老师把金铃叫到办公室谈话，很严肃地讲了很多道理，要求她端正学习态度，认真对待每一次作业，踏踏实实下苦功夫。	Before midterm tests, Mrs. Xing called Ling into her office for a talk. She was perfectly reasonable. She told her to get her head down, concentrate on each homework, and put some real serious effort into it.
金铃绞着一双手，故意装出满不在乎的样子，似听非听。	Ling fiddled with her fingers, making out she really didn't care, wasn't even listening properly.
上课铃响了，老师挥挥手，表示谈话到此为止。	The bell rang for class. The talk was over and Mrs. Xing dismissed her with a wave.
金铃如释重负，拔腿就想开溜。走到办公室门口，老师忽然在她身后说了一句："其实你是个很聪明的孩子。"	Ling breathed a sigh of relief, and started to slip out the door. She'd almost made it when she heard Mrs. Xing say, ''You're very bright, you know."
金铃一愣，迟迟疑疑转过身问老师："你是说谁呢？"	Ling was startled. She hesitated, then turned around and asked, "You mean me, Mrs. Xing?"
老师说："当然说你。你资质很好，学习上的潜力很大，如果充分发挥出来，应该是班上最好的孩子。"	"Of course I do. You have a good brain and a lot of potential. If you only put your mind to it, you could be top of the class."
金铃一动不动地站了半天。	Ling stood rooted to the spot.
然后她眼睛有些红。	She almost teared up.
然后她就回教室了。	Then she went back to the classroom.
这天回家后，金铃照例又跟妈妈絮絮叨叨说些学校里的事。	Back home that afternoon, she chattered away to her mom about her day at school, just like she always did.
说着说着她忽然冒出一句："知道吗？其实我们邢老师笑起来挺好看的。"	Suddenly she burst out with, "Did you know, Mrs. Xing has a beautiful smile?"
妈妈问："怎么个好看法？"	"What do you mean?"
金铃说："眼睛眯成一条缝，露出两颗小虎牙，像个小姑娘似的。"	"Her eyes almost shut and you can see all her side teeth. She's got a smile like a little girl."
过了一会儿，她又叹息般地说："我真的很喜欢看她笑哎。"	Then she sighed. "I really like it when she smiles."
