# Supplementary material for: Exploring translator’s style in children’s literature: A case study of Nicky Harman’s English translations of Huang Beijia’s two works
Source: PLoS One. 2026 Jun 2;21(6):e0350245. doi: 10.1371/journal.pone.0350245 (PMC13229296; doi:10.1371/journal.pone.0350245)
Supplement: S7 File — (ZIP) [file pone.0350245.s010.zip › data/parallel corpus data/Parallel Chinese-English Corpus excel format/I Want to Be Good/Chapter 3_zh-CN_en-US.xlsx]

## Sheet: sheet1
三 关于父母	Chapter 3 Mom and Dad
关于父母，其实也没有什么太多的话好说。	There isn't too much to say about Ling's parents.
跟世界上的大多数孩子一样，金铃也有一个爸爸、一个妈妈。	Like most children. in this world, Ling had a mom and a dad.
金铃的爸爸姓金，名字叫金亦鸣，在本市最著名的一所大学里教书，副教授已经当了5年，目前正在往教授这道门槛上跨越，因此挺忙，因此不怎么管到家里的事，因此金铃大多数的事情是跟妈妈说。	Dad's name was Jin Yiming - his surname, like Ling's, was Jin. He taught at the city's most famous university. He'd been associate professor there for five years, and was just about to be promoted to full professor. Nowadays, he was so busy that he left Ling's mom to take charge at home. So it was almost always her mom that Ling talked to about things.
40岁的爸爸长得宽厚结实，如果不是脸上那副挺讲究的眼镜，看着就像足球运动员，不像学者。	Dad was forty and a big burly man. If it hadn't been for the serious-looking glasses he wore, you would have thought he was a professional football player.
金铃的体型就是从爸爸那儿遗传得来的。	Ling took after Dad.
金铃有时候从镜子里看自己胖胖的样子，忍不住埋怨妈妈：“你那时为什么不找一个像‘佐罗’那样漂亮的丈夫呢？“	She used to look at herself in the mirror, and complain to her mom, "Why didn't you get a good-looking husband like Zorro?"
妈妈打趣说：“那不就没有你了吗？”	"If I had done, then you wouldn't exist," her mom teased her.
金铃的回答非常自信：“不，我会以另一种形象出现。”	But Ling just shot right back, "No. I'd just exist in a different form."
金铃妈妈不敢再跟女儿说下去。她有时候觉得金铃懂得的东西太多，思考的问题也太多，这也是导致金铃学习不能专心的原因之一。	Sometimes Ling was just a bit too grown-up for her age, Mom felt. She thought about too many things too. Maybe that was why she never properly put her mind to her schoolwork.
金铃的妈妈姓赵，叫卉紫。	Mom's surname was Zhao. Zhao Huizi was her full name.
不熟悉的人容易听成“卉子”，觉得像日本名字。从前的王老师就问过金铃：“你妈妈是不是有日本血统？”	Some people thought Huizi sounded Japanese, in fact, Mrs. Wang once asked Ling if her mom was part-Japanese. But Mom didn't look at all like a Japanese woman.
其实妈妈长得高高大大，半点也没有日本女人的模样。	She was much too big and tall.
赵卉紫在本市一家效益很不错的以女性为主要读者对象的杂志社上班，负责编几个文艺性的版面。	Mom worked on a popular women's magazine, where she was responsible for the books and arts pages.
她从前的大学同学，如今有不少是作家编剧导演记者之类的人物，因此她组稿并不困难，每月在家里打几个电话，收到稿件后编排一下，交给版面编辑，基本上就没事了。	A lot of her university friends were now authors, screenwriters, film directors, and journalists so she never had any trouble commissioning articles. She worked from home a lot of the time, contacting writers, editing their pieces and making up the pages, and then delivering them to the magazine. That was all she had to do.
杂志社实行的是弹性工作制，上班不上班没有太大的关系，你说你今天外出组稿去了，谁能知道你真的外出了还是猫在家里干家务呢？	The magazine allowed its employees to choose their hours and work from home, so it didn't really matter whether she showed up in the office or not. If you told them that today you were going to see someone about commissioning a piece, who was to know whether you really were on a work trip or at home doing the housework?
想当年，学生时代的赵卉紫也曾雄心勃勃的。	As a student, Mom had had ambitions.
班上的女生曾经讨论过很长一段时间有关“底色”的问题：一个家庭中，只能确保有一个干事业的人，这样的家庭才能稳固，所谓红花还得绿叶扶。	Her female classmates once spent ages talking about who should do what in the family. They all felt that every family needed a homemaker to keep it grounded. Every bright flower needed the support of its stem and green leaves.
那么妻子和丈夫谁当谁的底色呢？	Only one of the couple could have a career.
也就是说，谁退居家庭操持家务管理孩子，谁一门心思奔事业奔前途将来得诺贝尔奖当部长总理？	The question was, was it going to be the husband or the wife who took a back seat, kept the home going, did the chores, and raised the children, so that the other could put all their efforts into their work, getting promoted, maybe winning the Nobel Prize or even becoming president.
赵卉紫在同学面前宣布：找一个甘当底色的丈夫！	Mom had made her opinion quite clear, "Find yourselves a husband who's willing to take a back seat!"
结果她跟金亦鸣结了婚。十几年的婚姻生活中她给金亦鸣当了底色。	In the end, she married Dad, and in all the years they'd been together, she'd taken a back seat and run the home so that he could have his career.
赵卉紫并不抱怨，生活就是这样，有心栽花花不发，无意插柳柳成行。	Not that you'd hear Mom complain. That was what life was like.
你没法预料到一二十年后到底会发生什么事情，只能一步步地走到哪儿算哪儿。	You could never tell what was going to happen in ten or twenty years' time, all you could do was put one foot in front of the other and keep going.
凭良心说，金亦鸣当爸爸也不是不努力，只是他这个人干什么事情都太认真太投入，常常反过来把事情弄得一团糟。	In all fairness, it wasn't that Dad didn't try hard to be a good dad. The problem was he tried too hard, and often made everything much worse.
举例说吧。金铃小时候吃的是奶粉。有一次家里奶粉用光了，赵卉紫脱不开身，让金亦鸣上街去买。	Take the day they ran out of milk for Ling. She was just a baby then, and drank formula from a bottle. So Mom asked Dad to go buy some.
金亦鸣倒也乐于从命。	No problem, said Dad, and off he went.
一去去了3个钟头，金铃在家里饿得哇哇大哭，硬是不见金亦鸣的影子回来。	Three hours passed and Ling was wailing with hunger, but still there was no sign of Dad.
原来他跑了十几家商店，仔细地对比了几十种中外奶粉包装袋上列出的成分配方，觉得这个牌子有这个牌子的长处，那个牌子又有那个牌子的优点，权衡来权衡去，怎么也决定不下来，最后还是决定向夫人汇报了再说。他两手空空跑回家，气得赵卉紫翻着白眼说不出一句话。	It turned out, when he finally came back, that he'd been to about fifteen stores, making a detailed comparison of the ingredients listed on the packaging of all the dozens of foreign and domestic formula brands on sale. One brand had its good points, but then so did another one. He weighed all the pros and cons but still couldn't make up his mind. In the end, he thought he'd better report back to…
金铃快1岁的时候，正是盛夏。一天中午，赵卉紫要去编辑部送稿件，责令金亦鸣带孩子睡午觉。	Another time, one summer's day when Ling was not quite a year old, Mom had to go deliver some work to the magazine and asked Dad to put the baby down for her afternoon nap.
金亦鸣完成这个任务同样一丝不苟。	Dad took on this task just as seriously as he did buying the formula.
女儿睡熟了，他自己也搂着女儿睡熟了，直睡得天昏地暗人事不知。赵卉紫送完稿件赶回家一看，差点儿笑得没背过气：金铃一泡尿已经把父女俩的短裤浸泡得湿漉漉的，两个人却是头挨头呼噜成一条声。	He lay down with Ling in his arms and they both fell asleep. Mom didn't come back till after dark and what she saw made her nearly split her sides laughing. Dad and baby were still sound asleep, and Ling had peed all over herself and her father.
还有一次，是金铃略大一些的时候，她吵着要去动物园看梅花鹿，当爸爸的自告奋勇带她去了。	Another time, when Ling was a little older, she made a big fuss over going to the zoo to see the sika deer and insisted on her dad taking her.
那天天气不太好，刚到动物园，天就开始刮大风。	They set off, but the weather turned nasty, and just as they reached the zoo, a storm blew up.
照理说，这样的天气，带孩子看一看梅花鹿就应该赶紧回去，金亦鸣却认为既然来了就该认真地把动物全部看完。	The sensible thing would have been to see the deer then go straight home, but Dad believed that now that they were here, they should do the visit properly and see every animal in the zoo.
一看看了两个小时，金铃冻得小嘴发青，回家就发高烧，得了一次肺炎。	They spent two hours there, and Lings lips went purple with cold. By the time they got home she was running a temperature. It was pneumonia.
从此赵卉紫对金亦鸣的家务能力完全死心，再不指望他能帮忙撑起半边天了。	After that incident, Mom realized that she couldn't rely on Dad either to be a good parent or to do jobs around the house.
想做而能力不够是一回事，有能力而不想做又是另一回事，二者之间有着本质的区别。所以赵卉紫对金亦鸣并无抱怨。	But she didn't grumble. At least he tried. If you wanted to do something but couldn't, that was one thing. If you were able to do something but refused to, that was quite another. There was an essential difference between the two.
关于他们家的经济收入，情况是这样的：赵卉紫的杂志社因为效益不错，除了按月准时开工资外，或多或少还能发些奖金，逢年过节都有实物发放，算是过得去。	As far as money went, Ling's family were about middling. Rather like Ling's school grades. Mom had her monthly salary, and also earned bonuses. New Year and other holidays, the staff all received perks as well, so all in all, she did quite well.
金亦鸣的工资比赵卉紫略高，奖金和实物却是基本没有。	Dad's salary was a bit higher than his wife's, but without the bonuses or perks.
从前金亦鸣读研究生的时候，家里的经济情况一度非常紧张，近几年金亦鸣反过来带研究生，情况就大有好转，因为他们研究的一些项目可以跟实际应用挂钩，这样老师就可以提成。	When he was doing post-graduate studies, the family finances had been pretty tight, but in the past few years, since he'd taken on teaching graduate students, things had improved a lot. When his students did research for companies, he received a commission because he was their professor.
虽然一笔钱提到系里，要层层上缴，还要照顾到二线员工的方方面面，分到金亦鸣手里就没有几个，但有总比没有好。	It didn't amount to much because the money was paid into a departmental ''pot" and shared out among everyone. But it was better than nothing.
再就是金亦鸣时不时有论文发表。	Dad sometimes published scientific research papers too.
最早时发科学论文要自己掏钱赞助，后来金亦鸣申请到了科研经费，发论文的赞助费可以从科研经费中提取。	When he was starting out, if you wrote a paper, you had to pay out of your own pocket to get it published. Nowadays, Dad applied for research grants, and the costs of publishing it came out of the grant.
金亦鸣常常能把一两张绿色汇款单交到赵卉紫的手上，一家人皆大欢喜。	Dad was able to give Mom extra money quite often. The whole family celebrated when that happened.
总的说来，这一家的经济情况是比上不足比下有余，跟金铃在学校的学习情况相仿。
