# Supplementary material for: Exploring translator’s style in children’s literature: A case study of Nicky Harman’s English translations of Huang Beijia’s two works
Source: PLoS One. 2026 Jun 2;21(6):e0350245. doi: 10.1371/journal.pone.0350245 (PMC13229296; doi:10.1371/journal.pone.0350245)
Supplement: S7 File — (ZIP) [file pone.0350245.s010.zip › data/parallel corpus data/Parallel Chinese-English Corpus excel format/I Want to Be Good/Chapter 4_zh-CN_en-US.xlsx]

## Sheet: sheet1
四 好学校，坏学校	Chapter 4 Good School, Bad School
对于夫妻俩唯一的孩子，金亦鸣主张任其自然发展，不必逼人太甚。	Ling was an only child. Mom and Dad had different ideas about how they should bring her up. Dad thought she should be allowed to develop at her own pace.
他坚信他们的女儿将来不至于比别人差到哪儿。	They shouldn't push her too hard. He was quite sure that, in the end, she would do just as well as any other kid.
做母亲的赵卉紫就不太一样了。	Mom saw things a bit differently, she had ambitions for her daughter.
因为女人们总有些心高气盛，又因为这么多年她始终当着家庭的底色，心底里还潜藏着不服输的意味，总希望女儿能够出类拔萃，所以对于女儿目前的状况实际上是深感失望的。	That was natural. After all, she'd been ambitious for herself when she was young, but she'd taken a back seat and concentrated on running the home for years. In her heart of hearts, she'd never come to terms with that. She wanted her daughter to be different, to be something special. So right now, she was profoundly disappointed.
金铃升入六年级以后，摆在他们面前最实际也是最迫切的问题便是报考哪所中学。	With Ling in sixth grade, her parents began to wonder which middle school she should go to. It was a real problem. They had to decide, and she had to pass the middle school entrance exam.
学区里最好的是外国语学校，这也是全市乃至全国中学的金字塔塔尖。	The best one was the Foreign Languages Middle School. It was the gold standard for the whole city, even the whole country.
以下依次是育才中学、第四十九中学、新华街中学。	Next came the Yucai Middle School, then Number Forty-Nine Middle School. Bottom of the list was the New China Middle School.
据单位里的同事说，孩子进了新华街中学，家长就等着抱孙子吧，因为那所学校学风太坏。	Mom's co-workers used to say that the teaching was so bad in that one that you only put your child there when times were hard.
赵卉紫在心里盘算，按女儿的学习情况，考取外国语学校不大可能，那就尽量争取进育才中学，至少也要确保四十九中。	Mom got busy working out a plan. Her daughter's grades meant that it wasn't likely she would get into the Foreign Languages Middle School so they'd have to try their hardest to get her into the Yucai Middle School or, if that didn't work out, the Number Forty-Nine Middle School.
如果连四十九中都进不了，那她只能承认自己不会做家长，不适宜教育孩子，这个女儿她也不想要了，爷爷奶奶外公外婆谁稀罕谁带走。	If Ling couldn't even get a place there, Mom thought, she'd admit defeat. It would mean she hadn't brought up Ling properly. She'd failed as a mother.
国庆节的时候，赵卉紫大学的同学在一块儿聚会。	On National Day in October that year, Mom and her college classmates had a reunion.
几年不见，大家的变化都很显著，发福的、秃顶的、花白了头发的、疾病缠身的……忽然之间才觉得彼此都是标标准准的中年人了。	They hadn't seen each other in years and they all looked very different. Some had gone bald, or gray-haired, most were in good health but a few didn't look well at all, some had obviously got very rich. They also behaved differently from how she remembered.
最有趣的是，所有话题不约而同集中在自己的儿女们身上，这家儿子考上了哪所中学，那家女儿学习如何，又有哪些人家的孩子今年应考。	Now, they were just an average bunch of middle-aged people: all they wanted to talk about was their children. Someone's son already had a place in such-and-such a middle school. Someone else's daughter was doing so-so at school. Quite a few of the children would be taking the middle school entrance exams this year.
赵卉紫想，从前他们聚会是不谈孩子的，从前他们有多少关于社会关于局势关于前途事业的话题可说呀！	We never discussed our children before, thought Mom. We used to talk about the world around us, how we were doing, and our hopes for the future.
赵卉紫同宿舍的馨兰，毕业后嫁了化学系的李尔东。	One of the rich ones was Mom's roommate Xinlan. She'd married a chemistry student called Erdong after she graduated.
后来李尔东出国留学，馨兰独自在家寂寞，曾经到卉紫这里来诉过几回苦，也曾动过离婚的念头。	After she'd had a baby, Erdong went to study abroad, leaving Xinlan home alone. Once or twice, she'd come to talk to Mom about her problems. She'd even talked about divorce.
卉紫劝她说，都有了孩子了，离婚对孩子不好，还是咬牙挨过去吧。	Mom talked her out of that idea. Divorce would not be good for their son. Better io grin and bear it.
没两年李尔东学成回国，在本市开发区兴办了一爿高科技企业，现在据说资产已经过亿。	A couple of years later, Erdong completed his studies and came home. He opened a tech startup in a new industrial development, and was rumored to be worth a hundred million.
馨兰再出现在同学面前的时候，就俨然一个珠光宝气的阔太太，出入有豪华轿车，车后带着漂亮的小狗，整过容的鼻子很有点明星味道。	And Xinlan had transformed herself into a wealthy society woman. When she arrived at the reunion, she stepped out of a fancy limo, expensively dressed and loaded down with jewelry, holding a cute little lapdog in her arms. She'd also had a nose job, which made her look even more like a film star.
卉紫问她：“你儿子好像今年也考中学？”	"Your son's taking the middle school exams this year too, isn't he?" Mom enquired.
馨兰莞尔一笑：“已经解决了。”	"That's taken care of," said Xinlan, with a dismissive laugh.
卉紫一头雾水，懵懵懂懂地问：“什么解决了？”	Mom was baffled. "What's taken care of?"
馨兰说：“上学的事呗。外国语学校，定了。”	"Which school he's going to, of course. The Foreign Languages Middle School."
卉紫心里丁当一响。	Alarm bells started ringing with Mom.
她追问下去，才知道李尔东给外国语学校捐助了一整栋教学楼的电教设备，学校就答应收他的儿子入学。	She asked a few more questions and all became clear: Xinlan's husband Erdong had fitted out all the Foreign Languages Middle School classrooms with audio-visual equipment, on condition that the school accepted his son.
其实卉紫了解那个孩子，除了打游戏机神气，别的哪儿都不如金铃。	Mom had met this kid a few times, and she knew quite well that he wasn't nearly as smart as Ling. The only thing he was good at was video games.
开完这个同学会，卉紫的心态再也不能平衡了。	After the reunion was over, Mom kept thinking about middle schools.
馨兰凭什么呢？馨兰的儿子又凭什么呢？人家的孩子能上最好的学校，赵卉紫的孩子又为什么不能上？	If Xinlan could get that son of hers into the best school, why couldn't her daughter go there too?
金亦鸣听她祥林嫂似的说个没完，心里好笑，劝她说：“生活中有些事情是应该比的，有些事情就没必要计较。	Dad listened to Mom talking on and on about the whole business. He smiled to himself and told her, "There are some things in life that it's worth working for, and other things we can just forget about.
比如这个外国语学校，为什么就非上不可？	Why are you so focused on getting Ling into this Foreign Languages Middle School?
你看看我们国家各行各业的这些顶尖人才，科技领域的，文化领域的，经济，政治，外交，实业，有几个是外国语学校出身？	Look around you! Look at China's best brains, our best scientists, writers and artists, economists, politicians, diplomats or business people. It's not like they all went to a foreign languages school!
学校只是给孩子打基础的嘛，将来怎么发展，要等他们成年以后才能算数。”	Schools only give children a foundation. You can't tell how a kid's going to turn out until they've grown into adults."
卉紫反驳他：“你当我不懂？	"You think I don't understand that?" Mom shot back.
只不过如今的风气就是这样，你的孩子考不上好学校，就好像孩子有多笨，做家长的都没脸见人。	"But the way things are nowadays, if your kid can't get into a good school, it's like they're stupid, and the parents lose face.
孩子的成绩是衡量家长成功不成功的标志呢。”	School grades are a measure of the parents' success too."
金亦鸣说：“我不觉得这样。我们金铃的资质绝对好，将来会是个人才。	"That's not the way I see it," said Dad. "Our Ling's highly intelligent, she's really going to make something of herself with her gifts.
从普遍意义说，成绩处于中等的，以后发展的余地更大，因为他们不拘泥于功课，有更多的时间吸收他们感兴趣的知识。	If someone gets middling grades now, it could be because they're not limiting themselves to doing homework, they're taking time to learn about things that really interest them.
不信你出去找几个大学生调查调查看，对世界历史、动物种类、古今神话传说这些方面的知识，有几个人比得过我们金铃？”	If you don't believe me. go ask any college students and I bet you won't find many of them know more than Ling about world history, the animal kingdom, or myths and legends.
卉紫鼻子里哼了一声：“你是圣人，所以你的眼光放在将来。	"You sound so lofty, it's like you came down from heaven!
我是个俗人，我只能顾到眼前。	Me, I'm just an ordinary woman.
眼前我咽不下这口气。	I can only see what's in front of me and I don't like what I see.
我们两个人智商都不低，为什么金铃就不能上最好的学校？“	Neither of our IQ's are low. Why shouldn't she be able to get into the best school?"
“万一实在上不了呢？”	"And what if she doesn't?"
金亦鸣很实际地问。	Dad asked, very practical.
卉紫想了想，咬牙切齿道：“交钱！”	Mom thought for a moment. Then she gritted her teeth. "We'll pay up!"
“交两万三万还凑合，要交十万八万呢？”	"We can get twenty or thirty thousand together, but what if we needed eighty or 100 thousand? "
“砸锅卖铁！”	"We'll do whatever it takes!"
金亦鸣叹了一口长气，他觉得卉紫简直疯了。	Dad heaved a sigh. He thought Mom was completely mad.
六年级开学没几天，新华街小学召开毕业班家长会。	Right at the start of sixth grade, the parents had been called into a meeting.
跟以往不一样，全年级四个班的家长是集中在新落成的学校活动中心开会的，校长、副校长、教导主任齐刷刷到了场。	Unlike previous years, parents from all four classes gathered in the newly-completed school activity center. The principal, vice-principal, and director of studies mounted the stage.
以前每次开家长会，校长也就是在广播喇叭里说上几句话，其余的事情由班主任谈。
家长到得很齐，黑压压坐了一大片，互相间交头接耳。	A mass of parents were all assembled below them. There was a lot of whispering, and Mom strained her ears to listen in. Everyone was talking about getting their kids into middle school.
卉紫东一句西一句听着，说的全都是孩子考中学的事。
哪个学校师资强，哪个学校抓得紧，去年的分数线是多少，前年的分数线又是多少，亲戚家孩子没考上又是交了多少钱。	Which school had the most qualified teachers? Which schools pushed their students hardest? What was the pass score last year? And the year before? And how much had families paid when their kids failed to get in?
	Today, unusually, they would have a full address from the principal, not just a few words of welcome before he handed over to the director of studies.
校长走到前面来，咳嗽一声开始讲话。	The principal stepped forward, cleared his throat and began to speak.
校长是个五十多岁的小老头儿，一双不停眨巴着的、看上去很精明的眼睛，两片嘴唇薄薄的，头发泛出一层浅浅的灰白，眼角的皱纹密密麻麻，绝对是一副操心过度的模样。	He was a small man in his fifties, with shrewd eyes that blinked constantly, and thin lips. There was a sprinkling of gray in his hair and deep crow's feet wrinkles around his eyes. He looked like a man who worried too much.
谈的自然都是升学形势的紧迫性和严峻性，以及全区今年有多少考生、能够报考的学校有哪些、各学校的招生人数。	As you would expect, he told them that going up to middle school was an extremely serious business. He told them how many children in the whole district would be competing for places, which schools they could apply to, and how many students those schools would enroll.
校长属于领导干部一类的人物，自然不可能在众多家长面前明确指出各个中学的优劣及排行。	The principal was a kind of government official so of course he couldn't comment on how the middle schools ranked.
他是很有策略的，他只是滔滔不绝报出了一连串数字：从90年代开始，新华街小学每年考入外国语学校的人数，邻近几所小学的入榜人数，外国语学校分配到各区的招生数，外国语学校每年的高考升学率。	He spoke very carefully. He gave them a string of facts and figures: beginning in the 1990's, the number of students from their school, the New China Elementary, who were admitted to the Foreign Languages Middle School, the number of students from other neighborhood elementary schools who went there, the numbers enrolled at the Foreign Languages Middle School by district, and the percentage of st…
最后他又说了个极准确的数字：去年外国语学校保送入各大学的学生占该校考生总人数的92%。	Finally, he gave them one very precise statistic: last year 92% of Foreign Languages School students were exempted from the dreaded college entrance exam, the gaokao, and got a college place because the school sponsored their application.
校长的最后一个数字出口，全场哗然。	There was uproar in the hall below at these last words.
卉紫看见家长的脸都兴奋得红了，他们的情绪被煽动到接近于沸腾。	Excitement among the parents reached fever-pitch.
外国语学校，外国语学校！口口声声都是外国语学校，简直像强加在全市小学生头上的紧箍咒，外国语学校简直比北大清华剑桥牛津哈佛还要神气百倍。	Foreign Languages Middle School, Foreign Languages Middle School! The words were on everyone's lips, casting a spell over parents and children alike. It was like the school ranked ahead of China's best universities - Peking and Tsinghua - or even Cambridge, Oxford, or Harvard.
卉紫在心里恨恨地想：没有这个该死的外国语学校多好，家长和孩子都不会有这么重的压力。	We'd be better off without this wretched Foreign Languages Middle School, Mom thought to herself regretfully. No parent or child should be under this much pressure.
校长讲话结束了以后又是各班分头开会，不外乎把刚才的话再强调一遍。	When the principal had done speaking, each class held meetings for the parents but the teachers simply repeated what had already been said.
邢老师也很能说，又是一番滔滔不绝。	Mrs. Xing spoke well, and went on for a very long time. It struck Mom that teachers loved the sound of their own voices.
卉紫发现当老师的都那么热爱讲话和善于讲话。邢老师最后通报了全班最有希望考入外国语学校的10个学生的姓名，以及最有可能落入新华街中学的10个学生的姓名。	Mrs. Xing finally read out the names of ten students whom she hoped would get into the Foreign Languages Middle School, as well as the names of the ten most likely to go to the New China Middle School.
邢老师举着花名册一个一个念名字的时候，卉紫紧张得心要从嗓子里跳出来了。	As the names were read out one by one, Mom was so anxious she felt like she was having palpitations.
当年她考大学都没有这么紧张。	She hadn't even been this nervous when she was a girl taking the gaokao exam.
还好，两边都没有金铃的名字。	To her huge relief, Ling's name wasn't on either list.
这就是说，金铃既不是最好，也不是最差，跟从前一样，中不溜儿。	So she wasn't among the best but not among the worst either. She was somewhere in the middle, as she always had been.
卉紫心里有点失望，又多少有些宽慰。	Mom was both disappointed and reassured.
散会后，天已经黑透了。很多家长都没有立刻就走，围着邢老师进一步问这问那。	It was dark by the time the meetings were over. A lot of the parents stayed on, crowding around Mrs. Xing and plying her with more questions.
卉紫就静静地站在后面等着。	Mom waited her turn patiently.
她看见黑板上写了本周表现优秀的几个学生的姓名，当然这里面不可能有金铃。	She looked at the blackboard where the names of the students who had produced the best work this week were listed, but of course, Ling's name wasn't there.
她绕到教室最后面，看见生物角上有一只养在玻璃缸里的巴西金龟，知道这是金铃从家里带来送给班级的。	She went right to the back of the classroom where, in the animal corner, there was a glass jar with a red-eared terrapin in it. She knew this was Ling's and she'd given it to the class.
金铃自己喜欢小动物，就以为全班同学都喜欢。她一向是个愿意跟别人分享好东西的孩子。	Ling loved small animals, and thought her classmates would like this one too. She was always happy to share her favorite things with others.
再看过去，教室后墙的“作文园地”中贴了几个孩子的作文，其中有金铃的一篇。	She looked up at the back wall, where some of the kids' essays had been mounted in the "Essay Garden". One was Ling's.
这也没什么稀奇，金铃碰到中意的题目时是能够超常发挥的。	Mom wasn't surprised. When Ling was given a topic that she really liked, she could outdo herself.
这篇作文的题目叫做《春》。	Ling's essay was called, "Spring."
因为暂时跟邢老师说不上话，卉紫就很有兴趣地看了一遍。	Mom could see she wasn't going to be able to speak to Mrs. Xing right now, so she read it with interest.
春	Spring
早晨，晨雾未散，校园里一片浓浓的乳白色，“请勿踏草坪”的牌子在雾中时隐时显。	Early morning. The mist covers the schoolyard in a dense white shroud. Every now and then, it lifts and you can see the sign "Please keep off the grass," just for a moment.
今天，我来得特别早。	Today, I arrive at school very early.
我被这个美妙绝伦的景象吸引住了，痴痴地望着草地……忽然，我眼睛一亮！	The lawn looks so beautiful that I stand gazing at it enthralled. Suddenly my eyes sparkle with excitement.
那、那不是刚刚抽嫩芽的小草吗？	Aren't those new grass shoots coming up?
远远望去，好像一张黄色的纸上用水彩笔点了一个个绿色的小点点，又好像金黄的沙漠中长着一丛丛绿色的芨芨草。	Seen from a distance, it looks like a watercolor painting, tiny droplets of green on a yellow background, or like a clump of green needlegrass growing in a golden yellow desert.
我走近仔细一瞧，哇！果真，一丛丛像天鹅绒似的小草悄悄地钻出地面，嫩生生的，绿油油的，仿佛一个个胖乎乎的小娃娃，好可爱！	I move in for a closer look. Wow! Clumps of new grass, soft as swan's down, really are emerging from the soil. The delicate blades of grass are shiny green, so cute!
我抑制不住心中的兴奋之情--啊！	I cannot control my excitement.
春天终于来到了！	Spring is finally here!
我弯下腰，轻轻摆弄着，不，是轻轻抚摸着一丛丛小草，尽量不碰着它叶子上晶莹的装饰品--露珠。	I bend down, gently fingering, or rather stroking, the young grass. I do my very best not to disturb the glittering dewdrops that hang from the blades.
一阵春风吹过，我忽然感到阵阵寒意。	I feel a puff of springtime wind. There is a sudden chill in the air.
小草也会冷吗？	Does the grass feel the cold too?
我想到这儿，随手抓起一把枯萎了的黄草，轻轻地盖在小青草身上，只留下那只带露珠的“小膀子”。	The thought makes me grab a handful of dead grass and lay it gently on top of the new growth, taking care not to knock off the dewdrops.
我也知道，我这样做太傻了，可这一把黄草中带着我对小青草的喜爱之情。	I know that is a silly thing to do, but that handful of dead grass takes with it my love for the new green growth.
我抬起头，望着草地。	I look up at the lawn.
啊！秋天的败叶啊，你知道吗，在你枯死的身躯下有一丛丛、一片片新的生命正在成长。	Hey, you fallen leaves of autumn, did you know that under your desiccated bodies, clumps of new life are growing?
风，又来了，把一片片乳白色的云雾“撕”破，最后把它们吹散了。	Another puff of wind, breaking up the milky layers of mist and finally blowing them away.
我深深吸了一口春天的空气，感到无比惬意。	I take a deep breath of spring air, feeling contented.
啊！春呀，草呀，我爱你们！	Springtime, new grass, I love you!
卉紫刚刚看完，背后有一个声音说：“写得真是很好。十一二岁的小孩子，能有这样细微的观察和情感，很不容易。”	As Mom finished reading, she heard a voice behind her. "It's written very well indeed. It's unusual for a child of eleven to be capable of detailed observation and subtle emotions like these."
卉紫回头一看，原来教室里的人不知不觉间都走光了，只剩一个邢老师站在她身后。	Mom turned around. Without her noticing it, the classroom had emptied of parents, leaving only Mrs. Xing standing behind her.
卉紫不好意思多夸女儿，只笑一笑：“小情调罢了。”	Mom smiled modestly and said, "A bit sentimental."
邢老师说：“金铃这孩子，看着大大咧咧快快活活什么都不在乎，其实心思很细密的，想的问题也多。”	"Ling acts like she's happy-go-lucky and hasn't a care in the world, but under it, she is extremely reflective, and she thinks about a lot of different things."
卉紫说：“最近在学校情况怎么样？”	"How has she been doing in class lately?" asked Mom.
邢老师想了想说：“还是不特别用功。	"She's not particularly hardworking," Mrs. Xing said, after a moment's thought.
你说她不懂事吧，她懂的东西比谁都多。你说她懂事吧，她又不想争先要强。	"She's actually a lot more mature than the others, but she's not at all competitive.
上课也是这样，人坐在教室里，你看她的眼睛就知道她没在听，她在想她自己的一套。	It's the same inside and outside class. When she's in class, you just have to look at her eyes to know she isn't listening. Her mind's on something completely different.
好孩子就不是这样，好孩子两只眼睛盯住老师都是一动不动的，老师喂多少就能吃进多少。”	She not a model student. Model students have both eyes fixed on the teacher and take in all the knowledge the teacher feeds them."
邢老师话里明显有着对金铃的不满意，卉紫当然听出来了。卉紫不敢有任何解释。	Mom, of course, picked up on Mrs. Xing's frustration, but there was nothing she could say.
自己的孩子不争气，做家长的只有低头聆听的份儿。	Her daughter was a disappointment, she couldn't argue with that.
卉紫小心翼翼地问：“邢老师你看，金铃大概能考个什么学校呢？”	Very cautiously, Mom asked, "Mrs. Xing, which school do you think Ling should go for?"
邢老师沉吟一下：“努把力，育才学校还是有希望的吧。”	Mrs. Xing hummed and hawed. Then, "If she works hard, she should be able to get a place at Yucai Middle School."
卉紫的心一下子落到了海底。	Mom's heart sank, but she plucked up her courage and asked:
她挣扎着让自己漂浮起来：“如果……我和她爸爸想让她考外国语学校呢？”	"What about if her father and I wanted her to take the Foreign Languages Middle School entrance exam?"
邢老师睁大眼睛望着卉紫，仿佛有些吃惊。	Mrs. Xing stared at Mom in astonishment.
过了好一会儿，她才慢吞吞地说：“奇迹也不是不能发生，毕竟还有一年时间，不是吗？	After a long moment, she said very slowly, "Well, of course, miracles can happen. After all, there's still a year until the exam, right?
说真的，金铃的脑子很好用，她有后劲，要是能考上，也是我当老师的荣耀。	Honestly, Ling has a good brain. And she has staying power. If she goes there, it would make me proud and happy as her teacher.
你们真的决定了吗？”	Have you really made up your minds?"
卉紫咬咬牙：“……决定了。”	Mom gritted her teeth. "We have."
邢老师下意识地摸了摸下巴：“那好，我为几个尖子学生开了个强化训练班，要是你们不怕金铃吃苦，就让她也参加进来吧。	Mrs. Xing rubbed her chin. "Alright then. I'm giving a few of the brightest students some intensive coaching to make them stronger candidates. So long as you and your husband don't feel it will be too much for Ling, she can join them.
每星期弄两个晚上。”	It's two evenings a week."
卉紫万万没想到邢老师肯作这样的允诺，一时间高兴得语无伦次：“那么……那么……补课费……”	Mom was astonished at Mrs. Xing's offer. She was so happy that she couldn't get the words out. "So, um, so... what about fees?"
邢老师很严肃地打断她的话：“别提这个！	Mrs. Xing interrupted Mom brusquely. "Don't even mention fees!
我不缺钱，对钱也没兴趣，我只是希望多些孩子考上好学校。	I'm not short of money, and I'm not interested in money. I only want as many students as possible to get into good schools.
你说我责任心强也好，说我虚荣心强也好，我就是这么个念头。	You can say I'm doing it out of a sense of responsibility, or out of vanity, whatever you like.
跟你说实话，金铃的基本功不好，拼基础拼不过别人，但是她知识面广，善于攻尖；外国语学校的卷子常常出得刁钻古怪，说不定倒能对了她的路子。	I have to be honest, Ling is behind on the fundamental skills, certainly no better than any of the other students, but she has good general knowledge and she can be very incisive. The Foreign Languages Middle School exam questions are quite tricky, but that might actually suit her approach.
我是抱这个希望的。”	I certainly hope so."
卉紫想：不管你抱什么希望，强化了总是比不强化好。	No matter what it is you want, ifs always good to make yourself stronger, Mom thought to herself.
