# Supplementary material for: Exploring translator’s style in children’s literature: A case study of Nicky Harman’s English translations of Huang Beijia’s two works
Source: PLoS One. 2026 Jun 2;21(6):e0350245. doi: 10.1371/journal.pone.0350245 (PMC13229296; doi:10.1371/journal.pone.0350245)
Supplement: S7 File — (ZIP) [file pone.0350245.s010.zip › data/parallel corpus data/Parallel Chinese-English Corpus excel format/I Want to Be Good/Chapter 5_zh-CN_en-US.xlsx]

## Sheet: sheet1
五 好孩子，坏孩子	Chapter 5 Good Kids, Bad Kids
自从接了六年级的这个毕业班，邢老师就向学校里借了一间堆放教具的屋子，放了张书桌，放了张床，准备在这里长期“打游击”了。	Mrs. Xing took over a room in the school and set up camp. It was used for storing teaching aids, but she managed to squeeze in a desk and a small bed.
一星期当中，她起码有4个晚上是独自住在这间小屋里的，备课、出卷子、改作业，忙个不停。	She'd be staying here at least four nights a week, so she could get busy preparing classes, writing mock-exams and grading homework.
有时候她丈夫会来看她，给她拎一饭盒红烧肉什么的。	Her husband could bring her dinners, a bowl of red-braised pork or something.
有时候是她的女儿来。	Her daughter would drop by too.
她女儿已经上大学了，跟邢老师长得很像，也是一副严肃认真不善言笑的面容。	The daughter, a college student, looked just like a younger version of her mother: earnest, and stern-faced.
邢老师一再叮嘱金铃她们说：“强化班的事，千万别对同学说出去。	Mrs. Xing warned Ling and the others that they must not mention the coaching group to their classmates.
区教育局不准这么干。再说，参加的人多了，就不叫‘强化’了。”	It was against the local education board rules, and anyway, if too many joined, the group wouldn't be intensive.
几个女孩子很庄严地点头。	The girls nodded seriously.
说起来也是怪，班上学习成绩拔尖的都是女孩子。	Strangely, the students with the top scores really were all girls.
曾经有一个男孩子也不错，个子矮矮的，皮肤白白的，文静得像小姑娘。	Up until fourth grade, there had been one boy who got exceptionally good grades. He was a little kid, gentle and quiet.
金铃从一年级开始就跟他同桌。	Ling had shared a desk with him since first grade.
金铃爱说话，心里的感想特别多，总想找机会倾泻出来一些，上课也不例外，否则就不舒服，肚子憋得要爆炸。	Ling was talkative. Her head always teemed with thoughts and ideas, just waiting for a chance to get out, even if she was in class. Keeping it all in would have made her feel like her belly was going to burst.
那男孩子却是任凭金铃如何表演独白或者对白，始终端坐不动、稳如磐石。	But she never got any reaction out of the boy, no matter how much she talked. He just sat there solid as a rock.
老师说这孩子定力太好了，将来会是个了不得的角色。金铃却认定他做和尚最合适，盘腿坐起来像尊佛。	The teachers remarked on his impressive composure - he was surely cut out to do great things one day - but Ling saw him spending the rest of his life sitting cross-legged like a Buddhist monk.
可惜，四年级的时候，男孩子转学到加拿大去了。他爸爸在那儿拿到了绿卡。	After fourth grade, the boy left for Canada with his father and went to school there.
金铃现在的同桌叫尚海，个子比金铃整整矮了一肩，体重也只有金铃的一半，是个袖珍型的“男子汉”。	Ling shared her desk now with a boy called Hai. He was a whole head shorter than Ling. He was also half her weight, a wiry little guy.
两个人走到一块儿，金铃像只胖胖的大白鹅，尚海就像只围着大白鹅跳来跳去的小公鸡。	When you put them side by side, Ling looked like a plump white goose, with Hai hopping around her like a cockerel.
可是两个人还挺要好，因为金铃天生有点小母亲的意识，喜欢保护一切比她弱小的人，只要有人欺侮了尚海，金铃就横眉竖眼地站出来了，肩膀一扛把那人撞出去，嘴里说：“想干什么想干什么？“	Still, the two got along well. Ling had a motherly streak and was naturally protective of kids smaller than her. If ever someone bullied Hai, she'd jump to her feet, glare at them, and barge them out of the way, demanding, "What do you want? Eh?"
很少有人敢跟身高力大的金铃较劲，况且她在道义上还占着上风。	No one wanted to tackle Ling when she was in that mood. She was a big girl, and she had right on her side.
这天是星期三，下午放学照例比平常早一些。尚海用讨好的语气对金铃说：“我们去看看画书吧？	On Wednesdays, afternoon class let out early. One Wednesday, Hai said, "Let's go and look at comics.
我家门口的书摊上到了好多《美少女战士》的画书。”	The book stand outside my house has tons of new Sailor Moon manga."
金铃惊喜地说：“真的？”	"Really?" Ling was delighted.
背上书包就跟尚海走。	She picked up her schoolbag and followed him.
金铃最喜欢画美人，《美少女战士》里的人物一个比一个漂亮，是金铃最迷恋和崇拜的一套画书。	Ling loved beautiful characters in comics, and the ones in the Sailor Moon manga were all gorgeous. Sailor Moon were her absolute favorite comics.
金铃才出校门就想起了一件事，停住脚步说：“不行，我不能跟你去。”	They had just gone out of the school gate when Ling stopped in her tracks and exclaimed, "No! I can't!"
尚海求情一般地说：“去吧，保证震你。	"Do come," Hai begged her. "They're fantastic.
书摊老板我认识，他会让你多看一会儿的。”	I know the man who runs the stand. He'll let you look at them for as long as you like."
金铃说：“我得回家做作业，晚上要去邢老师宿舍补课。”	"I have to go home and do my homework. I've got extra coaching with Mrs. Xing tonight."
话才出口，她吓得捂住了嘴：天哪！	As soon as the words were out, she clapped her hand over her mouth.
怎么把这事说漏出来了！	How could she have blabbed like that?!
尚海是个小机灵，当时眼珠转了几转，什么也没问，回家却告诉了妈妈。家长在这种事情上总是最敏感的，马上猜出了几分。	Hai was clever. He rolled his eyes in exasperation but didn't ask any questions. Instead he went home and told his mother, who guessed immediately what was going on.
第二天尚海妈妈就找了邢老师，直截了当要求参加补课。	The very next day, Hai's mom turned up and told Mrs. Xing bluntly that she wanted her son to join the group.
邢老师自然是不好拒绝。	Naturally, Mrs. Xing could not refuse.
她总不能说“你的孩子不够资格”吧？	She could hardlly say, "Your child isn't up to it."
人家不立刻告到区教育局才怪呢。	If she did, the woman would go straight to the local education board.
就这么一传二、二传三，几天之内强化班的孩子增加到了十五六个。就是把人摞起来坐，邢老师的小屋也容不下了。	One more became two more, then three, and within a few days Mrs. Xing had fifteen or sixteen in her coaching group, far too many to fit into the little storage room.
张灵灵的家长就主动邀请邢老师在她家里办班，条件是捎带让张灵灵参加。	There was a girl in the class called Ming, who lived in a big house in a nice residential community nearby. Her mom and dad decided to offer Mrs. Xing a room to teach in, providing she'd agree that Ming could join the group too.
这样，强化班转移阵地，挪到了居民小区张灵灵的家里。	And so the coaching group transferred to Ming's living room.
张灵灵爸爸在大客厅里拉出一盏200支光的大灯泡。金铃每次去上课，拐过街角，300米之外就看见了小区里的那一片光亮。	It was brightly lit with 200 watt light bulbs, and every time Ling went there, she spotted the beacon of light shining out as soon as she turned the corner, 300 meters down the street.
孩子终归是孩子，人多了难免不闹事。	But more kids meant more trouble.
有一天晚上，邢老师因事耽搁到得晚了，先去的孩子们便做了一回脱缰野马。	One evening, before Mrs. Xing arrived, there was a fight and everything got a bit out of hand.
开始是张灵灵、李小娟、胡梅3个女孩子挤在沙发上看画书，后来刘娅如也要参加进去，胡梅不让，刘娅如觉得受了排挤，脸上拉不下来，非要挤进去坐不可。	It all started with three girls - Ming, Juan, and Mei - who were huddled up together on the sofa, looking at comics. Then Yaru wanted to join in, but Mei wouldn't her. Yaru felt upset at being left out.
胡梅顺手拿起沙发垫子作武器，半真半假地去推刘娅如。	She tried to push her way onto the sofa anyway. Mei grabbed a sofa cushion to fend her off and gave Yaru a bit of a shove with it.
刘娅如恼了，夺过垫子往地上一扔。	Yaru lost her temper and threw the cushion on the floor.
张灵灵叫起来：“你把我家东西扔脏了！”李小娟便拿另一个垫子去扔刘娅如。	Then Ming shouted, "Don't throw our things on the floor. They'll get dirty!" Juan grabbed another cushion and threw it at Yaru.
这一来，沙发上热闹了，几个垫子在空中飞来飞去，屋里一片尖叫声。	Soon there were cushions flying through the air and everyone was shrieking.
张灵灵的妈妈赶来时，本已陈旧的垫子被扔得开绽，白色羽毛满屋乱飞，装饰柜里的几个小瓷娃娃也被碰掉在地上，成了一地碎片。	By the time Ming's mom turned up, the cushions had burst open and the room was full of feathers. Someone had knocked over some china figurines too and they lay on the floor in pieces.
张灵灵的妈妈自然不高兴，等邢老师来了后，狠狠告了一状。	Ming's mom was furious. When Mrs. Xing arrived, she got an earful.
第二天早读课，邢老师着手处理“扔垫子”事件。	The next morning, the first hour of class was silent reading. In her office, Mrs. Xing planned how to tackle the previous evening's fight.
她先找了一个最老实的男孩子于胖儿问话。	First, she called in Pang, the boy in the class most likely to tell the truth, and the least likely to have been involved.
于胖儿人有点憨，又因为胖得过分，行动不怎么灵便，一般不参加打架闹事，只做旁观者。	He was a bit slow and lumbering, both mentally and physically, so he usually sat on the sidelines when there was an argument instead of piling in.
邢老师说：“你只要告诉我一句话，是谁挑起事端的。”	"I only want to know one thing," Mrs. Xing asked him. "Who started the fight?"
于胖儿用手背在鼻子上揉来揉去，吭哧了半天，吞吞吐吐地说：“尚海……还有金铃……”边说边从眼角里偷偷斜视老师。	Pang wiped his nose with the back of his hand. He hummed and hawed, and finally muttered, "Hai... and Ling." He wouldn't look Mrs. Xing in the eye.
邢老师朝他挥挥手：“去上早读吧，顺便把尚海和金铃叫过来。”	Mrs. Xing waved him away. "Go back to your reading, and ask Hai and Ling to come here."
金铃走进老师办公室的时候，先还觉得莫名其妙。	Ling and Hai went to the teacher's office. Ling didn't understand why she'd been called in.
昨晚张灵灵家里闹得乱哄哄一片时，金铃绝对是个局外人。	She'd had nothing to do with the ruckus at Ming's house.
当时她正全神贯注画一张美女肖像。尚海的小表妹要过生日，尚海决定送她一张自制的生日卡，卡上要画花仙子。	She'd been there, but she'd been engrossed in drawing a picture of a beautiful girl for Hai to give his little cousin as a birthday card.
尚海糟蹋了好几张大白纸，画出来的花仙子不是像狼外婆就是像魔女，万般无奈只好求助于金铃，条件是送给金铃5颗彩色玻璃球。	He'd tried to draw a flower fairy on his own, but his flower fairies either came out looking like a witch or like the wolf dressed up as the grandmother in Little Red Riding Hood. He wasted sheet after sheet of nice white paper, before giving up. "Please do it for me!" he begged Ling. "I'll give you five marbles."
金铃每次画美人像都很投入，容不得一丝一毫的败笔和失误，跟对待作业的态度恰恰相反。	Every time Ling drew her pretty pictures, she was completely focused. She couldn't bear to make a mistake or get one line wrong. This was the exact opposite to her attitude to homework.
所以她身后发生了什么，基本上是不知道的。	So she'd been blind and deaf to the fighting around her.
邢老师先问尚海：“说说看，昨晚是怎么动手的？”	"Hai, why did you start a fight last night?" Mrs. Xing asked.
尚海问：“动什么手啊？”	"What do you mean, start a fight?" Hai asked.
邢老师一拍桌子：“还想抵赖！	Mrs. Xing slapped the table hard. "Don't bother denying it!
人家腾出房间给我们上课，是看老师的面子！	Ming's parents lent us that room because they have a high opinion of me as a teacher.
你们以为那是游乐场？一天到晚怎么就那么快活？六年级了还一点心思没有？”	Did you think you could use it as a playground? You're in sixth grade now! How could you be so thoughtless?
尚海苦着一张脸，试图解释：“老师我真的没有……”	Hai looked miserable and tried to explain. "Please, Miss, I really didn't..."
“闭嘴！”邢老师喝道。	But Mrs. Xing barked at him, "Quiet!
“再说一句，我立刻把你赶出补习班！	One more word from you and you'll be out of the coaching group!
回到教室写1000字的检查，下午带10块钱过来，赔偿人家的损失。还有你！”	Go back to the classroom and write a thousand words apologizing for your behavior!" And she added, "And bring ten yuan this afternoon to pay for the damage you caused."
她冷冷地看着金铃，“你也一样。	Then she glared at Ling. "You're no better.
学习上不下功夫，打打闹闹浑身是劲，真是烂泥巴扶不上墙。”	You don't put any effort into your schoolwork, you've got far too much energy and you're always messing around. You'll never make anything of yourself."
金铃紧咬住嘴唇，转过头去不看老师。	Ling bit her lip and looked away.
尚海偷偷用胳膊捅她，她就狠狠地瞪他一眼。尚海吓得不敢再动。	Hai nudged her with his elbow but she glared at him so fiercely that Hai was too scared to do it again.
出了办公室，尚海连蹦几步拦在金铃面前，着急地说：“你怎么不说话？	Outside the office, Hai jumped ahead and stood in front of Ling. "Why didn't you say anything?" he asked anxiously.
明明不是我们……”	"You know it wasn't us... "
金铃没好气地回了一句：“说什么？	Ling was despondent. "What could I say?
你没有听邢老师讲吗？	Didn't you hear what Mrs. Xing said?
再说一句就不让我们进补习班。”	Another word and she'd kick us out of the group!"
尚海嘟囔道：“总不能白受冤枉。	Hai muttered, "We shouldn't be punished for something we didn't do.
冤枉死了……”	It's super unfair.."
金铃气冲冲地跑进教室，从书包里翻出10块钱，往张灵灵桌上一扔：“赔你的垫子钱！”	Ling hurtled into the classroom, rifled through her book bag, pulled out ten yuan and flung it on Mings desk. "That's for your cushions!"
10块钱可是金铃整整一个月的零花费，她昨天才从妈妈手上领过来的。金铃把这张崭新钞票扔出去的时候，恨得咬牙切齿。	Ten yuan was Ling's pocket money for an entire month. She'd only received it from her mother yesterday and giving up the brand-new bill made her furious.
于胖儿趴在座位上偷看金铃，金铃一朝他转过头，他就拼命把身子缩到课桌底下。金铃偏偏不放他滑脱，一步跨过去，揪住他的胳膊：“你跟我出去！”	Pang, sitting at his desk, sneaked a look at Ling. When Ling glared back at him, he tried to crawl underneath it, but Ling wasn't having that. She marched over to his desk and grabbed him by the arm. "You're coming with me!"
于胖儿很听话，马上站起来，乖乖地跟在金铃屁股后面。金铃命令他在墙角处站好，劈头就说：“你现在讲老实话，昨天闹事的有没有我？”	Pang followed Ling meekly out of the room. Ling pushed him against the wall and came straight out with her question, "Now tell me the truth. Did the ruckus yesterday involve me?"
于胖儿急忙摇头：“没有没有。”	Pang shook his head vigorously "No, no."
“有没有尚海？”	"What about Hai?"
于胖儿迟疑一下：“也没有。”	Pang hesitated, then said, "No, not him either."
“那你为什么对老师说谎？你凭什么诬赖我们？”	"Then why did you lie to the teacher? What did you pin the blame on us for?"
于胖儿低了头，吸着鼻涕：“我不敢说胡梅和刘娅如……	Pang looked down, and sniffled, "I didn't dare tell her it was Mei and Yaru.
她们是好学生……她们以后会不给我抄作业……”	They might not let me copy their homework if I said that, and they always get the answers right..."
金铃大喝一声：“你胡扯！”	"That's baloney!" Ling yelled at him.
于胖儿说：“是真的……”	"It's true!"
金铃恨恨地望着他：“你就这么熊包？作业非得抄人家的不可？”	Ling glared at him. "Are you really so hopeless that you always have to copy someone else's homework?"
于胖儿死活不肯再说话。	Pang refused to say another word.
金铃心里很烦，愤懑、气恼、苦涩、失落……许多情绪混合在一起。好学生，坏学生……	Ling was angry, and indignant, and unhappy and frustrated. She didn't know what to think. What did it mean, to be a good student or a bad student?
自己在同学眼里是坏学生吗？	Was she a bad student in her classmates' eyes?
好学生又有什么了不起？	What was so amazing about being a good student?
好学生做了错事就该缩起头，让坏学生背黑锅？好学生如果这么自私、怯懦，算什么好？	Did it mean that when you did wrong, you ducked out of it and let the bad students take the blame? If good students were so selfish and cowardly, then how were they good?
100分再多，三好生奖状再多，假的！	No matter how many perfect scores or class prizes they got, they were fakes!
人格上只有“0”分！	In Ling's book, they got a zero for character.
她金铃看不起她们！	She had no respect for those girls at all.
还有于胖儿，溜须拍马的家伙，为了抄人家作业，连良心都不讲了。	And then there was Pang. Such a toady. He would do anything to copy someone else's homework.
如果现在有战争，于胖儿一定是叛徒，是告密的小人！	If there was a war on right now, Pang would definitely be a traitor, and an informer!
金铃越想越气，牙齿咬得咯咯响，鼻孔里呼呼冒火。	The more Ling thought about it, the madder she got. She ground her teeth and her nostrils flared with fury.
整个上午，她坐在座位上屁股没动窝，尚海塞给她的彩色玻璃球放在口袋里，也懒得拿出来。	She sat in class all morning without moving once. The marbles Hai had given her were in her pocket, but she wasn't in the mood to play with them.
放了学，她仍然是谁都不理地往家走。	After school, she marched straight home.
好朋友杨小丽在后面喊了她好几声，她只当没听见。	Her best friend Xiaoli called after her a few times, but she didn't even hear.
走过杂货店，小吃摊老板娘老远就笑嘻嘻喊她：“金铃，给我们家小猫带鱼干了吗？”	She passed the general store and came to the noodle shop. The woman called out cheerfully, "Ling! Did you bring any ribbon fish for our cat?"
金铃说：“去！”	"No!"
老板娘大惊小怪地说：“金铃今天吃火药啦？”	The woman looked startled. "What's up, Ling? You look like you're gonna blow up!"
金铃恶狠狠地说：“对，我吃了炮弹！”	"That's right! I ate a firework!" Ling snapped.
老板娘凑近金铃一看，发现她眼睛红红的，知道一定是在学校里挨老师骂了，也就不再跟她打趣说笑。	Once she was close enough, the woman could see that Ling's eyes were red, and figured that the girl must be in trouble at school, so she stopped teasing her.
上楼到家，妈妈一开门，金铃就再也忍不住了，嚎啕大哭起来。	But once she got home and Mom opened the door, Ling couldn't keep it in anymore. She burst into tears.
卉紫吓了一跳，搂着金铃连声问怎么了，金铃就抽抽搭搭把事情经过说了一遍。	Mom was alarmed. "What's wrong?" she asked, putting her arms around her daughter. In between sobs and sniffles, Ling told Mom the whole story
卉紫相信女儿是受了委屈。	Mom believed her.
金铃有时候犯了错误会耍赖，但是今天哭得这么伤心，不可能是装出来的。	Sometimes when Ling did something bad, she'd fool around and refuse to tell the truth, but this time, she seemed genuinely upset, she couldn't be making it up.
卉紫问她：“你对老师承认了吗？”	"Did you admit it to the teacher?"
金铃点头。	Ling nodded her head.
“10块钱已经赔给张灵灵了？”	"And did you pay Ming the ten yuan?"
又是点头。	Another nod.
卉紫一下子生了气：“为什么要这样？	Mom was suddenly angry. "Why?
不是你的错，你干吗要承认下来？	It wasn't your fault, so why did you say it was?
有错就认是勇敢，坚持真理也是勇敢，这比前一种勇敢还要伟大！	Admitting you've done wrong is brave, but telling the truth is brave too, even braver in fact!
我不希望我的女儿是窝窝囊囊的人。”	I don't want my daughter to be a coward."
金铃说：“可是妈妈你没看见，邢老师那时好生气！	"But Mom, you didn't see! Mrs. Xing was really mad!
尚海才说一句话，差点儿被开除出补习班。	Hai tried to say something and she almost kicked us out of the coaching group.
我要是不识时务，不是白白撞在她枪口上吗？”	I had to think of a way out, otherwise she'd have done it."
卉紫说：“那你怎么办？	"So what will you do?
需要我帮助吗？	Do you want me to go see Mrs. Xing?
要不下午我替你到老师那儿说清楚？	I could go this afternoon and explain.
我可不愿意看着你受冤枉。”	I can't bear to see you getting the blame for something you didn't do."
金铃摇摇头：“不，先不需要你帮助，我想我自己能处理这事。”	Ling shook her head. "No, I don't need your help. I'll sort this out myself.5,
金铃三口两口扒下一碗饭，马上就背书包提前到学校去了。	Ling gulped down her dinner, put on her backpack, and headed back to school early.
走到街口，恰好于胖儿站在一群小孩子当中看人用糖稀做花篮，金铃一把从后面抓住他。	On the corner of the street, she spotted Pang standing with some other children watching a man spinning a basket out of sugar syrup. Ling came up behind him and grabbed him.
“于胖儿，你必须跟我走，到邢老师面前纠正你说过的话。”	"You're coming with me," she said. "We're going to Mrs. Xing and you're going to tell the truth this time."
于胖儿苦着一张脸说：“金铃你饶了我好不好？我真的很怕胡梅，她是班长，又跟我同桌，每回考试……”	Pang's face fell. "I'm sorry, Ling, but I'm really scared of Mei. She's class monitor and we share a desk. Every test we do..."
金铃说：“好，我就跟邢老师说，每回考试你都抄她的！”	"Fine. Then I'll just tell Mrs. Xing that you copy every test from Mei!"
“别别……”	"Don't! Please don't!"
“两条路任你走：要么你承认自己说了谎，要么我去做你的告密者！”	"It's your choice! Either you admit you lied or I tell Mrs. Xing you cheat."
于胖儿牙疼一样皱着眉、吸着嘴，迟迟疑疑不能决定。	Pang frowned so hard he looked like he had toothache. One choice was as bad as the other. He couldn't make up his mind.
金铃换了个口气，推心置腹地说：“于胖儿，你如果检举了胡梅和刘娅如，我一定不透露是你说的。	Ling tried a different tack. She promised him, "Pang, if you report Mei and Yaru, I absolutely won't tell anyone it was you who said it.
你要是相信我，我们以后是好朋友。	Trust me, and we can be good friends.
你要是不肯说，那就对不起了，我会让你睡觉梦到大头鬼，走路踩到死狗，吃饭吃到毛毛虫，写字写出满纸的蛇……”	If you refuse to talk, then I'm sorry, I'll give you nightmares every night. When you walk down the street, you'll step on dead dogs. There'll be caterpillars in your food. When you write, snakes'll come out on the page ..."
于胖儿毛骨悚然地叫起来：“别说了别说了，我跟你去。”	The hairs stood up on the back of Pang's neck. "All right, all right! I'll go with you," he whimpered.
金铃把于胖儿带到办公室，让他先在门外等着，自己敲门进去。	Ling took him to the office. She knocked and went in on her own, making him wait outside.
正是饭后午休时间，办公室里只有邢老师一个人在改作业。	It was still the lunch break and only Mrs. Xing was there, correcting homework.
金铃说：“邢老师，我只问你一个问题：好学生如果犯了错误，别人包庇她，她自己也不说出来，是害了她呢还是对她好？”	Ling spoke. "Mrs. Xing, I want to ask you one question. If a good student makes a mistake, and lets someone take the blame for her and doesn't say anything, is that good or bad?"
邢老师放下笔，抬手在两边太阳穴上揉了揉，似笑非笑地看着金铃：“你到底想对我说什么呀？”	Mrs. Xing put down her pen and rubbed her temples with her fingers. With a slight smile, she looked at Ling. "What exactly are you trying to tell me?"
金铃说：“我只是想告诉你真话。”	Ling said, "The truth, that's what I'm trying to tell you."
她转身出办公室，把垂头丧气的于胖儿拎了进来，往邢老师面前一推：“于胖儿你说吧。”	She went out and fetched a dejected-looking Pang, pushed him toward Mrs. Xing. "You tell her, Pang," she commanded.
这样，金铃和尚海的1000字检查当然都免了，邢老师还郑重其事地对金铃和尚海道了歉。	Once everything was explained, Ling and Hai got a heart-felt apology from Mrs. Xing, and of course they didn't have to do their punishment.
胡梅、刘娅如、李小娟3个人被叫到办公室，出来的时候都是灰溜溜的。	The three girls, Mei, Yaru, and Juan, were called into the office, and came out looking the picture of gloom.
金铃一分钟也不耽搁，理直气壮地向张灵灵讨回了10块钱。	Ling jumped right in and demanded her ten yuan back from Ming.
金铃回家详细对妈妈说了她讨回公道的经过，又把10块钱得意洋洋地展示出来。	When Ling got home she told her mom the whole story from beginning to end. She also proudly showed her the ten yuan.
卉紫听得有点目瞪口呆。卉紫心想现在的孩子可真是了不得！	Mom listened in growing astonishment. What a girl she is, she thought to herself.
能不动声色把一件事情处理得滴水不漏，还懂点韬略，先把屈辱吃进肚子里，再原封不动地吐出来，该是谁的甩给谁。	She worked out a plan and carried it through, without batting an eyelid. She took a beating but she jumped up and came right back at them.
卉紫长到40岁都做不到这种冷静和娴熟。	Mom felt that even now, at the age of forty, she couldn't have done as well as Ling.
卉紫看着满脸稚气的金铃，一时间只觉得头皮麻麻的，身上凉凉的。	She looked into her daughter's young face, and got goosebumps.
晚上睡觉时，卉紫坐在床边给金铃叠衣服。	When it was time for bed, Mom sat on the edge of the bed folding Ling's clothes.
金铃睁着眼睛想了好一会儿心思，忽然开口说：“妈妈，从今天起，我要争取做一个好孩子。”	Ling's eyes were wide open and her head teemed with thoughts. Suddenly she said. "Mom, starting from today, I want to be good."
卉紫诧异道：“怎么突然想到这个？”	"What made you suddenly think of that?" said Mom in surprise.
金铃说：“不是突然，我已经想了一整天了。	"It's not sudden. I've already thought about it for a whole day.
我一定要做一个好孩子。”	I definitely want to be good."
卉紫明白金铃心里想的是什么了，笑着说：“但愿你不是5分钟热度。”	Mom smiled. "I hope it lasts," she said.
