# Supplementary material for: Exploring translator’s style in children’s literature: A case study of Nicky Harman’s English translations of Huang Beijia’s two works
Source: PLoS One. 2026 Jun 2;21(6):e0350245. doi: 10.1371/journal.pone.0350245 (PMC13229296; doi:10.1371/journal.pone.0350245)
Supplement: S7 File — (ZIP) [file pone.0350245.s010.zip › data/parallel corpus data/Parallel Chinese-English Corpus excel format/I Want to Be Good/Chapter 6_zh-CN_en-US.xlsx]

## Sheet: sheet1
六 要命的数学	Chapter 6 Math is Killing Me!
六年级3门主课的大小测验密集得像地毯式轰炸，平均3天做一张卷子。	In sixth grade, the tests in English, Math and Chinese came thick and fast. It felt like carpet bombing. On average, there was one every three days.
老师改完卷子就排名次，排妥了便在卷首圈一个红圈，红圈里填上该生名次，是第1还是第54。	After the teachers graded the tests, they ranked each student by their score, and wrote their position at the top of each paper in a red circle, from 1 to 54.
然后这张卷子要由学生带回家，让家长签字。	Then the students had to take the test paper home for their parents to sign.
成绩不怎么好的学生，这种时候可真是要命。	For students with not-so-good grades, it was absolute torture getting that signature.
签字简直是没完没了的酷刑，过了一回接下来又是一回，压抑得让人喘不过气。	No sooner was one test signed, than another came along and that had to be signed too. The pressure was horrendous.
金铃的同学钱小钢字写得很好，书法比赛得过奖，最让人惊叹的是他极会模仿。	Ling's classmate Gang had such nice writing that he'd once won a calligraphy prize. But it was his ability to forge signatures that the other kids admired him for.
据他自己吹嘘说，班上54个同学的家长签字，他都能模仿，老师绝对看不出有假。	He liked to boast that he could forge the signatures of the parents of all fifty-four students in the class and the teacher would never spot it.
可他这人太黑心，模仿一回签字要收5块钱！	But he didn't do it for free. He was mean enough to charge his classmates five yuan a go.
金铃每月只有10块零花钱，她可舍不得让钱小钢一次就剥削掉一半。	Ling only received ten yuan in pocket money every month and there was no way she was gonna let Gang take half of that, just for a signature.
上个月金铃的数学考过一回70多分，老师在卷首红圈圈里醒目地写着“47”这个名次。	Once, Ling only got 70% on her math test. The teacher wrote the number 47 big and bold inside the red circle.
那天金铃放学回家，手捂着书包里的卷子，心里直恨从学校到家的路太短了，要是路长得没完没了该多好啊，她可以永远走在路上，永远也不要让妈妈看见她的第47名的成绩。	Ling set off for home that day with her test papers inside her book bag. How she wished that the journey would last for ever and ever. She could just keep walking, and her mom would never get to see that 47.
她终于还是到了家，垂头丧气地按响了门铃。	Eventually she arrived, and rang the doorbell despondently.
妈妈开了门。	Mom opened the door.
一见到金铃紧绷的脸，妈妈马上就说：“数学没考好？”	As soon as she saw Ling's long face, she said, "You did badly on your math test?"
妈妈真是神了，仿佛分数就挂在金铃的脸上，瞥一眼就能知道高低。	Ling felt Mom must have been a mind reader. Was her math score written on her face?
金铃偏不想让妈妈猜中。	Still, she wasn't going to confess until she had to.
她一声不响地掏出一张卷子，是一张语文卷子，卷首的红圈圈里写的是“12”。	Wordlessly, she pulled a test paper out. It was her Chinese test and she had come twelfth.
妈妈接过去一看，眼睛都亮了，抱住金铃就亲她的胖脸蛋，一边亲一边说：“小东西，坏东西，考了好成绩还故意绷着个脸，想把妈妈吓死呀？”	Mom looked at it and her eyes brightened. She hugged Ling and kissed her chubby cheeks. "Honey! Why are you making such a face when you got such a good grade? You're naughty! Are you trying to scare me out of my wits?"
金铃被妈妈紧紧地搂在怀里，闻到了妈妈身上温暖的、带点儿甜香的气味。	Mom squeezed her tight and Ling smelled her warmth and her faint perfume.
在金铃的意识中，她已经好久没有温习到妈妈身上的气味了。	It felt like an awful long time since she'd smelled that smell. Ever since first grade, Mom had acted like a prickly hedgehog.
从上了一年级开始，妈妈在她面前就变得像个刺猬，随时随地都会把满身硬刺竖起来，扎在她那些不怎么可爱的分数上。	You never knew when her prickles would stand on end and she'd start stabbing at some particularly bad score.
金铃受宠若惊地反手抱住了妈妈，一边回报那些雨点般密集的亲吻，一边在心里盘算要不要把数学卷子拿出来。	But just now, Ling felt nothing but affection from her mom. She hugged her and kissed her back, over and over. At the back of her mind, she was wondering whether she should take out her math test too.
她决定不拿。	She decided not to.
她舍不得打破这一刻和妈妈之间的温馨，更不忍心看到妈妈伤心失望的样子。	She couldn't bear to spoil this happy moment and, even worse, to see her mom's distress and disappointment.
她就努力地笑，一直笑到眼泪挂在了睫毛上。	Smile! She ordered herself. And she smiled until the tears came to her eyes.
妈妈伸手替她擦了眼泪，嗔怪说：“傻孩子，一次测验嘛！高兴成这样。”	Mom wiped her tears away. "Silly girl!" she told her. "It's only a test!"
金铃就更不敢开口，把嘴唇闭得紧紧的，生怕一不留神会嚎啕大哭。	At that, Ling didn't dare say a word. She was so afraid of bursting into tears if she opened her mouth that she pressed her lips tightly together.
第二天她提早10分钟离开家，路上拐到了好朋友杨小丽家中。	The next day she left the house ten minutes early so that she could drop by the house of her best friend Xiaoli.
杨小丽的妈妈刚买来了油条，死活要金铃吃一根。	Xiaoli's mom had just bought freshly-fried bread sticks, called youtiao, and insisted on giving one to Ling.
金铃咬着油条，像是突然想起似的，大叫一声：“哎哟！不好！”	Ling took one bite and suddenly shouted, "Oh no!"
杨小丽妈妈吓了一大跳，问她是不是丢什么东西了。	Xiaoli's mom was startled. "What's up? Did you leave something behind?"
金铃着急地说：“我昨天的卷子忘记让妈妈签字了，怎么办呢？”	Ling looked frantic. "I forgot to get my mom to sign yesterday's test.
杨小丽说：“快回家让你妈签上呀。”	What am I going to do?"
金铃说：“可是这样一来我就要迟到了呀！”	"Run back home, quick, so she can sign it!" "But then I'll be late for school!"
杨小丽的妈妈是个又好心又有点迟钝的人，见金铃急得什么似的，马上建议由她来代替金铃妈妈签字。反正大人的签字都是差不多的。	Xiaoli's mother was a kind-hearted soul, and perhaps a little bit dumb. She couldn't stand to see Ling so upset, so she said, "Why don't I sign instead of your mom? After all, most grownups' signatures look pretty much the same."
金铃如愿以偿，心里松了一大口气。她发誓只这一次，以后绝不做这样卑劣的事，绝不！	This was exactly what Ling had hoped for and she felt a huge wave of relief wash over her. She promised herself she'd never do anything so despicable again.
以后她也不会再有考不好的成绩，她不是已经下决心做好孩子了吗？	And she'd never have another bad test score either. After all, hadn't she made up her mind to be good?
那天上着课，她鬼使神差地拿出数学草稿本，一遍遍练着“赵卉紫”三个字。	Still, somehow or another, she found herself practicing her mom's name over and over during class that morning.
只是怎么练还是孩子的字迹，一点也没有妈妈笔下的那种潇洒流畅。	But no matter how often she wrote it, it looked just like a kid's writing, nothing like Mom's fluent, confident signature.
尚海把头探过来看了看，嘻嘻地笑起来，说：“你还这么原始啊？	Hai sneaked a look at what she was doing, and laughed scornfully, "You're so old-fashioned!
我早就想到新办法了！”	I thought of a way around this ages ago! "
金铃没好气地白他一眼。尚海赶快缩回头去。	Ling gave him a snarky look and Hai hurriedly retreated to his side of the desk.
又过一个星期，数学进行了单元测验。金铃这回多了个心眼，交卷之前把最后几道应用题的得数抄在了草稿纸上。	Another week passed. There was a test on the whole math unit. This time Ling was prepared. Before she turned in her test, she copied her answers to the last few word problems onto a piece of scrap paper.
下课铃一打，她赶快溜到刘娅如座位上，跟这位从不考在前三名之外的学习委员对了得数。	When the bell rang for the end of class, she sidled over to Yaru, who always came in the top three.
结果真是出人意外，金铃每一题都对了。	They compared their answers, and she was surprised to discover that she'd gotten every single one right.
金铃当时的那份高兴啊，心都要从嗓子里跳出来了。那天回家花在路上的时间不到5分钟，因为她是一路小跑回来的，书包里的铅笔盒在她背上跳得咣啷咣啷一个劲响。	Ling was thrilled. Bursting with excitement, she sped home, the pencil box in her backpack banging against her back. She was there in five minutes, because she ran all the way.
金铃先把喜讯报告了妈妈，等爸爸回来又告诉了爸爸。一家人自然都很高兴。	Ling told her mom the good news first, then when Dad home, she told him too.
这天妈妈连晚饭都不做了，一家三口上街吃了金铃最喜欢的“肯德基”。	Mom didn't bother making dinner that evening. Instead, the three of them went out to eat at Kentucky Fried Chicken, Ling's favorite place.
妈妈情绪很激动地说：“我们金铃看起来是开窍了，知道用功了，一心一意要做好孩子了。	"You finally worked it out, didn't you, Ling?" Mom exclaimed in delight. "If you work hard and really put your mind to it, you can be very good.
妈妈等着看你考上外语学校的那一天呢！”	I'm expecting you to get a place in the Foreign Languages Middle School!"
爸爸说：“外语学校不外语学校并不重要，关键看自己尽力了没有。	Dad put in, "Whether you get into the Foreign Languages Middle School or not really doesn't matter. What really matters is that you give it everything you've got.
六年级就像百米赛跑的最后冲刺，爆发力很重要呢。金铃你可要好好地爆发一次噢。”	Sixth grade is like the last bit in the one hundred meter dash. You need to do that final sprint, Ling!"
金铃现在听谁的话都很顺耳，鼻子里嗯嗯地应着，手里忙着把蘸了番茄酱的炸土豆条往嘴里塞。	Ling grunted happily. She was busy shoveling in French fries with ketchup and had her mouth too full to answer.
这样的美味平常是很不容易吃到的，因为妈妈认为土豆淀粉多，吃了会发胖，不是心情很好的日子，不会买来给金铃过瘾。	It was a big treat to go to KFC for dinner, it didn't happen very often, because Mom thought that potatoes were too starchy and made you fat. She would never have let Ling pig out like this if she hadn't been in such a good mood.
谁料到快乐就像肥皂泡一样转瞬即逝，第二天数学卷子发下来的时候，金铃悲哀地看到自己只有82分，排名在第33位。	But her bubble of happiness burst the way a soap bubble does. When they got their test scores the next day, Ling was devastated to discover her score was only 82%, and she was ranked 33.
当时她只觉得头脑轰的一声炸开了，她不知道自己怎么会只有这一点分数，不是所有的应用题都做对了吗？	She felt like her head was going to explode. How could she have scored so low? She had all the word problems right, didn't she?
她红着脸，慌慌张张把卷子塞到书包里。	Her face flaming red, she stuffed the test into her book bag.
尚海捅着她的胳膊，问她究竟多少分。	Hai nudged her. "What did you get?"
她恶声恶气地答一句：“管好你自己吧！”	But she growled at him, "Mind your own business!"
尚海说：“我考得不好，84分。	"I didn't do so well, only 84%," Hai said.
我得想办法对付我妈才行。”	"I have to think of a way of telling my mom."
金铃心里想：84分，比我还多两分呢。	84% is still 2% more than me, Ling thought to herself.
她心里就越发难过。	She felt even worse now.
下课的时候，数学张老师把金铃喊到走廊上谈话。	After class, the math teacher Mr. Zhang called Ling into the corridor.
张老师是新华街小学为数极少的男老师之一，前年才从师范学校毕业，一张娃娃脸上还残留着顽皮的孩子气，上起课来却是让每个学生都心惊胆战的，因为他善于把粉笔头掷向学生，而且手法极准，胳膊一扬，半空中便飞出一条白色弧线，正说着话的学生于是额头上啪的一响，火辣辣地疼。	Mr. Zhang was one of the school's few male teachers. He was a baby-faced young man, who'd completed his teacher-training only two years ago. He was quite the disciplinarian, with a mischievous way of keeping the students in order. He'd throw chalk at them - and he was an expert shot. You'd see him draw his right arm back and then let go. This white thing would fly through the air in a perfect arc…
按理说老师是不可以打学生的，可没说过不准掷粉笔头啊！	Teachers weren't allowed to hit students, that was the rule. But there was nothing to say he couldn't throw chalk at their heads.
老师没动手打，是粉笔头飞出去了，这能怪谁呢？	It wasn't the teacher hitting them. The chalk took flight but you couldn't say who was behind it.
所以张老师的学生都很怕张老师，上他的课的时候纪律总是不错。	That was why Mr. Zhang's students were all afraid of him. Everyone behaved themselves in his classes.
张老师问金铃：“知道你错在哪儿了吗？”	"Do you know where you went wrong?"
金铃摇头。	Mr. Zhang asked Ling.
她怕别人看到她可怜的分数，拿到卷子就赶紧藏了起来，根本没顾得细看。	She shook her head. She'd been so afraid of someone seeing her pathetic score that she'd squirrelled the test away without even bothering to look at it.
张老师恨恨地盯住她：“计算题！6道计算题你就错了3道！	Mr Zhang glared at her. "Your calculations! You got three out of six wrong.
每题扣5分，你想想你还剩多少分？”	You lost five points on each question. Work it out! What score does that leave you with?"
金铃马上想到的是：好在应用题没错。	It flashed through Ling's mind that it was a good thing she'd gotten her word problems right.
要是应用题再错个一两题，只怕要排到全班最末一名了。	Any mistake there and she'd have been at the bottom of the class.
张老师跟邢老师不一样，训学生时没有太多的话可说，要么恶骂一两句拉倒，要么把作业本齐腰“哗啦”一撕，罚学生从头到尾补做一遍。	Mr. Zhang was a man of few words, not talkative like Mrs. Xing. Every now and then he would bawl a student out, or he would rip up their homework. The offending student would have to redo the entire assignment.
还有一次他把尚海的文具盒随手往窗外一扔，结果扔到了对面一幢平房的房顶上。	Once he even threw Hai's pencil box out the window. It landed on the roof of a low building opposite.
下课后一帮男生兴师动众爬房顶帮尚海拿文具盒，导致其中甘做“人梯”的于胖儿跌得肘拐脱臼。当然这么多人热心帮助尚海不是为了争当雷锋，而是好不容易才有了这个爬房上顶的机会，浑身都是活跃细胞的男孩子们谁也不愿意轻易放过。	An opportunity to get onto the roof was unmissable, and after class, some of the boys were only too happy to scramble up there and get his pencil box back for him. They all clambered on each other's shoulders and Pang fell and put his elbow out of joint.
这回张老师也没有多说金铃，只嘱咐她下节体育课不要上了，到他办公室做习题去。	This time he didn't say much to Ling either. He simply told her that instead of going to the next PE class, she was to go to his office to work on some math exercises.
习题一共10道，都是计算题。	There were ten problems, all calculations.
张老师和金铃在一张办公桌上面对面地坐着。	Mr. Zhang sat at his desk, his sleeves rolled up, with Ling opposite him.
张老师什么也不做，袖着手，两只眼睛如两盏探照灯一样明晃晃地照住金铃，说是偏要看看她是怎么做题的。	Mr. Zhang did nothing except fix his eyes on Ling. They shone on her like spotlights. He said he wanted to see how she solved the problems.
第一道题目就把金铃镇住了，是一道带有大括号、中括号、小括号、分数及小数的四则混合运算题。金铃每碰到这样的题目总是头昏眼花、浑身出汗。	Ling feeling defeated at the very first question. She had to add, subtract, multiply and divide, and the problem had curly brackets, square brackets, parentheses, fractions, and decimals in it. Stuff like this always made her head swim.
她偷眼看一下张老师，张老师正襟危坐，面容严肃，看上去她不是嘻嘻哈哈就能混过去的。	She began to sweat all over and sneaked a look at Mr. Zhang. He sat there quite still, looking utterly serious. Clearly, she wasn't going to be able to joke her way out of this one.
金铃不知怎么一下子就哭出来了，泪珠儿顺着面颊往下淌，淌到嘴角处，再被她自己伸舌头舔进嘴去。	All of a sudden, she felt tears pouring down her face. They reached the corners of her mouth and she stuck out her tongue to lick them away.
张老师又好气又好笑地说：“这不是才开始做吗？	Mr. Zhang seemed to find it funny. "You've only just started.
你哭什么啊？”	What are you crying about?" he said cheerfully.
金铃抽泣着说：“我怕我做不好。”	"I can't do it!" Ling sobbed.
张老师说：“题目是有点难，做不好不怪你，行了吧？”	"These are hard questions. I won't bawl you out if you get them wrong. Okay?" said Mr. Zhang.
金铃就嗯一声，抹去眼泪，心里偷偷地高兴。	"Okay." Ling wiped her tears and felt a little better.
一道题才做了一半，张老师突然在桌上一拍，把金铃拍得凭空跳了起来。	She'd done half the first question when Mr. Zhang suddenly banged the desk, making Ling jump in terror.
他指着习题纸气急败坏地说：“你看看你看看！	He pointed to her paper and shouted in exasperation, "Look, look at that!
你怎么能这么做！”	How could you do it like that?"
金铃赶紧看题，原来她做分数加法的时候，把分母也顺手相加起来了。	Ling took a quick look, and saw she'd been adding up the denominators of the fractions.
张老师用食指狠劲敲着桌面：“这可是刚进五年级就学过的内容！	Mr. Zhang rapped a finger on the desk top. "This is something you learned at the beginning of fifth grade.
你是不是想重回五年级的教室？”	Do you want to go back to fifth grade?"
金铃辩解：“我是不会……”	"I don't know how..." Ling began defensively.
张老师打断她的话：“你不是不会！	Mr. Zhang interrupted. "It's not that you don't know!
不然我一说做错了，你怎么就知道错在哪儿了？”	Otherwise you wouldn't understand the mistake you'd made when I told you you'd gone wrong."
金铃说：“我粗心……”	"I was being careless..."
张老师不同意：“也不是粗心，粗心这两个字不能说明问题。	"No, it's not that either. Careless is the wrong word.
你是没有进入状态，你学数学从来就不进入状态！”	Your mind's not engaged. You never have been engaged with math!"
金铃懵懵懂懂的，不知道什么叫“进入状态”。	Ling wondered what on earth he meant by "engaged."
接着往下做。	They carried on.
第二题好歹对了。	At least she got the second question right.
第三题出现了四位数的乘法，而且是连乘，金铃心里一急，忘了进位，又错一道。	The third question was multiplying four-digit numbers, and included continued multiplication. Ling got flustered, forgot to move the decimal place, and flunked that question too.
张老师哭丧着脸，连连摆手：“罢了罢了，你回班上课去吧，我真是服了你了。”	Mr. Zhang looked upset. He waved her away, "That's enough it. Go back to class. I give up."
金铃小声嘀咕：“你说过不责怪我的。”	Ling said in a small voice, "You said you wouldn't bawl me out."
张老师摊摊手：“我现在责怪你了吗？”	Zhang spread his hands. "Am I bawling you out?"
金铃心里想：你的表情，你的动作，不都在责怪我吗？	That's what it looks like, from your expression and what you're doing, Ling thought to herself, but she didn't dare say that out loud.
但是她没敢把这话说出来。	Anyway, Ling refused to leave.
张老师要金铃走，金铃却是死活不肯走，一定要把10道题全部做出来。	She was determined to finish all ten questions, and in fact she got the last seven questions correct.
结果后面的7题一道也没错。张老师大惑不解地说：“怎么会这样呢？	vlr. Zhang was nonplussed. "I don't understand.
你不是能够做得全对吗？	You can get them right after all!
真不知道该把你归入好生还是差生。”	I don't know whether that makes you a good student or a weak one."
金铃回到班上时，体育课已经下了，大部分同学都在走廊上玩，只有尚海侧身朝着墙壁，用身体遮掩着在干什么勾当。	By the time Ling was back in class, PE had ended. Most of the kids were playing in the corridor. Only Hai was standing by the wall, making sure that no one could see what he was up to.
见金铃过来，尚海赶快把手边的东西一古脑儿扫进抽屉，转身装作没事人儿一样。	He spotted Ling, and quickly swept up whatever it was and pushed it into his desk drawer.
金铃好奇心大起，一把揪住尚海的胳膊说：“告诉我，你在干什么？”	Then he turned around so it looked like he hadn't been doing anything. Ling was curious. She grabbed Hai by the arm, "What are you up to? Tell me!"
尚海咧嘴笑着：“我什么也没干。”	"Nothing," said Hai with a grin.
“不对！	"No way!
没干你为什么鬼鬼祟祟？”	If it's nothing, why are you being so sneaky?"
尚海闭紧了嘴唇不说话。	Hai buttoned his lips and refused to say another word.
金铃把他的胳膊用劲一甩：“好吧，不说算了，以后你再也不要跟我说话！”	Ling yanked his arm again. "Fine. Don't tell me, but then don't ever speak to me again!"
这一招很灵，尚海当即举手投降，交待了他正在做的事情：制作家长签字。	It worked. Hai raised his hands in surrender and showed her what he'd been doing - forging his mom's signature.
他用一小段胶带纸贴在他妈妈以前的签字上，再用劲一撕，胶带纸便将薄薄的一层纸连同签字粘了下来，然后将需要签字的考卷撕开一条小缝，把这段胶带纸贴在缝上，看上去就好像家长签字时不小心弄破了考卷，只好贴一段胶带纸在上面。	He took a small strip of sticky tape and stuck it on top of the paper where she had signed, then tore the tape off. It brought a thin layer of paper, complete with signature, with it. Then, he explained, if he needed a signature on a test, he would just need to make a small tear in the test paper. He'd paste this strip over the tear, and it would look like his mom had accidentally torn the paper …
金铃倒吸一口凉气，惊叹道：“哇呀！这么绝的点子！”	Ling gasped in admiration. "Wow!" she exclaimed.
尚海得意道：“是我从《家教周报》上看来的。	Hai was very pleased with himself, "It was a tip I saw in 'Home School Weekly'.
人家当笑话登了出来，我就正好借用一招啦！”	It was supposed to be a joke, but I tried it out and it works!"
金铃觉得好玩极了，一时间笑得前仰后合。可是笑着笑着她脸上的表情就僵住了，因为她想到了自己的分数，又想到了爸爸妈妈带她去吃“肯德基”时笑容满面的脸。	Ling thought this was great. She laughed and laughed ... then gradually her face went serious. She'd just thought of her own score, and the smiles on her parent' faces when they gave her dinner at KFC.
她小心翼翼朝尚海伸出手：“给我一段胶带纸，行吗？”	Tentatively, she reached out a hand. "Give me a strip of sticky tape, will you?"
尚海大惊小怪叫起来：“哇！你也考得不怎么样啊？”	"Hey! Don't tell me you did badly on the test too?!" Hai was astonished.
金铃用劲掐一下他的手背，怪他声音太大让别人都要听见了。	Ling pinched the back of his hand hard. "Keep your voice down! Someone'll hear!"
然后她遮遮掩掩从书包里拿出数学卷子。尚海的眼睛早就瞄在那里了，这时候就一笑，幸灾乐祸地说：“原来你比我还少两分。”	She pulled out her test, trying to cover the score with her hand, but Hai spotted it anyway. "Your score's 2% worse than mine," he gloated.
金铃被他说得又羞又恼，真恨不得揪住他的领子把他扔到窗外去。	Ling felt so angry and ashamed, she wanted to grab him by the collar and toss him out of the window.
用胶带纸粘上去的“赵卉紫”3个字妥妥帖帖，真是天衣无缝。	Getting her mom's signature stuck down on the paper worked like a dream. Problem solved.
那天回家后妈妈问金铃：“怎么没发卷子让签字啊？”	When Ling got home that day, Mom asked, "Where's that test for me to sign?"
金铃避开妈妈的眼睛，说：“90分以下的才要签字。”	Ling couldn't look her in the eyes. "Only scores of under 90% needs signatures," she said,
妈妈就显得很遗憾，跟爸爸嘀咕说，好不容易有一次扬眉吐气签字的机会，还活生生让老师剥夺了。	Mom told Dad. She sounded very happy, but also a bit sorry. It wasn't often that she got the chance to sign off their daughter's work with such pride and relief, and now it had been snatched from under her nose.
虽然是抱怨，言语中的快乐是显而易见的。	Mom was grumbling, but Ling could hear the happiness in her voice.
金铃在一旁听着，心里真是说不出来的滋味。	Her heart swelled with a feeling she could not put into words.
却不料签字的秘密很快就被张老师发现了。这真是“狐狸再狡猾也斗不过好猎手”。	But Mr. Zhang was a cunning old fox and it didn't take him long to discover the fake signatures.
原来金铃和尚海是同桌，交卷子时两个人顺次序把卷子叠放在一块儿，张老师起先只是疑心两个人的卷子怎么破得这么巧合，手指甲下意识地抠一抠那一小条胶带纸，一抠便抠出了名堂。	After all, Ling and Hai shared a desk, and when they handed their tests in, they were next to each other in the pile. An odd coincidence, Mr. Zhang thought, that both papers were torn in the same place.
张老师当即气得什么似的，跑到班主任邢老师办公室里大喊大叫：“这还了得！	He found himself picking at the tape, and soon the deception was revealed. He went roaring into Mrs. Xing's office, shouting, "This is outrageous!
和苏美间谍弄情报的手段都不差了！邢老师你要治治他们，一定要治治他们！”	Mrs. Xing, you have to deal with them, they need to be punished severely!"
邢老师当然也很生气，马上翻出记事本找金铃妈妈的联系电话，一直打到了杂志社去。	Of course Mrs. Xing was furious. She flicked through her notebook until she came to Ling's mom's emergency number, and called her at the magazine office.
赵卉紫接完电话脸色发白，弄得同事们以为她家里老人出了事。	By the time Mom finished the call, she'd gone so pale that her colleagues thought there must have been a death in the family.
赵卉紫一个劲摇头，只说：“我得请假，到金铃学校去一趟。”	Mom shook her head, "No, nothing like that. But I need to go to Ling's school."
大家才知道无非是小孩犯了错误，就宽慰她说：“去就去吧，有几个当妈妈的没被叫到学校去过？老师都喜欢大惊小怪。”	So the girl had obviously done something wrong. They tried to comfort her, "Parents are always being summoned to the school. It's probably nothing, just the teacher making a fuss."
赵卉紫一个劲地说：“你们不知道，你们不知道。”	But Mom kept saying, "You don't know. None of you know."
不知道什么呢？	What didn't they know?
赵卉紫不肯说，大家自然也就不好追问。	Mom wouldn't say and they didn't dare ask.
赵卉紫心急火燎地赶到学校，一眼就看见金铃和尚海面色苍白地瘪缩在办公室里，满脸是已经知错的可怜样。	Mom couldn't get to the school quick enough. She spotted Ling and Hai skulking in the office, their faces the picture of guilt.
赵卉紫顾不上跟金铃说什么，先去找了数学张老师。	But Mom didn't bother to stop. She went straight to the office of the math teacher, Mr. Zhang.
张老师劈头第一句话就问：“知道金铃这回考了多少吗？	Mr. Zhang didn't beat about the bush, "You know how Ling scored on this test, right?
倒数第22名。”	She was twenty-second from the bottom."
赵卉紫心里很别扭地想：为什么要倒过来数？	Mom didn't like the sound of that. Why's he counting from the bottom? "
轻飘飘的“倒数”两个字，简直就有把人抛进万丈深渊的感觉呢！	From the bottom" sounded so final!
她勉强挣出个笑容，小心翼翼问：“金铃不是应用题全对了吗？”	She forced a smile, then said carefully, "But Ling got all he word problems correct, didn't she?"
张老师气呼呼地说：“应用题全对了，计算题可是错了一半！	The word problems were all correct, but she got half of the calculation questions wrong!
金铃的计算水平，在班上只排到倒数第4。剩下那3个是轻度弱智，人家都开了证明来的。”	In that bit of her test, she came fourth from the bottom of the class. And the three students below her all have learning disabilities."
赵卉紫手脚冰凉，若不是强撑着自己，真要当场晕死过去。	Mom went cold. She almost fainted, right then and there.
她想张老师这话是什么意思呢？	What did Mr. Zhang mean by that?
是说金铃的智商也有问题吗？	Was he saying Ling had a low IQ?
赵卉紫从学校把金铃押俘虏一样地带回家，然后烧饭，照料一家人吃了，又洗了碗，收拾了厨房。	Mom marched Ling home from school. She made dinner, she made sure everyone ate, then she washed the dishes, and cleaned up the kitchen.
一切如常，只是不跟金铃说话，甚至不肯看她一眼。	Everything was like normal, except she didn't speak to Ling. She wouldn't even look at her.
金铃知道妈妈是真的生气了。	Ling could tell Mom was really angry.
她心里很难过。	She felt miserable.
她到厨房里把妈妈平常爱用的一只茶杯洗得干干净净，放了一撮茶叶，冲进开水，泼泼洒洒地端到妈妈面前。	She went into the kitchen, took out Mom's favorite tea cup, washed and dried it. Then she put in a pinch of tea leaves, poured hot water over them, and carried it to Mom, spilling a little as she did so.
妈妈扭过头，不接她手里的茶杯。	Mom turned away and didn't take the cup.
金铃很犟，妈妈不接，她就两手捧着，直挺挺地站在妈妈面前。	Ling wasn't taking no for an answer. If Mom wouldn't take the cup, she'd carry on standing there holding it in both hands.
妈妈突然大喊一声：“烫死你！”	"You'll scald yourself!" Mom yelled at her.
金铃带着哭声说：“烫死就算！”	'Fine, then I'll scald myself!" Ling said, her voice choked.
妈妈到底狠不下心来，回身接了茶杯。	Mom was not a callous woman. She took the tea cup and set it down.
再拉过金铃的手一看，手掌心已经烫成红红的一片。	Then she took Ling's hand and turned it over. There was a big patch of red on the palm.
妈妈一下子流出眼泪，说：“你怎么会做那样的事？”	Mom began to cry, "Why did you do it?" she cried.
金铃也哭了起来，边哭边说：“我是怕你看到分数心里难过……	Ling began to cry too. "I was afraid you'd be upset ...
我是准备告诉你们的，我想等下次考个好分数再一起说，那样你就不会太生气……”	I was going to tell you. I wanted to get a better score next time and then tell you both together. That way you wouldn't be too mad..."
赵卉紫长长地叹了一口气：“你真是我的冤家噢！”	Mom sighed heavily. "You'll be the death of me, Ling!"
冤家也好对头也好，女儿数学计算不行，做妈妈的总不能光靠打骂解决问题。赵卉紫决心帮助金铃越过计算难关。	Mom realized she'd have to find a way to teach Ling calculation, because bawling her out was not going to solve the problem.
金亦鸣做数学是一把好手，但是他对女儿的学习不太放在心上，这边母女两个哭哭笑笑闹得惊天动地，他老先生稳坐书房戴着耳机听一盘外语磁带，嘴里还念念有词。	Dad was good at math, but he wasn't much interested in Ling's progress at school. That evening, his wife and daughter were both in floods of tears, but he was oblivious. He sat in his study with his headphones on, listening to a foreign language tape and mumbling the words.
赵卉紫用劲推开门，故意把脚步声放得很响地走进去，金亦鸣仍旧浑然不觉。	Finally, Mom shoved open the door, and stomped inside as loud as she could. Dad was still oblivious.
赵卉紫心里有气，大喝一声：“你像不像个做爸爸的？”	She lost her temper and shouted, "Why don't you act like a father?!"
金亦鸣听到动静，把头转过来，很茫然地望着赵卉紫：“你说什么？谁做了爸爸？”	Dad heard someone behind him and turned around. He looked blankly at Mom. "What? Who's become a father?"
赵卉紫一扬手就把他的耳机拔了，说：“谁做爸爸都比你负责任！	Mom pulled off his headphones. "Any father would be more responsible than you are!
金铃的数学不好，你就一点不急？”	Ling's flunked her math. Aren't you at all worried?"
金亦鸣很无奈地摊摊手：“我急呀！可我又不能替她去读书。”	"Of course I'm worried!" said Dad, making a helpless gesture. "But I can't do it for her."
“你不能花点时间辅导她吗？	"Can't you spend some time tutoring her?
人家有的孩子，家教都请了好几个。”	Some kids have several home tutors."
金亦鸣说：“算了，反正金铃以后不会学理工科，数学实在不行的话只好放弃。”	"Forget it. Ling's never going to be a scientist or an engineer. If her math is really that bad, why doesn't she drop it?"
赵卉紫哭笑不得：“你是真迂还是假迂？	Mom didn't know whether to laugh or cry. "You're not serious?
数学不好能考上好初中？考不上好初中能进重点高中？不进重点高中能考一流大学？	If she flunks her math, she won't get into a good middle school. And then she won't get into a decent high school. Or a top university.
一分之差，将来的命运就是南辕北辙了呢！”	One point too low and her whole future could be stymied!"
金亦鸣举手投降：“行了行了，你别再说了，我就牺牲自己来成全女儿吧。”	Dad gave in. "Okay, okay, I surrender. You don't need to say any more. I'll sacrifice myself to help our daughter succeed."
金亦鸣关掉录音机，起身走出书房。	He turned off the tape and came out of the study.
金亦鸣在大学里授课是一把好手，可是辅导一个小学生做计算题，感觉就有些困难，像是一个做惯了脑外科手术的大夫突然间要面对婴儿湿疹的治疗，手足无措，不知道怎么下药。	Dad was a good university lecturer, but tutoring an elementary student in calculation certainly felt like a challenge, a bit like a brain surgeon suddenly having to treat a small child for eczema.
好在教授毕竟是教授，略一思考便有了主张：从检查金铃今天的作业着手。	Luckily, he was a clever man and, after a moment's thought, he made his decision. He'd start by looking at Ling's homework for the day.
金铃作业的错误很多，让爸爸一逮一个准。	It was full of mistakes. Dad began to go through them one by one
比如有这么一条：48×(40-1/24) 。	. This was one: 48×(40-1/24).
金铃先把后面的带分数化成假分数，然后跟48相乘，因为数字大，一不留神就算错了。	Ling had started by converting the mixed fraction into an improper fraction, then multiplied by 48. Her mind wandered for a moment, and these were big numbers, so it came out wrong.
金亦鸣说：“简便算法你没学过吗？	"They didn't teach you the simple way of doing it?" Dad was surprised.
这一道题目应该这么做。”	''It's like this."
他随手写了个式子：48×(40-1/24)。	He jotted down the formula: 48×(40-1/24).
然后他用48分别乘以括号内的两个数，很快得出数字：1918。	Then he multiplied the numbers in brackets by 48. First one, then the other. He quickly had the answer: 1,918.
金铃莫名其妙地看着爸爸变戏法一样轻轻松松做出这道题，嘴里不住地说：“怎么会这样呢？怎么会这样呢？”	Ling's jaw dropped. She stared at her father as if he was a magician. How had he done that so easily?
金亦鸣说：“怎么不会这样呢？3923/24跟40相差多少？1/24对不对？	"Why wouldn't I do it like that? 3923/24 is only 1/24 less than 40, right?
那好，我先把3923/24变成40－1/24 ，这不就行了吗？”	So I just changed 3923/24 into 40-1/24. That make sense, doesn't it?"
金铃瞪着眼睛看着纸上的两个数字，还是糊里糊涂。	Ling stared wide-eyed at the two numbers, but still it did not make sense to her.
一旁观战的赵卉紫急了，用胳膊肘推开金亦鸣说：“你别把小学生当成你们大学生好不好？	Mom was getting worried. She gave Dad a nudge, and said quietly, "You can't treat an elementary school student as if she was one of your college students, okay?
弄这么复杂，也太难为人了。	You're just making it complicated for her, and she'll never get it."
你看我的。”	"Watch me," she told Ling.
赵卉紫采取了做这道题的折中办法，把3923/24 拆开成两个数：39和23/24。结果式子就变成这样：48×39+48×23/24。	Mom separated the two numbers. She wrote 48×39 and 48×23/24.
这样算起来还是要动笔做一个竖式，但是比金铃的死算要方便许多，重要的是金铃这回能理解了。	She still had to multiply it in columns but it was easier than the way Dad did it and, more importantly, Ling could understand it this time.
金亦鸣松一口气，对赵卉紫抱拳作了个揖，嬉皮笑脸地说：“还是夫人有办法。	Dad sighed. He cupped one fist over the other and bowed to Mom with a cheeky grin. "As usual, my wife has the solution.
这家教的任务，就请夫人代劳了。”	I hereby delegate my dear wife to do the tutoring for me."
话一说完，他赶快溜回书房。	And he quickly slipped away back to his study.
赵卉紫恨得直咬牙，指着书房门对金铃说：“你看你爸爸，像不像个做爸爸的样？”	Mom was furious. She pointed at the door to the study, "Look at your father. Does he act like a father or not?"
金铃讨好地看着妈妈，说：“不像。”	Ling knew what she was supposed to say. "No," she said firmly.
赵卉紫又说：“那妈妈呢？”	"And what about your mother?"
金铃说：“妈妈像。”	"Acts just like a mom."
赵卉紫摸摸金铃的脸：“将来还不知道妈妈能不能享到你的福。”	Mom stroked her daughter's cheek. "Are you going to make me happy from now on?"
金铃说：“会的，我会让妈妈过英国女王一样的生活。”	"Yes, I am, I'll make sure you live better than the Queen of England."
赵卉紫扑哧一笑，满肚子的气都消得干干净净。	Mom chuckled happily. Her anger had vanished.
