# Supplementary material for: Exploring translator’s style in children’s literature: A case study of Nicky Harman’s English translations of Huang Beijia’s two works
Source: PLoS One. 2026 Jun 2;21(6):e0350245. doi: 10.1371/journal.pone.0350245 (PMC13229296; doi:10.1371/journal.pone.0350245)
Supplement: S7 File — (ZIP) [file pone.0350245.s010.zip › data/parallel corpus data/Parallel Chinese-English Corpus excel format/I Want to Be Good/Chapter 7_zh-CN_en-US.xlsx]

## Sheet: sheet1
七 病急乱投医	Chapter 7 Doctor! Doctor!
数学张老师上次偶然跟赵卉紫提及几个学生的弱智问题，赵卉紫就对张老师的话耿耿于怀，没事就总想金铃智力上会不会有缺陷，要不然做数学怎么总要出错？	Mom brooded over Mr. Zhang's comments about the students with learning disabilities. She couldn't help wondering whether Ling had a low IQ too. Otherwise, why did she make so many mistakes in math?
再转念一想，真要弱智，作文怎么会写得那么好？	Though when she came to think about it, how could that be true? After all, she wrote such good essays!
英语也学得不差。	Her English results weren't bad either.
就是数学，应用题基本能够对付，讲起题目来，已知什么条件、要求什么问题，清清楚楚条理分明的，可见不是不懂。	Even in math, she wasn't completely hopeless. She was good at word problems. She could comprehend a written problem, and identify the question that needed to be answered. It wasn't that she didn't understand.
可是……什么都懂了又怎么会错误频出呢？	But if she understood, how could she make so many mistakes?
赵卉紫觉得她陷入了一个关于女儿智力的怪圈之中，绕来绕去怎么也跳不出来。	Mom went over and over this question of Ling's IQ in her head.
她恨今天的社会里多了“智商”这么个新名词，把家长们弄得哭哭笑笑无所适从。	The word IQ was bandied around by everyone nowadays, but personally, she hated it. It confused all the parents she knew, as well as her.
想想从前自己上学读书的时候，谁也没听说人有智商高低一说，大家不也是该干什么就干什么了吗？	When she was a girl in school, nobody had ever heard of someone having a high or low IQ. Students just got on with their schoolwork and did the best they could.
有一天赵卉紫看报纸，不经意间又看到了一个新名词：学习障碍。	One day, Mom was reading the newspaper when she found a long article about learning disabilities.
说是有的孩子学习不好，老师和家长都怪孩子不用功，其实这孩子是学习有障碍的问题，比如总是把“+”看成“－”，把“35”看成“53”，等等，等等。	It said that when children did poorly in math, teachers and parents blamed them for being lazy or careless, but actually those children might have a learning disability which caused them to see the number 10 as a 1, or the number 35 as 53.
赵卉紫心里就一惊，觉得金铃的情况与此相似，看错了数字和运算符号的事情常常发生，好好一道题目就这么错得不明不白。	Mom was startled. Maybe this was the explanation for Ling's mistakes. Maybe she was reading the numbers or math symbols wrong all the time.
赵卉紫打定主意要带金铃看一次医生，是红是白闹个准确结论，以后也好对症下药。	She made up her mind to take Ling to the doctor. She wanted an accurate diagnosis. After that, they could decide what to do about it.
赵卉紫不知道“学习障碍”的问题该找什么医生看，又不便直截了当找人打听，怕人知道了真以为金铃是个有毛病的孩子。	She had no idea what kind of doctor dealt with learning disabilities, and she didn't want to ask a straight question, in case people figured out that Ling had a disability.
她跑到杂志社专管“寻医问药”专栏的女同事跟前，只说金亦鸣有个远房侄子，智力上大概有点问题，问她该找哪个医院的哪个医生，女同事倒很热心，马上回答说最好去脑科医院，那里设有专门的儿童心理咨询部。	So she told a little white lie: she went to talk to the journalist on the magazine who wrote the "Ask a Doctor" column, and told her that a nephew of Dad's had a low IQ. Where should the parents take him? The woman was immediately sympathetic. They should take him to a neurology hospital with a child psychology department, she advised.
赵卉紫惊叫起来：“那不就是从前的精神病医院吗？”	"Isn't that what we used to call a mental hospital?'1 asked Mom in surprise.
女同事托托眼镜，奇怪地反问她：“那你说该去什么医院？”	Her colleague pushed her glasses up the bridge of her nose and looked at her curiously. "Well, where else would they go?"
赵卉紫心里像吃了苍蝇一样难过。	Mom felt terrible.
她想无论如何金铃不该去那个倒霉的精神病医院，这也太不能让人接受了，弄不好金亦鸣会认为卉紫自己有精神病。	No way was she going to take Ling to a mental hospital. They were awful places. She couldn't put her through that. Whatever would Dad say?
可是不去还真不行，接下来的事情使赵卉紫认为金铃的确是有点毛病。	But in the end, she was forced to make a decision. Something happened that convinced Mom that Ling really did have a disability.
这天数学课又做测验卷了，金铃带回家的卷子是89分。	There was another unit test in math class. Ling scored 89%.
赵卉紫先认为这分数还算不错，可是仔细一看却气得鼻孔冒烟，卷子上总共错了两道计算题、一道应用题。	Not too bad, Mom thought. Until she took a careful look at the test paper, and almost exploded in rage. Ling had gotten two calculation questions and one word problem wrong.
之所以得89分，是因为金铃把一道用方程求解的附加题做出来了，一下子添加了10分。	The reason she received 89% was because she'd done an optional extra question, correctly setting up an equation to solve a problem, which gave her another ten points.
两道计算题是这么错的：	This is how she went wrong with the two calculation problems:
一道是三位数乘四位数，乘出来数字太大，金铃马上犯了晕，毫不客气地错了。	The first problem involved multiplying a four-digit number by a three-digit number. The numbers were so big that Ling got confused.
另一道是繁杂的四则混合运算题，共有6个数参与运算，金铃算到第二步时，不可思议地将其中一个数丢弃不用，结果当然是错到了老爷爷家去。	The other question required adding, subtracting, multiplying, and dividing. There were six numbers involved, but when Ling got to the second step, she left out one of the numbers for some reason. After that, it obvious she was going to flunk it completely.
应用题错得更离奇，式子列对了，计算结果时却将式中的“0”看成了“6”。	Her mistake in the word problem was even more bizarre. She set out the formula correctly, but when she went to calculate it, she wrote the "0" in the formula so it looked like a "6."
金铃眼见妈妈的脸色多云转阴，马上申明说：“这回卷子挺难，我考了89分，是第12名。”	Ling took one look at her mother's thunderous expression, and declared, "This test was really hard. I got 89%, and I came twelfth."
赵卉紫抖着手里的卷子说：“你是瞎猫碰着个死老鼠，碰巧把附加题做出来了。	Mom shook the paper at her. "You were just lucky It a pure fluke that you could answer the extra question.
附加题能算数吗？	You can't count that.
附加题做不出来，你不就又成了最后几名？”	If you hadn't been able to do it, you would have come bottom again, wouldn't you?"
金铃不服气，嘟起嘴巴嘀咕：“妈妈总是有理。	Ling pouted. She muttered rebelliously, "So I'm always in the wrong, Mom.
考不好说我笨，考好了又说我瞎猫碰着了死老鼠。”	If I do badly, I'm dumb. And if I do well then it's a pure fluke."
赵卉紫扬起眉毛：“我说得不对吗？	Mom raised her brows. "Well, it's not me that's wrong.
一张卷子错两道计算题、一道应用题，这还了得？”	In one test, you flunked two calculation questions and one word problem. It's disgraceful!"
金铃说不过妈妈，大叫一声：“欺人太甚！”	Ling didn't even try to retort. "You're a bully!" she yelled.
然后就把自己关到爸爸的书房里，怎么喊都不肯出来。	And she rushed into Dad's study and slammed the door, and refused to come out.
赵卉紫想来想去，还是要带金铃去看一次医生。	So Mom decided she had to take Ling to see the doctor.
就是看不出任何毛病，不也就放心了吗？	At least that way they'd know if there was a problem or not.
否则总这么疑神疑鬼，好好的人也要疑出精神病的。	Otherwise she'd always be worrying that there was something she should have done, and worrying could give the strongest person a mental breakdown.
星期六，赵卉紫一早把金铃带出家门。	First thing on Saturday, Mom told Ling they were going out.
她不敢告诉金亦鸣实话，怕金亦鸣认真起来跟她翻脸，只说她们去金铃外婆家。	She didn't dare tell Dad where they were going - he might never forgive her - so she said they were going to Nana's house.
结果一上公共汽车，金铃就大叫：“妈妈你上错车了！”	As soon as they got on the bus, Ling cried, "Mom, we're on the wrong bus!"
一车厢的人都回头看赵卉紫，当她思维出了毛病。	All the passengers turned around and looked at Mom as if she'd lost her marbles.
卉紫的脸霎时通红，感觉到无处藏身的尴尬。	Mom flushed. There was nowhere to hide.
她狠狠地瞪金铃一眼，低声呵斥说：“小孩子少废话！”	She glared at Ling and whispered, "Don't talk nonsense!"
车到了脑科医院，赵卉紫又是不容分说，牵着金铃的手就往里走。	The bus dropped them off at the Neurology Hospital and, without a word of explanation, Mom led Ling inside.
金铃抬头看看挂在医院大门口的牌子，再看看妈妈，关切地问：“妈妈你脑子出问题了吗？”	As they passed through the gate, Ling looked up at the sign hanging over it. Then she looked at Mom and asked anxiously, "Mom, do you have a brain tumor?"
卉紫这时只得对她说了实话：“不，妈妈是带你来看病的。”	This time Mom had to tell her truth. "No, I brought you here to see the doctor."
金铃大为吃惊：“我得了脑瘤？”	Ling was shocked. "Do I have a brain tumor?"
卉紫说：“不，你学习有障碍。”	"No, you have a learning disability," said Mom.
金铃一下子甩开卉紫的手，大声抗议：“不！我没有障碍！	Ling wrenched her hand from Mom's. "No, I don't!" she protested loudly. "I don't have a disability!
我只是粗心！”	I'm just careless!"
卉紫说：“粗心也分好多种，你粗得太离谱！”	"There are different kinds of carelessness. Your carelessness isn't normal!"
金铃很伤心，眼泪一下子出来了，呜咽着说：“我知道这是什么医院，我们班的李林妈妈带李林到这里看过病，他的弱智证明就是在这里开的。”	Ling was really distressed. With tears in her eyes, she said, "I know what hospital this is. Lin in our class, his mom brought him here to see the doctor. This is where they certified him as being learning disabled."
卉紫心里有点后悔，她想她也许做了件错事，把金铃带到这儿来，是伤了孩子的自尊心了。	Mom began to have regrets. What if bringing Ling here made her lose all her self-confidence?
她试探着说：“你要实在不肯进去，那我们就回家？”	"If you really don't want to go in, then we'll go home," she said, tentatively.
金铃抬起一双泪眼去看卉紫，想判断这句话的真假。	Ling looked up with tears in her eyes. Did Mom really mean it?
看到妈妈眼中的悔意，金铃的心反又软了下来，用低得几乎听不见的声音说：“要是妈妈一定要我去看，那就看吧。”	What she saw in her mother's eyes was remorse. Ling melted. She whispered so quietly Mom could hardly hear her, "If you really want me to, then we'll go in."
卉紫为难了半天，决定还是看。	Mom struggled with herself for a moment, but decided they might as well see the doctor.
已经走到医院门口了，退回去不是白浪费时间？	They were already here, after all. Why waste the journey?
金铃垂了头，一声不响跟在卉紫身后，一副惊慌委屈的样子。	Ling hung her head, and trailed silently behind Mom, clearly worried and unhappy.
一路上她只用踢石子表示心里的不愿意。	She kicked a few stones as they walked along to show she was in a mood.
卉紫是知道金铃踢石子时的情绪的，但是她心里对金铃有愧，也就只好装聋作哑，由着金铃。	Mom pretended not to notice. She didn't want to upset Ling further.
星期六学校放假医院不放假，所以星期六这天看病的孩子总是特别多。	School was closed on Saturdays but the hospital was open, so the department of Child Psychology was crowded with children.
时间还不到9点钟，儿童心理咨询部里的角角落落都站满了人。	It wasn't even 9 a.m., and the waiting room was bursting at the seams.
花白头发、看上去很有权威的医生正在给一个初中生模样的男孩子看病。	A gray-haired doctor who was obviously in charge sat at a table asking a boy some questions.
那孩子面色苍白，两眼距离分得很开，嘴巴微张着，放在桌上的一双手动个不停。	The kid looked a little older than Ling. He was pale, with wide-set eyes and a mouth that hung open. His hands jiggled on the tabletop.
她妈妈在旁边不停地说：“注意力集中！医生在问你话哪！”	His mother kept prompting him, "Pay attention! The doctor's talking to you!"
医生问他：“你知道地球是一动不动的呢，还是转个不停的？”	"Does the earth keep still, or is it always turning?" the doctor asked.
面色苍白的孩子回答：“转个不停。”	"It's always turning," said the boy.
“真是这样？”医生紧逼一句。	"Sure?"
那孩子就迟疑起来，偷眼去问妈妈。	The kid hesitated, and glanced sideways at his mother.
医生板了脸说：“不许问人，要独立思考。”	The doctor said seriously, "You can't ask anyone else. You need to think it out on your own."
孩子屁股动了动，像是要离开座位似的，然后很大声地说：“转个不停！	The kid fidgeted restlessly. Then in a loud voice, he said, "It's always turning!
是我们老师说的。”	My teacher said so!"
“你感觉地球在转吗？”医生又问。	"Do you feel the earth turning?" The doctor asked.
孩子想一想，摇头。	The kid thought for a moment, then shook his head.
“为什么？”	"Why?"
孩子再也回答不出来了，开始抓耳挠腮，又扭头看窗外的麻雀打架。	The boy had nothing more to say. He pulled one ear, then scratched his cheek, then turned to look at some sparrows fighting outside the window.
站在一旁的金铃不愿放过这个显示自己知识渊博的机会，赶紧插嘴说：“这有什么不懂的？因为宇宙空间太浩大了呗。	Ling wasn't going to let a chance to show off her general knowledge pass her by. She chipped in, "It's because space is so vast.
就好像我们乘船在大海里航行，肯定觉得船是一动不动的。”	It's like when we take a boat out to sea, and it feels like the boat isn't moving."
医生不高兴地扭头看金铃一眼，说：“你是来干什么的？”	The doctor was irritated. He looked around at Ling. "What are you here for?"
赵卉紫连忙替女儿回答：“她来看病。”	Mom answered for her. "To see a doctor."
医生又认真地看看金铃，问赵卉紫：“她有什么病？”	The doctor looked carefully at Ling, and asked Mom, "What's wrong with her?"
赵卉紫连忙拿出当编辑的语言水平，三言两语把金铃的情况介绍一遍。	Mom was a good talker, and she summarized Ling's symptoms clearly and succinctly.
医生就再一次观察金铃，还笑着在她脸蛋上揪一把，问她：“你感觉自己跟同学不一样吗？”	The doctor turned back to Ling, smiled and pinched her cheek, "Do you feel you're different from your classmates?"
金铃被医生一揪，情绪马上就松弛了，龇牙一笑说：“是不一样。”	Once the doctor had pinched her cheek, Ling relaxed. She gave a broad smile. "Yes!"
医生朝她挤挤眼：“哪儿不一样？”	The doctor winked at her. "How are you different?"
金铃大声说：“我比他们都胖！”	"I'm fatter than them!" Ling said loudly.
话音刚落，咨询部里的人都跟着笑了，连那个面色苍白的男孩子也笑得前仰后合。	Everyone in the room burst out laughing, even the boy who was being examined.
医生转头笑着对赵卉紫说：“你们可以走了，这孩子一切正常。	The doctor turned to smile at Mom. "You can go. This girl is completely normal.
如果硬要说谁有病，那是你们家长。”	If anyone has a problem, it's her parents."
赵卉紫脸上红一阵白一阵的，有点下不来台。	Mom was so embarrassed that she went scarlet in the face.
但是她心里又暗暗高兴，因为毕竟通过医院证实了金铃智力上没有问题。	Still, she was secretly delighted because now they had proof that there was nothing wrong with Ling's IQ.
走出医院大门的时候，卉紫对金铃说：“回家别告诉爸爸。”	Outside, Mom said, "When we get home, don't tell Dad."
金铃紧走两步，把自己软软的手塞进妈妈手心里，懂事地说：“我知道妈妈是为我好。	Ling put her hand in her mother's. "I know you were doing what was best for me," she said solemnly.
爸爸也会这样想。”	"Dad will think the same."
卉紫一下子眼泪都要涌出来了，心里说，这么一个聪明伶俐善解人意的孩子，怎么就偏偏学不好数学呢？	That made Mom tear up. This girl was so smart and so intuitive. How could she always do so badly in math?
星期一上班，负责“寻医问药”专栏的女同事走来问卉紫：“带你亲戚的孩子看病了吗？”	The following Monday, the "Ask a Doctor" columnist came to ask Mom, "Did they take the kid to the Neurology Hospital?"
卉紫说：“看了。医生认为没毛病。”	"Yes, but the doctor says he's normal."
女同事紧接着又问一句：“孩子胖吗？”	"Is he overweight?"
卉紫一愣，以为同事知道了她是带女儿去看病的，心里不免紧张，张口结舌地望着对方。	Mom was startled. Had the woman guessed she'd taken her own daughter to the doctor? She gaped nervously at her.
同事把一本杂志放在卉紫面前：“这上面说，孩子长得过胖，也会影响智力发育。	Her colleague laid a magazine in front of Mom. "This says that if a child is overweight, their intellectual development may be impaired.
你看看。”	You have a read."
卉紫愣了半天，才把杂志翻开来。	Mom was taken aback, but eventually she opened the magazine.
里面果然有一篇医学论文，提到肥胖儿童身体的各种指标测定、血液中微量元素的含量以及大脑细胞的生长、肾上腺素的变化等等，使读它的人马上就把胖孩子和憨憨的熊猫、摇摇摆摆走路的企鹅及爱睡觉的懒猫联系到了一起。	And there it was: an article by a doctor discussing physical indicators in obese children - levels of trace elements in the blood, the growth of brain cells, changes in the adrenal glands. Anyone reading it would immediately think an obese child was like a dozy panda, a waddling penguin, or a sleepy-headed cat.
卉紫知道写这些文章的人总喜欢危言耸听，这跟作家们对生活素材进行艺术加工没什么两样。	Mom knew that writers like this loved to be sensationalist. It was exactly the same way that novelists dramatized the source material they drew from in real life.
但是卉紫实在太盼望女儿成才了，她知道自己在这件事上心急到了近乎变态的地步，却没办法让自己停止这种盼望。	But Mom really desperately wanted her daughter to make something of herself. She knew she'd let it become almost an obsession. But she never stopped hoping.
谁让可怕的升学考试只剩下半年多一点点的时间了呢？	If only those middle school entrance exams were just a bit more than six months away.
也许减肥真能对金铃有好处？	Maybe Ling could benefit from losing some weight.
