# Supplementary material for: Exploring translator’s style in children’s literature: A case study of Nicky Harman’s English translations of Huang Beijia’s two works
Source: PLoS One. 2026 Jun 2;21(6):e0350245. doi: 10.1371/journal.pone.0350245 (PMC13229296; doi:10.1371/journal.pone.0350245)
Supplement: S7 File — (ZIP) [file pone.0350245.s010.zip › data/parallel corpus data/Parallel Chinese-English Corpus excel format/I Want to Be Good/Chapter 8_zh-CN_en-US.xlsx]

## Sheet: sheet1
八 为女儿减肥，减瘦了爸爸和妈妈	Chapter 8 The Family Goes on a Diet
金铃生下来的时候并不胖，皱巴巴的像只小老鼠，两只眼睛直到满月都不大肯睁开，无论白天黑夜都是一副酣睡不醒的模样。	When Ling was born, she wasn't fat at all. In fact she was as skinny and wrinkled as a little rat. She hardly opened her eyes until she was a month old. She slept and slept.
奶奶害怕如此弱小的婴孩不好养，就埋怨儿媳妇怀孕时嘴太刁，吃东西像只猫，一次沾那么一点点，弄得金铃营养不良。	Grandma worried that this puny little creature would not thrive. She blamed her daughter-in-law because Mom had been a picky eater when she was pregnant with Ling. She never ate enough to keep that poor baby nourished, according to Grandma.
赵卉紫心里也后悔，觉得没把女儿放在肚里养到十足饱满就急忙生下了，实在是问心有愧。	Mom felt guilty too. She was convinced that Ling had been in too much of a hurry to be born because she was hungry. For the first month after the birth, she stayed in bed and rested, as most Chinese women do.
她满月下床后就开始跟金铃的奶奶携手合作，从往牛奶中调加蛋黄、蜂蜜、维生素、鱼肝油开始，到熬制鱼汤、骨头汤、菜泥、猪肝糊，顿顿变着花样来，顿顿都不马虎，甚至睡到半夜还爬起来，往酣梦香甜的女儿嘴巴里塞进一个奶瓶嘴儿，让她在下意识的吮吸动作中不知不觉喝下一瓶稠奶糊。	But as soon as she was up and about again, she and her mother-in-law got busy fattening Ling up. As soon as she was old enough, they added supplements to her milk: egg yolk, honey, vitamins, and fish oil. As she got a bit older, they boiled up broths from fish and pork bones, and fed her vegetable puree and pork liver paste. At every meal, they carefully prepared something new and nutritious for …
3个月以后，金铃开始吹气似的长，脸蛋圆嘟嘟的，下巴鼓出来三重四重，小手上的10个梅花坑深得能放进黄豆。	After three months of this, the baby was putting some weight on. Her cheeks were round and chubby, she had three or four chins, and her knuckles had deep dimples in them.
那时候的金铃真是人见人爱，抱到马路上看街景，南来北往的过路人都忍不住凑上来逗一逗，伸手摸摸她嫩豆腐般的脸蛋儿，说一声：“这孩子真讨喜。”	She really was adorable. When Mom took her out for a stroll, passersby would swoop down and coo over her. They stroked her cheeks (they were as soft and white as tofu) and said she was "a gorgeous baby."
充分意识到金铃的超胖是在金铃5岁上大班的时候。	But when Ling was five, the family had to face the fact that Ling was overweight.
那一次幼儿园举行运动会，邀请全体家长前来观看。	The kindergarten held a sports day, and all the parents were invited.
其中的一个项目是“钻地道”比赛，孩子们要从一排连接起来的木圈中钻过去，比谁又快又不碰倒木圈。	One of the events was called "Wriggle through a Tunnel." The children had to scramble through a series of wooden rings as fast as they could, without knocking them down.
别的孩子一个个轻捷灵巧，钻出“地道”时简直就像鱼儿游出涵洞，真是毫不费劲。金铃就惨了，手脚并用地在木圈中忙乎，脸涨得通红，鼻子里呼哧呼哧喘气，到最后身子还是卡在木圈里，赵卉紫过去连拖带拽才把她拔了出来。	The other kids wriggled through one after the other, as nimbly as fish swimming through a tube, but poor Ling scrabbled through a couple of the rings, puffing and panting until she was red in the face, and then got stuck. Mom had to go and pull her free.
幼儿园老师对赵卉紫说：“你女儿太胖了。”	The kindergarten teacher told Mom, "Your daughter needs to lose some weight."
卉紫想：她是太胖了，得给她减减肥了。	It's true, Mom admitted to herself. I should put her on a diet.
可没想到这句话说说容易，做到太难。	Easier said than done.
肥胖一旦成了惯性，那就像火箭已经把人造卫星送进了轨道一样，你让它停它也停不下来。	Ling's weight was rocketing up, and like a rocket, it was unstoppable.
赵卉紫苦口婆心教导金铃：“女孩子太胖了多难看呀，漂亮的花裙子都没法穿，长大了既不能当演员，也不能当歌星，更不能当模特儿。”	Mom did her best to persuade Ling to eat less. "A fat girl isn't pretty, and she can't wear pretty skirts. When she grows up she can't be an actress or a famous singer, and definitely not a model."
金铃说：“可是胖也有胖的好处啊！	"But being fat has its advantages!" Ling objected.
胖子力气大，等妈妈将来老了，生了病，我可以背妈妈去医院，可以几天几夜不睡觉照顾妈妈。	"Fat people are strong. Wait until you get old. I can give you a piggyback to the hospital when you're sick. I can look after you. I can go days without sleep!
如果我瘦得像一片树叶，那不就糟了吗？”	Just think if I was stick-thin, I wouldn't be able to do that, would I?"
卉紫说：“小伙子都喜欢苗条的姑娘，你长这么胖，将来没有男孩子喜欢怎么办？”	Mom tried again. "Boys like slender girls. If you grow up fat, no boys will like you, and what will you do then?"
金铃理直气壮地说：“他们不喜欢是他们不懂得美！	But Ling wasn't won over by that argument either. "If they don't like fat women, they don't understand what being beautiful is!
杨贵妃胖不胖？	Yang Guifei was fat.
蒙娜丽莎胖不胖？还有美神维纳斯，还有圣母玛利亚，还有我奶奶、我外婆、我们学校陈老师、王校长……”	So was the Mona Lisa. And Venus. And the Virgin Mary! And Nana and Grandma, and Mrs. Chen from school, and Mrs. Wang, the deputy principal..."
卉紫没料到她会一口气报出这么多中外人物的名字，甚至夹带上了颇有权威的奶奶和外婆。卉紫无话可说了。	Mom was left open-mouthed at this impressive list of Chinese and foreign women. Ling had even included both grandmothers to back up her argument.
金铃其实说得很对，苗条不是做女人的唯一标准。	And of course Ling was quite right: thinness wasn't the only criterion for beauty.
可是唯一的女儿不够苗条，卉紫心里总不是滋味。	All the same, this daughter of hers could do with being a bit thinner.
这一回减肥的迫切性又非同以往了，因为肥胖已经影响了金铃的智力发育，使她的数学总是考不到优秀。	Having read the article about childhood obesity and mental impairment, Mom was unhappy. It was more urgent than ever for Ling to lose weight.
卉紫下定决心要采取非常手段，务必在女儿升学考试的最后冲刺前见到效果。	Mom decided to take drastic measures. She wanted to be quite sure she'd have better math results before the final run-up to the middle school entrance exam.
卉紫说干就干，把家里的报刊杂志统统翻出来，寻找刊登在上面的各种减肥药品广告。	No sooner said than done. Mom got out all the periodicals and magazines at home and pored over ads for dietary supplements and diets.
“国氏”、“轻身宝”、“比索”、“大印象”、“使你美”、“苗条霜”……五花八门，应有尽有。	"SlimFast"，"Atkins", and "LighterLife" ...The magazines were chock-full of them.
人其实很奇怪，闲暇的时候都知道广告不大可信，吹牛的成分多，一旦事到临头，仍然会心甘情愿跟着广告走，不撞南墙不回头。	Of course, she knew that all advertisements are full of exaggerated claims. But she was so determined to get a result, she made herself believe them. Nothing was going to dissuade her.
金铃放学回家，推门见家中报纸摊了一地，妈妈蓬头垢面地蹲在一堆报纸后面翻弄不停。	When Ling came home from school, she was puzzled to see all their magazines and newspapers spread out g the floor, and Mom crouched over them, leafing frantically through one after another.
她好奇地问妈妈：“是不是你把存款单夹在旧报纸里忘了？”	"Did you lose a bank deposit slip?" she asked.
卉紫哭笑不得地说：“忘什么！除非你将来有本事挣大钱，否则妈妈不会尝到存款单多得忘记的滋味。”	Mom smiled grimly. "Unless you start making big bucks one day, I can't see myself ever being lucky enough to have so many bank deposit slips that I forget where I put them."
金铃很认真地回答：“到那时就不用存款单了，要用信用卡。”	"Anyway, by that time, we won't be using deposit slips, it'll all be done with bank cards," Ling told her earnestly.
卉紫说：“别管用什么，首先你现在要学习好，学习不好只能站柜台、扫马路，多没出息。”	"Never mind that. First and foremost, you need to do well at school. Otherwise you'll end up working behind a counter or sweeping the streets, or some other hopeless job."
金铃眨巴了一下眼睛，似笑非笑地说：“妈妈说话自相矛盾了吧？	"But Mom, you're contradicting yourself!
你不是经常对我说，干什么工作都可以干得很出色吗？”	You've always said that it doesn't matter what job someone does so long as they do it to the best of their ability," Ling teased her.
卉紫一时就有点语塞，想了一会儿才说：“要是有能力，当然尽量去做贡献大的工作。	Mom was stuck for an answer to that one. Finally she said, "If you've got the ability of course you should contribute to society.
实在做不了，做普通劳动者也很光荣。”	If you really can't, then there's certainly nothing wrong with doing manual labor."
金铃轻描淡写地说：“那我愿意做普通劳动者。”	"I'm quite happy to do manual labor," Ling said lightly.
卉紫火了，大声叫道：“可我认为你是有能力的！你能做得很好，能成为班上的学习尖子，你只是不想去做！”	Mom lost her temper and started shouting. "But you do have ability! You can do really well, you could be top of the class! You just don't want to!"
金铃耸耸肩，不再说话，大概觉得在这件事上跟妈妈无法沟通。	Ling shrugged and didn't say anything more. Clearly, she wasn't going to make any headway with her mom on this one.
卉紫像当年金亦鸣挑选奶粉一样，把各种减肥药反复比较衡量对照，最后挑中了“国氏”。	Mom carried on looking through the weight loss product ads, feeling as bamboozled as Dad choosing formula milk all those years ago. Finally she picked Mrs. Guo's Slimming Aid.
这药挺贵，100块钱一盒，一盒才吃5天。如果吃一个月的话，差不多就是卉紫一个月的工资。	It was very expensive, 100 yuan for five days' supply. One month's supply would cost nearly a month of Mom's salary.
药买回来，金铃挺稀罕，在厨房里转来转去，催着妈妈快打开看看。	When the package of Mrs. Guo's Slimming Aid arrived, Ling was excited. She prowled around the kitchen and begged Mom to hurry up and open it.
打开那盒子，里面是一小袋一小袋黑糊糊炒面似的东西。	Inside the box were small sachets containing a dark powder that looked like burnt bran.
卉紫生怕金铃不肯吃，赶紧低头嗅一嗅，大声赞美道：“唔，好香！”	Mom made a big show of sniffing them and exclaiming, "Smells good!"
金铃上了当，也凑过去嗅，然后说：“是香。”	Ling sniffed too. "Yes, nice!" Mom decided to strike while the iron was hot.
卉紫就趁热打铁：“冲一袋试试？”	"Shall we make up a sachet?"
金铃说：“试试吧。”	"Yes, let's try it."
卉紫把黑粉末倒在小碗中，用沸水一冲，浓郁的炒面香味弥漫开来。	Mom tipped the powder into a small bowl and poured some boiling water on top. A strong smell of burnt bran wafted into the air.
金铃迫不及待舀一勺进口，却立刻“呸”的一声吐出来，皱了眉头叫道：“真难吃！”	Eagerly, Ling dipped a spoon in and took a sip, only to immediately spit it out again. She pulled a face. "Gross!"
卉紫不相信：“这么香的东西会难吃？”	Mom looked disbelieving. "How could something that smells so nice taste gross?"
金铃马上就舀一勺送到妈妈嘴边，非要她也尝尝不可。	Ling offered Mom a spoonful and made she try it.
卉紫勉强用舌头舔了一舔，的确难吃，有股说不出来的铁锈的味儿。	Mom reluctantly tried the liquid with the tip of her tongue. It had a rather disgusting rusty taste.
可是她死活也不能承认难吃，怕金铃找到借口拒绝接受减肥。	But there was no way she could admit it tasted bad, in case Ling refused to lose weight.
卉紫坐下来，摆出一副准备长篇大论的姿态，开始对金铃进行教育：“这有什么难吃的？	Mom sat down, preparing to give her daughter a lengthy lecture. "There's nothing gross about it," she began.
不是还有甜味儿吗？不是闻着还很香吗？	"It has a good aftertaste, and it smells good.
从前穷人吃不上饭，能有这种米糠填肚子就很不错了……”	In the olden days, when poor people had nothing to eat, they'd fill their bellies with toasted rice bran, and count themselves lucky..."
金铃伶牙俐齿地打断她的话：“从前穷人吃米糠是因为米糠便宜，可我们现在米饭便宜，米糠很贵，干吗不吃便宜的，偏要吃贵的呢？”	Ling interrupted. "In the olden days, poor people ate rice bran because it was cheap. But now rice is cheap and rice bran is expensive. Why would we eat this expensive stuff instead of cheap food?" she challenged her.
卉紫火了，一拍桌子说：“还不是为了你！	Mom banged the table angrily. "I'm doing this for you!
你快考中学了，可你成绩不够好，你成绩不好跟智力有关系，智力不好又跟肥胖有关系，所以妈妈才花大价钱给你买减肥药，逼你吃米糠，你懂不懂？”	You're about to take your middle school exam, but your grades aren't good enough. They aren't good enough because of your IQ. Low IQ is connected to being overweight. That's why I spent all this money getting you this guff, that's why I'm making you eat rice bran. Do you understand?!"
金铃被妈妈劈头盖脸这一顿骂，委屈得流出眼泪来，说：“为什么大人总要逼我们去做我们不愿意做的事？	As the accusations rained down on her, Ling felt hurt. She began to cry. "Why do adults always force us to do things we don't want to do?
我自己来决定自己的身体不行吗？”	Can't I decide on my own whether my body needs to change?"
卉紫斩钉截铁地说：“不行！”	"No!" Come what may, Mom wasn't going to change her mind.
金铃终究不敢违抗妈妈的话，可怜巴巴地就着几根榨菜丝，吃苦药一样把一小碗减肥米糠吃了下去，直弄得连连干呕、泪水汪汪。	In the end, Ling didn't dare defy her mother. She dolefully added a bit of pickled cabbage to the rice bran and then ate it all up, even though it made her retch and tears come to her eyes.
根据说明书的交待，吃“国氏”减肥药的时候不可以再吃饭菜及任何零食，因此赵卉紫在前一天就将家中的冰箱和橱柜进行了彻底清理，把所有能进口的东西送的送了，扔的扔了，以防金铃看见了嘴馋。	According to the instructions, one sachet of Mrs. Guo's Slimming Aid was a whole meal. No other food, or even snacks, were allowed. The day before, Mom had cleaned out the refrigerator and the cupboards from top to bottom. She gave away or threw out anything that could eaten, in case Ling got too hungry and was tempted.
为防金铃心理不平衡，这一天晚饭她只炒了一碗四季豆当菜，表示爸爸妈妈在跟金铃同甘共苦。	And, to show Ling that they were sharing her pain, Mom made her and Dad a dish of dry-fried green beans for their dinner.
以后的10多天里，赵卉紫每天只买一样素菜进门。	For the next ten days, Mom's shopping consisted only of vegetables.
金亦鸣很快就吃不消了，声称他又要讲课，又要写论文搞科研，大脑需要营养，这样有盐没油的饭菜他不能继续接受。	It didn't take long for Dad to complain that he couldn't live like this. He had to teach, and finish his thesis too. His brain needed nutrition. Vegetables with no salt or oil were not good enough.
他说他可以搬回父母家暂住。	He offered to move to Grandma's house for the time being.
卉紫不答应，原因是金铃特别敏感，如果知道爸爸住在奶奶家吃好的，她肯定会反抗。	But Mom wouldn't let him. If their daughter found out that her Dad had gone to his mom's house so he could eat better, she'd rebel too.
金铃一回家，卉紫的神经就绷紧了，寸步不离地守在金铃旁边。	Every day after Ling got home, Mom was constantly on edge. She wouldn't let Ling out of her sight.
去厨房喝水，上厕所大小便，卉紫都跟着，生怕金铃趁人不备偷吃什么东西。	She followed her everywhere, when she went to the kitchen for a glass of water, even when she went to the bathroom.
这样卉紫就弄得很累，尤其心理上总是紧张，后来竟发展到失眠，上床也睡不着觉，尖着耳朵听金铃房中的动静。	She was terrified that Ling had a secret food store. The strain on her nerves gave her insomnia, and she lay awake for hours on end, listening for any movement in Ling's room. She was soon exhausted.
一天卉紫在街上看见卖“人体秤”，赶快掏钱买了一个抱回家。	One day Mom saw some bathroom scales for sale. She bought one right then and there, and took it home.
3个人轮流站上去称，卉紫和金亦鸣各瘦了10斤，金铃只瘦5斤。	The three of them weighed themselves, one after the other. Mom and Dad had each lost ten pounds, but Ling had only lost five.
金亦鸣自嘲地说：“这倒好，为女儿减肥，先减瘦了爸爸妈妈，歪打正着，省得以后有人逼我吃这玩意儿。”	Dad laughed. "Excellent!" he exclaimed. "Your Mom and Dad have lost weight on your behalf, Ling. And that's enough. I never want to eat this junk ever again."
卉紫回敬他说：“让你减了肥也没害处，中年人太胖了容易得心血管病。”	"There's nothing wrong with you losing a bit of weight," Mom retorted. "When middle-aged people get fat, it gives them heart disease."
金亦鸣连忙声明：“我宁可得心血管病，也希望每天能吃上一顿肉。”	But Dad declared, "I'd gladly get heart disease if it meant I could have meat every day."
金铃就拍手，说爸爸讲得好，讲到她心里去了。父女俩立刻亲亲热热成了同一条战壕的战友。	Ling applauded. "Dad's right. That's just what I was thinking!"
金亦鸣买了一包牛肉干藏在书房抽屉里，时不时偷偷摸一块在嘴里嚼。	Dad bought some beef jerky. He hid it in a drawer in his study and every now and then, he'd snack on a piece.
有一次金铃去问爸爸数学题，闻到了爸爸嘴里的牛肉味。	Once Ling went to ask Dad for help with her homework, and straightaway smelled the jerky on his breath.
她很精，先不动声色，等出了书房门后又悄悄返回去，躲在门外看。	She was smart enough not to say anything. She left the study with her homework, then immediately snuck back again, hid behind the door, and peeked inside.
金亦鸣只当女儿走了，伸手再到抽屉里摸牛肉干时，金铃突然冲上前抓住了爸爸的手。	As soon as Dad thought she'd gone, he stuffed another piece of jerky in his mouth. Ling pounced and grabbed Dad's hand.
人赃俱获，金亦鸣只好跟女儿分享美味，条件是不让妈妈知道。	He'd been caught red-handed, so he had to share the snack with his daughter. He swore her to secrecy, of course.
无奈赵卉紫的鼻子在那些天里已经锻炼得不亚于猎犬了，她很快循着蛛丝马迹找到了那包牛肉干。	But in the meantime, Mom had developed the nose of a bloodhound, and it didn't take her long to follow the trail and track down the bag of jerky.
金亦鸣一个人吃，卉紫没有意见，卉紫愤怒的是金亦鸣居然偷偷给金铃吃，这就变成一场明目张胆的抵抗减肥运动了。	Mom didn't have an issue with Dad eating it alone. What made her furious was that he'd been sharing it with Ling. He'd deliberately stymied their slimming campaign.
卉紫为此又伤心又气恼，觉得丈夫和女儿都不能理解她的一片苦心。	She was hurt and angry and said so.
后来是金铃主动把牛肉干上缴到卉紫手里，发誓她再不让妈妈生气，卉紫才平和了心态。	Eventually Ling handed over the jerky to Mom without being asked, and swore she wouldn't make her mad again, and Mom calmed down.
减肥不到两个星期，第三盒“国氏”还剩下两小袋没吃的时候，金铃上体育课居然昏倒了。	They were almost two weeks into the campaign, and there were just two sachets left in the third box of Mrs. Guo's Slimming Aid, when Ling passed out in PE class.
电话追到杂志社，卉紫吓得面无人色，差点儿也跟着昏过去。	The school called Mom at the magazine office. Mom was so scared, she went as white as a sheet and almost passed out herself.
她在同事的陪伴下坐出租车赶到学校。金铃软软地靠在办公室椅子上，邢老师正端着一碗糖水喂她喝。	Her colleagues helped her into a cab and she went to the school, where she found Ling propped up in a chair in the office, and Mrs. Xing offering her a bowl of sugar water she had made her.
卉紫扑上去抓住金铃的手，眼泪一下子就冲出来了。	Mom grabbed Ling's hand and burst into tears.
邢老师当时对她说了些什么，她一概没有听见，心里只反复念着：我做了傻事，我做了傻事……	Whatever Mrs. Xing said to her, she didn't hear it. She was too busy repeating to herself, l've been an idiot, I've been an idiot.
那天晚上卉紫买了一只很肥的老母鸡，熬了浓浓一锅鸡汤，满屋子都飘着热鸡汤的鲜香味。	That evening Mom bought two fat hens and prepared chicken soup, which filled the room with an appetizing fragrance.
金亦鸣回家一连打了几个喷嚏，嘴里还直喊：“舒服舒服！我骨头都要散了！”	When Dad got home he sniffed and exclaimed, "What a delicious smell!"
剩下的两小袋“国氏”，当然就不再吃了，被卉紫扔到垃圾箱里。	Of course, no one ate the last two sachets of Mrs. Guo's Slimming Aid. Mom threw them in the trash.
跟着金铃的体重又一次直线上升，减掉了5斤，很快又长出10斤。	After, Ling quickly put on weight again. First the five pounds she had lost, then in no time at all, another five.
金铃每次站上人体秤的时候都很惭愧，觉得对不起妈妈。	Every time she stepped on the scale, Ling felt guilty, like she'd let her mother down.
卉紫却说：“没什么没什么，你以后自然会瘦的。”	But Mom said, "Forget it. When you get older, you'll slim down naturally."
可是肥胖影响智力的问题怎么办呢？卉紫提都不敢再提。	As to whether obesity could really impact a child's IQ, Mom never dared bring that up again.
