# Supplementary material for: Exploring translator’s style in children’s literature: A case study of Nicky Harman’s English translations of Huang Beijia’s two works
Source: PLoS One. 2026 Jun 2;21(6):e0350245. doi: 10.1371/journal.pone.0350245 (PMC13229296; doi:10.1371/journal.pone.0350245)
Supplement: S7 File — (ZIP) [file pone.0350245.s010.zip › data/parallel corpus data/Parallel Chinese-English Corpus excel format/I Want to Be Good/Chapter 9_zh-CN_en-US.xlsx]

## Sheet: sheet1
九 天上掉下来的小妹妹	Chapter 9 A Not-an-Orphan Comes to Stay
金铃下午放学一走进巷子，就觉得气氛不对。	One afternoon after school, Ling got to their alley, and immediately felt something was wrong.
往常这个时候是巷子里的各家小店老板最忙碌的一段时间：小吃摊上坐满了等着吃馄饨的老人、孩子和过路行人；	The shops and stalls should have been at their busiest: the tables around the noodle shop would normally be packed with old folks and kids waiting for bowls of wontons.
杂货店里打酱油的、买味精的、买方便面手纸洗涤剂的，进进出出。	This was the time when shoppers rushed into the general store for supplies of soy sauce, MSG, instant noodles, toilet paper, and detergent.
就连美发店的生意也火起来了，人们为应付晚上的活动想要吹个漂亮的发型，弄得两个打工妹一时一刻也停不下手中的电吹风。	The hair salon livened up too, with customers getting ready for an evening out, going in for a quick wash and blow-dry, attended to by two young women wielding hair dryers.
可是今天很怪，人们忽然间都没心思做生意了似的，三五成群站着，面色严峻地议论着什么。	But oddly enough, today everyone seemed to have lost interest in their usual activities. They stood around in small groups, looking solemn.
金铃手里有一袋鱼丝，是好朋友杨小丽给她的。	Ling was carrying a bag of fish flakes that her friend had given her.
她没舍得吃，想讨好一下小黄猫。	It was not for her, she was saving for the ginger tabby.
她拐进小吃店，从油腻腻的桌椅间穿过，直走进里间卧室，推了门到处找那只猫，嘴里还“咪咪”地唤着。头发乱蓬蓬的老板娘跟进来说：“你那个朋友快生小猫了，躲起来不肯见人呢。”	She slipped into the café, past the greasy tables and chairs, and walked straight into the bedroom. No cat. She searched everywhere and called it, "Meow, meow!" until the woman came in behind her. "Your little friend is about to have kittens. She's found somewhere to hide, away from all of us."
金铃恍然大悟，怪不得这几天看黄猫胖了许多呢，原来它要生小宝宝了。	So that was why the cat had gotten so fat lately. She was going to have babies.
可是生宝宝干吗要躲着好朋友？	But what did having babies have to do with hiding from your friends?
难道我还会伤害它什么吗？	Surely the cat wasn't afraid she would hurt it?
金铃很有点被朋友抛弃的失落感。出了小吃店，她马上把那袋鱼丝拆开，赌气般一把捂在了嘴里。腮帮子立刻鼓出来像小球，舌头也被鱼丝挤得没法转动。她不得不吐回一半在袋子里，嘴巴才恢复了原先的咀嚼功能。	Ling walked out of the noodle shop feeling upset, tore open the bag of fish flakes and stuffed such a big handful into her mouth that her cheeks looked like she had a ball inside. Her mouth was too full for her tongue to move and she had to spit half of it back into the bag before she could begin to chew again.
这时候，她惊讶地发现电线杆下簇拥着好大一堆人，不断地有人匆匆忙忙赶过来挤进去，又不断地有人挤出人堆慌慌张张去张罗什么。	Just then, she saw there was a bunch of people crowded around one of the electricity poles. More people were arriving and trying to push in, while others were trying to squeeze their way out. There seemed to be a lot of discussion going on about something.
金铃知道电线杆下住的是修自行车的老爷爷。	This was where the bike repairman had his home and his stall.
昨天金铃放学路过这里，还跟他说了话，还把刚买的棒棒糖送给了他的孙女幸幸。	Yesterday on her way home from school, she'd stopped to talk to the old man and given him a lollipop for his granddaughter Xing Xing.
难道老爷爷今天出什么事了吗？	She wondered if something had happened to him.
金铃是个好奇心很重的人，这样的热闹自然不肯白白放过。	Ling was an inquisitive kid, and there was no way she was going to pass by without finding out what was going on.
于是她慌忙把嘴里的鱼丝用劲咽下去，两肩一耸，使肩后的书包背得更牢靠些，弯下身子，拿脑袋当钻头，从大人的腿缝间钻到前沿。	She hurriedly gulped down the fish flakes, made sure her backpack straps were good and tight around her shoulders, and butted head-first through the forest of adult legs.
她首先看见的是派出所的民警。有一个戴眼镜的叔叔是她认识的，每次都是这位叔叔到她家查户口、核对身份证。	The first thing she saw was the neighborhood policeman from the local station, the one who wore glasses. She knew him because he always came to the house to check their household registration certificates and ID cards.
有一回妈妈的钥匙忘在家里了，还是这位眼镜叔叔帮妈妈从邻居家阳台爬过去，开门取到了钥匙。	Once Mom had locked herself out and it was Officer Glasses who climbed into their apartment from the neighbor's balcony, and opened up.
那一次金铃对眼镜叔叔佩服得五体投地，觉得他比电视上的美国特警一点不差。	That exploit filled Ling with admiration for him. He was just like an officer in the American crime series S.W.A.T.
金铃扯一扯眼镜叔叔的衣服，问他：“杀人了？还是有人被杀了？”	Ling tugged at his sleeve and asked, "Has there been a murder?"
眼镜叔叔低头看她一眼，脸上没笑，说：“什么杀人、被杀的，你是电视看多了吧？	Officer Glasses looked down at her, seriously. "There's been no murder. You've been watching too much TV.
修车的老人家死了，是突然中风。”	The bike repairman died suddenly. It was a stroke."
金铃吓得浑身一凉，头发都快要一根根竖起来了。	Ling was so scared, she went cold and her hair almost stood on end.
她很想看看死人是什么样子，又害怕那样子太吓人，于是用手指捂住眼睛，从指缝里偷偷往四下里看。	Part of her wanted to see a corpse, but she was terrified too. What would it look like? She covered her eyes with her hand, and peeked out between her fingers.
没有什么死人。	There was no dead body to see.
老爷爷睡觉的床上只剩下一张床板，大概人已经被送进火葬场了。	The old man's bed was bare. He'd probably been taken away to the crematorium already.
屋角的小椅子上坐着老爷爷的孙女幸幸，这个五六岁的小女孩面色苍白，一双眼睛像受惊的兔子似的，怯生生地看着所有围在家中的人，脸颊上还挂着泪痕。	His granddaughter Xing Xing sat on a stool in the corner, pale and shocked, her eyes like a rabbit caught in the headlights. She looked timidly at the people crowded around her, and there were tear tracks on her cheeks.
金铃心想她一定是吓坏了，她长这么大一定是头一回碰到这么可怕的事。	Ling wasn't surprised the little girl was in shock. She was only five or six and it was likely the first time anything this scary had happened to her.
金铃很同情这个小小的女孩，后悔刚才不该把那袋鱼丝吃了，不然现在送给幸幸多好。	Ling sympathized. She was sorry she'd eaten the fish flakes. She should have given them to Xing Xing.
金铃听见屋里的大人在七嘴八舌讨论什么，听了半天才听出头绪，原来幸幸的父母早就离了婚，夫妻俩都很自私，谁也不肯要幸幸，都怕这孩子拖累了自己、使自己不能重新组建家庭，幸幸只好孤单地跟着爷爷过。	There was a lot of noise in the room, with the adults all talking at once. Ling listened hard until she figured out that Xing Xing's parents were divorced. Neither her mom nor her dad wanted Xing Xing so she'd been parked with her grandfather.
现在爷爷说死就死了，幸幸是跟爸爸呢，还是跟妈妈呢？	Now her grandfather was dead, Xing Xing would have to go back to one or the other of her parents.
两边都在推托，差点儿没动手打起来，这会儿闹到律师事务所去了。	But both parents were making excuses for not having her. Custody would have to be sorted out by a lawyer.
围在屋里看热闹的邻居边说边叹气，有人还骂幸幸的父母不是人。	The neighbors squeezed into the room were sorry for Xing Xing - her parents were hearts less and selfish.
眼镜叔叔说：“行了，大家都回家去吧，孩子先跟我到派出所住几天，晚上我带她回家。”	Officer Glasses finally brought the discussion close. "You can all go home now. I'll keep the girl with me at the station for a few days and she can come back with me to my place at night."
有人说：“你还没结婚呢，哪会带孩子？”	"You're a single man," someone objected. "What do you know about taking care of a kid?"
眼镜叔叔用一根手指推了推眼镜：“嘿！天下无难事，不会就学呗！”	The officer pushed his glasses further up the bridge of his nose. "Hey, you can learn anything if you put your mind to it!"
金铃突然挤上去说：“让幸幸跟我回家住，好不好？”	Ling suddenly butted in, "Why don't you let Xing Xing come home with me?"
眼镜叔叔吃惊地看着她：“你？金铃？”	Officer Glasses looked at her in surprise, "You, Ling?"
金铃说：“我妈妈会带孩子。再说我也喜欢小妹妹。”	"My mom knows about children. And I'd like a little sister."
眼镜叔叔认真想了想，觉得也没有什么不好，反正就住几天，等幸幸的父母达成协议，他们中的一个自然会领幸幸回家。	The officer thought hard for a moment. But he couldn't see anything wrong with the idea. After all it was only for a few days, until Xing Xing's parents decided what to do. She'd be going home with one of them, for sure.
眼镜叔叔叮嘱金铃：“如果你妈妈不同意，可别跟妈妈吵，把幸幸送回派出所就行了。”	"If your mother says no, don't argue. Bring Xing Xing to the station, okay?" Officer Glasses warned Ling.
金铃心里有把握地想：妈妈才不会不同意呢。	But Ling was confident that Mom would agree.
金铃搀了幸幸的小手上楼，敲开家里的房门时，妈妈啊的一声轻叫，眼睛瞪成了一对铜铃。	Ling took Xing Xing by the hand and took her home. They went upstairs and she knocked. When Mom opened up, she gasped in horror.
几年前，金铃曾经把邻居一个两岁的小女孩抱回家当洋娃娃玩，女孩的妈妈以为孩子被绑架或是拐卖，急得口吐白沫昏倒在地。	A few years ago, Ling had brought a neighbor's two-year-old home so they could play dolls. The little girl's mother thought she had been kidnapped, and threw a fit. She was so distraught that she actually foamed at the mouth and collapsed on the ground.
那家人又是报警又是到电视台发寻人启事，闹得一条街上人心惶惶。	The family notified the police and called the TV station to report the toddler's disappearance. The street was in uproar.
卉紫下班回家，从外面听说这事，生怕金铃也出了意外，三步两步奔回家一看，两岁的小女孩乖乖地坐在痰盂上大便，金铃手里拿着卫生纸守候在旁边，等着履行做一个小母亲的责任呢。	Mom was on her way home from work when she heard what had happened. She put on a spurt and took the stairs two at a time, frantic in case her own daughter had been taken too. She burst in through the door, to find the neighbor's toddler sitting in the bathroom doing a poo in an old spittoon that Ling had found, while Ling stood, a wad of toilet paper in her hand, waiting to wipe her, like a good …
卉紫哭笑不得，忙替小女孩擦干净屁股，一把抱起来送下楼去，才算平息了一场风波。	Mom didn't know whether to laugh or cry. She quickly carried the child downstairs to her family and restored peace to the street.
卉紫转回来就把金铃骂了个狗血喷头，勒令她以后再不准把邻居的孩子带回家玩。	Then she went back up to give Ling the biggest scolding she'd had in her life, along with a stern warning never to bring a neighbor's child home again.
现在卉紫看见金铃搀着幸幸上楼，自然而然就想起几年前的事，以为是金铃老毛病重犯。	The memories of that day came back to Mom when she saw Ling and Xing Xing at the door. Was Ling up to her old tricks?
卉紫用身体拦着门口不让她们进来，喝令女儿说：“从哪家领回来的，还送回哪家去！”	She blocked the doorway so the girls couldn't get by and shouted at her daughter, ''Wherever you got her from, you can take her straight back again!"
金铃申辩道：“她没有家了，你让我送她回哪儿？”	"But she's homeless, where do you want me to take her to?" Ling objected.
卉紫这一惊更是非同小可，想金铃这孩子真是越过越糊涂了，居然把一个没家的孤儿领回来了。	Mom was even more horrified. Her daughter seemed to be getting more peculiar by the day. Now she'd brought an orphan home.
金铃说：“不是啊，你听我说，她爷爷刚死……”	"No! Listen to me," Ling said. "Her grandfather just died..."
金铃就把幸幸的情况简单说了一遍。	And she explained what had happened.
卉紫说：“你这样做是出于同情心，我不能反对。可是妈妈白天要上班，谁在家照顾孩子呢？”	"It's a very kind thought, Ling, but who's going to look after her when I have to go to work?" said Mom, half-relenting.
金铃说：“好办，幸幸白天上幼儿园，就是巷子拐进去的那个，她晚上才回家。”	"Easy-peasy Xing Xing is at kindergarten everyday till evening. It's the one at the top of the alley."
“晚上你要做作业，不能为一个孩子分心。你今年六年级了，不是四年级五年级……”	"In the evening, you have your homework to do. You can't have any distractions. You're in sixth grade this year, not fourth or fifth grade..."
金铃大叫起来：“说来说去，妈妈你只是在找借口不想接受她！”	Ling lost patience. "Mom, why'd you keep going on? You're just looking for excuses not to take her in!"
“不想接受也是为你好！”	"If I don't want her here, it's for your sake!"
“不是为我好，是你自私，不愿意帮助别人！”	"It's not for my sake, it's because you're selfish and you don't want to help other people!"
母女俩唇枪舌剑，嗓门一下子都提高了八度。	Soon mother and daughter were at it hammer and tongs, shrieking angrily at each other.
正好金亦鸣下课回家，“咚咚咚”的从楼下爬上来，大惊小怪地喊：“吵什么呢？吵什么呢？	Just then Dad arrived home, and came stomping up the stairs. "What on earth is this all about?" he demanded.
在楼下就听见你们两个的尖嗓门。”	"I can hear you two fighting from the bottom of the stairs."
两个人争着向金亦鸣申冤。	Both of them turned to Dad in the hope that he'd support them.
金亦鸣摸摸幸幸的头说：“就是她吗？”	Dad patted Xing Xing on the head, and said, "Is this about her?"
幸幸被金亦鸣一问，满肚子的委屈和凄楚爆发出来，嘴撇了两撇，大哭起来。	As soon as Dad spoke, Xing Xing's misery exploded out of her. Her little mouth turned down at the corners and she burst into loud wails.
金铃埋怨妈妈说：“你看你。”	"Look what you did," Ling said to Mom reproachfully.
卉紫这时候心也软了，怀疑自己刚才是不是做得太过分。	Mom softened, and she felt sorry she'd been so bullheaded.
金亦鸣想了想，拿不定在妻子和女儿之间偏向谁说话好。	Dad thought for a few moments, wondering whose side to take.
他决定还是做“和事老”比较合适。他对金铃说：“爸爸有个办法。你明天不是要数学单元测验吗？	He decided he'd play peace-maker instead. "OK, this is what I suggest," he said to Ling. "You have a math unit test tomorrow, right?
如果测验成绩在90分以上，你就有资格把幸幸留下来。	If you score 90% or above, Xing Xing can stay.
否则只好对不起了。”	If not, then we'll take her to the police station for Officer Glasses to look after."
金铃跳起来：“一言为定？”	I.ing was ecstatic. "You promise?"
金亦鸣说：“一言为定。”	"I promise", said Dad.
金铃不放心，跟爸爸钩了指头。	Ling made Dad pinky swear, just to be quite sure.
卉紫闪开身子让金铃和幸幸进屋，狠狠地朝金亦鸣瞪了一眼，说：“就你会做好人！”	Mom moved aside and let Xing Xing and Ling into the apartment. She glared at Dad. "Quite the hero, aren't you!"
金亦鸣摊摊手：“谁让我是一家之主呢？”	Dad spread his hands modestly, "That's why I'm head of the family!"
卉紫是刀子嘴豆腐心，口头上没有同意幸幸住进家里，实际上还是忙碌开了，晚饭特地添了一盘盐水鸭，把鸭腿鸭脯什么的一个劲地往幸幸碗里夹，又催着她多吃饭：“多吃饭才会长肉。你看你金铃姐姐多胖，身体多好。”	Mom grumbled a lot but her bark was worse than her bite. She made sure to make a nice dinner to welcome Xing Xing. She cooked some duck, and filled Xing Xing's bowl with pieces of leg, breast, and other nice bits. "Eat as much as you like, Xing Xing!" she urged her. "You need to eat to grow up strong. Look how big Ling is. She's really healthy."
金铃就在背后朝爸爸眨眼，两个人互相伸舌头做鬼脸。	Ling caught Dad's eye, and the two pulled silly faces behind Mom's back.
卉紫其实是看见了的，为不让这父女两个太得意，她装作没看见。	Mom saw them, but she wasn't going to give them the satisfaction of letting them know, so she pretended not to.
晚饭后金铃做作业，卉紫就把幸幸带到卧室里看画书。幸幸很乖巧，说什么听什么，总是怯生生的模样，眉里眼里的神色惹人爱怜。	After dinner, Ling did her homework and Mom read Xing Xing a picture book in the bedroom. Xing Xing was a very cute kid, with a sweet lovable expression.
卉紫心想她真有这么个小女儿也挺好，免得金铃一个人受宠过多，弄成一副张牙舞爪的样子。	Wouldn't it be nice to have a daughter like Xing Xing, Mom thought. It would stop Ling getting too much attention, and acting up.
直到9点钟睡觉的时候才来了新的问题：家里只有一大一小两张床，金铃一心要幸幸跟她睡小床，卉紫坚决不同意，因为金铃睡觉的姿态太野蛮，伸胳膊蹬腿不说，有两回居然从床上滚下来，半夜里“咚”的一声把人吓一跳。	By 9 o'clock when it was time for bed, there was a new problem. The apartment only had one double bed and one single one. Ling wanted Xing Xing to share her small bed, but no way was Mom going to agree to that. Ling was a restless sleeper, and her arms and legs were over the place. Twice she had rolled out of bed onto the floor, and the loud "thunk" had woken everyone up.
卉紫说：“你这么胖这么重，把人家孩子压坏了怎么办？”	"You're so big and heavy, you might roll on top of her and hurt her," Mom said.
金铃说：“我可以用绳子把手和腿捆起来睡。”	"You can tie my hands and feet to the bed frame," Ling suggested.
卉紫不理她，在客厅沙发上铺了一张临时床铺，四面用椅子围好，看上去相当舒适。	But Mom ignored her. The sofa in the living room folded down into a bed, and if she put chairs around it to keep Xing Xing from falling out, she'd be quite cozy.
金铃见状也就不再坚持，退一步要求由她来替幸幸洗澡。	Ling didn't argue. Instead, she asked to be allowed to give Xing Xing a bath.
卉紫叹了一口气同意了。	Mom sighed and said yes.
卉紫觉得金铃这孩子有点与众不同，特别喜欢同情和帮助弱小者，不知道是不是天生一个做好母亲的料子。	Ling always had been different from other children. She had a special empathy with anyone smaller and weaker than her, and loved to protect them. Maybe she was a natural-bom mommy.
卉紫打开热水器开关，到浴室里放了水，一扭身，发现金铃已经手脚利索地帮幸幸把衣裤鞋袜全扒掉了，卉紫心想她自己洗澡可从来没这么利索过。	Mom turned on the hot water heater and went into the bathroom to run the water. When she turned around, she found Ling already had Xing Xing ready, with her clothes and socks and shoes off. Ling never got stripped for her own bath so fast, Mom thought wryly.
浴缸其实不高，可是金铃很负责地把幸幸抱着放了进去。她先用热水把幸幸全身冲一个遍，然后细细地打上肥皂，再从脖子开始依次搓洗。	The bathtub didn't have very high sides, but Ling was very careful when she lifted Xing Xing and put her in. She sponged her all over with the warm water, then began to soap her, starting from her neck and working downwards.
洗得最认真的是腋下，因为卉紫在金铃每次洗澡时都要反复提醒：胳肢窝！胳肢窝！	Xing Xing's armpits got special attention, because Mom always reminded Ling during bath time, "Armpits, armpits!"
而每次检查金铃的胳肢窝，不是一搓一把污垢，就是摸了满手未冲净的肥皂沫，弄得卉紫大叫：“你看看你洗的澡！”	(Though when she came to examine Ling's armpits, if they weren't still grimy, they'd be covered in dried soap suds, and Mom would bawl her out, "Why do you never wash properly?!")
现在金铃替别人洗澡，倒是把妈妈的叮嘱牢牢记住了，并且做得这么一丝不苟。	However, Mom's instructions must have gotten through, judging by how carefully Ling was washing Xing Xing tonight.
幸幸洗完了金铃洗，然后两个人都揩干身体钻进各自的被窝。	After Xing Xing finished her bath, it was Ling's turn. Then both girls got into bed in their separate rooms.
卉紫替她们整理好衣服，掖好被子，把灯熄掉，把金铃房间和客厅的门分别关上，觉得家里是真正安静下来了。	Mom folded their clothes, tucked them in, turned off the lights, and shut the doors to Ling's room and the living room. Peace and quiet at last.
半夜里卉紫习惯性地醒来，去替孩子们盖被子。	Mom woke in the middle of the night as she often did. She got up to check both girls' covers were still on.
走进金铃房间，她怕吵醒女儿就没有开灯，熟门熟路走到床边，伸手去摸金铃的肩膀和头。这一摸，卉紫吓得差点没大声叫起来，因为她在金铃肩侧摸到了一个毛茸茸圆溜溜的东西。	She went first into Ling's room, and crossed to the bed without bothering to turn on the light. As she put out her hand to touch Ling's shoulder and head, she nearly screamed in fright, because where the shoulder should have been, she put her hand on a mound of hair.
卉紫顾不上吵醒不吵醒的了，赶快开灯细看，这才知道毛茸茸的东西是幸幸的脑袋。	She hurriedly turned on the light, not caring whether it would wake her daughter or not - and realized that what she had felt was Xing Xing's head.
金铃不知道在什么时候已经偷着起了床，把幸幸又弄进了自己被窝里。卉紫真是哭笑不得，看看两个孩子呼噜呼噜正睡得香呢，觉得叫醒她们也不好，就只好算了。	Ling must have snuck out of bed to get her. Mom smiled faintly. The two girls were fast asleep. No point waking them. It was best to leave them be.
早晨卉紫特意早起了一刻钟，到金铃房间去叫两个孩子。推门一看，金铃已经穿戴整齐站在床边，正在费劲地帮幸幸套毛线衣。	In the morning, Mom got up fifteen minutes earlier than normal, but when she went into Ling's room to call them, she found Ling already dressed and struggling to squeeze Xing Xing into her sweater.
卉紫又好气又好笑地说：“哪天喊你起床都耍赖，今天怎么这么勤快？”	Mom gave a surprised laugh. "I have to drag you out of bed every morning, and you always want to sleep in. How come you're up so early this morning?"
金铃慌忙停下手里正做的事，把卉紫拉到门外，顺手掩上房门，小声说：“妈妈我求你一件事。	Ling hurriedly stopped what she was doing, pulled her mom out the door and closed it behind them. "Mom, please," she whispered.
幸幸住在我家的时候，你能不能尽量不说我的缺点？”	"While Xing Xing stays with us, can you not criticize me all the time?"
卉紫问：“为什么要这样？”	"Why?"
金铃不好意思地笑笑：“妈妈你想嘛，幸幸是我的小妹妹，我在她面前必须有点威信，是不是？	Ling smiled, embarrassed, "Mom, think about it. Xing Xing is like a little sister. I've got to look good in her eyes, right?
如果让她知道我缺点太多，她不就看不起我了吗？”	If you keep criticizing me, how will she ever respect me?"
卉紫忍不住扑哧笑出了声。	Mom couldn't help chuckling.
金铃慌得赶快用手捂妈妈的嘴。卉紫在金铃手心里鼻音很重地说：“你还知道树立形象啊！”	Ling hurriedly clapped her hand over Mom's mouth, and Mom snorted into Ling's palm. "You sure are concerned about your image!"
又说：“记住了，要是今天考得不好，幸幸晚上就必须送走。”	Then she added, "Remember, if you get a poor score on today's test, Xing Xing can't stay tonight."
金铃连忙点头，又伸伸自己拉过钩的小指头，表示她是说到做到的。	Ling nodded, and hooked her pinky with Mom's, to show she'd be as good as her word.
卉紫这一天在杂志社心神不定。	That day at work, Mom found it hard to concentrate.
她告诫自己：工作要紧！	She told herself severely: Work takes priority!
女儿的考试不过是单元测验，没必要每次考试都如临大敌，孩子的分数不是那么重要的！可是道理是知道，心里还是忍不住期盼着、祷告着、热望着，祝愿女儿能拿到一个漂漂亮亮的分数。	Ling's test is only a unit test. Stop stressing! Her score isn't that important! All the same, in her heart of hearts, she was praying that her daughter would get a really high score.
3点钟一过，卉紫把手边的事处理完，就骑车回家。	At three in the afternoon, she put all her work away and cycled home.
路上拐到菜场，看见鱼摊上新到了两三斤重的大鲢鱼头。	On the way she stopped off at the market. The fish stall had a few pounds of silver carp heads on display.
鲢鱼头煨汤、红烧都是好东西，金铃最喜欢这道菜了。	Carp head in soup, or red-braised, were delicious and they were Ling's favorite too.
卉紫就停下来问了价钱，卖主说6块一斤，真是好贵。卉紫犹豫着该不该买。	Mom asked the price. Six yuan per pound, said the vendor. That was expensive and Mom hesitated.
买了，如果金铃今天考得不好，大家情绪都坏，两个孩子还有一场生离死别的痛苦，再好的东西吃着也没意思；	If she bought some, and Ling did poorly on her test, everyone would be in a bad mood, the two girls would face a painful parting, and no one would appreciate the fish, however nice it was.
不买，要是金铃考得好呢？难道这样的可能不存在吗？	If she didn't buy them, what if Ling did well?
卉紫站在鱼摊前迟疑了半天，弄得摊主都烦她了。	Mom stood irresolute by the fish stall until the vendor got annoyed.
最后她还是咬牙买了一个3斤重的大鱼头。	Finally, she gritted her teeth and bought three pounds of fish heads.
5点钟，卉紫煨好了鱼头，关掉煤气灶，准备下楼去接幸幸回家。	When five o'clock came, Mom was at home and the fish was simmering in the pan. She turned off the gas stove and got ready to fetch Xing Xing from the kindergarten.
恰在此时门铃唱歌一样响了起来。	Just then, there was a loud ring on the doorbell.
卉紫开门一看，金铃笑嘻嘻地站在门外，手里捏着一张薄薄的卷子。	Mom opened the door, to find Ling standing outside the door with a huge grin on her face. In her hand she held a single sheet of paper, her test.
“妈妈猜猜多少分？”	"Mom, guess what my score was?"
卉紫一看金铃的神色就有数了，马上觉得心里一松，也跟着笑嘻嘻地答：“80分？”	Mom took one look at Ling's face, and felt herself relax. It must be good news. She smiled back, "80%?"
金铃摇头。	Ling shook her head.
卉紫小心地说：“90分？”	"90%?" Mom ventured cautiously.
金铃又摇头。	Ling shook her head again.
卉紫说：“总不会是100分吧？”	"You surely didn't get 100%, did you?"
金铃大声欢呼起来：“是98分！”	"98%!" Ling shouted triumphantly.
卉紫噢的一声，忍不住朝金铃张开双臂。	"Oh!" Mom exclaimed and opened both arms to Ling.
金铃也跟着扑上前，吊住卉紫的脖子，猴儿一样爬到她的身上，又是亲又是笑的，简直不知道怎么高兴才好。	Ling threw herself at Mom, hanging around Mom's neck, and climbing up like a monkey. She kissed her and laughed with happiness.
卉紫说：“好吧，放开我，我得接幸幸去。”	"Okay. Let me go. I have to go pick up Xing Xing," said Mom.
金铃放开卉紫，说：“妈妈你闭上眼睛。”	Ling let go and said, "Mom, close your eyes."
卉紫就闭上眼睛，听见金铃急急地下了一层楼梯，又很快返回来。	Mom obeyed, and heard Ling run down one flight of stairs, then just as quickly run back up.
卉紫再睁眼时，幸幸已经开开心心地站在她面前了。	When Mom opened her eyes, Xing Xing was standing in front of her, looking very cheerful.
原来金铃先把幸幸接了回来，暂时藏在了楼道里。	Ling had been to the kindergarten to fetch her.
卉紫大叫：“哈，你这个坏东西！又在我跟前先斩后奏。”	"You're very naughty! You went behind my back again!" Mom said. Ling was unabashed.
金铃把一根食指竖在嘴唇上，使劲对妈妈挤眼睛，小声提醒她：“又忘了？别说我的缺点。”	She put a finger to her lips, winked, and said quietly, "Mom, don't forget, you mustn't criticize me."
吃饭的时候，卉紫很想不再对这件事发表意见，可终归没有能忍住，用筷子指着金铃说：“可见你学习上是有潜能的，邢老师的看法一点都没错。”	Mom was determined not to bring up Ling's schoolwork over dinner, but in the end she couldn't help herself. She pointed her chopsticks at Ling, "You really have potential. Mrs. Xing was absolutely right."
金铃抗议道：“妈妈，用筷子指着别人很不礼貌。”	"Mom, pointing at people with chopsticks is rude!" Ling protested.
卉紫看看金铃，又看看自己的筷子，一声不响地把胳膊收了回去。	Mom looked at Ling, then at her own chopsticks. Without a word, she drew her arm back.
金亦鸣慢悠悠地插了一句话：“我一直坚持这个观点：小学里学习成绩最好的孩子将来未必能成大器。”	"I've always believed that the best students in elementary school don't necessarily grow up to be outstanding," Dad put in thoughtfully.
金铃问爸爸：“你认为我将来是人才吗？”	"D'you think I'm going to be outstanding?" l.ing asked.
金亦鸣笑了笑：“我相信你。”	Dad smiled. "I believe in you."
卉紫哼了一声：“将来是将来，现在是现在。	"Huh," said Mom. "Never mind the future. Let's concentrate on the here and now.
现在你是六年级学生，明年夏天要参加升学考试，你必须保证每回考数学都拿到98分的好成绩，进外国语学校才有希望。”	Right now you're a sixth grader, and next summer you have to take the middle school entrance exam. You need to be sure that you get good grades like your 98% this time to have any hope of getting into the Foreign Language Middle School."
金铃把身体用劲往椅背上一靠，怏怏地嘟哝道：“妈妈总是扫兴。”	Ling slumped back into her chair and grumbled, "You're so discouraging, Mom."
金亦鸣跟着说：“你妈妈有点走火入魔。”	"Your mother's got a one-track mind," said Dad.
好好的一顿欢乐晚餐，吃到最后仍然是乌云压顶。	Even after this cheerful meal, there was no getting rid of the dark cloud that loomed over them.
卉紫很恨自己对孩子分数的这种过于敏感，但又没法克制自己不想、不说。	Mom hated herself for being obsessed with Ling's grades, but she couldn't stop herself from thinking, or talking, about them.
第二天是星期六，卉紫决定带金铃和幸幸去逛商场。	The next day was Saturday. Mom decided to go shopping with Ling and Xing Xing.
金铃自己对穿衣打扮不太感兴趣，可是她希望妈妈能把幸幸打扮得漂亮一些，就起劲地跑前跑后帮幸幸挑衣服。她们替幸幸买下了一条咖啡色带米色蕾丝花边的连衣裙，一双小皮鞋。	Ling didn't care what she wore, but she wanted Mom to get something nice for Xing Xing, so she rushed around the mall picking out clothes. They bought the little girl a brown dress with a cream belt and lace trim and a pair of shoes to go with them.
金铃很兴奋，马上央求妈妈帮幸幸穿上新衣服，然后她拉着幸幸的手骄傲地在商场里走来走去，仿佛要展示一个漂亮的小模特儿似的。	Ling begged Mom to dress Xing Xing up in her new clothes. Then she took her by the hand and paraded her around the mall as if she were a little model.
幸幸心里也很高兴，但是她什么都不说，只把对金铃的感谢表现在对金铃的百依百顺上。	Xing Xing didn't utter a word, but she showed her gratitude to Ling by following her docilely around.
这使得卉紫越发对幸幸怜爱有加，觉得小女孩要真是从此在家里住下来，倒也蛮好。	Mom was growing more and more fond of the little girl. How nice it would be if she really could move in and live with them!
后来卉紫又领着她们去文具柜台，买了些圆珠笔橡皮什么的。	They went to the stationery store and bought ballpoint pens and erasers.
金铃提出要到玩具柜台看看，卉紫也同意了。	Then, "Why don't we go look at toys?" said Ling.
玩具柜台新到了一批为圣诞节准备的礼品玩具，其中有一排金发碧眼的芭比娃娃。	They had new stock in because it would soon be Christmas and Ling spotted a blue-eyed, blonde-haired Barbie doll on display in a glass cabinet.
金铃趴在柜台上目不转睛地看，眼珠子恨不能跳出来粘在柜台玻璃上。	She stared at it so hard her eyes almost popped out of her head.
卉紫本想替她们一人买一个，凑上去看看标价，一个娃娃差不多要卖200块钱，是她一个月工资的四分之一。	Mom decided to buy them one each - until she saw the price. The dolls were almost 200 yuan, a quarter of her month's salary.
卉紫吓了一跳，赶紧装作不知道孩子们的心思，若无其事地从柜台旁边绕过去，目光停留在为婴儿准备的一排塑料玩具上。	Mom was horrified and hurriedly passed the cabinet, pretending she hadn't noticed, and fixed her eyes on a display of plastic toys.
金铃却是不屈不挠地追上去，旁敲侧击地说：“张灵灵家里有一个芭比娃娃，是她妈妈送她过生日的。	Ling wasn't giving up that easily. She dropped a few heavy hints. "Ming has a Barbie doll. Her mom gave it to her for her birthday.
那个娃娃一共有三套衣服，一套晚装、一套泳装、一套冬装，可以换来换去。	Her doll has three outfits: a party dress, a swimsuit, and winter clothes, and you can swap them over.
胳膊腿也是软的，让它摆什么姿势就摆什么姿势，比一般的娃娃高级多了。张灵灵老是用她的芭比娃娃逗我们。”	You can put her into any position you want because her arms and legs move. She's way better than other dolls. Ming's always showing off her Barbie."
卉紫转过身，认真地问金铃：“张灵灵父母是干什么的？”	Mom turned serious. "What do Ming's parents do?" she asked.
金铃答：“好像是……当经理？”	Ling hesitated, "Umm.. .company managers?"
卉紫两手扶住金铃的肩膀：“你听着，爸爸妈妈都是工薪阶层，和人家经理不一样。	Mom gripped Ling by the shoulders. "Now listen to me. Your dad and I get a salary every month, we're not company managers.
正当的要求可以满足，比如吃饭穿衣买书买笔，可是昂贵的奢侈品不能买，我们没必要跟人家比这些。”	We can make ends meet, we can put food on the table, we have clothes to wear, and we can buy books and your school stuff, but we can't afford luxuries.. We're not trying to keep up with Ming's parents."
金铃狡猾地看着妈妈，反问她：“我要你买了吗？”	Ling gave her Mom an evil look, and retorted, "Did I ask you to buy it?"
“可是你刚才……”	"But you just..."
“我只不过说那娃娃很漂亮，没有说我想要。”	"I was only saying that doll was pretty. I didn't say I wanted it."
金铃说完这句话，挣开妈妈的手，一扭身就走了。	And she pushed Mom's hands off and walked away.
卉紫依稀看见她眼里有亮晶晶的东西闪了一下，但是卉紫硬下心肠没有理睬。	Mom thought she saw tears glint in Ling's eyes, but decided not to say anything.
星期天傍晚，金铃和幸幸肩并肩坐在沙发上看动画片，忽然有人敲门。敲门声很响，而且理直气壮。	On Sunday evening, Ling and Xing Xing were sitting side-by-side on the couch watching cartoons when there was a hammering on the door.
卉紫急忙从厨房里跑出来，甩着一双湿淋淋的手去开门。	Mom hurried out from the kitchen, wiping her wet hands, and went to open up.
门外站着一个二十七八岁的女人，初冬天气穿一条刚过臀部的超短皮裙，下面是肉色透明丝袜，鼻尖和脸颊冻得微微发红。她手里还抱着个刚满周岁的孩子。	It was a young woman, probably in her late twenties. The tip of her nose and her cheeks were red with cold - even in this chilly autumn weather, she was only wearing thin flesh-colored tights and a bum-skimming leather mini-skirt under her jacket. In her arms she held a little boy of about a year old.
“请问幸幸是住在这家吗？”她昂着头，不太客气地问卉紫。	"Excuse me, is Xing Xing here?", she asked brusquely.
卉紫正犹豫着不知该怎么回答，幸幸已经闻声从客厅里跑出来了。	Mom was just hesitating about how to answer when Xing Xing scurried out of the living room.
卉紫弯下腰问她：“这是不是你的妈妈？”	Mom bent down and asked her, "Is this your mom?"
幸幸看了那女人一眼，马上垂下眼皮，轻轻点一点头。	Xing Xing looked at the woman, then down at the floor, and gave a little nod.
卉紫觉得不该让客人站在门外，就热情地请对方进来坐下。	It is rude to leave your visitors standing at the door, so Mom politely invited her in.
那女人却不动，语气淡淡地说：“你不必张罗，我是来带幸幸走的。”	But the woman stood right where she was, "I haven't come visiting. I'm just here to collect Xing Xing."
卉紫问：“和她爸爸达成协议了？	"Did you sort things out with her father?
孩子归你抚养？”	Are you going to raise her?"
女人嘴角一撇：“凭什么归我抚养？	The woman made a face. "Why would I do that?
我们每月各出200块钱，幸幸住到我妈家里去。”	Xing Xing's going to live with my mom. Her dad and I are paying her 200 yuan a month for food and stuff."
卉紫说：“跟着外婆，也好。”又摸摸她怀中男孩的头，“这是幸幸的弟弟？”	"How nice that she'd going to be with her Nana," said Mom. She stroked the little boy's head. "Is this Xinc Xing's little brother?
“不，这是我的儿子。”	"No. This is my son."
她把“我的儿子”几个字咬得很重。	The woman put heavy stress on the words "my son."
卉紫叹着气，进屋收拾幸幸的东西。那女人就抱着孩子在门外等着。	Mom sighed. She went to gather up Xing Xing's things. The woman waited outside the door holding the baby.
幸幸低头站在门内，不说话，没有一点见到母亲的欣喜。	Xing Xing was standing inside, her head bent, not speaking. She didn't look happy at all.
金玲跟在卉紫身后直转，拉拉她的衣角，小声问：“真的不可以把幸幸留下来吗？”	Ling trailed behind Mom. She tugged at her sleeve and whispered, "Can't we keep Xing Xing?"
卉紫说：“不可以，她有父母，法律不许可。”	"No. She has a mom and a dad. The law won't let us."
金铃带着哭声说：“可是她不喜欢她的妈妈，那个女人也不喜欢幸幸。”	"But she doesn't like her mom," Ling with a sob in her voice. "And that woman doesn't like Xing Xing."
卉紫回过头：“不许这样说人家阿姨。”	"Don't talk about Xing Xing's mom as 'that woman', it's not polite." Mom told her.
金铃鄙夷地哼哼着：“她算什么做妈妈的？	Ling snorted in disdain. "She doesn't deserve to be a mom.
一点母性都没有。”	She doesn't have any maternal instinct at all."
卉紫心里有些好笑，因为金铃知道使用“母性”这个词。	Mom was quite tickled that Ling knew words like "maternal instinct."
她收拾了幸幸简单的衣物，扎成一个包，出去交到那女人手上，又蹲下，双手捧起幸幸的脸，说：“好孩子，记住你金铃姐姐的家，任何时候都欢迎你再来。”	She picked up Xing Xing's few belongings, stuffed them in a bag, and gave them to the woman. Then she crouched down, cupped Xing Xing's face in both hands, and said, "Don't forget Ling and all of us, sweetie. You're welcome to come back whenever you like."
那女人一把拉过幸幸的手，连声谢谢都没说，转身就下楼了。	The woman jerked Xing Xing's hand and pulled her down the stairs without so much as a thank you.
卉紫连忙朝屋里喊：“金铃！	Mom shouted towards the bedroom, "Ling!
怎么不出来跟幸幸说再见？”	Why didn't you come out and say goodbye to Xing Xing?"
房间里没人回答，也不见人出来。	There was no answer, and the door stayed shut.
卉紫连忙进去一看，金铃靠在房间的墙上抽泣着，泪珠儿大滴大滴滚落下来。	Mom went in. Ling was propped against the wall, tears rolling down her cheeks, sobbing her heart out.
卉紫心里一热，一把将金铃搂在怀中，说：“好孩子，妈妈知道你是个善良的孩子，可是幸幸毕竟有她的爸爸妈妈，她总是要过她自己的生活的。”	Mom's heart ached. She put her arms round Ling, and said, "Honey, I know you're really kind-hearted, but Xing Xing has a mother and father. She's not an orphan."
金铃把头埋在卉紫胸前，瓮声瓮气地问：“妈妈你说，世界上有没有真正快乐的孩子？”	Ling buried her face in her mom's chest. In a muffled voice, she asked, "Mom, are there any really happy children in this world?"
卉紫心里一冷，她想女儿这问题问得太深刻也太沉重了，她简直不知道如何回答是好了。	Mom got goosebumps. Her daughter's question was so profound, so serious, that she simply didn't know how to respond.
