# Supplementary material for: Exploring translator’s style in children’s literature: A case study of Nicky Harman’s English translations of Huang Beijia’s two works
Source: PLoS One. 2026 Jun 2;21(6):e0350245. doi: 10.1371/journal.pone.0350245 (PMC13229296; doi:10.1371/journal.pone.0350245)
Supplement: S7 File — (ZIP) [file pone.0350245.s010.zip › data/parallel corpus data/Parallel Chinese-English Corpus tmx format/Flight of the Bumblebee (Parallel Chinese-English).tmx/Chapter 10_zh-CN_en-US.tmx]

<?xml version="1.0" encoding="UTF-8" standalone="yes"?>
<tmx version="1.4">
    <header creationtool="Tmxmall Aligner" segtype="sentence" adminlang="zh-CN" srclang="zh-CN" datatype="xml" creationdate="20240106T212444Z" creationid="TM STUDIO"/>
    <body>
        <tu creationdate="20240106T212444Z" creationid="TM STUDIO">
            <tuv xml:lang="zh-CN">
                <seg>第十章·飞虎队员</seg>
            </tuv>
            <tuv xml:lang="en-US">
                <seg>Chapter 10 The Flying Tigers</seg>
            </tuv>
        </tu>
        <tu creationdate="20240106T212444Z" creationid="TM STUDIO">
            <tuv xml:lang="zh-CN">
                <seg>周末，照例是我们住校生回家的日子。</seg>
            </tuv>
            <tuv xml:lang="en-US">
                <seg>We boarders normally went home at the weekend.</seg>
            </tuv>
        </tu>
        <tu creationdate="20240106T212444Z" creationid="TM STUDIO">
            <tuv xml:lang="zh-CN">
                <seg>在逼仄又古板的学校里熬过了一周，我已经迫不及待地要想回家，想看看榴园里的石榴树有没有结果，梅教授家的杂交母鸡什么时候才能如他预言的那样下出一个双黄蛋，墙脚下的美人蕉花茎里还能不能吮出蜜一般甜的花汁。</seg>
            </tuv>
            <tuv xml:lang="en-US">
                <seg>After spending all week in our cramped and old-fashioned school, I was always desperate to get home, to see if the pomegranate tree in Pomegranate Gardens had fruit on it, whether Professor Mei's hybrid hens had laid double-yokers as he promised they would, and whether the canna flowers at the foot of the wall were out yet, so I could suck honey-sweet nectar from them.</seg>
            </tuv>
        </tu>
        <tu creationdate="20240106T212444Z" creationid="TM STUDIO">
            <tuv xml:lang="zh-CN">
                <seg>我姐有一次在作文里写到我，她说，每个周六的下午，如果你在华西坝的土路上看到一个满面流汗、头发松散、像野山羊一样奔跑的女孩，那一定是我的妹妹。</seg>
            </tuv>
            <tuv xml:lang="en-US">
                <seg>Shuya once wrote about me in a school essay: if, on any Saturday afternoon, you saw a girl with a sweaty face and wild hair, streaking like a goat along the dirt road through Huaxi Fields, 'it must be my little sister'.</seg>
            </tuv>
        </tu>
        <tu creationdate="20240106T212444Z" creationid="TM STUDIO">
            <tuv xml:lang="zh-CN">
                <seg>我嘲笑她用词不当，因为从我的学校跑到家里，不过区区三里路，这一点点时间，我根本还没到出汗的状态。</seg>
            </tuv>
            <tuv xml:lang="en-US">
                <seg>I wasn't going to let her get away with that. It was only one and a half kilometres from school to home. Even if I was running, I wouldn't break a sweat.</seg>
            </tuv>
        </tu>
        <tu creationdate="20240106T212444Z" creationid="TM STUDIO">
            <tuv xml:lang="zh-CN">
                <seg>我姐反驳："你还是不懂，夸张是一种修辞手法！</seg>
            </tuv>
            <tuv xml:lang="en-US">
                <seg>'You don't know anything,' Shuya retorted. 'Exaggeration is a rhetorical technique!</seg>
            </tuv>
        </tu>
        <tu creationdate="20240106T212444Z" creationid="TM STUDIO">
            <tuv xml:lang="zh-CN">
                <seg>难怪你语文考那么差。"</seg>
            </tuv>
            <tuv xml:lang="en-US">
                <seg>No wonder you get such bad marks in your Chinese tests.'</seg>
            </tuv>
        </tu>
        <tu creationdate="20240106T212444Z" creationid="TM STUDIO">
            <tuv xml:lang="zh-CN">
                <seg>我姐太厉害，她总是一棍子捅到我的痛处。</seg>
            </tuv>
            <tuv xml:lang="en-US">
                <seg>I could never get the better of Shuya. She always knew how to wind me up.</seg>
            </tuv>
        </tu>
        <tu creationdate="20240106T212444Z" creationid="TM STUDIO">
            <tuv xml:lang="zh-CN">
                <seg>我诅咒她将来找不到男朋友，因为谁也受不了她的伶牙俐齿。</seg>
            </tuv>
            <tuv xml:lang="en-US">
                <seg>'You'll never get a boyfriend. Your tongue's too sharp,' I hissed.</seg>
            </tuv>
        </tu>
        <tu creationdate="20240106T212444Z" creationid="TM STUDIO">
            <tuv xml:lang="zh-CN">
                <seg>跑进院子，三步并作两步地蹦跶着上楼，奔过走廊，终于站到我们家的门口了。</seg>
            </tuv>
            <tuv xml:lang="en-US">
                <seg>One Saturday, I charged into the courtyard, took the stairs two at a time, and ran along the walkway to our front door.</seg>
            </tuv>
        </tu>
        <tu creationdate="20240106T212444Z" creationid="TM STUDIO">
            <tuv xml:lang="zh-CN">
                <seg>小素总是第一个欢呼着出门迎我的人。</seg>
            </tuv>
            <tuv xml:lang="en-US">
                <seg>Su was always the first to come and open up.</seg>
            </tuv>
        </tu>
        <tu creationdate="20240106T212444Z" creationid="TM STUDIO">
            <tuv xml:lang="zh-CN">
                <seg>我也总是大声喝叫她："别过来！"</seg>
            </tuv>
            <tuv xml:lang="en-US">
                <seg>I always shouted at her, 'Don't come near me!'</seg>
            </tuv>
        </tu>
        <tu creationdate="20240106T212444Z" creationid="TM STUDIO">
            <tuv xml:lang="zh-CN">
                <seg>小素就站着，殷切地看着我一件件地脱去衣服，很仔细地检查每一根线缝每一条皱褶，看看有没有臭虫躲在里面让我夹带回家。</seg>
            </tuv>
            <tuv xml:lang="en-US">
                <seg>Su stood and watched as I took off every stitch of clothing I was wearing, carefully checking every seam and every wrinkle to make sure there weren't any bedbugs hiding inside.</seg>
            </tuv>
        </tu>
        <tu creationdate="20240106T212444Z" creationid="TM STUDIO">
            <tuv xml:lang="zh-CN">
                <seg>这是我娘给我定下的规矩。</seg>
            </tuv>
            <tuv xml:lang="en-US">
                <seg>That was Mum's rule.</seg>
            </tuv>
        </tu>
        <tu creationdate="20240106T212444Z" creationid="TM STUDIO">
            <tuv xml:lang="zh-CN">
                <seg>有一阵子我们学校宿舍里臭虫泛滥，舍监动了无数脑筋都无法彻底将它们杀死，娘很怕我把这些小东西带回家里。每次我穿回家的衣服，娘必得令我脱在门口，拿开水烫上一遍。</seg>
            </tuv>
            <tuv xml:lang="en-US">
                <seg>We'd had an outbreak of bedbugs in the school dormitory. The caretaker tried every which way to kill them, though she never completely succeeded in getting rid of them. Mum was so afraid that I'd bring them home, she made me take off everything I was wearing at the door, and then she boiled my clothes up in a big cauldron.</seg>
            </tuv>
        </tu>
        <tu creationdate="20240106T212444Z" creationid="TM STUDIO">
            <tuv xml:lang="zh-CN">
                <seg>终于平安进得家门。</seg>
            </tuv>
            <tuv xml:lang="en-US">
                <seg>Finally, I could go in.</seg>
            </tuv>
        </tu>
        <tu creationdate="20240106T212444Z" creationid="TM STUDIO">
            <tuv xml:lang="zh-CN">
                <seg>第一件事情是吃。</seg>
            </tuv>
            <tuv xml:lang="en-US">
                <seg>The first thing was to eat.</seg>
            </tuv>
        </tu>
        <tu creationdate="20240106T212444Z" creationid="TM STUDIO">
            <tuv xml:lang="zh-CN">
                <seg>一碗凉粉，或是两个米粑粑。再没有，冲碗红糖水喝下去也是舒服的。</seg>
            </tuv>
            <tuv xml:lang="en-US">
                <seg>Mum always put something to one side especially for me - a bowl of liangfen noodles or two baba cakes or, if there was nothing else, a bowl of brown sugar water, which was always comforting.</seg>
            </tuv>
        </tu>
        <tu creationdate="20240106T212444Z" creationid="TM STUDIO">
            <tuv xml:lang="zh-CN">
                <seg>这可是我娘留给我的独食，小素和小弟也只能眼巴巴看着。我娘怜惜我是住校生，她总觉得离了娘的孩子一定是吃不饱穿不暖。</seg>
            </tuv>
            <tuv xml:lang="en-US">
                <seg>Su and Kid used to watch goggle-eyed, but my mother was sorry for me because I boarded at school, and she was convinced that I wasn't getting enough to eat or warm clothes to wear.</seg>
            </tuv>
        </tu>
        <tu creationdate="20240106T212444Z" creationid="TM STUDIO">
            <tuv xml:lang="zh-CN">
                <seg>吃饱喝足，我抹一下嘴，下楼找范舒文。</seg>
            </tuv>
            <tuv xml:lang="en-US">
                <seg>Once I'd eaten and drunk, I wiped my mouth and went downstairs to find Sheona.</seg>
            </tuv>
        </tu>
        <tu creationdate="20240106T212444Z" creationid="TM STUDIO">
            <tuv xml:lang="zh-CN">
                <seg>沈天路想听《野蜂飞舞》，我弹不出来，心里好不舒服，几天里一直惦着这事。</seg>
            </tuv>
            <tuv xml:lang="en-US">
                <seg>Tianlu wanted to listen to 'Flight of the Bumblebee', and I was still upset that I hadn't been able to play it.</seg>
            </tuv>
        </tu>
        <tu creationdate="20240106T212444Z" creationid="TM STUDIO">
            <tuv xml:lang="zh-CN">
                <seg>我想看看范舒文到底是怎么训练出手指速度的。</seg>
            </tuv>
            <tuv xml:lang="en-US">
                <seg>I wanted to see how Sheona got her fingers up to speed.</seg>
            </tuv>
        </tu>
        <tu creationdate="20240106T212444Z" creationid="TM STUDIO">
            <tuv xml:lang="zh-CN">
                <seg>刚到楼下，无巧不巧听到范家客厅里有琴声。</seg>
            </tuv>
            <tuv xml:lang="en-US">
                <seg>I heard someone playing the piano in the Fans' living room.</seg>
            </tuv>
        </tu>
        <tu creationdate="20240106T212444Z" creationid="TM STUDIO">
            <tuv xml:lang="zh-CN">
                <seg>好像不是范舒文，范舒文的琴声我熟悉，轻盈，安逸，虽然娴熟，总觉得蜻蜓点水一样飘着，少一股劲儿。</seg>
            </tuv>
            <tuv xml:lang="en-US">
                <seg>It didn't sound like Sheona - her playing was graceful and fluid, proficient but a bit laidback. It made me think of dragonflies skimming the surface of a pond.</seg>
            </tuv>
        </tu>
        <tu creationdate="20240106T212444Z" creationid="TM STUDIO">
            <tuv xml:lang="zh-CN">
                <seg>用她妈妈范玛丽的话说："缺了灵魂。"</seg>
            </tuv>
            <tuv xml:lang="en-US">
                <seg>As Mrs Fan would say, it had no soul.</seg>
            </tuv>
        </tu>
        <tu creationdate="20240106T212444Z" creationid="TM STUDIO">
            <tuv xml:lang="zh-CN">
                <seg>可是听着也不像范玛丽自己在弹。</seg>
            </tuv>
            <tuv xml:lang="en-US">
                <seg>It wasn't Mrs Fan playing either.</seg>
            </tuv>
        </tu>
        <tu creationdate="20240106T212444Z" creationid="TM STUDIO">
            <tuv xml:lang="zh-CN">
                <seg>范玛丽的琴声要更加丰满激荡，一泻千里。</seg>
            </tuv>
            <tuv xml:lang="en-US">
                <seg>She made the piano sound like a rushing, raging torrent.</seg>
            </tuv>
        </tu>
        <tu creationdate="20240106T212444Z" creationid="TM STUDIO">
            <tuv xml:lang="zh-CN">
                <seg>这个弹琴者明显指法生疏，和声也不十分准确，倒是每一个音符都透着力量，我都能想象按下琴键的那双手是如何用劲敲击的。</seg>
            </tuv>
            <tuv xml:lang="en-US">
                <seg>This person sounded a bit rusty, and there were some wrong chords, but there was strength there - I could see those hands thumping the keys.</seg>
            </tuv>
        </tu>
        <tu creationdate="20240106T212444Z" creationid="TM STUDIO">
            <tuv xml:lang="zh-CN">
                <seg>怕妨碍人家弹琴，我难得放轻了脚步，几乎是踮着脚尖走过那段门廊。</seg>
            </tuv>
            <tuv xml:lang="en-US">
                <seg>I did not want to disturb whoever it was, so I tiptoed past the window.</seg>
            </tuv>
        </tu>
        <tu creationdate="20240106T212444Z" creationid="TM STUDIO">
            <tuv xml:lang="zh-CN">
                <seg>不料我刚在门口探一个头，眼尖的范舒文已经发现了我："橙子橙子，快进来！"</seg>
            </tuv>
            <tuv xml:lang="en-US">
                <seg>I had just poked my head through the front door when Sheona spotted me and exclaimed, 'Orange, Orange, come in!'</seg>
            </tuv>
        </tu>
        <tu creationdate="20240106T212444Z" creationid="TM STUDIO">
            <tuv xml:lang="zh-CN">
                <seg>我闪进半个身体，发现弹琴的是个陌生人，一个年轻又帅气的小伙子，至多二十四五岁吧，长着一双跟范舒文一样碧蓝的眼睛，瘦条脸，高鼻梁，鼻翼周围散布着淡淡的咖啡色雀斑，嘴巴有点大，一笑起来，几乎从左耳根咧到右耳根，使得两排整齐的牙齿格外白得发亮。</seg>
            </tuv>
            <tuv xml:lang="en-US">
                <seg>I stood in the doorway of the piano room: the piano-player was someone I'd never seen before, a good-looking young guy in his mid-twenties, with blue eyes like Slieona's, a thin face, a prominent nose, and a scattering of brown freckles on either side. He had a wide mouth and when he smiled, it stretched almost from ear to ear, revealing two even rows of shiny white teeth.</seg>
            </tuv>
        </tu>
        <tu creationdate="20240106T212444Z" creationid="TM STUDIO">
            <tuv xml:lang="zh-CN">
                <seg>范舒文欢快地拉我过去："介绍一下，我表哥，马克，飞虎队员，休假从昆明过来看望我们。"</seg>
            </tuv>
            <tuv xml:lang="en-US">
                <seg>Sheona happily pulled me over to the piano. 'Let me introduce you to my cousin, Mark, he's a Flying Tiger fighter pilot. He's on leave from Kunming and he's come to visit us!'</seg>
            </tuv>
        </tu>
        <tu creationdate="20240106T212444Z" creationid="TM STUDIO">
            <tuv xml:lang="zh-CN">
                <seg>什么？</seg>
            </tuv>
            <tuv xml:lang="en-US">
                <seg>What?</seg>
            </tuv>
        </tu>
        <tu creationdate="20240106T212444Z" creationid="TM STUDIO">
            <tuv xml:lang="zh-CN">
                <seg>飞虎队员！</seg>
            </tuv>
            <tuv xml:lang="en-US">
                <seg>A Flying Tiger fighter pilot!</seg>
            </tuv>
        </tu>
        <tu creationdate="20240106T212444Z" creationid="TM STUDIO">
            <tuv xml:lang="zh-CN">
                <seg>我吃惊得眼珠子都要瞪出来。</seg>
            </tuv>
            <tuv xml:lang="en-US">
                <seg>My eyes nearly popped out of my head.</seg>
            </tuv>
        </tu>
        <tu creationdate="20240106T212444Z" creationid="TM STUDIO">
            <tuv xml:lang="zh-CN">
                <seg>陈纳德先生的飞虎队，报纸上报道过无数次了，在空中跟日机英勇战斗，为中国抗战立下赫赫功劳！</seg>
            </tuv>
            <tuv xml:lang="en-US">
                <seg>Chennault's Flying Tigers had been in the newspapers countless times because of their impressive contribution to China's war effort. They'd been fighting heroic battles against Japanese planes in the skies above China.</seg>
            </tuv>
        </tu>
        <tu creationdate="20240106T212444Z" creationid="TM STUDIO">
            <tuv xml:lang="zh-CN">
                <seg>我那一瞬间真是傻到透顶，居然忘了应该跟勇敢的马克打个招呼，只一心一意打量他的黄头发、蓝眼睛、宽下巴、被肌肉绷得快要炸线的一件很旧的羊毛上衣，和宽宽的裤腿，以及磨出毛边的皮鞋。</seg>
            </tuv>
            <tuv xml:lang="en-US">
                <seg>I was so dumbstruck that I even forgot to say hello to the hero. I could only gawp at his blonde hair, blue eyes and wide chin. He had on a tatty sheepskin jacket, which seemed to be fighting a battle to hold his bulging muscles in, and baggy trousers, and scuffed leather shoes.</seg>
            </tuv>
        </tu>
        <tu creationdate="20240106T212444Z" creationid="TM STUDIO">
            <tuv xml:lang="zh-CN">
                <seg>我那时候认为飞虎队员一定是半人半神的人，起码要像电影《金刚》里力大无比的猩猩一样，一巴掌能把小日本飞机的翅膀拍烂。</seg>
            </tuv>
            <tuv xml:lang="en-US">
                <seg>I'd always thought that the Flying Tigers were half-human and half-god, or at least super-strong like King Kong, capable of swatting a Japanese plane out of the sky with a single slap.</seg>
            </tuv>
        </tu>
        <tu creationdate="20240106T212444Z" creationid="TM STUDIO">
            <tuv xml:lang="zh-CN">
                <seg>我琢磨着马克身上的神性在哪儿，当他施展威力时，他身上的哪个部位会变成一把刀或是一柄利剑。</seg>
            </tuv>
            <tuv xml:lang="en-US">
                <seg>I wondered where Mark's special powers were hidden. Which part of his body became a knife or a sword when he needed them?</seg>
            </tuv>
        </tu>
        <tu creationdate="20240106T212444Z" creationid="TM STUDIO">
            <tuv xml:lang="zh-CN">
                <seg>可是马克已经很绅士地站起来了，走到我面前，主动要跟我握手。</seg>
            </tuv>
            <tuv xml:lang="en-US">
                <seg>Mark was the perfect gentleman. He got up and came over to me, his hand outstretched.</seg>
            </tuv>
        </tu>
        <tu creationdate="20240106T212444Z" creationid="TM STUDIO">
            <tuv xml:lang="zh-CN">
                <seg>"你好，黄橙子小姐。"</seg>
            </tuv>
            <tuv xml:lang="en-US">
                <seg>'Pleased to meet you, Miss Orange,' he said.</seg>
            </tuv>
        </tu>
        <tu creationdate="20240106T212444Z" creationid="TM STUDIO">
            <tuv xml:lang="zh-CN">
                <seg>啊？他居然知道我的名字！</seg>
            </tuv>
            <tuv xml:lang="en-US">
                <seg>How did he know my name?</seg>
            </tuv>
        </tu>
        <tu creationdate="20240106T212444Z" creationid="TM STUDIO">
            <tuv xml:lang="zh-CN">
                <seg>我昏头昏脑伸出一只手，放在他的手心里。</seg>
            </tuv>
            <tuv xml:lang="en-US">
                <seg>Feeling slightly dizzy, I reached out my own hand. His hand was huge.</seg>
            </tuv>
        </tu>
        <tu creationdate="20240106T212444Z" creationid="TM STUDIO">
            <tuv xml:lang="zh-CN">
                <seg>这双手真是大啊，手背上长了密密的一层淡黄色汗毛，手掌肥厚，硬邦邦的，熊掌一样把我的整只手连同手腕包裹进去，像握住了什么小不丁点的玩具，他都不敢用劲，害怕捏碎。</seg>
            </tuv>
            <tuv xml:lang="en-US">
                <seg>There was a dense brown fuzz on the back, and his palm was fleshy and calloused, like a bear's paw. It swallowed mine whole, along with my wrist, which looked doll-like by comparison. He must have been afraid of doing me an injury by squeezing, because he let go straightaway.</seg>
            </tuv>
        </tu>
        <tu creationdate="20240106T212444Z" creationid="TM STUDIO">
            <tuv xml:lang="zh-CN">
                <seg>所以他很快就放开我，笑眯眯地在嘴巴里咕哝了一句什么，肩膀还跟着耸了一耸。</seg>
            </tuv>
            <tuv xml:lang="en-US">
                <seg>He said something, smiled and shrugged.</seg>
            </tuv>
        </tu>
        <tu creationdate="20240106T212444Z" creationid="TM STUDIO">
            <tuv xml:lang="zh-CN">
                <seg>我实在太紧张，没听懂他的带着美国乡村口音的英文。</seg>
            </tuv>
            <tuv xml:lang="en-US">
                <seg>I felt really freaked out. I hadn't a clue what he was saying. His accent was so thick.</seg>
            </tuv>
        </tu>
        <tu creationdate="20240106T212444Z" creationid="TM STUDIO">
            <tuv xml:lang="zh-CN">
                <seg>范舒文善解人意地凑到我的耳朵上："他说，他早已经从我的信中认识你了。"</seg>
            </tuv>
            <tuv xml:lang="en-US">
                <seg>Sheona put me out of my misery. 'He says he already knows who you are, from my letters,' she whispered in my ear.</seg>
            </tuv>
        </tu>
        <tu creationdate="20240106T212444Z" creationid="TM STUDIO">
            <tuv xml:lang="zh-CN">
                <seg>见我发愣，她又小声补充："我每次给他写信都会提到你。"</seg>
            </tuv>
            <tuv xml:lang="en-US">
                <seg>I must have looked dazed still, because she added, 'I talk about you every time I write to him.'</seg>
            </tuv>
        </tu>
        <tu creationdate="20240106T212444Z" creationid="TM STUDIO">
            <tuv xml:lang="zh-CN">
                <seg>我立刻在心里猜测，范舒文到底是如何对她的表哥描述我的，会不会说我是个假小子，说我会爬树采桑果，会下河扎猛子摸河蚌，周六带着一身臭虫回家......</seg>
            </tuv>
            <tuv xml:lang="en-US">
                <seg>I immediately began to wonder how Sheona described me to him. Did she say I was a tomboy, and climbed trees to pick mulberries, and jumped in the river to collect freshwater mussels, and came home on Saturday with bedbugs?</seg>
            </tuv>
        </tu>
        <tu creationdate="20240106T212444Z" creationid="TM STUDIO">
            <tuv xml:lang="zh-CN">
                <seg>一想到这儿，我忽然面孔发烫，一分钟也不敢多留，转头出门，咚咚咚一口气跑回楼上。</seg>
            </tuv>
            <tuv xml:lang="en-US">
                <seg>The thought made my face burn. I couldn't stay a minute longer. I turned and fled, clattering back up the stairs to our flat.</seg>
            </tuv>
        </tu>
        <tu creationdate="20240106T212444Z" creationid="TM STUDIO">
            <tuv xml:lang="zh-CN">
                <seg>沈天路在楼道帮我娘拧衣服，带着肥皂气味的水滴滴答答拧在走廊砖地上，涌出细小闪光的泡泡。</seg>
            </tuv>
            <tuv xml:lang="en-US">
                <seg>Tianlu was on the walkway, wringing out the wet laundry for Mum. Sudsy water trickled over the floor bricks, the tiny bubbles catching the light.</seg>
            </tuv>
        </tu>
        <tu creationdate="20240106T212444Z" creationid="TM STUDIO">
            <tuv xml:lang="zh-CN">
                <seg>我喘着气告诉他："范舒文家来了个人，是飞虎队员！"</seg>
            </tuv>
            <tuv xml:lang="en-US">
                <seg>'Sheona's got a visitor,' I gasped. 'He's a Flying Tiger!'</seg>
            </tuv>
        </tu>
        <tu creationdate="20240106T212444Z" creationid="TM STUDIO">
            <tuv xml:lang="zh-CN">
                <seg>"啊？"</seg>
            </tuv>
            <tuv xml:lang="en-US">
                <seg>'Eh?'</seg>
            </tuv>
        </tu>
        <tu creationdate="20240106T212444Z" creationid="TM STUDIO">
            <tuv xml:lang="zh-CN">
                <seg>他拎着衣服，像是没有反应过来。</seg>
            </tuv>
            <tuv xml:lang="en-US">
                <seg>Tianlu stood with the clothes in his arms, completely gobsmacked.</seg>
            </tuv>
        </tu>
        <tu creationdate="20240106T212444Z" creationid="TM STUDIO">
            <tuv xml:lang="zh-CN">
                <seg>"是真的，陈纳德将军的飞虎队！"</seg>
            </tuv>
            <tuv xml:lang="en-US">
                <seg>'Really? You mean, one of Chennault's Flying Tigers?'</seg>
            </tuv>
        </tu>
        <tu creationdate="20240106T212444Z" creationid="TM STUDIO">
            <tuv xml:lang="zh-CN">
                <seg>他瞪了我足足有五秒钟，然后，湿衣服往水盆里一扔，拔脚就往楼下跑。</seg>
            </tuv>
            <tuv xml:lang="en-US">
                <seg>He stared at me for a full five seconds, then threw the wet laundry into the basket and was down the stairs in leaps and bounds.</seg>
            </tuv>
        </tu>
        <tu creationdate="20240106T212444Z" creationid="TM STUDIO">
            <tuv xml:lang="zh-CN">
                <seg>走到楼梯口他又站住了，想了想，慢吞吞走回来，扒着栏杆往下看。</seg>
            </tuv>
            <tuv xml:lang="en-US">
                <seg>Then he stopped. He walked slowly up the stairs again and peered over the balcony.</seg>
            </tuv>
        </tu>
        <tu creationdate="20240106T212444Z" creationid="TM STUDIO">
            <tuv xml:lang="zh-CN">
                <seg>我说这怎么能够看见啊？</seg>
            </tuv>
            <tuv xml:lang="en-US">
                <seg>'You can't see from here,' I told him.</seg>
            </tuv>
        </tu>
        <tu creationdate="20240106T212444Z" creationid="TM STUDIO">
            <tuv xml:lang="zh-CN">
                <seg>人家是在范舒文家里呢。</seg>
            </tuv>
            <tuv xml:lang="en-US">
                <seg>'He's inside the Fans' house.'</seg>
            </tuv>
        </tu>
        <tu creationdate="20240106T212444Z" creationid="TM STUDIO">
            <tuv xml:lang="zh-CN">
                <seg>沈天路说，那怎么办？</seg>
            </tuv>
            <tuv xml:lang="en-US">
                <seg>'So what can I do?' said Tianlu.</seg>
            </tuv>
        </tu>
        <tu creationdate="20240106T212444Z" creationid="TM STUDIO">
            <tuv xml:lang="zh-CN">
                <seg>他又不是小孩子，总不能跑过去往人家门口一站......</seg>
            </tuv>
            <tuv xml:lang="en-US">
                <seg>I'm not a kid anymore. I can't just run over and hang around in the doorway.'</seg>
            </tuv>
        </tu>
        <tu creationdate="20240106T212444Z" creationid="TM STUDIO">
            <tuv xml:lang="zh-CN">
                <seg>"那好办。"我拉住他，"你跟我走，我带你去。"</seg>
            </tuv>
            <tuv xml:lang="en-US">
                <seg>'No problem,' I said and tugged his sleeve. 'Come over with me.'</seg>
            </tuv>
        </tu>
        <tu creationdate="20240106T212444Z" creationid="TM STUDIO">
            <tuv xml:lang="zh-CN">
                <seg>他赶快往旁边躲让："真不行，你们女娃娃家可以当八卦婆，我们男的......"</seg>
            </tuv>
            <tuv xml:lang="en-US">
                <seg>He pulled away. 'No, that's no good. Girls can stand around and gossip, but boys can't do stuff like that.'</seg>
            </tuv>
        </tu>
        <tu creationdate="20240106T212444Z" creationid="TM STUDIO">
            <tuv xml:lang="zh-CN">
                <seg>我讨厌他说什么男的女的这种话，拳头一扬就要捶过去，瞥见小素在一旁瞪着大眼睛，才停手作罢。</seg>
            </tuv>
            <tuv xml:lang="en-US">
                <seg>I hated when he talked about girls do this and boys do that. I was about to thump him when I saw Su watching us curiously.</seg>
            </tuv>
        </tu>
        <tu creationdate="20240106T212444Z" creationid="TM STUDIO">
            <tuv xml:lang="zh-CN">
                <seg>可我拳头饶了他，嘴巴不肯饶，拉长腔调说："沈天路，我可是你肚里的蛔虫，我知道你想去看人家，因为你也想当空军，上天打仗。"</seg>
            </tuv>
            <tuv xml:lang="en-US">
                <seg>I spared him my fist but not the tongue-lashing. 'Tianlu, I'm like a roundworm in your gut. You can't hide from me. I know you want to see the pilot because you want to join the air force and fight in the sky.'</seg>
            </tuv>
        </tu>
        <tu creationdate="20240106T212444Z" creationid="TM STUDIO">
            <tuv xml:lang="zh-CN">
                <seg>他惊慌起来："你怎么知道？"</seg>
            </tuv>
            <tuv xml:lang="en-US">
                <seg>'How do you know?' he asked flustered.</seg>
            </tuv>
        </tu>
        <tu creationdate="20240106T212444Z" creationid="TM STUDIO">
            <tuv xml:lang="zh-CN">
                <seg>"你喜欢飞机啊，你书包里有好多飞机图片，我都看见了。"</seg>
            </tuv>
            <tuv xml:lang="en-US">
                <seg>'You love planes. You've got lots of pictures of planes in your schoolbag. I've seen them.'</seg>
            </tuv>
        </tu>
        <tu creationdate="20240106T212444Z" creationid="TM STUDIO">
            <tuv xml:lang="zh-CN">
                <seg>他又恼火，又张皇："你偷翻我的书包！"</seg>
            </tuv>
            <tuv xml:lang="en-US">
                <seg>'You've been snooping in my bag!' He was angry and flustered.</seg>
            </tuv>
        </tu>
        <tu creationdate="20240106T212444Z" creationid="TM STUDIO">
            <tuv xml:lang="zh-CN">
                <seg>"承认了是吧？"</seg>
            </tuv>
            <tuv xml:lang="en-US">
                <seg>'Admit it, I'm right, aren't I?'</seg>
            </tuv>
        </tu>
        <tu creationdate="20240106T212444Z" creationid="TM STUDIO">
            <tuv xml:lang="zh-CN">
                <seg>他用眼睛往屋里看，急慌慌地摇手："别瞎说，别让娘听见。"</seg>
            </tuv>
            <tuv xml:lang="en-US">
                <seg>He looked at our open door and waved at me to shut up. 'Don't talk rubbish, and don't let Mum hear!'</seg>
            </tuv>
        </tu>
        <tu creationdate="20240106T212444Z" creationid="TM STUDIO">
            <tuv xml:lang="zh-CN">
                <seg>不过，守在栏杆后面的沈天路终于还是等到了他心目中的英雄，因为片刻之后，马克拿着一副羽毛球拍走到院子里，弯腰拿棍子画出一条线，跟范舒文打起了羽毛球。</seg>
            </tuv>
            <tuv xml:lang="en-US">
                <seg>But Tianlu got to meet his hero in the end. He was still standing on the walkway when, a moment later, Mark appeared with badminton rackets and a shuttlecock. In the middle of the courtyard, he bent down and drew a line in the dirt, and started a game with Sheona.</seg>
            </tuv>
        </tu>
        <tu creationdate="20240106T212444Z" creationid="TM STUDIO">
            <tuv xml:lang="zh-CN">
                <seg>他的那双毛茸茸的熊掌一样的手可真是大得吓人，羽毛球拍抓在他手里，轻飘飘像拈着个小玩具。</seg>
            </tuv>
            <tuv xml:lang="en-US">
                <seg>His huge hands were really scary - they made the racket and shuttlecock look like toys.</seg>
            </tuv>
        </tu>
        <tu creationdate="20240106T212444Z" creationid="TM STUDIO">
            <tuv xml:lang="zh-CN">
                <seg>还有，他脱了外衣，只穿一件无领军用汗衫时，胳膊上的肌肉一疙瘩一疙瘩地鼓出来，每当他抬起胳膊发球，那些疙瘩就仿佛吱吱乱叫的小老鼠，在他的皮肤下面窜来窜去。</seg>
            </tuv>
            <tuv xml:lang="en-US">
                <seg>He took off his jacket and played in his army vest, so you could see the muscles swelling and contracting with every movement. When he lifted his arm to serve, the knots of muscles scurried along like squeaky little rats under his skin.</seg>
            </tuv>
        </tu>
        <tu creationdate="20240106T212444Z" creationid="TM STUDIO">
            <tuv xml:lang="zh-CN">
                <seg>沈天路趴在栏杆上，目不转睛地往下看。</seg>
            </tuv>
            <tuv xml:lang="en-US">
                <seg>Tianlu was peering over the railing, looking down intently.</seg>
            </tuv>
        </tu>
        <tu creationdate="20240106T212444Z" creationid="TM STUDIO">
            <tuv xml:lang="zh-CN">
                <seg>他脸上的神情显得格外肃穆格外庄重。</seg>
            </tuv>
            <tuv xml:lang="en-US">
                <seg>The look on his face was both solemn and respectful.</seg>
            </tuv>
        </tu>
        <tu creationdate="20240106T212444Z" creationid="TM STUDIO">
            <tuv xml:lang="zh-CN">
                <seg>我想如果有可能，他一定愿意自己变成那只羽毛球，开开心心地在马克的球拍上跳舞。</seg>
            </tuv>
            <tuv xml:lang="en-US">
                <seg>I reckon that, given half a chance, he would have cheerfully offered to become the shuttlecock and dance on Mark's racket.</seg>
            </tuv>
        </tu>
        <tu creationdate="20240106T212444Z" creationid="TM STUDIO">
            <tuv xml:lang="zh-CN">
                <seg>范舒文根本不是马克的对手，又笑又叫地打了不到十分钟，丢下球拍，一个劲地弯腰喘气。</seg>
            </tuv>
            <tuv xml:lang="en-US">
                <seg>Sheona was no match for Mark. She laughed and screeched and only lasted ten minutes. Then she dropped the racket, and bent down to catch her breath.</seg>
            </tuv>
        </tu>
        <tu creationdate="20240106T212444Z" creationid="TM STUDIO">
            <tuv xml:lang="zh-CN">
                <seg>换了范玛丽上去打，范伯伯叼个烟斗笑眯眯地站在旁边看。</seg>
            </tuv>
            <tuv xml:lang="en-US">
                <seg>Then her mother took a turn, and Uncle Fan stood watching with a smile on his face and a pipe in his mouth.</seg>
            </tuv>
        </tu>
        <tu creationdate="20240106T212444Z" creationid="TM STUDIO">
            <tuv xml:lang="zh-CN">
                <seg>范玛丽的技术似乎好一点，发球尤其精准。</seg>
            </tuv>
            <tuv xml:lang="en-US">
                <seg>Mrs Fan's technique was a bit better, and her serves were on the mark.</seg>
            </tuv>
        </tu>
        <tu creationdate="20240106T212444Z" creationid="TM STUDIO">
            <tuv xml:lang="zh-CN">
                <seg>可是她人胖，身子重，站着活像根木墩子，接球的时候根本跑不起来，连我这个门外汉都看出来马克一个劲儿给她喂球，无奈她还是不堪一击。</seg>
            </tuv>
            <tuv xml:lang="en-US">
                <seg>But she stood stock still, too plump and heavy to put on a spurt when she received the ball. Even I, a badminton ignoramus, could see that Mark was feeding her the ball, but it didn't do any good. She was useless.</seg>
            </tuv>
        </tu>
        <tu creationdate="20240106T212444Z" creationid="TM STUDIO">
            <tuv xml:lang="zh-CN">
                <seg>我捅捅沈天路的胳膊，怂恿他："你去，你肯定比范舒文打得好。"</seg>
            </tuv>
            <tuv xml:lang="en-US">
                <seg>I poked Tianlu in the arm and said, 'Go on! Go and play! You're way better than Sheona.'</seg>
            </tuv>
        </tu>
        <tu creationdate="20240106T212444Z" creationid="TM STUDIO">
            <tuv xml:lang="zh-CN">
                <seg>他身子往后缩，头摇成了拨浪鼓，脸都跟着红起来。</seg>
            </tuv>
            <tuv xml:lang="en-US">
                <seg>He jumped backwards and went scarlet in the face.</seg>
            </tuv>
        </tu>
        <tu creationdate="20240106T212444Z" creationid="TM STUDIO">
            <tuv xml:lang="zh-CN">
                <seg>我说："你是个胆小鬼。"</seg>
            </tuv>
            <tuv xml:lang="en-US">
                <seg>'You're a coward,' I taunted him.</seg>
            </tuv>
        </tu>
        <tu creationdate="20240106T212444Z" creationid="TM STUDIO">
            <tuv xml:lang="zh-CN">
                <seg>他点头，既自责，又沮丧，真是有意思。</seg>
            </tuv>
            <tuv xml:lang="en-US">
                <seg>He nodded miserably, looking ashamed of himself. What a sight!</seg>
            </tuv>
        </tu>
        <tu creationdate="20240106T212444Z" creationid="TM STUDIO">
            <tuv xml:lang="zh-CN">
                <seg>第二天是星期天，范舒文一早就挨家挨户通知，她妈妈晚上要请邻居们聚餐，为马克办个中国式的party。</seg>
            </tuv>
            <tuv xml:lang="en-US">
                <seg>The next day was Sunday, and Sheona went house-to-house first thing in the morning to invite everyone to dinner that evening: her mother wanted to lay on a Chinese-style party for Mark.</seg>
            </tuv>
        </tu>
        <tu creationdate="20240106T212444Z" creationid="TM STUDIO">
            <tuv xml:lang="zh-CN">
                <seg>这消息让全院的小孩子都疯叫起来。</seg>
            </tuv>
            <tuv xml:lang="en-US">
                <seg>We children went crazy with excitement.</seg>
            </tuv>
        </tu>
        <tu creationdate="20240106T212444Z" creationid="TM STUDIO">
            <tuv xml:lang="zh-CN">
                <seg>大人们立刻着手准备，每家都费尽心思做了一个像模像样的大菜。</seg>
            </tuv>
            <tuv xml:lang="en-US">
                <seg>The adults immediately started to make preparations, with every family figuring out how to make their best dish.</seg>
            </tuv>
        </tu>
        <tu creationdate="20240106T212444Z" creationid="TM STUDIO">
            <tuv xml:lang="zh-CN">
                <seg>我娘做的是蛋饺，用去整整二十个鸡蛋，还打发我哥骑车去十里路外的集市上买到了猪肉。</seg>
            </tuv>
            <tuv xml:lang="en-US">
                <seg>My mother was going to make egg dumplings. Her recipe took twenty eggs! She sent Kejun on his bike to a market five kilometres away to buy pork.</seg>
            </tuv>
        </tu>
        <tu creationdate="20240106T212444Z" creationid="TM STUDIO">
            <tuv xml:lang="zh-CN">
                <seg>娘掌勺，我和姐姐打下手，三个人忙了一下午，做好的蛋饺黄灿灿摆满两个大瓷盘，再撒上一把碧绿碧绿的青蒜叶，简直是看一眼就让人流口水。</seg>
            </tuv>
            <tuv xml:lang="en-US">
                <seg>Then Shuya and I got busy helping Mum. We worked all afternoon and when we finished, we laid the gleaming yellow egg dumplings on two porcelain dishes, and sprinkled them with a handful of green garlic shoots and leaves. Our mouths watered.</seg>
            </tuv>
        </tu>
        <tu creationdate="20240106T212444Z" creationid="TM STUDIO">
            <tuv xml:lang="zh-CN">
                <seg>梅教授杀了他家的两只宝贝鸡，做了一大锅红烧鸡块。</seg>
            </tuv>
            <tuv xml:lang="en-US">
                <seg>Professor Mei killed two of his precious hens and the family cooked a big pot of red-braised chicken.</seg>
            </tuv>
        </tu>
        <tu creationdate="20240106T212444Z" creationid="TM STUDIO">
            <tuv xml:lang="zh-CN">
                <seg>那两只鸡是之前红羽毛爱尔兰良种鸡的杂交后代，母鸡，可会生蛋了，成天都听到它们在院子里"咯儿咯儿"的报喜声。</seg>
            </tuv>
            <tuv xml:lang="en-US">
                <seg>The birds were the hybrid offspring of his Rhode Island Reds. They were really good layers, and we were used to hearing their cheerful clucking in the courtyard all day long.</seg>
            </tuv>
        </tu>
        <tu creationdate="20240106T212444Z" creationid="TM STUDIO">
            <tuv xml:lang="zh-CN">
                <seg>我真不知道梅教授怎么就舍得下手杀了它们。</seg>
            </tuv>
            <tuv xml:lang="en-US">
                <seg>I don't know how he could bear to kill them.</seg>
            </tuv>
        </tu>
        <tu creationdate="20240106T212444Z" creationid="TM STUDIO">
            <tuv xml:lang="zh-CN">
                <seg>陶伯伯家拿出来的是一大笸箩四川凉面，里面有绿的黄瓜丝、金黄的鸡蛋丝、橙黄的胡萝卜丝、青色的花椒粒和红得发亮的辣椒油。</seg>
            </tuv>
            <tuv xml:lang="en-US">
                <seg>Uncle Tao's family provided a big basket of Sichuan cold noodles flavoured with shredded cucumber, chopped egg yolks, grated carrots, peppercorns, and shiny peppers, in a medley of green, bright yellow, orange, and red.</seg>
            </tuv>
        </tu>
        <tu creationdate="20240106T212444Z" creationid="TM STUDIO">
            <tuv xml:lang="zh-CN">
                <seg>陶伯母是重庆人，凉面做得特别好，只不过那几年里白面粉是宝贝，她难得能够露这么一手。</seg>
            </tuv>
            <tuv xml:lang="en-US">
                <seg>Mrs Tao was from Chongqing, and her cold noodles were very good, but she rarely got a chance to show off her prowess these days because white flour was so hard to come by.</seg>
            </tuv>
        </tu>
        <tu creationdate="20240106T212444Z" creationid="TM STUDIO">
            <tuv xml:lang="zh-CN">
                <seg>范玛丽不会做菜，她家每年腌个泡菜都要找我娘帮忙。</seg>
            </tuv>
            <tuv xml:lang="en-US">
                <seg>Sheona's mother was not a cook. They even had to ask my mother to help them with pickling their cabbage every year.</seg>
            </tuv>
        </tu>
        <tu creationdate="20240106T212444Z" creationid="TM STUDIO">
            <tuv xml:lang="zh-CN">
                <seg>可是她有办法弄到好几种美国罐头，有猪肉的，有牛肉的，还有白扁豆和果酱。</seg>
            </tuv>
            <tuv xml:lang="en-US">
                <seg>But Mrs Fan had a stock of tinned food she had managed to get hold of somehow - tinned pork, beef, haricot beans, and jam.</seg>
            </tuv>
        </tu>
        <tu creationdate="20240106T212444Z" creationid="TM STUDIO">
            <tuv xml:lang="zh-CN">
                <seg>甚至她变戏法一样地拿出来两瓶英国威士忌。</seg>
            </tuv>
            <tuv xml:lang="en-US">
                <seg>She even conjured up two bottles of Scotch whiskey.</seg>
            </tuv>
        </tu>
        <tu creationdate="20240106T212444Z" creationid="TM STUDIO">
            <tuv xml:lang="zh-CN">
                <seg>沈天路是所有人当中最积极最勤快的一个，从得知聚餐的消息起，便开始楼上楼下地奔跑。</seg>
            </tuv>
            <tuv xml:lang="en-US">
                <seg>Tianlu worked the hardest of all of us. As soon as he heard about the dinner, he started running up and downstairs helping in any way he could.</seg>
            </tuv>
        </tu>
        <tu creationdate="20240106T212444Z" creationid="TM STUDIO">
            <tuv xml:lang="zh-CN">
                <seg>先是洒水扫院子，而后帮梅教授杀鸡，之后又跑到每一家搬桌子板凳，在院里摆出一个盛大冷餐会的阵势，最后再排列上临时凑来的碗筷。</seg>
            </tuv>
            <tuv xml:lang="en-US">
                <seg>He sprinkled the water over the courtyard and swept it, killed the hens for the professor, rustled up tables and benches, arranged them for a cold buffet in the courtyard, and laid them with bowls and chopsticks borrowed from every family.</seg>
            </tuv>
        </tu>
        <tu creationdate="20240106T212444Z" creationid="TM STUDIO">
            <tuv xml:lang="zh-CN">
                <seg>我姐臭他说："沈天路你就差帮人喂饭喂菜了。"</seg>
            </tuv>
            <tuv xml:lang="en-US">
                <seg>Shuya told him sniffily, 'Tianlu, you're just going to end up being a waiter all evening.'</seg>
            </tuv>
        </tu>
        <tu creationdate="20240106T212444Z" creationid="TM STUDIO">
            <tuv xml:lang="zh-CN">
                <seg>那天晚上月光特别好，风特别柔，墙外的几棵桂花树也特别香。</seg>
            </tuv>
            <tuv xml:lang="en-US">
                <seg>It was an unusually bright moonlit night, with a gentle breeze that wafted the scent of the osmanthus trees over the wall to us.</seg>
            </tuv>
        </tu>
        <tu creationdate="20240106T212444Z" creationid="TM STUDIO">
            <tuv xml:lang="zh-CN">
                <seg>我爸和陶教授他们喝了酒，照例要讨论时局。</seg>
            </tuv>
            <tuv xml:lang="en-US">
                <seg>My dad and Professor Tao sat over their drinks discussing the war as usual.</seg>
            </tuv>
        </tu>
        <tu creationdate="20240106T212444Z" creationid="TM STUDIO">
            <tuv xml:lang="zh-CN">
                <seg>我爸很谦虚地向马克讨教珍珠港事件之后美国参战的问题，马克耸耸肩，摊开手，面红耳赤的，说他可能答不好。</seg>
            </tuv>
            <tuv xml:lang="en-US">
                <seg>My dad tentatively asked Mark about American participation in the war now that the Japanese had attacked Pearl Harbor, but Mark shrugged, blushed, and said he wasn't sure how to explain it.</seg>
            </tuv>
        </tu>
        <tu creationdate="20240106T212444Z" creationid="TM STUDIO">
            <tuv xml:lang="zh-CN">
                <seg>几位教授齐声怂恿他说。他非常礼貌地起身，站姿笔直，忽然"啪"地敬了个礼。</seg>
            </tuv>
            <tuv xml:lang="en-US">
                <seg>There was a chorus of encouragement from the professors and he finally got to his feet and gave a smart salute.</seg>
            </tuv>
        </tu>
        <tu creationdate="20240106T212444Z" creationid="TM STUDIO">
            <tuv xml:lang="zh-CN">
                <seg>我们先吓一跳，而后笑得前仰后合。</seg>
            </tuv>
            <tuv xml:lang="en-US">
                <seg>That took us all by surprise, and we kids burst out laughing.</seg>
            </tuv>
        </tu>
        <tu creationdate="20240106T212444Z" creationid="TM STUDIO">
            <tuv xml:lang="zh-CN">
                <seg>沈天路就使劲拿眼睛瞪我们这些小孩子，还踢我的脚，嫌我们太不严肃。</seg>
            </tuv>
            <tuv xml:lang="en-US">
                <seg>Tianlu thought this was very disrespectful, shot us a furious glare, and aimed a kick at me under the table.</seg>
            </tuv>
        </tu>
        <tu creationdate="20240106T212444Z" creationid="TM STUDIO">
            <tuv xml:lang="zh-CN">
                <seg>我记得马克动用了桌上的碗筷和餐具，试图布置出战场的格局，还说到了欧洲、德国、罗斯福，丘吉尔什么什么的。</seg>
            </tuv>
            <tuv xml:lang="en-US">
                <seg>Meanwhile Mark was using the bowls and chopsticks to demonstrate the battle lines. He talked about Europe, Germany, Roosevelt, Churchill, and so on.</seg>
            </tuv>
        </tu>
        <tu creationdate="20240106T212444Z" creationid="TM STUDIO">
            <tuv xml:lang="zh-CN">
                <seg>我的英文水平有限，实在听不太懂，只觉得他相当激动，尤其讲到他们在中国战场跟日机作战，更加绘声绘色，说到兴起，还起身离座，模拟起了飞机作战的各种动作。</seg>
            </tuv>
            <tuv xml:lang="en-US">
                <seg>My English was quite basic, and I didn't really understand much, but I could see his excitement, especially when he talked about battles with the Japanese fighter planes over China. He made everything come alive, jumping to his feet and demonstrating combat tactics in the air.</seg>
            </tuv>
        </tu>
        <tu creationdate="20240106T212444Z" creationid="TM STUDIO">
            <tuv xml:lang="zh-CN">
                <seg>沈天路听得也吃力，但是他全神贯注，眼睛一直盯着马克的嘴，好像要把他的每一个字都吃进肚子里。</seg>
            </tuv>
            <tuv xml:lang="en-US">
                <seg>Tianlu was finding it hard to follow too, but he was straining his ears, his eyes fixed on Mark's mouth, as if he could actually swallow down the words.</seg>
            </tuv>
        </tu>
        <tu creationdate="20240106T212444Z" creationid="TM STUDIO">
            <tuv xml:lang="zh-CN">
                <seg>他那晚的眼睛前所未有地亮，连前额、鼻尖、嘴巴里的牙齿，都被月光映得闪闪烁烁，涂了一层蜜黄的釉光一样。</seg>
            </tuv>
            <tuv xml:lang="en-US">
                <seg>His eyes shone brighter that evening than I'd ever seen them before, and even his forehead, nose and teeth glowed golden in the moonlight.</seg>
            </tuv>
        </tu>
        <tu creationdate="20240106T212444Z" creationid="TM STUDIO">
            <tuv xml:lang="zh-CN">
                <seg>饭后，大家余兴未尽，开始围桌唱歌。</seg>
            </tuv>
            <tuv xml:lang="en-US">
                <seg>After dinner, everyone was still in high spirits, and there was a sing-a-long.</seg>
            </tuv>
        </tu>
        <tu creationdate="20240106T212444Z" creationid="TM STUDIO">
            <tuv xml:lang="zh-CN">
                <seg>那个时代，歌咏似乎是人们普遍的喜爱，欢乐时，悲痛时，哀伤时，随时随地都可以唱起来。</seg>
            </tuv>
            <tuv xml:lang="en-US">
                <seg>In those days, everyone used to sing, it was a favourite pastime, no matter whether you were happy or sad.</seg>
            </tuv>
        </tu>
        <tu creationdate="20240106T212444Z" creationid="TM STUDIO">
            <tuv xml:lang="zh-CN">
                <seg>几位教授们从《中国不会亡》唱到难度很高的意大利文的《饮酒歌》，也鼓掌让小孩子们唱了《两只老虎》和《卖报歌》。</seg>
            </tuv>
            <tuv xml:lang="en-US">
                <seg>The profs led off with 'China Must be Strong' and then tackled the challenging heights of the drinking song from Verdi's opera La Traviata. Then we children sang 'Two Old Tigers' (to the tune of Frere Jacques) and 'The Newspaper- Boy's Song', to a round of applause.</seg>
            </tuv>
        </tu>
        <tu creationdate="20240106T212444Z" creationid="TM STUDIO">
            <tuv xml:lang="zh-CN">
                <seg>陶伯伯喝得有点多了，居然站到桌子上，放开喉咙，激情澎湃地朗诵了一段济慈的名篇《夜莺颂》。</seg>
            </tuv>
            <tuv xml:lang="en-US">
                <seg>Uncle Tao was quite tipsy, and actually climbed onto the table, and launched into John Keats's 'Ode to the Nightingale'.</seg>
            </tuv>
        </tu>
        <tu creationdate="20240106T212444Z" creationid="TM STUDIO">
            <tuv xml:lang="zh-CN">
                <seg>陶伯伯是英国牛津大学毕业生，他的那一口漂亮的英式英语，真是让我们听得心旌摇荡。</seg>
            </tuv>
            <tuv xml:lang="en-US">
                <seg>Uncle Tao had been to Oxford University and his passionate recitation, spoken in his lovely British English accent, made our hearts beat fast.</seg>
            </tuv>
        </tu>
        <tu creationdate="20240106T212444Z" creationid="TM STUDIO">
            <tuv xml:lang="zh-CN">
                <seg>宴毕，还是沈天路带着我们一群小孩打扫残局，把碗筷洗净，一家一家地送还，桌子板凳抬进主人家中，院子扫得干干净净。</seg>
            </tuv>
            <tuv xml:lang="en-US">
                <seg>Then Tianlu organized a group of us to clear up, wash the bowls and chopsticks, and return them to their owners. Then the tables and benches were taken in, and the courtyard was swept clean.</seg>
            </tuv>
        </tu>
        <tu creationdate="20240106T212444Z" creationid="TM STUDIO">
            <tuv xml:lang="zh-CN">
                <seg>一切结束后，夜已经深了，我困得东摇西晃，沈天路却依旧兴奋，上楼前很神秘地把我叫到一边，说要让我看一样东西。</seg>
            </tuv>
            <tuv xml:lang="en-US">
                <seg>By then it was late at night. I was almost asleep on my feet, but Tianlu was still fired up. Before we went upstairs, he told me mysteriously that he had something to show me.</seg>
            </tuv>
        </tu>
        <tu creationdate="20240106T212444Z" creationid="TM STUDIO">
            <tuv xml:lang="zh-CN">
                <seg>"给你个机会，猜中有奖。"他笑得特别得意。</seg>
            </tuv>
            <tuv xml:lang="en-US">
                <seg>'I'll give you a prize if you guess what this is,' he said with a cocky smile.</seg>
            </tuv>
        </tu>
        <tu creationdate="20240106T212444Z" creationid="TM STUDIO">
            <tuv xml:lang="zh-CN">
                <seg>我睡意蒙眬，哈欠连天，脑袋里根本就是一盆糨糊。</seg>
            </tuv>
            <tuv xml:lang="en-US">
                <seg>I was not in the mood for guessing games. I was yawning my head off, and my brain was one big fug.</seg>
            </tuv>
        </tu>
        <tu creationdate="20240106T212444Z" creationid="TM STUDIO">
            <tuv xml:lang="zh-CN">
                <seg>他看我那副晕晕乎乎的傻样，有点扫兴，伸手从裤袋里掏出一个纸条，打开，给我展示上面一行潦草的英文字。</seg>
            </tuv>
            <tuv xml:lang="en-US">
                <seg>He looked disappointed at my dopiness, but he still pulled a scrap of paper out of his pocket and opened it. There was something scrawled on it in English.</seg>
            </tuv>
        </tu>
        <tu creationdate="20240106T212444Z" creationid="TM STUDIO">
            <tuv xml:lang="zh-CN">
                <seg>"看！马克给我的飞虎队的地址，他同意我跟他通信！"</seg>
            </tuv>
            <tuv xml:lang="en-US">
                <seg>'Mark's given me the address of his base. He says I can write to him!'</seg>
            </tuv>
        </tu>
        <tu creationdate="20240106T212444Z" creationid="TM STUDIO">
            <tuv xml:lang="zh-CN">
                <seg>我终于清醒过来，一声大叫，冲上去吊在他的脖子上，差点儿把他推个四仰八叉。</seg>
            </tuv>
            <tuv xml:lang="en-US">
                <seg>That woke me up. I yelled with excitement and flung my arms around his neck, nearly sending him flying.</seg>
            </tuv>
        </tu>
        <tu creationdate="20240106T212444Z" creationid="TM STUDIO">
            <tuv xml:lang="zh-CN">
                <seg>他也忘了之前的矜持，就势抱住我的腰，把我抡圆了转一个圈，才放下。</seg>
            </tuv>
            <tuv xml:lang="en-US">
                <seg>He forgot his new-found reserve with me, and grabbed me round the waist and waltzed me round the yard.</seg>
            </tuv>
        </tu>
        <tu creationdate="20240106T212444Z" creationid="TM STUDIO">
            <tuv xml:lang="zh-CN">
                <seg>他真心诚意地邀请我："橙子，以后我们两个一起写，我写一封，你也写一封，然后我们一块儿寄出去。"</seg>
            </tuv>
            <tuv xml:lang="en-US">
                <seg>He put me down and said very earnestly, 'Orange, we'll both write to him. You write a letter and I'll write a letter, and then we'll go and post them together.'</seg>
            </tuv>
        </tu>
        <tu creationdate="20240106T212444Z" creationid="TM STUDIO">
            <tuv xml:lang="zh-CN">
                <seg>我问他："是不是要写英文信，马克才看得懂？"</seg>
            </tuv>
            <tuv xml:lang="en-US">
                <seg>'I guess we'll have to write in English. I don't think Mark understands Chinese, does he?' I said.</seg>
            </tuv>
        </tu>
        <tu creationdate="20240106T212444Z" creationid="TM STUDIO">
            <tuv xml:lang="zh-CN">
                <seg>"那肯定了。"</seg>
            </tuv>
            <tuv xml:lang="en-US">
                <seg>'Sure.'</seg>
            </tuv>
        </tu>
        <tu creationdate="20240106T212444Z" creationid="TM STUDIO">
            <tuv xml:lang="zh-CN">
                <seg>"嗯，恐怕我英文写不好。"</seg>
            </tuv>
            <tuv xml:lang="en-US">
                <seg>'I don't write English very well.'</seg>
            </tuv>
        </tu>
        <tu creationdate="20240106T212444Z" creationid="TM STUDIO">
            <tuv xml:lang="zh-CN">
                <seg>"我也不好，所以我们才要互相帮忙。"</seg>
            </tuv>
            <tuv xml:lang="en-US">
                <seg>'Nor do I, but we can help each other.'</seg>
            </tuv>
        </tu>
        <tu creationdate="20240106T212444Z" creationid="TM STUDIO">
            <tuv xml:lang="zh-CN">
                <seg>原来是这样啊，沈天路要拉上我给他壮胆啊。</seg>
            </tuv>
            <tuv xml:lang="en-US">
                <seg>Ah, so Tianlu was only getting me involved because he was scared to do it on his own.</seg>
            </tuv>
        </tu>
        <tu creationdate="20240106T212444Z" creationid="TM STUDIO">
            <tuv xml:lang="zh-CN">
                <seg>不过也好，我是该好好学英文的，哪怕只为了给飞虎队员马克写信呢，对我们两个来说，这毕竟是一件大事。</seg>
            </tuv>
            <tuv xml:lang="en-US">
                <seg>But no matter. I would work really hard at my English so that I could write to Flying Tiger Mark. This was going to be a big deal for both Tianlu and me.</seg>
            </tuv>
        </tu>
    </body>
</tmx>
