# Supplementary material for: Exploring translator’s style in children’s literature: A case study of Nicky Harman’s English translations of Huang Beijia’s two works
Source: PLoS One. 2026 Jun 2;21(6):e0350245. doi: 10.1371/journal.pone.0350245 (PMC13229296; doi:10.1371/journal.pone.0350245)
Supplement: S7 File — (ZIP) [file pone.0350245.s010.zip › data/parallel corpus data/Parallel Chinese-English Corpus tmx format/Flight of the Bumblebee (Parallel Chinese-English).tmx/Chapter 11_zh-CN_en-US.tmx]

<?xml version="1.0" encoding="UTF-8" standalone="yes"?>
<tmx version="1.4">
    <header creationtool="Tmxmall Aligner" segtype="sentence" adminlang="zh-CN" srclang="zh-CN" datatype="xml" creationdate="20240107T100428Z" creationid="TM STUDIO"/>
    <body>
        <tu creationdate="20240107T100428Z" creationid="TM STUDIO">
            <tuv xml:lang="zh-CN">
                <seg>第十一章·姐姐不在家的日子</seg>
            </tuv>
            <tuv xml:lang="en-US">
                <seg>Chapter 11 Shuya Leaves Home</seg>
            </tuv>
        </tu>
        <tu creationdate="20240107T100428Z" creationid="TM STUDIO">
            <tuv xml:lang="zh-CN">
                <seg>寒假之前，学校最后一次考试。</seg>
            </tuv>
            <tuv xml:lang="en-US">
                <seg>Before the winter vacation, we had our last tests of the school year.</seg>
            </tuv>
        </tu>
        <tu creationdate="20240107T100428Z" creationid="TM STUDIO">
            <tuv xml:lang="zh-CN">
                <seg>考国文课的那天，不巧我吃了不洁的食物，拉肚子，考试途中跑了两趟厕所，耽误了不少时间。</seg>
            </tuv>
            <tuv xml:lang="en-US">
                <seg>On the day of the Chinese test, I got diarrhea - I must have eaten something that disagreed with me. I had to go to the toilet twice during the test, which used up a lot of time.</seg>
            </tuv>
        </tu>
        <tu creationdate="20240107T100428Z" creationid="TM STUDIO">
            <tuv xml:lang="zh-CN">
                <seg>我想这门功课我肯定完蛋了，不可能及格了。</seg>
            </tuv>
            <tuv xml:lang="en-US">
                <seg>I must surely have messed that up, I thought; I had no chance of passing.</seg>
            </tuv>
        </tu>
        <tu creationdate="20240107T100428Z" creationid="TM STUDIO">
            <tuv xml:lang="zh-CN">
                <seg>我们学校有规定，期末结束时，如果有三分之一功课不及格，学生留级。</seg>
            </tuv>
            <tuv xml:lang="en-US">
                <seg>According to the school regulations, if you failed one-third of the work, you had to repeat the year.</seg>
            </tuv>
        </tu>
        <tu creationdate="20240107T100428Z" creationid="TM STUDIO">
            <tuv xml:lang="zh-CN">
                <seg>如果一半功课不及格，退学处理，哪怕国会议员过来说情都没用。</seg>
            </tuv>
            <tuv xml:lang="en-US">
                <seg>If you failed half, nothing could save you, you'd be out on your ear.</seg>
            </tuv>
        </tu>
        <tu creationdate="20240107T100428Z" creationid="TM STUDIO">
            <tuv xml:lang="zh-CN">
                <seg>我从小学习成绩不拔尖，国文课算是我拿得出手的功课，万一真的不及格，那就洋相出大了。</seg>
            </tuv>
            <tuv xml:lang="en-US">
                <seg>I had never been a high achiever at school, but Chinese was my best subject. If I failed the test, I'd look like an idiot.</seg>
            </tuv>
        </tu>
        <tu creationdate="20240107T100428Z" creationid="TM STUDIO">
            <tuv xml:lang="zh-CN">
                <seg>战战兢兢了两天。</seg>
            </tuv>
            <tuv xml:lang="en-US">
                <seg>I was on tenterhooks for two days while we waited for the results.</seg>
            </tuv>
        </tu>
        <tu creationdate="20240107T100428Z" creationid="TM STUDIO">
            <tuv xml:lang="zh-CN">
                <seg>虽然无事可做，我还是不敢回家。</seg>
            </tuv>
            <tuv xml:lang="en-US">
                <seg>There were no more classes to keep me in school, but I didn't dare go home.</seg>
            </tuv>
        </tu>
        <tu creationdate="20240107T100428Z" creationid="TM STUDIO">
            <tuv xml:lang="zh-CN">
                <seg>第三天上午，学校发了榜。</seg>
            </tuv>
            <tuv xml:lang="en-US">
                <seg>The results went up on the morning of the third day, pasted on the wall at the far end of the assembly room.</seg>
            </tuv>
        </tu>
        <tu creationdate="20240107T100428Z" creationid="TM STUDIO">
            <tuv xml:lang="zh-CN">
                <seg>一张很大的白纸，抄着全校学生的名字，后面附录了红笔和黑笔写上的各科考试成绩，贴在小礼堂的山墙上。</seg>
            </tuv>
            <tuv xml:lang="en-US">
                <seg>It was an enormous sheet of white paper with the names of every student in the school and, below them, our marks in each subject in red or black pen.</seg>
            </tuv>
        </tu>
        <tu creationdate="20240107T100428Z" creationid="TM STUDIO">
            <tuv xml:lang="zh-CN">
                <seg>红笔自然是挂科的成绩。</seg>
            </tuv>
            <tuv xml:lang="en-US">
                <seg>The red marks were the fails.</seg>
            </tuv>
        </tu>
        <tu creationdate="20240107T100428Z" creationid="TM STUDIO">
            <tuv xml:lang="zh-CN">
                <seg>学生远远走过去，如果看到自己名字下面是红色居多，那就不必再细看了，直接卷铺盖出校门。</seg>
            </tuv>
            <tuv xml:lang="en-US">
                <seg>You could see your name from a distance and if there were a lot of red numbers underneath, there was no point in totting up the total, you simply packed your bags and left.</seg>
            </tuv>
        </tu>
        <tu creationdate="20240107T100428Z" creationid="TM STUDIO">
            <tuv xml:lang="zh-CN">
                <seg>我跟着人群挤过去，因为预感不佳，心里怦怦直跳，只敢把眼睛眯起来，挤成一条细缝，从眼缝里觑着看。</seg>
            </tuv>
            <tuv xml:lang="en-US">
                <seg>I squeezed through, my heart hammering, dreading what I was going to see.</seg>
            </tuv>
        </tu>
        <tu creationdate="20240107T100428Z" creationid="TM STUDIO">
            <tuv xml:lang="zh-CN">
                <seg>我就怕名字底下红色太多，到时候火焰一样地扑进眼睛里，打击沉重，会让我直接昏倒。</seg>
            </tuv>
            <tuv xml:lang="en-US">
                <seg>I screwed my eyes into slits and squinted, terrified that all those red numbers were going to leap off the paper and stab me in the eye. I felt like I was going to faint.</seg>
            </tuv>
        </tu>
        <tu creationdate="20240107T100428Z" creationid="TM STUDIO">
            <tuv xml:lang="zh-CN">
                <seg>国文课果然挂科了。</seg>
            </tuv>
            <tuv xml:lang="en-US">
                <seg>I'd failed my Chinese test.</seg>
            </tuv>
        </tu>
        <tu creationdate="20240107T100428Z" creationid="TM STUDIO">
            <tuv xml:lang="zh-CN">
                <seg>不过其他功课倒是出乎意外的好，一律是黑字。</seg>
            </tuv>
            <tuv xml:lang="en-US">
                <seg>But I'd done much better than I expected in all my other subjects.</seg>
            </tuv>
        </tu>
        <tu creationdate="20240107T100428Z" creationid="TM STUDIO">
            <tuv xml:lang="zh-CN">
                <seg>我自己都没有想到最担心的数学课居然还考了挺高的分数。</seg>
            </tuv>
            <tuv xml:lang="en-US">
                <seg>There was the row of numbers: black, black, black. I had even done well in maths, the subject I was most worried about.</seg>
            </tuv>
        </tu>
        <tu creationdate="20240107T100428Z" creationid="TM STUDIO">
            <tuv xml:lang="zh-CN">
                <seg>国文老师请我去办公室谈话，她很奇怪我怎么会把这门功课考砸。</seg>
            </tuv>
            <tuv xml:lang="en-US">
                <seg>The Chinese teacher called me to her office. She could not understand how I had managed to mess the test up.</seg>
            </tuv>
        </tu>
        <tu creationdate="20240107T100428Z" creationid="TM STUDIO">
            <tuv xml:lang="zh-CN">
                <seg>她是个四十多岁还没有结婚的老姑娘，长脸，长腿，走路像男人一样甩手臂，一条细辫子仔细地盘在头顶上，从早到晚纹丝不乱。</seg>
            </tuv>
            <tuv xml:lang="en-US">
                <seg>She was a woman in her forties, a spinster, with a long face and long legs, who strode along swinging her arms like a man. She wore her hair pinned in a crown braid on top of her head. Not a single stray hair escaped from morning till night.</seg>
            </tuv>
        </tu>
        <tu creationdate="20240107T100428Z" creationid="TM STUDIO">
            <tuv xml:lang="zh-CN">
                <seg>她痛心疾首责怪我："黄橙子，真真要死哦，你啷个搞的？</seg>
            </tuv>
            <tuv xml:lang="en-US">
                <seg>'Orange, this is terrible. However did this happen?' she said reproachfully.</seg>
            </tuv>
        </tu>
        <tu creationdate="20240107T100428Z" creationid="TM STUDIO">
            <tuv xml:lang="zh-CN">
                <seg>国文课你还是课代表唦！"</seg>
            </tuv>
            <tuv xml:lang="en-US">
                <seg>'You're the class representative!'</seg>
            </tuv>
        </tu>
        <tu creationdate="20240107T100428Z" creationid="TM STUDIO">
            <tuv xml:lang="zh-CN">
                <seg>我低了头，吭哧吭哧对她解释了考试挂科的原因。</seg>
            </tuv>
            <tuv xml:lang="en-US">
                <seg>I hung my head and blurted out what had happened.</seg>
            </tuv>
        </tu>
        <tu creationdate="20240107T100428Z" creationid="TM STUDIO">
            <tuv xml:lang="zh-CN">
                <seg>也不知道她相信了没有，还是主观上就愿意相信，反正她脸色平缓下来，甚至还不无同情："你个瓜娃子，啷个早不说唦？"</seg>
            </tuv>
            <tuv xml:lang="en-US">
                <seg>I don't know if she believed it or not, or just wanted to believe it, but her expression softened, and she even sounded sympathetic. 'Silly girl, why didn't you tell anyone?'</seg>
            </tuv>
        </tu>
        <tu creationdate="20240107T100428Z" creationid="TM STUDIO">
            <tuv xml:lang="zh-CN">
                <seg>我心想，榜单没出来前，我也料不到国文课就一定挂科啊。</seg>
            </tuv>
            <tuv xml:lang="en-US">
                <seg>Probably because I wasn't sure I'd failed until the results came out, I thought to myself.</seg>
            </tuv>
        </tu>
        <tu creationdate="20240107T100428Z" creationid="TM STUDIO">
            <tuv xml:lang="zh-CN">
                <seg>"下不为例！"她又一次严肃了面孔，"否则天王老子帮不了你。"</seg>
            </tuv>
            <tuv xml:lang="en-US">
                <seg>She looked stern again. 'Well, just this once we'll let it go. If it happens again, even the Almighty won't be able to save you.'</seg>
            </tuv>
        </tu>
        <tu creationdate="20240107T100428Z" creationid="TM STUDIO">
            <tuv xml:lang="zh-CN">
                <seg>我心里窃笑：天王老子是肯定不会帮我这个"瓜娃子"的，我也不稀罕他老人家帮忙，挂了一回科，总不会还挂二回？</seg>
            </tuv>
            <tuv xml:lang="en-US">
                <seg>I smiled inwardly. The Almighty certainly would not be saving a 'silly girl' like me a second time, and I did not want his help. I had failed once, but it would never happen again.</seg>
            </tuv>
        </tu>
        <tu creationdate="20240107T100428Z" creationid="TM STUDIO">
            <tuv xml:lang="zh-CN">
                <seg>小看我黄橙子了。</seg>
            </tuv>
            <tuv xml:lang="en-US">
                <seg>I had some self-respect.</seg>
            </tuv>
        </tu>
        <tu creationdate="20240107T100428Z" creationid="TM STUDIO">
            <tuv xml:lang="zh-CN">
                <seg>拿着成绩单，欢天喜地回了家，才上楼就听见我姐跟娘在吵架。</seg>
            </tuv>
            <tuv xml:lang="en-US">
                <seg>Clutching my school report, I hurried home in high spirits. As I went up the stairs to our flat, I heard my sister and mother arguing.</seg>
            </tuv>
        </tu>
        <tu creationdate="20240107T100428Z" creationid="TM STUDIO">
            <tuv xml:lang="zh-CN">
                <seg>原来我姐在寒假里要参加一个"四川妇女战地服务团"，从成都出发，沿川陕公路去到汉水的西乡县，那里有一个战地医院，是专门收治从前线下来急需抢救的伤病员的。</seg>
            </tuv>
            <tuv xml:lang="en-US">
                <seg>It turned out that my sister wanted to sign up for the Sichuan Women's Battlefield Corps during the winter holidays. They would start from Chengdu and go along the Sichuan-Shaanxi Highway to Xixiang county on the Hanshui River where there was a field hospital which took in the wounded who had been evacuated from the front line.</seg>
            </tuv>
        </tu>
        <tu creationdate="20240107T100428Z" creationid="TM STUDIO">
            <tuv xml:lang="zh-CN">
                <seg>服务团要去慰问战地医院，一路上还要当播种机，宣传抗战，推进平民教育工作。</seg>
            </tuv>
            <tuv xml:lang="en-US">
                <seg>The Corps duties were to boost patients' morale, and to 'sow the seed of patriotism', doing war propaganda and educating the local villagers.</seg>
            </tuv>
        </tu>
        <tu creationdate="20240107T100428Z" creationid="TM STUDIO">
            <tuv xml:lang="zh-CN">
                <seg>我娘一边在砧板上啪啪啪地剁咸菜，一边骂我姐："你真是冬瓜爬在葫芦上，胡搅蛮缠哩。</seg>
            </tuv>
            <tuv xml:lang="en-US">
                <seg>My mother was chopping pickled vegetables on the chopping board and shouting at my sister, 'You really are a fool, and a troublemaker!</seg>
            </tuv>
        </tu>
        <tu creationdate="20240107T100428Z" creationid="TM STUDIO">
            <tuv xml:lang="zh-CN">
                <seg>人家服务团收的都是大学生，你才念中学，豆大个女娃娃，跟去捣什么乱？"</seg>
            </tuv>
            <tuv xml:lang="en-US">
                <seg>The women in the Corps are all college students. You're only a kid in school, what are you playing at?'</seg>
            </tuv>
        </tu>
        <tu creationdate="20240107T100428Z" creationid="TM STUDIO">
            <tuv xml:lang="zh-CN">
                <seg>我姐隔了桌子跟娘还嘴："哪个豆大？</seg>
            </tuv>
            <tuv xml:lang="en-US">
                <seg>On the other side of the table, Shuya shouted back, 'Don't call me a kid!</seg>
            </tuv>
        </tu>
        <tu creationdate="20240107T100428Z" creationid="TM STUDIO">
            <tuv xml:lang="zh-CN">
                <seg>橙子和小素才是豆大好不好？我都已经是高中生了！我十七了！"</seg>
            </tuv>
            <tuv xml:lang="en-US">
                <seg>Orange and Su are kids, I'm not! I'm in senior high school! I'm seventeen!'</seg>
            </tuv>
        </tu>
        <tu creationdate="20240107T100428Z" creationid="TM STUDIO">
            <tuv xml:lang="zh-CN">
                <seg>"高中也是个中。"</seg>
            </tuv>
            <tuv xml:lang="en-US">
                <seg>'Senior high school is still school, not university!'</seg>
            </tuv>
        </tu>
        <tu creationdate="20240107T100428Z" creationid="TM STUDIO">
            <tuv xml:lang="zh-CN">
                <seg>"好，那你说，日本人打中国人，是不是光打大学生，不打中学生？"</seg>
            </tuv>
            <tuv xml:lang="en-US">
                <seg>'Right, so you tell me, when the Japanese kill the Chinese, do they only get college students and not high-schoolers?'</seg>
            </tuv>
        </tu>
        <tu creationdate="20240107T100428Z" creationid="TM STUDIO">
            <tuv xml:lang="zh-CN">
                <seg>"......"</seg>
            </tuv>
            <tuv xml:lang="en-US">
                <seg>Silence.</seg>
            </tuv>
        </tu>
        <tu creationdate="20240107T100428Z" creationid="TM STUDIO">
            <tuv xml:lang="zh-CN">
                <seg>"政府号召全民抗战，爸没跟你说过？哥没跟你说过？"</seg>
            </tuv>
            <tuv xml:lang="en-US">
                <seg>'The government's called on the whole population to fight the Japanese, Dad told you that, and so did Kejun!'</seg>
            </tuv>
        </tu>
        <tu creationdate="20240107T100428Z" creationid="TM STUDIO">
            <tuv xml:lang="zh-CN">
                <seg>"......"</seg>
            </tuv>
            <tuv xml:lang="en-US">
                <seg>Silence.</seg>
            </tuv>
        </tu>
        <tu creationdate="20240107T100428Z" creationid="TM STUDIO">
            <tuv xml:lang="zh-CN">
                <seg>"娘你听着啊，全民，说的是全体人民，嗯，明白没？</seg>
            </tuv>
            <tuv xml:lang="en-US">
                <seg>'Mum, the whole population. And that includes high-schoolers and college students.</seg>
            </tuv>
        </tu>
        <tu creationdate="20240107T100428Z" creationid="TM STUDIO">
            <tuv xml:lang="zh-CN">
                <seg>中学生，大学生，人人有责任，谁敢阻挠抗战，谁是人民的敌人。"</seg>
            </tuv>
            <tuv xml:lang="en-US">
                <seg>We all have a responsibility. And anyone who stands in our way is an enemy of the people!'</seg>
            </tuv>
        </tu>
        <tu creationdate="20240107T100428Z" creationid="TM STUDIO">
            <tuv xml:lang="zh-CN">
                <seg>娘一败涂地。</seg>
            </tuv>
            <tuv xml:lang="en-US">
                <seg>Mum was defeated.</seg>
            </tuv>
        </tu>
        <tu creationdate="20240107T100428Z" creationid="TM STUDIO">
            <tuv xml:lang="zh-CN">
                <seg>我姐的那张嘴，不让她出门做宣传才是委屈了她。</seg>
            </tuv>
            <tuv xml:lang="en-US">
                <seg>The way Shuya put it, it would be an outrage not to allow her to go and do propaganda work.</seg>
            </tuv>
        </tu>
        <tu creationdate="20240107T100428Z" creationid="TM STUDIO">
            <tuv xml:lang="zh-CN">
                <seg>我也想跟着我姐出门见世面。</seg>
            </tuv>
            <tuv xml:lang="en-US">
                <seg>I wanted to go and see the world too.</seg>
            </tuv>
        </tu>
        <tu creationdate="20240107T100428Z" creationid="TM STUDIO">
            <tuv xml:lang="zh-CN">
                <seg>我问她，女子服务团收不收初中生？</seg>
            </tuv>
            <tuv xml:lang="en-US">
                <seg>I asked Shuya if the Corps accepted junior high school students.</seg>
            </tuv>
        </tu>
        <tu creationdate="20240107T100428Z" creationid="TM STUDIO">
            <tuv xml:lang="zh-CN">
                <seg>姐一脸坏笑，问我多大了。</seg>
            </tuv>
            <tuv xml:lang="en-US">
                <seg>She smirked at me. 'And how old are you?'</seg>
            </tuv>
        </tu>
        <tu creationdate="20240107T100428Z" creationid="TM STUDIO">
            <tuv xml:lang="zh-CN">
                <seg>我说姐你知道的，过完年我就十二周岁。</seg>
            </tuv>
            <tuv xml:lang="en-US">
                <seg>'You know how old I am. I'm going to be twelve after the New Year.'</seg>
            </tuv>
        </tu>
        <tu creationdate="20240107T100428Z" creationid="TM STUDIO">
            <tuv xml:lang="zh-CN">
                <seg>姐撇撇嘴："我们团里最小的一个团员十五岁。</seg>
            </tuv>
            <tuv xml:lang="en-US">
                <seg>'The youngest member of the Corps is fifteen.</seg>
            </tuv>
        </tu>
        <tu creationdate="20240107T100428Z" creationid="TM STUDIO">
            <tuv xml:lang="zh-CN">
                <seg>你自己觉得人家会不会收你？"</seg>
            </tuv>
            <tuv xml:lang="en-US">
                <seg>No one's going to accept a twelve-year-old, are they?'</seg>
            </tuv>
        </tu>
        <tu creationdate="20240107T100428Z" creationid="TM STUDIO">
            <tuv xml:lang="zh-CN">
                <seg>不收就不收呗，干吗还要挖苦我一下？</seg>
            </tuv>
            <tuv xml:lang="en-US">
                <seg>Shuya said scornfully. Fine, so they won't. But why did she have to be so cutting?</seg>
            </tuv>
        </tu>
        <tu creationdate="20240107T100428Z" creationid="TM STUDIO">
            <tuv xml:lang="zh-CN">
                <seg>我心里实在愤愤不平。</seg>
            </tuv>
            <tuv xml:lang="en-US">
                <seg>I was indignant.</seg>
            </tuv>
        </tu>
        <tu creationdate="20240107T100428Z" creationid="TM STUDIO">
            <tuv xml:lang="zh-CN">
                <seg>后来趁她收拾行李，我把她塞在袜子里的一盒蛤蜊油偷了出来，藏到床垫下。</seg>
            </tuv>
            <tuv xml:lang="en-US">
                <seg>I waited till she was packing her bags and stole the tin of face cream that she had stuffed into one sock, and hid it under the mattress.</seg>
            </tuv>
        </tu>
        <tu creationdate="20240107T100428Z" creationid="TM STUDIO">
            <tuv xml:lang="zh-CN">
                <seg>我想天那么冷，乡下的风又那么硬，没了蛤蜊油的话，看她那张脸不皴成个柿饼才怪。</seg>
            </tuv>
            <tuv xml:lang="en-US">
                <seg>I imagined the cold and the freezing winds in the countryside. With no face cream, she'd come back with a face as wrinkled as a dried persimmon.</seg>
            </tuv>
        </tu>
        <tu creationdate="20240107T100428Z" creationid="TM STUDIO">
            <tuv xml:lang="zh-CN">
                <seg>我姐意气风发地走了。</seg>
            </tuv>
            <tuv xml:lang="en-US">
                <seg>Shuya left, brimming with enthusiasm.</seg>
            </tuv>
        </tu>
        <tu creationdate="20240107T100428Z" creationid="TM STUDIO">
            <tuv xml:lang="zh-CN">
                <seg>头两天娘还念叨，怪我爸不出面拦下，由着女儿想到一出是一出。慢慢也就不提了。</seg>
            </tuv>
            <tuv xml:lang="en-US">
                <seg>For the first two days, Mum was still grumbling at my dad for not putting his foot down, and letting Shuya go, just like that, but then she let it drop.</seg>
            </tuv>
        </tu>
        <tu creationdate="20240107T100428Z" creationid="TM STUDIO">
            <tuv xml:lang="zh-CN">
                <seg>说真话，家里的孩子这么多，家务事一桩接一桩做不完，娘没有精力，也不可能把她的儿女一个一个护在翅膀底下不放手。</seg>
            </tuv>
            <tuv xml:lang="en-US">
                <seg>To tell the truth, there were so many of us, the housework was never-ending, and Mum was exhausted. It was simply impossible for her to tuck every one of her children under her wings and protect us.</seg>
            </tuv>
        </tu>
        <tu creationdate="20240107T100428Z" creationid="TM STUDIO">
            <tuv xml:lang="zh-CN">
                <seg>隔一天，范舒文穿了一件很喜庆的小花布中式棉袄，上楼来找我。</seg>
            </tuv>
            <tuv xml:lang="en-US">
                <seg>The next day, Sheona turned up in a brightly-patterned Chinese-style padded jacket.</seg>
            </tuv>
        </tu>
        <tu creationdate="20240107T100428Z" creationid="TM STUDIO">
            <tuv xml:lang="zh-CN">
                <seg>"橙子，哎，有个好玩的事，我帮你报名了。"</seg>
            </tuv>
            <tuv xml:lang="en-US">
                <seg>'Orange! Hey, I've got something interesting that I can put your name forward for.'</seg>
            </tuv>
        </tu>
        <tu creationdate="20240107T100428Z" creationid="TM STUDIO">
            <tuv xml:lang="zh-CN">
                <seg>"啊？"</seg>
            </tuv>
            <tuv xml:lang="en-US">
                <seg>'Eh?'</seg>
            </tuv>
        </tu>
        <tu creationdate="20240107T100428Z" creationid="TM STUDIO">
            <tuv xml:lang="zh-CN">
                <seg>我放下正在帮小弟叠的纸飞机。</seg>
            </tuv>
            <tuv xml:lang="en-US">
                <seg>I put down the paper plane I was folding for Kid.</seg>
            </tuv>
        </tu>
        <tu creationdate="20240107T100428Z" creationid="TM STUDIO">
            <tuv xml:lang="zh-CN">
                <seg>"华西抗战后援团，听说过没？</seg>
            </tuv>
            <tuv xml:lang="en-US">
                <seg>'Huaxi Civil Aid Corps. Have you heard of it?</seg>
            </tuv>
        </tu>
        <tu creationdate="20240107T100428Z" creationid="TM STUDIO">
            <tuv xml:lang="zh-CN">
                <seg>你参加吧，我们两个一起。"</seg>
            </tuv>
            <tuv xml:lang="en-US">
                <seg>Join it with me, then we can be together.'</seg>
            </tuv>
        </tu>
        <tu creationdate="20240107T100428Z" creationid="TM STUDIO">
            <tuv xml:lang="zh-CN">
                <seg>我真没想到还有人愿意接受我这个年纪的人参加社团，一感动，差点儿热泪盈眶。</seg>
            </tuv>
            <tuv xml:lang="en-US">
                <seg>I never really expected anyone to accept a kid of my age. I was so excited that I almost cried.</seg>
            </tuv>
        </tu>
        <tu creationdate="20240107T100428Z" creationid="TM STUDIO">
            <tuv xml:lang="zh-CN">
                <seg>待到去了之后才发现，原来团员们都是范舒文她们那个教会的女教友，和善倒是和善，就是事事处处都把耶稣基督挂在嘴上，还动不动祈祷念经文，让我受不了。</seg>
            </tuv>
            <tuv xml:lang="en-US">
                <seg>But when I got there, I discovered that the corps was made up of women and girls who went to Sheona's church. They were nice enough, but everything was Jesus this and Jesus that, and I couldn't stand all the prayers and Bible readings.</seg>
            </tuv>
        </tu>
        <tu creationdate="20240107T100428Z" creationid="TM STUDIO">
            <tuv xml:lang="zh-CN">
                <seg>我埋怨范舒文之前不对我说清楚："怎么都是你们耶稣会的人！"</seg>
            </tuv>
            <tuv xml:lang="en-US">
                <seg>'You never told me it was all church-goers,' I complained to Sheona.</seg>
            </tuv>
        </tu>
        <tu creationdate="20240107T100428Z" creationid="TM STUDIO">
            <tuv xml:lang="zh-CN">
                <seg>范舒文倒是大大咧咧："你管别人呢，反正都是为抗战做事。"</seg>
            </tuv>
            <tuv xml:lang="en-US">
                <seg>'That doesn't matter!' she said carelessly. 'It's all in aid of the anti-Japanese War effort, anyway.'</seg>
            </tuv>
        </tu>
        <tu creationdate="20240107T100428Z" creationid="TM STUDIO">
            <tuv xml:lang="zh-CN">
                <seg>倒也没错哦，像我这么一个横竖不懂的小孩子，哪里还有资格挑剔共事的团队？</seg>
            </tuv>
            <tuv xml:lang="en-US">
                <seg>She was right, of course. And beggars couldn't be choosers.</seg>
            </tuv>
        </tu>
        <tu creationdate="20240107T100428Z" creationid="TM STUDIO">
            <tuv xml:lang="zh-CN">
                <seg>我们每天下午聚在教堂里，缝军棉衣，纳鞋底，做麻布书包，干粮包，针线包。</seg>
            </tuv>
            <tuv xml:lang="en-US">
                <seg>We got together in the church every afternoon to sew jackets for soldiers, stitch soles on cloth shoes, and make simple cloth bags for carrying schoolbooks, dried food, and needles and thread.</seg>
            </tuv>
        </tu>
        <tu creationdate="20240107T100428Z" creationid="TM STUDIO">
            <tuv xml:lang="zh-CN">
                <seg>教会的组织性很好，分工合作井井有条：有人理麻绳，有人专事裁剪，有人铺棉花，有人锁边，有人缝纽扣，各管各事，丝毫不乱。</seg>
            </tuv>
            <tuv xml:lang="en-US">
                <seg>It was very well organized, with all the work shared out in an orderly way: some cut fabric, some padded jackets with cotton waste, others sewed seams or sewed on buttons; everyone did something different.</seg>
            </tuv>
        </tu>
        <tu creationdate="20240107T100428Z" creationid="TM STUDIO">
            <tuv xml:lang="zh-CN">
                <seg>房间里甚至还有一台缝纫机，布片塞进去，双脚一踩，嗒嗒嗒嗒，出来就是一只袖管，看得我目瞪口呆。</seg>
            </tuv>
            <tuv xml:lang="en-US">
                <seg>There was even a sewing machine in the room. You pushed the cloth under the sewing foot, then pedalled the treadle with both feet, and the cloth whirred along and out came a sleeve. I could hardly believe my eyes.</seg>
            </tuv>
        </tu>
        <tu creationdate="20240107T100428Z" creationid="TM STUDIO">
            <tuv xml:lang="zh-CN">
                <seg>回家告诉我娘，娘说她也没见过那玩意儿呢，还问我，那铁打的东西好用不好用？</seg>
            </tuv>
            <tuv xml:lang="en-US">
                <seg>I went home and told my mother, who was suitably amazed. 'Is it easy to use?' she asked.</seg>
            </tuv>
        </tu>
        <tu creationdate="20240107T100428Z" creationid="TM STUDIO">
            <tuv xml:lang="zh-CN">
                <seg>我拍胸脯向她保证，一定要带她去教堂见识一回。</seg>
            </tuv>
            <tuv xml:lang="en-US">
                <seg>I solemnly promised to take her to the church to see it one day.</seg>
            </tuv>
        </tu>
        <tu creationdate="20240107T100428Z" creationid="TM STUDIO">
            <tuv xml:lang="zh-CN">
                <seg>我对范舒文信誓旦旦说，一定要学会踩缝纫机的技术。</seg>
            </tuv>
            <tuv xml:lang="en-US">
                <seg>I swore to Sheona that I would learn to use a sewing machine.</seg>
            </tuv>
        </tu>
        <tu creationdate="20240107T100428Z" creationid="TM STUDIO">
            <tuv xml:lang="zh-CN">
                <seg>她光是笑，不说话，明显不想打击我的积极性。</seg>
            </tuv>
            <tuv xml:lang="en-US">
                <seg>She smiled and said nothing, perhaps not wanting to discourage me.</seg>
            </tuv>
        </tu>
        <tu creationdate="20240107T100428Z" creationid="TM STUDIO">
            <tuv xml:lang="zh-CN">
                <seg>我有空就在机器旁边转悠，看人家怎么穿线，怎么抻布片。</seg>
            </tuv>
            <tuv xml:lang="en-US">
                <seg>When I had nothing else to do, I would hang around by the machine to watch how it was threaded and how the cloth was pushed through.</seg>
            </tuv>
        </tu>
        <tu creationdate="20240107T100428Z" creationid="TM STUDIO">
            <tuv xml:lang="zh-CN">
                <seg>有一回踩缝纫机的那个嬷嬷出门上厕所，我脑瓜一热坐上去，不管三七二十一，下脚就踩。</seg>
            </tuv>
            <tuv xml:lang="en-US">
                <seg>Once, the old lady who was working the machine went out to go to the toilet. Without a moment's thought, I sat myself down and stepped on the treadle.</seg>
            </tuv>
        </tu>
        <tu creationdate="20240107T100428Z" creationid="TM STUDIO">
            <tuv xml:lang="zh-CN">
                <seg>咯嘣一声，针断了。</seg>
            </tuv>
            <tuv xml:lang="en-US">
                <seg>There was a clunk, and the needle broke.</seg>
            </tuv>
        </tu>
        <tu creationdate="20240107T100428Z" creationid="TM STUDIO">
            <tuv xml:lang="zh-CN">
                <seg>我吓得满脸煞白，腿僵在踏板上，半天都没法动。</seg>
            </tuv>
            <tuv xml:lang="en-US">
                <seg>I went pale with terror, and my legs went rigid.</seg>
            </tuv>
        </tu>
        <tu creationdate="20240107T100428Z" creationid="TM STUDIO">
            <tuv xml:lang="zh-CN">
                <seg>还好嬷嬷没有责罚我，只是不住声地念叨着："太可惜，太可惜，仗打成这样，去哪儿买针头？"</seg>
            </tuv>
            <tuv xml:lang="en-US">
                <seg>I literally could not move. Luckily for me, the old woman let me off, but there was a lot of grumbling. 'Oh dear, oh dear, with the war like it is, wherever will I get more needles?'</seg>
            </tuv>
        </tu>
        <tu creationdate="20240107T100428Z" creationid="TM STUDIO">
            <tuv xml:lang="zh-CN">
                <seg>沈天路给马克写信的时候，我求他把这件事告诉马克，问问飞虎队的人有没有办法捎回一盒缝纫机针头？</seg>
            </tuv>
            <tuv xml:lang="en-US">
                <seg>When Tianlu wrote to Mark, I begged him to ask if the Flying Tigers could get hold of a box of sewing machine needles.</seg>
            </tuv>
        </tu>
        <tu creationdate="20240107T100428Z" creationid="TM STUDIO">
            <tuv xml:lang="zh-CN">
                <seg>过了很久，我们家里收到一个从云南寄来的小小包裹，居然就是我要的东西！</seg>
            </tuv>
            <tuv xml:lang="en-US">
                <seg>A long time later, we received a small package from Yunnan - needles!</seg>
            </tuv>
        </tu>
        <tu creationdate="20240107T100428Z" creationid="TM STUDIO">
            <tuv xml:lang="zh-CN">
                <seg>我欣喜若狂地送到范舒文家，请她转交给教会的嬷嬷。</seg>
            </tuv>
            <tuv xml:lang="en-US">
                <seg>I was ecstatic. I took them around to Sheona's house and asked her to pass them on to the old seamstress in the church.</seg>
            </tuv>
        </tu>
        <tu creationdate="20240107T100428Z" creationid="TM STUDIO">
            <tuv xml:lang="zh-CN">
                <seg>学缝纫机不成，我被分配跟范舒文一块儿学绣花。</seg>
            </tuv>
            <tuv xml:lang="en-US">
                <seg>Instead of learning how to use the sewing machine, I was assigned to do embroidery with Sheona.</seg>
            </tuv>
        </tu>
        <tu creationdate="20240107T100428Z" creationid="TM STUDIO">
            <tuv xml:lang="zh-CN">
                <seg>那时候大家都喜欢在送往前线的衣物上绣上几个字，"英勇杀敌"啦，"爱国万岁"啦，表示一下后方的心意。</seg>
            </tuv>
            <tuv xml:lang="en-US">
                <seg>Back then, we used to embroider a rousing slogan on any garments sent to the front line, like, 'Bravely kill the enemy!', or 'Long live patriotism!' to show we were cheering them on.</seg>
            </tuv>
        </tu>
        <tu creationdate="20240107T100428Z" creationid="TM STUDIO">
            <tuv xml:lang="zh-CN">
                <seg>团契的负责人说，小姑娘眼睛好，手指头灵巧，纳鞋底没那个手劲，拿绣花针再合适不过。</seg>
            </tuv>
            <tuv xml:lang="en-US">
                <seg>The supervisor at the church reckoned that girls had good eyes and deft fingers, but were not strong enough to stitch soles on cloth shoes, so we were given embroidery to do.</seg>
            </tuv>
        </tu>
        <tu creationdate="20240107T100428Z" creationid="TM STUDIO">
            <tuv xml:lang="zh-CN">
                <seg>可是我不喜欢干绣花的活儿，坐上半个钟头，我就头昏眼花，屁股上长了疔疮一样，左右都不安稳。</seg>
            </tuv>
            <tuv xml:lang="en-US">
                <seg>But I hated embroidery. After half an hour, my head was swimming and my bum was sore. I couldn't stop fidgeting.</seg>
            </tuv>
        </tu>
        <tu creationdate="20240107T100428Z" creationid="TM STUDIO">
            <tuv xml:lang="zh-CN">
                <seg>范舒文绣出来的字端端正正，干净秀气，我的字总是歪七扭八，像虫子在爬。</seg>
            </tuv>
            <tuv xml:lang="en-US">
                <seg>Sheona's characters were neat and clear; mine were wonky, as if a bug was crawling across the jacket.</seg>
            </tuv>
        </tu>
        <tu creationdate="20240107T100428Z" creationid="TM STUDIO">
            <tuv xml:lang="zh-CN">
                <seg>我们绣花组的组长伍大姐拿我没办法，只好分配我专管熨烫。</seg>
            </tuv>
            <tuv xml:lang="en-US">
                <seg>Sister Wu, the head of our embroidery team, took me off the job and put me on ironing duties.</seg>
            </tuv>
        </tu>
        <tu creationdate="20240107T100428Z" creationid="TM STUDIO">
            <tuv xml:lang="zh-CN">
                <seg>绣过字的衣物多少有些皱缩，不好看，需要拿熨斗稍微烫上一烫才得平展。</seg>
            </tuv>
            <tuv xml:lang="en-US">
                <seg>The jackets with embroidery ended up quite wrinkled, which spoiled the effect, so they had to be ironed flat.</seg>
            </tuv>
        </tu>
        <tu creationdate="20240107T100428Z" creationid="TM STUDIO">
            <tuv xml:lang="zh-CN">
                <seg>这活儿倒是对我的心思，每回把熨斗烧热，对着喷湿的衣物按下去，"哧啦"一声响，白汽冒出，棉布的气味直冲脑门，香，而且简单又干脆。</seg>
            </tuv>
            <tuv xml:lang="en-US">
                <seg>Ironing was more up my street. I liked getting the iron hot and pressing it against the damp garments. Then there was a sizzle and a pop, and a gout of steam. The fragrant, clean smell of freshly-ironed cotton went straight to my head. Ironing was a simple, straightforward business.</seg>
            </tuv>
        </tu>
        <tu creationdate="20240107T100428Z" creationid="TM STUDIO">
            <tuv xml:lang="zh-CN">
                <seg>有一回教会募集到了一匹花贡缎，雪青色的，又厚实又滑软，漂亮得要命。</seg>
            </tuv>
            <tuv xml:lang="en-US">
                <seg>Once someone donated a bolt of heavyweight satin, ice-blue in colour. It was so soft, absolutely gorgeous.</seg>
            </tuv>
        </tu>
        <tu creationdate="20240107T100428Z" creationid="TM STUDIO">
            <tuv xml:lang="zh-CN">
                <seg>可是这玩意儿做成前线用品总是不合适吧？大家都七嘴八舌地犯了难。</seg>
            </tuv>
            <tuv xml:lang="en-US">
                <seg>It was clearly not suitable for making front­line supplies but no one could agree on what to use it for.</seg>
            </tuv>
        </tu>
        <tu creationdate="20240107T100428Z" creationid="TM STUDIO">
            <tuv xml:lang="zh-CN">
                <seg>我想了个好主意，建议做成荷包烟袋之类的小物品，拿上街义卖，卖得的钱再买棉布。</seg>
            </tuv>
            <tuv xml:lang="en-US">
                <seg>Then I had a bright idea. Why didn't we use it to make purses and tobacco pouches, sell them in the market, and use the money to buy cotton cloth?</seg>
            </tuv>
        </tu>
        <tu creationdate="20240107T100428Z" creationid="TM STUDIO">
            <tuv xml:lang="zh-CN">
                <seg>教会的嬷嬷们都夸我，说我脑瓜子灵。</seg>
            </tuv>
            <tuv xml:lang="en-US">
                <seg>The ladies called me a 'clever little thing'.</seg>
            </tuv>
        </tu>
        <tu creationdate="20240107T100428Z" creationid="TM STUDIO">
            <tuv xml:lang="zh-CN">
                <seg>几个手巧的教友们立刻动了手，裁剪的裁剪，缝纫的缝纫，刺绣的刺绣，不几天就做出一堆漂亮的烟袋和荷包。</seg>
            </tuv>
            <tuv xml:lang="en-US">
                <seg>Some of the more skillful seamstresses immediately set to, scissoring, stitching and embroidering, and in no time at all, they had produced a pile of pretty purses and tobacco pouches.</seg>
            </tuv>
        </tu>
        <tu creationdate="20240107T100428Z" creationid="TM STUDIO">
            <tuv xml:lang="zh-CN">
                <seg>可是很快我就为自己的蠢主意后悔了，因为这一堆东西做出来之后，义卖的任务落到了我们几个小孩子身上。我一个，范舒文一个，还有两个比我们更小的。</seg>
            </tuv>
            <tuv xml:lang="en-US">
                <seg>But I soon regretted my stupid idea, because the task of selling them in the market landed on us - me, Sheona and a couple of smaller children.</seg>
            </tuv>
        </tu>
        <tu creationdate="20240107T100428Z" creationid="TM STUDIO">
            <tuv xml:lang="zh-CN">
                <seg>教友们说，小孩子招人喜欢，东西能卖得出去，大人不行，大人义卖没人搭理。</seg>
            </tuv>
            <tuv xml:lang="en-US">
                <seg>The view of the church ladies was that children were appealing, and could sell things for a good cause, while no one would bother to buy them from adults.</seg>
            </tuv>
        </tu>
        <tu creationdate="20240107T100428Z" creationid="TM STUDIO">
            <tuv xml:lang="zh-CN">
                <seg>还能说什么呢？</seg>
            </tuv>
            <tuv xml:lang="en-US">
                <seg>What could I say?</seg>
            </tuv>
        </tu>
        <tu creationdate="20240107T100428Z" creationid="TM STUDIO">
            <tuv xml:lang="zh-CN">
                <seg>我是自己给自己挖了个坑。</seg>
            </tuv>
            <tuv xml:lang="en-US">
                <seg>I'd dug myself into that hole.</seg>
            </tuv>
        </tu>
        <tu creationdate="20240107T100428Z" creationid="TM STUDIO">
            <tuv xml:lang="zh-CN">
                <seg>年前年后那段日子，天特别冷，太阳白惨惨的像个没发开的面饼，屋顶上的茅草哆嗦着趴在瓦楞里，路面总是夜里上冻，白天化冻，坑坑洼洼泥泞不堪。</seg>
            </tuv>
            <tuv xml:lang="en-US">
                <seg>There was a very cold snap after New Year. The sun was as pallid as an unrisen flatbread, and the sogon grass shrank into the gaps between the roof tiles. The road surfaces froze at night and thawed by day, so the potholes were full of icy mud.</seg>
            </tuv>
        </tu>
        <tu creationdate="20240107T100428Z" creationid="TM STUDIO">
            <tuv xml:lang="zh-CN">
                <seg>街子上出门闲逛的人不多，来来去去都是挑担的，推车的，抬滑竿的，背竹篓的。</seg>
            </tuv>
            <tuv xml:lang="en-US">
                <seg>No one went outdoors unless they had to - porters, sedan chair bearers, and men and women with baskets on their backs or pushing barrows.</seg>
            </tuv>
        </tu>
        <tu creationdate="20240107T100428Z" creationid="TM STUDIO">
            <tuv xml:lang="zh-CN">
                <seg>满街都在卖春联，卖咸鱼腊肉，粑粑米粉。生意冷清，因为仗打到那个时候，国力耗尽，物价奇高，大家口袋里都没有闲钱。</seg>
            </tuv>
            <tuv xml:lang="en-US">
                <seg>People selling New Year couplets, salted fish and bacon, and rice noodles were out in force, but business was slow. It was war time, China was exhausted, prices were sky high, and no one had money to spare.</seg>
            </tuv>
        </tu>
        <tu creationdate="20240107T100428Z" creationid="TM STUDIO">
            <tuv xml:lang="zh-CN">
                <seg>我们四个小孩子，头巾裹脸，棉袄棉裤棉鞋穿得严严实实，一人挎一个敞口小篮子，街西头走到街东头，兜售篮子里那些漂亮又不实用的小玩意儿。</seg>
            </tuv>
            <tuv xml:lang="en-US">
                <seg>We four set off, our heads swathed in scarves, wrapped up in our padded jackets, trousers, and cloth shoes, each of us carrying a small basket.</seg>
            </tuv>
        </tu>
        <tu creationdate="20240107T100428Z" creationid="TM STUDIO">
            <tuv xml:lang="zh-CN">
                <seg>我们都不好意思张口吆喝，连抬头看人的勇气都没有。</seg>
            </tuv>
            <tuv xml:lang="en-US">
                <seg>We walked up one street and down the next, holding out our baskets with their pretty knick-knacks, but we were too embarrassed to shout out, or even look any anyone in the eyes.</seg>
            </tuv>
        </tu>
        <tu creationdate="20240107T100428Z" creationid="TM STUDIO">
            <tuv xml:lang="zh-CN">
                <seg>偶尔胆大起来，扯住行人的衣袖问一声"要不要"，声音也小得像蚊子。</seg>
            </tuv>
            <tuv xml:lang="en-US">
                <seg>Once, I plucked up courage to tug the sleeve of a passerby and ask, in a pathetic little voice, if he wanted one.</seg>
            </tuv>
        </tu>
        <tu creationdate="20240107T100428Z" creationid="TM STUDIO">
            <tuv xml:lang="zh-CN">
                <seg>对方本就做不到生意，心情不好，被我们无故一扯，自然恼火，转头嫌恶地瞟上一眼，手一甩，活像要赶快甩去什么秽气。</seg>
            </tuv>
            <tuv xml:lang="en-US">
                <seg>He was in a bad mood, no doubt because he did not have the money to buy things, and having us pounce on him made him even crosser. He looked down at me in disgust and then flicked me away as if I was an annoying bit of dirt.</seg>
            </tuv>
        </tu>
        <tu creationdate="20240107T100428Z" creationid="TM STUDIO">
            <tuv xml:lang="zh-CN">
                <seg>长到这么大，我还真没受过这样的委屈。</seg>
            </tuv>
            <tuv xml:lang="en-US">
                <seg>I had never in my life been so insulted.</seg>
            </tuv>
        </tu>
        <tu creationdate="20240107T100428Z" creationid="TM STUDIO">
            <tuv xml:lang="zh-CN">
                <seg>范舒文就更糟糕了，她上街义卖，东西没卖出，自己倒成了少见多怪的乡民们的围观对象，被挑担提篮的人们指指戳戳，推推搡搡。还有拖着鼻涕的顽皮小孩子们跑前跑后，拿土块砸她，大喊大叫："小洋人！快看小洋人！"</seg>
            </tuv>
            <tuv xml:lang="en-US">
                <seg>Sheona had an even worse time. She failed to sell anything. In fact, she was treated like an object of curiosity by country folk who had never seen a foreigner. As soon as they saw her, the porters and carters pointed, and poked her, and she was followed by a crowd of snot-nosed kids, who threw dirt at her and shrieked, 'Look, a foreign girl! A foreign girl!'</seg>
            </tuv>
        </tu>
        <tu creationdate="20240107T100428Z" creationid="TM STUDIO">
            <tuv xml:lang="zh-CN">
                <seg>范舒文倒也不恼，不知道是习惯了被人另眼相看，还是基督教文化要求她宽容忍让。</seg>
            </tuv>
            <tuv xml:lang="en-US">
                <seg>Sheona, however, kept her cool, perhaps because she was used to being stared at, or because Christians were taught to be forbearing.</seg>
            </tuv>
        </tu>
        <tu creationdate="20240107T100428Z" creationid="TM STUDIO">
            <tuv xml:lang="zh-CN">
                <seg>第二回出门时，她把一头金发编成辫子，严严实实地兜进头巾里，还特意戴一只大口罩，藏起她的高鼻子和白皮肤。</seg>
            </tuv>
            <tuv xml:lang="en-US">
                <seg>The next time she went out, she braided her blonde hair and stuffed the plait firmly inside her headscarf. She wore a mask to try and hide her high nose and pale skin, but that did not work either.</seg>
            </tuv>
        </tu>
        <tu creationdate="20240107T100428Z" creationid="TM STUDIO">
            <tuv xml:lang="zh-CN">
                <seg>不过我们都没有料到，口罩比她的洋人的面孔更让人奇怪，一路上行人见了我们纷纷躲避，把我们弄得一头雾水。直到一个老太太好心上前问候："姑娘得啥子毛病哦？"</seg>
            </tuv>
            <tuv xml:lang="en-US">
                <seg>It actually attracted more curiosity than her western face. People got out of the way when we approached. We could not understand why until a nice old lady came up to us and asked, 'What's wrong with the girl?'</seg>
            </tuv>
        </tu>
        <tu creationdate="20240107T100428Z" creationid="TM STUDIO">
            <tuv xml:lang="zh-CN">
                <seg>我们才恍然明白，乡民们误把范舒文当成了传染病患者。</seg>
            </tuv>
            <tuv xml:lang="en-US">
                <seg>We suddenly realized that people thought Sheona had some infectious disease.</seg>
            </tuv>
        </tu>
        <tu creationdate="20240107T100428Z" creationid="TM STUDIO">
            <tuv xml:lang="zh-CN">
                <seg>范舒文万分沮丧，扯下口罩塞到篮子里，哭腔哭调说："橙子，我们两个还是分开吧，不然你一个荷包都卖不出去。"</seg>
            </tuv>
            <tuv xml:lang="en-US">
                <seg>Sheona was really down in the dumps by now. She took off her mask and stuffed it into the basket. Then she said, almost in tears, 'Orange, you and I had better go separately, otherwise you won't be able to sell a single purse.'</seg>
            </tuv>
        </tu>
        <tu creationdate="20240107T100428Z" creationid="TM STUDIO">
            <tuv xml:lang="zh-CN">
                <seg>可是，我如果跟她分开，一个人带着两个牙还没换齐的小女娃，我操心她们都操心不过来，还卖什么东西？</seg>
            </tuv>
            <tuv xml:lang="en-US">
                <seg>'But if I do that, I'll have the two little ones as well, and I'll be worrying about them, so I still won't sell anything,' I said.</seg>
            </tuv>
        </tu>
        <tu creationdate="20240107T100428Z" creationid="TM STUDIO">
            <tuv xml:lang="zh-CN">
                <seg>回家后，我和范舒文两个坐在房间里想心事，发呆，把篮子里的荷包烟袋什么的倒来倒去。</seg>
            </tuv>
            <tuv xml:lang="en-US">
                <seg>We went back home, Sheona and I, and sat looking gloomy. We poked around in the baskets at all the little bags.</seg>
            </tuv>
        </tu>
        <tu creationdate="20240107T100428Z" creationid="TM STUDIO">
            <tuv xml:lang="zh-CN">
                <seg>我们都不敢回教会交差，一个荷包也没卖出去，太不好意思了。</seg>
            </tuv>
            <tuv xml:lang="en-US">
                <seg>We dare not go back to the church to tell them that we hadn't sold a single bag. It was too embarrassing.</seg>
            </tuv>
        </tu>
        <tu creationdate="20240107T100428Z" creationid="TM STUDIO">
            <tuv xml:lang="zh-CN">
                <seg>而且，就这样无功而返，想想也对不起前线士兵。</seg>
            </tuv>
            <tuv xml:lang="en-US">
                <seg>We felt bad for the frontline soldiers too.</seg>
            </tuv>
        </tu>
        <tu creationdate="20240107T100428Z" creationid="TM STUDIO">
            <tuv xml:lang="zh-CN">
                <seg>对面房间里，我哥不在家，门敞开着，我看见沈天路跑进跑出不知道忙些什么，先是从爸爸书桌边抱了一摞报纸进去，然后就听见他哧啦哧啦似乎在磨墨，磨完之后又听见他在叠纸，裁纸，然后有新鲜墨汁的香味传出来。</seg>
            </tuv>
            <tuv xml:lang="en-US">
                <seg>The room on the other side of the partition was the boys' room. My brother was not there but the door was open and I could see Tianlu running in and out, busy doing something. First, he fetched a pile of old newspapers from my dad's desk and then we heard him grinding ink. After he had finished that, it sounded like he was folding and cutting paper, and then the smell of fresh ink wafted out.</seg>
            </tuv>
        </tu>
        <tu creationdate="20240107T100428Z" creationid="TM STUDIO">
            <tuv xml:lang="zh-CN">
                <seg>世事安宁。</seg>
            </tuv>
            <tuv xml:lang="en-US">
                <seg>It was quiet again.</seg>
            </tuv>
        </tu>
        <tu creationdate="20240107T100428Z" creationid="TM STUDIO">
            <tuv xml:lang="zh-CN">
                <seg>磨墨写字这样的事情更让人心里熨帖。</seg>
            </tuv>
            <tuv xml:lang="en-US">
                <seg>There was something about the business of grinding ink and writing characters that was very soothing.</seg>
            </tuv>
        </tu>
        <tu creationdate="20240107T100428Z" creationid="TM STUDIO">
            <tuv xml:lang="zh-CN">
                <seg>范舒文悄悄对我说："嗨，你家沈天路，跟你哥你姐一点儿都不像哎。"</seg>
            </tuv>
            <tuv xml:lang="en-US">
                <seg>Sheona said quietly, 'Tianlu is so different from Kejun and Shuya.'</seg>
            </tuv>
        </tu>
        <tu creationdate="20240107T100428Z" creationid="TM STUDIO">
            <tuv xml:lang="zh-CN">
                <seg>我回答她："本来就不应该像啊，他不是我们家的人啊。"</seg>
            </tuv>
            <tuv xml:lang="en-US">
                <seg>'Not surprising,' I said. 'He's not family.'</seg>
            </tuv>
        </tu>
        <tu creationdate="20240107T100428Z" creationid="TM STUDIO">
            <tuv xml:lang="zh-CN">
                <seg>范舒文凑到我耳边，鬼头鬼脑："你有没有觉得他对你特别好？"</seg>
            </tuv>
            <tuv xml:lang="en-US">
                <seg>Sheona pressed even closely and whispered in my ear, 'Don't you think he's very, very nice to you?'</seg>
            </tuv>
        </tu>
        <tu creationdate="20240107T100428Z" creationid="TM STUDIO">
            <tuv xml:lang="zh-CN">
                <seg>我跳起来，一下子把她扑倒在床上。我们互相挠来挠去，笑得喘不上气。</seg>
            </tuv>
            <tuv xml:lang="en-US">
                <seg>I jumped to my feet and pushed her down onto the bed. We rolled around like puppies and laughed until we could hardly draw breath.</seg>
            </tuv>
        </tu>
        <tu creationdate="20240107T100428Z" creationid="TM STUDIO">
            <tuv xml:lang="zh-CN">
                <seg>一会儿，沈天路走到我们房门口，在门框上敲了敲："橙子，你们过来，请你们看样东西。"</seg>
            </tuv>
            <tuv xml:lang="en-US">
                <seg>A few minutes later, Tianlu appeared in the doorway. He knocked and asked nicely, 'Orange and Sheona, could you come and look at this?'</seg>
            </tuv>
        </tu>
        <tu creationdate="20240107T100428Z" creationid="TM STUDIO">
            <tuv xml:lang="zh-CN">
                <seg>我和范舒文同时蹦起来，争抢着冲进隔壁房间。</seg>
            </tuv>
            <tuv xml:lang="en-US">
                <seg>We scrambled off the bed and dashed next door.</seg>
            </tuv>
        </tu>
        <tu creationdate="20240107T100428Z" creationid="TM STUDIO">
            <tuv xml:lang="zh-CN">
                <seg>我们一眼就看见地上铺着四张斗大的报纸，上面分别写有墨汁淋漓的四个魏体大字：抗战义卖。</seg>
            </tuv>
            <tuv xml:lang="en-US">
                <seg>On the bed, four big sheets of newspaper were laid out. Each had one big character written on it in elegant calligraphy. The black ink was still shiny and wet. The four sheets together read, 'War Effort Charity Sale'.</seg>
            </tuv>
        </tu>
        <tu creationdate="20240107T100428Z" creationid="TM STUDIO">
            <tuv xml:lang="zh-CN">
                <seg>旁边还有两张对联模样的纸条，上联是：多卖一个荷包，多做一件冬衣；下联是：多造一颗子弹，多打一个鬼子。</seg>
            </tuv>
            <tuv xml:lang="en-US">
                <seg>There were also two long narrow strips of newspaper, like traditional couplets, with more writing: 'For every bag you buy, we can make a winter jacket' and 'Every extra bullet, one more enemy dead'.</seg>
            </tuv>
        </tu>
        <tu creationdate="20240107T100428Z" creationid="TM STUDIO">
            <tuv xml:lang="zh-CN">
                <seg>原来我娘不放心我们几个女娃娃上街义卖，指派沈天路暗地里跟着，万一出事好有个照应。</seg>
            </tuv>
            <tuv xml:lang="en-US">
                <seg>It turned out that my mother had been worried about us going to the market, and so she asked Tianlu to follow and keep an eye on us in case there was trouble.</seg>
            </tuv>
        </tu>
        <tu creationdate="20240107T100428Z" creationid="TM STUDIO">
            <tuv xml:lang="zh-CN">
                <seg>沈天路跟了两次，发现我们除了出糗，根本没有卖出货品的可能，他就帮我们筹划起来，要拿对联横幅布置出一个义卖的"戏台子"，开明宗义地说出义卖目的，让老百姓明白为什么要出钱买我们的荷包烟袋，这些钱又会用在哪儿。</seg>
            </tuv>
            <tuv xml:lang="en-US">
                <seg>Tianlu had tagged along twice, and quickly realized that we had no chance of selling anything. So he'd made these banners for us, so we could set up a stall in the market. His idea was that we should make it plain from the start that we were collecting for charity. That way, people would be encouraged to buy the purses and pouches and would know where their money was going.</seg>
            </tuv>
        </tu>
        <tu creationdate="20240107T100428Z" creationid="TM STUDIO">
            <tuv xml:lang="zh-CN">
                <seg>他说："凡事都要讲道理，道理讲清楚才能有效果。"</seg>
            </tuv>
            <tuv xml:lang="en-US">
                <seg>'You always have to explain the reason,' he said. 'That's the way to get results.'</seg>
            </tuv>
        </tu>
        <tu creationdate="20240107T100428Z" creationid="TM STUDIO">
            <tuv xml:lang="zh-CN">
                <seg>我们连连点头，佩服到无话可说。</seg>
            </tuv>
            <tuv xml:lang="en-US">
                <seg>We nodded enthusiastically, so overcome with admiration that we couldn't think of anything to say.</seg>
            </tuv>
        </tu>
        <tu creationdate="20240107T100428Z" creationid="TM STUDIO">
            <tuv xml:lang="zh-CN">
                <seg>他有点忸怩地抠着手指头上的墨迹："字写得不好，凑合看吧。"</seg>
            </tuv>
            <tuv xml:lang="en-US">
                <seg>He picked at the ink stains on his fingers, looking shy. 'I haven't written it very well. I hope it'll do,' he said.</seg>
            </tuv>
        </tu>
        <tu creationdate="20240107T100428Z" creationid="TM STUDIO">
            <tuv xml:lang="zh-CN">
                <seg>"哪有哪有！"我们齐声作颂。</seg>
            </tuv>
            <tuv xml:lang="en-US">
                <seg>'It's brilliant!' we chorused.</seg>
            </tuv>
        </tu>
        <tu creationdate="20240107T100428Z" creationid="TM STUDIO">
            <tuv xml:lang="zh-CN">
                <seg>说实在的，从前我怎么就没有发现沈天路是这么一个心里有主意的人呢？</seg>
            </tuv>
            <tuv xml:lang="en-US">
                <seg>I wondered why I had never realized before just how resourceful Tianlu was.</seg>
            </tuv>
        </tu>
        <tu creationdate="20240107T100428Z" creationid="TM STUDIO">
            <tuv xml:lang="zh-CN">
                <seg>他不声不响，却是什么都看在眼里，什么都做得周到。</seg>
            </tuv>
            <tuv xml:lang="en-US">
                <seg>He didn't say much, but he didn't miss a trick. And he was very thoughtful.</seg>
            </tuv>
        </tu>
        <tu creationdate="20240107T100428Z" creationid="TM STUDIO">
            <tuv xml:lang="zh-CN">
                <seg>天已经有点晚了，即便我们雄心勃勃，义卖活动也得第二天开始。</seg>
            </tuv>
            <tuv xml:lang="en-US">
                <seg>We were all fired up by now, but it was getting late, so the charity sale would have to wait until the next day.</seg>
            </tuv>
        </tu>
        <tu creationdate="20240107T100428Z" creationid="TM STUDIO">
            <tuv xml:lang="zh-CN">
                <seg>一晚上心痒难熬，想不出来篮子里的这些荷包烟袋能卖多少钱。</seg>
            </tuv>
            <tuv xml:lang="en-US">
                <seg>I was like a cat on hot bricks all evening, trying to work out how much money we could make on the bags.</seg>
            </tuv>
        </tu>
        <tu creationdate="20240107T100428Z" creationid="TM STUDIO">
            <tuv xml:lang="zh-CN">
                <seg>掐着手指头计算，算着算着沉入梦乡。</seg>
            </tuv>
            <tuv xml:lang="en-US">
                <seg>I kept doing the sums on my fingers, until eventually I fell asleep over them.</seg>
            </tuv>
        </tu>
        <tu creationdate="20240107T100428Z" creationid="TM STUDIO">
            <tuv xml:lang="zh-CN">
                <seg>天亮，娘过来喊我起床。打开门，淡青色的晨雾笼罩着榴园，石榴树裹了一层漂亮的白纱，远处的树木河流影影绰绰。</seg>
            </tuv>
            <tuv xml:lang="en-US">
                <seg>As soon as it got light, my mother woke me. Outside, a pale mist shrouded Pomegranate Gardens. It looked as if the pomegranate tree was wrapped in white gauze, and the trees and river in the distance were hardly visible.</seg>
            </tuv>
        </tu>
        <tu creationdate="20240107T100428Z" creationid="TM STUDIO">
            <tuv xml:lang="zh-CN">
                <seg>娘猜到我们的紧张，让我们别担心，说有雾的早晨一准是好天气。</seg>
            </tuv>
            <tuv xml:lang="en-US">
                <seg>Mum must have seen how nervous we were and said cheerfully, 'Don't worry, an early mist means a fine day.'</seg>
            </tuv>
        </tu>
        <tu creationdate="20240107T100428Z" creationid="TM STUDIO">
            <tuv xml:lang="zh-CN">
                <seg>等我们吃过早饭，娘又帮我们打好一碗热腾腾的糨糊之后，雾气果然散了，冬阳高照，万物闪光，难得的一个暖洋洋的祥和日子。</seg>
            </tuv>
            <tuv xml:lang="en-US">
                <seg>Sure enough, by the time we'd had breakfast, and Mum had made a steaming hot bowl of paste to take with us, the mist had gone, a wintry sun was shining, making everything glitter, and it looked as though a rare warm day was in store.</seg>
            </tuv>
        </tu>
        <tu creationdate="20240107T100428Z" creationid="TM STUDIO">
            <tuv xml:lang="zh-CN">
                <seg>我们从榴园出发时，是一支意气风发的小小队伍。</seg>
            </tuv>
            <tuv xml:lang="en-US">
                <seg>Our little band set off in great spirits.</seg>
            </tuv>
        </tu>
        <tu creationdate="20240107T100428Z" creationid="TM STUDIO">
            <tuv xml:lang="zh-CN">
                <seg>最前面的沈天路头顶着一张竹制的小方桌，这是我们搭台唱戏的主要道具。</seg>
            </tuv>
            <tuv xml:lang="en-US">
                <seg>Tianlu led the way, carrying a small square table made of bamboo, our main 'prop'.</seg>
            </tuv>
        </tu>
        <tu creationdate="20240107T100428Z" creationid="TM STUDIO">
            <tuv xml:lang="zh-CN">
                <seg>后面是一手抱着横幅对联一手端着糨糊碗的我。</seg>
            </tuv>
            <tuv xml:lang="en-US">
                <seg>I came behind, holding the banners in one hand and the bowl of paste in the other.</seg>
            </tuv>
        </tu>
        <tu creationdate="20240107T100428Z" creationid="TM STUDIO">
            <tuv xml:lang="zh-CN">
                <seg>范舒文左右开弓挎着我和她的两只货篮。</seg>
            </tuv>
            <tuv xml:lang="en-US">
                <seg>Sheona was nicely balanced, with the two baskets, hers and mine, one on each side.</seg>
            </tuv>
        </tu>
        <tu creationdate="20240107T100428Z" creationid="TM STUDIO">
            <tuv xml:lang="zh-CN">
                <seg>最后面还跟了一条小尾巴——小素，她坚持要去，可怜巴巴求了我一早上。我同意她帮我们抱一只纸糊的收款箱。</seg>
            </tuv>
            <tuv xml:lang="en-US">
                <seg>Tagging along right at the back was Su. She had insisted on coming, and had begged so pathetically that I agreed that she could carry the small cardboard box that we would put the cash in.</seg>
            </tuv>
        </tu>
        <tu creationdate="20240107T100428Z" creationid="TM STUDIO">
            <tuv xml:lang="zh-CN">
                <seg>沈天路顶着桌子，远路没轻担，走不多远脖子就受不了了。</seg>
            </tuv>
            <tuv xml:lang="en-US">
                <seg>Tianlu was carrying the table on his head. It was quite a long way and the table must have been heavy because we hadn't gone far when his neck began to wobble.</seg>
            </tuv>
        </tu>
        <tu creationdate="20240107T100428Z" creationid="TM STUDIO">
            <tuv xml:lang="zh-CN">
                <seg>我们当机立断，在路边卸了货，就地摆开阵势。</seg>
            </tuv>
            <tuv xml:lang="en-US">
                <seg>We rapidly made a decision and unloaded our stuff by the side of the road.</seg>
            </tuv>
        </tu>
        <tu creationdate="20240107T100428Z" creationid="TM STUDIO">
            <tuv xml:lang="zh-CN">
                <seg>先找一面墙，由体重比较轻的我站到桌子上，往墙上刷糨糊，一张一张贴好四个斗大的字。</seg>
            </tuv>
            <tuv xml:lang="en-US">
                <seg>First we found a suitable bit of wall and then I, as the lightest, stood on the table, brushed the paste on the wall, and stuck up the four big characters one next to the other.</seg>
            </tuv>
        </tu>
        <tu creationdate="20240107T100428Z" creationid="TM STUDIO">
            <tuv xml:lang="zh-CN">
                <seg>再挪桌子，贴两边的对联。</seg>
            </tuv>
            <tuv xml:lang="en-US">
                <seg>Then we moved the table along and I stuck up the couplets on either side.</seg>
            </tuv>
        </tu>
        <tu creationdate="20240107T100428Z" creationid="TM STUDIO">
            <tuv xml:lang="zh-CN">
                <seg>贴完了把桌子放在横幅前，我和范舒文一左一右哼哈二将似的分列两侧。</seg>
            </tuv>
            <tuv xml:lang="en-US">
                <seg>Then we set up the table in front. Finally, Sheona and I stood one at either end, like guardian spirits in a Buddhist temple.</seg>
            </tuv>
        </tu>
        <tu creationdate="20240107T100428Z" creationid="TM STUDIO">
            <tuv xml:lang="zh-CN">
                <seg>桌上的绣品也摆出了艺术范儿，荷包、烟袋各放一边，层层堆叠，垒成宝塔形状，显出这些东西被精心呵护又赋予期望的贵重气。中间摆出那只红纸加了金边糊成的收款箱，小巧玲珑，四四方方，太阳一照，明晃晃耀眼。</seg>
            </tuv>
            <tuv xml:lang="en-US">
                <seg>We made an artistic display, layering up the purses and tobacco pouches neatly, one on top of each other, until they made a pagoda. The impression was that we were selling exquisite, costly objects. In the centre was our cash box, a pretty little thing, covered in red paper box with a gold border pasted on, glittering in the sunlight.</seg>
            </tuv>
        </tu>
        <tu creationdate="20240107T100428Z" creationid="TM STUDIO">
            <tuv xml:lang="zh-CN">
                <seg>沈天路还真是没说错，架势一摆开，仪式感上来了，场面大不同。</seg>
            </tuv>
            <tuv xml:lang="en-US">
                <seg>Tianlu was absolutely right. Laying everything out nicely created a sense of occasion, completely different from before.</seg>
            </tuv>
        </tu>
        <tu creationdate="20240107T100428Z" creationid="TM STUDIO">
            <tuv xml:lang="zh-CN">
                <seg>不断地有人过来大声地念出对联上的字，啧啧称赞。</seg>
            </tuv>
            <tuv xml:lang="en-US">
                <seg>People kept coming to read the words on the couplets aloud, and admired them.</seg>
            </tuv>
        </tu>
        <tu creationdate="20240107T100428Z" creationid="TM STUDIO">
            <tuv xml:lang="zh-CN">
                <seg>几个小商贩开口询价，似乎觉得贵了，想想还是各拿了雪青色缎子的荷包和烟袋，往收款箱里丢下一些钱。</seg>
            </tuv>
            <tuv xml:lang="en-US">
                <seg>Some of the stall­holders asked how much the bags were. They seemed to feel they were expensive, but after some thought, they generally took a satin purse or tobacco pouch and dropped a bit of money into the cash box.</seg>
            </tuv>
        </tu>
        <tu creationdate="20240107T100428Z" creationid="TM STUDIO">
            <tuv xml:lang="zh-CN">
                <seg>有一个大学生模样的年轻人什么都没拿，直接往箱子里丢了一张十块的票子，笑一笑离去。</seg>
            </tuv>
            <tuv xml:lang="en-US">
                <seg>There was a young man who looked like a college student, who bought nothing but gave us a ten-yuan note, and went away smiling.</seg>
            </tuv>
        </tu>
        <tu creationdate="20240107T100428Z" creationid="TM STUDIO">
            <tuv xml:lang="zh-CN">
                <seg>还有一个肥头肥脑穿马褂的中年男子，拿了一个烟袋，硬是给了两张十块。</seg>
            </tuv>
            <tuv xml:lang="en-US">
                <seg>Then there was a middle-aged man with a big head and a mandarin jacket, who bought a tobacco pouch and gave us twenty yuan.</seg>
            </tuv>
        </tu>
        <tu creationdate="20240107T100428Z" creationid="TM STUDIO">
            <tuv xml:lang="zh-CN">
                <seg>桌上的两座小宝塔眼见得矮下去，塌下去，塔身消失，变成一个四四方方的塔座。</seg>
            </tuv>
            <tuv xml:lang="en-US">
                <seg>The pagoda of bags on the table shrank, then collapsed into a square pagoda base.</seg>
            </tuv>
        </tu>
        <tu creationdate="20240107T100428Z" creationid="TM STUDIO">
            <tuv xml:lang="zh-CN">
                <seg>到中午时分，远远地，大路口嘀笃嘀笃传来马蹄声。</seg>
            </tuv>
            <tuv xml:lang="en-US">
                <seg>Around noon, we heard a clip-clopping of horses' hooves coming from the main road.</seg>
            </tuv>
        </tu>
        <tu creationdate="20240107T100428Z" creationid="TM STUDIO">
            <tuv xml:lang="zh-CN">
                <seg>我们同时抬头，看见一位穿着一身将校呢制服的国军军官腰背笔挺地坐在马上，由他的勤务兵牵着缰绳，正在由南而北地往我们面前走来。</seg>
            </tuv>
            <tuv xml:lang="en-US">
                <seg>We all looked up and saw an officer in uniform sitting ramrod straight, his orderly leading the horse by the reins, coming straight towards us.</seg>
            </tuv>
        </tu>
        <tu creationdate="20240107T100428Z" creationid="TM STUDIO">
            <tuv xml:lang="zh-CN">
                <seg>走过义卖台，将军勒马停步，眼睛在横幅和对联上略微一扫，又顺手拿起一个荷包在手里掂了掂，很赞许地冲我们点头。</seg>
            </tuv>
            <tuv xml:lang="en-US">
                <seg>As they passed our table, the officer reined in his horse and his eyes swept over our display. Then he reached down and picked up a pouch, weighed it in his hand, and nodded approvingly at us.</seg>
            </tuv>
        </tu>
        <tu creationdate="20240107T100428Z" creationid="TM STUDIO">
            <tuv xml:lang="zh-CN">
                <seg>"小家伙们，做得不错。"他说。</seg>
            </tuv>
            <tuv xml:lang="en-US">
                <seg>'Well done, kids!' he said.</seg>
            </tuv>
        </tu>
        <tu creationdate="20240107T100428Z" creationid="TM STUDIO">
            <tuv xml:lang="zh-CN">
                <seg>我们垂手恭立，兴奋得面红耳赤。</seg>
            </tuv>
            <tuv xml:lang="en-US">
                <seg>We bowed respectfully, our hands at our sides, flushed with excitement.</seg>
            </tuv>
        </tu>
        <tu creationdate="20240107T100428Z" creationid="TM STUDIO">
            <tuv xml:lang="zh-CN">
                <seg>他俯身跟勤务兵耳语一句。勤务兵立即打开一个公文包，从里面仔细数出十张大票子，朝着我们"啪"的一个敬礼，而后一手托钱，一手拈着票子一张张地塞进收款箱。</seg>
            </tuv>
            <tuv xml:lang="en-US">
                <seg>He bent over and whispered to his orderly, who opened a briefcase he was carrying, carefully counted out ten bank notes, saluted us with a click of his heels, and then fed the money, note by note, into the cashbox.</seg>
            </tuv>
        </tu>
        <tu creationdate="20240107T100428Z" creationid="TM STUDIO">
            <tuv xml:lang="zh-CN">
                <seg>我们当时都傻成了木头，只顾瞪大眼睛看得发呆，谁都没有想起来要说声谢谢。</seg>
            </tuv>
            <tuv xml:lang="en-US">
                <seg>We started stupidly at him, and no one remembered to say thank you.</seg>
            </tuv>
        </tu>
        <tu creationdate="20240107T100428Z" creationid="TM STUDIO">
            <tuv xml:lang="zh-CN">
                <seg>直到将军拿起一只小小的荷包微笑着离开，马蹄声渐行渐远，消失在路的尽头，范舒文才反应过来，惊呼一声："橙子，一百块哎！"</seg>
            </tuv>
            <tuv xml:lang="en-US">
                <seg>Then the officer rode away with a smile, the sound of the horse's hooves growing fainter until they all vanished from sight at the end of the road. Sheona pulled herself together and exclaimed, 'Orange, a hundred yuan!'</seg>
            </tuv>
        </tu>
        <tu creationdate="20240107T100428Z" creationid="TM STUDIO">
            <tuv xml:lang="zh-CN">
                <seg>小素也跟着欢呼："姐姐，一百块哎！"</seg>
            </tuv>
            <tuv xml:lang="en-US">
                <seg>Su was thrilled. 'Sis, a hundred yuan!' she echoed.</seg>
            </tuv>
        </tu>
        <tu creationdate="20240107T100428Z" creationid="TM STUDIO">
            <tuv xml:lang="zh-CN">
                <seg>我们三个女孩"呀"的一声扑到了一起，又蹦又跳，陀螺一样地，转了一个圈，又一个圈。</seg>
            </tuv>
            <tuv xml:lang="en-US">
                <seg>We three girls shrieked and bounced up and down with excitement, then spun around like spinning tops.</seg>
            </tuv>
        </tu>
        <tu creationdate="20240107T100428Z" creationid="TM STUDIO">
            <tuv xml:lang="zh-CN">
                <seg>这事过了好几天，烟袋荷包已经卖完，我们已经在一鼓作气准备下面一轮的义卖活动了，沈天路忽然跑来问我："哎，你知不知道那天买我们荷包的是哪位将军？"</seg>
            </tuv>
            <tuv xml:lang="en-US">
                <seg>A few days afterwards, we had sold everything and in a burst of enthusiasm were preparing for the next round of fund-raising activities, when Tianlu suddenly came running in. 'Hey, do you know who he was, the man who bought our purse that day?'</seg>
            </tuv>
        </tu>
        <tu creationdate="20240107T100428Z" creationid="TM STUDIO">
            <tuv xml:lang="zh-CN">
                <seg>我问他："哪位？"</seg>
            </tuv>
            <tuv xml:lang="en-US">
                <seg>'Who?' I asked.</seg>
            </tuv>
        </tu>
        <tu creationdate="20240107T100428Z" creationid="TM STUDIO">
            <tuv xml:lang="zh-CN">
                <seg>他说他查了报纸，有一位叫邓立祥的将军最近到过成都，还在大学礼堂做过一次讲演。</seg>
            </tuv>
            <tuv xml:lang="en-US">
                <seg>'I checked the newspaper! General Deng Lixiang's just been in Chengdu, giving a lecture in the university.</seg>
            </tuv>
        </tu>
        <tu creationdate="20240107T100428Z" creationid="TM STUDIO">
            <tuv xml:lang="zh-CN">
                <seg>"一定是他，邓将军，打过长沙保卫战，赫赫有名的抗战英雄！"</seg>
            </tuv>
            <tuv xml:lang="en-US">
                <seg>It must have been him, General Deng. He fought in the Battle of Changsha. He's a famous war hero!'</seg>
            </tuv>
        </tu>
        <tu creationdate="20240107T100428Z" creationid="TM STUDIO">
            <tuv xml:lang="zh-CN">
                <seg>大冬天里，他激动得鼻尖都冒油珠珠，还跺脚，叹气，好像错过一次了不得的对将军致敬和仰慕的机会。</seg>
            </tuv>
            <tuv xml:lang="en-US">
                <seg>It was the middle of winter and Tianlu had a drop hanging from the end of his nose, and was stamping his feet from the cold. But he was wild with excitement, and full of regret that he'd missed a fantastic chance to tell the General how much he admired him.</seg>
            </tuv>
        </tu>
        <tu creationdate="20240107T100428Z" creationid="TM STUDIO">
            <tuv xml:lang="zh-CN">
                <seg>"橙子，橙子啊，那是邓将军啊！"</seg>
            </tuv>
            <tuv xml:lang="en-US">
                <seg>'Orange, Orange, that was General Deng!' he exclaimed,</seg>
            </tuv>
        </tu>
        <tu creationdate="20240107T100428Z" creationid="TM STUDIO">
            <tuv xml:lang="zh-CN">
                <seg>"嗯嗯，邓将军。"</seg>
            </tuv>
            <tuv xml:lang="en-US">
                <seg>'Right, General Deng.'</seg>
            </tuv>
        </tu>
        <tu creationdate="20240107T100428Z" creationid="TM STUDIO">
            <tuv xml:lang="zh-CN">
                <seg>"抗战英雄。"他重复。</seg>
            </tuv>
            <tuv xml:lang="en-US">
                <seg>'The war hero,' he repeated.</seg>
            </tuv>
        </tu>
        <tu creationdate="20240107T100428Z" creationid="TM STUDIO">
            <tuv xml:lang="zh-CN">
                <seg>"是哦，抗战英雄。"</seg>
            </tuv>
            <tuv xml:lang="en-US">
                <seg>'Right, the war hero.'</seg>
            </tuv>
        </tu>
        <tu creationdate="20240107T100428Z" creationid="TM STUDIO">
            <tuv xml:lang="zh-CN">
                <seg>他咬着嘴唇，若有所思的模样。</seg>
            </tuv>
            <tuv xml:lang="en-US">
                <seg>He chewed his lip, apparently deep in thought.</seg>
            </tuv>
        </tu>
        <tu creationdate="20240107T100428Z" creationid="TM STUDIO">
            <tuv xml:lang="zh-CN">
                <seg>我忽然想到一个问题："天路哥你猜猜，他那个荷包是买给谁的？太太呢，还是女儿？"</seg>
            </tuv>
            <tuv xml:lang="en-US">
                <seg>Suddenly, I thought of a question. 'Tianlu, who do you think he gave the purse to, his wife, or his daughter?'</seg>
            </tuv>
        </tu>
        <tu creationdate="20240107T100428Z" creationid="TM STUDIO">
            <tuv xml:lang="zh-CN">
                <seg>沈天路目瞪口呆地看着我，死活都不明白女孩子的思维有多奇怪，怎么会从一个严肃极了的话题跳到另外一个相当八卦的问题上。</seg>
            </tuv>
            <tuv xml:lang="en-US">
                <seg>Tianlu looked at me as if he'd never understand how girls' minds worked. How could I be jumping from something so serious to a bit of gossip?</seg>
            </tuv>
        </tu>
        <tu creationdate="20240107T100428Z" creationid="TM STUDIO">
            <tuv xml:lang="zh-CN">
                <seg>他叹口气，恨铁不成钢地看着我的眼睛："黄橙子，你什么时候才能够长大啊？"</seg>
            </tuv>
            <tuv xml:lang="en-US">
                <seg>He sighed and looked disappointed in me. 'Orange, when will you grow up?'</seg>
            </tuv>
        </tu>
        <tu creationdate="20240107T100428Z" creationid="TM STUDIO">
            <tuv xml:lang="zh-CN">
                <seg>可是我觉得自己已经长大了，非常能干了，因为后援团里的阿姨大姐们都把我和范舒文认作义卖专家，不断地夸我们能干，夸我们脑子好，会想主意，做事牢靠。</seg>
            </tuv>
            <tuv xml:lang="en-US">
                <seg>In my opinion, I'd already grown up, and could do anything. The Huaxi Civil Aid Corps ladies regarded Sheona and me as their charity sales experts. In their view, we were capable, intelligent, resourceful, and reliable.</seg>
            </tuv>
        </tu>
        <tu creationdate="20240107T100428Z" creationid="TM STUDIO">
            <tuv xml:lang="zh-CN">
                <seg>我们后来还卖过拿黄铜弹壳做成的笔套，拿旧棉花和布头做的小娃娃，拿树根掏成的很有艺术范儿的旱烟杆，收获都不小。</seg>
            </tuv>
            <tuv xml:lang="en-US">
                <seg>Lately, we had started to sell calligraphy brush caps made of brass cartridge cases, and rag dolls made of scraps of material, and pipes artistically whittled from bits of tree roots. We were doing well.</seg>
            </tuv>
        </tu>
        <tu creationdate="20240107T100428Z" creationid="TM STUDIO">
            <tuv xml:lang="zh-CN">
                <seg>范舒文甚至断言说："瞧，我们两个如果合开一家商店，肯定也赚钱。"</seg>
            </tuv>
            <tuv xml:lang="en-US">
                <seg>Sheona even suggested, 'We two could open a shop together. We would make good money.'</seg>
            </tuv>
        </tu>
        <tu creationdate="20240107T100428Z" creationid="TM STUDIO">
            <tuv xml:lang="zh-CN">
                <seg>不过我不想将来开商店，当老板娘。</seg>
            </tuv>
            <tuv xml:lang="en-US">
                <seg>But I had no intention of opening a shop.</seg>
            </tuv>
        </tu>
        <tu creationdate="20240107T100428Z" creationid="TM STUDIO">
            <tuv xml:lang="zh-CN">
                <seg>我爸爸花钱让我读私立女校，肯定不是为了让我长大做个生意人。</seg>
            </tuv>
            <tuv xml:lang="en-US">
                <seg>That was not what my parents had sent me to a private girls' school for.</seg>
            </tuv>
        </tu>
        <tu creationdate="20240107T100428Z" creationid="TM STUDIO">
            <tuv xml:lang="zh-CN">
                <seg>那一个寒假中，我们欲罢不能地陷入义卖疯狂时，我姐却一直出门在外，实践着另外一种抗战救国之壮举。</seg>
            </tuv>
            <tuv xml:lang="en-US">
                <seg>That winter holiday, while we were immersed in fund-raising events, Shuya was still away, involved in a different kind of war work.</seg>
            </tuv>
        </tu>
        <tu creationdate="20240107T100428Z" creationid="TM STUDIO">
            <tuv xml:lang="zh-CN">
                <seg>听说她们那个战地服务团从山高路险的明月峡一直走到陕南边境，途经好几处天高皇帝远的蛮荒之地，语言不通，风俗也不同，路上吃的苦头实在是不少。</seg>
            </tuv>
            <tuv xml:lang="en-US">
                <seg>Apparently, she and her corps had marched through Moon Gorge (which was rugged and hard-going) all the way to the border with southern Shaanxi province. This was wild, lawless country where Shuya and the other women did not understand the dialect or the customs. It had certainly been no picnic.</seg>
            </tuv>
        </tu>
        <tu creationdate="20240107T100428Z" creationid="TM STUDIO">
            <tuv xml:lang="zh-CN">
                <seg>开学前一天，她才风尘仆仆衣裳褴褛地回了家。</seg>
            </tuv>
            <tuv xml:lang="en-US">
                <seg>The day before the new term began, she came home covered in dust and with her clothes almost in tatters.</seg>
            </tuv>
        </tu>
        <tu creationdate="20240107T100428Z" creationid="TM STUDIO">
            <tuv xml:lang="zh-CN">
                <seg>到家那天，用我娘的话说，她简直就像饿牢里放出来的鬼，一口气吃下去一大碗泡饭，三个麻酱饼，两只油煎荷包蛋，一直塞到嗓子眼里打出饱嗝来。</seg>
            </tuv>
            <tuv xml:lang="en-US">
                <seg>She arrived half-starved and wolfed down a large bowl of rice, three sesame cakes, and two fried eggs, hardly pausing for breath.</seg>
            </tuv>
        </tu>
        <tu creationdate="20240107T100428Z" creationid="TM STUDIO">
            <tuv xml:lang="zh-CN">
                <seg>饭后她告诉我们，这一路走下来，才知道中国农民有多苦，中国的抗战有多艰难。</seg>
            </tuv>
            <tuv xml:lang="en-US">
                <seg>Finally she began to talk. She told us that she had discovered for the first time on this trip just how hard life was for Chinese farmers and how tough the war against Japan was for them.</seg>
            </tuv>
        </tu>
        <tu creationdate="20240107T100428Z" creationid="TM STUDIO">
            <tuv xml:lang="zh-CN">
                <seg>她说，她亲眼见到当地人家老老小小伙着一条棉裤过冬天，锅里揭开来只有清水煮野菜。</seg>
            </tuv>
            <tuv xml:lang="en-US">
                <seg>She said she had seen families where old and young shared one pair of padded trousers in winter, and when you looked inside the cooking pot there was only water and weeds in it.</seg>
            </tuv>
        </tu>
        <tu creationdate="20240107T100428Z" creationid="TM STUDIO">
            <tuv xml:lang="zh-CN">
                <seg>也看到医院的伤病员缺医少药活生生疼死。</seg>
            </tuv>
            <tuv xml:lang="en-US">
                <seg>She had seen how in the hospitals, the wounded and sick died in terrible pain because there was such a shortage of medicines and supplies.</seg>
            </tuv>
        </tu>
        <tu creationdate="20240107T100428Z" creationid="TM STUDIO">
            <tuv xml:lang="zh-CN">
                <seg>她说着说着流了泪，忧心忡忡地叹息："中国太苦了，战争像这样打下去，未来会是什么样子呢？"</seg>
            </tuv>
            <tuv xml:lang="en-US">
                <seg>She talked and talked, 'China is so poor. What will the future be like if the war goes on like this?'</seg>
            </tuv>
        </tu>
        <tu creationdate="20240107T100428Z" creationid="TM STUDIO">
            <tuv xml:lang="zh-CN">
                <seg>我哥这时候探身过去，拍拍她的胳膊："放心，中国还有我们这一代人在，前赴后继也要灭了小日本。"</seg>
            </tuv>
            <tuv xml:lang="en-US">
                <seg>Kejun leaned over and patted her arm. 'Relax, China still has our generation, and we're ready to throw ourselves into the fray and destroy the Japanese.'</seg>
            </tuv>
        </tu>
        <tu creationdate="20240107T100428Z" creationid="TM STUDIO">
            <tuv xml:lang="zh-CN">
                <seg>沈天路同样面色凝重："克俊哥说得对，生为中国人，我们的使命就是为国牺牲。"</seg>
            </tuv>
            <tuv xml:lang="en-US">
                <seg>Tianlu backed him up. 'Kejun's right, it's our duty as Chinese to sacrifice ourselves for our country.'</seg>
            </tuv>
        </tu>
        <tu creationdate="20240107T100428Z" creationid="TM STUDIO">
            <tuv xml:lang="zh-CN">
                <seg>我坐在一旁听着，心里怦怦跳。</seg>
            </tuv>
            <tuv xml:lang="en-US">
                <seg>I listened, my heart beating fast.</seg>
            </tuv>
        </tu>
        <tu creationdate="20240107T100428Z" creationid="TM STUDIO">
            <tuv xml:lang="zh-CN">
                <seg>我哥和沈天路，他们说的话和脸上的表情都如此决绝，让我隐隐觉得不祥，觉得心惊胆战。</seg>
            </tuv>
            <tuv xml:lang="en-US">
                <seg>Kejun and Tianlu's words and the expressions on their faces were so determined that they sent a scary shiver down my spine.</seg>
            </tuv>
        </tu>
        <tu creationdate="20240107T100428Z" creationid="TM STUDIO">
            <tuv xml:lang="zh-CN">
                <seg>我说不好。可我当时心里掠过的，真真确确是不安。</seg>
            </tuv>
            <tuv xml:lang="en-US">
                <seg>I didn't say anything, but deep inside, I felt horribly apprehensive.</seg>
            </tuv>
        </tu>
    </body>
</tmx>
