# Supplementary material for: Exploring translator’s style in children’s literature: A case study of Nicky Harman’s English translations of Huang Beijia’s two works
Source: PLoS One. 2026 Jun 2;21(6):e0350245. doi: 10.1371/journal.pone.0350245 (PMC13229296; doi:10.1371/journal.pone.0350245)
Supplement: S7 File — (ZIP) [file pone.0350245.s010.zip › data/parallel corpus data/Parallel Chinese-English Corpus tmx format/Flight of the Bumblebee (Parallel Chinese-English).tmx/Chapter 12_zh-CN_en-US.tmx]

<?xml version="1.0" encoding="UTF-8" standalone="yes"?>
<tmx version="1.4">
    <header creationtool="Tmxmall Aligner" segtype="sentence" adminlang="zh-CN" srclang="zh-CN" datatype="xml" creationdate="20240107T205527Z" creationid="TM STUDIO"/>
    <body>
        <tu creationdate="20240107T205527Z" creationid="TM STUDIO">
            <tuv xml:lang="zh-CN">
                <seg>第十二章·恋爱中的女孩</seg>
            </tuv>
            <tuv xml:lang="en-US">
                <seg>Chapter 12 A Qirl in Love</seg>
            </tuv>
        </tu>
        <tu creationdate="20240107T205527Z" creationid="TM STUDIO">
            <tuv xml:lang="zh-CN">
                <seg>周六下午，我照例拎一个小包袱回家。包袱里裹着我的几件脏衣服，还有一本英文诗集。</seg>
            </tuv>
            <tuv xml:lang="en-US">
                <seg>On Saturday afternoon, I went home as usual, carrying a small bag which contained a few dirty clothes and a book of English poems.</seg>
            </tuv>
        </tu>
        <tu creationdate="20240107T205527Z" creationid="TM STUDIO">
            <tuv xml:lang="zh-CN">
                <seg>之前我从来不带脏衣服回家洗，因为我知道娘很辛苦，我上了中学就该自己料理自己。</seg>
            </tuv>
            <tuv xml:lang="en-US">
                <seg>I never used to take dirty clothes home, because I knew my mother had more than enough work to do, and as a junior high school student I should be looking after myself.</seg>
            </tuv>
        </tu>
        <tu creationdate="20240107T205527Z" creationid="TM STUDIO">
            <tuv xml:lang="zh-CN">
                <seg>可是前几天寒流来袭，学校的自来水管冻爆了，做饭师傅都得到河边去挑水，我们换下的脏衣服自然就没法在学校处理。</seg>
            </tuv>
            <tuv xml:lang="en-US">
                <seg>But, a few days before, we'd had a very cold snap again, and the pipes froze and then burst. The cook had to get water by filling buckets from the river, so there was no way I could wash my dirty clothes at the school.</seg>
            </tuv>
        </tu>
        <tu creationdate="20240107T205527Z" creationid="TM STUDIO">
            <tuv xml:lang="zh-CN">
                <seg>至于包袱里的诗集，其实我根本看不大懂。</seg>
            </tuv>
            <tuv xml:lang="en-US">
                <seg>As for the poems, to be truthful, they didn't mean much to me.</seg>
            </tuv>
        </tu>
        <tu creationdate="20240107T205527Z" creationid="TM STUDIO">
            <tuv xml:lang="zh-CN">
                <seg>单词都认识，连缀成句就让我迷糊了。</seg>
            </tuv>
            <tuv xml:lang="en-US">
                <seg>I understood the words but not the sentences.</seg>
            </tuv>
        </tu>
        <tu creationdate="20240107T205527Z" creationid="TM STUDIO">
            <tuv xml:lang="zh-CN">
                <seg>我之所以带它回家，不过是让沈天路看到我在努力学英文，好跟他一块儿给马克写信。</seg>
            </tuv>
            <tuv xml:lang="en-US">
                <seg>I had the book with me so I could show Tianlu that I was working hard to improve my English and we could write to Mark together.</seg>
            </tuv>
        </tu>
        <tu creationdate="20240107T205527Z" creationid="TM STUDIO">
            <tuv xml:lang="zh-CN">
                <seg>我怎么就会对沈天路言听计从的呢？为什么要努力在他面前表现呢？</seg>
            </tuv>
            <tuv xml:lang="en-US">
                <seg>I wasn't at all sure why I was making all this effort for Tianlu.</seg>
            </tuv>
        </tu>
        <tu creationdate="20240107T205527Z" creationid="TM STUDIO">
            <tuv xml:lang="zh-CN">
                <seg>从什么时候开始的？真是奇怪啊，小时候我曾经那么讨厌他。</seg>
            </tuv>
            <tuv xml:lang="en-US">
                <seg>It was weird, because I used to find him so annoying when I was a kid.</seg>
            </tuv>
        </tu>
        <tu creationdate="20240107T205527Z" creationid="TM STUDIO">
            <tuv xml:lang="zh-CN">
                <seg>正月已经过去，空气中明显嗅到了早春的气味。</seg>
            </tuv>
            <tuv xml:lang="en-US">
                <seg>We'd had the first month of Chinese New Year, and the smell of spring was in the air.</seg>
            </tuv>
        </tu>
        <tu creationdate="20240107T205527Z" creationid="TM STUDIO">
            <tuv xml:lang="zh-CN">
                <seg>野地里最先开放的是鲜黄色的迎春花，一簇簇，一条条，衬着大片枯干了一冬的土地，让人的心情都跟着鲜润和明亮起来。</seg>
            </tuv>
            <tuv xml:lang="en-US">
                <seg>Wild flowers were beginning to come out - bright yellow sprigs and clumps of them, clothing the arid winter earth, and brightening everyone's mood.</seg>
            </tuv>
        </tu>
        <tu creationdate="20240107T205527Z" creationid="TM STUDIO">
            <tuv xml:lang="zh-CN">
                <seg>迎春花一开，野蜂来了，白色的小粉蝶也来了，连鸟雀都欢欣鼓舞，嘤嘤嗡嗡一世界的热闹。</seg>
            </tuv>
            <tuv xml:lang="en-US">
                <seg>Along with the flowers came the bees, and little white butterflies, and the birds hopped and fluttered cheerfully, and filled the trees with their chirping and chattering.</seg>
            </tuv>
        </tu>
        <tu creationdate="20240107T205527Z" creationid="TM STUDIO">
            <tuv xml:lang="zh-CN">
                <seg>我一边走，一边看着路边的野蜂上下飞舞，忽然想到那首模拟蜂舞声音的钢琴曲，心里咯噔一下子，好像被什么东西撕开了一道口子，透进一道光。嗯，蜂儿飞起来的时候，跟蝴蝶飞舞就是不一样啊，翅膀振动得更快，动作更加稳准狠，振翅声也应该更果断，更急促。</seg>
            </tuv>
            <tuv xml:lang="en-US">
                <seg>As I walked, I watched the bees flying up and down the road and thought of the piano piece, 'Flight of the Bumblebee'. I suddenly had a eureka moment: when bees flew, it was different from the way butterflies flitted. Their wings vibrated faster, their movements were more defined, focussed, and fiercer.</seg>
            </tuv>
        </tu>
        <tu creationdate="20240107T205527Z" creationid="TM STUDIO">
            <tuv xml:lang="zh-CN">
                <seg>如果用琴声表达的话，弹起来应该是这样的......是这样的......</seg>
            </tuv>
            <tuv xml:lang="en-US">
                <seg>All that should be matched in the music too. When you were playing, it should be like so...like so...</seg>
            </tuv>
        </tu>
        <tu creationdate="20240107T205527Z" creationid="TM STUDIO">
            <tuv xml:lang="zh-CN">
                <seg>我想得兴起，索性把小包袱往背上一甩，腾出两只手，十指张开，对着虚空中的琴键凝神比画。</seg>
            </tuv>
            <tuv xml:lang="en-US">
                <seg>I got excited just thinking about it! I slung my bag onto my back, freeing up my hands, completely focussed on spreading all ten fingers over this imaginary keyboard.</seg>
            </tuv>
        </tu>
        <tu creationdate="20240107T205527Z" creationid="TM STUDIO">
            <tuv xml:lang="zh-CN">
                <seg>我的两只手呼啦啦地扫到了左边，又呼啦啦地扫到右边。</seg>
            </tuv>
            <tuv xml:lang="en-US">
                <seg>My arm whooshed to the left, then whooshed to the right again.</seg>
            </tuv>
        </tu>
        <tu creationdate="20240107T205527Z" creationid="TM STUDIO">
            <tuv xml:lang="zh-CN">
                <seg>下行音。</seg>
            </tuv>
            <tuv xml:lang="en-US">
                <seg>They ran down the scale.</seg>
            </tuv>
        </tu>
        <tu creationdate="20240107T205527Z" creationid="TM STUDIO">
            <tuv xml:lang="zh-CN">
                <seg>琶音。</seg>
            </tuv>
            <tuv xml:lang="en-US">
                <seg>An arpeggio.</seg>
            </tuv>
        </tu>
        <tu creationdate="20240107T205527Z" creationid="TM STUDIO">
            <tuv xml:lang="zh-CN">
                <seg>触键提指。</seg>
            </tuv>
            <tuv xml:lang="en-US">
                <seg>Touch a key, raise a finger.</seg>
            </tuv>
        </tu>
        <tu creationdate="20240107T205527Z" creationid="TM STUDIO">
            <tuv xml:lang="zh-CN">
                <seg>黑键按下去好像还要更轻快一点才好。</seg>
            </tuv>
            <tuv xml:lang="en-US">
                <seg>A lighter touch on the black keys - that was better.</seg>
            </tuv>
        </tu>
        <tu creationdate="20240107T205527Z" creationid="TM STUDIO">
            <tuv xml:lang="zh-CN">
                <seg>野蜂俯冲下去叮人的感觉怎么抓不住？</seg>
            </tuv>
            <tuv xml:lang="en-US">
                <seg>I had to convey the feeling of a bee swooping to sting someone!</seg>
            </tuv>
        </tu>
        <tu creationdate="20240107T205527Z" creationid="TM STUDIO">
            <tuv xml:lang="zh-CN">
                <seg>突然，身后爆发出大笑，像是憋了好久才"噗"的一下子冲出来，而后就哗哗啦啦，长一下短一下，风铃乱摇似的，一发不可收拾。</seg>
            </tuv>
            <tuv xml:lang="en-US">
                <seg>Suddenly, there was a loud laugh from behind me. This mad cackle burst out, like wind chimes shaking uncontrollably in a gale.</seg>
            </tuv>
        </tu>
        <tu creationdate="20240107T205527Z" creationid="TM STUDIO">
            <tuv xml:lang="zh-CN">
                <seg>我猛地转过身，望着十米之外笑到前仰后合的我姐，又羞又气。</seg>
            </tuv>
            <tuv xml:lang="en-US">
                <seg>I whirled around, to see Shuya a dozen metres behind me, rocking with laughter.</seg>
            </tuv>
        </tu>
        <tu creationdate="20240107T205527Z" creationid="TM STUDIO">
            <tuv xml:lang="zh-CN">
                <seg>我气她不声不响跟着我走了这么久，活生生地看我在前面出尽了洋相，还如此地乐不可支。</seg>
            </tuv>
            <tuv xml:lang="en-US">
                <seg>I was furious, and embarrassed too. I was angry that she had been trailing me silently all that time, pleased as punch, watching me make an ass of myself.</seg>
            </tuv>
        </tu>
        <tu creationdate="20240107T205527Z" creationid="TM STUDIO">
            <tuv xml:lang="zh-CN">
                <seg>如果不是她身边还走着一个男孩，如果不是她的手还搭在男孩肩上，我肯定会冲上去跟她干上一架。</seg>
            </tuv>
            <tuv xml:lang="en-US">
                <seg>If she hadn't been walking along with a boy, and if she hadn't had her hand around his shoulder, I would have got into a fight with her rightaway.</seg>
            </tuv>
        </tu>
        <tu creationdate="20240107T205527Z" creationid="TM STUDIO">
            <tuv xml:lang="zh-CN">
                <seg>哎呀呀！天哪天哪，这个男孩不会是我姐的男朋友吧？</seg>
            </tuv>
            <tuv xml:lang="en-US">
                <seg>Good heavens, was this her boyfriend?</seg>
            </tuv>
        </tu>
        <tu creationdate="20240107T205527Z" creationid="TM STUDIO">
            <tuv xml:lang="zh-CN">
                <seg>难道我姐开始谈恋爱了？</seg>
            </tuv>
            <tuv xml:lang="en-US">
                <seg>Was Shuya in love?</seg>
            </tuv>
        </tu>
        <tu creationdate="20240107T205527Z" creationid="TM STUDIO">
            <tuv xml:lang="zh-CN">
                <seg>忽略过我姐对我的耻笑，我转而打量那个男孩。</seg>
            </tuv>
            <tuv xml:lang="en-US">
                <seg>I ignored my sister's smirks and took a good look at him.</seg>
            </tuv>
        </tu>
        <tu creationdate="20240107T205527Z" creationid="TM STUDIO">
            <tuv xml:lang="zh-CN">
                <seg>这可真是一个帅气的男孩儿啊，连我这种粗枝大叶的小女生都明白他长得好看。</seg>
            </tuv>
            <tuv xml:lang="en-US">
                <seg>What a handsome guy! I may have been a messy, devil-may-care little squit of a schoolgirl, but even I could tell that.</seg>
            </tuv>
        </tu>
        <tu creationdate="20240107T205527Z" creationid="TM STUDIO">
            <tuv xml:lang="zh-CN">
                <seg>他的个头不高也不矮，穿的是一件黑色中山装，脖子里塞一条浅灰格子的围巾，肩上背一个旧到绵软的皮质书包。</seg>
            </tuv>
            <tuv xml:lang="en-US">
                <seg>He was medium height and wore a black Sun Yat-Sen jacket with a stand-up collar and a gray plaid scarf around his neck. Slung over his shoulder, he had a soft leather schoolbag.</seg>
            </tuv>
        </tu>
        <tu creationdate="20240107T205527Z" creationid="TM STUDIO">
            <tuv xml:lang="zh-CN">
                <seg>他的皮肤是浅黄色，透着营养不够的苍白，脸颊瘦削，神情安详，望向我的眼睛里带了一丝宽厚，仿佛是在说，别理你姐，她就是个疯子。</seg>
            </tuv>
            <tuv xml:lang="en-US">
                <seg>He was pale, and his gaunt features made him look malnourished. But his expression was composed, and he looked at me tolerantly, as if to say, 'Ignore your sister, she's loony.'</seg>
            </tuv>
        </tu>
        <tu creationdate="20240107T205527Z" creationid="TM STUDIO">
            <tuv xml:lang="zh-CN">
                <seg>总之，这男孩不是我哥那种英气逼人的类型，他的好看让我联想起盛夏中的水塘，清凉，澄碧，柔软，闻起来有水草和荷叶的气味。</seg>
            </tuv>
            <tuv xml:lang="en-US">
                <seg>In short, this boy was not a macho type like Kejun. His good looks reminded me of a pond in midsummer, cool, clear, soft, and smelling of water weeds and lotus leaves.</seg>
            </tuv>
        </tu>
        <tu creationdate="20240107T205527Z" creationid="TM STUDIO">
            <tuv xml:lang="zh-CN">
                <seg>愣怔片刻之后，我转身就跑，回去向娘汇报。</seg>
            </tuv>
            <tuv xml:lang="en-US">
                <seg>For a moment, I was stunned. Then I turned and took off for home. I was going to report this to Mum.</seg>
            </tuv>
        </tu>
        <tu creationdate="20240107T205527Z" creationid="TM STUDIO">
            <tuv xml:lang="zh-CN">
                <seg>姐在后面喊我："橙子！"</seg>
            </tuv>
            <tuv xml:lang="en-US">
                <seg>Shuya called after me, 'Orange!'</seg>
            </tuv>
        </tu>
        <tu creationdate="20240107T205527Z" creationid="TM STUDIO">
            <tuv xml:lang="zh-CN">
                <seg>我理都不理。</seg>
            </tuv>
            <tuv xml:lang="en-US">
                <seg>But I ignored her.</seg>
            </tuv>
        </tu>
        <tu creationdate="20240107T205527Z" creationid="TM STUDIO">
            <tuv xml:lang="zh-CN">
                <seg>一口气跑上楼，我冲着娘喊："不得了不得了，我看见他了！"</seg>
            </tuv>
            <tuv xml:lang="en-US">
                <seg>I took the stairs in leaps and bounds and rushed in and yelled at my mother, 'It's incredible! I saw him!'</seg>
            </tuv>
        </tu>
        <tu creationdate="20240107T205527Z" creationid="TM STUDIO">
            <tuv xml:lang="zh-CN">
                <seg>娘迎出来，嗔怪我："什么不得了？</seg>
            </tuv>
            <tuv xml:lang="en-US">
                <seg>My mother was startled. 'What? What's incredible?</seg>
            </tuv>
        </tu>
        <tu creationdate="20240107T205527Z" creationid="TM STUDIO">
            <tuv xml:lang="zh-CN">
                <seg>惊惊乍乍的。</seg>
            </tuv>
            <tuv xml:lang="en-US">
                <seg>And why all this shouting?</seg>
            </tuv>
        </tu>
        <tu creationdate="20240107T205527Z" creationid="TM STUDIO">
            <tuv xml:lang="zh-CN">
                <seg>女娃娃家，改不掉一个莽撞的毛病。"</seg>
            </tuv>
            <tuv xml:lang="en-US">
                <seg>Will you never learn to behave like a proper girl?'</seg>
            </tuv>
        </tu>
        <tu creationdate="20240107T205527Z" creationid="TM STUDIO">
            <tuv xml:lang="zh-CN">
                <seg>我撑着膝盖，弯腰喘气，心里一大堆话，组织不了简单明白的语言。</seg>
            </tuv>
            <tuv xml:lang="en-US">
                <seg>I bent over, my hands on my knees, and tried to get my breath back and my words in some sort of sensible order.</seg>
            </tuv>
        </tu>
        <tu creationdate="20240107T205527Z" creationid="TM STUDIO">
            <tuv xml:lang="zh-CN">
                <seg>娘怜惜地帮我揉背，拿手指头捋齐我的头发，一边责令我："有话慢慢说，不急。"</seg>
            </tuv>
            <tuv xml:lang="en-US">
                <seg>Mum rubbed my back sympathetically, then smoothed down my hair, all the while admonishing me. 'Take your time, there's no hurry.'</seg>
            </tuv>
        </tu>
        <tu creationdate="20240107T205527Z" creationid="TM STUDIO">
            <tuv xml:lang="zh-CN">
                <seg>我呼哧呼哧地："娘，你想不想知道我姐在谈恋爱？"</seg>
            </tuv>
            <tuv xml:lang="en-US">
                <seg>Eventually, I stuttered out, 'Mum, did you know Shuya's courting?'</seg>
            </tuv>
        </tu>
        <tu creationdate="20240107T205527Z" creationid="TM STUDIO">
            <tuv xml:lang="zh-CN">
                <seg>娘看了我半天，扑哧一笑："豆大个人，也晓得恋爱两个字。"</seg>
            </tuv>
            <tuv xml:lang="en-US">
                <seg>She looked at me for a long moment, then laughed, 'That's a big word for a little girl, "courting"!'</seg>
            </tuv>
        </tu>
        <tu creationdate="20240107T205527Z" creationid="TM STUDIO">
            <tuv xml:lang="zh-CN">
                <seg>"娘啊，姐谈了恋爱，就要跟人家走了啊。"</seg>
            </tuv>
            <tuv xml:lang="en-US">
                <seg>'Mum! If she's courting, she might leave us!'</seg>
            </tuv>
        </tu>
        <tu creationdate="20240107T205527Z" creationid="TM STUDIO">
            <tuv xml:lang="zh-CN">
                <seg>我娘笑眯眯地："你们两个打小不就是冤家对头吗？</seg>
            </tuv>
            <tuv xml:lang="en-US">
                <seg>She smiled. 'But the two of you have been sworn enemies all your lives!</seg>
            </tuv>
        </tu>
        <tu creationdate="20240107T205527Z" creationid="TM STUDIO">
            <tuv xml:lang="zh-CN">
                <seg>你姐走，你不高兴？"</seg>
            </tuv>
            <tuv xml:lang="en-US">
                <seg>Wouldn't you be happy if she goes away?'</seg>
            </tuv>
        </tu>
        <tu creationdate="20240107T205527Z" creationid="TM STUDIO">
            <tuv xml:lang="zh-CN">
                <seg>这是什么话呢！</seg>
            </tuv>
            <tuv xml:lang="en-US">
                <seg>What did she mean?</seg>
            </tuv>
        </tu>
        <tu creationdate="20240107T205527Z" creationid="TM STUDIO">
            <tuv xml:lang="zh-CN">
                <seg>我有点埋怨我娘老糊涂。</seg>
            </tuv>
            <tuv xml:lang="en-US">
                <seg>I was beginning to get annoyed with her for being dopey.</seg>
            </tuv>
        </tu>
        <tu creationdate="20240107T205527Z" creationid="TM STUDIO">
            <tuv xml:lang="zh-CN">
                <seg>转念一想，不对呀，娘这个反应，丝毫也没有吃惊，她是知道我姐恋爱的事情了？</seg>
            </tuv>
            <tuv xml:lang="en-US">
                <seg>Then, after a moment's thought, I came to a different conclusion. Mum had not been surprised. It could only mean one thing - she already knew.</seg>
            </tuv>
        </tu>
        <tu creationdate="20240107T205527Z" creationid="TM STUDIO">
            <tuv xml:lang="zh-CN">
                <seg>"娘！"</seg>
            </tuv>
            <tuv xml:lang="en-US">
                <seg>'Mum!'</seg>
            </tuv>
        </tu>
        <tu creationdate="20240107T205527Z" creationid="TM STUDIO">
            <tuv xml:lang="zh-CN">
                <seg>我委委屈屈叫了一声。</seg>
            </tuv>
            <tuv xml:lang="en-US">
                <seg>I was aggrieved that she hadn't told me.</seg>
            </tuv>
        </tu>
        <tu creationdate="20240107T205527Z" creationid="TM STUDIO">
            <tuv xml:lang="zh-CN">
                <seg>娘伸手，胡噜一把我的头发："橙子是个孝顺儿，知道胳膊肘往娘怀里拐。</seg>
            </tuv>
            <tuv xml:lang="en-US">
                <seg>She reached out and mussed my hair. 'You're a good girl to come and tell me, Orange. You're always on my side.</seg>
            </tuv>
        </tu>
        <tu creationdate="20240107T205527Z" creationid="TM STUDIO">
            <tuv xml:lang="zh-CN">
                <seg>告诉娘，看见那个男娃娃了？</seg>
            </tuv>
            <tuv xml:lang="en-US">
                <seg>Now you can tell me what you think of him.</seg>
            </tuv>
        </tu>
        <tu creationdate="20240107T205527Z" creationid="TM STUDIO">
            <tuv xml:lang="zh-CN">
                <seg>怎么样啊？"</seg>
            </tuv>
            <tuv xml:lang="en-US">
                <seg>What's he like?'</seg>
            </tuv>
        </tu>
        <tu creationdate="20240107T205527Z" creationid="TM STUDIO">
            <tuv xml:lang="zh-CN">
                <seg>我说："还行，眼睛好看。"</seg>
            </tuv>
            <tuv xml:lang="en-US">
                <seg>'He's OK. He has nice eyes.'</seg>
            </tuv>
        </tu>
        <tu creationdate="20240107T205527Z" creationid="TM STUDIO">
            <tuv xml:lang="zh-CN">
                <seg>娘笑得肩膀直颤："到底是小孩儿。"</seg>
            </tuv>
            <tuv xml:lang="en-US">
                <seg>My mother burst out laughing. 'You're still such a baby!</seg>
            </tuv>
        </tu>
        <tu creationdate="20240107T205527Z" creationid="TM STUDIO">
            <tuv xml:lang="zh-CN">
                <seg>又问我："还有哪儿好看？"</seg>
            </tuv>
            <tuv xml:lang="en-US">
                <seg>And what else is good about him?'</seg>
            </tuv>
        </tu>
        <tu creationdate="20240107T205527Z" creationid="TM STUDIO">
            <tuv xml:lang="zh-CN">
                <seg>我想了想："比我姐文气。"</seg>
            </tuv>
            <tuv xml:lang="en-US">
                <seg>I thought for a moment. 'He's more polite than Shuya.'</seg>
            </tuv>
        </tu>
        <tu creationdate="20240107T205527Z" creationid="TM STUDIO">
            <tuv xml:lang="zh-CN">
                <seg>"嗯，算是一条。"</seg>
            </tuv>
            <tuv xml:lang="en-US">
                <seg>'Well, that's something.'</seg>
            </tuv>
        </tu>
        <tu creationdate="20240107T205527Z" creationid="TM STUDIO">
            <tuv xml:lang="zh-CN">
                <seg>"我姐巴着他肩膀走路，好喜欢他的。"</seg>
            </tuv>
            <tuv xml:lang="en-US">
                <seg>'She had her arm on his shoulder. She must really like him!'</seg>
            </tuv>
        </tu>
        <tu creationdate="20240107T205527Z" creationid="TM STUDIO">
            <tuv xml:lang="zh-CN">
                <seg>"乱讲！</seg>
            </tuv>
            <tuv xml:lang="en-US">
                <seg>'Mind what you're saying!</seg>
            </tuv>
        </tu>
        <tu creationdate="20240107T205527Z" creationid="TM STUDIO">
            <tuv xml:lang="zh-CN">
                <seg>可不能告诉别人。"</seg>
            </tuv>
            <tuv xml:lang="en-US">
                <seg>Don't talk like that to anyone else!'</seg>
            </tuv>
        </tu>
        <tu creationdate="20240107T205527Z" creationid="TM STUDIO">
            <tuv xml:lang="zh-CN">
                <seg>"真的噢，你没见我姐笑得那个样，眼睛都眯缝了。"</seg>
            </tuv>
            <tuv xml:lang="en-US">
                <seg>'Really! I've never seen her with such a big smile on her face.'</seg>
            </tuv>
        </tu>
        <tu creationdate="20240107T205527Z" creationid="TM STUDIO">
            <tuv xml:lang="zh-CN">
                <seg>"说你乱讲就是乱讲！</seg>
            </tuv>
            <tuv xml:lang="en-US">
                <seg>'I told you to mind what you're saying.</seg>
            </tuv>
        </tu>
        <tu creationdate="20240107T205527Z" creationid="TM STUDIO">
            <tuv xml:lang="zh-CN">
                <seg>不准你出去说，听见没？"</seg>
            </tuv>
            <tuv xml:lang="en-US">
                <seg>You're to keep your mouth shut outside this house, understand?'</seg>
            </tuv>
        </tu>
        <tu creationdate="20240107T205527Z" creationid="TM STUDIO">
            <tuv xml:lang="zh-CN">
                <seg>好吧，不让说就不说，反正我什么都看见了。</seg>
            </tuv>
            <tuv xml:lang="en-US">
                <seg>Fine, if she wouldn't let me talk, then I wouldn't.</seg>
            </tuv>
        </tu>
        <tu creationdate="20240107T205527Z" creationid="TM STUDIO">
            <tuv xml:lang="zh-CN">
                <seg>我闭上眼睛，再默想一遍那个男孩的模样，还是觉得他好看，跟我的漂亮姐姐很相配。</seg>
            </tuv>
            <tuv xml:lang="en-US">
                <seg>I hadn't seen anything anyway. I shut my eyes and conjured up the boy in my mind. Yup, he was a good-looker, just right for my pretty sister.</seg>
            </tuv>
        </tu>
        <tu creationdate="20240107T205527Z" creationid="TM STUDIO">
            <tuv xml:lang="zh-CN">
                <seg>很快我爸也知道了这件事，不过不是从我嘴里说出来的，是我娘自己告诉他的。</seg>
            </tuv>
            <tuv xml:lang="en-US">
                <seg>Pretty soon my dad knew too, but not from me. It was my mother who told him. Dad had a different way of looking at it.</seg>
            </tuv>
        </tu>
        <tu creationdate="20240107T205527Z" creationid="TM STUDIO">
            <tuv xml:lang="zh-CN">
                <seg>爸爸跟娘不一样，他不问长相，只关心那男孩的家世、出身、学问。</seg>
            </tuv>
            <tuv xml:lang="en-US">
                <seg>He didn't ask what he looked like. He was only bothered about the boy's family background and his education.</seg>
            </tuv>
        </tu>
        <tu creationdate="20240107T205527Z" creationid="TM STUDIO">
            <tuv xml:lang="zh-CN">
                <seg>姐说他叫程渝生，是华大医学院的一年级学生，他们寒假里组织战地服务团的过程中认识的。</seg>
            </tuv>
            <tuv xml:lang="en-US">
                <seg>Shuya said that his name was Cheng Yusheng, and he was a first-year student at West China Union University School of Medicine.</seg>
            </tuv>
        </tu>
        <tu creationdate="20240107T205527Z" creationid="TM STUDIO">
            <tuv xml:lang="zh-CN">
                <seg>姐又说，他家就住在成都附近的一片草坝子上，父亲经商，家里还养了一队马帮，专跑云南到四川这条线，贩盐，贩茶叶。</seg>
            </tuv>
            <tuv xml:lang="en-US">
                <seg>She'd met him when she was away with the Sichuan Women's Battlefield Corps during the winter holidays. Yusheng's family lived on some pastureland near Chengdu. His father traded in salt and tea, so the family had a caravan of horses to transport their goods between Yunnan and Sichuan.</seg>
            </tuv>
        </tu>
        <tu creationdate="20240107T205527Z" creationid="TM STUDIO">
            <tuv xml:lang="zh-CN">
                <seg>姐特地说明，抗战一起来，程家的马帮就不做私贩子了，全部人马用来运输政府的抗战物资，驮枪炮驮子弹，为此还得到过政府嘉奖。</seg>
            </tuv>
            <tuv xml:lang="en-US">
                <seg>She made a point of saying that as soon as war broke out, the Chengs had turned their horses over to the government to transport supplies and munitions. The family had received a special commendation for war work.</seg>
            </tuv>
        </tu>
        <tu creationdate="20240107T205527Z" creationid="TM STUDIO">
            <tuv xml:lang="zh-CN">
                <seg>我爸静静地听，不置可否，不说"哦"，也不说"好"。</seg>
            </tuv>
            <tuv xml:lang="en-US">
                <seg>My dad listened silently. He said nothing, not even 'oh' or 'good'.</seg>
            </tuv>
        </tu>
        <tu creationdate="20240107T205527Z" creationid="TM STUDIO">
            <tuv xml:lang="zh-CN">
                <seg>我娘一个劲地对姐姐使眼色，要她多说点。</seg>
            </tuv>
            <tuv xml:lang="en-US">
                <seg>Mum gave Shuya encouraging looks, urging her to say more, but there was no response from Dad.</seg>
            </tuv>
        </tu>
        <tu creationdate="20240107T205527Z" creationid="TM STUDIO">
            <tuv xml:lang="zh-CN">
                <seg>可我姐因为没得到爸爸的呼应，不知他什么意思，反而不敢再说下去。</seg>
            </tuv>
            <tuv xml:lang="en-US">
                <seg>My sister had no idea what he was thinking and lapsed into silence.</seg>
            </tuv>
        </tu>
        <tu creationdate="20240107T205527Z" creationid="TM STUDIO">
            <tuv xml:lang="zh-CN">
                <seg>爸到底什么意思啊？</seg>
            </tuv>
            <tuv xml:lang="en-US">
                <seg>Why was Dad being so silent?</seg>
            </tuv>
        </tu>
        <tu creationdate="20240107T205527Z" creationid="TM STUDIO">
            <tuv xml:lang="zh-CN">
                <seg>他觉得好还是不好呢？</seg>
            </tuv>
            <tuv xml:lang="en-US">
                <seg>Did he approve or not?</seg>
            </tuv>
        </tu>
        <tu creationdate="20240107T205527Z" creationid="TM STUDIO">
            <tuv xml:lang="zh-CN">
                <seg>真急人。此时此刻，我有那么点同情我姐。</seg>
            </tuv>
            <tuv xml:lang="en-US">
                <seg>I felt anxious too, and just for once, I felt a smidgin of sympathy for Shuya.</seg>
            </tuv>
        </tu>
        <tu creationdate="20240107T205527Z" creationid="TM STUDIO">
            <tuv xml:lang="zh-CN">
                <seg>日子过得快，一眨眼又到清明，学校放三天春假。</seg>
            </tuv>
            <tuv xml:lang="en-US">
                <seg>The days flew by, and in no time at all, it was the Tomb-Sweeping Day again.</seg>
            </tuv>
        </tu>
        <tu creationdate="20240107T205527Z" creationid="TM STUDIO">
            <tuv xml:lang="zh-CN">
                <seg>程渝生邀请我姐去他家的坝子上玩，诱惑的条件是，可以在马场骑马。</seg>
            </tuv>
            <tuv xml:lang="en-US">
                <seg>The school gave us three days' holiday. Cheng Yusheng invited Shuya to go and stay with them. He dangled the prospect of horse-riding in front of her.</seg>
            </tuv>
        </tu>
        <tu creationdate="20240107T205527Z" creationid="TM STUDIO">
            <tuv xml:lang="zh-CN">
                <seg>"怎么办啊？"</seg>
            </tuv>
            <tuv xml:lang="en-US">
                <seg>'What do you think?'</seg>
            </tuv>
        </tu>
        <tu creationdate="20240107T205527Z" creationid="TM STUDIO">
            <tuv xml:lang="zh-CN">
                <seg>姐回家问我娘。</seg>
            </tuv>
            <tuv xml:lang="en-US">
                <seg>Shuya asked Mum when she got home.</seg>
            </tuv>
        </tu>
        <tu creationdate="20240107T205527Z" creationid="TM STUDIO">
            <tuv xml:lang="zh-CN">
                <seg>娘把小弟摁在走廊上，给他脖子上扎条旧床单，哈了腰，一边给小弟剪头发，一边回答："这种事，看你自己意思。"</seg>
            </tuv>
            <tuv xml:lang="en-US">
                <seg>Mum sat my little brother down on the walkway, and tied an old bed sheet around his neck. Then she bent over, and started cutting his hair. 'It's up to you to decide,' she said.</seg>
            </tuv>
        </tu>
        <tu creationdate="20240107T205527Z" creationid="TM STUDIO">
            <tuv xml:lang="zh-CN">
                <seg>娘这么说，明显是不同意呗，可娘自己不说透，偏等着我姐领会。</seg>
            </tuv>
            <tuv xml:lang="en-US">
                <seg>It was obvious that Mum was against the idea, but didn't want to put her foot down. She wanted Shuya to work it out for herself.</seg>
            </tuv>
        </tu>
        <tu creationdate="20240107T205527Z" creationid="TM STUDIO">
            <tuv xml:lang="zh-CN">
                <seg>大人的花花肠子就是多，麻烦。</seg>
            </tuv>
            <tuv xml:lang="en-US">
                <seg>Grownups were so tricky!</seg>
            </tuv>
        </tu>
        <tu creationdate="20240107T205527Z" creationid="TM STUDIO">
            <tuv xml:lang="zh-CN">
                <seg>姐想去，却不敢违拗娘的意思，转而去求我爸。</seg>
            </tuv>
            <tuv xml:lang="en-US">
                <seg>Shuya wanted to go, but she didn't dare to go against Mum, so she turned to Dad for help.</seg>
            </tuv>
        </tu>
        <tu creationdate="20240107T205527Z" creationid="TM STUDIO">
            <tuv xml:lang="zh-CN">
                <seg>我满以为爸爸也会一口拒绝，不料他放下手里正在读的一本时事杂志，破天荒地答应说："也好，去看看，多相处相处，不是坏事。"</seg>
            </tuv>
            <tuv xml:lang="en-US">
                <seg>I thought my dad would turn her down flat, but he put down the current affairs magazine he was reading, and to our astonishment, said, 'Alright, go and see. It wouldn't be a bad thing if you spent a bit more time together.'</seg>
            </tuv>
        </tu>
        <tu creationdate="20240107T205527Z" creationid="TM STUDIO">
            <tuv xml:lang="zh-CN">
                <seg>我娘在走廊里听见，急了，手里攥着剪刀就进了屋："他爸，哪有这样的？</seg>
            </tuv>
            <tuv xml:lang="en-US">
                <seg>My mother was still on the walkway, but she overheard and came rushing in, still with the scissors in her hand. 'What are you thinking of?</seg>
            </tuv>
        </tu>
        <tu creationdate="20240107T205527Z" creationid="TM STUDIO">
            <tuv xml:lang="zh-CN">
                <seg>姑娘家家，没定亲就上人家的门？</seg>
            </tuv>
            <tuv xml:lang="en-US">
                <seg>She's just a girl and they're not even engaged.</seg>
            </tuv>
        </tu>
        <tu creationdate="20240107T205527Z" creationid="TM STUDIO">
            <tuv xml:lang="zh-CN">
                <seg>别人知道了怎么想？"</seg>
            </tuv>
            <tuv xml:lang="en-US">
                <seg>If anyone else finds out, whatever will they think?'</seg>
            </tuv>
        </tu>
        <tu creationdate="20240107T205527Z" creationid="TM STUDIO">
            <tuv xml:lang="zh-CN">
                <seg>我爸心平气和解释给娘听：现在的时代要讲究自由恋爱，自由婚姻，爱情是谈出来的，人品也要相处才知道。</seg>
            </tuv>
            <tuv xml:lang="en-US">
                <seg>My dad calmly explained to Mum, 'Nowadays, we have to take free love and free marriage seriously. When a couple are courting, it's only by spending time together that they really get to know each other.</seg>
            </tuv>
        </tu>
        <tu creationdate="20240107T205527Z" creationid="TM STUDIO">
            <tuv xml:lang="zh-CN">
                <seg>书雅和程渝生，一个念高二，一个是大学生，都是有思想有文化的人，你担心他们学不会控制自己？</seg>
            </tuv>
            <tuv xml:lang="en-US">
                <seg>Shuya is a high school student and Yusheng is at college. They're both mature and educated young people. Are you worried that they won't be able to practice self-control?'</seg>
            </tuv>
        </tu>
        <tu creationdate="20240107T205527Z" creationid="TM STUDIO">
            <tuv xml:lang="zh-CN">
                <seg>我娘坚持："离家念大学之前，书雅都算是孩子，她出门我不放心。"</seg>
            </tuv>
            <tuv xml:lang="en-US">
                <seg>My mother insisted, 'Shuya is still a child until she leaves for university. I'd be very worried if she went.'</seg>
            </tuv>
        </tu>
        <tu creationdate="20240107T205527Z" creationid="TM STUDIO">
            <tuv xml:lang="zh-CN">
                <seg>我爸想了想，给出个折中主意："那就让橙子跟着去。"</seg>
            </tuv>
            <tuv xml:lang="en-US">
                <seg>My dad thought for a moment, then offered a compromise. 'Orange can go with her.'</seg>
            </tuv>
        </tu>
        <tu creationdate="20240107T205527Z" creationid="TM STUDIO">
            <tuv xml:lang="zh-CN">
                <seg>我一直躲在房间里偷听，爸爸这话一说出来，简直就像苹果掉下树幸运地砸昏了我，我哇呜一声叫，冲上去抱住他，在他脑袋上用劲地亲了一大口。</seg>
            </tuv>
            <tuv xml:lang="en-US">
                <seg>I'd been skulking in a corner of the room eavesdropping, and when he said that, it was like an apple fell out of the tree and serendipitously landed on my head. 'Wow!' I exclaimed, and rushed over and gave him a hug and a big kiss on the top of his head.</seg>
            </tuv>
        </tu>
        <tu creationdate="20240107T205527Z" creationid="TM STUDIO">
            <tuv xml:lang="zh-CN">
                <seg>我姐厌恶地朝着我皱眉头，瞪眼睛，一百个不愿意。</seg>
            </tuv>
            <tuv xml:lang="en-US">
                <seg>Shuya frowned at me in disgust. From her glare, it was obvious she was dead against the idea.</seg>
            </tuv>
        </tu>
        <tu creationdate="20240107T205527Z" creationid="TM STUDIO">
            <tuv xml:lang="zh-CN">
                <seg>我才不管她，爸的话她敢不听？</seg>
            </tuv>
            <tuv xml:lang="en-US">
                <seg>I ignored her. She wouldn't dare disobey my father, would she?</seg>
            </tuv>
        </tu>
        <tu creationdate="20240107T205527Z" creationid="TM STUDIO">
            <tuv xml:lang="zh-CN">
                <seg>那晚临睡前，爸爸特意把我姐喊到身边谈话。</seg>
            </tuv>
            <tuv xml:lang="en-US">
                <seg>Before we went to sleep that night, Dad sat my sister down for a talk.</seg>
            </tuv>
        </tu>
        <tu creationdate="20240107T205527Z" creationid="TM STUDIO">
            <tuv xml:lang="zh-CN">
                <seg>我断断续续听到几句：......这个时代的女孩子，婚姻要紧，事业也要紧......</seg>
            </tuv>
            <tuv xml:lang="en-US">
                <seg>I caught a few words. 'For girls nowadays, marriage matters but a career matters too...</seg>
            </tuv>
        </tu>
        <tu creationdate="20240107T205527Z" creationid="TM STUDIO">
            <tuv xml:lang="zh-CN">
                <seg>男朋友可以处，别急着定终身......</seg>
            </tuv>
            <tuv xml:lang="en-US">
                <seg>it's all right to have a boyfriend, but don't rush into a lifetime commitment...</seg>
            </tuv>
        </tu>
        <tu creationdate="20240107T205527Z" creationid="TM STUDIO">
            <tuv xml:lang="zh-CN">
                <seg>再有一年考大学......</seg>
            </tuv>
            <tuv xml:lang="en-US">
                <seg>in another year you'll be going to college...'</seg>
            </tuv>
        </tu>
        <tu creationdate="20240107T205527Z" creationid="TM STUDIO">
            <tuv xml:lang="zh-CN">
                <seg>对于我来说，这都是好遥远的事情，我听着听着就困了，就睡得人事不知了。</seg>
            </tuv>
            <tuv xml:lang="en-US">
                <seg>It all seemed very distant to me. I listened for a while but I was tired, and soon I was fast asleep.</seg>
            </tuv>
        </tu>
        <tu creationdate="20240107T205527Z" creationid="TM STUDIO">
            <tuv xml:lang="zh-CN">
                <seg>第二天，程渝生带着我们两个女孩子出发回家。</seg>
            </tuv>
            <tuv xml:lang="en-US">
                <seg>The next day, Cheng Yusheng picked us up to take us both to his home.</seg>
            </tuv>
        </tu>
        <tu creationdate="20240107T205527Z" creationid="TM STUDIO">
            <tuv xml:lang="zh-CN">
                <seg>二三十里的路，吃过早饭走，悠悠闲闲的。</seg>
            </tuv>
            <tuv xml:lang="en-US">
                <seg>It was a dozen kilometres away, and we left after breakfast.</seg>
            </tuv>
        </tu>
        <tu creationdate="20240107T205527Z" creationid="TM STUDIO">
            <tuv xml:lang="zh-CN">
                <seg>春阳晒着，一路看各种野花野草，被野蜂追得一惊一乍，渴了自有程渝生殷勤递水，晃荡到草坝上的时候，日头还没过午，我们都觉得风景还没有看够。</seg>
            </tuv>
            <tuv xml:lang="en-US">
                <seg>We strolled along in the spring sunshine, in no particular hurry, looking at all the wildflowers and the bees buzzing excitedly over them, stopping to drink the water which Yusheng provided when we were thirsty. It was still morning when we arrived in the pastureland. What a pity we couldn't walk more through this lovely scenery.</seg>
            </tuv>
        </tu>
        <tu creationdate="20240107T205527Z" creationid="TM STUDIO">
            <tuv xml:lang="zh-CN">
                <seg>程渝生的父亲带着马队去了云南腾冲，说是要接一批重要物资，不知道什么时候才得返回。</seg>
            </tuv>
            <tuv xml:lang="en-US">
                <seg>Yusheng's father had gone with the horse caravan to Tengchong in Yunnan because he needed to collect an important consignment, and they didn't know when he would be back.</seg>
            </tuv>
        </tu>
        <tu creationdate="20240107T205527Z" creationid="TM STUDIO">
            <tuv xml:lang="zh-CN">
                <seg>他母亲是个和善的胖妇人，穿一身黑色香云纱的衫裤，小脚，着绣花鞋，走起路来像鸭子一样摇摇摆摆。</seg>
            </tuv>
            <tuv xml:lang="en-US">
                <seg>His mother was a plump, kindly woman. She wore thin silk trousers, and had hound feet with little embroidered shoes. It was comical the way she swayed like a duck when she walked.</seg>
            </tuv>
        </tu>
        <tu creationdate="20240107T205527Z" creationid="TM STUDIO">
            <tuv xml:lang="zh-CN">
                <seg>我看着她的模样想笑，我姐怕我不知深浅，用劲捏我的手，不准我笑。</seg>
            </tuv>
            <tuv xml:lang="en-US">
                <seg>Shuya was worried I would get the giggles, and squeezed my hand hard to stop me from laughing.</seg>
            </tuv>
        </tu>
        <tu creationdate="20240107T205527Z" creationid="TM STUDIO">
            <tuv xml:lang="zh-CN">
                <seg>我们开口喊她"程妈妈"的时候，她竟然有点羞怯，脸颊明显红了一下。</seg>
            </tuv>
            <tuv xml:lang="en-US">
                <seg>When we started calling her 'Mother Cheng', she looked embarassed, and her cheeks went red.</seg>
            </tuv>
        </tu>
        <tu creationdate="20240107T205527Z" creationid="TM STUDIO">
            <tuv xml:lang="zh-CN">
                <seg>这个神情让我立刻对她有了好感。</seg>
            </tuv>
            <tuv xml:lang="en-US">
                <seg>I immediately warmed towards her.</seg>
            </tuv>
        </tu>
        <tu creationdate="20240107T205527Z" creationid="TM STUDIO">
            <tuv xml:lang="zh-CN">
                <seg>我娘说过，容易脸红的人心眼儿都坏不到哪儿去。</seg>
            </tuv>
            <tuv xml:lang="en-US">
                <seg>My mother always said that people who blushed had good hearts.</seg>
            </tuv>
        </tu>
        <tu creationdate="20240107T205527Z" creationid="TM STUDIO">
            <tuv xml:lang="zh-CN">
                <seg>要是娘的话没错，那么，姐姐如果嫁到程家，最起码不会受婆婆欺负。</seg>
            </tuv>
            <tuv xml:lang="en-US">
                <seg>If she was right, then if Shuya married into the Cheng family, at least she wouldn't be bullied by this mother-in-law.</seg>
            </tuv>
        </tu>
        <tu creationdate="20240107T205527Z" creationid="TM STUDIO">
            <tuv xml:lang="zh-CN">
                <seg>程妈妈为我们准备的午饭，在我看起来简直就是盛筵：有水煮牛肉，有剁椒鱼，有辣子炒鸡，还有他家从云南带回来的各种各样的菌干。</seg>
            </tuv>
            <tuv xml:lang="en-US">
                <seg>The lunch that Mother Cheng prepared for us was a feast. There was spicy boiled beef, chopped pepper fish, chilli-fried chicken, and all kinds of mushrooms that the family had brought back from Yunnan.</seg>
            </tuv>
        </tu>
        <tu creationdate="20240107T205527Z" creationid="TM STUDIO">
            <tuv xml:lang="zh-CN">
                <seg>在华西坝上住了几年，我们家平常的饭菜从没有超过两样小荤，像程家这样丰富的饭食，一下子弄得我头昏，眼花缭乱都不知道在哪个碗里下筷子才好。</seg>
            </tuv>
            <tuv xml:lang="en-US">
                <seg>In all the years we had lived in Huaxi Fields in Chengdu, our family never had more than two small meat dishes with our meals. My eyes nearly popped out of my head as dish after dish arrived on the table. I didn't know where to start.</seg>
            </tuv>
        </tu>
        <tu creationdate="20240107T205527Z" creationid="TM STUDIO">
            <tuv xml:lang="zh-CN">
                <seg>吃过饭，程妈妈心疼我们走路困乏，安排地方让我们先睡一个午觉。</seg>
            </tuv>
            <tuv xml:lang="en-US">
                <seg>After lunch, Mother Cheng was worried that we might be tired from our long walk, and insisted we took a siesta.</seg>
            </tuv>
        </tu>
        <tu creationdate="20240107T205527Z" creationid="TM STUDIO">
            <tuv xml:lang="zh-CN">
                <seg>我跟我姐同一张大床。床是雕花描金的，四面有四根漂亮的床柱，挑起一顶白纱蚊帐。</seg>
            </tuv>
            <tuv xml:lang="en-US">
                <seg>My sister and I shared a big bed made of carved and gilded wood, with four handsome bed posts at each corner to hold up the gauze mosquito net.</seg>
            </tuv>
        </tu>
        <tu creationdate="20240107T205527Z" creationid="TM STUDIO">
            <tuv xml:lang="zh-CN">
                <seg>上床之前，先踩上一张宽宽的踏板，踏板上摆一张大理石台面的小几，几上是一只红木做的四色果盘，摆了核桃、蜜枣、鱼皮花生、灯影牛肉几样小食，也让我惊喜万分。</seg>
            </tuv>
            <tuv xml:lang="en-US">
                <seg>Before we got into bed, a big board was laid out with a low marble-topped table holding a mahogany fruit bowl, and snacks like walnuts, jujubes, cracker peanuts, and shredded dried beef. I was thrilled.</seg>
            </tuv>
        </tu>
        <tu creationdate="20240107T205527Z" creationid="TM STUDIO">
            <tuv xml:lang="zh-CN">
                <seg>躺上床之后，我一边高高地跷着一条腿嚼牛肉，一边告诫我姐："你最好决定嫁给程渝生，你嫁了他的话，以后我天天都能吃到好东西。"</seg>
            </tuv>
            <tuv xml:lang="en-US">
                <seg>I lay down on the bed, chewing some of the jerky, one leg stuck in the air, and told Shuya, 'You better decide to marry Yusheng. If you marry him, I can eat lovely food every day.'</seg>
            </tuv>
        </tu>
        <tu creationdate="20240107T205527Z" creationid="TM STUDIO">
            <tuv xml:lang="zh-CN">
                <seg>我姐咬牙切齿扑上来揪我的嘴，还气我说："就不嫁，馋死你！"</seg>
            </tuv>
            <tuv xml:lang="en-US">
                <seg>My sister pounced on me and clamped her hand over my mouth, hissing furiously, 'I'm not getting married, you greedy pig!'</seg>
            </tuv>
        </tu>
        <tu creationdate="20240107T205527Z" creationid="TM STUDIO">
            <tuv xml:lang="zh-CN">
                <seg>起床之后，每人又是一碗银耳莲子羹。</seg>
            </tuv>
            <tuv xml:lang="en-US">
                <seg>After our siesta, we were each given a bowl of lotus seed and white fungus soup to drink.</seg>
            </tuv>
        </tu>
        <tu creationdate="20240107T205527Z" creationid="TM STUDIO">
            <tuv xml:lang="zh-CN">
                <seg>端到手里，我跟我姐忍不住面面相觑。</seg>
            </tuv>
            <tuv xml:lang="en-US">
                <seg>As we held our bowls between our hands, my sister and I couldn't help but exchange glances.</seg>
            </tuv>
        </tu>
        <tu creationdate="20240107T205527Z" creationid="TM STUDIO">
            <tuv xml:lang="zh-CN">
                <seg>程渝生偷偷告诉我们说，他们家里平常也不是有多舍得的，因为我们来做客，他妈妈几乎把家底都翻出来，一样一样端到了桌面上，连他都跟着沾了光。说完，他望着我姐情意绵绵地笑。</seg>
            </tuv>
            <tuv xml:lang="en-US">
                <seg>This was not their usual fare, Yusheng told us quietly, but we were guests, and his mother had ransacked the larder to find all the best goodies to cook for us. And he was benefiting too, he said, looking at my sister with a fond smile.</seg>
            </tuv>
        </tu>
        <tu creationdate="20240107T205527Z" creationid="TM STUDIO">
            <tuv xml:lang="zh-CN">
                <seg>程渝生家的马厩很壮观，高大，透气，一间挨着一间，草归草，料归料，石槽陶器都打扫得干干净净。</seg>
            </tuv>
            <tuv xml:lang="en-US">
                <seg>The stables were impressive, spacious and well-ventilated. There was a row of stalls, piles of grass and fodder, and feeding troughs swept clean and neat.</seg>
            </tuv>
        </tu>
        <tu creationdate="20240107T205527Z" creationid="TM STUDIO">
            <tuv xml:lang="zh-CN">
                <seg>程渝生说，他家马儿最多的时候，是他爷爷那个时代，少说也有四五十匹，一水儿祁连山下的山丹马，体形好，壮实，驮力强，能跑长路。</seg>
            </tuv>
            <tuv xml:lang="en-US">
                <seg>Yusheng told us that during his grandfather's time, his family had had as many as forty or fifty horses. The Shandan horses of the Qilian Mountains were sturdy and strong, and could cover great distances.</seg>
            </tuv>
        </tu>
        <tu creationdate="20240107T205527Z" creationid="TM STUDIO">
            <tuv xml:lang="zh-CN">
                <seg>可惜我们去的那几天，马队出门了，马厩里空空荡荡，倒是门外草场上拴了一匹尚未成年的小母马，棕红色，耳朵和尾尖上有一点点黑，肚子吃得溜圆，阳光照上去像涂了一层油，站在山坡上的野花丛中，一边拿一双稚气十足的眼睛滴溜溜地看我们，一边悠闲自在地甩着长尾巴，漂亮得宛如一幅画。</seg>
            </tuv>
            <tuv xml:lang="en-US">
                <seg>It was a pity that the stables were empty and the horses all away. There was just one filly tethered on some grass outside. She was a liver chestnut with black tips to her ears and tail. Her belly was round from all the grass she had eaten, and her coat shone in the sunlight as if it had been oiled. She stood among the wild flowers on the hillside, looking skittishly at us and idly flicking her long tail, as beautiful as a painting.</seg>
            </tuv>
        </tu>
        <tu creationdate="20240107T205527Z" creationid="TM STUDIO">
            <tuv xml:lang="zh-CN">
                <seg>程渝生说，只有这一匹小马在家了，我们就骑它吧。</seg>
            </tuv>
            <tuv xml:lang="en-US">
                <seg>'This is the only one here at the moment,' said Yusheng. 'We can ride her.'</seg>
            </tuv>
        </tu>
        <tu creationdate="20240107T205527Z" creationid="TM STUDIO">
            <tuv xml:lang="zh-CN">
                <seg>他回马厩搬来一套镶了银饰的很讲究的马具，一边安抚小马，一边把马鞍搭上马背，系紧扣牢，而后解开缰绳牵到手里，稳住马身，让我姐踩着马镫往上爬。</seg>
            </tuv>
            <tuv xml:lang="en-US">
                <seg>He went back to the stables and brought out a very fine saddle with silver ornaments. He soothed the filly and put the saddle on her back and fastened the girth tightly. Then he untied her rope and held the filly still so my sister could put her foot in the stirrups and climb up.</seg>
            </tuv>
        </tu>
        <tu creationdate="20240107T205527Z" creationid="TM STUDIO">
            <tuv xml:lang="zh-CN">
                <seg>小马似乎并不知道被人骑行是怎么回事，不停地抬起前蹄，欢蹦乱跳，还拿脑袋去拱程渝生的胳膊，好像求他爱抚。</seg>
            </tuv>
            <tuv xml:lang="en-US">
                <seg>The filly seemed to find someone getting on her back very strange. She pranced and reared, and butted Yusheng's arm with her head.</seg>
            </tuv>
        </tu>
        <tu creationdate="20240107T205527Z" creationid="TM STUDIO">
            <tuv xml:lang="zh-CN">
                <seg>我姐的一只手搭上马背，脚才抬起来，小马的身子下意识地往旁边一躲，我姐踏一个空，差点儿跌个跟头。</seg>
            </tuv>
            <tuv xml:lang="en-US">
                <seg>My sister had one hand on the saddle and one foot raised to put in the stirrup when the filly swerved to one side. My sister's foot landed into empty space and she almost lost her balance.</seg>
            </tuv>
        </tu>
        <tu creationdate="20240107T205527Z" creationid="TM STUDIO">
            <tuv xml:lang="zh-CN">
                <seg>姐本来娇气，这一吓脸都发了白，连连对程渝生摇手："不行不行！</seg>
            </tuv>
            <tuv xml:lang="en-US">
                <seg>She turned pale with fright. She waved her hands at Yusheng and protested, 'No way, I'm not riding.</seg>
            </tuv>
        </tu>
        <tu creationdate="20240107T205527Z" creationid="TM STUDIO">
            <tuv xml:lang="zh-CN">
                <seg>你家小马认生，还是你先骑。"</seg>
            </tuv>
            <tuv xml:lang="en-US">
                <seg>She doesn't know me. You get on her.'</seg>
            </tuv>
        </tu>
        <tu creationdate="20240107T205527Z" creationid="TM STUDIO">
            <tuv xml:lang="zh-CN">
                <seg>程渝生就有点为难，说马儿还小，身子骨嫩，驮我姐可以，驮上他的话，怕吃不消。</seg>
            </tuv>
            <tuv xml:lang="en-US">
                <seg>Yusheng looked embarassed. 'She's only young, she's still growing, she couldn't take my weight.</seg>
            </tuv>
        </tu>
        <tu creationdate="20240107T205527Z" creationid="TM STUDIO">
            <tuv xml:lang="zh-CN">
                <seg>若伤了元气，被他父亲知道，还不知要如何心疼。</seg>
            </tuv>
            <tuv xml:lang="en-US">
                <seg>If I did her an injury and my clad found out, he'd be furious.'</seg>
            </tuv>
        </tu>
        <tu creationdate="20240107T205527Z" creationid="TM STUDIO">
            <tuv xml:lang="zh-CN">
                <seg>我赶快在旁边插嘴："小孩子可不可以骑？"</seg>
            </tuv>
            <tuv xml:lang="en-US">
                <seg>I saw my chance and butted in, 'Can I ride her? I'm a child.'</seg>
            </tuv>
        </tu>
        <tu creationdate="20240107T205527Z" creationid="TM STUDIO">
            <tuv xml:lang="zh-CN">
                <seg>程渝生说："可以啊，你敢骑吗？"</seg>
            </tuv>
            <tuv xml:lang="en-US">
                <seg>'You can if you're brave enough,' said Yusheng.</seg>
            </tuv>
        </tu>
        <tu creationdate="20240107T205527Z" creationid="TM STUDIO">
            <tuv xml:lang="zh-CN">
                <seg>我自然是敢的。</seg>
            </tuv>
            <tuv xml:lang="en-US">
                <seg>Of course, I was brave enough.</seg>
            </tuv>
        </tu>
        <tu creationdate="20240107T205527Z" creationid="TM STUDIO">
            <tuv xml:lang="zh-CN">
                <seg>天底下还没有我不敢的事。</seg>
            </tuv>
            <tuv xml:lang="en-US">
                <seg>There was nothing in the world that I was scared to try.</seg>
            </tuv>
        </tu>
        <tu creationdate="20240107T205527Z" creationid="TM STUDIO">
            <tuv xml:lang="zh-CN">
                <seg>而且，我根本用不着程渝生帮忙，贴近马鞍，一把揪住马脖子上的鬃毛，脚踩上马镫，身子一耸，呼啦飞上了马背，把程渝生看得连连咋舌。</seg>
            </tuv>
            <tuv xml:lang="en-US">
                <seg>I didn't even need Yusheng's help. I stood close to the saddle, grabbed a hank of the filly's mane, put my foot in the stirrup, and with one spring I was on the filly's back and looking down at Yusheng.</seg>
            </tuv>
        </tu>
        <tu creationdate="20240107T205527Z" creationid="TM STUDIO">
            <tuv xml:lang="zh-CN">
                <seg>上了马背，瞬间感觉不同，世界在我面前低矮了很多，程渝生和我姐都成了我脚下的小人，草场无比辽阔，而天上的云朵离我那么近，近得一抬手就能够扯下几片。</seg>
            </tuv>
            <tuv xml:lang="en-US">
                <seg>The world looked very different from on top of a horse. It was much smaller and Yusheng and my sister had turned into miniatures at my feet. The pastures stretched away into the distance and the clouds in the sky seemed so near that I could almost reach out and pull off a piece.</seg>
            </tuv>
        </tu>
        <tu creationdate="20240107T205527Z" creationid="TM STUDIO">
            <tuv xml:lang="zh-CN">
                <seg>我迫不及待地要想打马飞跑，程渝生死活抓着缰绳不放，一边惊慌失措地喊："小妹小妹小妹！"</seg>
            </tuv>
            <tuv xml:lang="en-US">
                <seg>I flapped my arms and legs to make the filly gallop, but Yusheng had a firm grip on the rope and was shouting in panic, 'No, Orange, no!'</seg>
            </tuv>
        </tu>
        <tu creationdate="20240107T205527Z" creationid="TM STUDIO">
            <tuv xml:lang="zh-CN">
                <seg>我后来才知道，小马是生儿马，头一回套笼头上马鞍，骑上去摆摆姿势可以，真要是打马让它奔跑，那就不定会闯下什么大祸了，没准儿我的小命都要送到它手上了。</seg>
            </tuv>
            <tuv xml:lang="en-US">
                <seg>It turned out that the filly had not been broken in. In fact, this was the first time she had been saddled. It was all right to sit on her but if I really made her gallop, there might be a terrible accident, and that might be the end of me.</seg>
            </tuv>
        </tu>
        <tu creationdate="20240107T205527Z" creationid="TM STUDIO">
            <tuv xml:lang="zh-CN">
                <seg>程渝生小心牵着它，慢慢地在草场上溜达了一圈，一再地劝说我下来。</seg>
            </tuv>
            <tuv xml:lang="en-US">
                <seg>Yusheng held the halter carefully, and we made a slow circuit of the field. He kept trying to persuade me to get off.</seg>
            </tuv>
        </tu>
        <tu creationdate="20240107T205527Z" creationid="TM STUDIO">
            <tuv xml:lang="zh-CN">
                <seg>他向我保证，下回等马队回家的时候再请我们来骑马，骑真正的受过驯服的大马。</seg>
            </tuv>
            <tuv xml:lang="en-US">
                <seg>He promised that next time when the horses were home, he would fetch us over to ride a horse that had been properly broken in.</seg>
            </tuv>
        </tu>
        <tu creationdate="20240107T205527Z" creationid="TM STUDIO">
            <tuv xml:lang="zh-CN">
                <seg>我趴在马背上跟他拉了钩，还告诫他说，不准食言，不然姐姐不会再跟你好。</seg>
            </tuv>
            <tuv xml:lang="en-US">
                <seg>I lay forward on the filly's neck and reached down to pinky-swear with him. 'And don't even think about breaking your promise,' I said. 'Otherwise Shuya will be nasty to you.'</seg>
            </tuv>
        </tu>
        <tu creationdate="20240107T205527Z" creationid="TM STUDIO">
            <tuv xml:lang="zh-CN">
                <seg>那两天时间里，我姐步我的后尘，总共上了三次马背，每次上去坐不到三分钟。我真不明白她为什么那么爱叫，还叫得那么尖声，那么夸张，好像故意向程渝生撒娇一样。</seg>
            </tuv>
            <tuv xml:lang="en-US">
                <seg>For two days, my sister tagged along behind me. She got on the filly three times, for less than three minutes, and each time she shrieked and screamed, and made a fuss about nothing. I really could not understand it. Why was she deliberately acting like a baby with Yusheng?</seg>
            </tuv>
        </tu>
        <tu creationdate="20240107T205527Z" creationid="TM STUDIO">
            <tuv xml:lang="zh-CN">
                <seg>我就跟我姐不一样，我上了马背，屁股就粘上去啦，因为天高地远的感觉实在太好了，我真希望我姐能够跟我调换一下人生，她去读我的私立女校，我留在程渝生家骑马。</seg>
            </tuv>
            <tuv xml:lang="en-US">
                <seg>I was the complete opposite. I got on and my bum felt like it was glued to the saddle. The feeling of being so high up was amazing. How I wished I could swap with my sister - she could go and study at my girls' school, and I could stay at Yusheng's and ride horses.</seg>
            </tuv>
        </tu>
        <tu creationdate="20240107T205527Z" creationid="TM STUDIO">
            <tuv xml:lang="zh-CN">
                <seg>还有就是，春天的坝子美得不像人间。</seg>
            </tuv>
            <tuv xml:lang="en-US">
                <seg>The pastures in spring were so beautiful. It felt like another world.</seg>
            </tuv>
        </tu>
        <tu creationdate="20240107T205527Z" creationid="TM STUDIO">
            <tuv xml:lang="zh-CN">
                <seg>嫩生生的草场如婴儿皮肤一样细软柔腻，一坡蜿蜒升到天边，一坡又曼妙地滑落谷底，起起伏伏，绵延无尽。</seg>
            </tuv>
            <tuv xml:lang="en-US">
                <seg>The new grass was as soft and delicate as a baby's skin. It rolled away to the horizon and down into valleys, up and down, in endless billows.</seg>
            </tuv>
        </tu>
        <tu creationdate="20240107T205527Z" creationid="TM STUDIO">
            <tuv xml:lang="zh-CN">
                <seg>紫的粉的黄的蓝的各色野花在山坡上随风摇曳，近看万紫千红，远看却隐入绿色不见。</seg>
            </tuv>
            <tuv xml:lang="en-US">
                <seg>It was carpeted in wild flowers - purple, pink, yellow, blue - that swayed in the breeze, a dazzling array of colour when you were close to, but fading and merging with the green in the distance.</seg>
            </tuv>
        </tu>
        <tu creationdate="20240107T205527Z" creationid="TM STUDIO">
            <tuv xml:lang="zh-CN">
                <seg>阳光从云朵的空隙里漫射下来，好似千支万支闪光的金箭直刺大地。</seg>
            </tuv>
            <tuv xml:lang="en-US">
                <seg>The sunlight was diffuse, its rays pierced the gaps in the clouds, like glittering golden arrows landing on earth.</seg>
            </tuv>
        </tu>
        <tu creationdate="20240107T205527Z" creationid="TM STUDIO">
            <tuv xml:lang="zh-CN">
                <seg>用劲地呼吸一下，肺腑鼓胀，胸膈上抬，青草和新鲜泥土的气味呛得人直打喷嚏。</seg>
            </tuv>
            <tuv xml:lang="en-US">
                <seg>I breathed in deep, filling my lungs, expanding my diaphragm, and the smell of green grass and fresh soil made me sneeze.</seg>
            </tuv>
        </tu>
        <tu creationdate="20240107T205527Z" creationid="TM STUDIO">
            <tuv xml:lang="zh-CN">
                <seg>在华西坝上的这几年里，我从来没有见识过四川大地如此壮美又如此辽阔的河山。</seg>
            </tuv>
            <tuv xml:lang="en-US">
                <seg>In all our years spent in Huaxi Fields, I had never seen such a vast and magnificently beautiful land.</seg>
            </tuv>
        </tu>
        <tu creationdate="20240107T205527Z" creationid="TM STUDIO">
            <tuv xml:lang="zh-CN">
                <seg>从那之后，到我在抗战结束随家人回迁，离开成都，我再也没有回到那个坝子那片草场。</seg>
            </tuv>
            <tuv xml:lang="en-US">
                <seg>After the war ended, I moved back to Nanjing with my family and left Chengdu. I never returned to the grasslands, but it was not because Yusheng went back on his word.</seg>
            </tuv>
        </tu>
        <tu creationdate="20240107T205527Z" creationid="TM STUDIO">
            <tuv xml:lang="zh-CN">
                <seg>不是程渝生食言不带我们再去，是人生的变数太大，而我们对自身的把控太难准确。</seg>
            </tuv>
            <tuv xml:lang="en-US">
                <seg>It was just that there are too many variables in life, and we humans can't always control what happens to us.</seg>
            </tuv>
        </tu>
    </body>
</tmx>
