# Supplementary material for: Exploring translator’s style in children’s literature: A case study of Nicky Harman’s English translations of Huang Beijia’s two works
Source: PLoS One. 2026 Jun 2;21(6):e0350245. doi: 10.1371/journal.pone.0350245 (PMC13229296; doi:10.1371/journal.pone.0350245)
Supplement: S7 File — (ZIP) [file pone.0350245.s010.zip › data/parallel corpus data/Parallel Chinese-English Corpus tmx format/Flight of the Bumblebee (Parallel Chinese-English).tmx/Chapter 16_zh-CN_en-US.tmx]

<?xml version="1.0" encoding="UTF-8" standalone="yes"?>
<tmx version="1.4">
    <header creationtool="Tmxmall Aligner" segtype="sentence" adminlang="zh-CN" srclang="zh-CN" datatype="xml" creationdate="20240108T104457Z" creationid="TM STUDIO"/>
    <body>
        <tu creationdate="20240108T104457Z" creationid="TM STUDIO">
            <tuv xml:lang="zh-CN">
                <seg>第十六章·书店</seg>
            </tuv>
            <tuv xml:lang="en-US">
                <seg>Chapter 16 The Bookshop</seg>
            </tuv>
        </tu>
        <tu creationdate="20240108T104457Z" creationid="TM STUDIO">
            <tuv xml:lang="zh-CN">
                <seg>天地书店在清溪路上，老板是一个华侨，听说是一个很有钱的庄园主，在马来西亚拥有大片的橡胶园，五十岁之后产业交给儿子们打理，自己告老还乡。</seg>
            </tuv>
            <tuv xml:lang="en-US">
                <seg>The Heaven and Earth Bookshop was on Clearwater Road. The owner was an overseas Chinese who had apparently made his money as a rubber plantation owner in Malaysia. When he got to fifty, he handed over the property to his children to manage and came back home to China.</seg>
            </tuv>
        </tu>
        <tu creationdate="20240108T104457Z" creationid="TM STUDIO">
            <tuv xml:lang="zh-CN">
                <seg>因为祖上曾是举人，自己又喜欢跟读书人打交道，便出资开了个书店。</seg>
            </tuv>
            <tuv xml:lang="en-US">
                <seg>One of his forebears had passed the imperial exams and he had inherited his love of learning. Besides, he enjoyed the company of book-lovers, so he put some of his money into a bookstore.</seg>
            </tuv>
        </tu>
        <tu creationdate="20240108T104457Z" creationid="TM STUDIO">
            <tuv xml:lang="zh-CN">
                <seg>这个老板很好玩，反正家财万贯，开书店便不图收益，只为消遣和交友。</seg>
            </tuv>
            <tuv xml:lang="en-US">
                <seg>In fact, he had so much money that he didn't need to make any more with the bookstore. It was just a bit of fun for him, a way of making friends.</seg>
            </tuv>
        </tu>
        <tu creationdate="20240108T104457Z" creationid="TM STUDIO">
            <tuv xml:lang="zh-CN">
                <seg>华西坝上的好多大学生都把他的书店当图书馆，没事就过去看书，喝茶，谈天说地，一坐大半天时间。</seg>
            </tuv>
            <tuv xml:lang="en-US">
                <seg>The Huaxi Fields students used his shop as a library and went there in their free time to browse the books, drink tea, and chat, sometimes for hours on end.</seg>
            </tuv>
        </tu>
        <tu creationdate="20240108T104457Z" creationid="TM STUDIO">
            <tuv xml:lang="zh-CN">
                <seg>书店在任何时候都是热热闹闹。</seg>
            </tuv>
            <tuv xml:lang="en-US">
                <seg>The Heaven and Earth Bookshop was always bustling.</seg>
            </tuv>
        </tu>
        <tu creationdate="20240108T104457Z" creationid="TM STUDIO">
            <tuv xml:lang="zh-CN">
                <seg>我头一回跟姐姐去"天地"，也是在那个暑假。</seg>
            </tuv>
            <tuv xml:lang="en-US">
                <seg>The first time I went there with Shuya was during that summer.</seg>
            </tuv>
        </tu>
        <tu creationdate="20240108T104457Z" creationid="TM STUDIO">
            <tuv xml:lang="zh-CN">
                <seg>我哥拿到了译书的稿费，按照各人的贡献大小，很大方地分给了我们一部分。</seg>
            </tuv>
            <tuv xml:lang="en-US">
                <seg>Kejun had been paid for the translation of This Above All, and generously divided the fee between us, depending on how much we'd contributed.</seg>
            </tuv>
        </tu>
        <tu creationdate="20240108T104457Z" creationid="TM STUDIO">
            <tuv xml:lang="zh-CN">
                <seg>沈天路死活都不肯要，他说他只是抄了几天书稿，权当练字，再说他吃穿都在家里，要钱没有用处。</seg>
            </tuv>
            <tuv xml:lang="en-US">
                <seg>Tianlu refused to take his money. He said he'd just spent a few days copying the manuscript, and it was good practice for him. Besides, he was fed and clothed, and he had nothing to spend the money on.</seg>
            </tuv>
        </tu>
        <tu creationdate="20240108T104457Z" creationid="TM STUDIO">
            <tuv xml:lang="zh-CN">
                <seg>我哥说那好，他替天路存着那些钱。</seg>
            </tuv>
            <tuv xml:lang="en-US">
                <seg>Fine, said Kejun, he'd save it up for Tianlu.</seg>
            </tuv>
        </tu>
        <tu creationdate="20240108T104457Z" creationid="TM STUDIO">
            <tuv xml:lang="zh-CN">
                <seg>我姐和我都要了。</seg>
            </tuv>
            <tuv xml:lang="en-US">
                <seg>Shuya and I took ours.</seg>
            </tuv>
        </tu>
        <tu creationdate="20240108T104457Z" creationid="TM STUDIO">
            <tuv xml:lang="zh-CN">
                <seg>既然是哥哥给的钱，沈天路不好意思，我们两个好意思。</seg>
            </tuv>
            <tuv xml:lang="en-US">
                <seg>We didn't have any scruples. After all, he was our brother, which Tianlu wasn't.</seg>
            </tuv>
        </tu>
        <tu creationdate="20240108T104457Z" creationid="TM STUDIO">
            <tuv xml:lang="zh-CN">
                <seg>我想用这些钱买书。</seg>
            </tuv>
            <tuv xml:lang="en-US">
                <seg>I wanted to spend mine on books.</seg>
            </tuv>
        </tu>
        <tu creationdate="20240108T104457Z" creationid="TM STUDIO">
            <tuv xml:lang="zh-CN">
                <seg>我在那一年开始迷上读小说，林语堂的，巴金的，茅盾的，甚至曹禺先生的剧本，《雷雨》《日出》，我统统都喜欢。</seg>
            </tuv>
            <tuv xml:lang="en-US">
                <seg>I'd begun to become obsessed with novels by authors like Lin Yutang, Ba Jin, Mao Dun, and even plays by Cao Yu, like Thunderstorm and Sunrise. I loved them all.</seg>
            </tuv>
        </tu>
        <tu creationdate="20240108T104457Z" creationid="TM STUDIO">
            <tuv xml:lang="zh-CN">
                <seg>那些小说让我了解了中国社会是怎么回事，书中写到的关于封建家族的矛盾，工人和资本家的对立，被压迫者的反抗，仿佛在我眼前打开了一扇又一扇的窗口。</seg>
            </tuv>
            <tuv xml:lang="en-US">
                <seg>These novels and plays taught me so much about how people lived in China. They opened one window after another in my mind: infighting within feudal clans, standoffs between workers and capitalists, and how the oppressed could stand up for themselves.</seg>
            </tuv>
        </tu>
        <tu creationdate="20240108T104457Z" creationid="TM STUDIO">
            <tuv xml:lang="zh-CN">
                <seg>我模模糊糊意识到，我生活的这个国家和社会其实是动荡不安的，有一种崭新的东西正在向我们走过来，像一只巨人的大脚，又像天边翻卷的云，大海掀起的潮，总之它会让我们的世界天翻地覆。</seg>
            </tuv>
            <tuv xml:lang="en-US">
                <seg>I gradually began to sense that the country and society I lived in was a turbulent place, and something brand new was on its way, something lumbering towards us on a giant's feet, or rolling across the sky like great clouds, or a tidal wave, something that would turn our world upside down.</seg>
            </tuv>
        </tu>
        <tu creationdate="20240108T104457Z" creationid="TM STUDIO">
            <tuv xml:lang="zh-CN">
                <seg>鲁迅先生的书我不久之前也看过一本，是李胜利推荐给我哥我姐的，书名叫《野草》。</seg>
            </tuv>
            <tuv xml:lang="en-US">
                <seg>Not long before, I'd picked up a book by Lu Xun too, one that Mr Li had recommended to Kejun and Shuya. It was called Weeds.</seg>
            </tuv>
        </tu>
        <tu creationdate="20240108T104457Z" creationid="TM STUDIO">
            <tuv xml:lang="zh-CN">
                <seg>我翻了一遍，不怎么看得懂。</seg>
            </tuv>
            <tuv xml:lang="en-US">
                <seg>I flicked through it, but I didn't understand much.</seg>
            </tuv>
        </tu>
        <tu creationdate="20240108T104457Z" creationid="TM STUDIO">
            <tuv xml:lang="zh-CN">
                <seg>我哥说，看不懂就对了，鲁迅先生的书根本不是写给小孩子看的。</seg>
            </tuv>
            <tuv xml:lang="en-US">
                <seg>'You're not supposed to understand it,' Kejun told me. 'Lu Xun didn't write for children.'</seg>
            </tuv>
        </tu>
        <tu creationdate="20240108T104457Z" creationid="TM STUDIO">
            <tuv xml:lang="zh-CN">
                <seg>我听完大松一口气，庆幸不是因为我的国文程度低。</seg>
            </tuv>
            <tuv xml:lang="en-US">
                <seg>I breathed a sigh of relief. I was beginning to worry that it was because my reading level wasn't good enough.</seg>
            </tuv>
        </tu>
        <tu creationdate="20240108T104457Z" creationid="TM STUDIO">
            <tuv xml:lang="zh-CN">
                <seg>也是从李胜利的口中，我姐知道有那样一个不花钱可以看书的书店，就特别义气地招呼我："走，姐带你过去蹚个路。"</seg>
            </tuv>
            <tuv xml:lang="en-US">
                <seg>Mr Li had also told Shuya about this bookshop where you could read the books for free, so she was good enough to offer to take me there.</seg>
            </tuv>
        </tu>
        <tu creationdate="20240108T104457Z" creationid="TM STUDIO">
            <tuv xml:lang="zh-CN">
                <seg>有书看，还不花钱，对我们这些学生来说自然是天大的好事情。</seg>
            </tuv>
            <tuv xml:lang="en-US">
                <seg>Obviously, being able to read books for free was an irresistible draw for a highschooler like me.</seg>
            </tuv>
        </tu>
        <tu creationdate="20240108T104457Z" creationid="TM STUDIO">
            <tuv xml:lang="zh-CN">
                <seg>从榴园出发，一路打听着找了几个来回，才看到清溪街上那块原木镌刻的招牌：天地书店。</seg>
            </tuv>
            <tuv xml:lang="en-US">
                <seg>We set off from Pomegranate Gardens. We had to ask a few times, and it took us a while to finally spot the carved wooden sign on Clearwater Street: Heaven and Earth Bookshop.</seg>
            </tuv>
        </tu>
        <tu creationdate="20240108T104457Z" creationid="TM STUDIO">
            <tuv xml:lang="zh-CN">
                <seg>门脸儿很小，走在街上不注意，还以为是普通人家的住宅。</seg>
            </tuv>
            <tuv xml:lang="en-US">
                <seg>The black-painted door was so small that we almost missed it, it looked like the entrance to someone's home.</seg>
            </tuv>
        </tu>
        <tu creationdate="20240108T104457Z" creationid="TM STUDIO">
            <tuv xml:lang="zh-CN">
                <seg>推开那扇黑漆门，才发现里面别有洞天。</seg>
            </tuv>
            <tuv xml:lang="en-US">
                <seg>We pushed it open, went inside - and found ourselves in a different world.</seg>
            </tuv>
        </tu>
        <tu creationdate="20240108T104457Z" creationid="TM STUDIO">
            <tuv xml:lang="zh-CN">
                <seg>大白天的，店堂里居然灯火通明，一排又一排高高的书架边，站的，坐的，半倚半靠的，两两促膝的，交头接耳的，全都是十几二十岁的年轻人。</seg>
            </tuv>
            <tuv xml:lang="en-US">
                <seg>It was the middle of the day, but all the lights were on. There were serried ranks of tall bookshelves, and everywhere young people, standing, sitting, propped against the walls, or huddled in pairs whispering together.</seg>
            </tuv>
        </tu>
        <tu creationdate="20240108T104457Z" creationid="TM STUDIO">
            <tuv xml:lang="zh-CN">
                <seg>有人没钱买书，看一遍又觉得不过瘾，干脆找个窗台处，撅着屁股趴在那儿抄。</seg>
            </tuv>
            <tuv xml:lang="en-US">
                <seg>Ones without the money to buy a book they'd read and liked very much, just found a windowsill to rest their notebook on, and were bent over, copying the whole book out!</seg>
            </tuv>
        </tu>
        <tu creationdate="20240108T104457Z" creationid="TM STUDIO">
            <tuv xml:lang="zh-CN">
                <seg>也有人好像不为买书，也不为看书，就那么绕着书架走来走去，东张张西望望，也没有店员过去驱赶他。</seg>
            </tuv>
            <tuv xml:lang="en-US">
                <seg>Others strolled around and gawped, without reading or buying anything, and the shop assistants simply left them alone.</seg>
            </tuv>
        </tu>
        <tu creationdate="20240108T104457Z" creationid="TM STUDIO">
            <tuv xml:lang="zh-CN">
                <seg>最好笑的是两个七八岁的小女孩，不知道为躲太阳还是凑热闹，居然盘腿坐在角落里，全神贯注翻着绷绷绳。</seg>
            </tuv>
            <tuv xml:lang="en-US">
                <seg>The funniest thing was two girls of about seven or eight sitting cross-legged in the comer, engrossed in a game of cat's cradle. Perhaps they were here because it was nice and cool indoors, or because it was a fun place to be.</seg>
            </tuv>
        </tu>
        <tu creationdate="20240108T104457Z" creationid="TM STUDIO">
            <tuv xml:lang="zh-CN">
                <seg>我姐小声惊叹道："哈，难怪受欢迎，这么自在！"</seg>
            </tuv>
            <tuv xml:lang="en-US">
                <seg>'No wonder this place is so full. It's very relaxed!' Shuya whispered to me in surprise.</seg>
            </tuv>
        </tu>
        <tu creationdate="20240108T104457Z" creationid="TM STUDIO">
            <tuv xml:lang="zh-CN">
                <seg>她拉着我的手，在店堂里转了一圈，想找个位置把自己安顿下来。</seg>
            </tuv>
            <tuv xml:lang="en-US">
                <seg>She pulled me by the hand and we walked around the shop looking for a place to settle ourselves down.</seg>
            </tuv>
        </tu>
        <tu creationdate="20240108T104457Z" creationid="TM STUDIO">
            <tuv xml:lang="zh-CN">
                <seg>结果发现收银台左边有个小茶室，再穿过茶室，是一扇半开的门，门里有演讲一样的说话声。</seg>
            </tuv>
            <tuv xml:lang="en-US">
                <seg>There was a small tea room to the left of the cashier. We walked through and came to a half-open door, beyond which someone was reciting in dramatic tones.</seg>
            </tuv>
        </tu>
        <tu creationdate="20240108T104457Z" creationid="TM STUDIO">
            <tuv xml:lang="zh-CN">
                <seg>姐一下子站住了，又是惊讶又是欢喜地说："天哪，是李先生！"</seg>
            </tuv>
            <tuv xml:lang="en-US">
                <seg>My sister came to a sudden stop, and exclaimed joyfully, 'Oh my God, it's Mr Li!'</seg>
            </tuv>
        </tu>
        <tu creationdate="20240108T104457Z" creationid="TM STUDIO">
            <tuv xml:lang="zh-CN">
                <seg>想也没有想，我们就急急忙忙赶过去。</seg>
            </tuv>
            <tuv xml:lang="en-US">
                <seg>Without a moment's thought, we went straight in.</seg>
            </tuv>
        </tu>
        <tu creationdate="20240108T104457Z" creationid="TM STUDIO">
            <tuv xml:lang="zh-CN">
                <seg>进门发现人很多，横七竖八地坐满了好几条板凳。</seg>
            </tuv>
            <tuv xml:lang="en-US">
                <seg>The room was small and airless, and crowded with people sitting on benches.</seg>
            </tuv>
        </tu>
        <tu creationdate="20240108T104457Z" creationid="TM STUDIO">
            <tuv xml:lang="zh-CN">
                <seg>屋子小，又没有窗户，空气不对流，几乎每个人都在流汗，面孔油光光的，胸前背后有汗湿的印渍。</seg>
            </tuv>
            <tuv xml:lang="en-US">
                <seg>Their faces shone with sweat, and there were patches of sweat on their chests and back too.</seg>
            </tuv>
        </tu>
        <tu creationdate="20240108T104457Z" creationid="TM STUDIO">
            <tuv xml:lang="zh-CN">
                <seg>还有两个年龄稍大点的，不太像是学生的人，手里很不自觉地拿了烟，白色的烟雾萦绕在大家头顶上，空气就更污浊，猛一进去时，呛得我忍不住地憋了半天气。</seg>
            </tuv>
            <tuv xml:lang="en-US">
                <seg>There were also two men who looked a bit older than the students. They were dangling lighted cigarettes between their fingers, and the smoke curled up and hung above everyone's heads. The air was so foul that as soon as we went in, I felt like I was suffocating, and had to hold my breath.</seg>
            </tuv>
        </tu>
        <tu creationdate="20240108T104457Z" creationid="TM STUDIO">
            <tuv xml:lang="zh-CN">
                <seg>李胜利穿件圆领灰汗衫，一条无比宽大的黑色裤子，站在北首的一张靠背椅上，汗流浃背地给大家介绍他手里拿着的一本书。</seg>
            </tuv>
            <tuv xml:lang="en-US">
                <seg>Mr Li, in a grey T-shirt and a pair of very baggy black trousers, stood on a high-backed chair at one end of the room. The sweat was dripping off him as he talked about the book in his hand.</seg>
            </tuv>
        </tu>
        <tu creationdate="20240108T104457Z" creationid="TM STUDIO">
            <tuv xml:lang="zh-CN">
                <seg>因为他站得高，书的封面又是翻开来的，我一眼就看见封面上画着一面鲜红的旗帜，还有一个骑在马上的戴着翻皮帽子的年轻人。</seg>
            </tuv>
            <tuv xml:lang="en-US">
                <seg>He was holding it open and I spotted a bright red flag on its cover, and a picture of someone in a fur-trimmed hat on a horse.</seg>
            </tuv>
        </tu>
        <tu creationdate="20240108T104457Z" creationid="TM STUDIO">
            <tuv xml:lang="zh-CN">
                <seg>大概正值盛夏的缘故吧，那顶帽子给我的感觉特别古怪，似乎我头皮上都跟着毛刺刺的难受。</seg>
            </tuv>
            <tuv xml:lang="en-US">
                <seg>Maybe because we were in midsummer, just the sight of the fur hat made me feel weird. My scalp prickled.</seg>
            </tuv>
        </tu>
        <tu creationdate="20240108T104457Z" creationid="TM STUDIO">
            <tuv xml:lang="zh-CN">
                <seg>李胜利正在绘声绘色地朗读书中的一段话："生活赠予我们的一种巨大的、无限高贵的礼品，这就是青春。</seg>
            </tuv>
            <tuv xml:lang="en-US">
                <seg>Victory Li was reading a passage with great eloquence, 'Life gives us a huge gift of infinite nobility. That gift is youth.</seg>
            </tuv>
        </tu>
        <tu creationdate="20240108T104457Z" creationid="TM STUDIO">
            <tuv xml:lang="zh-CN">
                <seg>充满着力量，充满着期待、志愿，充满着求知和斗争的志向，充满着希望、信心的青春......"</seg>
            </tuv>
            <tuv xml:lang="en-US">
                <seg>The springtime of youth is brimful of effort and expectations, aspirations, and ambitions to seek knowledge and to struggle, full of hope and confidence.'</seg>
            </tuv>
        </tu>
        <tu creationdate="20240108T104457Z" creationid="TM STUDIO">
            <tuv xml:lang="zh-CN">
                <seg>"青春"这个词我是头一回从他嘴里听到，觉得陌生。</seg>
            </tuv>
            <tuv xml:lang="en-US">
                <seg>'The springtime of youth.' That was the first time I'd heard the expression and it struck me as an odd thing to say.</seg>
            </tuv>
        </tu>
        <tu creationdate="20240108T104457Z" creationid="TM STUDIO">
            <tuv xml:lang="zh-CN">
                <seg>开始还听不懂是哪两个字，很快明白过来，"青春"指的是年轻，应该是我们这些正在读书的学生吧？"希望""信心"这些词我都懂。"斗争"是什么意思？</seg>
            </tuv>
            <tuv xml:lang="en-US">
                <seg>It took me a few moments to understand the connection between springtime and being young. So that meant school students, right? I knew what hope and confidence were but what did struggle mean?</seg>
            </tuv>
        </tu>
        <tu creationdate="20240108T104457Z" creationid="TM STUDIO">
            <tuv xml:lang="zh-CN">
                <seg>跟日本人打仗？</seg>
            </tuv>
            <tuv xml:lang="en-US">
                <seg>Fighting the Japanese?</seg>
            </tuv>
        </tu>
        <tu creationdate="20240108T104457Z" creationid="TM STUDIO">
            <tuv xml:lang="zh-CN">
                <seg>好像是，又好像不是。反正他从书里读到的那些话，我都觉得特别新鲜，跟英美小说里用到的词不一样，跟巴金、林语堂他们小说里的词句也不一样。</seg>
            </tuv>
            <tuv xml:lang="en-US">
                <seg>Could be, but then again, maybe not. Anyway, I thought the words he was reading came across as very fresh, quite different from the language in English and American novels, and from Ba Jin's and Lin Yutang's novels.</seg>
            </tuv>
        </tu>
        <tu creationdate="20240108T104457Z" creationid="TM STUDIO">
            <tuv xml:lang="zh-CN">
                <seg>我似懂非懂，还特别盼着能懂，心里揣着头小鹿似的，怦怦地跳。</seg>
            </tuv>
            <tuv xml:lang="en-US">
                <seg>I had a glimmer of understanding. How I wished I understood more of it. My heart was going pitter-patter with excitement.</seg>
            </tuv>
        </tu>
        <tu creationdate="20240108T104457Z" creationid="TM STUDIO">
            <tuv xml:lang="zh-CN">
                <seg>一段读完，李胜利从书中抬头，长出一口气。</seg>
            </tuv>
            <tuv xml:lang="en-US">
                <seg>When he'd finished reading the paragraph, Mr Li looked up from the book and sighed.</seg>
            </tuv>
        </tu>
        <tu creationdate="20240108T104457Z" creationid="TM STUDIO">
            <tuv xml:lang="zh-CN">
                <seg>这时候他看见了挤在门口的我和我姐。</seg>
            </tuv>
            <tuv xml:lang="en-US">
                <seg>At that moment, he suddenly saw Shuya and me in the doorway.</seg>
            </tuv>
        </tu>
        <tu creationdate="20240108T104457Z" creationid="TM STUDIO">
            <tuv xml:lang="zh-CN">
                <seg>他"啊"的一声叫，飞快地跳下椅子，从人群中窜了过来，当着所有人的面亲亲热热地喊："两位密斯黄，太高兴在这儿看到你们了！</seg>
            </tuv>
            <tuv xml:lang="en-US">
                <seg>'Ah- hah!' he cried enthusiastically, jumped off the chair and came over to us. 'It's the Misses Huang! I'm so glad to see you here!</seg>
            </tuv>
        </tu>
        <tu creationdate="20240108T104457Z" creationid="TM STUDIO">
            <tuv xml:lang="zh-CN">
                <seg>来来，哪位同学让一让，让一条板凳出来！"</seg>
            </tuv>
            <tuv xml:lang="en-US">
                <seg>Come in, someone move up and give them some space on a bench!'</seg>
            </tuv>
        </tu>
        <tu creationdate="20240108T104457Z" creationid="TM STUDIO">
            <tuv xml:lang="zh-CN">
                <seg>两个戴眼镜的男生很绅士地让出一条板凳。</seg>
            </tuv>
            <tuv xml:lang="en-US">
                <seg>Two bespectacled young men kindly gave up their bench to us.</seg>
            </tuv>
        </tu>
        <tu creationdate="20240108T104457Z" creationid="TM STUDIO">
            <tuv xml:lang="zh-CN">
                <seg>李胜利一把拖过来，连声催促我们坐下，又解释说，这是书店新组织的一个读书会，每周都会请人过来推介新书。</seg>
            </tuv>
            <tuv xml:lang="en-US">
                <seg>Mr Li pulled us over and sat us down. This meeting, he explained, was a reading group organized by the bookshop. Every week, a speaker was invited to talk about their favourite books.</seg>
            </tuv>
        </tu>
        <tu creationdate="20240108T104457Z" creationid="TM STUDIO">
            <tuv xml:lang="zh-CN">
                <seg>这周请的是他，他要推介的是一本苏俄小说，叫作《钢铁是怎样炼成的》。</seg>
            </tuv>
            <tuv xml:lang="en-US">
                <seg>This week it was his turn and he was talking about a Soviet Russian novel How the Steel Was Tempered.</seg>
            </tuv>
        </tu>
        <tu creationdate="20240108T104457Z" creationid="TM STUDIO">
            <tuv xml:lang="zh-CN">
                <seg>他一个劲地摆手，大笑："不不不，不是讲怎样炼钢铁的书，是小说，讲一个红军战士叫保尔·柯察金的，他的一生活得有多勇敢和壮丽。</seg>
            </tuv>
            <tuv xml:lang="en-US">
                <seg>He gesticulated energetically and laughed. 'Don't get the wrong idea. It's not a book about how to make steel. It's a novel about a Red Army soldier named Pavel Korchagin. How brave and magnificent his life is.</seg>
            </tuv>
        </tu>
        <tu creationdate="20240108T104457Z" creationid="TM STUDIO">
            <tuv xml:lang="zh-CN">
                <seg>啊，真是了不起的书，了不起的人！</seg>
            </tuv>
            <tuv xml:lang="en-US">
                <seg>It's a great book, and Pavel Korchagin is a great hero!</seg>
            </tuv>
        </tu>
        <tu creationdate="20240108T104457Z" creationid="TM STUDIO">
            <tuv xml:lang="zh-CN">
                <seg>稍等等，我再读一段给你们听。"</seg>
            </tuv>
            <tuv xml:lang="en-US">
                <seg>Hold on a moment, please. I'll read you another paragraph.'</seg>
            </tuv>
        </tu>
        <tu creationdate="20240108T104457Z" creationid="TM STUDIO">
            <tuv xml:lang="zh-CN">
                <seg>他急急忙忙地反身回去，嗖的一下再跳到椅子上，摆一个姿势，翻开书中预先折好的那一页。</seg>
            </tuv>
            <tuv xml:lang="en-US">
                <seg>He hurried back to his chair and jumped up on it again. Striking a pose, he opened the book at a dog­eared page.</seg>
            </tuv>
        </tu>
        <tu creationdate="20240108T104457Z" creationid="TM STUDIO">
            <tuv xml:lang="zh-CN">
                <seg>"同学们请听好，这是本书中最精彩的一段话--"</seg>
            </tuv>
            <tuv xml:lang="en-US">
                <seg>'Listen, everyone, this is the most brilliant passage in the book.'</seg>
            </tuv>
        </tu>
        <tu creationdate="20240108T104457Z" creationid="TM STUDIO">
            <tuv xml:lang="zh-CN">
                <seg>说到这里，他故意来一个暂停，目光扫过我姐，再扫过屋子里所有的人。</seg>
            </tuv>
            <tuv xml:lang="en-US">
                <seg>He paused, his eyes lighted on at my sister, and then swept the room.</seg>
            </tuv>
        </tu>
        <tu creationdate="20240108T104457Z" creationid="TM STUDIO">
            <tuv xml:lang="zh-CN">
                <seg>等所有人都眼巴巴地看定他之后，他才庄重地开读："人生最宝贵的是生命，生命属于人只有一次。</seg>
            </tuv>
            <tuv xml:lang="en-US">
                <seg>When he was sure we were hanging on his words, he read in solemn tones. 'The most precious thing in life is life itself, and we each only live once.</seg>
            </tuv>
        </tu>
        <tu creationdate="20240108T104457Z" creationid="TM STUDIO">
            <tuv xml:lang="zh-CN">
                <seg>一个人的生命应当这样度过：当他回忆往事的时候，不致因虚度年华而悔恨，也不致因碌碌无为而羞愧。</seg>
            </tuv>
            <tuv xml:lang="en-US">
                <seg>We should live it so that when we look back, we don't regret having wasted it.</seg>
            </tuv>
        </tu>
        <tu creationdate="20240108T104457Z" creationid="TM STUDIO">
            <tuv xml:lang="zh-CN">
                <seg>在他临死的时候，他能够说，我的整个生命和全部精力，都已经献给世界上最壮丽的事业--为人类的解放而斗争。"</seg>
            </tuv>
            <tuv xml:lang="en-US">
                <seg>When we're dying, we should be able to say that our whole lives and all our energies have been dedicated to the noblest cause in the world, the fight for the liberation of humankind.'</seg>
            </tuv>
        </tu>
        <tu creationdate="20240108T104457Z" creationid="TM STUDIO">
            <tuv xml:lang="zh-CN">
                <seg>他合上书本，两手高举着，声音激昂而尖厉："什么是人类的解放事业？</seg>
            </tuv>
            <tuv xml:lang="en-US">
                <seg>He closed the book, thrust his hands into the air, and his voice blazed out. 'What is the liberation of humankind?</seg>
            </tuv>
        </tu>
        <tu creationdate="20240108T104457Z" creationid="TM STUDIO">
            <tuv xml:lang="zh-CN">
                <seg>那就是人人有饭吃，人人有衣穿，生命平等，世界大同。</seg>
            </tuv>
            <tuv xml:lang="en-US">
                <seg>It means that everyone has enough to eat and clothes to wear, we have equality, and the world is united.</seg>
            </tuv>
        </tu>
        <tu creationdate="20240108T104457Z" creationid="TM STUDIO">
            <tuv xml:lang="zh-CN">
                <seg>在今天，就是国共合作，携手抗战，把小日本赶出中国，建立我们梦寐以求的民主社会！</seg>
            </tuv>
            <tuv xml:lang="en-US">
                <seg>And what it means today, is that the Nationalists and the Communists should join hands, fight together to drive out the Japanese, and build the democratic society we dream of!</seg>
            </tuv>
        </tu>
        <tu creationdate="20240108T104457Z" creationid="TM STUDIO">
            <tuv xml:lang="zh-CN">
                <seg>同学们，在二十世纪的今天，旧的时代已经过去，新的曙光就在面前，伟大的苏俄就是我们的榜样，保尔·柯察金就是我们的榜样。</seg>
            </tuv>
            <tuv xml:lang="en-US">
                <seg>Today in the twentieth century, the old era is past and gone and a new dawn is in front of us. The great Soviet Union is our role model. Pavel Korchagin is our role model.</seg>
            </tuv>
        </tu>
        <tu creationdate="20240108T104457Z" creationid="TM STUDIO">
            <tuv xml:lang="zh-CN">
                <seg>在这个伟大的壮丽的时代中，我们要努力啊！</seg>
            </tuv>
            <tuv xml:lang="en-US">
                <seg>At this great and solemn moment in history, we must not spare our efforts!</seg>
            </tuv>
        </tu>
        <tu creationdate="20240108T104457Z" creationid="TM STUDIO">
            <tuv xml:lang="zh-CN">
                <seg>要奋斗啊！"</seg>
            </tuv>
            <tuv xml:lang="en-US">
                <seg>We must fight!'</seg>
            </tuv>
        </tu>
        <tu creationdate="20240108T104457Z" creationid="TM STUDIO">
            <tuv xml:lang="zh-CN">
                <seg>说到这里，他已经浑身大汗，像从水里捞出来一样狼狈，一绺头发湿嗒嗒地粘在额头上，像无端贴上去的一块黑色的膏药。</seg>
            </tuv>
            <tuv xml:lang="en-US">
                <seg>By now, he was pouring with sweat, actually dripping, as if he'd been fished out of the water. His hair stuck to his forehead like a piece of black plaster.</seg>
            </tuv>
        </tu>
        <tu creationdate="20240108T104457Z" creationid="TM STUDIO">
            <tuv xml:lang="zh-CN">
                <seg>隔了半间屋子的距离，我仍然能够感觉到他的身体辐射出来的能量，灼热，又疯狂。</seg>
            </tuv>
            <tuv xml:lang="en-US">
                <seg>From half across the room, I could feel the energy and heat radiating from his body. It was crazy.</seg>
            </tuv>
        </tu>
        <tu creationdate="20240108T104457Z" creationid="TM STUDIO">
            <tuv xml:lang="zh-CN">
                <seg>走出"天地"书店时，我姐激动不已，忍不住问我："你说，李先生到底是什么样的人？"</seg>
            </tuv>
            <tuv xml:lang="en-US">
                <seg>As we left the bookshop, Shuya was elated. 'What do you think of Mr Li?' she burst out.</seg>
            </tuv>
        </tu>
        <tu creationdate="20240108T104457Z" creationid="TM STUDIO">
            <tuv xml:lang="zh-CN">
                <seg>我想了半天："嗯，像是一团火。"</seg>
            </tuv>
            <tuv xml:lang="en-US">
                <seg>I thought for a moment. 'He's like a fireball,' I said.</seg>
            </tuv>
        </tu>
        <tu creationdate="20240108T104457Z" creationid="TM STUDIO">
            <tuv xml:lang="zh-CN">
                <seg>"太对了！"我姐两手一拍，"他就是诗的化身啊，诗人就应该是这样的吧？"</seg>
            </tuv>
            <tuv xml:lang="en-US">
                <seg>'You're so right!' she gushed, and clapped her hands. 'He's living poetry! Just what poets should be like.'</seg>
            </tuv>
        </tu>
        <tu creationdate="20240108T104457Z" creationid="TM STUDIO">
            <tuv xml:lang="zh-CN">
                <seg>我没有答话，一路都在琢磨，诗人是不是像一条蚕儿一样，肚子里面揣着一大团的丝，嘴巴一张开，吐啊吐啊，永远都不会吐完。</seg>
            </tuv>
            <tuv xml:lang="en-US">
                <seg>I didn't answer. I was thinking all the way home. Were poets like silkworms, their bellies full of silk thread which they vomited out when they opened their mouths?</seg>
            </tuv>
        </tu>
        <tu creationdate="20240108T104457Z" creationid="TM STUDIO">
            <tuv xml:lang="zh-CN">
                <seg>一连几天，我姐都处在兴奋之中，几乎是见人都要说一说李胜利，对哥哥说，对沈天路说，对爸爸也说。</seg>
            </tuv>
            <tuv xml:lang="en-US">
                <seg>Shuya was in a high state of excitement for days after that. Victory Li was all she talked about, to Kejun, to Tianlu, to Dad.</seg>
            </tuv>
        </tu>
        <tu creationdate="20240108T104457Z" creationid="TM STUDIO">
            <tuv xml:lang="zh-CN">
                <seg>"你们都该去听一听，真的，太有意思了，太不寻常了。</seg>
            </tuv>
            <tuv xml:lang="en-US">
                <seg>'You should all go and listen to him. He's so interesting! He's unique!</seg>
            </tuv>
        </tu>
        <tu creationdate="20240108T104457Z" creationid="TM STUDIO">
            <tuv xml:lang="zh-CN">
                <seg>还有那本书，写得多好啊，我要去把它买回来。"</seg>
            </tuv>
            <tuv xml:lang="en-US">
                <seg>And that book, it's so well-written, I'm going to buy a copy!'</seg>
            </tuv>
        </tu>
        <tu creationdate="20240108T104457Z" creationid="TM STUDIO">
            <tuv xml:lang="zh-CN">
                <seg>她真的去买了一本《钢铁是怎样炼成的》。</seg>
            </tuv>
            <tuv xml:lang="en-US">
                <seg>And she really did buy a copy of How the Steel Was Tempered.</seg>
            </tuv>
        </tu>
        <tu creationdate="20240108T104457Z" creationid="TM STUDIO">
            <tuv xml:lang="zh-CN">
                <seg>我们全家都轮流看了一遍。我哥说挺不错，蛮感人的。</seg>
            </tuv>
            <tuv xml:lang="en-US">
                <seg>Our whole family took turns reading it. Kejun thought it was really good. 'Touching', was how he described it.</seg>
            </tuv>
        </tu>
        <tu creationdate="20240108T104457Z" creationid="TM STUDIO">
            <tuv xml:lang="zh-CN">
                <seg>沈天路问我姐，苏俄国家里真有保尔·柯察金这么个人？</seg>
            </tuv>
            <tuv xml:lang="en-US">
                <seg>Tianlu asked my sister, 'Do you think someone like Pavel Korchagin really exists?'</seg>
            </tuv>
        </tu>
        <tu creationdate="20240108T104457Z" creationid="TM STUDIO">
            <tuv xml:lang="zh-CN">
                <seg>我爸只看了个开头，就被重庆政府请过去商讨一个国际农业合作的项目，等他回来，秋忙又开始，他再也没时间坐下来读完一本小说。</seg>
            </tuv>
            <tuv xml:lang="en-US">
                <seg>My dad had only read the beginning when he got an invitation from the Chongqing government to discuss setting up an agricultural project with international partners. By the time he came back, the harvest had begun and he never had time to sit down and finish it.</seg>
            </tuv>
        </tu>
        <tu creationdate="20240108T104457Z" creationid="TM STUDIO">
            <tuv xml:lang="zh-CN">
                <seg>我偷偷把书拿出去借给了范舒文。可是范舒文看完之后告诉我，她完全不能明白，保尔既然那么爱冬妮娅，冬妮娅又是那么美丽善良的一个姑娘，他们为什么不能在一起呢？</seg>
            </tuv>
            <tuv xml:lang="en-US">
                <seg>I swiped the book one day and lent it to Sheona who read it but told me that she couldn't understand why, since Pavel and Tonya were so in love and Tonya was such a beautiful and good-hearted girl, they couldn't be together.</seg>
            </tuv>
        </tu>
        <tu creationdate="20240108T104457Z" creationid="TM STUDIO">
            <tuv xml:lang="zh-CN">
                <seg>爱情难道没有"革命"重要吗？</seg>
            </tuv>
            <tuv xml:lang="en-US">
                <seg>Surely love was more important than this thing called revolution?</seg>
            </tuv>
        </tu>
        <tu creationdate="20240108T104457Z" creationid="TM STUDIO">
            <tuv xml:lang="zh-CN">
                <seg>这个问题我也答不上来，爱情和革命对我来说都太遥远了，完全不在我要思考的范围里。</seg>
            </tuv>
            <tuv xml:lang="en-US">
                <seg>I didn't know what to say to that. Love and revolution were both such faraway things, they were completely beyond me. Besides, the Russian names were so long and tongue-twisting.</seg>
            </tuv>
        </tu>
        <tu creationdate="20240108T104457Z" creationid="TM STUDIO">
            <tuv xml:lang="zh-CN">
                <seg>还有，这本书里的外国名字都太长，太拗口，我看到最后也没有记住那些来来回回的人物关系。</seg>
            </tuv>
            <tuv xml:lang="en-US">
                <seg>Even at the end of the book, I couldn't remember who was who and what they were to each other.</seg>
            </tuv>
        </tu>
        <tu creationdate="20240108T104457Z" creationid="TM STUDIO">
            <tuv xml:lang="zh-CN">
                <seg>哥哥和沈天路被我姐鼓动着去参加了一次"天地"书店的读书会。</seg>
            </tuv>
            <tuv xml:lang="en-US">
                <seg>Shuya persuaded Kejun and Tianlu to join the bookshop reading group. Their first day, Mr Li was there again as visiting speaker.</seg>
            </tuv>
        </tu>
        <tu creationdate="20240108T104457Z" creationid="TM STUDIO">
            <tuv xml:lang="zh-CN">
                <seg>那一次仍然是李胜利主讲，解读雪莱的名篇《西风颂》。</seg>
            </tuv>
            <tuv xml:lang="en-US">
                <seg>He was talking about P. B. Shelley's famous Ode to the West Wind, and recited:</seg>
            </tuv>
        </tu>
        <tu creationdate="20240108T104457Z" creationid="TM STUDIO">
            <tuv xml:lang="zh-CN">
                <seg>"啊，狂野的西风，你把秋气猛吹，不露脸便将落叶一扫而空，犹如法师赶走了群鬼......"</seg>
            </tuv>
            <tuv xml:lang="en-US">
                <seg>'O wild West Wind, thou breath of Autumn's being, Thou, from whose unseen presence the leaves dead Are driven, like ghosts from an enchanter fleeing...'</seg>
            </tuv>
        </tu>
        <tu creationdate="20240108T104457Z" creationid="TM STUDIO">
            <tuv xml:lang="zh-CN">
                <seg>我哥在下面轻舒一口气："幸好没有上来就读'冬天到了，春天还会远吗'，这句已经烂熟，人人都会引用。"</seg>
            </tuv>
            <tuv xml:lang="en-US">
                <seg>My brother muttered sotto voce, 'I'm glad he didn't read the last line, "If winter comes, can spring be far behind?" It's such a cliche, everyone quotes that.'</seg>
            </tuv>
        </tu>
        <tu creationdate="20240108T104457Z" creationid="TM STUDIO">
            <tuv xml:lang="zh-CN">
                <seg>我姐用劲捅他："别挑剔，认真听！"</seg>
            </tuv>
            <tuv xml:lang="en-US">
                <seg>My sister jabbed him hard in the ribs. 'Don't be so mean, just listen properly!'</seg>
            </tuv>
        </tu>
        <tu creationdate="20240108T104457Z" creationid="TM STUDIO">
            <tuv xml:lang="zh-CN">
                <seg>听了一次，我哥和沈天路都不肯再去。</seg>
            </tuv>
            <tuv xml:lang="en-US">
                <seg>Kejun and Tianlu went once and refused to go again.</seg>
            </tuv>
        </tu>
        <tu creationdate="20240108T104457Z" creationid="TM STUDIO">
            <tuv xml:lang="zh-CN">
                <seg>我哥说，他比较喜欢心平气和地讨论问题，理智地分析形势和战局，天地读书会的氛围跟他不能合拍。</seg>
            </tuv>
            <tuv xml:lang="en-US">
                <seg>My brother said that he prefered calm discussion and intellectual analysis of the current situation and the war, and the atmosphere of the reading club didn't suit him at all.</seg>
            </tuv>
        </tu>
        <tu creationdate="20240108T104457Z" creationid="TM STUDIO">
            <tuv xml:lang="zh-CN">
                <seg>沈天路是因为不愿意浪费时间，暑假过后他读高三，要全力以赴准备考大学。他现在想考金陵大学化工系，将来走实业救国这条道路。他说实业救国一直是我爸爸的愿望。</seg>
            </tuv>
            <tuv xml:lang="en-US">
                <seg>Tianlu said it was a waste of time. After the summer holdiays were over, he was starting his last year in senior high school and wanted to put all his energies into getting into University of Nanking to do chemical engineering. He was going to rebuild China by helping to build up its industry. He said that was what Dad wanted for him too.</seg>
            </tuv>
        </tu>
        <tu creationdate="20240108T104457Z" creationid="TM STUDIO">
            <tuv xml:lang="zh-CN">
                <seg>"我爸是我爸，你是你，你可以自由选择人生道路。"我姐真心诚意地对他说。</seg>
            </tuv>
            <tuv xml:lang="en-US">
                <seg>'But you're not Dad, you can make a choice about what you want to do,' Shuya told him earnestly.</seg>
            </tuv>
        </tu>
        <tu creationdate="20240108T104457Z" creationid="TM STUDIO">
            <tuv xml:lang="zh-CN">
                <seg>"不，我还是听我叔的，他不会错。"</seg>
            </tuv>
            <tuv xml:lang="en-US">
                <seg>'No, I've got to follow his advice. He can't be wrong,' Tianlu insisted.</seg>
            </tuv>
        </tu>
        <tu creationdate="20240108T104457Z" creationid="TM STUDIO">
            <tuv xml:lang="zh-CN">
                <seg>"沈天路，我们家里不是封建家庭！"</seg>
            </tuv>
            <tuv xml:lang="en-US">
                <seg>'But Tianlu, we're not a feudal family.'</seg>
            </tuv>
        </tu>
        <tu creationdate="20240108T104457Z" creationid="TM STUDIO">
            <tuv xml:lang="zh-CN">
                <seg>"我知道，是我自己愿意。"</seg>
            </tuv>
            <tuv xml:lang="en-US">
                <seg>'I know. It's what I want.'</seg>
            </tuv>
        </tu>
        <tu creationdate="20240108T104457Z" creationid="TM STUDIO">
            <tuv xml:lang="zh-CN">
                <seg>我姐一脸悲悯地看他，好像这个人已经完全不可救药。</seg>
            </tuv>
            <tuv xml:lang="en-US">
                <seg>Shuya looked at him sorrowfully. He was obviously a lost cause.</seg>
            </tuv>
        </tu>
        <tu creationdate="20240108T104457Z" creationid="TM STUDIO">
            <tuv xml:lang="zh-CN">
                <seg>无奈之下，我姐只能抓住我不放，三天两头拽着我去书店。</seg>
            </tuv>
            <tuv xml:lang="en-US">
                <seg>My sister had to drag me along with her to the bookshop, since no one else would go.</seg>
            </tuv>
        </tu>
        <tu creationdate="20240108T104457Z" creationid="TM STUDIO">
            <tuv xml:lang="zh-CN">
                <seg>整个暑假的后半段，我成了她的跟班，小厮，书童，与此类似的角色。</seg>
            </tuv>
            <tuv xml:lang="en-US">
                <seg>For the whole of the last half of the holidays, I tagged along as her pageboy, footman, servant, what have you.</seg>
            </tuv>
        </tu>
        <tu creationdate="20240108T104457Z" creationid="TM STUDIO">
            <tuv xml:lang="zh-CN">
                <seg>不过我也跟着享受到了虚荣，每次踏进天地书店的那间小屋，众人投射到我姐身上的仰慕和殷勤，我顺便也跟着接收到了。这样的目光使我产生一个幻觉：女孩子到哪儿都是受欢迎的，被照顾的。</seg>
            </tuv>
            <tuv xml:lang="en-US">
                <seg>But some of the shine rubbed off on me too. Every time we stepped in through the door of the tiny back room, everyone rushed up to Shuya, ready to admire and wait on her - and I found myself swept along in her wake. I began to fantasize that all young women were universally welcomed and waited on.</seg>
            </tuv>
        </tu>
        <tu creationdate="20240108T104457Z" creationid="TM STUDIO">
            <tuv xml:lang="zh-CN">
                <seg>就到了暑假的最后一天。</seg>
            </tuv>
            <tuv xml:lang="en-US">
                <seg>We got to the last day of the holidays.</seg>
            </tuv>
        </tu>
        <tu creationdate="20240108T104457Z" creationid="TM STUDIO">
            <tuv xml:lang="zh-CN">
                <seg>天是秋老虎似的热。</seg>
            </tuv>
            <tuv xml:lang="en-US">
                <seg>Summer was going out in a blaze of heat.</seg>
            </tuv>
        </tu>
        <tu creationdate="20240108T104457Z" creationid="TM STUDIO">
            <tuv xml:lang="zh-CN">
                <seg>太阳虽然隐在厚厚的云层里，但是气压低，闷，而且潮湿，走过的青石板路和两边的砖墙都在流汗。</seg>
            </tuv>
            <tuv xml:lang="en-US">
                <seg>Although the sun was hidden behind a thick cloud layer, it was stuffy and humid, and even the cobbles on the roads and the brick walls on either side seemed to sweat.</seg>
            </tuv>
        </tu>
        <tu creationdate="20240108T104457Z" creationid="TM STUDIO">
            <tuv xml:lang="zh-CN">
                <seg>蝉在树上鸣叫的声音喑哑哀伤。</seg>
            </tuv>
            <tuv xml:lang="en-US">
                <seg>The cicadas screeched mournfully in the trees.</seg>
            </tuv>
        </tu>
        <tu creationdate="20240108T104457Z" creationid="TM STUDIO">
            <tuv xml:lang="zh-CN">
                <seg>从天边很远的地方，隐隐传出来雷声，像大炮在轰鸣一样，让我心里不安。</seg>
            </tuv>
            <tuv xml:lang="en-US">
                <seg>Far in the distance there were distant rolls of thunder, like artillery fire, which made me feel uneasy.</seg>
            </tuv>
        </tu>
        <tu creationdate="20240108T104457Z" creationid="TM STUDIO">
            <tuv xml:lang="zh-CN">
                <seg>"恐怕要下雨了啊。"走在路上我说。</seg>
            </tuv>
            <tuv xml:lang="en-US">
                <seg>'It feels like a storm's coming,' I said to Shuya.</seg>
            </tuv>
        </tu>
        <tu creationdate="20240108T104457Z" creationid="TM STUDIO">
            <tuv xml:lang="zh-CN">
                <seg>"怕什么？</seg>
            </tuv>
            <tuv xml:lang="en-US">
                <seg>'What are you worried about?</seg>
            </tuv>
        </tu>
        <tu creationdate="20240108T104457Z" creationid="TM STUDIO">
            <tuv xml:lang="zh-CN">
                <seg>让暴风雨来得更猛烈一些吧！高尔基的诗啊。"</seg>
            </tuv>
            <tuv xml:lang="en-US">
                <seg>The more violent the storm the better, so Gorsky said in his stormy petrel poem, It's the storm! The storm is breaking! Let it break in all its fury!</seg>
            </tuv>
        </tu>
        <tu creationdate="20240108T104457Z" creationid="TM STUDIO">
            <tuv xml:lang="zh-CN">
                <seg>我姐张开双臂，头仰起来，脚踮着，转着圈地往前走，宛如舞蹈。</seg>
            </tuv>
            <tuv xml:lang="en-US">
                <seg>She squared her shoulders, lifted her head high, and pranced along on the balls of her feet as if she was dancing.</seg>
            </tuv>
        </tu>
        <tu creationdate="20240108T104457Z" creationid="TM STUDIO">
            <tuv xml:lang="zh-CN">
                <seg>我想模仿她的姿势，也抬了双手，可是手脚怎么都不能同拍，笨拙，也别扭。</seg>
            </tuv>
            <tuv xml:lang="en-US">
                <seg>I tried to imitate her and lifted my arms as I walked, but I couldn't keep my arms and legs moving in time. I looked like an idiot.</seg>
            </tuv>
        </tu>
        <tu creationdate="20240108T104457Z" creationid="TM STUDIO">
            <tuv xml:lang="zh-CN">
                <seg>那一天我们没有见到李胜利。</seg>
            </tuv>
            <tuv xml:lang="en-US">
                <seg>We didn't see Mr Li that day.</seg>
            </tuv>
        </tu>
        <tu creationdate="20240108T104457Z" creationid="TM STUDIO">
            <tuv xml:lang="zh-CN">
                <seg>问店员，说是李先生的杂志社那天要发稿，他脱不了身。</seg>
            </tuv>
            <tuv xml:lang="en-US">
                <seg>Shuya asked the shop assistant but she said that his magazine was going to press so he couldn't get away.</seg>
            </tuv>
        </tu>
        <tu creationdate="20240108T104457Z" creationid="TM STUDIO">
            <tuv xml:lang="zh-CN">
                <seg>另外一个齐鲁大学社会学系的大四学生主讲"藏地宗教研究"。</seg>
            </tuv>
            <tuv xml:lang="en-US">
                <seg>A senior sociology student from Cheeloo University gave a lecture on religious studies in Tibet instead.</seg>
            </tuv>
        </tu>
        <tu creationdate="20240108T104457Z" creationid="TM STUDIO">
            <tuv xml:lang="zh-CN">
                <seg>讲座的内容太深，我完全听不懂。我姐也有点坐立不安，不知道是不是李胜利不在场的缘故。</seg>
            </tuv>
            <tuv xml:lang="en-US">
                <seg>It was all too deep for me. I couldn't understand a word of it, and I saw my sister fidgeting too, maybe because Victory Li wasn't there.</seg>
            </tuv>
        </tu>
        <tu creationdate="20240108T104457Z" creationid="TM STUDIO">
            <tuv xml:lang="zh-CN">
                <seg>讲座进行到一半，暴雨果然如约而至，一声炸雷之后，大雨哗哗倾泻，瓢泼一样的气势。</seg>
            </tuv>
            <tuv xml:lang="en-US">
                <seg>Halfway through the lecture, the storm broke. There was a crack of thunder and the rain came down in torrents.</seg>
            </tuv>
        </tu>
        <tu creationdate="20240108T104457Z" creationid="TM STUDIO">
            <tuv xml:lang="zh-CN">
                <seg>从窗口望向对面的屋顶，仿佛有千军万马横扫而过，扬起的水烟一波压着一波，天地间一片茫茫白雾。</seg>
            </tuv>
            <tuv xml:lang="en-US">
                <seg>Looking out of the window at the roofs opposite, it was like the onslaught of a massive army, wave after wave of water, then a great fog descended.</seg>
            </tuv>
        </tu>
        <tu creationdate="20240108T104457Z" creationid="TM STUDIO">
            <tuv xml:lang="zh-CN">
                <seg>雨太大了，书店里的顾客一时走不了，全部聚集到读书会的那间小屋里，里三层外三层全都是听众，弄得主讲人热情高涨，额外多讲了半个时辰。</seg>
            </tuv>
            <tuv xml:lang="en-US">
                <seg>The rain was so heavy that the customers in the bookstore couldn't leave for a while, and they all gravitated towards the bookclub. The room was already packed and the rest had to stand. The speaker mistook this for enthusiasm and gave himself an extra half hour for his talk.</seg>
            </tuv>
        </tu>
        <tu creationdate="20240108T104457Z" creationid="TM STUDIO">
            <tuv xml:lang="zh-CN">
                <seg>一直到散场之后，雨势才平缓了一些，并没有完全止住。浑浊的水流在街面上急速翻滚，夹带着无数枯枝残叶。</seg>
            </tuv>
            <tuv xml:lang="en-US">
                <seg>Finally the talk finished and by then, the rain had eased off a little. Filthy water was pouring down the middle of the street, carrying with it a mass of dead twigs and leaves.</seg>
            </tuv>
        </tu>
        <tu creationdate="20240108T104457Z" creationid="TM STUDIO">
            <tuv xml:lang="zh-CN">
                <seg>屋顶的每一片瓦檐里，都窜出小小的像尿液一样的瀑布。</seg>
            </tuv>
            <tuv xml:lang="en-US">
                <seg>Miniature waterfalls cascaded down off the corrugated roof tiles like someone was peeing.</seg>
            </tuv>
        </tu>
        <tu creationdate="20240108T104457Z" creationid="TM STUDIO">
            <tuv xml:lang="zh-CN">
                <seg>很多人等不及雨停，裤管一卷，脑袋一缩，吧嗒吧嗒冲进雨中。</seg>
            </tuv>
            <tuv xml:lang="en-US">
                <seg>Those who couldn't wait for the rain to stop rolled their trousers up, tucked their heads into their jackets, and sploshed through the water.</seg>
            </tuv>
        </tu>
        <tu creationdate="20240108T104457Z" creationid="TM STUDIO">
            <tuv xml:lang="zh-CN">
                <seg>我姐想到明天就要开学，还有些准备工作没做，决定也效仿前面那些人的模样，淋他个落汤鸡算数。</seg>
            </tuv>
            <tuv xml:lang="en-US">
                <seg>School was starting tomorrow and Shuya still had some holiday homework to finish, so she decided to go too, and too bad if we got home looking like drowned rats.</seg>
            </tuv>
        </tu>
        <tu creationdate="20240108T104457Z" creationid="TM STUDIO">
            <tuv xml:lang="zh-CN">
                <seg>我们穿的是裙子，只需把裙边卷上一截，掖进裙腰，走路便很利索。</seg>
            </tuv>
            <tuv xml:lang="en-US">
                <seg>We were wearing skirts, so all we needed to do was roll up our waistbands a bit and we were ready to go.</seg>
            </tuv>
        </tu>
        <tu creationdate="20240108T104457Z" creationid="TM STUDIO">
            <tuv xml:lang="zh-CN">
                <seg>脚上穿的是麻布条编的凉鞋，怕下水会泡烂，干脆脱掉，往腋窝里一夹。</seg>
            </tuv>
            <tuv xml:lang="en-US">
                <seg>We decided to take our espadrilles off so they wouldn't get soaked, and tucked them under one arm.</seg>
            </tuv>
        </tu>
        <tu creationdate="20240108T104457Z" creationid="TM STUDIO">
            <tuv xml:lang="zh-CN">
                <seg>准备妥当，一脚正要跨出门时，程渝生撑着一把黄油布伞，腋下还夹了一把花色桐油纸伞，很突兀地出现在我们面前。</seg>
            </tuv>
            <tuv xml:lang="en-US">
                <seg>Just as we were about to step out into the rain, Cheng Yusheng suddenly appeared, holding a yellow oilcloth umbrella over his head and a folded patterned paper umbrella under one arm.</seg>
            </tuv>
        </tu>
        <tu creationdate="20240108T104457Z" creationid="TM STUDIO">
            <tuv xml:lang="zh-CN">
                <seg>"书雅，"他说，"知道你在书店，看看天下雨了，我送把伞来。"</seg>
            </tuv>
            <tuv xml:lang="en-US">
                <seg>'Hello, Shuya!' he said. 'I knew you were here and I saw the rain, so I brought you an umbrella.'</seg>
            </tuv>
        </tu>
        <tu creationdate="20240108T104457Z" creationid="TM STUDIO">
            <tuv xml:lang="zh-CN">
                <seg>我姐一脸惊讶："你不是跟你爸去云南了吗？</seg>
            </tuv>
            <tuv xml:lang="en-US">
                <seg>My sister looked astonished. 'I thought you'd gone to Yunnan with your Dad.</seg>
            </tuv>
        </tu>
        <tu creationdate="20240108T104457Z" creationid="TM STUDIO">
            <tuv xml:lang="zh-CN">
                <seg>回来了？</seg>
            </tuv>
            <tuv xml:lang="en-US">
                <seg>How come you're back?</seg>
            </tuv>
        </tu>
        <tu creationdate="20240108T104457Z" creationid="TM STUDIO">
            <tuv xml:lang="zh-CN">
                <seg>怎么知道我在书店啊？"</seg>
            </tuv>
            <tuv xml:lang="en-US">
                <seg>How did you know I was here?'</seg>
            </tuv>
        </tu>
        <tu creationdate="20240108T104457Z" creationid="TM STUDIO">
            <tuv xml:lang="zh-CN">
                <seg>程渝生老老实实答："听同学说的，他们都在书店看见过你。"</seg>
            </tuv>
            <tuv xml:lang="en-US">
                <seg>'My classmates said they'd seen you here,' Yusheng said earnestly.</seg>
            </tuv>
        </tu>
        <tu creationdate="20240108T104457Z" creationid="TM STUDIO">
            <tuv xml:lang="zh-CN">
                <seg>我姐不说话，看样子不喜欢在这里见到程渝生。</seg>
            </tuv>
            <tuv xml:lang="en-US">
                <seg>My sister said nothing. She didn't seem pleased to bump into him.</seg>
            </tuv>
        </tu>
        <tu creationdate="20240108T104457Z" creationid="TM STUDIO">
            <tuv xml:lang="zh-CN">
                <seg>我心想他们一时半会儿走不成了，就折回店堂，在书架上随意翻书。</seg>
            </tuv>
            <tuv xml:lang="en-US">
                <seg>I thought they'd be there for a while, so I went back inside and started browsing the bookshelves.</seg>
            </tuv>
        </tu>
        <tu creationdate="20240108T104457Z" creationid="TM STUDIO">
            <tuv xml:lang="zh-CN">
                <seg>没过两分钟，他们在门外争吵起来，我姐的声音很决绝，透着恼怒，程渝生则是轻声轻气，像在解释。</seg>
            </tuv>
            <tuv xml:lang="en-US">
                <seg>Not two minutes later, I could hear them arguing. Shuya's voice was determined and rather indignant, while Yusheng was speaking very quietly, as if explaining something.</seg>
            </tuv>
        </tu>
        <tu creationdate="20240108T104457Z" creationid="TM STUDIO">
            <tuv xml:lang="zh-CN">
                <seg>雨点落在程渝生的油布伞面，噼噼啪啪地响，我尖起耳朵也听不见他们都说了些什么。</seg>
            </tuv>
            <tuv xml:lang="en-US">
                <seg>The rainsdrops spattered loudly on Yusheng's umbrella, which made it difficult to hear what they were saying even though I strained my ears.</seg>
            </tuv>
        </tu>
        <tu creationdate="20240108T104457Z" creationid="TM STUDIO">
            <tuv xml:lang="zh-CN">
                <seg>最后我姐伸进一个头，怒气冲冲招呼我："橙子，还不走？"</seg>
            </tuv>
            <tuv xml:lang="en-US">
                <seg>Finally Shuya poked her head inside and summoned me angrily, 'Orange, come on!'</seg>
            </tuv>
        </tu>
        <tu creationdate="20240108T104457Z" creationid="TM STUDIO">
            <tuv xml:lang="zh-CN">
                <seg>我赶快出门，两手抱着脑袋，冲进雨中。</seg>
            </tuv>
            <tuv xml:lang="en-US">
                <seg>I ran outside, hands over my head, and rushed into the rain.</seg>
            </tuv>
        </tu>
        <tu creationdate="20240108T104457Z" creationid="TM STUDIO">
            <tuv xml:lang="zh-CN">
                <seg>我姐在我后面大步地走。</seg>
            </tuv>
            <tuv xml:lang="en-US">
                <seg>Shuya strode after me.</seg>
            </tuv>
        </tu>
        <tu creationdate="20240108T104457Z" creationid="TM STUDIO">
            <tuv xml:lang="zh-CN">
                <seg>程渝生着急地喊着要我们拿上一把伞，我姐理也不理。</seg>
            </tuv>
            <tuv xml:lang="en-US">
                <seg>Yusheng called anxiously after us, 'Why don't you take the umbrella!' But my sister ignored him.</seg>
            </tuv>
        </tu>
        <tu creationdate="20240108T104457Z" creationid="TM STUDIO">
            <tuv xml:lang="zh-CN">
                <seg>走到半路雨总算停了下来，我们互相看看：衣服湿透，满脸水花，头发披散在脸上像个女鬼。</seg>
            </tuv>
            <tuv xml:lang="en-US">
                <seg>Halfway home,we stopped and looked at each other. We were soaked through, our faces were running with water, and our hair plastered down. We looked like crazies.</seg>
            </tuv>
        </tu>
        <tu creationdate="20240108T104457Z" creationid="TM STUDIO">
            <tuv xml:lang="zh-CN">
                <seg>我姐看着看着，也不知哪根筋搭错了，突然放声大笑。</seg>
            </tuv>
            <tuv xml:lang="en-US">
                <seg>My sister stared at me, and must have seen how ridiculous we looked because she hooted with laughter.</seg>
            </tuv>
        </tu>
        <tu creationdate="20240108T104457Z" creationid="TM STUDIO">
            <tuv xml:lang="zh-CN">
                <seg>我憋不住跟着她笑。</seg>
            </tuv>
            <tuv xml:lang="en-US">
                <seg>I couldn't help it, I had to laugh too.</seg>
            </tuv>
        </tu>
        <tu creationdate="20240108T104457Z" creationid="TM STUDIO">
            <tuv xml:lang="zh-CN">
                <seg>我们两个面对着面，狼狈不堪，却开心得像一对傻瓜。</seg>
            </tuv>
            <tuv xml:lang="en-US">
                <seg>The pair of us looked terrible, but we were having so much fun.</seg>
            </tuv>
        </tu>
        <tu creationdate="20240108T104457Z" creationid="TM STUDIO">
            <tuv xml:lang="zh-CN">
                <seg>我问她："姐，你是不是要跟程渝生分手？"</seg>
            </tuv>
            <tuv xml:lang="en-US">
                <seg>'Have you split up with Yusheng?' I asked her.</seg>
            </tuv>
        </tu>
        <tu creationdate="20240108T104457Z" creationid="TM STUDIO">
            <tuv xml:lang="zh-CN">
                <seg>她立刻收了笑容，脸色愤愤："这个人，居然让他的同学监视我！"</seg>
            </tuv>
            <tuv xml:lang="en-US">
                <seg>She stopped laughing and looked angry. 'He had his classmates keep an eye on me!' she said.</seg>
            </tuv>
        </tu>
        <tu creationdate="20240108T104457Z" creationid="TM STUDIO">
            <tuv xml:lang="zh-CN">
                <seg>"可是，也可能人家是正好碰上的呀。"</seg>
            </tuv>
            <tuv xml:lang="en-US">
                <seg>'But it might just have been a coincidence,' I said.</seg>
            </tuv>
        </tu>
        <tu creationdate="20240108T104457Z" creationid="TM STUDIO">
            <tuv xml:lang="zh-CN">
                <seg>"哪里正好？</seg>
            </tuv>
            <tuv xml:lang="en-US">
                <seg>'What coincidence?</seg>
            </tuv>
        </tu>
        <tu creationdate="20240108T104457Z" creationid="TM STUDIO">
            <tuv xml:lang="zh-CN">
                <seg>我还不知道他？</seg>
            </tuv>
            <tuv xml:lang="en-US">
                <seg>I know him.</seg>
            </tuv>
        </tu>
        <tu creationdate="20240108T104457Z" creationid="TM STUDIO">
            <tuv xml:lang="zh-CN">
                <seg>他就是小心眼儿，无聊。"</seg>
            </tuv>
            <tuv xml:lang="en-US">
                <seg>He's narrow­minded, and boring.'</seg>
            </tuv>
        </tu>
        <tu creationdate="20240108T104457Z" creationid="TM STUDIO">
            <tuv xml:lang="zh-CN">
                <seg>我想起程渝生家那张雕花描金的床，那匹稚气十足的小马驹，还有美丽如天堂的坝上草场。</seg>
            </tuv>
            <tuv xml:lang="en-US">
                <seg>I thought of the carved and gilded bed we'd slept in at Yusheng's house, the skittish filly, and the gloriously beautiful pastureland.</seg>
            </tuv>
        </tu>
        <tu creationdate="20240108T104457Z" creationid="TM STUDIO">
            <tuv xml:lang="zh-CN">
                <seg>想到我姐如果跟程渝生分手，我们就再也去不到那个好玩的地方，心里不由涌出一股忧伤和惋惜。</seg>
            </tuv>
            <tuv xml:lang="en-US">
                <seg>The thought that we would never be able to go to that lovely place again if my sister broke up with Yusheng made me very sad.</seg>
            </tuv>
        </tu>
        <tu creationdate="20240108T104457Z" creationid="TM STUDIO">
            <tuv xml:lang="zh-CN">
                <seg>我姐俯了身，扶住我的肩，一字一句说："橙子，告诉你一个秘密，你不准说出去。"</seg>
            </tuv>
            <tuv xml:lang="en-US">
                <seg>Shuya leaned close, gripped my shoulder, and said importantly, 'Orange, I'll tell you a secret, but you're not allowed to tell anyone.'</seg>
            </tuv>
        </tu>
        <tu creationdate="20240108T104457Z" creationid="TM STUDIO">
            <tuv xml:lang="zh-CN">
                <seg>"嗯。"</seg>
            </tuv>
            <tuv xml:lang="en-US">
                <seg>'OK.'</seg>
            </tuv>
        </tu>
        <tu creationdate="20240108T104457Z" creationid="TM STUDIO">
            <tuv xml:lang="zh-CN">
                <seg>"李先生，他是从延安来的。"</seg>
            </tuv>
            <tuv xml:lang="en-US">
                <seg>'Mr Li was in Yan'an.'</seg>
            </tuv>
        </tu>
        <tu creationdate="20240108T104457Z" creationid="TM STUDIO">
            <tuv xml:lang="zh-CN">
                <seg>我半张着嘴巴，一脸懵懂。</seg>
            </tuv>
            <tuv xml:lang="en-US">
                <seg>My mouth dropped open but I really didn't have a clue what she was on about.</seg>
            </tuv>
        </tu>
        <tu creationdate="20240108T104457Z" creationid="TM STUDIO">
            <tuv xml:lang="zh-CN">
                <seg>"他没说，可是我猜到了。</seg>
            </tuv>
            <tuv xml:lang="en-US">
                <seg>'He didn't say but I guessed.</seg>
            </tuv>
        </tu>
        <tu creationdate="20240108T104457Z" creationid="TM STUDIO">
            <tuv xml:lang="zh-CN">
                <seg>只有延安来的人才会有他那样的精气神，才会说到'解放人类'那样的词，懂不懂？"</seg>
            </tuv>
            <tuv xml:lang="en-US">
                <seg>Only someone from Yan'an would have such spiritual energy and talk about the liberation of humankind.'</seg>
            </tuv>
        </tu>
        <tu creationdate="20240108T104457Z" creationid="TM STUDIO">
            <tuv xml:lang="zh-CN">
                <seg>"是像保尔·柯察金那样的人吗？"</seg>
            </tuv>
            <tuv xml:lang="en-US">
                <seg>'So he's like Pavel Korchagin, you mean?'</seg>
            </tuv>
        </tu>
        <tu creationdate="20240108T104457Z" creationid="TM STUDIO">
            <tuv xml:lang="zh-CN">
                <seg>"是像保尔·柯察金那样的人。</seg>
            </tuv>
            <tuv xml:lang="en-US">
                <seg>'That's right, like him.</seg>
            </tuv>
        </tu>
        <tu creationdate="20240108T104457Z" creationid="TM STUDIO">
            <tuv xml:lang="zh-CN">
                <seg>那是世界上最勇敢、最可爱、最有牺牲精神的人。"</seg>
            </tuv>
            <tuv xml:lang="en-US">
                <seg>The most heroic, loveable and self-sacrificing kind of person in the world.'</seg>
            </tuv>
        </tu>
        <tu creationdate="20240108T104457Z" creationid="TM STUDIO">
            <tuv xml:lang="zh-CN">
                <seg>她目光灼灼，脸上有我从未见过的热切和坚定。</seg>
            </tuv>
            <tuv xml:lang="en-US">
                <seg>Her eyes blazed and her expression was filled with fervour and determination.</seg>
            </tuv>
        </tu>
        <tu creationdate="20240108T104457Z" creationid="TM STUDIO">
            <tuv xml:lang="zh-CN">
                <seg>此时的天边，乌云散去，彩霞涌出，浅粉中泛出绚丽的紫蓝。</seg>
            </tuv>
            <tuv xml:lang="en-US">
                <seg>The dark clouds had dispersed, and the sunset sky was suffused with purples and blues.</seg>
            </tuv>
        </tu>
        <tu creationdate="20240108T104457Z" creationid="TM STUDIO">
            <tuv xml:lang="zh-CN">
                <seg>空气澄澈而清凉，吸一口，甜蜜直达脚跟。</seg>
            </tuv>
            <tuv xml:lang="en-US">
                <seg>The air was clear and cool, and so sweet you wanted to take deep breaths of it.</seg>
            </tuv>
        </tu>
        <tu creationdate="20240108T104457Z" creationid="TM STUDIO">
            <tuv xml:lang="zh-CN">
                <seg>路边的沟渠和水稻田里，水流湍急，潺潺不断。</seg>
            </tuv>
            <tuv xml:lang="en-US">
                <seg>Water rushed along the roadside ditches and through the paddy fields.</seg>
            </tuv>
        </tu>
        <tu creationdate="20240108T104457Z" creationid="TM STUDIO">
            <tuv xml:lang="zh-CN">
                <seg>蛙声和虫鸣此起彼伏，引来一只浑身湿淋淋的狗，怒气冲冲地奔上田埂，对着看不见的声音一阵猛吠。</seg>
            </tuv>
            <tuv xml:lang="en-US">
                <seg>The cries of frogs and insects rose from the paddy, and a dripping wet dog leapt onto the field boundary, and barked frantically at some imagined enemy.</seg>
            </tuv>
        </tu>
        <tu creationdate="20240108T104457Z" creationid="TM STUDIO">
            <tuv xml:lang="zh-CN">
                <seg>那一刻，我忽然有了一种幻觉：我姐就要消失了，她要飞到天边，变成一朵美丽的云彩，从此只能遥遥地挂在我的窗边。</seg>
            </tuv>
            <tuv xml:lang="en-US">
                <seg>At that moment, I suddenly had a fantasy that Shuya was about to disappear, about to fly up into the sky and turn into a beautiful cloud, and I'd only be able to see her from my window for ever after.</seg>
            </tuv>
        </tu>
        <tu creationdate="20240108T104457Z" creationid="TM STUDIO">
            <tuv xml:lang="zh-CN">
                <seg>我伸出一只手，紧紧抓住姐姐的胳膊。</seg>
            </tuv>
            <tuv xml:lang="en-US">
                <seg>I reached out and grabbed her arm.</seg>
            </tuv>
        </tu>
        <tu creationdate="20240108T104457Z" creationid="TM STUDIO">
            <tuv xml:lang="zh-CN">
                <seg>我喊她："姐！"</seg>
            </tuv>
            <tuv xml:lang="en-US">
                <seg>'Shuya!' I cried.</seg>
            </tuv>
        </tu>
        <tu creationdate="20240108T104457Z" creationid="TM STUDIO">
            <tuv xml:lang="zh-CN">
                <seg>她拍拍我的手："回家，明天开学了。"</seg>
            </tuv>
            <tuv xml:lang="en-US">
                <seg>She patted my hand. 'Home. School tomorrow.'</seg>
            </tuv>
        </tu>
    </body>
</tmx>
