# Supplementary material for: Exploring translator’s style in children’s literature: A case study of Nicky Harman’s English translations of Huang Beijia’s two works
Source: PLoS One. 2026 Jun 2;21(6):e0350245. doi: 10.1371/journal.pone.0350245 (PMC13229296; doi:10.1371/journal.pone.0350245)
Supplement: S7 File — (ZIP) [file pone.0350245.s010.zip › data/parallel corpus data/Parallel Chinese-English Corpus tmx format/Flight of the Bumblebee (Parallel Chinese-English).tmx/Chapter 17_zh-CN_en-US.tmx]

<?xml version="1.0" encoding="UTF-8" standalone="yes"?>
<tmx version="1.4">
    <header creationtool="Tmxmall Aligner" segtype="sentence" adminlang="zh-CN" srclang="zh-CN" datatype="xml" creationdate="20240108T111737Z" creationid="TM STUDIO"/>
    <body>
        <tu creationdate="20240108T111737Z" creationid="TM STUDIO">
            <tuv xml:lang="zh-CN">
                <seg>第十七章·运动会</seg>
            </tuv>
            <tuv xml:lang="en-US">
                <seg>Chapter 17 Sports Gala</seg>
            </tuv>
        </tu>
        <tu creationdate="20240108T111737Z" creationid="TM STUDIO">
            <tuv xml:lang="zh-CN">
                <seg>每天的秋天，华西坝上的学生运动会是万人空巷的盛事。</seg>
            </tuv>
            <tuv xml:lang="en-US">
                <seg>Every autumn, the students of Huaxi Fields turned out en masse for their sports gala.</seg>
            </tuv>
        </tu>
        <tu creationdate="20240108T111737Z" creationid="TM STUDIO">
            <tuv xml:lang="zh-CN">
                <seg>不光五所大学的学生踊跃参加，中学生、小学生甚至幼稚园的队伍都要出来亮个相，凑个热闹。</seg>
            </tuv>
            <tuv xml:lang="en-US">
                <seg>Students of all five universities, high schoolers and primary students, and even kindergarten children, put on a display.</seg>
            </tuv>
        </tu>
        <tu creationdate="20240108T111737Z" creationid="TM STUDIO">
            <tuv xml:lang="zh-CN">
                <seg>我们学校的体育老师姓仲，是新加坡回来的华侨，身材娇小，皮肤黝黑，夏天居然敢穿一条白帆布的西装短裤，裸露着笔直结实的腿，再光脚穿一双白色回力球鞋。</seg>
            </tuv>
            <tuv xml:lang="en-US">
                <seg>Our PE teacher was Ms Zhong. She was a Singaporean Chinese, short and dark, and wore white sailcloth shorts with white tennis shoes, and went bare-legged all summer, which created quite a stir.</seg>
            </tuv>
        </tu>
        <tu creationdate="20240108T111737Z" creationid="TM STUDIO">
            <tuv xml:lang="zh-CN">
                <seg>她给我们示范跳高，绷直双腿紧跑几步，唰的一下跃过竹竿，脑后的那条马尾辫会在她下落时直溜溜地竖起，像是头顶上突然扬起了一根真正马尾做成的拂尘。</seg>
            </tuv>
            <tuv xml:lang="en-US">
                <seg>She showed us how to do high jumps, taking a run with a bamboo pole and launching herself into the air. When she landed, her pony-tail flew up above her head into the air, as if she'd suddenly acquired a real pony's tail on top of her head.</seg>
            </tuv>
        </tu>
        <tu creationdate="20240108T111737Z" creationid="TM STUDIO">
            <tuv xml:lang="zh-CN">
                <seg>仲老师特别要强，工作起来一丝不苟，每年一次的秋季运动会便是她展示自己成果的时候。</seg>
            </tuv>
            <tuv xml:lang="en-US">
                <seg>With a teacher like that, we were definitely going to improve. Our yearly sports display was proof of how good she was.</seg>
            </tuv>
        </tu>
        <tu creationdate="20240108T111737Z" creationid="TM STUDIO">
            <tuv xml:lang="zh-CN">
                <seg>我们是女校，女校天生缺少秀肌肉的项目，运动会上不能跟普通学校比成绩，我们是以柔软体操一类的表演为主。</seg>
            </tuv>
            <tuv xml:lang="en-US">
                <seg>We were a girls' school, so muscle sports were not really our thing - we would never do as well as mixed schools. So we focussed on calisthenics and, this year, Ms Zhong choreographed a peformance based on folk dancing.</seg>
            </tuv>
        </tu>
        <tu creationdate="20240108T111737Z" creationid="TM STUDIO">
            <tuv xml:lang="zh-CN">
                <seg>这一次仲老师给学校设计的是土风舞式的团体操，全校学生统统上场（我们总共百十个学生，少了会没有气势），穿白上衣，大摆褶裥裙，黑布鞋，脚踝上拴一串铃铛，提着裙摆上场之后排出方阵，而后两两相对，前进，后退，踢踏，转圈，做各种动作，变化整齐的队形。配上铿锵的进行曲式的音乐，仲老师再举个拴红绸的小喇叭，用标准英文喊出节奏感超强的口令，光这阵势和形式就能够先声夺人。</seg>
            </tuv>
            <tuv xml:lang="en-US">
                <seg>The whole school would take part (that was one hundred and ten girls, less than that and we would not have sufficient impact), and we all wore pleated white skirts, black cloth shoes and bells around our ankles. We went on stage holding up our skirts, formed up in squares, and executed a variety of movements, stepping forwards and back in pairs, kicking and turning, all to the accompaniment of a trumpet wrapped in a piece of red silk and played by Ms Zhong, who also called out instructions in English in a commanding voice. We were an impressive sight.</seg>
            </tuv>
        </tu>
        <tu creationdate="20240108T111737Z" creationid="TM STUDIO">
            <tuv xml:lang="zh-CN">
                <seg>我们列队在操场，听仲老师详细讲解了她的设计之后，一片欢呼之声。</seg>
            </tuv>
            <tuv xml:lang="en-US">
                <seg>First we practised: we lined up on the sports ground, and listened excitedly as Ms Zhong took us through her choreography.</seg>
            </tuv>
        </tu>
        <tu creationdate="20240108T111737Z" creationid="TM STUDIO">
            <tuv xml:lang="zh-CN">
                <seg>女孩子天生都爱美，这么一场表演，不说舞跳得如何，光是大摆褶裥裙披挂上场，就已经让我们兴奋无比。</seg>
            </tuv>
            <tuv xml:lang="en-US">
                <seg>As girls, we enjoyed putting on a splendid show like this. Never mind the dance steps, just performing in those pleated skirts was hugely exciting.</seg>
            </tuv>
        </tu>
        <tu creationdate="20240108T111737Z" creationid="TM STUDIO">
            <tuv xml:lang="zh-CN">
                <seg>第一次排练，仲老师打乱了年级，按个头高矮排位。</seg>
            </tuv>
            <tuv xml:lang="en-US">
                <seg>For our first rehearsal, Ms Zhong mixed the age groups and lined the girls up according to their heights.</seg>
            </tuv>
        </tu>
        <tu creationdate="20240108T111737Z" creationid="TM STUDIO">
            <tuv xml:lang="zh-CN">
                <seg>我排在中间靠后一点的位置。</seg>
            </tuv>
            <tuv xml:lang="en-US">
                <seg>I was in the middle towards the back.</seg>
            </tuv>
        </tu>
        <tu creationdate="20240108T111737Z" creationid="TM STUDIO">
            <tuv xml:lang="zh-CN">
                <seg>我对面的女生是高中年级的，身体完全发育成熟了，腰是腰腿是腿，亭亭玉立。</seg>
            </tuv>
            <tuv xml:lang="en-US">
                <seg>My partner was a senior. She had the figure of a young woman, her chest and waist and legs forming graceful curves.</seg>
            </tuv>
        </tu>
        <tu creationdate="20240108T111737Z" creationid="TM STUDIO">
            <tuv xml:lang="zh-CN">
                <seg>我往她面前一站，细溜溜的一根竹竿，肩是塌的，胸是平的，眉眼透着傻气，真是怎么看怎么自惭形秽。</seg>
            </tuv>
            <tuv xml:lang="en-US">
                <seg>Facing her, I felt stupid, a beanpole with bony shoulders, a flat chest and a gormless look in my eyes. I just couldn't compete.</seg>
            </tuv>
        </tu>
        <tu creationdate="20240108T111737Z" creationid="TM STUDIO">
            <tuv xml:lang="zh-CN">
                <seg>列队和走步的阶段，于我是小菜一碟。</seg>
            </tuv>
            <tuv xml:lang="en-US">
                <seg>I had no problem with learning the steps.</seg>
            </tuv>
        </tu>
        <tu creationdate="20240108T111737Z" creationid="TM STUDIO">
            <tuv xml:lang="zh-CN">
                <seg>我的方位感好，无论前进后退还是左转右转，总能准确无误地回到原位。</seg>
            </tuv>
            <tuv xml:lang="en-US">
                <seg>I had a good sense of movement. Whether it was stepping forward or backwards or to the left or right, I made it back to my original position.</seg>
            </tuv>
        </tu>
        <tu creationdate="20240108T111737Z" creationid="TM STUDIO">
            <tuv xml:lang="zh-CN">
                <seg>我的搭档不行，她三转两转就会转丢自己，急得在队伍里四处乱钻，需要仲老师大步奔过去，把她提溜回来。</seg>
            </tuv>
            <tuv xml:lang="en-US">
                <seg>Not so my partner. A couple of turns and she was completely lost. She was so flummoxed that Ms Zhong had to step in and lead her back to her place.</seg>
            </tuv>
        </tu>
        <tu creationdate="20240108T111737Z" creationid="TM STUDIO">
            <tuv xml:lang="zh-CN">
                <seg>不过很快她就学乖了，口令一来就紧盯住我，我到哪儿她到哪儿，总算是解决了问题。</seg>
            </tuv>
            <tuv xml:lang="en-US">
                <seg>Quite soon, though, the girl figured out what to do: when the command rang out, she fixed her eyes on me, and followed me wherever I went. Problem solved.</seg>
            </tuv>
        </tu>
        <tu creationdate="20240108T111737Z" creationid="TM STUDIO">
            <tuv xml:lang="zh-CN">
                <seg>队列走完，要加上踢踏摆手之类的舞蹈动作，开始轮到我出洋相。</seg>
            </tuv>
            <tuv xml:lang="en-US">
                <seg>Once we had learned the steps, we had to add leg kicks and hand movements, and that was where I messed up.</seg>
            </tuv>
        </tu>
        <tu creationdate="20240108T111737Z" creationid="TM STUDIO">
            <tuv xml:lang="zh-CN">
                <seg>我一直以来动作都缺乏协调性，小学时候做课间体操都能做成同手同脚，被我姐不知道嘲笑过多少回。</seg>
            </tuv>
            <tuv xml:lang="en-US">
                <seg>I lacked coordination. In fact this was something my sister had always made fun of me about. I always stretched out my hand and stepped out with the wrong foot when I was doing morning exercise in primary school.</seg>
            </tuv>
        </tu>
        <tu creationdate="20240108T111737Z" creationid="TM STUDIO">
            <tuv xml:lang="zh-CN">
                <seg>仲老师只要一喊："挺胸！</seg>
            </tuv>
            <tuv xml:lang="en-US">
                <seg>As soon as Ms Zhong shouted, 'Stand straight!</seg>
            </tuv>
        </tu>
        <tu creationdate="20240108T111737Z" creationid="TM STUDIO">
            <tuv xml:lang="zh-CN">
                <seg>收腹！</seg>
            </tuv>
            <tuv xml:lang="en-US">
                <seg>Pull in your stomachs!</seg>
            </tuv>
        </tu>
        <tu creationdate="20240108T111737Z" creationid="TM STUDIO">
            <tuv xml:lang="zh-CN">
                <seg>脚踢起来！"</seg>
            </tuv>
            <tuv xml:lang="en-US">
                <seg>Kick!'</seg>
            </tuv>
        </tu>
        <tu creationdate="20240108T111737Z" creationid="TM STUDIO">
            <tuv xml:lang="zh-CN">
                <seg>我立马就乱，不是该出左手出了右手，就是踢腿踢错了方向。</seg>
            </tuv>
            <tuv xml:lang="en-US">
                <seg>I would panic and put out my right hand instead of my left, and kick in the wrong direction.</seg>
            </tuv>
        </tu>
        <tu creationdate="20240108T111737Z" creationid="TM STUDIO">
            <tuv xml:lang="zh-CN">
                <seg>关键还是，团体操是一种集体行为，大家会互相影响，我一乱，别人会不动脑子地跟着乱，队伍便混乱成一锅粥，把仲老师弄得恼火不已。</seg>
            </tuv>
            <tuv xml:lang="en-US">
                <seg>Gymnastics was a collective effort, and as soon as I messed up, other girls near me would follow what I was doing and mess up too. Our lines became a shambles and Ms Zhong started to lose her temper.</seg>
            </tuv>
        </tu>
        <tu creationdate="20240108T111737Z" creationid="TM STUDIO">
            <tuv xml:lang="zh-CN">
                <seg>"黄橙子！"她大声喊我，"注意你的手！"</seg>
            </tuv>
            <tuv xml:lang="en-US">
                <seg>'Orange!' she shouted at me. 'Concentrate on your hands!'...</seg>
            </tuv>
        </tu>
        <tu creationdate="20240108T111737Z" creationid="TM STUDIO">
            <tuv xml:lang="zh-CN">
                <seg>"腿呢？</seg>
            </tuv>
            <tuv xml:lang="en-US">
                <seg>'What are you doing with your legs?</seg>
            </tuv>
        </tu>
        <tu creationdate="20240108T111737Z" creationid="TM STUDIO">
            <tuv xml:lang="zh-CN">
                <seg>腿踢到别人屁股上去啦！"</seg>
            </tuv>
            <tuv xml:lang="en-US">
                <seg>Don't kick your partner in the bottom!</seg>
            </tuv>
        </tu>
        <tu creationdate="20240108T111737Z" creationid="TM STUDIO">
            <tuv xml:lang="zh-CN">
                <seg>"怎么回事啊？</seg>
            </tuv>
            <tuv xml:lang="en-US">
                <seg>What's this all about?!</seg>
            </tuv>
        </tu>
        <tu creationdate="20240108T111737Z" creationid="TM STUDIO">
            <tuv xml:lang="zh-CN">
                <seg>你一个念书挺聪明的孩子，怎么做个动作笨手笨脚？"</seg>
            </tuv>
            <tuv xml:lang="en-US">
                <seg>A bright girl like you, how come you're so clumsy?'</seg>
            </tuv>
        </tu>
        <tu creationdate="20240108T111737Z" creationid="TM STUDIO">
            <tuv xml:lang="zh-CN">
                <seg>她越说，我越慌乱。</seg>
            </tuv>
            <tuv xml:lang="en-US">
                <seg>The more she shouted, the more confused I got.</seg>
            </tuv>
        </tu>
        <tu creationdate="20240108T111737Z" creationid="TM STUDIO">
            <tuv xml:lang="zh-CN">
                <seg>她忍不住上前掰我的手脚，我的手脚因为紧张而僵直，掰起来像一截木头棍子。</seg>
            </tuv>
            <tuv xml:lang="en-US">
                <seg>Eventually, she came over to me and tried to put my arms and legs into position for me, but by that time I had gone stiff as a post all over.</seg>
            </tuv>
        </tu>
        <tu creationdate="20240108T111737Z" creationid="TM STUDIO">
            <tuv xml:lang="zh-CN">
                <seg>她长长地叹一口气。</seg>
            </tuv>
            <tuv xml:lang="en-US">
                <seg>She heaved a sigh.</seg>
            </tuv>
        </tu>
        <tu creationdate="20240108T111737Z" creationid="TM STUDIO">
            <tuv xml:lang="zh-CN">
                <seg>我不敢叹气，可是我想咧嘴大哭。</seg>
            </tuv>
            <tuv xml:lang="en-US">
                <seg>I didn't dare sigh along with her. What I really felt like doing was bursting into tears.</seg>
            </tuv>
        </tu>
        <tu creationdate="20240108T111737Z" creationid="TM STUDIO">
            <tuv xml:lang="zh-CN">
                <seg>她让我单独留堂，加班辅导。</seg>
            </tuv>
            <tuv xml:lang="en-US">
                <seg>She made me stay behind and gave me some extra tuition.</seg>
            </tuv>
        </tu>
        <tu creationdate="20240108T111737Z" creationid="TM STUDIO">
            <tuv xml:lang="zh-CN">
                <seg>她站在前面，我站在后面，她伸哪只手，我跟着伸哪只手，依葫芦画样。</seg>
            </tuv>
            <tuv xml:lang="en-US">
                <seg>She stood in front and I stood behind her. She held out one hand and I imitated her exactly.</seg>
            </tuv>
        </tu>
        <tu creationdate="20240108T111737Z" creationid="TM STUDIO">
            <tuv xml:lang="zh-CN">
                <seg>她还用嘴巴喊节拍，让我跟着节拍踏出步伐，她越喊越快，我就要越踏越快。</seg>
            </tuv>
            <tuv xml:lang="en-US">
                <seg>She counted the beat aloud and got me to do the dance steps, starting slowly, then speeding up.</seg>
            </tuv>
        </tu>
        <tu creationdate="20240108T111737Z" creationid="TM STUDIO">
            <tuv xml:lang="zh-CN">
                <seg>她有根细长的木棍，打磨得特别光滑，还上了一层清水亮漆，辅导我踏步的时候，她会把木棍提在手中，我踏错一步，她拿木棍"啪"的一下敲过来，十分准确地敲在我的脚踝上。</seg>
            </tuv>
            <tuv xml:lang="en-US">
                <seg>As she put me through my steps, she held a slender piece of wood, sanded smooth and varnished, and every time I got a step wrong, she would strike me on the ankle.</seg>
            </tuv>
        </tu>
        <tu creationdate="20240108T111737Z" creationid="TM STUDIO">
            <tuv xml:lang="zh-CN">
                <seg>上一次课，我的腿脚就要红肿一阵。</seg>
            </tuv>
            <tuv xml:lang="en-US">
                <seg>I ended up the lesson with red and swollen legs.</seg>
            </tuv>
        </tu>
        <tu creationdate="20240108T111737Z" creationid="TM STUDIO">
            <tuv xml:lang="zh-CN">
                <seg>可是我异常感谢她对我的教导。</seg>
            </tuv>
            <tuv xml:lang="en-US">
                <seg>But I was so grateful for the extra help she gave me.</seg>
            </tuv>
        </tu>
        <tu creationdate="20240108T111737Z" creationid="TM STUDIO">
            <tuv xml:lang="zh-CN">
                <seg>她没有放弃我，把我剔除出这个集体，而是紧紧拽上我一同前行。</seg>
            </tuv>
            <tuv xml:lang="en-US">
                <seg>She could have made me drop out of the performance altogether but she didn't; she stuck with me and got me through.</seg>
            </tuv>
        </tu>
        <tu creationdate="20240108T111737Z" creationid="TM STUDIO">
            <tuv xml:lang="zh-CN">
                <seg>如果当年她对我很不耐烦，喝令我出列回家，全校的团体操表演独独缺我一个，我不知道我会是多么羞愧绝望，会不会还有勇气留在学校，面对我的老师同学。</seg>
            </tuv>
            <tuv xml:lang="en-US">
                <seg>If she'd lost patience and sent me home, I would have been the only girl excluded from the school performance. Then I would have been mortified. I wouldn't have dared show my face in the school again, let alone in my class.</seg>
            </tuv>
        </tu>
        <tu creationdate="20240108T111737Z" creationid="TM STUDIO">
            <tuv xml:lang="zh-CN">
                <seg>念小学的小素头一回参加运动会，兴奋到天天掰着手指头数日子。</seg>
            </tuv>
            <tuv xml:lang="en-US">
                <seg>My younger sister Su was taking part in her primary school sports display for the first time. She was so excited that she was counting down the days.</seg>
            </tuv>
        </tu>
        <tu creationdate="20240108T111737Z" creationid="TM STUDIO">
            <tuv xml:lang="zh-CN">
                <seg>她们学校在运动员入场仪式中有一个"大头娃娃"舞的表演，小素被选上了，天天在家里拿个篮筐套在头上，撇出两只外八字的脚，一摇一晃，练得别提有多来劲。</seg>
            </tuv>
            <tuv xml:lang="en-US">
                <seg>One of the pieces that they were doing was a 'big-head doll' dance and Su was picked to be the doll. She threw herself into it and practised every day after school, waddling around pigeon-toed with a basket over her head.</seg>
            </tuv>
        </tu>
        <tu creationdate="20240108T111737Z" creationid="TM STUDIO">
            <tuv xml:lang="zh-CN">
                <seg>有一天乐极生悲，头上的篮筐刮到锅台上的一摞青瓷大碗，瞬间一片哗啦啦的脆响。</seg>
            </tuv>
            <tuv xml:lang="en-US">
                <seg>One day, there was a disaster: she couldn't see where she was going and knocked the stack of rice bowls off the cooker.</seg>
            </tuv>
        </tu>
        <tu creationdate="20240108T111737Z" creationid="TM STUDIO">
            <tuv xml:lang="zh-CN">
                <seg>我娘赶过来，抬手就在她屁股上来了两下子。</seg>
            </tuv>
            <tuv xml:lang="en-US">
                <seg>As they crashed to the floor, Mum came running and spanked her hard, twice.</seg>
            </tuv>
        </tu>
        <tu creationdate="20240108T111737Z" creationid="TM STUDIO">
            <tuv xml:lang="zh-CN">
                <seg>小素头套在篮筐里放声大哭，我娘也急得哭："你个小死孩子啊，碗都打了，等下拿什么盛饭啊？"</seg>
            </tuv>
            <tuv xml:lang="en-US">
                <seg>Su burst into howls of tears, her head still inside the basket. 'You stupid child!' Mum shouted. 'Now what are we going to have our rice in?'</seg>
            </tuv>
        </tu>
        <tu creationdate="20240108T111737Z" creationid="TM STUDIO">
            <tuv xml:lang="zh-CN">
                <seg>小素边哭边呜咽："娘我帮你去买。"</seg>
            </tuv>
            <tuv xml:lang="en-US">
                <seg>'I'll buy some more,' sobbed Su.</seg>
            </tuv>
        </tu>
        <tu creationdate="20240108T111737Z" creationid="TM STUDIO">
            <tuv xml:lang="zh-CN">
                <seg>我娘吓唬她："买？</seg>
            </tuv>
            <tuv xml:lang="en-US">
                <seg>'Buy more?</seg>
            </tuv>
        </tu>
        <tu creationdate="20240108T111737Z" creationid="TM STUDIO">
            <tuv xml:lang="zh-CN">
                <seg>哪有余钱买？</seg>
            </tuv>
            <tuv xml:lang="en-US">
                <seg>What with?</seg>
            </tuv>
        </tu>
        <tu creationdate="20240108T111737Z" creationid="TM STUDIO">
            <tuv xml:lang="zh-CN">
                <seg>把你卖了都抵不上几个碗钱。"</seg>
            </tuv>
            <tuv xml:lang="en-US">
                <seg>Even if we sold you, it wouldn't be enough to replace those bowls!'</seg>
            </tuv>
        </tu>
        <tu creationdate="20240108T111737Z" creationid="TM STUDIO">
            <tuv xml:lang="zh-CN">
                <seg>后来还是我爸出来，揽过小素，做了一回和事佬。</seg>
            </tuv>
            <tuv xml:lang="en-US">
                <seg>My father came out, put his arms around Su, and made peace between mother and daughter.</seg>
            </tuv>
        </tu>
        <tu creationdate="20240108T111737Z" creationid="TM STUDIO">
            <tuv xml:lang="zh-CN">
                <seg>那天中午真的就没有碗盛饭了，我娘把一口饭锅端上桌，一家人直接拿筷子从锅里挖饭吃。</seg>
            </tuv>
            <tuv xml:lang="en-US">
                <seg>But we still had no bowls for lunch that day. Mum put the rice cooker in the middle of the table and we all dug our chopsticks in.</seg>
            </tuv>
        </tu>
        <tu creationdate="20240108T111737Z" creationid="TM STUDIO">
            <tuv xml:lang="zh-CN">
                <seg>我姐说，干脆拿手抓才好，一步跨到游牧民族，多爽！</seg>
            </tuv>
            <tuv xml:lang="en-US">
                <seg>'Why don't we eat with our hands like nomads do,' Shuya suggested sarcastically.</seg>
            </tuv>
        </tu>
        <tu creationdate="20240108T111737Z" creationid="TM STUDIO">
            <tuv xml:lang="zh-CN">
                <seg>小素一听这话，以为是我姐责怪她，放下筷子，撇了嘴巴又是一顿哭，直把我们笑到岔气。</seg>
            </tuv>
            <tuv xml:lang="en-US">
                <seg>Su felt she was being got at, put down her chopsticks and began to bawl again.</seg>
            </tuv>
        </tu>
        <tu creationdate="20240108T111737Z" creationid="TM STUDIO">
            <tuv xml:lang="zh-CN">
                <seg>沈天路报的项目是掷铅球。</seg>
            </tuv>
            <tuv xml:lang="en-US">
                <seg>We almost split our sides laughing.</seg>
            </tuv>
        </tu>
        <tu creationdate="20240108T111737Z" creationid="TM STUDIO">
            <tuv xml:lang="zh-CN">
                <seg>起先他以为他手劲大，平常帮我娘提水，一手一只水桶，提起来轻轻松松玩儿似的，掷个铅球肯定不在话下。</seg>
            </tuv>
            <tuv xml:lang="en-US">
                <seg>Tianlu was down to do shotput. He assumed that because he had strong arms from carrying water for Mum - he could easily balance a heavy bucket in each hand - throwing a lead ball should be no problem at all.</seg>
            </tuv>
        </tu>
        <tu creationdate="20240108T111737Z" creationid="TM STUDIO">
            <tuv xml:lang="zh-CN">
                <seg>我哥提醒他说，应该不是一回事，因为发力的部位完全不一样。</seg>
            </tuv>
            <tuv xml:lang="en-US">
                <seg>Kejun told him it wasn't the same skill, he'd be using different muscles.</seg>
            </tuv>
        </tu>
        <tu creationdate="20240108T111737Z" creationid="TM STUDIO">
            <tuv xml:lang="zh-CN">
                <seg>沈天路一听心里打了鼓，去河边滩地上转悠好久，捡回一块圆不溜丢的石头，掂掂跟铅球的分量差不多，宝贝一样扛在肩上，天天去榴园后面的野地苦练。</seg>
            </tuv>
            <tuv xml:lang="en-US">
                <seg>Tianlu took this advice to heart and went off to the river bank, where he searched around and picked a large round smooth stone of about the same weight as the shotput ball. He took it back to Pomegranate Gardens and went out to a patch of waste ground behind it every day to put himself through his paces.</seg>
            </tuv>
        </tu>
        <tu creationdate="20240108T111737Z" creationid="TM STUDIO">
            <tuv xml:lang="zh-CN">
                <seg>开始只会原地立定扔出去，至多不过六七米，后来慢慢掌握技巧，懂得怎么转身，怎么使用腰部力量，最远的一回竟然投到了十米开外。</seg>
            </tuv>
            <tuv xml:lang="en-US">
                <seg>At the beginning, he could only throw it six or seven metres from standing, but his technique improved. He learnt how to turn, and use his back muscles, and increased his throw distance to more than ten metres.</seg>
            </tuv>
        </tu>
        <tu creationdate="20240108T111737Z" creationid="TM STUDIO">
            <tuv xml:lang="zh-CN">
                <seg>我哥很权威地说，考虑到沈天路是在中学组，这个成绩还是很有希望的。</seg>
            </tuv>
            <tuv xml:lang="en-US">
                <seg>'Considering you're only in high school, you've made very good progress,' Kejun told him authoritatively.</seg>
            </tuv>
        </tu>
        <tu creationdate="20240108T111737Z" creationid="TM STUDIO">
            <tuv xml:lang="zh-CN">
                <seg>我姐在学校一直参加体操训练，运动会上顺理成章地报了两个体操项目：平衡木和跳马。</seg>
            </tuv>
            <tuv xml:lang="en-US">
                <seg>Shuya had always done gymnastics in school, and she signed up to do two gymnastic routines: balance beam and vault horse.</seg>
            </tuv>
        </tu>
        <tu creationdate="20240108T111737Z" creationid="TM STUDIO">
            <tuv xml:lang="zh-CN">
                <seg>她一直认为自己这两个项目是十拿九稳，却不料第一天比赛平衡木，风一吹，把她的短发吹到脸颊上，遮住眼睛，她一脚踏空，掉了下来，成绩为零。</seg>
            </tuv>
            <tuv xml:lang="en-US">
                <seg>She was pretty certain about both of these, but on the first day, there was a mishap: there was a bit of a breeze and her hair blew across her eyes so she couldn't see. She missed her step and fell, and scored zero.</seg>
            </tuv>
        </tu>
        <tu creationdate="20240108T111737Z" creationid="TM STUDIO">
            <tuv xml:lang="zh-CN">
                <seg>她又羞又气，哭得梨花带雨，要不是沈天路在旁边一顿劝慰，她连跳马项目都要放弃了。</seg>
            </tuv>
            <tuv xml:lang="en-US">
                <seg>She wept with embarrassment and annoyance, and would have refused to try the vault horse if Tianlu had not been there to encourage her.</seg>
            </tuv>
        </tu>
        <tu creationdate="20240108T111737Z" creationid="TM STUDIO">
            <tuv xml:lang="zh-CN">
                <seg>也许是心里憋了一股闷气吧，跳马比赛她发挥得格外好。有一家报社的摄影记者恰好捕捉到了我姐的一个镜头，第二天登到了报纸上，让我姐出尽了风头。</seg>
            </tuv>
            <tuv xml:lang="en-US">
                <seg>Maybe being annoyed with herself drove her on, but she did exceptionally well on the vault horse, and a news photographer who was there took a great shot of her. So the next day when it came out in the newspaper, Shuya was in the limelight.</seg>
            </tuv>
        </tu>
        <tu creationdate="20240108T111737Z" creationid="TM STUDIO">
            <tuv xml:lang="zh-CN">
                <seg>照片用的是仰角，拍的是我姐从木马上脱手起身的一瞬间：她穿着一身白色运动服，双手前伸，双腿往两边飞出去，跟身体分别成两个九十度角，黑色的短发全部掀起，炸开，整个人腾空定格在蓝天中，宛如一只白色的大鸟，极具动感。</seg>
            </tuv>
            <tuv xml:lang="en-US">
                <seg>The picture captured the split-second when she let go of the apparatus with her hands: she was in a white leotard, with her arms outstretched and her legs at ninety degrees to her body. Her short black hair had flown up and outward, and she seemed to be soaring into the blue sky like a great white bird. What dynamism!</seg>
            </tuv>
        </tu>
        <tu creationdate="20240108T111737Z" creationid="TM STUDIO">
            <tuv xml:lang="zh-CN">
                <seg>运动会上最炫目的人要数我哥了。</seg>
            </tuv>
            <tuv xml:lang="en-US">
                <seg>But it was Kejun who really dazzled the spectators.</seg>
            </tuv>
        </tu>
        <tu creationdate="20240108T111737Z" creationid="TM STUDIO">
            <tuv xml:lang="zh-CN">
                <seg>我哥读高中的时候就是体育全能，上了燕京大学新闻系，马上被体育老师一眼相中，请他参加校足球队。</seg>
            </tuv>
            <tuv xml:lang="en-US">
                <seg>At senior high school, he had been an all-rounder in sports, and as soon as he started in Yenching University, the sports teacher spotted him and asked him to join the university football team.</seg>
            </tuv>
        </tu>
        <tu creationdate="20240108T111737Z" creationid="TM STUDIO">
            <tuv xml:lang="zh-CN">
                <seg>他们那个体育老师戴一副黑框眼镜，文质彬彬的样子，在国外得了体育硕士的学位，自己的运动能力不算最强，但是擅长教学和指导，据说还写过一本教学规范方面的书。</seg>
            </tuv>
            <tuv xml:lang="en-US">
                <seg>The teacher had a master's in PE from somewhere abroad. He was not particularly athletic himself, with his black-rimmed glasses and gentle manners, but he was a good teacher and mentor. He'd apparently written a book about teaching athletics too.</seg>
            </tuv>
        </tu>
        <tu creationdate="20240108T111737Z" creationid="TM STUDIO">
            <tuv xml:lang="zh-CN">
                <seg>他让我哥在足球队踢前腰位置，因为我哥身子灵活，运球能力超强，而且球场上眼观六路，传球总是能够一脚到位，将整个场上的节奏控制得恰到好处。</seg>
            </tuv>
            <tuv xml:lang="en-US">
                <seg>He made Kejun play attacking midfielder because he was quick off the mark and had good ball control. He never missing anything that was going on around him, and always passed the ball exactly where he wanted it to go. He somehow controlled the rhythm of the game.</seg>
            </tuv>
        </tu>
        <tu creationdate="20240108T111737Z" creationid="TM STUDIO">
            <tuv xml:lang="zh-CN">
                <seg>一场球赛，只要我哥上场，他会像鱼儿穿行在水底一样，左冲右突，见缝插针，把比赛踢得行云流水一般。</seg>
            </tuv>
            <tuv xml:lang="en-US">
                <seg>He was like a fish in water, darting here and there and slipping through gaps. He had a natural grace.</seg>
            </tuv>
        </tu>
        <tu creationdate="20240108T111737Z" creationid="TM STUDIO">
            <tuv xml:lang="zh-CN">
                <seg>进燕大足球队没有多久，跟金大华大的球队分别踢了几场比赛，我哥就成了球场上最瞩目的一颗新星，女学生们趋之若鹜，看到比赛通告就会奔走相告，蜂拥去看，还争着端茶倒水，递毛巾擦汗，像节日狂欢一样的快乐。</seg>
            </tuv>
            <tuv xml:lang="en-US">
                <seg>By the time Yenching University had played the University of Nanking and West China Union University a few times, he was the one that everyone had their eyes pinned on, even though he was relatively new to the team. Women and girls in particular. They flocked to watch him as soon as a game was announced, and mobbed him at the end, pouring him drinks, and giving him their hand towels to mop his sweaty brow. Every match began to feel like a carnival.</seg>
            </tuv>
        </tu>
        <tu creationdate="20240108T111737Z" creationid="TM STUDIO">
            <tuv xml:lang="zh-CN">
                <seg>这个秋天的运动会，我哥报了标枪、跳远、四百米接力好几个项目。</seg>
            </tuv>
            <tuv xml:lang="en-US">
                <seg>This year, Kejun had signed up for javelin, long jump, and the 400-meter relay.</seg>
            </tuv>
        </tu>
        <tu creationdate="20240108T111737Z" creationid="TM STUDIO">
            <tuv xml:lang="zh-CN">
                <seg>他自己盘算，标枪还是头一回尝试，重在参与；</seg>
            </tuv>
            <tuv xml:lang="en-US">
                <seg>It would be the first time he had tried javelin, but the main thing was to join in.</seg>
            </tuv>
        </tu>
        <tu creationdate="20240108T111737Z" creationid="TM STUDIO">
            <tuv xml:lang="zh-CN">
                <seg>跳远是他的强项，力争第一；</seg>
            </tuv>
            <tuv xml:lang="en-US">
                <seg>The long jump was his strong point, and he was working hardest at that.</seg>
            </tuv>
        </tu>
        <tu creationdate="20240108T111737Z" creationid="TM STUDIO">
            <tuv xml:lang="zh-CN">
                <seg>四百米接力不好说，临场状态很重要，而且得四个人都不出纰漏才能有希望，只能把心态放平和，听天由命就好。</seg>
            </tuv>
            <tuv xml:lang="en-US">
                <seg>As for the 400-meter relay, it was hard to say. It depended on what happened on the day, anyone of the four of them in the relay might make a mistake. He was cool about that, and was trusting to luck.</seg>
            </tuv>
        </tu>
        <tu creationdate="20240108T111737Z" creationid="TM STUDIO">
            <tuv xml:lang="zh-CN">
                <seg>开幕式那天，我们全家齐齐到场。</seg>
            </tuv>
            <tuv xml:lang="en-US">
                <seg>On the day of the opening ceremony, our whole family was there.</seg>
            </tuv>
        </tu>
        <tu creationdate="20240108T111737Z" creationid="TM STUDIO">
            <tuv xml:lang="zh-CN">
                <seg>连我娘都收拾得格格正正，领上小弟，叫了楼下的邢姆妈做伴，步行三里路，赶去运动场看热闹。</seg>
            </tuv>
            <tuv xml:lang="en-US">
                <seg>Even Mum got dressed in her best clothes and brought Kid with her. She got Mrs Xing from downstairs to go along with her, and they walked the whole way to the sports ground - a kilometre and a half - to see the fun.</seg>
            </tuv>
        </tu>
        <tu creationdate="20240108T111737Z" creationid="TM STUDIO">
            <tuv xml:lang="zh-CN">
                <seg>我娘要看的是我爸，因为我爸被选作田径比赛的"边裁"，就是守在跑道边上，看运动员有没有跑出边线之类的犯规之处。</seg>
            </tuv>
            <tuv xml:lang="en-US">
                <seg>Mum especially wanted to see my dad, because he'd been chosen to referee the track and field events, and had a position at the edge of the track.</seg>
            </tuv>
        </tu>
        <tu creationdate="20240108T111737Z" creationid="TM STUDIO">
            <tuv xml:lang="zh-CN">
                <seg>我娘说，倒要看看老头子做事情公正不公正。</seg>
            </tuv>
            <tuv xml:lang="en-US">
                <seg>'I have to watch the old man seeing fair play,' she said.</seg>
            </tuv>
        </tu>
        <tu creationdate="20240108T111737Z" creationid="TM STUDIO">
            <tuv xml:lang="zh-CN">
                <seg>这样的场合，总是燕大新闻系最出风头的时候。</seg>
            </tuv>
            <tuv xml:lang="en-US">
                <seg>Yenching University's Journalism Department made sure to give the sports events full coverage.</seg>
            </tuv>
        </tu>
        <tu creationdate="20240108T111737Z" creationid="TM STUDIO">
            <tuv xml:lang="zh-CN">
                <seg>他们在广场一侧搭了个简易播音台，架起了话筒、扩音器、放音乐的留声机......奇奇怪怪的一堆东西。</seg>
            </tuv>
            <tuv xml:lang="en-US">
                <seg>They built a rudimentary broadcasting stage on one side of the square, with microphone, loudspeaker, and a gramophone for music, a motley collection of equipment.</seg>
            </tuv>
        </tu>
        <tu creationdate="20240108T111737Z" creationid="TM STUDIO">
            <tuv xml:lang="zh-CN">
                <seg>凡是有燕大学生参加的比赛，都让那帮新闻系学生血脉偾张，起先他们还写了新闻稿，对着话筒念，后来干脆赤膊上阵，一群人涌上播音台，在话筒前面扯着嗓门喊加油。</seg>
            </tuv>
            <tuv xml:lang="en-US">
                <seg>Their students were taking part in every event, and the journalism students were really fired up. At first they wrote their reports and read it over the microphone, but then they all crowded onto the stage, shouting and cheering into the loudspeakers in support of their fellow students.</seg>
            </tuv>
        </tu>
        <tu creationdate="20240108T111737Z" creationid="TM STUDIO">
            <tuv xml:lang="zh-CN">
                <seg>更后来，他们把饭盆当道具，丁零当啷使劲敲，给自己人造声势，顺便干扰对手的情绪。</seg>
            </tuv>
            <tuv xml:lang="en-US">
                <seg>Later on, they got rice bowls and used them as drums, banging away as hard as they could to drive on their side and put their opponents off their stroke.</seg>
            </tuv>
        </tu>
        <tu creationdate="20240108T111737Z" creationid="TM STUDIO">
            <tuv xml:lang="zh-CN">
                <seg>这样一来，别的学校不干了，几位校长亲自出面找燕大教务长抗议，最终以拆除播音台算数。</seg>
            </tuv>
            <tuv xml:lang="en-US">
                <seg>Some of the other schools withdrew as a result, their principals protested strongly to the dean of Yenching University, and the broadcasting stage was dismantled.</seg>
            </tuv>
        </tu>
        <tu creationdate="20240108T111737Z" creationid="TM STUDIO">
            <tuv xml:lang="zh-CN">
                <seg>三天的比赛时间，我哥大概是场上最忙碌的人，因为他的相机终于有了堂堂正正的用武之地。</seg>
            </tuv>
            <tuv xml:lang="en-US">
                <seg>During the three days of the sports events, Kejun was probably the busiest of anyone, because his camera finally came into its own.</seg>
            </tuv>
        </tu>
        <tu creationdate="20240108T111737Z" creationid="TM STUDIO">
            <tuv xml:lang="zh-CN">
                <seg>除去自己的比赛时间之外，他一直把那台"徕卡"挎在脖子上，满场乱窜，拍照，然后躲进暗房冲洗照片，还要采访冠军得主，写稿。</seg>
            </tuv>
            <tuv xml:lang="en-US">
                <seg>Except when he was competing, he ran all over the sports fields with the Leica hung around his neck, taking pictures, retreating into his darkroom to develop them, interviewing the winners, and writing his reports.</seg>
            </tuv>
        </tu>
        <tu creationdate="20240108T111737Z" creationid="TM STUDIO">
            <tuv xml:lang="zh-CN">
                <seg>他写得最漂亮的一篇新闻稿是描绘运动会开幕情景的，全文是这样："燕京大学的队伍一字长蛇阵，浩浩荡荡直奔运动场而来。</seg>
            </tuv>
            <tuv xml:lang="en-US">
                <seg>The most beautiful report he wrote was about the opening ceremony. It read, 'The Yenching University teams snaked along towards the sports fields, a majestic sight. The cycling team led the way, holding aloft the orange university flag.</seg>
            </tuv>
        </tu>
        <tu creationdate="20240108T111737Z" creationid="TM STUDIO">
            <tuv xml:lang="zh-CN">
                <seg>自行车部队作前导，杏黄色校旗高举。乐队之后，紧随着男女健儿，田径名将。</seg>
            </tuv>
            <tuv xml:lang="en-US">
                <seg>Then came the band, followed by our finest men and women athletes in track and field.</seg>
            </tuv>
        </tu>
        <tu creationdate="20240108T111737Z" creationid="TM STUDIO">
            <tuv xml:lang="zh-CN">
                <seg>歌声雄壮，步伐整齐，啦啦队各部门全体出动，大队人马声威极盛。</seg>
            </tuv>
            <tuv xml:lang="en-US">
                <seg>They were in full voice, marching in unison, and supported by every department of the university.</seg>
            </tuv>
        </tu>
        <tu creationdate="20240108T111737Z" creationid="TM STUDIO">
            <tuv xml:lang="zh-CN">
                <seg>待战报传出，必将显赫。</seg>
            </tuv>
            <tuv xml:lang="en-US">
                <seg>What an impressive array of talent!</seg>
            </tuv>
        </tu>
        <tu creationdate="20240108T111737Z" creationid="TM STUDIO">
            <tuv xml:lang="zh-CN">
                <seg>燕大健儿，名列前茅，各项冠军，非我莫属，锦标包办，早在意中！"</seg>
            </tuv>
            <tuv xml:lang="en-US">
                <seg>What thundering war cries! The heroes of Yenching University are among the best there are. They are the champions, they can see the prizes already within their grasp!'</seg>
            </tuv>
        </tu>
        <tu creationdate="20240108T111737Z" creationid="TM STUDIO">
            <tuv xml:lang="zh-CN">
                <seg>新闻稿由一位燕大女生在话筒里字正腔圆地播出之后，场中一片嘘声，金大、齐大、华大的学生同声高喊："吹--牛！</seg>
            </tuv>
            <tuv xml:lang="en-US">
                <seg>One of the female students from Yenching University broadcast his report for him. There was hissing and booing from the spectators, and students from all the other universities bellowed back, 'Boasting!</seg>
            </tuv>
        </tu>
        <tu creationdate="20240108T111737Z" creationid="TM STUDIO">
            <tuv xml:lang="zh-CN">
                <seg>吹--牛！"</seg>
            </tuv>
            <tuv xml:lang="en-US">
                <seg>Boasting!!'</seg>
            </tuv>
        </tu>
        <tu creationdate="20240108T111737Z" creationid="TM STUDIO">
            <tuv xml:lang="zh-CN">
                <seg>满场欢乐，激战的情绪几近燃爆。</seg>
            </tuv>
            <tuv xml:lang="en-US">
                <seg>Everyone was fired up by now, and the fun was about to begin.</seg>
            </tuv>
        </tu>
        <tu creationdate="20240108T111737Z" creationid="TM STUDIO">
            <tuv xml:lang="zh-CN">
                <seg>最后一天，有一场最重要的万米长跑，是燕京大学和金陵大学争夺冠亚军。</seg>
            </tuv>
            <tuv xml:lang="en-US">
                <seg>The all-important 10,000 metre race took place on the last of the three days.</seg>
            </tuv>
        </tu>
        <tu creationdate="20240108T111737Z" creationid="TM STUDIO">
            <tuv xml:lang="zh-CN">
                <seg>两边的运动员都是专业水平，寸头，精瘦，胳膊和大腿上的肌肉一块一块凹凸分明。</seg>
            </tuv>
            <tuv xml:lang="en-US">
                <seg>Yenching University and University of Nanking were competing for the championship. The athletes on both sides were professionals, lean and lithe, with shaven heads, and pumped-up muscles on arms and thighs.</seg>
            </tuv>
        </tu>
        <tu creationdate="20240108T111737Z" creationid="TM STUDIO">
            <tuv xml:lang="zh-CN">
                <seg>我哥帮燕大使劲，我爸替金大加油，父子两个并排站在跑道边，每当运动员汗淋淋喘着粗气经过时，我哥高喊："燕大，燕大，我最强大！"我爸针锋相对："金大努力，永争第一！"</seg>
            </tuv>
            <tuv xml:lang="en-US">
                <seg>Kejun was cheering for Yenching University, my dad for Jinling. Father and son stood side by side at the edge of the track, trying to out-shout each other every time a sweat-soaked, panting athlete ran by.</seg>
            </tuv>
        </tu>
        <tu creationdate="20240108T111737Z" creationid="TM STUDIO">
            <tuv xml:lang="zh-CN">
                <seg>比赛结束，两个人嗓子都哑了，我爸连上课都出不了声，娘拿罗汉果煮了一锅凉茶，逼着他们喝了整整三天。</seg>
            </tuv>
            <tuv xml:lang="en-US">
                <seg>By the time the match was over, both were hoarse. In fact my dad had lost his voice completely and couldn't teach the next day. My mother made them pots of herbal tea and forced them to drink it, for three full days.</seg>
            </tuv>
        </tu>
    </body>
</tmx>
