# Supplementary material for: Exploring translator’s style in children’s literature: A case study of Nicky Harman’s English translations of Huang Beijia’s two works
Source: PLoS One. 2026 Jun 2;21(6):e0350245. doi: 10.1371/journal.pone.0350245 (PMC13229296; doi:10.1371/journal.pone.0350245)
Supplement: S7 File — (ZIP) [file pone.0350245.s010.zip › data/parallel corpus data/Parallel Chinese-English Corpus tmx format/Flight of the Bumblebee (Parallel Chinese-English).tmx/Chapter 1_zh-CN_en-US.tmx]

<?xml version="1.0" encoding="UTF-8" standalone="yes"?>
<tmx version="1.4">
    <header creationtool="Tmxmall Aligner" segtype="sentence" adminlang="zh-CN" srclang="zh-CN" datatype="xml" creationdate="20240104T171535Z" creationid="TM STUDIO"/>
    <body>
        <tu creationdate="20240104T171535Z" creationid="TM STUDIO">
            <tuv xml:lang="zh-CN">
                <seg>第一章·桑林奇遇</seg>
            </tuv>
            <tuv xml:lang="en-US">
                <seg>Chapter 1 Mulberry tree mishap</seg>
            </tuv>
        </tu>
        <tu creationdate="20240104T171535Z" creationid="TM STUDIO">
            <tuv xml:lang="zh-CN">
                <seg>一九三八年的五月底，华西坝上麦子黄透，桑葚黑紫，石榴花红的季节。</seg>
            </tuv>
            <tuv xml:lang="en-US">
                <seg>By the end of May in 1938, the wheat in Huaxi Fields was golden, the mulberry trees were laden with dark purple berries, and the pomegranate trees were covered in red flowers.</seg>
            </tuv>
        </tu>
        <tu creationdate="20240104T171535Z" creationid="TM STUDIO">
            <tuv xml:lang="zh-CN">
                <seg>出生在成都华西坝上的小弟四个月大了。</seg>
            </tuv>
            <tuv xml:lang="en-US">
                <seg>My little brother had been born and was four months old by then.</seg>
            </tuv>
        </tu>
        <tu creationdate="20240104T171535Z" creationid="TM STUDIO">
            <tuv xml:lang="zh-CN">
                <seg>四个月前，榴园楼下的范维汉医生在华西医院产科病房头一眼见到这个猫崽大的婴儿时，忍不住以手抚额，惊叹一声："我的上帝！"</seg>
            </tuv>
            <tuv xml:lang="en-US">
                <seg>My mother was badly malnourished during her pregnancy, and had had a terrible journey to Chengdu, so it wasn't surprising that my brother only weighed a pitiful two pounds and eight ounces at birth, no more than a kitten. He didn't even cry like a normal baby -he sounded wheezy. When Doctor Fan, who lived downstairs in Pomegranate Gardens, saw him for the first time in the maternity ward of the Union Hospital of West China, he gasped in horror.</seg>
            </tuv>
        </tu>
        <tu creationdate="20240104T171535Z" creationid="TM STUDIO">
            <tuv xml:lang="zh-CN">
                <seg>因为我娘在逃难路上颠沛流离，严重营养不足，才导致小弟生出来只有可怜的三斤八两，连哭声都喑哑如同抽风。</seg>
            </tuv>
            <tuv xml:lang="en-US">
                <seg>Luckily, the Fans had some American milk formula, which they gave my mother.</seg>
            </tuv>
        </tu>
        <tu creationdate="20240104T171535Z" creationid="TM STUDIO">
            <tuv xml:lang="zh-CN">
                <seg>幸好范伯伯家里有美国寄来的奶粉，送了他两罐，喝完之后才有了力气，开始跳跃式地补长，不足百天时，小家伙变得白白胖胖，两手伸出来十个肉坑坑，人一逗，他就咯嗒咯嗒笑得直咽气，可有趣了。</seg>
            </tuv>
            <tuv xml:lang="en-US">
                <seg>Two tins of that and he began to grow in leaps and bounds. Within three months, he had turned into a beautiful chubby baby with little dimpled hands and arms, who gurgled with delight when anyone teased him.</seg>
            </tuv>
        </tu>
        <tu creationdate="20240104T171535Z" creationid="TM STUDIO">
            <tuv xml:lang="zh-CN">
                <seg>范伯伯也住榴园，跟我们家是邻居。</seg>
            </tuv>
            <tuv xml:lang="en-US">
                <seg>As I said, Doctor Fan was our downstairs neighbour.</seg>
            </tuv>
        </tu>
        <tu creationdate="20240104T171535Z" creationid="TM STUDIO">
            <tuv xml:lang="zh-CN">
                <seg>他是美国人，基督徒，华西医学院的外科学教授，医术很了得，重庆政府的大官们都赶来找他看病。</seg>
            </tuv>
            <tuv xml:lang="en-US">
                <seg>He was American, a Christian, and a professor of surgery at the West China Union University. He was a wonderful doctor. Top government officials and their families came all the way from Chongqing to consult him.</seg>
            </tuv>
        </tu>
        <tu creationdate="20240104T171535Z" creationid="TM STUDIO">
            <tuv xml:lang="zh-CN">
                <seg>他的太太叫范玛丽，在华西音乐专科教钢琴。</seg>
            </tuv>
            <tuv xml:lang="en-US">
                <seg>His wife, Mary, taught piano at the Conservatory of Music of West China Union University.</seg>
            </tuv>
        </tu>
        <tu creationdate="20240104T171535Z" creationid="TM STUDIO">
            <tuv xml:lang="zh-CN">
                <seg>每天黄昏前后的那个时辰，楼下范家的客厅里，琴声就会如潮水一样漫出来，一波又一波地，让楼上楼下的每户人家都蹑手蹑脚地走路，蹑手蹑脚地做事，生怕惊扰了那样一种梦境一般的美。</seg>
            </tuv>
            <tuv xml:lang="en-US">
                <seg>Every evening, we'd hear piano music flooding out from the Fans' living room, wave after wave of it. Then all of us, upstairs or downstairs, crept around on tiptoe, so as not to disturb the dreamlike beauty of the melodies.</seg>
            </tuv>
        </tu>
        <tu creationdate="20240104T171535Z" creationid="TM STUDIO">
            <tuv xml:lang="zh-CN">
                <seg>不过在大多数时候，琴声并不那么美妙，甚至是噪音，那是她新收的学生们在上课。</seg>
            </tuv>
            <tuv xml:lang="en-US">
                <seg>But most of the time, the 'music' was more of a crashing and banging. That was when Mrs Fan's piano students were having their lessons.</seg>
            </tuv>
        </tu>
        <tu creationdate="20240104T171535Z" creationid="TM STUDIO">
            <tuv xml:lang="zh-CN">
                <seg>有一段时间，噪音里有我的一份。</seg>
            </tuv>
            <tuv xml:lang="en-US">
                <seg>For a while, I was one of them.</seg>
            </tuv>
        </tu>
        <tu creationdate="20240104T171535Z" creationid="TM STUDIO">
            <tuv xml:lang="zh-CN">
                <seg>我是被我娘拎着耳朵押犯人一样押到范家的，原因是我那时太好动，屁股坐不下来，我爸责令我学琴磨性子。</seg>
            </tuv>
            <tuv xml:lang="en-US">
                <seg>My mother used to frogmarch me to piano lessons, the reason being that I was such a restless, energetic kid, and my dad hoped that learning piano would smooth off some rough edges.</seg>
            </tuv>
        </tu>
        <tu creationdate="20240104T171535Z" creationid="TM STUDIO">
            <tuv xml:lang="zh-CN">
                <seg>范家只有一个女儿，范舒文，面孔雪白，嘴唇鲜红，头发金黄，眼睛像波斯猫，走夜路的时候瞳仁也会像猫眼一样发光。</seg>
            </tuv>
            <tuv xml:lang="en-US">
                <seg>The Fans had just one daughter, Sheona. She was blonde; with cherry-red lips and eyes like a Persian cat, with pupils that gleamed when she was out in the dark.</seg>
            </tuv>
        </tu>
        <tu creationdate="20240104T171535Z" creationid="TM STUDIO">
            <tuv xml:lang="zh-CN">
                <seg>我们俩同岁，小学也同班。</seg>
            </tuv>
            <tuv xml:lang="en-US">
                <seg>We were the same age, in the same class at primary school, and we were best friends.</seg>
            </tuv>
        </tu>
        <tu creationdate="20240104T171535Z" creationid="TM STUDIO">
            <tuv xml:lang="zh-CN">
                <seg>她是我的死党。我下河抓鱼，上树掏鸟蛋，钻到农学院的试验田里摘瓜偷桃，她都是最热切的旁观者。</seg>
            </tuv>
            <tuv xml:lang="en-US">
                <seg>When I went to catch fish in the stream, climbed trees to raid birds' nests, or slipped into the experimental fields at the Agricultural College to pick melons and steal peaches, she was always there to cheer me on.</seg>
            </tuv>
        </tu>
        <tu creationdate="20240104T171535Z" creationid="TM STUDIO">
            <tuv xml:lang="zh-CN">
                <seg>可惜她人太胖，行动起来笨手笨脚，每次见我爬树下河，就会拍着胸口惊叹："天哪！天哪！"</seg>
            </tuv>
            <tuv xml:lang="en-US">
                <seg>Too bad she was a chubby girl, and that slowed her down, so most of the time she watched me. Every time I climbed a tree or paddled in the stream, she would pat her chest and exclaim, 'Oh, my goodness gracious me!'</seg>
            </tuv>
        </tu>
        <tu creationdate="20240104T171535Z" creationid="TM STUDIO">
            <tuv xml:lang="zh-CN">
                <seg>我觉得她光赞不做的原因，不光是手脚笨拙，还因为她总是穿裙子的缘故。</seg>
            </tuv>
            <tuv xml:lang="en-US">
                <seg>I reckoned that the other reason why she was happy just to watch, was because she always wore a skirt.</seg>
            </tuv>
        </tu>
        <tu creationdate="20240104T171535Z" creationid="TM STUDIO">
            <tuv xml:lang="zh-CN">
                <seg>裙子多不方便啊，一上树，裙摆一开，小短裤都现出来了，羞人。</seg>
            </tuv>
            <tuv xml:lang="en-US">
                <seg>Skirts were no good for climbing trees because your knickers showed and that was embarrassing.</seg>
            </tuv>
        </tu>
        <tu creationdate="20240104T171535Z" creationid="TM STUDIO">
            <tuv xml:lang="zh-CN">
                <seg>外国女孩怎么总是喜欢穿裙子呢？</seg>
            </tuv>
            <tuv xml:lang="en-US">
                <seg>Why did foreign girls always wear skirts?</seg>
            </tuv>
        </tu>
        <tu creationdate="20240104T171535Z" creationid="TM STUDIO">
            <tuv xml:lang="zh-CN">
                <seg>我想不通。</seg>
            </tuv>
            <tuv xml:lang="en-US">
                <seg>I never understood.</seg>
            </tuv>
        </tu>
        <tu creationdate="20240104T171535Z" creationid="TM STUDIO">
            <tuv xml:lang="zh-CN">
                <seg>可我一点儿也不歧视她。</seg>
            </tuv>
            <tuv xml:lang="en-US">
                <seg>But I never held it against her.</seg>
            </tuv>
        </tu>
        <tu creationdate="20240104T171535Z" creationid="TM STUDIO">
            <tuv xml:lang="zh-CN">
                <seg>不是说吗，有人在舞台上表演，也要有人坐在台下鼓掌，这才叫各得其所。</seg>
            </tuv>
            <tuv xml:lang="en-US">
                <seg>She had her role. I had mine. Every performer needs an audience to cheer her on, after all.</seg>
            </tuv>
        </tu>
        <tu creationdate="20240104T171535Z" creationid="TM STUDIO">
            <tuv xml:lang="zh-CN">
                <seg>还是说回小弟。</seg>
            </tuv>
            <tuv xml:lang="en-US">
                <seg>Back to my baby brother.</seg>
            </tuv>
        </tu>
        <tu creationdate="20240104T171535Z" creationid="TM STUDIO">
            <tuv xml:lang="zh-CN">
                <seg>小弟四个月大了还没有名字，因为我爸那段时间太忙。</seg>
            </tuv>
            <tuv xml:lang="en-US">
                <seg>At four months old, he still had no name because my dad was too busy to choose one.</seg>
            </tuv>
        </tu>
        <tu creationdate="20240104T171535Z" creationid="TM STUDIO">
            <tuv xml:lang="zh-CN">
                <seg>学校在华西坝上安顿下来之后，他就带着他的学生们马不停蹄地出门，跟当地政府合办"农业推广试验区"，办农会，办农村合作社，宣传科学种田，把他们带去的小麦和棉花良种免费发放，教人试种。</seg>
            </tuv>
            <tuv xml:lang="en-US">
                <seg>Once the institute arrived in Huaxi Fields, he was busy taking his students out on field trips. They co-organized the Crop Promotion Pilot Zone with the local government, set up farmers' associations and cooperatives, distributed the improved wheat and cotton varieties to the farmers, and taught them how to plant them, all free of charge.</seg>
            </tuv>
        </tu>
        <tu creationdate="20240104T171535Z" creationid="TM STUDIO">
            <tuv xml:lang="zh-CN">
                <seg>我爸说，后方稳定了，经济发展了，前方的将士们才能吃饱饭，有力气打仗。</seg>
            </tuv>
            <tuv xml:lang="en-US">
                <seg>My dad always said that the economy needed to be developed behind the lines, so that the soldiers at the front could be fed properly and fight effectively.</seg>
            </tuv>
        </tu>
        <tu creationdate="20240104T171535Z" creationid="TM STUDIO">
            <tuv xml:lang="zh-CN">
                <seg>爸爸的话总是很有道理的。</seg>
            </tuv>
            <tuv xml:lang="en-US">
                <seg>His words, as always, made sense.</seg>
            </tuv>
        </tu>
        <tu creationdate="20240104T171535Z" creationid="TM STUDIO">
            <tuv xml:lang="zh-CN">
                <seg>爸爸不在家，我娘不敢做主给小弟取名字，大家都喊他"宝宝"。</seg>
            </tuv>
            <tuv xml:lang="en-US">
                <seg>Anyway, my mother did not feel it was her place to choose a name for my baby brother in Dad's absence, so everyone just called him 'Kid'.</seg>
            </tuv>
        </tu>
        <tu creationdate="20240104T171535Z" creationid="TM STUDIO">
            <tuv xml:lang="zh-CN">
                <seg>人一喊，他就咧嘴笑，大眼睛忽闪忽闪，转着脑袋循声找人，口水湿嗒嗒流了一下巴。</seg>
            </tuv>
            <tuv xml:lang="en-US">
                <seg>Every time he heard his name, his mouth widened in a gummy smile, and his big eyes twinkled, as he looked around to see who was calling him with dribble running down his chin.</seg>
            </tuv>
        </tu>
        <tu creationdate="20240104T171535Z" creationid="TM STUDIO">
            <tuv xml:lang="zh-CN">
                <seg>小弟白天讨喜，夜里闹人。</seg>
            </tuv>
            <tuv xml:lang="en-US">
                <seg>Kid was a delight by day but a nuisance at night.</seg>
            </tuv>
        </tu>
        <tu creationdate="20240104T171535Z" creationid="TM STUDIO">
            <tuv xml:lang="zh-CN">
                <seg>天一黑，他的哭声就起来了，一声接一声地，可着小嗓子号，怎么哄也不消停。</seg>
            </tuv>
            <tuv xml:lang="en-US">
                <seg>He would start to cry as soon as dusk fell, and wail inconsolably.</seg>
            </tuv>
        </tu>
        <tu creationdate="20240104T171535Z" creationid="TM STUDIO">
            <tuv xml:lang="zh-CN">
                <seg>我娘怕他闹醒了邻居，只好一宿一宿地抱着他在屋里转圈圈。</seg>
            </tuv>
            <tuv xml:lang="en-US">
                <seg>My mother was always afraid he would disturb the neighbours, so she used to carry him round and round the room for night after night to keep him quiet.</seg>
            </tuv>
        </tu>
        <tu creationdate="20240104T171535Z" creationid="TM STUDIO">
            <tuv xml:lang="zh-CN">
                <seg>小弟一天天长胖，我娘一天天憔悴，黄皮寡瘦的，感觉风一起就能吹倒。</seg>
            </tuv>
            <tuv xml:lang="en-US">
                <seg>As Kid got chubbier, my mother got more haggard. She grew so sallow and thin that it seemed like a puff of wind might blow her away.</seg>
            </tuv>
        </tu>
        <tu creationdate="20240104T171535Z" creationid="TM STUDIO">
            <tuv xml:lang="zh-CN">
                <seg>范伯伯家的佣工邢姆妈说："黄家太太，格个样子下去不灵光哦，侬吃不消的。"</seg>
            </tuv>
            <tuv xml:lang="en-US">
                <seg>The Fans, housekeeper, Mrs Xing, was upset. 'Mrs Huang, you can't go on like this. It's not doing you any good,' she remonstrated with my mother.</seg>
            </tuv>
        </tu>
        <tu creationdate="20240104T171535Z" creationid="TM STUDIO">
            <tuv xml:lang="zh-CN">
                <seg>邢姆妈是上海人，很多年前就跟着范家从上海到了成都，一口上海话却怎么也改不了，大概她自己也不太想改。</seg>
            </tuv>
            <tuv xml:lang="en-US">
                <seg>Mrs Xing was from Shanghai and although she had come to Chengdu with the family years before, she never gave up speaking Shanghainese. She probably didn't want to.</seg>
            </tuv>
        </tu>
        <tu creationdate="20240104T171535Z" creationid="TM STUDIO">
            <tuv xml:lang="zh-CN">
                <seg>上海人嘛，一说起来都透着几分自豪的。</seg>
            </tuv>
            <tuv xml:lang="en-US">
                <seg>Shanghai folk are famously proud of their dialect.</seg>
            </tuv>
        </tu>
        <tu creationdate="20240104T171535Z" creationid="TM STUDIO">
            <tuv xml:lang="zh-CN">
                <seg>我娘叹气："吃不消又能怎么样？</seg>
            </tuv>
            <tuv xml:lang="en-US">
                <seg>Mum sighed, 'But what am I to do?</seg>
            </tuv>
        </tu>
        <tu creationdate="20240104T171535Z" creationid="TM STUDIO">
            <tuv xml:lang="zh-CN">
                <seg>讨债鬼投胎的啊！"</seg>
            </tuv>
            <tuv xml:lang="en-US">
                <seg>I can't put him back inside me.'</seg>
            </tuv>
        </tu>
        <tu creationdate="20240104T171535Z" creationid="TM STUDIO">
            <tuv xml:lang="zh-CN">
                <seg>邢姆妈出个主意："写几张帖子贴贴看。"</seg>
            </tuv>
            <tuv xml:lang="en-US">
                <seg>Mrs Xing thought a moment, then said, 'Write some prayers on strips of paper and stick them up. See if that works.'</seg>
            </tuv>
        </tu>
        <tu creationdate="20240104T171535Z" creationid="TM STUDIO">
            <tuv xml:lang="zh-CN">
                <seg>我娘怕我爸知道了不乐意，犹豫："有用没用呢？"</seg>
            </tuv>
            <tuv xml:lang="en-US">
                <seg>Mum was worried that my dad would think this was superstitious. 'Will it work?' she asked hesitantly.</seg>
            </tuv>
        </tu>
        <tu creationdate="20240104T171535Z" creationid="TM STUDIO">
            <tuv xml:lang="zh-CN">
                <seg>邢姆妈大包大揽："有用没用，总归试了才晓得哦。"</seg>
            </tuv>
            <tuv xml:lang="en-US">
                <seg>Mrs Xing took charge. 'We'll never know till we try,' she said.</seg>
            </tuv>
        </tu>
        <tu creationdate="20240104T171535Z" creationid="TM STUDIO">
            <tuv xml:lang="zh-CN">
                <seg>我娘回家，迟迟疑疑告诉我姐，意思要我姐帮她写帖子。</seg>
            </tuv>
            <tuv xml:lang="en-US">
                <seg>My mother, in some trepidation, asked my sister Shuya to write the strips for her.</seg>
            </tuv>
        </tu>
        <tu creationdate="20240104T171535Z" creationid="TM STUDIO">
            <tuv xml:lang="zh-CN">
                <seg>我姐一听就大叫："迷信！迷信！"一边把头摇得像拨浪鼓，满脸的鄙夷。</seg>
            </tuv>
            <tuv xml:lang="en-US">
                <seg>Shuya shook her head adamantly, her face full of scorn, and declared, 'It's just superstitious nonsense!'</seg>
            </tuv>
        </tu>
        <tu creationdate="20240104T171535Z" creationid="TM STUDIO">
            <tuv xml:lang="zh-CN">
                <seg>每当这种时候，我总是那个最积极的参与者，我赶紧地冲上去自告奋勇："娘，我会写字，我来帮你写！"</seg>
            </tuv>
            <tuv xml:lang="en-US">
                <seg>Whenever there was a family drama, I threw myself into the fray. 'Mum, I can write! I'll write them for you!' I offered eagerly.</seg>
            </tuv>
        </tu>
        <tu creationdate="20240104T171535Z" creationid="TM STUDIO">
            <tuv xml:lang="zh-CN">
                <seg>我姐拿眼睛瞪我："就你能不够！"</seg>
            </tuv>
            <tuv xml:lang="en-US">
                <seg>My sister glared at me. "You're so dumb!"</seg>
            </tuv>
        </tu>
        <tu creationdate="20240104T171535Z" creationid="TM STUDIO">
            <tuv xml:lang="zh-CN">
                <seg>我才不管，我就是喜欢揽家里的事，又怎么样？</seg>
            </tuv>
            <tuv xml:lang="en-US">
                <seg>I ignored her. All I wanted was to be involved.</seg>
            </tuv>
        </tu>
        <tu creationdate="20240104T171535Z" creationid="TM STUDIO">
            <tuv xml:lang="zh-CN">
                <seg>娘松口气，紧着帮我拿笔，拿墨，找张大黄纸，裁成尺把长的纸条儿，尽心尽意地伺候着我。</seg>
            </tuv>
            <tuv xml:lang="en-US">
                <seg>Relieved to have found a helper, Mum quickly gathered the writing materials - brush, ink, and a big piece of yellow paper which she cut into foot-long strips - and soon had everything ready for me.</seg>
            </tuv>
        </tu>
        <tu creationdate="20240104T171535Z" creationid="TM STUDIO">
            <tuv xml:lang="zh-CN">
                <seg>我照着娘的吩咐，在每张纸条上都歪歪扭扭写上同样一句话：
天皇皇，地皇皇，我家有个夜哭郎，行人君子念三遍，一觉睡到大天亮。</seg>
            </tuv>
            <tuv xml:lang="en-US">
                <seg>I followed her instructions and wrote in my wonky handwriting the same rhyme on each strip: 'Heaven up there 
Earth down here
We've got a cry-baby at home.
Read this thrice, ye passers-by, 
And Kid will sleep soundly till dawn.'</seg>
            </tuv>
        </tu>
        <tu creationdate="20240104T171535Z" creationid="TM STUDIO">
            <tuv xml:lang="zh-CN">
                <seg>我姐在旁边看我写，哼着鼻子冷笑："呵呵，上学考头名没本事，装神弄鬼一学就会啊，你看看你这字，狗爬一样丑，也好意思往纸上写。"</seg>
            </tuv>
            <tuv xml:lang="en-US">
                <seg>My older sister watched me scrawl and snorted in disgust, 'You never work for your tests in school and now look at you beavering away! And look how wonky your writing is. You should be ashamed of yourself!'</seg>
            </tuv>
        </tu>
        <tu creationdate="20240104T171535Z" creationid="TM STUDIO">
            <tuv xml:lang="zh-CN">
                <seg>我埋着头得意洋洋写，根本不理会她。</seg>
            </tuv>
            <tuv xml:lang="en-US">
                <seg>I was happily engrossed in my calligraphy, and ignored her.</seg>
            </tuv>
        </tu>
        <tu creationdate="20240104T171535Z" creationid="TM STUDIO">
            <tuv xml:lang="zh-CN">
                <seg>我知道她好胜，她嫉妒我娘忙前忙后伺候我。</seg>
            </tuv>
            <tuv xml:lang="en-US">
                <seg>She was competitive, I knew that. And she was dead jealous that our mother was paying me all this attention.</seg>
            </tuv>
        </tu>
        <tu creationdate="20240104T171535Z" creationid="TM STUDIO">
            <tuv xml:lang="zh-CN">
                <seg>伺候怎么啦？谁听娘的话，娘当然就宠谁！</seg>
            </tuv>
            <tuv xml:lang="en-US">
                <seg>But my mother was always indulgent to any one of us who did what she said.</seg>
            </tuv>
        </tu>
        <tu creationdate="20240104T171535Z" creationid="TM STUDIO">
            <tuv xml:lang="zh-CN">
                <seg>一气儿写了十张。</seg>
            </tuv>
            <tuv xml:lang="en-US">
                <seg>I wrote out ten strips.</seg>
            </tuv>
        </tu>
        <tu creationdate="20240104T171535Z" creationid="TM STUDIO">
            <tuv xml:lang="zh-CN">
                <seg>娘说："差不多了吧。"</seg>
            </tuv>
            <tuv xml:lang="en-US">
                <seg>'That should be enough." my mother said.</seg>
            </tuv>
        </tu>
        <tu creationdate="20240104T171535Z" creationid="TM STUDIO">
            <tuv xml:lang="zh-CN">
                <seg>我也觉得差不多了：十张！</seg>
            </tuv>
            <tuv xml:lang="en-US">
                <seg>I thought it was enough too. Ten times I'd written it!</seg>
            </tuv>
        </tu>
        <tu creationdate="20240104T171535Z" creationid="TM STUDIO">
            <tuv xml:lang="zh-CN">
                <seg>贴出去，总会有好心人看到，站下来念上三遍，念三遍又不会少他一块肉，可我弟就不哭夜了，我娘就得救了。</seg>
            </tuv>
            <tuv xml:lang="en-US">
                <seg>Now we had to stick them around outside in the hopes that some kind person would see one of them and stop long enough to read it aloud three times, so that Kid would sleep right through the next night and our mother would be saved.</seg>
            </tuv>
        </tu>
        <tu creationdate="20240104T171535Z" creationid="TM STUDIO">
            <tuv xml:lang="zh-CN">
                <seg>我请娘用面粉打了一碗糨糊，让我妹妹小素端上，又找了我爸的一支秃毛笔当刷子，趁热打铁地带上小素出门贴纸条儿。</seg>
            </tuv>
            <tuv xml:lang="en-US">
                <seg>Mum made a bowl of flour paste so my little sister, Su, and I could go out and stick up the strips. Su could carry the bowl of glue and I found an old worn-out brush of my father's to paste it on with.</seg>
            </tuv>
        </tu>
        <tu creationdate="20240104T171535Z" creationid="TM STUDIO">
            <tuv xml:lang="zh-CN">
                <seg>春阳高照，四野无人。</seg>
            </tuv>
            <tuv xml:lang="en-US">
                <seg>/</seg>
            </tuv>
        </tu>
        <tu creationdate="20240104T171535Z" creationid="TM STUDIO">
            <tuv xml:lang="zh-CN">
                <seg>我和小素两个一人端碗，一人拿刷子，半是紧张半是心虚地，瞅一眼没人注意就抓紧动作，在榴园外面的围墙上贴了一张，在灯盏巷拐角处贴了一张，跑到听雨茶馆的背后又贴了一张。</seg>
            </tuv>
            <tuv xml:lang="en-US">
                <seg>Su and I sneaked along the deserted street, with the bowl of flour paste and the brush, half anxious, half guilty. We took a quick look to make sure no one was watching, and pasted a strip on the wall outside Pomegranate Gardens, then another on the corner of Lantern Alley. We pasted one at the back of Tingbi Teahouse. T</seg>
            </tuv>
        </tu>
        <tu creationdate="20240104T171535Z" creationid="TM STUDIO">
            <tuv xml:lang="zh-CN">
                <seg>贴妥了，我就拉着小素躲在树荫里，看南来北往过路的有没有人肯站下来看一眼。</seg>
            </tuv>
            <tuv xml:lang="en-US">
                <seg>hat was enough for the moment. I pulled Su out of sight, and we found some shade and watched to see if anyone passing by would stop for a read.</seg>
            </tuv>
        </tu>
        <tu creationdate="20240104T171535Z" creationid="TM STUDIO">
            <tuv xml:lang="zh-CN">
                <seg>我们像壁虎一样贴在树干上，心咚咚跳，又激动，又期待，瞪着眼睛半天也不敢眨一下。</seg>
            </tuv>
            <tuv xml:lang="en-US">
                <seg>We hung onto the tree trunk like geckos, our hearts in our mouths, not daring to take our eyes off the strips of paper, even to blink.</seg>
            </tuv>
        </tu>
        <tu creationdate="20240104T171535Z" creationid="TM STUDIO">
            <tuv xml:lang="zh-CN">
                <seg>片刻之后，从茶馆里急匆匆出来一个穿长褂子的人，一手提衣角，一手捂肚子，也不知道是不是要找地方解大手。</seg>
            </tuv>
            <tuv xml:lang="en-US">
                <seg>After a while, a man in a long gown came bustling out of the teahouse, one hand clutching the hem of his jacket, the other clasping his belly. He looked like he was looking for a place to do a poo.</seg>
            </tuv>
        </tu>
        <tu creationdate="20240104T171535Z" creationid="TM STUDIO">
            <tuv xml:lang="zh-CN">
                <seg>跑到街角时，他一抬眼看见墙上有张糨糊没干透的帖子，果断上前，嚓啦一声撕下来，团在手里，闪身不见。</seg>
            </tuv>
            <tuv xml:lang="en-US">
                <seg>He got to the corner of the street, looked up and saw our strip, still wet from the glue. He stepped forward, ripped it firmly off the wall, scrunched it up, then turned and disappeared.</seg>
            </tuv>
        </tu>
        <tu creationdate="20240104T171535Z" creationid="TM STUDIO">
            <tuv xml:lang="zh-CN">
                <seg>小素急得直拉我衣服："姐姐姐姐，他撕走了，去追！去追！"</seg>
            </tuv>
            <tuv xml:lang="en-US">
                <seg>Su was frantic. 'Sis, Sis!' she cried. 'He's torn it off and gone away with it! Go after him!'</seg>
            </tuv>
        </tu>
        <tu creationdate="20240104T171535Z" creationid="TM STUDIO">
            <tuv xml:lang="zh-CN">
                <seg>我上哪儿追啊？</seg>
            </tuv>
            <tuv xml:lang="en-US">
                <seg>But there was no way I was going to catch him.</seg>
            </tuv>
        </tu>
        <tu creationdate="20240104T171535Z" creationid="TM STUDIO">
            <tuv xml:lang="zh-CN">
                <seg>那人跑得比兔子还快呢。</seg>
            </tuv>
            <tuv xml:lang="en-US">
                <seg>He was scurrying faster than a rabbit.</seg>
            </tuv>
        </tu>
        <tu creationdate="20240104T171535Z" creationid="TM STUDIO">
            <tuv xml:lang="zh-CN">
                <seg>再说，他那么大个人，我就是追得上，也不敢去跟他理论个是非啊。</seg>
            </tuv>
            <tuv xml:lang="en-US">
                <seg>Besides, he was a big man. Even if I did catch him up, I wouldn't dare challenge him.</seg>
            </tuv>
        </tu>
        <tu creationdate="20240104T171535Z" creationid="TM STUDIO">
            <tuv xml:lang="zh-CN">
                <seg>我装着无所谓的样子，抖抖手里剩下的纸条儿，在小素的脑袋上拍一掌："我们走，再去远处贴。"</seg>
            </tuv>
            <tuv xml:lang="en-US">
                <seg>I pretended not be concerned. I rapped Su over the head with the remaining strips and said, 'Let's go and find somewhere far away to paste them up.'</seg>
            </tuv>
        </tu>
        <tu creationdate="20240104T171535Z" creationid="TM STUDIO">
            <tuv xml:lang="zh-CN">
                <seg>小素问我："远处会有人念三遍吗？"</seg>
            </tuv>
            <tuv xml:lang="en-US">
                <seg>'Far away, will there be someone who can read it three times?' she asked.</seg>
            </tuv>
        </tu>
        <tu creationdate="20240104T171535Z" creationid="TM STUDIO">
            <tuv xml:lang="zh-CN">
                <seg>我随口应付她："远处会有人。"</seg>
            </tuv>
            <tuv xml:lang="en-US">
                <seg>"Of course," I snapped back.</seg>
            </tuv>
        </tu>
        <tu creationdate="20240104T171535Z" creationid="TM STUDIO">
            <tuv xml:lang="zh-CN">
                <seg>小素是我的小尾巴，无论我在外面如何疯跑野玩，她都是我的坚定不移的追随者。</seg>
            </tuv>
            <tuv xml:lang="en-US">
                <seg>Su was my little tail. She always stuck right behind me, no matter what craziness I was up to.</seg>
            </tuv>
        </tu>
        <tu creationdate="20240104T171535Z" creationid="TM STUDIO">
            <tuv xml:lang="zh-CN">
                <seg>我们顺着陕西街的石板路往前走，过了一个卖笤帚畚箕和草席凉帽的杂货铺，一座破败得只剩下半头看门石狮的祠堂，一家门口长着几丛红色美人蕉的小客栈，还有零零落落几户家居小院门。</seg>
            </tuv>
            <tuv xml:lang="en-US">
                <seg>We walked along Shaanxi Street, over the cobbles, past a store selling brooms and dustpans, straw mats and hats, then a dilapidated clan hall guarded by a stone lion with half its head missing, and an inn with brilliant red canna flowers around the door. There were a few houses with tiny yards here and there alongside the street too.</seg>
            </tuv>
        </tu>
        <tu creationdate="20240104T171535Z" creationid="TM STUDIO">
            <tuv xml:lang="zh-CN">
                <seg>才五月，天已经有点热了，阳光明晃晃地耀眼睛，路上总不见行人，石缝里的杂草探头探脑钻出来，锯齿状的叶片擦着我的脚踝，痒丝丝的，总觉得是小虫子在腿上爬。</seg>
            </tuv>
            <tuv xml:lang="en-US">
                <seg>It was only May, but already hot. The sun was glaring down and there was no one around. Weeds poked through the gaps between the cobbles, their prickly leaves scratching my ankles. My legs felt itchy, as if bugs were crawling up them.</seg>
            </tuv>
        </tu>
        <tu creationdate="20240104T171535Z" creationid="TM STUDIO">
            <tuv xml:lang="zh-CN">
                <seg>墙角的碎砖乱瓦被太阳晒了大半天，散发出很浓的猫屎狗尿的酸腐味，熏得小素直皱眉头，一路上都拿食指和大拇指捏住鼻子，很嫌弃的模样。</seg>
            </tuv>
            <tuv xml:lang="en-US">
                <seg>The broken bricks and tiles that lay against the walls had been in the sunshine for hours and stank of cat poo and dog pee. Su pulled a disgusted face, and held her nose.</seg>
            </tuv>
        </tu>
        <tu creationdate="20240104T171535Z" creationid="TM STUDIO">
            <tuv xml:lang="zh-CN">
                <seg>路过那个开红色美人蕉花的小客栈时，我感觉这里来往的住客应该比较多，便停了脚，前后张望一下，示意小素端上碗，我拿刷子飞快地蘸一刷糨糊，抬手往门框上划个来回，接着抽一张纸条儿，展开，叭地往糨糊上一摁，说一声："快走！"</seg>
            </tuv>
            <tuv xml:lang="en-US">
                <seg>As we went past the inn with the canna flowers, it occurred to me that there must be guests coming and going, so I stopped, looked around, and then motioned to Su to hold the bowl up. I hurriedly dipped my brush in and slopped some paste on the gate, then pulled out a strip, unfolded it, and pressed it down onto the paste. 'Run!'</seg>
            </tuv>
        </tu>
        <tu creationdate="20240104T171535Z" creationid="TM STUDIO">
            <tuv xml:lang="zh-CN">
                <seg>拉起小素就跑。</seg>
            </tuv>
            <tuv xml:lang="en-US">
                <seg>I hissed, and pulled Su with me.</seg>
            </tuv>
        </tu>
        <tu creationdate="20240104T171535Z" creationid="TM STUDIO">
            <tuv xml:lang="zh-CN">
                <seg>小素人小，不利索，手里端着糨糊碗也跑不快，被我猛一扯，扑通摔个跟头，碗在石板上当啷一下子磕碎了，碗里剩下的一坨糨糊沥沥拉拉粘在石板和草叶上，灰白色，烂不拉叽的，像鼻涕。</seg>
            </tuv>
            <tuv xml:lang="en-US">
                <seg>But Su was quite little and besides, she had the bowl of paste in her hands. When I jerked her, she went flying, and so did the bowl. It broke into pieces on the cobbles and the grey-white paste slithered out all over the stones and in the gaps. It looked yucky, like snot.</seg>
            </tuv>
        </tu>
        <tu creationdate="20240104T171535Z" creationid="TM STUDIO">
            <tuv xml:lang="zh-CN">
                <seg>我担心被客栈主人追上来，急乎乎吼她："怎么这么笨啊！"</seg>
            </tuv>
            <tuv xml:lang="en-US">
                <seg>I was terrified that the inn-keeper would come out and catch us, so I yelled at her, "Why are you so clumsy?"</seg>
            </tuv>
        </tu>
        <tu creationdate="20240104T171535Z" creationid="TM STUDIO">
            <tuv xml:lang="zh-CN">
                <seg>她嘴一撇，立马就要哭，气得我甩下她一个人往前走。</seg>
            </tuv>
            <tuv xml:lang="en-US">
                <seg>Her little mouth turned down and I knew she was about to cry.</seg>
            </tuv>
        </tu>
        <tu creationdate="20240104T171535Z" creationid="TM STUDIO">
            <tuv xml:lang="zh-CN">
                <seg>她怕了，忍住眼泪碎步跟上我，一边哭腔哭调地念叨着："远处没有人......远处没有人......"</seg>
            </tuv>
            <tuv xml:lang="en-US">
                <seg>I flung her off and marched away. She was so scared at being left behind, she scurried after me, snivelling, 'Far away there's no one...far away there's no one...'</seg>
            </tuv>
        </tu>
        <tu creationdate="20240104T171535Z" creationid="TM STUDIO">
            <tuv xml:lang="zh-CN">
                <seg>唉唉，小素才四岁呢，才上幼稚园呢。</seg>
            </tuv>
            <tuv xml:lang="en-US">
                <seg>Poor little thing, she was only four, and had only just started kindergarten.</seg>
            </tuv>
        </tu>
        <tu creationdate="20240104T171535Z" creationid="TM STUDIO">
            <tuv xml:lang="zh-CN">
                <seg>这么一想，我又心软了，皱皱眉头说："好烦！</seg>
            </tuv>
            <tuv xml:lang="en-US">
                <seg>I relented. 'Don't be such a pain!</seg>
            </tuv>
        </tu>
        <tu creationdate="20240104T171535Z" creationid="TM STUDIO">
            <tuv xml:lang="zh-CN">
                <seg>能不能闭嘴？</seg>
            </tuv>
            <tuv xml:lang="en-US">
                <seg>Just keep quiet, will you?</seg>
            </tuv>
        </tu>
        <tu creationdate="20240104T171535Z" creationid="TM STUDIO">
            <tuv xml:lang="zh-CN">
                <seg>闭上嘴，姐就给你采桑果吃。"</seg>
            </tuv>
            <tuv xml:lang="en-US">
                <seg>If you keep quiet, I'll pick you some mulberries.'</seg>
            </tuv>
        </tu>
        <tu creationdate="20240104T171535Z" creationid="TM STUDIO">
            <tuv xml:lang="zh-CN">
                <seg>小孩子真好哄，一听这话，她收声了，眼泪还没干，眼睛便东张西望："哪儿呢？</seg>
            </tuv>
            <tuv xml:lang="en-US">
                <seg>That hushed her up in no time, and she stopped snivelling. Her eyes were still teary but she stared around her eagerly. 'Where?</seg>
            </tuv>
        </tu>
        <tu creationdate="20240104T171535Z" creationid="TM STUDIO">
            <tuv xml:lang="zh-CN">
                <seg>桑果在哪儿呢？"</seg>
            </tuv>
            <tuv xml:lang="en-US">
                <seg>Where are the mulberry trees?'</seg>
            </tuv>
        </tu>
        <tu creationdate="20240104T171535Z" creationid="TM STUDIO">
            <tuv xml:lang="zh-CN">
                <seg>我想起我娘的话：对小孩子不能说谎，说一回，下回她就再也不肯相信大人了。</seg>
            </tuv>
            <tuv xml:lang="en-US">
                <seg>I remembered my mother saying, 'You mustn't lie to a child. If you do, she won't believe any adult next time around.'</seg>
            </tuv>
        </tu>
        <tu creationdate="20240104T171535Z" creationid="TM STUDIO">
            <tuv xml:lang="zh-CN">
                <seg>我只好给小素透露了秘密：桑果就在河边的杂树林子里，满树挂着，数也数不清，红得都发了紫，软乎乎水灵灵，一咬一包蜜，甜得齁死人。</seg>
            </tuv>
            <tuv xml:lang="en-US">
                <seg>So I let her into my secret: the mulberries were in the woods by the river. The tree was full of them, so many you couldn't count, ripe, purple berries, sweet enough to die for.</seg>
            </tuv>
        </tu>
        <tu creationdate="20240104T171535Z" creationid="TM STUDIO">
            <tuv xml:lang="zh-CN">
                <seg>小素入神地听我说，嘴半张，细密的牙齿在太阳下面白莹莹地发亮光，眼睛大瞪着，扑闪了又扑闪，仿佛不敢相信。</seg>
            </tuv>
            <tuv xml:lang="en-US">
                <seg>Su listened to me entranced, lips parted, her baby teeth gleaming in the sun, big eyes staring, blinking as if she hardly dared believe me.</seg>
            </tuv>
        </tu>
        <tu creationdate="20240104T171535Z" creationid="TM STUDIO">
            <tuv xml:lang="zh-CN">
                <seg>河边林子里有桑果不假，不过矮处的手伸出去能摘到的都被我们摘光了。</seg>
            </tuv>
            <tuv xml:lang="en-US">
                <seg>It was true there were mulberries in the woods by the river, but we'd picked all the ones on the branches that were low enough for our short arms to reach.</seg>
            </tuv>
        </tu>
        <tu creationdate="20240104T171535Z" creationid="TM STUDIO">
            <tuv xml:lang="zh-CN">
                <seg>我和范舒文，我们两个天天放了学就奔过来，从桑果微红吃到紫黑，打出的饱嗝都带着果子酒的味，哪里还有留给小素的份。</seg>
            </tuv>
            <tuv xml:lang="en-US">
                <seg>Every day when Sheona and I got out of school, we'd been going there and eating till our lips were purple. It got so that when we burped, we got a winey taste in our mouths. So there weren't any left for Su, that was for sure.</seg>
            </tuv>
        </tu>
        <tu creationdate="20240104T171535Z" creationid="TM STUDIO">
            <tuv xml:lang="zh-CN">
                <seg>可是话说出去就不能够收回来了对不对？</seg>
            </tuv>
            <tuv xml:lang="en-US">
                <seg>But I'd said it now, so I couldn't take it back, could I?</seg>
            </tuv>
        </tu>
        <tu creationdate="20240104T171535Z" creationid="TM STUDIO">
            <tuv xml:lang="zh-CN">
                <seg>我答应了小素有，就怎么都要有。</seg>
            </tuv>
            <tuv xml:lang="en-US">
                <seg>I told her there were mulberries, so there must be some.</seg>
            </tuv>
        </tu>
        <tu creationdate="20240104T171535Z" creationid="TM STUDIO">
            <tuv xml:lang="zh-CN">
                <seg>我拉着小素的手，把她带到河边。</seg>
            </tuv>
            <tuv xml:lang="en-US">
                <seg>I took her by the hand and we went to the river.</seg>
            </tuv>
        </tu>
        <tu creationdate="20240104T171535Z" creationid="TM STUDIO">
            <tuv xml:lang="zh-CN">
                <seg>我让她坐在一截疙疙瘩瘩的老树桩子上等着我，别走开。</seg>
            </tuv>
            <tuv xml:lang="en-US">
                <seg>I put her on a knobbly old tree stump and told her to wait for me, not to move.</seg>
            </tuv>
        </tu>
        <tu creationdate="20240104T171535Z" creationid="TM STUDIO">
            <tuv xml:lang="zh-CN">
                <seg>而后我半眯着眼睛，手挡住额头，猫下腰哧啦哧啦地钻进树林子。</seg>
            </tuv>
            <tuv xml:lang="en-US">
                <seg>Then I squinted upwards, my hand shielding my eyes, before I bent double and crashed into the undergrowth.</seg>
            </tuv>
        </tu>
        <tu creationdate="20240104T171535Z" creationid="TM STUDIO">
            <tuv xml:lang="zh-CN">
                <seg>我心里一个劲地念咒语：咕噜咕噜怪，桑果桑果来！</seg>
            </tuv>
            <tuv xml:lang="en-US">
                <seg>I was praying fervently, Mulberry tree, bring them to me! Please God, let me find a few mulberries!</seg>
            </tuv>
        </tu>
        <tu creationdate="20240104T171535Z" creationid="TM STUDIO">
            <tuv xml:lang="zh-CN">
                <seg>老天就让我找到几颗桑果吧，哪怕还是青黄的呢，涩嘴的呢，好歹也要把小素糊弄过去啊！</seg>
            </tuv>
            <tuv xml:lang="en-US">
                <seg>It didn't matter if they were green and so unripe they made her mouth pucker, I had to find some to keep Su happy.</seg>
            </tuv>
        </tu>
        <tu creationdate="20240104T171535Z" creationid="TM STUDIO">
            <tuv xml:lang="zh-CN">
                <seg>树林子里暖烘烘的，头顶上阳光斑驳，脚底下热气蒸腾，鼻子里闻到泥土的干香味，树叶的腐烂味，还有无数种小花小草的青涩味。</seg>
            </tuv>
            <tuv xml:lang="en-US">
                <seg>It was cosy and warm among the trees. Mottled sunlight filtered through the canopy, it was hot underfoot, and there was the dry smell of the earth, the whiff of rotting leaves, and the sharp scent of countless flowers and grasses.</seg>
            </tuv>
        </tu>
        <tu creationdate="20240104T171535Z" creationid="TM STUDIO">
            <tuv xml:lang="zh-CN">
                <seg>黑色的百脚虫大着胆子在我的鞋面上窸窸窣窣爬行，拇指大小的老黄蜂在我脖子后面哼哼唧唧绕来绕去，不下嘴，又不肯走开，也不知道存了什么心思。</seg>
            </tuv>
            <tuv xml:lang="en-US">
                <seg>A black centipede boldly crawled onto my shoe, and there was a wasp as big as my thumb buzzing around the back of my neck. It didn't sting me, but it wouldn't go away either. What was it trying to do?</seg>
            </tuv>
        </tu>
        <tu creationdate="20240104T171535Z" creationid="TM STUDIO">
            <tuv xml:lang="zh-CN">
                <seg>桑树的叶子已经有点老了，绿得干涩，一点儿油光都没有，如果我是小白蚕，我恐怕都不爱吃。</seg>
            </tuv>
            <tuv xml:lang="en-US">
                <seg>The leaves of the mulberry trees were beginning to go yellow and even the green ones were rough-looking, no shine on them anymore, unappetizing if you were a little white silkworm.</seg>
            </tuv>
        </tu>
        <tu creationdate="20240104T171535Z" creationid="TM STUDIO">
            <tuv xml:lang="zh-CN">
                <seg>我站在桑树下仰头看，高高的枝条上挂着一嘟噜一嘟噜的红果子，可是低处真的没有，被我们这些天里吃得干干净净。</seg>
            </tuv>
            <tuv xml:lang="en-US">
                <seg>I stood under the mulberry tree and looked up. The highest branches were laden with clusters of berries but there was nothing within reach. We'd had them all.</seg>
            </tuv>
        </tu>
        <tu creationdate="20240104T171535Z" creationid="TM STUDIO">
            <tuv xml:lang="zh-CN">
                <seg>唉唉，早知道就留下几颗了。</seg>
            </tuv>
            <tuv xml:lang="en-US">
                <seg>If only we'd left a few behind!</seg>
            </tuv>
        </tu>
        <tu creationdate="20240104T171535Z" creationid="TM STUDIO">
            <tuv xml:lang="zh-CN">
                <seg>小素在林子外面奶声奶气喊："姐！姐！"</seg>
            </tuv>
            <tuv xml:lang="en-US">
                <seg>I could hear Su whimpering, 'Sis! Sis!'</seg>
            </tuv>
        </tu>
        <tu creationdate="20240104T171535Z" creationid="TM STUDIO">
            <tuv xml:lang="zh-CN">
                <seg>我高声答应她："就来！"</seg>
            </tuv>
            <tuv xml:lang="en-US">
                <seg>'Coming!' I called.</seg>
            </tuv>
        </tu>
        <tu creationdate="20240104T171535Z" creationid="TM STUDIO">
            <tuv xml:lang="zh-CN">
                <seg>不管了，上树吧。上树是我的绝活儿，在我们家周遭这一片，还真没哪棵树难倒过我。</seg>
            </tuv>
            <tuv xml:lang="en-US">
                <seg>There was nothing for it. I'd have to climb the tree. I was good at climbing. There was no tree anywhere around our house that had beaten me yet.</seg>
            </tuv>
        </tu>
        <tu creationdate="20240104T171535Z" creationid="TM STUDIO">
            <tuv xml:lang="zh-CN">
                <seg>桑树更不在话下，枝繁叶茂的，树干长不高，树皮又糙，噌噌几把就能到顶。</seg>
            </tuv>
            <tuv xml:lang="en-US">
                <seg>Besides, the mulberry tree had lots of leafy branches and a short trunk and rough bark. I'd be up at the top in no time at all.</seg>
            </tuv>
        </tu>
        <tu creationdate="20240104T171535Z" creationid="TM STUDIO">
            <tuv xml:lang="zh-CN">
                <seg>要小心的倒是树顶上那些熟透的桑果，稍不留意，碰破了果皮，紫黑色的甜汁噼噼啪啪迸出来，沾到衣服上，那就是要命的标记，回家少不了挨我娘的一顿打。</seg>
            </tuv>
            <tuv xml:lang="en-US">
                <seg>What I had to look out for was the ripe berries at the top. If I didn't take care, I'd bruise them and get covered in sticky purple juice. And I wouldn't be able to hide the tell-tale stains on my clothes, so I'd be in for a beating from my mother when I got home.</seg>
            </tuv>
        </tu>
        <tu creationdate="20240104T171535Z" creationid="TM STUDIO">
            <tuv xml:lang="zh-CN">
                <seg>我踩着树干，小心翼翼探出身子，轻拿轻放地在枝头上采了七八颗，窝在手心里。</seg>
            </tuv>
            <tuv xml:lang="en-US">
                <seg>I made my way up the trunk, carefully reached out, and picked seven or eight berries from the nearest branch, cradling them gently in the palm of my hand.</seg>
            </tuv>
        </tu>
        <tu creationdate="20240104T171535Z" creationid="TM STUDIO">
            <tuv xml:lang="zh-CN">
                <seg>几乎在同时，条件反射一样，口水不争气地从我的舌尖上渗出来，汪在唇齿间。</seg>
            </tuv>
            <tuv xml:lang="en-US">
                <seg>I couldn't help myself. I began to drool with anticipation.</seg>
            </tuv>
        </tu>
        <tu creationdate="20240104T171535Z" creationid="TM STUDIO">
            <tuv xml:lang="zh-CN">
                <seg>我伸了伸脖颈，咕嘟一声咽下了一大口。</seg>
            </tuv>
            <tuv xml:lang="en-US">
                <seg>My mouth opened and in one gulp, they were gone.</seg>
            </tuv>
        </tu>
        <tu creationdate="20240104T171535Z" creationid="TM STUDIO">
            <tuv xml:lang="zh-CN">
                <seg>这是小素的......这是小素的......我使劲在心里念叨，忍着不把手心打开来。</seg>
            </tuv>
            <tuv xml:lang="en-US">
                <seg>They're Su's...Su's... I told myself firmly, and tried my utmost to keep my fist closed over the few I had left.</seg>
            </tuv>
        </tu>
        <tu creationdate="20240104T171535Z" creationid="TM STUDIO">
            <tuv xml:lang="zh-CN">
                <seg>小素忽然在林子外面狂呼："爸爸！爸爸爸爸！"</seg>
            </tuv>
            <tuv xml:lang="en-US">
                <seg>Suddenly I heard a shriek from the edge of the wood, 'Daddy! Daddy!'</seg>
            </tuv>
        </tu>
        <tu creationdate="20240104T171535Z" creationid="TM STUDIO">
            <tuv xml:lang="zh-CN">
                <seg>我心里一哆嗦，扶了树干，踮起脚尖从树缝里往外看。</seg>
            </tuv>
            <tuv xml:lang="en-US">
                <seg>My heart in my mouth, I propped myself against the trunk, and stood on tiptoe so I could peer through the branches.</seg>
            </tuv>
        </tu>
        <tu creationdate="20240104T171535Z" creationid="TM STUDIO">
            <tuv xml:lang="zh-CN">
                <seg>我爸爸有半个多月没着家了，我娘还等着他这个月的薪水给我们扯布做夏衣。</seg>
            </tuv>
            <tuv xml:lang="en-US">
                <seg>My dad hadn't been home for two or three weeks, and my mother was still waiting for his salary, so she could buy material to make us summer clothes.</seg>
            </tuv>
        </tu>
        <tu creationdate="20240104T171535Z" creationid="TM STUDIO">
            <tuv xml:lang="zh-CN">
                <seg>我看见大路上果真走来了两个人，个高的那个是我爸，一身浅灰色老布衣，脚上一双露趾麻编鞋，头发留了足有几寸长，乱糟糟的，远看活像顶着个麻雀窝。要不是脸上架着一副玳瑁框的近视镜，谁都不会以为他是在大学里教书的人。</seg>
            </tuv>
            <tuv xml:lang="en-US">
                <seg>I saw two people coming along the road. The tall one was my dad. His clothes were covered in dust and he was wearing a pair of cloth shoes with holes in the toes. His hair was long and tangled, and looked like a bird's nest from where we were. If it weren't for the tortoiseshell-framed glasses he wore, no one would think he was a university prof.</seg>
            </tuv>
        </tu>
        <tu creationdate="20240104T171535Z" creationid="TM STUDIO">
            <tuv xml:lang="zh-CN">
                <seg>我们小学里的先生还穿长衫，着皮鞋呢，要比他派头好几分呢。</seg>
            </tuv>
            <tuv xml:lang="en-US">
                <seg>Even our primary school headteacher dressed better than he did, with his long gown and leather shoes.</seg>
            </tuv>
        </tu>
        <tu creationdate="20240104T171535Z" creationid="TM STUDIO">
            <tuv xml:lang="zh-CN">
                <seg>他身边走着的男孩子是谁呀？</seg>
            </tuv>
            <tuv xml:lang="en-US">
                <seg>But who was the boy walking beside him?</seg>
            </tuv>
        </tu>
        <tu creationdate="20240104T171535Z" creationid="TM STUDIO">
            <tuv xml:lang="zh-CN">
                <seg>我怎么没见过？</seg>
            </tuv>
            <tuv xml:lang="en-US">
                <seg>Why had I never seen him before?</seg>
            </tuv>
        </tu>
        <tu creationdate="20240104T171535Z" creationid="TM STUDIO">
            <tuv xml:lang="zh-CN">
                <seg>我猜他的年纪大概跟我差不多，瞧他的个头就知道了，只齐到我爸胳肢窝。</seg>
            </tuv>
            <tuv xml:lang="en-US">
                <seg>I guessed he was about my age, judging by his size. He only came up to my father's armpit.</seg>
            </tuv>
        </tu>
        <tu creationdate="20240104T171535Z" creationid="TM STUDIO">
            <tuv xml:lang="zh-CN">
                <seg>他比我爸穿得更破，衣服少了半只袖子，裤管吊在脚踝上，赤着一双黑黢黢的脚，走一步，脚底就带出一团轻舞飞扬的土。</seg>
            </tuv>
            <tuv xml:lang="en-US">
                <seg>He was more ragged even than my dad, with half of one sleeve missing from his jacket and his trouser legs hanging over his ankles. He was barefoot, his feet black with filth, and he scuffed along kicking up dust with every step.</seg>
            </tuv>
        </tu>
        <tu creationdate="20240104T171535Z" creationid="TM STUDIO">
            <tuv xml:lang="zh-CN">
                <seg>他边走边回头，不知道往后找什么，反正看他苦巴巴的脸，是满心不情愿的样子。</seg>
            </tuv>
            <tuv xml:lang="en-US">
                <seg>He kept turning his head as he walked along, though I couldn't see what he was looking at. In any case, he looked pinched and miserable, and very unwilling.</seg>
            </tuv>
        </tu>
        <tu creationdate="20240104T171535Z" creationid="TM STUDIO">
            <tuv xml:lang="zh-CN">
                <seg>他不是要饭的吧？</seg>
            </tuv>
            <tuv xml:lang="en-US">
                <seg>Was he a beggar?</seg>
            </tuv>
        </tu>
        <tu creationdate="20240104T171535Z" creationid="TM STUDIO">
            <tuv xml:lang="zh-CN">
                <seg>有一次我爸就把一个要饭的男孩儿带回了家，被我娘好一顿抱怨。</seg>
            </tuv>
            <tuv xml:lang="en-US">
                <seg>My dad had once brought a beggar boy home, for my mother to feed him up.</seg>
            </tuv>
        </tu>
        <tu creationdate="20240104T171535Z" creationid="TM STUDIO">
            <tuv xml:lang="zh-CN">
                <seg>也是的，我们家五个小孩子，吃了上顿就要愁下顿，哪有余力帮助叫花子。</seg>
            </tuv>
            <tuv xml:lang="en-US">
                <seg>The trouble was, with five children in our family, there was no knowing where the next meal was coming from. We really didn't have anything to spare.</seg>
            </tuv>
        </tu>
        <tu creationdate="20240104T171535Z" creationid="TM STUDIO">
            <tuv xml:lang="zh-CN">
                <seg>我站在树杈上，伸长了腰，抻直了脖子，拼命地朝着大路招手："爸！爸！"</seg>
            </tuv>
            <tuv xml:lang="en-US">
                <seg>I stood in the tree fork, making myself as tall as I could, and waved frantically towards the road. 'Dad! Dad!'</seg>
            </tuv>
        </tu>
        <tu creationdate="20240104T171535Z" creationid="TM STUDIO">
            <tuv xml:lang="zh-CN">
                <seg>我爸停住脚，打个眼罩，狐疑地朝着树林子这边望。</seg>
            </tuv>
            <tuv xml:lang="en-US">
                <seg>My father stopped. He shielded his eyes and looked suspiciously towards the wood.</seg>
            </tuv>
        </tu>
        <tu creationdate="20240104T171535Z" creationid="TM STUDIO">
            <tuv xml:lang="zh-CN">
                <seg>那男孩子也跟着站住，却垂着两眼往地上看，一副事不关己爱搭不理的样儿。</seg>
            </tuv>
            <tuv xml:lang="en-US">
                <seg>The boy stopped too. He was looking down at the ground, completely uninterested, as if all this had nothing to do with him.</seg>
            </tuv>
        </tu>
        <tu creationdate="20240104T171535Z" creationid="TM STUDIO">
            <tuv xml:lang="zh-CN">
                <seg>那边小素已经起身，挓挲着两只小胳膊，笑着叫着拼命往大路上奔。</seg>
            </tuv>
            <tuv xml:lang="en-US">
                <seg>Su was already running towards her daddy, her little arms outstretched, laughing and calling to him.</seg>
            </tuv>
        </tu>
        <tu creationdate="20240104T171535Z" creationid="TM STUDIO">
            <tuv xml:lang="zh-CN">
                <seg>小素最喜欢我爸，因为我爸有力气抱她"举高高"，我娘就举不动。</seg>
            </tuv>
            <tuv xml:lang="en-US">
                <seg>Su adored our dad, because he was strong enough to swing her high in the air, something my mother couldn't do.</seg>
            </tuv>
        </tu>
        <tu creationdate="20240104T171535Z" creationid="TM STUDIO">
            <tuv xml:lang="zh-CN">
                <seg>我也赶紧地往树下出溜，准备第一时间抢到爸爸的行李包，帮他扛回家。</seg>
            </tuv>
            <tuv xml:lang="en-US">
                <seg>I started to climb clown as quickly as I could, I was keen to grab hold of my dad's bag, sling it over my shoulder, and carry it home for him.</seg>
            </tuv>
        </tu>
        <tu creationdate="20240104T171535Z" creationid="TM STUDIO">
            <tuv xml:lang="zh-CN">
                <seg>可我的一只手里还托着一嘟噜熟桑果，舍不得扔，举着，只用另一只胳膊抱树干，呼啦一声滑下树。</seg>
            </tuv>
            <tuv xml:lang="en-US">
                <seg>But I still had a bunch of ripe mulberries in one hand, and didn't want to throw them away. So I had to come down with only one arm around the trunk, the other arm held high in the air, and I slid faster than I meant to.</seg>
            </tuv>
        </tu>
        <tu creationdate="20240104T171535Z" creationid="TM STUDIO">
            <tuv xml:lang="zh-CN">
                <seg>我觉得膝盖处疼了一下，像是被黄蜂螫了一口似的，我没在意。</seg>
            </tuv>
            <tuv xml:lang="en-US">
                <seg>I felt a stabbing pain in my knee, as if I'd been stung by a wasp. I ignored it.</seg>
            </tuv>
        </tu>
        <tu creationdate="20240104T171535Z" creationid="TM STUDIO">
            <tuv xml:lang="zh-CN">
                <seg>我娘早就说过了，我这个女娃儿，从来也没有女娃儿的娇模样。我不知道娘说这话是夸我还是怨我。</seg>
            </tuv>
            <tuv xml:lang="en-US">
                <seg>My mother always said I was tougher than other little girls, though I never knew if that was praise or blame.</seg>
            </tuv>
        </tu>
        <tu creationdate="20240104T171535Z" creationid="TM STUDIO">
            <tuv xml:lang="zh-CN">
                <seg>我就那样握着一手桑果，飞一般地奔到了大路上。</seg>
            </tuv>
            <tuv xml:lang="en-US">
                <seg>I hurtled towards the road, still clutching the berries.</seg>
            </tuv>
        </tu>
        <tu creationdate="20240104T171535Z" creationid="TM STUDIO">
            <tuv xml:lang="zh-CN">
                <seg>小素已经在我爸的怀里，搂着爸的脖子笑得咯儿咯儿响。</seg>
            </tuv>
            <tuv xml:lang="en-US">
                <seg>Su was already having a cuddle, her arms around Dad's neck as she giggled happily.</seg>
            </tuv>
        </tu>
        <tu creationdate="20240104T171535Z" creationid="TM STUDIO">
            <tuv xml:lang="zh-CN">
                <seg>爸的一卷脏衣脏被子胡乱扔在路边，行李卷儿后面站着那个男孩，塌着肩膀，脸转过去，寡淡淡地看天，看地，看树林子，就是不看我们。</seg>
            </tuv>
            <tuv xml:lang="en-US">
                <seg>Dad's bedroll had spewed dirty clothes onto the road. The boy stood behind the bags, shoulders drooping, looking dully at the sky, the ground, and the woods, anywhere but at us.</seg>
            </tuv>
        </tu>
        <tu creationdate="20240104T171535Z" creationid="TM STUDIO">
            <tuv xml:lang="zh-CN">
                <seg>我大了，八岁多，快九岁了，我不能跟小素争宠，虽然我也一直盼着爸爸回家。</seg>
            </tuv>
            <tuv xml:lang="en-US">
                <seg>I was a big girl, I'd had my eighth birthday, I was almost nine. I couldn't expect as many cuddles as Su, but I was just as happy as she was to see Dad come home.</seg>
            </tuv>
        </tu>
        <tu creationdate="20240104T171535Z" creationid="TM STUDIO">
            <tuv xml:lang="zh-CN">
                <seg>我做出很懂事的样子，规规矩矩走到路边，去提我爸的行李。</seg>
            </tuv>
            <tuv xml:lang="en-US">
                <seg>I acted very grownup and went over to pick up my dad's bags and bedroll.</seg>
            </tuv>
        </tu>
        <tu creationdate="20240104T171535Z" creationid="TM STUDIO">
            <tuv xml:lang="zh-CN">
                <seg>男孩儿还是别转着头。</seg>
            </tuv>
            <tuv xml:lang="en-US">
                <seg>The boy still didn't turn his head.</seg>
            </tuv>
        </tu>
        <tu creationdate="20240104T171535Z" creationid="TM STUDIO">
            <tuv xml:lang="zh-CN">
                <seg>他是故意的。</seg>
            </tuv>
            <tuv xml:lang="en-US">
                <seg>It was obviously deliberate.</seg>
            </tuv>
        </tu>
        <tu creationdate="20240104T171535Z" creationid="TM STUDIO">
            <tuv xml:lang="zh-CN">
                <seg>他一定不喜欢看我们和爸爸亲密无间的情景。</seg>
            </tuv>
            <tuv xml:lang="en-US">
                <seg>He must have been jealous that we three were so happy to see each other.</seg>
            </tuv>
        </tu>
        <tu creationdate="20240104T171535Z" creationid="TM STUDIO">
            <tuv xml:lang="zh-CN">
                <seg>"橙子！"我爸爸忽然惊慌大叫，"你看看你的腿啊！"</seg>
            </tuv>
            <tuv xml:lang="en-US">
                <seg>'Orange!' my father suddenly yelped, 'look at your leg!'</seg>
            </tuv>
        </tu>
        <tu creationdate="20240104T171535Z" creationid="TM STUDIO">
            <tuv xml:lang="zh-CN">
                <seg>我赶忙低头，才发现膝盖上一个大口子，一定是刚才被树皮划的，似乎还挺深，血已经冒出来，顺着腿面往下流，细细的一长条，殷红殷红，活像趴着一条吸饱鲜血的红蚂蟥。</seg>
            </tuv>
            <tuv xml:lang="en-US">
                <seg>I looked down. My knee was a mess. I must have cut myself coming down the tree, and the wound looked deep. The blood was trickling down in a thin stream. It was bright red, like leeches had been sucking my blood.</seg>
            </tuv>
        </tu>
        <tu creationdate="20240104T171535Z" creationid="TM STUDIO">
            <tuv xml:lang="zh-CN">
                <seg>难怪我奔跑的时候这条腿有点别扭，膝盖发僵。</seg>
            </tuv>
            <tuv xml:lang="en-US">
                <seg>No wonder it didn't feel right when I was running. My knee felt stiff.</seg>
            </tuv>
        </tu>
        <tu creationdate="20240104T171535Z" creationid="TM STUDIO">
            <tuv xml:lang="zh-CN">
                <seg>小素胆小，见我流血，吓得把脑袋埋到了爸爸的颈窝里。</seg>
            </tuv>
            <tuv xml:lang="en-US">
                <seg>Su was terrified at the sight of the blood and buried her head in the crook of Dad's neck.</seg>
            </tuv>
        </tu>
        <tu creationdate="20240104T171535Z" creationid="TM STUDIO">
            <tuv xml:lang="zh-CN">
                <seg>我爸要她下地，好腾出手来照料我，小素死活不肯，两腿钩住爸的腰，两手抱着爸的脖子，粘在他身上一样。</seg>
            </tuv>
            <tuv xml:lang="en-US">
                <seg>He tried to put her down so he could attend to me, but she wouldn't let go of him. She locked her legs around his waist and her arms around his neck, and stuck like a limpet.</seg>
            </tuv>
        </tu>
        <tu creationdate="20240104T171535Z" creationid="TM STUDIO">
            <tuv xml:lang="zh-CN">
                <seg>说真的，我看到自己腿上汩汩流血的样子，心里也害怕。</seg>
            </tuv>
            <tuv xml:lang="en-US">
                <seg>To be honest, even I was scared when I saw the blood pouring down my leg.</seg>
            </tuv>
        </tu>
        <tu creationdate="20240104T171535Z" creationid="TM STUDIO">
            <tuv xml:lang="zh-CN">
                <seg>我怕我会得破伤风。</seg>
            </tuv>
            <tuv xml:lang="en-US">
                <seg>I was afraid I'd get tetanus.</seg>
            </tuv>
        </tu>
        <tu creationdate="20240104T171535Z" creationid="TM STUDIO">
            <tuv xml:lang="zh-CN">
                <seg>我听范舒文说，一个人要是得了破伤风，那就肯定会死。</seg>
            </tuv>
            <tuv xml:lang="en-US">
                <seg>Sheona had told me that if you got tetanus, you died.</seg>
            </tuv>
        </tu>
        <tu creationdate="20240104T171535Z" creationid="TM STUDIO">
            <tuv xml:lang="zh-CN">
                <seg>我要是死了，明年的桑果我就吃不着了。</seg>
            </tuv>
            <tuv xml:lang="en-US">
                <seg>If I died, I wouldn't get any more mulberries next year.</seg>
            </tuv>
        </tu>
        <tu creationdate="20240104T171535Z" creationid="TM STUDIO">
            <tuv xml:lang="zh-CN">
                <seg>我爸蹲下，边哄带吓地要小素松手。</seg>
            </tuv>
            <tuv xml:lang="en-US">
                <seg>My father crouched down and tried to coax and scold Su into letting go.</seg>
            </tuv>
        </tu>
        <tu creationdate="20240104T171535Z" creationid="TM STUDIO">
            <tuv xml:lang="zh-CN">
                <seg>我呆呆地站着，不知道怎么才能让腿上该死的血不要再流。</seg>
            </tuv>
            <tuv xml:lang="en-US">
                <seg>I stood there dumbly, just wishing I knew how to make the bleeding stop.</seg>
            </tuv>
        </tu>
        <tu creationdate="20240104T171535Z" creationid="TM STUDIO">
            <tuv xml:lang="zh-CN">
                <seg>尴尬之间，那个男孩子忽然撒腿就跑，冲进路边乱草丛生的灌木林里，弯腰扯了一把什么草，三步两步又奔回来，蹲到我面前，把手里的青草填进嘴巴，腮帮子努动着，用力地嚼，嚼，嚼出黏糊糊、绿生生的一小团青草糊，一口吐在手心里，手扬起来，啪的一下子，出其不意地糊到我的膝盖上。</seg>
            </tuv>
            <tuv xml:lang="en-US">
                <seg>In the middle of all this, the boy suddenly hurtled away. We saw him in a bit of scrubland back from the road, scrabbling around in the bushes until he found a plant, which he pulled up. He ran back to us, crouched clown in front of me, and stuffed the herb into his mouth. Then he chomped away at it, his cheeks bulging, until he'd made a sticky mass of bright green paste. This he spat into his palm and, to my astonishment, slapped onto my leg.</seg>
            </tuv>
        </tu>
        <tu creationdate="20240104T171535Z" creationid="TM STUDIO">
            <tuv xml:lang="zh-CN">
                <seg>我简直目瞪口呆。</seg>
            </tuv>
            <tuv xml:lang="en-US">
                <seg>I was dumbstruck.</seg>
            </tuv>
        </tu>
        <tu creationdate="20240104T171535Z" creationid="TM STUDIO">
            <tuv xml:lang="zh-CN">
                <seg>如果我事先知道他会把唾液糊到我腿上，死活我都不会答应：多么恶心啊！</seg>
            </tuv>
            <tuv xml:lang="en-US">
                <seg>I had no idea he was going to put spit on my leg. What a disgusting idea!</seg>
            </tuv>
        </tu>
        <tu creationdate="20240104T171535Z" creationid="TM STUDIO">
            <tuv xml:lang="zh-CN">
                <seg>可是也怪了，青草糊粘上了腿，之前还紧绷发胀的伤口马上变得清凉，痒丝丝地舒服。</seg>
            </tuv>
            <tuv xml:lang="en-US">
                <seg>But strangely enough, as soon as the stuff was stuck to my knee, the wound cooled down, and felt nice and slightly ticklish.</seg>
            </tuv>
        </tu>
        <tu creationdate="20240104T171535Z" creationid="TM STUDIO">
            <tuv xml:lang="zh-CN">
                <seg>而且，血也不再流了，膝盖甚至能够稍稍弯曲，情况变得不那么可怕。</seg>
            </tuv>
            <tuv xml:lang="en-US">
                <seg>The bleeding stopped, and I could flex my knee a little bit too. That was better.</seg>
            </tuv>
        </tu>
        <tu creationdate="20240104T171535Z" creationid="TM STUDIO">
            <tuv xml:lang="zh-CN">
                <seg>我惊喜地叫起来："爸！"</seg>
            </tuv>
            <tuv xml:lang="en-US">
                <seg>'Look, Dad, look!' I exclaimed.</seg>
            </tuv>
        </tu>
        <tu creationdate="20240104T171535Z" creationid="TM STUDIO">
            <tuv xml:lang="zh-CN">
                <seg>我爸笑嘻嘻地看着那个男孩，伸出大拇指："沈天路，好样的！"</seg>
            </tuv>
            <tuv xml:lang="en-US">
                <seg>My father grinned at the boy and gave him the thumbs up. 'You're a good boy, Shen Tianlu!' he said.</seg>
            </tuv>
        </tu>
        <tu creationdate="20240104T171535Z" creationid="TM STUDIO">
            <tuv xml:lang="zh-CN">
                <seg>啊啊，原来他是有名字的，他不是追在我爸爸身后要饭的人，他叫沈天路。</seg>
            </tuv>
            <tuv xml:lang="en-US">
                <seg>Ah-hah, so he had a name. He wasn't just a beggar boy who'd been tagging along after my dad.</seg>
            </tuv>
        </tu>
        <tu creationdate="20240104T171535Z" creationid="TM STUDIO">
            <tuv xml:lang="zh-CN">
                <seg>之后的事情更让我想不到：他站起来，稍微想了一下，忽然绕到我前面，腰一弯，两手在身后一扒拉，竟然把我抄起来，"嗨"的一下，稳稳地驮在了他背上！</seg>
            </tuv>
            <tuv xml:lang="en-US">
                <seg>I was even more astonished by what happened next. Tianlu stood up, thought for a moment, then bent down in front of me, put his hands behind his back and grabbed me, and hoisted me firmly onto his back!</seg>
            </tuv>
        </tu>
        <tu creationdate="20240104T171535Z" creationid="TM STUDIO">
            <tuv xml:lang="zh-CN">
                <seg>"叔，走。"他扭头看着我爸的脸，不由分说地吐出两个字。</seg>
            </tuv>
            <tuv xml:lang="en-US">
                <seg>'Let's go, Uncle,' was all he said.</seg>
            </tuv>
        </tu>
        <tu creationdate="20240104T171535Z" creationid="TM STUDIO">
            <tuv xml:lang="zh-CN">
                <seg>"能行？"</seg>
            </tuv>
            <tuv xml:lang="en-US">
                <seg>'Can you carry her?'</seg>
            </tuv>
        </tu>
        <tu creationdate="20240104T171535Z" creationid="TM STUDIO">
            <tuv xml:lang="zh-CN">
                <seg>"要得。"</seg>
            </tuv>
            <tuv xml:lang="en-US">
                <seg>'Sure.'</seg>
            </tuv>
        </tu>
        <tu creationdate="20240104T171535Z" creationid="TM STUDIO">
            <tuv xml:lang="zh-CN">
                <seg>"好，走嘛。"</seg>
            </tuv>
            <tuv xml:lang="en-US">
                <seg>'Let's go then.'</seg>
            </tuv>
        </tu>
        <tu creationdate="20240104T171535Z" creationid="TM STUDIO">
            <tuv xml:lang="zh-CN">
                <seg>我爸背起行李，抱上小素，摆开了疾走赶路的架势。</seg>
            </tuv>
            <tuv xml:lang="en-US">
                <seg>And my father set off briskly, with his roll slung over his shoulder, and Su in his arms.</seg>
            </tuv>
        </tu>
        <tu creationdate="20240104T171535Z" creationid="TM STUDIO">
            <tuv xml:lang="zh-CN">
                <seg>天哪，爸爸真是放心，是个陌生人呢，他就不怕人家把我拐走？</seg>
            </tuv>
            <tuv xml:lang="en-US">
                <seg>Good heavens, Dad was letting this stranger carry me! How did he know I wasn't going to be kidnapped?</seg>
            </tuv>
        </tu>
        <tu creationdate="20240104T171535Z" creationid="TM STUDIO">
            <tuv xml:lang="zh-CN">
                <seg>还有，这个男孩儿力气好大，才比我高一个头顶，居然驮着我不带喘气。</seg>
            </tuv>
            <tuv xml:lang="en-US">
                <seg>This boy was strong too, even though he was only a tiny bit taller than me. He wasn't even puffing as he piggybacked me along.</seg>
            </tuv>
        </tu>
        <tu creationdate="20240104T171535Z" creationid="TM STUDIO">
            <tuv xml:lang="zh-CN">
                <seg>我心惊胆战地趴在他背上，一瞬间心里闪过了好多念头。</seg>
            </tuv>
            <tuv xml:lang="en-US">
                <seg>I was terrified as I lay on his back, the thoughts flashing through my mind.</seg>
            </tuv>
        </tu>
        <tu creationdate="20240104T171535Z" creationid="TM STUDIO">
            <tuv xml:lang="zh-CN">
                <seg>可我不敢动弹，更不敢提出抗议。</seg>
            </tuv>
            <tuv xml:lang="en-US">
                <seg>But I dared not move, let alone protest.</seg>
            </tuv>
        </tu>
        <tu creationdate="20240104T171535Z" creationid="TM STUDIO">
            <tuv xml:lang="zh-CN">
                <seg>趴着趴着，我闻到了他脖子里甜丝丝的汗味。</seg>
            </tuv>
            <tuv xml:lang="en-US">
                <seg>On his back, I smelled the sweetish smell of his sweat in his neck.</seg>
            </tuv>
        </tu>
        <tu creationdate="20240104T171535Z" creationid="TM STUDIO">
            <tuv xml:lang="zh-CN">
                <seg>真的是甜丝丝的。</seg>
            </tuv>
            <tuv xml:lang="en-US">
                <seg>It really was sweet, to my surprise.</seg>
            </tuv>
        </tu>
        <tu creationdate="20240104T171535Z" creationid="TM STUDIO">
            <tuv xml:lang="zh-CN">
                <seg>我很奇怪，课文上讲到"汗"字，后面都带一个"酸"，"汗酸"，可他脖子里的汗味为什么像甜米酒？</seg>
            </tuv>
            <tuv xml:lang="en-US">
                <seg>In our textbooks, 'sweat' was always described as 'sour', but his neck smelled like sweet rice wine.</seg>
            </tuv>
        </tu>
        <tu creationdate="20240104T171535Z" creationid="TM STUDIO">
            <tuv xml:lang="zh-CN">
                <seg>还有，小孩子头发都滑溜得握不住，他的头发为什么这么硬？</seg>
            </tuv>
            <tuv xml:lang="en-US">
                <seg>There was something else strange: a child's hair is usually too slippery to get hold of.</seg>
            </tuv>
        </tu>
        <tu creationdate="20240104T171535Z" creationid="TM STUDIO">
            <tuv xml:lang="zh-CN">
                <seg>又短又硬，板刷一样竖着，我得使劲仰起脸，抬着下巴，才不会被他的硬头发茬子戳到。</seg>
            </tuv>
            <tuv xml:lang="en-US">
                <seg>But his hair was all short, stiff bristles, so I had to keep my chin well up so that I didn't get spiked in the face.</seg>
            </tuv>
        </tu>
        <tu creationdate="20240104T171535Z" creationid="TM STUDIO">
            <tuv xml:lang="zh-CN">
                <seg>这一路，我居然忘了手心里还有一把熟透的桑果，就这么一直一直握着，到家摊开手掌时，桑果全都被我捏破了皮，汁液流出来，满手都是鲜红，掌纹里，指缝里，黏糊糊的，全都是。</seg>
            </tuv>
            <tuv xml:lang="en-US">
                <seg>I had completely forgotten that I was still holding the mulberries. By the time we got home and I opened my fist, they were thoroughly squished, and the sticky juice had run all over my palm, outlining the creases in bright scarlet.</seg>
            </tuv>
        </tu>
        <tu creationdate="20240104T171535Z" creationid="TM STUDIO">
            <tuv xml:lang="zh-CN">
                <seg>那一片触目惊心、淋漓尽致的红，瞥一眼都让人心惊。</seg>
            </tuv>
            <tuv xml:lang="en-US">
                <seg>It was quite a grisly sight.</seg>
            </tuv>
        </tu>
    </body>
</tmx>
