# Supplementary material for: Exploring translator’s style in children’s literature: A case study of Nicky Harman’s English translations of Huang Beijia’s two works
Source: PLoS One. 2026 Jun 2;21(6):e0350245. doi: 10.1371/journal.pone.0350245 (PMC13229296; doi:10.1371/journal.pone.0350245)
Supplement: S7 File — (ZIP) [file pone.0350245.s010.zip › data/parallel corpus data/Parallel Chinese-English Corpus tmx format/Flight of the Bumblebee (Parallel Chinese-English).tmx/Chapter 20_zh-CN_en-US.tmx]

<?xml version="1.0" encoding="UTF-8" standalone="yes"?>
<tmx version="1.4">
    <header creationtool="Tmxmall Aligner" segtype="sentence" adminlang="zh-CN" srclang="zh-CN" datatype="xml" creationdate="20240108T162914Z" creationid="TM STUDIO"/>
    <body>
        <tu creationdate="20240108T162914Z" creationid="TM STUDIO">
            <tuv xml:lang="zh-CN">
                <seg>第二十章·娘的皮坎肩</seg>
            </tuv>
            <tuv xml:lang="en-US">
                <seg>Chapter 20 Mum's Fur Waistcoat</seg>
            </tuv>
        </tu>
        <tu creationdate="20240108T162914Z" creationid="TM STUDIO">
            <tuv xml:lang="zh-CN">
                <seg>寒假一开始，我哥我姐就双双离了家。</seg>
            </tuv>
            <tuv xml:lang="en-US">
                <seg>At the beginning of the winter holidays, Kejun and Shuya both left home.</seg>
            </tuv>
        </tu>
        <tu creationdate="20240108T162914Z" creationid="TM STUDIO">
            <tuv xml:lang="zh-CN">
                <seg>我姐那个读书会有七八个人的样子，被李胜利带领着，一帮人坐车去了重庆，参加由曾家岩中共南方办事处组织的一个青年抗战会的活动。</seg>
            </tuv>
            <tuv xml:lang="en-US">
                <seg>Victory Li was taking my sister's reading group, about seven or eight people, by bus to Chongqing to join an Anti-Japanese War Youth event organized by Zengjiayan Communist Party South China branch.</seg>
            </tuv>
        </tu>
        <tu creationdate="20240108T162914Z" creationid="TM STUDIO">
            <tuv xml:lang="zh-CN">
                <seg>我哥和他的两个新闻系同学由成都当地报社出资，搭乘邮政快车去昆明，准备详细采访中国远征军昆明训练中心，回来为报纸写一个系列报道。</seg>
            </tuv>
            <tuv xml:lang="en-US">
                <seg>Kejun and two fellow journalism students got funding from a Chengdu newspaper to go to the Chinese Expeditionary Army Kunming Training Centre, and write a series of reports for the newspaper.</seg>
            </tuv>
        </tu>
        <tu creationdate="20240108T162914Z" creationid="TM STUDIO">
            <tuv xml:lang="zh-CN">
                <seg>主编告诉他们说，关于远征军的一切新闻稿，都是民众最关心也最乐意看到的。</seg>
            </tuv>
            <tuv xml:lang="en-US">
                <seg>The editor-in-chief told them that any news about the Expeditionary Force was always popular. Everyone would want to read their reports. They took the express mail bus to Kunming.</seg>
            </tuv>
        </tu>
        <tu creationdate="20240108T162914Z" creationid="TM STUDIO">
            <tuv xml:lang="zh-CN">
                <seg>哥哥和姐姐同时离开，家里一下子就空了很多。</seg>
            </tuv>
            <tuv xml:lang="en-US">
                <seg>With both of them gone, the house suddenly seemed empty.</seg>
            </tuv>
        </tu>
        <tu creationdate="20240108T162914Z" creationid="TM STUDIO">
            <tuv xml:lang="zh-CN">
                <seg>头一两天我娘还不习惯，煮饭时总不记得减掉我哥我姐的那两份，饭一盛上桌，才发现多出两碗来。</seg>
            </tuv>
            <tuv xml:lang="en-US">
                <seg>The first couple of days, Mum couldn't get her head around it and kept filling their bowls at mealtime anyway.</seg>
            </tuv>
        </tu>
        <tu creationdate="20240108T162914Z" creationid="TM STUDIO">
            <tuv xml:lang="zh-CN">
                <seg>我娘就神情索然地叹上一口气："养儿养女做什么哟，翅膀一硬就想往外飞。"</seg>
            </tuv>
            <tuv xml:lang="en-US">
                <seg>'You bring them up till they're adults, and as soon as they're fledged, they're flown,' she said with a sigh.</seg>
            </tuv>
        </tu>
        <tu creationdate="20240108T162914Z" creationid="TM STUDIO">
            <tuv xml:lang="zh-CN">
                <seg>我爸埋头扒饭，不置可否。</seg>
            </tuv>
            <tuv xml:lang="en-US">
                <seg>My father carried on eating and didn't comment.</seg>
            </tuv>
        </tu>
        <tu creationdate="20240108T162914Z" creationid="TM STUDIO">
            <tuv xml:lang="zh-CN">
                <seg>娘看看沈天路，再转头看看我，还拿筷子点一点小素和小弟的额头，吩咐说："你们几个，我可是要养在家里的，一个也不准走。"</seg>
            </tuv>
            <tuv xml:lang="en-US">
                <seg>Mum looked at Tianlu, then at me, then tapped Su and Kid on their foreheads. 'Now you two, I'm keeping you here. You're not leaving.'</seg>
            </tuv>
        </tu>
        <tu creationdate="20240108T162914Z" creationid="TM STUDIO">
            <tuv xml:lang="zh-CN">
                <seg>小素最乖巧，马上答应："娘我长到一百岁也不走。"</seg>
            </tuv>
            <tuv xml:lang="en-US">
                <seg>Su was very sweet. 'Mum, I'm not leaving home, even when I'm a hundred years old,' she declared.</seg>
            </tuv>
        </tu>
        <tu creationdate="20240108T162914Z" creationid="TM STUDIO">
            <tuv xml:lang="zh-CN">
                <seg>娘笑得眼泪都下来了："你长到一百岁，娘的骨头早就打鼓啦。"</seg>
            </tuv>
            <tuv xml:lang="en-US">
                <seg>Mum laughed till she cried. 'Su, by the time you're a hundred, my bones will be rattling in my grave.'</seg>
            </tuv>
        </tu>
        <tu creationdate="20240108T162914Z" creationid="TM STUDIO">
            <tuv xml:lang="zh-CN">
                <seg>小弟懵懵懂懂插嘴："娘你打什么鼓？"</seg>
            </tuv>
            <tuv xml:lang="en-US">
                <seg>My little brother, Kid, looked confused. 'Mum, why will your bones rattle?'</seg>
            </tuv>
        </tu>
        <tu creationdate="20240108T162914Z" creationid="TM STUDIO">
            <tuv xml:lang="zh-CN">
                <seg>沈天路赶快拿筷子敲一下他的脑袋，又夹一筷子土豆丝到他碗里，把他的嘴堵上了。</seg>
            </tuv>
            <tuv xml:lang="en-US">
                <seg>Tianlu rapped him smartly on the head with his chopsticks. Then he put some shredded potato into Kid's bowl. That kept him quiet.</seg>
            </tuv>
        </tu>
        <tu creationdate="20240108T162914Z" creationid="TM STUDIO">
            <tuv xml:lang="zh-CN">
                <seg>小弟那年六岁，正是调皮捣蛋的时候。</seg>
            </tuv>
            <tuv xml:lang="en-US">
                <seg>Kid was six years old, and a bundle of mischief.</seg>
            </tuv>
        </tu>
        <tu creationdate="20240108T162914Z" creationid="TM STUDIO">
            <tuv xml:lang="zh-CN">
                <seg>生在战争年代的小孩，颠沛流离，缺吃少穿，站出来一个比一个黄皮寡瘦，唯独我小弟不同，从小就是胖乎乎圆头圆脑的样子，以至于榴园之外的邻居们个个认识小弟，提到他就会说："那个胖娃子呀！"</seg>
            </tuv>
            <tuv xml:lang="en-US">
                <seg>Most war babies were scrawny and sallow because they'd grown up deprived of home comforts, good food and warm clothing. Not Kid. He had always been chubby and rosy-cheeked. He was known all through the neighbourhood. 'Such a little cherub!' people would exclaim whenever his name came up.</seg>
            </tuv>
        </tu>
        <tu creationdate="20240108T162914Z" creationid="TM STUDIO">
            <tuv xml:lang="zh-CN">
                <seg>被众人喜爱是好事，因为东家一把花生西家一块饼子，小弟一出门嘴就亏不着。</seg>
            </tuv>
            <tuv xml:lang="en-US">
                <seg>There were certain advantages in being loved by everyone. Whenever he went out, people would give him snacks - a handful of peanuts or a bit of pancake.</seg>
            </tuv>
        </tu>
        <tu creationdate="20240108T162914Z" creationid="TM STUDIO">
            <tuv xml:lang="zh-CN">
                <seg>可有时候认识他的人多也是坏事，比如这回，小弟一个人溜出门玩，不知道怎么钻到了桑树林子里，拿砖头扔来扔去砸东西玩。</seg>
            </tuv>
            <tuv xml:lang="en-US">
                <seg>But it had its downsides too. One day, Kid slipped out on his own and somehow got into the mulberry grove and started throwing bricks around.</seg>
            </tuv>
        </tu>
        <tu creationdate="20240108T162914Z" creationid="TM STUDIO">
            <tuv xml:lang="zh-CN">
                <seg>也是倒霉，住在桑林边上有一户姓马的，养了一只丑得不能再丑的麻母鸡，小弟玩得忘乎所以时，麻母鸡正在林子里撅着屁股生蛋，动弹不得，无巧不巧就被小弟一砖头砸中，死了。</seg>
            </tuv>
            <tuv xml:lang="en-US">
                <seg>It was his bad luck that a family called the Mas lived on the edge of the grove and had an unbelievably ugly brown 'partridge hen' which was right in the middle of laying an egg among the trees when Kid was having fun throwing bricks around. She was a sitting target, took a hit, and died.</seg>
            </tuv>
        </tu>
        <tu creationdate="20240108T162914Z" creationid="TM STUDIO">
            <tuv xml:lang="zh-CN">
                <seg>这一来可算是捅了马蜂窝，因为马家的女人是附近一带有名的厉害婆娘，无事还会兴三分浪，生着蛋的鸡婆一命呜呼，怎么可能放小弟脱身？</seg>
            </tuv>
            <tuv xml:lang="en-US">
                <seg>Now Kid was in real trouble, because Mrs Ma had quite a reputation hereabouts. She was easily capable of kicking up a fuss about nothing. And now her best laying hen was dead. She wasn't going to let Kid off lightly.</seg>
            </tuv>
        </tu>
        <tu creationdate="20240108T162914Z" creationid="TM STUDIO">
            <tuv xml:lang="zh-CN">
                <seg>马家婶婶一手提着耷拉脑袋的麻母鸡，一手拎着小弟的耳朵，风一样地冲进榴园，噔噔噔上楼梯，把死鸡扔到了我娘面前。</seg>
            </tuv>
            <tuv xml:lang="en-US">
                <seg>Mrs Ma grabbed him by his ear and marched him home, carrying the dead hen, its head dangling, in her other hand. She burst into Pomegranate Gardens, thumped up the stairs, and flung the dead bird down in front of my mother.</seg>
            </tuv>
        </tu>
        <tu creationdate="20240108T162914Z" creationid="TM STUDIO">
            <tuv xml:lang="zh-CN">
                <seg>"大姐我不多说，你就放句话，啷个赔法？"</seg>
            </tuv>
            <tuv xml:lang="en-US">
                <seg>'I've only got one thing to say,' she announced. 'You're going to pay me back!'</seg>
            </tuv>
        </tu>
        <tu creationdate="20240108T162914Z" creationid="TM STUDIO">
            <tuv xml:lang="zh-CN">
                <seg>小弟虽顽皮，本性却老实，被马家婶婶揪牢耳朵，已经吓得尿了一裤子，从屁股到脚，一条棉裤腿热气腾腾。</seg>
            </tuv>
            <tuv xml:lang="en-US">
                <seg>Kid might have been a bit naughty; but there was no real badness in him, and right now, he was so terrified that he peed steaming hot pee all the way down the leg of his padded trousers.</seg>
            </tuv>
        </tu>
        <tu creationdate="20240108T162914Z" creationid="TM STUDIO">
            <tuv xml:lang="zh-CN">
                <seg>我娘先还不肯承认："学校放假呢，家家户户的小孩子都在外面耍呢，妹妹你也不能断定就是我家娃娃作的恶。"</seg>
            </tuv>
            <tuv xml:lang="en-US">
                <seg>At first, Mum tried to fob Mrs Ma off. 'The schools are on holiday, and all the kids are out playing. What makes you think it was my son?'</seg>
            </tuv>
        </tu>
        <tu creationdate="20240108T162914Z" creationid="TM STUDIO">
            <tuv xml:lang="zh-CN">
                <seg>马家婶婶叫起来："旁人识不得，你家胖娃子哪个识不得噢！</seg>
            </tuv>
            <tuv xml:lang="en-US">
                <seg>Mrs Ma scoffed. 'Everyone knows your little boy.</seg>
            </tuv>
        </tu>
        <tu creationdate="20240108T162914Z" creationid="TM STUDIO">
            <tuv xml:lang="zh-CN">
                <seg>隔上三里路我都难认错。"</seg>
            </tuv>
            <tuv xml:lang="en-US">
                <seg>I recognized him a mile off!'</seg>
            </tuv>
        </tu>
        <tu creationdate="20240108T162914Z" creationid="TM STUDIO">
            <tuv xml:lang="zh-CN">
                <seg>我娘就无话可说了。</seg>
            </tuv>
            <tuv xml:lang="en-US">
                <seg>Mum couldn't deny that.</seg>
            </tuv>
        </tu>
        <tu creationdate="20240108T162914Z" creationid="TM STUDIO">
            <tuv xml:lang="zh-CN">
                <seg>不过她拿脚尖踢一下那只鸡，又嘀咕："五六岁的小孩子，扔块砖头，哪有这么大手劲？"</seg>
            </tuv>
            <tuv xml:lang="en-US">
                <seg>But still, she poked the hen with her toe and muttered, 'How could a kid of five or six have the strength to kill your hen with a brick?'</seg>
            </tuv>
        </tu>
        <tu creationdate="20240108T162914Z" creationid="TM STUDIO">
            <tuv xml:lang="zh-CN">
                <seg>马家婶婶上前一步，弯了腰，把死鸡的脑袋扭过来："大姐啊，拜托看看清楚唦，一砖头拍到脑瓜子上了！</seg>
            </tuv>
            <tuv xml:lang="en-US">
                <seg>Mrs Ma stepped forward, bent down and twisted the bird's head to one side. 'Be good enough to take a look at this. He hit my hen right on its skull!</seg>
            </tuv>
        </tu>
        <tu creationdate="20240108T162914Z" creationid="TM STUDIO">
            <tuv xml:lang="zh-CN">
                <seg>脑壳都破成抹布了！</seg>
            </tuv>
            <tuv xml:lang="en-US">
                <seg>It's shattered!</seg>
            </tuv>
        </tu>
        <tu creationdate="20240108T162914Z" creationid="TM STUDIO">
            <tuv xml:lang="zh-CN">
                <seg>大姐你不信的话，你拿砖头拍个人试试？"</seg>
            </tuv>
            <tuv xml:lang="en-US">
                <seg>If you don't believe me, you have a go at banging someone on the head with a brick!'</seg>
            </tuv>
        </tu>
        <tu creationdate="20240108T162914Z" creationid="TM STUDIO">
            <tuv xml:lang="zh-CN">
                <seg>我娘识人无数，几句话一搭，便明白了眼前的女人厉害，纠缠不得。</seg>
            </tuv>
            <tuv xml:lang="en-US">
                <seg>And that was that. It was obvious from the few words they'd exchanged that this was a woman to be reckoned with.</seg>
            </tuv>
        </tu>
        <tu creationdate="20240108T162914Z" creationid="TM STUDIO">
            <tuv xml:lang="zh-CN">
                <seg>唉，没说的，花钱消灾吧。</seg>
            </tuv>
            <tuv xml:lang="en-US">
                <seg>Mum would have to pay her back.</seg>
            </tuv>
        </tu>
        <tu creationdate="20240108T162914Z" creationid="TM STUDIO">
            <tuv xml:lang="zh-CN">
                <seg>偏偏那天到月底了，家里还真是拿不出钱。</seg>
            </tuv>
            <tuv xml:lang="en-US">
                <seg>The trouble was that it was near the end of the month and there was hardly any money in the house.</seg>
            </tuv>
        </tu>
        <tu creationdate="20240108T162914Z" creationid="TM STUDIO">
            <tuv xml:lang="zh-CN">
                <seg>几番讨价还价，女人同意我娘脱下她身上的一件旧皮坎肩，折算成鸡价赔给她。</seg>
            </tuv>
            <tuv xml:lang="en-US">
                <seg>After some hard bargaining, the woman agreed to accept the fur-lined waistcoat my mother was wearing instead.</seg>
            </tuv>
        </tu>
        <tu creationdate="20240108T162914Z" creationid="TM STUDIO">
            <tuv xml:lang="zh-CN">
                <seg>娘的那件坎肩是花贡缎的面子，狐狸皮的里子，虽然旧了，还是暖和。</seg>
            </tuv>
            <tuv xml:lang="en-US">
                <seg>The waistcoat was made of patterned satin and lined with fox fur, old but warm and cosy.</seg>
            </tuv>
        </tu>
        <tu creationdate="20240108T162914Z" creationid="TM STUDIO">
            <tuv xml:lang="zh-CN">
                <seg>一九三七年冬天从南京穿出来，保存到现在，好歹算是家里一件值钱的东西。</seg>
            </tuv>
            <tuv xml:lang="en-US">
                <seg>Mum had brought it with her when they left Nanjing in the winter of 1937 and wore it all the time. It was one of the few things of value that we had.</seg>
            </tuv>
        </tu>
        <tu creationdate="20240108T162914Z" creationid="TM STUDIO">
            <tuv xml:lang="zh-CN">
                <seg>我埋怨娘太好说话，这么贵重的皮坎肩，换了一只脑袋砸碎的死鸡。</seg>
            </tuv>
            <tuv xml:lang="en-US">
                <seg>I told Mum she shouldn't have given in so easily, and exchanged her lovely fur waistcoat for a manky dead hen.</seg>
            </tuv>
        </tu>
        <tu creationdate="20240108T162914Z" creationid="TM STUDIO">
            <tuv xml:lang="zh-CN">
                <seg>娘恨恨地用指头戳一下小弟："还说呢，要剁他这只惹祸的手才好！"</seg>
            </tuv>
            <tuv xml:lang="en-US">
                <seg>When she'd gone, Mum pointed an angry finger at Kid. 'And as for you, we'll cut that naughty hand of yours off!'</seg>
            </tuv>
        </tu>
        <tu creationdate="20240108T162914Z" creationid="TM STUDIO">
            <tuv xml:lang="zh-CN">
                <seg>小弟一脸惊恐，哭声更加响亮。</seg>
            </tuv>
            <tuv xml:lang="en-US">
                <seg>Kid was so terrified at the threat that he burst out crying.</seg>
            </tuv>
        </tu>
        <tu creationdate="20240108T162914Z" creationid="TM STUDIO">
            <tuv xml:lang="zh-CN">
                <seg>娘叹口气："你爸是要面子的人，我不想法子应付过去，她赖着不走，让楼上楼下这些邻居看见，像什么话呢？"</seg>
            </tuv>
            <tuv xml:lang="en-US">
                <seg>Mum sighed, 'Your father's a respectable man with a reputation to keep up. I didn't want the whole neighbourhood to get involved. If I hadn't given her what she wanted, she would have made sure everyone knew, and it would have looked really bad!'</seg>
            </tuv>
        </tu>
        <tu creationdate="20240108T162914Z" creationid="TM STUDIO">
            <tuv xml:lang="zh-CN">
                <seg>我无话可说，只好朝小弟跺脚："哭！</seg>
            </tuv>
            <tuv xml:lang="en-US">
                <seg>There was nothing I could say to that. I aimed a kick at Kid. 'Cry!</seg>
            </tuv>
        </tu>
        <tu creationdate="20240108T162914Z" creationid="TM STUDIO">
            <tuv xml:lang="zh-CN">
                <seg>哭！</seg>
            </tuv>
            <tuv xml:lang="en-US">
                <seg>Go on, cry!</seg>
            </tuv>
        </tu>
        <tu creationdate="20240108T162914Z" creationid="TM STUDIO">
            <tuv xml:lang="zh-CN">
                <seg>死鸡能哭活不？"</seg>
            </tuv>
            <tuv xml:lang="en-US">
                <seg>But it won't bring the hen back to life!'</seg>
            </tuv>
        </tu>
        <tu creationdate="20240108T162914Z" creationid="TM STUDIO">
            <tuv xml:lang="zh-CN">
                <seg>我娘穿惯了皮坎肩，冷不丁地从身上脱下，贴肉的小布衫外面就只剩一件空落落的棉袍。</seg>
            </tuv>
            <tuv xml:lang="en-US">
                <seg>My mother was used to wearing that fur-lined waistcoat day in day out, and without it, she only had a padded jacket with worn-out stuffing, and a thin shirt.</seg>
            </tuv>
        </tu>
        <tu creationdate="20240108T162914Z" creationid="TM STUDIO">
            <tuv xml:lang="zh-CN">
                <seg>天阴冷，娘身子弱，气血不足，很快感冒了，发了两天烧，接着转为慢性咳嗽，天天晚上睡下来，一声接着一声，咳得撕心裂肺，让人揪心。</seg>
            </tuv>
            <tuv xml:lang="en-US">
                <seg>The weather was freezing and she was not in the best of health. She caught a nasty cold, ran a temperature for two days, and then developed a chronic cough. We could hear her coughing and spluttering every night when she went to bed. It was horrible.</seg>
            </tuv>
        </tu>
        <tu creationdate="20240108T162914Z" creationid="TM STUDIO">
            <tuv xml:lang="zh-CN">
                <seg>我爸去陕西街药房里买了川贝膏，又买来梨和冰糖隔水蒸，吃下去似乎都没什么用。</seg>
            </tuv>
            <tuv xml:lang="en-US">
                <seg>Dad went to Shaanxi Street to the herbalists and bought a poultice for her chest, and some cough medicine made of steamed pear and sugar, but nothing did any good.</seg>
            </tuv>
        </tu>
        <tu creationdate="20240108T162914Z" creationid="TM STUDIO">
            <tuv xml:lang="zh-CN">
                <seg>娘一生病，我就不能出门了，得帮着娘照顾这个家。</seg>
            </tuv>
            <tuv xml:lang="en-US">
                <seg>With Mum sick, I had to stay home. As Dad put it, I was almost the mistress of the house now.</seg>
            </tuv>
        </tu>
        <tu creationdate="20240108T162914Z" creationid="TM STUDIO">
            <tuv xml:lang="zh-CN">
                <seg>用我爸的话说，现在我就是家里的半个女主人。</seg>
            </tuv>
            <tuv xml:lang="en-US">
                <seg>Every morning I got up early and went food shopping.</seg>
            </tuv>
        </tu>
        <tu creationdate="20240108T162914Z" creationid="TM STUDIO">
            <tuv xml:lang="zh-CN">
                <seg>每天一早，我替娘上街买菜，回来沈天路已经生好了炉子，在锅里煮着一锅稀粥。我就手把菜择了，洗了，吊在篮子里控水。</seg>
            </tuv>
            <tuv xml:lang="en-US">
                <seg>By the time I got back, Tianlu had the stove going and was making the soupy rice for our breakfast. I picked over the greens, washed and drained them.</seg>
            </tuv>
        </tu>
        <tu creationdate="20240108T162914Z" creationid="TM STUDIO">
            <tuv xml:lang="zh-CN">
                <seg>吃完早饭，我还得给小素梳辫子，把小弟摁到桌上教几个字，写一页描红。</seg>
            </tuv>
            <tuv xml:lang="en-US">
                <seg>After breakfast, I had to plait Su's hair and make sure Kid sat down at the table to learn his words and copy them out.</seg>
            </tuv>
        </tu>
        <tu creationdate="20240108T162914Z" creationid="TM STUDIO">
            <tuv xml:lang="zh-CN">
                <seg>而后跟小素分工合作，扫地，铺床，抹灰，整理爸爸的书桌。</seg>
            </tuv>
            <tuv xml:lang="en-US">
                <seg>Then Su and I divided up the housework, sweeping, making the beds, dusting, and tidying Dad's desk.</seg>
            </tuv>
        </tu>
        <tu creationdate="20240108T162914Z" creationid="TM STUDIO">
            <tuv xml:lang="zh-CN">
                <seg>我娘坐在走廊上洗衣服时，我要守着她提水，倒水，把汰干净的衣服拎到院子里晾晒。</seg>
            </tuv>
            <tuv xml:lang="en-US">
                <seg>Mum could sit on the walkway outside and wash our clothes, while I brought her water, emptied the dirty water away, and took the wet laundry down to the courtyard to hang it out in the sun.</seg>
            </tuv>
        </tu>
        <tu creationdate="20240108T162914Z" creationid="TM STUDIO">
            <tuv xml:lang="zh-CN">
                <seg>饭后娘会睡个午觉。</seg>
            </tuv>
            <tuv xml:lang="en-US">
                <seg>Mum used to take a nap after lunch.</seg>
            </tuv>
        </tu>
        <tu creationdate="20240108T162914Z" creationid="TM STUDIO">
            <tuv xml:lang="zh-CN">
                <seg>她怕小弟一眼看不住又要出门闯祸，总是把小弟拖进被窝，逼着他也睡上一觉。</seg>
            </tuv>
            <tuv xml:lang="en-US">
                <seg>She was so worried about Kid escaping and making trouble again, that she took him to bed with her and made him sleep too.</seg>
            </tuv>
        </tu>
        <tu creationdate="20240108T162914Z" creationid="TM STUDIO">
            <tuv xml:lang="zh-CN">
                <seg>这时候家里清静极了，老式座钟在五斗柜上嘀嗒嘀嗒地响，小弟在床上扯着猫一样的呼噜，小素趴在饭桌上描几张"金陵十二钗"的绣像图，我躲进里间房，翻看我姐从李胜利手里借来的诗集。</seg>
            </tuv>
            <tuv xml:lang="en-US">
                <seg>The house fell silent. The only sound was the tick-tock of the old-fashioned clock on top of the chest and Kid's snuffling in the bed. Su sat at the table, copying the illustrations from her book The Twelve Maidens of Jinling. I shut myself in our room and read the poetry that Victory Li had lent Shuya.</seg>
            </tuv>
        </tu>
        <tu creationdate="20240108T162914Z" creationid="TM STUDIO">
            <tuv xml:lang="zh-CN">
                <seg>因为李胜利的推荐，我姐手边的书都是左翼进步作家的作品，诗集中有何其芳的《预言》，卞之琳的《十年诗草》，他们两个加上李广田的三人合集《汉园集》。</seg>
            </tuv>
            <tuv xml:lang="en-US">
                <seg>Li's recommendations were all left-wing progressive writers. There was He Qifang's Prophecy, Bian Zhilin's Ten Years of Poetry, and Li Guangtian's poems, all collected together in Han Garden Poems. Sheona had given me a beautiful notebook with a green leather cover for my birthday.</seg>
            </tuv>
        </tu>
        <tu creationdate="20240108T162914Z" creationid="TM STUDIO">
            <tuv xml:lang="zh-CN">
                <seg>范舒文在我生日那天送给我一本绿皮封面的漂亮笔记本，我舍不得在本子上写别的，就抄诗，比如"你站在桥上看风景，看风景的人在楼上看你。</seg>
            </tuv>
            <tuv xml:lang="en-US">
                <seg>I didn't want to write just anything in it, so I copied out Bian Zhilin's lines, 'You stand on the bridge to see the view, while those who've climbed the tower to see the view, watch you.</seg>
            </tuv>
        </tu>
        <tu creationdate="20240108T162914Z" creationid="TM STUDIO">
            <tuv xml:lang="zh-CN">
                <seg>明月装饰了你的窗子，你装饰了别人的梦"，还有"开落在幽谷里的花最香，无人记忆的朝露最有光""一阵夜风孤零零，爬过了山巅，摸到了白杨树顶，拨响了琴弦"。</seg>
            </tuv>
            <tuv xml:lang="en-US">
                <seg>The bright moon ornaments your window, while you ornament others' dreams.' And, 'The night breeze is lonesome, I climb the mountain, touch the top of the white poplar and pluck the zither strings.' And He Qifang's 'The flowers that fall in the gully are the most fragrant, and the morning dew that no one remembers is the brightest.'</seg>
            </tuv>
        </tu>
        <tu creationdate="20240108T162914Z" creationid="TM STUDIO">
            <tuv xml:lang="zh-CN">
                <seg>沈天路每天早饭后出门，晚饭时才回到家，衣服脏兮兮的，脸上头发上全是灰突突的土，嵌在指甲缝里的污垢打一盆水都洗不干净。</seg>
            </tuv>
            <tuv xml:lang="en-US">
                <seg>Tianlu used to go out after breakfast and stay out until dinnertime. He came home with filthy clothes, his face and hair covered in dust, and the dirt so engrained under his fingernails that it wouldn't wash out.</seg>
            </tuv>
        </tu>
        <tu creationdate="20240108T162914Z" creationid="TM STUDIO">
            <tuv xml:lang="zh-CN">
                <seg>而且，他的饭量变得特别大，一尖碗糙米饭，他端起来三口两口扒下了肚，下饭的菜都用不着。有小素和小弟嫌不好吃剩下的，他二话不说，统统划拉过去，拨进自己碗里。</seg>
            </tuv>
            <tuv xml:lang="en-US">
                <seg>He was always ravenous. He gulped his bowl of brown rice straight down without even putting any vegetables with it, and if Su and Kid left anything in their bowls, he didn't bother asking, it all went down too.</seg>
            </tuv>
        </tu>
        <tu creationdate="20240108T162914Z" creationid="TM STUDIO">
            <tuv xml:lang="zh-CN">
                <seg>我听到我娘对我爸嘀咕："你说天路这孩子，天天出门做些什么呢？</seg>
            </tuv>
            <tuv xml:lang="en-US">
                <seg>I overheard Mum muttering to Dad, 'Do you know what Tianlu does every day?</seg>
            </tuv>
        </tu>
        <tu creationdate="20240108T162914Z" creationid="TM STUDIO">
            <tuv xml:lang="zh-CN">
                <seg>问他也不说，急人。"</seg>
            </tuv>
            <tuv xml:lang="en-US">
                <seg>He won't tell me when I ask, and I'm getting worried.'</seg>
            </tuv>
        </tu>
        <tu creationdate="20240108T162914Z" creationid="TM STUDIO">
            <tuv xml:lang="zh-CN">
                <seg>我爸倒很坦然："他不说，你就别问。</seg>
            </tuv>
            <tuv xml:lang="en-US">
                <seg>My father was relaxed. 'If he doesn't want to say, then don't ask him.</seg>
            </tuv>
        </tu>
        <tu creationdate="20240108T162914Z" creationid="TM STUDIO">
            <tuv xml:lang="zh-CN">
                <seg>小孩子长大了总要有自己的秘密。"</seg>
            </tuv>
            <tuv xml:lang="en-US">
                <seg>He's growing up. He's entitled to keep a secret.'</seg>
            </tuv>
        </tu>
        <tu creationdate="20240108T162914Z" creationid="TM STUDIO">
            <tuv xml:lang="zh-CN">
                <seg>我娘还是不放心，又偷偷来问我："橙子，你跟你天路哥处得最要好，你给娘说说，天路他这几天在做什么？"</seg>
            </tuv>
            <tuv xml:lang="en-US">
                <seg>But my mother wasn't happy. 'Orange, you're close to Tianlu, has he told you anything? What does he do all day?' she asked me.</seg>
            </tuv>
        </tu>
        <tu creationdate="20240108T162914Z" creationid="TM STUDIO">
            <tuv xml:lang="zh-CN">
                <seg>我说："娘，我爸让你别问，你就不问呗，省省心多好。"</seg>
            </tuv>
            <tuv xml:lang="en-US">
                <seg>'Mum, if Dad says don't ask, then don't ask. Stop worrying!' I told her.</seg>
            </tuv>
        </tu>
        <tu creationdate="20240108T162914Z" creationid="TM STUDIO">
            <tuv xml:lang="zh-CN">
                <seg>娘气得在我头顶拍一巴掌："白眼狼！养你白养。"</seg>
            </tuv>
            <tuv xml:lang="en-US">
                <seg>Mum slapped me on the head angrily, 'Useless girl!'</seg>
            </tuv>
        </tu>
        <tu creationdate="20240108T162914Z" creationid="TM STUDIO">
            <tuv xml:lang="zh-CN">
                <seg>娘不知道，其实我心里也在琢磨着沈天路的秘密。</seg>
            </tuv>
            <tuv xml:lang="en-US">
                <seg>Little did she know that the very same question was gnawing away at me too.</seg>
            </tuv>
        </tu>
        <tu creationdate="20240108T162914Z" creationid="TM STUDIO">
            <tuv xml:lang="zh-CN">
                <seg>他对别人瞒天过海可以，对我也守口如瓶，这让我心里实在郁闷。</seg>
            </tuv>
            <tuv xml:lang="en-US">
                <seg>I didn't care who else he kept his secrets from, but why was he shutting me out? It was really upsetting me.</seg>
            </tuv>
        </tu>
        <tu creationdate="20240108T162914Z" creationid="TM STUDIO">
            <tuv xml:lang="zh-CN">
                <seg>我们两个不是家里最交心的兄妹吗？</seg>
            </tuv>
            <tuv xml:lang="en-US">
                <seg>I was the closest to him in the whole family, after all.</seg>
            </tuv>
        </tu>
        <tu creationdate="20240108T162914Z" creationid="TM STUDIO">
            <tuv xml:lang="zh-CN">
                <seg>我不是连抓间谍这样的事情都跟他搭伴做了吗？</seg>
            </tuv>
            <tuv xml:lang="en-US">
                <seg>Hadn't we been partners when we went after the spy?</seg>
            </tuv>
        </tu>
        <tu creationdate="20240108T162914Z" creationid="TM STUDIO">
            <tuv xml:lang="zh-CN">
                <seg>凭什么轮到他有秘密时，就把我甩到一边呢？</seg>
            </tuv>
            <tuv xml:lang="en-US">
                <seg>And now he had a secret and was keeping it from me!</seg>
            </tuv>
        </tu>
        <tu creationdate="20240108T162914Z" creationid="TM STUDIO">
            <tuv xml:lang="zh-CN">
                <seg>一天晚上，娘和小素、小弟都睡下了，爸爸在学校接待一批外国来华的农业专家还没有回家，我在绿皮笔记本上抄完"你站在桥上看风景"这一段诗，实在是觉得好，实在想找人交流几句，就推开了对面沈天路房间的门。</seg>
            </tuv>
            <tuv xml:lang="en-US">
                <seg>One evening, when Mum, Su, and Kid were all in bed asleep, and Dad was hosting some foreign agronomists and had not come home, I was copying out the poem, 'You stand on the bridge to see the view' in my green leather notebook. It was a lovely poem and I really wanted to talk to someone about it, so I pushed open Tianlu's door and went in.</seg>
            </tuv>
        </tu>
        <tu creationdate="20240108T162914Z" creationid="TM STUDIO">
            <tuv xml:lang="zh-CN">
                <seg>门推开的瞬间我吓了一大跳：寒冬天气，沈天路把衣服扒到腰下，右肩胛和脑脖子后面一段皮肉完全敞露出来，很别扭地侧了脑袋，左手从前面绕过右肩，费劲地往肩胛上涂抹什么，嘴里还发出轻微的咝咝哈哈声。</seg>
            </tuv>
            <tuv xml:lang="en-US">
                <seg>I got the shock of my life. In spite of the cold, Tianlu was bare-chested. He had pulled his jacket and vest all the way down to his waist, his head was tilted at an awkward angle, and he was reaching across with his left arm to his right shoulder, struggling to smear something on the shoulder muscle. He was grunting with pain.</seg>
            </tuv>
        </tu>
        <tu creationdate="20240108T162914Z" creationid="TM STUDIO">
            <tuv xml:lang="zh-CN">
                <seg>看见我进门，他有些惊慌，赶快把衣服拉好，坐直了身体，不声不响地瞪视我，等我发问。</seg>
            </tuv>
            <tuv xml:lang="en-US">
                <seg>He looked startled when I burst in, and hurriedly pulled his jacket back on and sat up straight. He didn't say a word, just waited for me to say what I'd come in for.</seg>
            </tuv>
        </tu>
        <tu creationdate="20240108T162914Z" creationid="TM STUDIO">
            <tuv xml:lang="zh-CN">
                <seg>我才不问他，我上去就把他的衣服重新扒下来。</seg>
            </tuv>
            <tuv xml:lang="en-US">
                <seg>I didn't say anything either. I went over to the bed and pulled his jacket off his shoulder again.</seg>
            </tuv>
        </tu>
        <tu creationdate="20240108T162914Z" creationid="TM STUDIO">
            <tuv xml:lang="zh-CN">
                <seg>赫然出现在我眼前的，是从肩胛到后背一大片的瘀血，肿，青紫，局部还有溃破，红艳艳像小朵的桃花。</seg>
            </tuv>
            <tuv xml:lang="en-US">
                <seg>From the shoulder blade all the way down his back was one big mass of bruising and swelling. In some places, there was broken skin, which showed up like small, bright red peach blossoms.</seg>
            </tuv>
        </tu>
        <tu creationdate="20240108T162914Z" creationid="TM STUDIO">
            <tuv xml:lang="zh-CN">
                <seg>他涂的是跌打损伤膏之类的药物，有一股刺鼻的麝香或者是冰片的气味。</seg>
            </tuv>
            <tuv xml:lang="en-US">
                <seg>The ointment he was putting on had a strong smell, musk, or maybe borneol.</seg>
            </tuv>
        </tu>
        <tu creationdate="20240108T162914Z" creationid="TM STUDIO">
            <tuv xml:lang="zh-CN">
                <seg>我倒吸一口气，惊叫声都冲到喉咙口了，沈天路把手指竖在嘴唇上，眼睛看向外屋，对我做了个噤声的表示。</seg>
            </tuv>
            <tuv xml:lang="en-US">
                <seg>I gasped and almost cried out. Tianlu quickly put his linger to his lips, and glanced in the direction of the door.</seg>
            </tuv>
        </tu>
        <tu creationdate="20240108T162914Z" creationid="TM STUDIO">
            <tuv xml:lang="zh-CN">
                <seg>我于是明白，他不想让娘知道。</seg>
            </tuv>
            <tuv xml:lang="en-US">
                <seg>It was obvious he didn't want Mum to find out.</seg>
            </tuv>
        </tu>
        <tu creationdate="20240108T162914Z" creationid="TM STUDIO">
            <tuv xml:lang="zh-CN">
                <seg>"打架啦？"我压着嗓子问他。</seg>
            </tuv>
            <tuv xml:lang="en-US">
                <seg>'Did you get in a fight?' I whispered.</seg>
            </tuv>
        </tu>
        <tu creationdate="20240108T162914Z" creationid="TM STUDIO">
            <tuv xml:lang="zh-CN">
                <seg>他笑起来："哪有，找到一家工地，盖房子，做了几天小工。"</seg>
            </tuv>
            <tuv xml:lang="en-US">
                <seg>He laughed. 'Course not! I found a building site. They're building a house, and they took me on as a labourer.'</seg>
            </tuv>
        </tu>
        <tu creationdate="20240108T162914Z" creationid="TM STUDIO">
            <tuv xml:lang="zh-CN">
                <seg>"做小工能做成这样！"</seg>
            </tuv>
            <tuv xml:lang="en-US">
                <seg>'Is that what labouring does to you?'</seg>
            </tuv>
        </tu>
        <tu creationdate="20240108T162914Z" creationid="TM STUDIO">
            <tuv xml:lang="zh-CN">
                <seg>我差点儿嗓门又大起来。</seg>
            </tuv>
            <tuv xml:lang="en-US">
                <seg>I almost forgot to whisper.</seg>
            </tuv>
        </tu>
        <tu creationdate="20240108T162914Z" creationid="TM STUDIO">
            <tuv xml:lang="zh-CN">
                <seg>"抬石头砖头木头嘛，以前没做过嘛。"</seg>
            </tuv>
            <tuv xml:lang="en-US">
                <seg>'It's carrying stones and bricks and timber, something I've never done before.'</seg>
            </tuv>
        </tu>
        <tu creationdate="20240108T162914Z" creationid="TM STUDIO">
            <tuv xml:lang="zh-CN">
                <seg>"家里这么缺钱啊？"</seg>
            </tuv>
            <tuv xml:lang="en-US">
                <seg>'Are we really so short of money?'</seg>
            </tuv>
        </tu>
        <tu creationdate="20240108T162914Z" creationid="TM STUDIO">
            <tuv xml:lang="zh-CN">
                <seg>我对家里的事情一向糊里糊涂。</seg>
            </tuv>
            <tuv xml:lang="en-US">
                <seg>I honestly had no very clear idea of the family finances.</seg>
            </tuv>
        </tu>
        <tu creationdate="20240108T162914Z" creationid="TM STUDIO">
            <tuv xml:lang="zh-CN">
                <seg>他摇摇手："娘的皮坎肩赔出去了，冬天还有好久呢，她身体这么弱，撑不过去。</seg>
            </tuv>
            <tuv xml:lang="en-US">
                <seg>'Mum gave up her fur waistcoat and there's plenty more cold weather to come. She's not strong, she needs to keep warm.</seg>
            </tuv>
        </tu>
        <tu creationdate="20240108T162914Z" creationid="TM STUDIO">
            <tuv xml:lang="zh-CN">
                <seg>我想挣笔钱，帮她赎回来。"</seg>
            </tuv>
            <tuv xml:lang="en-US">
                <seg>If I earn some money, I can get her waistcoat back.'</seg>
            </tuv>
        </tu>
        <tu creationdate="20240108T162914Z" creationid="TM STUDIO">
            <tuv xml:lang="zh-CN">
                <seg>"马家婶婶才不肯，她占了多大的便宜啊！"</seg>
            </tuv>
            <tuv xml:lang="en-US">
                <seg>'But Mrs Ma won't give it up. She's a cheat and a bully.'</seg>
            </tuv>
        </tu>
        <tu creationdate="20240108T162914Z" creationid="TM STUDIO">
            <tuv xml:lang="zh-CN">
                <seg>"我可以出三只鸡的钱。</seg>
            </tuv>
            <tuv xml:lang="en-US">
                <seg>'I can pay her enough money for three hens.</seg>
            </tuv>
        </tu>
        <tu creationdate="20240108T162914Z" creationid="TM STUDIO">
            <tuv xml:lang="zh-CN">
                <seg>再不行，五只鸡的钱。"</seg>
            </tuv>
            <tuv xml:lang="en-US">
                <seg>Or five, if three's not good enough.'</seg>
            </tuv>
        </tu>
        <tu creationdate="20240108T162914Z" creationid="TM STUDIO">
            <tuv xml:lang="zh-CN">
                <seg>我就没有再说话，拿手指沾一坨药膏，帮他往肩胛上慢慢地揉。</seg>
            </tuv>
            <tuv xml:lang="en-US">
                <seg>I didn't say any more. I dipped my finger in the ointment and rubbed it slowly over his back.</seg>
            </tuv>
        </tu>
        <tu creationdate="20240108T162914Z" creationid="TM STUDIO">
            <tuv xml:lang="zh-CN">
                <seg>我那时候心里很愧疚：娘咳嗽不好，病根子是在皮坎肩上，怎么我们几个亲生儿女都没有在意，就他想到了并且这么放在心上呢？</seg>
            </tuv>
            <tuv xml:lang="en-US">
                <seg>I felt bad. Mum had such a terrible cough, and all because of losing her waistcoat. How come none of her own children cared, and only Tianlu had taken it to heart and was trying to help?</seg>
            </tuv>
        </tu>
        <tu creationdate="20240108T162914Z" creationid="TM STUDIO">
            <tuv xml:lang="zh-CN">
                <seg>"天路哥，"我说，"明天我也去帮你做小工。"</seg>
            </tuv>
            <tuv xml:lang="en-US">
                <seg>'Tianlu,' I said, 'tomorrow I'll come and help you on the building site.'</seg>
            </tuv>
        </tu>
        <tu creationdate="20240108T162914Z" creationid="TM STUDIO">
            <tuv xml:lang="zh-CN">
                <seg>"算了，你以为小工是人人都能做的？</seg>
            </tuv>
            <tuv xml:lang="en-US">
                <seg>'Eh? Do you think just anyone can work on a building site?</seg>
            </tuv>
        </tu>
        <tu creationdate="20240108T162914Z" creationid="TM STUDIO">
            <tuv xml:lang="zh-CN">
                <seg>就你这细胳膊细腿，谁要你谁倒霉。"</seg>
            </tuv>
            <tuv xml:lang="en-US">
                <seg>Your arms and legs are like sticks. What could you do?'</seg>
            </tuv>
        </tu>
        <tu creationdate="20240108T162914Z" creationid="TM STUDIO">
            <tuv xml:lang="zh-CN">
                <seg>我想想也是，这一点我有自知之明。</seg>
            </tuv>
            <tuv xml:lang="en-US">
                <seg>I had to admit he was right.</seg>
            </tuv>
        </tu>
        <tu creationdate="20240108T162914Z" creationid="TM STUDIO">
            <tuv xml:lang="zh-CN">
                <seg>我帮他穿好衣服，坐下来，心情沉重地告诉他，看见他的肩膀之后，我特别痛恨自己长得太慢，我恨不能明天就高中毕业，就可以做事挣钱，帮爸爸养家。</seg>
            </tuv>
            <tuv xml:lang="en-US">
                <seg>I helped him back on with his jacket and sat down on the bed beside him. 'Seeing your shoulder and back makes me want to grow up quickly,' I said gloomily. 'I wish I could finish high school tomorrow and earn some money and help support the family.'</seg>
            </tuv>
        </tu>
        <tu creationdate="20240108T162914Z" creationid="TM STUDIO">
            <tuv xml:lang="zh-CN">
                <seg>"我算算啊，你高中毕业，最多十八岁吧？</seg>
            </tuv>
            <tuv xml:lang="en-US">
                <seg>'Okay, so let's work it out. You'll finish high school by eighteen, right?</seg>
            </tuv>
        </tu>
        <tu creationdate="20240108T162914Z" creationid="TM STUDIO">
            <tuv xml:lang="zh-CN">
                <seg>嗯，一个女娃娃，能做什么呢？"</seg>
            </tuv>
            <tuv xml:lang="en-US">
                <seg>You're a girl. What can you do?' Tianlu said.</seg>
            </tuv>
        </tu>
        <tu creationdate="20240108T162914Z" creationid="TM STUDIO">
            <tuv xml:lang="zh-CN">
                <seg>我想了想："我可以当小学老师的。"</seg>
            </tuv>
            <tuv xml:lang="en-US">
                <seg>I thought for a moment. 'I can be a primary school teacher.'</seg>
            </tuv>
        </tu>
        <tu creationdate="20240108T162914Z" creationid="TM STUDIO">
            <tuv xml:lang="zh-CN">
                <seg>他轻声轻气地笑："很好很好，当老师，跟我叔一样，好了不起呢。"</seg>
            </tuv>
            <tuv xml:lang="en-US">
                <seg>He smiled gently. 'Sure, you be a teacher, like your father, that's great.'</seg>
            </tuv>
        </tu>
        <tu creationdate="20240108T162914Z" creationid="TM STUDIO">
            <tuv xml:lang="zh-CN">
                <seg>我羞愧："他教大学，我只能教小学。"</seg>
            </tuv>
            <tuv xml:lang="en-US">
                <seg>I was embarrassed. 'He's a university lecturer. I could only teach primary school.'</seg>
            </tuv>
        </tu>
        <tu creationdate="20240108T162914Z" creationid="TM STUDIO">
            <tuv xml:lang="zh-CN">
                <seg>"教小学也了不起啊！</seg>
            </tuv>
            <tuv xml:lang="en-US">
                <seg>'That's great too!</seg>
            </tuv>
        </tu>
        <tu creationdate="20240108T162914Z" creationid="TM STUDIO">
            <tuv xml:lang="zh-CN">
                <seg>不过你要好好吃饭，把自己养胖。</seg>
            </tuv>
            <tuv xml:lang="en-US">
                <seg>But you need to eat well and fatten yourself up a bit.</seg>
            </tuv>
        </tu>
        <tu creationdate="20240108T162914Z" creationid="TM STUDIO">
            <tuv xml:lang="zh-CN">
                <seg>还要用功念书，做学问。</seg>
            </tuv>
            <tuv xml:lang="en-US">
                <seg>And you need to study hard too.</seg>
            </tuv>
        </tu>
        <tu creationdate="20240108T162914Z" creationid="TM STUDIO">
            <tuv xml:lang="zh-CN">
                <seg>功课好，以后才有学校聘用你。"</seg>
            </tuv>
            <tuv xml:lang="en-US">
                <seg>No school will hire you unless you get good marks.,</seg>
            </tuv>
        </tu>
        <tu creationdate="20240108T162914Z" creationid="TM STUDIO">
            <tuv xml:lang="zh-CN">
                <seg>我告诉他，我现在的功课已经很好了，寒假前的考试我是班级第二名。</seg>
            </tuv>
            <tuv xml:lang="en-US">
                <seg>'I'm already getting very good marks. I came second in our end-of-term tests.'</seg>
            </tuv>
        </tu>
        <tu creationdate="20240108T162914Z" creationid="TM STUDIO">
            <tuv xml:lang="zh-CN">
                <seg>他点点头："第二名了，的确进步大。</seg>
            </tuv>
            <tuv xml:lang="en-US">
                <seg>He nodded. 'Second, that's a big improvement.</seg>
            </tuv>
        </tu>
        <tu creationdate="20240108T162914Z" creationid="TM STUDIO">
            <tuv xml:lang="zh-CN">
                <seg>不过要当小学老师的话，琴棋书画也要会一些才好。</seg>
            </tuv>
            <tuv xml:lang="en-US">
                <seg>But if you want to be a primary school teacher, you need to be able to play piano and chess, and do calligraphy and painting too.</seg>
            </tuv>
        </tu>
        <tu creationdate="20240108T162914Z" creationid="TM STUDIO">
            <tuv xml:lang="zh-CN">
                <seg>你有钢琴基础，有空多练练，将来才有本事能教那些小孩子。"</seg>
            </tuv>
            <tuv xml:lang="en-US">
                <seg>You've got the basics of playing the piano, keep practicing, and then you can teach the little ones.'</seg>
            </tuv>
        </tu>
        <tu creationdate="20240108T162914Z" creationid="TM STUDIO">
            <tuv xml:lang="zh-CN">
                <seg>我一一地答应。</seg>
            </tuv>
            <tuv xml:lang="en-US">
                <seg>Tianlu was talking so much sense, I had to agree.</seg>
            </tuv>
        </tu>
        <tu creationdate="20240108T162914Z" creationid="TM STUDIO">
            <tuv xml:lang="zh-CN">
                <seg>我感觉沈天路那天晚上有点像我的长辈一样，说出来的话都是大人对小孩子说的。可是奇怪了，为什么被他教育着我心里觉得舒服啊？</seg>
            </tuv>
            <tuv xml:lang="en-US">
                <seg>He sounded a bit like my mum or dad but, oddly enough, I didn't mind him preaching to me. I felt good.</seg>
            </tuv>
        </tu>
        <tu creationdate="20240108T162914Z" creationid="TM STUDIO">
            <tuv xml:lang="zh-CN">
                <seg>那个寒假沈天路一共做了二十天的小工，攒到一件旧皮坎肩的钱。</seg>
            </tuv>
            <tuv xml:lang="en-US">
                <seg>That winter, Tianlu worked three weeks on the building site until he'd saved enough money to redeem the fur waistcoat.</seg>
            </tuv>
        </tu>
        <tu creationdate="20240108T162914Z" creationid="TM STUDIO">
            <tuv xml:lang="zh-CN">
                <seg>他带上我去找桑林里的马家婶娘。</seg>
            </tuv>
            <tuv xml:lang="en-US">
                <seg>And then we went to the mulberry grove to talk to Mrs Ma.</seg>
            </tuv>
        </tu>
        <tu creationdate="20240108T162914Z" creationid="TM STUDIO">
            <tuv xml:lang="zh-CN">
                <seg>那个婶婶真是不好惹，知道我们志在必得，狮子大开口，要了个吓死人的价。</seg>
            </tuv>
            <tuv xml:lang="en-US">
                <seg>She certainly was determined to be difficult. She knew we wanted the waistcoat back, and set an astronomical price.</seg>
            </tuv>
        </tu>
        <tu creationdate="20240108T162914Z" creationid="TM STUDIO">
            <tuv xml:lang="zh-CN">
                <seg>我们两个据理力争，最后还是掏出了能买到五只老母鸡的钱。</seg>
            </tuv>
            <tuv xml:lang="en-US">
                <seg>We argued every which way, and finally got it. Tianlu paid out enough money to buy five laying hens!</seg>
            </tuv>
        </tu>
        <tu creationdate="20240108T162914Z" creationid="TM STUDIO">
            <tuv xml:lang="zh-CN">
                <seg>沈天路把皮坎肩递到我娘手上的时候，娘哭了。</seg>
            </tuv>
            <tuv xml:lang="en-US">
                <seg>When he gave the waistcoat to Mum, she cried.</seg>
            </tuv>
        </tu>
        <tu creationdate="20240108T162914Z" creationid="TM STUDIO">
            <tuv xml:lang="zh-CN">
                <seg>娘说："天路好孩子，娘没有白疼你，这么个知冷知热的小伙儿，将来哪个姑娘嫁了你都是福气啊。"</seg>
            </tuv>
            <tuv xml:lang="en-US">
                <seg>'Thank you, sweet heart, you're such a good boy, so thoughtful. She'll be a lucky woman, the girl you marry!'</seg>
            </tuv>
        </tu>
        <tu creationdate="20240108T162914Z" creationid="TM STUDIO">
            <tuv xml:lang="zh-CN">
                <seg>沈天路脸都红到耳根，急忙逃回房间，把门一关，到吃饭时才出来。</seg>
            </tuv>
            <tuv xml:lang="en-US">
                <seg>Tianlu went red from ear to ear, scurried back to his room and shut the door, and didn't come out till dinnertime.</seg>
            </tuv>
        </tu>
        <tu creationdate="20240108T162914Z" creationid="TM STUDIO">
            <tuv xml:lang="zh-CN">
                <seg>我哥在寒假结束之前回到家。</seg>
            </tuv>
            <tuv xml:lang="en-US">
                <seg>Kejun came home before the end of the holidays.</seg>
            </tuv>
        </tu>
        <tu creationdate="20240108T162914Z" creationid="TM STUDIO">
            <tuv xml:lang="zh-CN">
                <seg>一趟长途采访，他变得深沉了很多，总是关着房门写呀写呀，除了写新闻报道稿，还写日记。</seg>
            </tuv>
            <tuv xml:lang="en-US">
                <seg>His fact-finding trip had made him a much more serious person. He shut himself in his room and churned out article after article. He kept a diary too.</seg>
            </tuv>
        </tu>
        <tu creationdate="20240108T162914Z" creationid="TM STUDIO">
            <tuv xml:lang="zh-CN">
                <seg>他甚至对我们说，想写一本书，全面报告中国远征军的故事。</seg>
            </tuv>
            <tuv xml:lang="en-US">
                <seg>He even said he wanted to write the story of the Chinese Expeditionary Army.</seg>
            </tuv>
        </tu>
        <tu creationdate="20240108T162914Z" creationid="TM STUDIO">
            <tuv xml:lang="zh-CN">
                <seg>他说，要让全国的民众知道，中国的这些热血男儿是如何为国献躯的，小日本是为何花上两年时间都攻不下滇缅防线的。</seg>
            </tuv>
            <tuv xml:lang="en-US">
                <seg>He said he wanted the whole country to know how those brave men were giving their lives for China, and had fought for two years to keep the Japanese in Burma from breaking through the Chinese defence lines into Yunnan.</seg>
            </tuv>
        </tu>
        <tu creationdate="20240108T162914Z" creationid="TM STUDIO">
            <tuv xml:lang="zh-CN">
                <seg>不动笔的时候他会默神，好像在想很多东西。</seg>
            </tuv>
            <tuv xml:lang="en-US">
                <seg>When he wasn't writing, he said little. He seemed to have a lot on his mind.</seg>
            </tuv>
        </tu>
        <tu creationdate="20240108T162914Z" creationid="TM STUDIO">
            <tuv xml:lang="zh-CN">
                <seg>他不跟我们讲，我们也不敢问。</seg>
            </tuv>
            <tuv xml:lang="en-US">
                <seg>He didn't tell us what, and we didn't dare ask.</seg>
            </tuv>
        </tu>
        <tu creationdate="20240108T162914Z" creationid="TM STUDIO">
            <tuv xml:lang="zh-CN">
                <seg>他是大哥，大哥总是有大哥的威严。</seg>
            </tuv>
            <tuv xml:lang="en-US">
                <seg>He was our big brother, and he had a big brother's dignity.</seg>
            </tuv>
        </tu>
        <tu creationdate="20240108T162914Z" creationid="TM STUDIO">
            <tuv xml:lang="zh-CN">
                <seg>我姐一直到开学都没有回来。</seg>
            </tuv>
            <tuv xml:lang="en-US">
                <seg>Shuya didn't come home.</seg>
            </tuv>
        </tu>
        <tu creationdate="20240108T162914Z" creationid="TM STUDIO">
            <tuv xml:lang="zh-CN">
                <seg>起先我们以为是道路不通畅，可能耽搁在哪儿了。</seg>
            </tuv>
            <tuv xml:lang="en-US">
                <seg>At first we thought it was because the road was blocked and her group had been delayed.</seg>
            </tuv>
        </tu>
        <tu creationdate="20240108T162914Z" creationid="TM STUDIO">
            <tuv xml:lang="zh-CN">
                <seg>反正同去的不是她一个人，家里并没有多么担心。</seg>
            </tuv>
            <tuv xml:lang="en-US">
                <seg>We weren't too worried, because she wasn't travelling alone.</seg>
            </tuv>
        </tu>
        <tu creationdate="20240108T162914Z" creationid="TM STUDIO">
            <tuv xml:lang="zh-CN">
                <seg>开学一周后，收到她自重庆寄来的一封信，真正是晴天霹雳：她已经跟着李胜利去了延安。</seg>
            </tuv>
            <tuv xml:lang="en-US">
                <seg>Then, a week after school started, we got a letter from Chongqing. It was a bolt out of the blue. She wrote that she was going with Victory Li to Yan'an.</seg>
            </tuv>
        </tu>
        <tu creationdate="20240108T162914Z" creationid="TM STUDIO">
            <tuv xml:lang="zh-CN">
                <seg>她在信上说，这一批去的总共有一百多人，都是跟她差不多年纪的青年学生，他们要去延安读抗日大学。</seg>
            </tuv>
            <tuv xml:lang="en-US">
                <seg>There were over a hundred of them in the group, she said, all of them students about her age, and they were going to enroll in the Anti-Japanese War University.</seg>
            </tuv>
        </tu>
        <tu creationdate="20240108T162914Z" creationid="TM STUDIO">
            <tuv xml:lang="zh-CN">
                <seg>路上要过日军封锁线，还不止一道，会有些危险，但是没关系，中共南方办事处已经帮他们找好了向导，一路安排了接应，一切都会顺利。</seg>
            </tuv>
            <tuv xml:lang="en-US">
                <seg>The trip to Yan'an would be dangerous, she wrote, because there were Japanese blockades along the road. But that didn't matter, the Communist Party South China branch had found them a guide and was making all the arrangements. It would all be fine.</seg>
            </tuv>
        </tu>
        <tu creationdate="20240108T162914Z" creationid="TM STUDIO">
            <tuv xml:lang="zh-CN">
                <seg>她写道：亲爱的爸爸妈妈，请为我高兴，为我祝福，因为我是在奔向人类的自由和光明啊！</seg>
            </tuv>
            <tuv xml:lang="en-US">
                <seg>'Dear Mum and Dad,' she finished, 'be happy for me and send me your blessings. We're working for freedom and a brighter future for humankind!'</seg>
            </tuv>
        </tu>
        <tu creationdate="20240108T162914Z" creationid="TM STUDIO">
            <tuv xml:lang="zh-CN">
                <seg>我娘手里拿着我姐的信，颤抖得像一片风中树叶，"好不容易从南京逃出来了，她又要把自己送过去了！</seg>
            </tuv>
            <tuv xml:lang="en-US">
                <seg>My mother's hand trembled like a leaf as she held Shuya's letter. 'It was so difficult to get her out of Nanjing, and she's rushing into danger again!</seg>
            </tuv>
        </tu>
        <tu creationdate="20240108T162914Z" creationid="TM STUDIO">
            <tuv xml:lang="zh-CN">
                <seg>要过日本人的封锁线啊，还不止一道呢，这个女娃娃她怎么想的呀？</seg>
            </tuv>
            <tuv xml:lang="en-US">
                <seg>"Japanese blockades along the road." What is that girl thinking of?</seg>
            </tuv>
        </tu>
        <tu creationdate="20240108T162914Z" creationid="TM STUDIO">
            <tuv xml:lang="zh-CN">
                <seg>她就不作兴跟家里打个商量？"</seg>
            </tuv>
            <tuv xml:lang="en-US">
                <seg>Why didn't she discuss it with us first?'</seg>
            </tuv>
        </tu>
        <tu creationdate="20240108T162914Z" creationid="TM STUDIO">
            <tuv xml:lang="zh-CN">
                <seg>我爸闷了一整天都没有说话，后来在晚饭桌上，他拿筷子逐一指着我们："你们几个，有的已经长大了，有的快要长大，将来每个人都要走自己的路，选择自己的生活，父母对你们的一切决定都会尊重。</seg>
            </tuv>
            <tuv xml:lang="en-US">
                <seg>My dad was sunk in gloom and didn't utter a word for a whole day. Finally, at the dinner table, he pointed his chopsticks at each of us in turn and spoke, 'You children, you're growing up or already grown up. You'll choose your own road in life and we, your parents, we'll respect your decisions.</seg>
            </tuv>
        </tu>
        <tu creationdate="20240108T162914Z" creationid="TM STUDIO">
            <tuv xml:lang="zh-CN">
                <seg>但是有一条，无论去哪儿，做什么，必须先让我们知道。</seg>
            </tuv>
            <tuv xml:lang="en-US">
                <seg>But just remember one thing: no matter where you go or what you do, you must let us know first.</seg>
            </tuv>
        </tu>
        <tu creationdate="20240108T162914Z" creationid="TM STUDIO">
            <tuv xml:lang="zh-CN">
                <seg>你们首先是父母的孩子，其次才是国家的人。"</seg>
            </tuv>
            <tuv xml:lang="en-US">
                <seg>You are the children of your parents and your country second.'</seg>
            </tuv>
        </tu>
        <tu creationdate="20240108T162914Z" creationid="TM STUDIO">
            <tuv xml:lang="zh-CN">
                <seg>说完这话，他端起饭碗："行了，吃饭。"</seg>
            </tuv>
            <tuv xml:lang="en-US">
                <seg>And he picked up his bowl. 'Eat up!'</seg>
            </tuv>
        </tu>
    </body>
</tmx>
