# Supplementary material for: Exploring translator’s style in children’s literature: A case study of Nicky Harman’s English translations of Huang Beijia’s two works
Source: PLoS One. 2026 Jun 2;21(6):e0350245. doi: 10.1371/journal.pone.0350245 (PMC13229296; doi:10.1371/journal.pone.0350245)
Supplement: S7 File — (ZIP) [file pone.0350245.s010.zip › data/parallel corpus data/Parallel Chinese-English Corpus tmx format/Flight of the Bumblebee (Parallel Chinese-English).tmx/Chapter 21_zh-CN_en-US.tmx]

<?xml version="1.0" encoding="UTF-8" standalone="yes"?>
<tmx version="1.4">
    <header creationtool="Tmxmall Aligner" segtype="sentence" adminlang="zh-CN" srclang="zh-CN" datatype="xml" creationdate="20240108T172303Z" creationid="TM STUDIO"/>
    <body>
        <tu creationdate="20240108T172303Z" creationid="TM STUDIO">
            <tuv xml:lang="zh-CN">
                <seg>第二十一章·参军</seg>
            </tuv>
            <tuv xml:lang="en-US">
                <seg>Chapter 21 Joining up</seg>
            </tuv>
        </tu>
        <tu creationdate="20240108T172303Z" creationid="TM STUDIO">
            <tuv xml:lang="zh-CN">
                <seg>一九四四年，抗战七年之后，我们的国力军力都已经疲弱到极点，战场形势格外危急。</seg>
            </tuv>
            <tuv xml:lang="en-US">
                <seg>In 1944, seven years after the Anti-Japanese War started, China and its armies were in dire straits. The situation was critical.</seg>
            </tuv>
        </tu>
        <tu creationdate="20240108T172303Z" creationid="TM STUDIO">
            <tuv xml:lang="zh-CN">
                <seg>先是日军在印度帕尔战役中打了一个大大的败仗，恼羞成怒，遂制订出疯狂的作战计划，要不惜代价打通滇缅公路，驰援印缅战场。</seg>
            </tuv>
            <tuv xml:lang="en-US">
                <seg>The Japanese had suffered a major defeat at the Battle of Imphal in India. Enraged and humiliated, they decided on a mad dash along the road from Yunnan into Burma, from where they could shore up their India campaign.</seg>
            </tuv>
        </tu>
        <tu creationdate="20240108T172303Z" creationid="TM STUDIO">
            <tuv xml:lang="zh-CN">
                <seg>之后，国军在华中华南各地节节败退，洛阳失守，衡阳失守，桂林、柳州、南宁相继失守。</seg>
            </tuv>
            <tuv xml:lang="en-US">
                <seg>Under the Japanese onslaught, the Chinese Nationalist army fell back all over southern China: Luoyang, then Hengyang, then Guilin, Liuzhou, and Nanning.</seg>
            </tuv>
        </tu>
        <tu creationdate="20240108T172303Z" creationid="TM STUDIO">
            <tuv xml:lang="zh-CN">
                <seg>死到临头因而打红了眼睛的小日本鬼子，开始往贵州一带强行插入，已经攻下黔南重镇独山，直接威逼陪都重庆。</seg>
            </tuv>
            <tuv xml:lang="en-US">
                <seg>The Japanese were staring defeat in the face but that only made them more frenzied. They made a forced march into Guizhou, and captured Dushan, an important town in the south of the province. At that point, they posed a direct threat to Chongqing, the wartime capital.</seg>
            </tuv>
        </tu>
        <tu creationdate="20240108T172303Z" creationid="TM STUDIO">
            <tuv xml:lang="zh-CN">
                <seg>举国上下，人人皆惊。</seg>
            </tuv>
            <tuv xml:lang="en-US">
                <seg>All of China was in shock.</seg>
            </tuv>
        </tu>
        <tu creationdate="20240108T172303Z" creationid="TM STUDIO">
            <tuv xml:lang="zh-CN">
                <seg>华西坝上的年轻人再也坐不住了，素来安静读书的大学校园里，人人都在谈论参军打战的事情，喊出的口号是"一寸山河一寸血，十万青年十万兵"。</seg>
            </tuv>
            <tuv xml:lang="en-US">
                <seg>The Huaxi Fields students could no longer sit quietly at their desks studying. Everyone was talking about joining up and fighting. The slogan was, 'We'll fight every inch of land with every inch of blood! One hundred thousand young people make one hundred thousand soldiers!'</seg>
            </tuv>
        </tu>
        <tu creationdate="20240108T172303Z" creationid="TM STUDIO">
            <tuv xml:lang="zh-CN">
                <seg>畜牧系的梅教授和物理系的徐教授上楼来跟我爸聊局势。</seg>
            </tuv>
            <tuv xml:lang="en-US">
                <seg>Professor Xu from the Department of Physics and Professor Mei from Animal Husbandry came upstairs to talk to my dad about the situation.</seg>
            </tuv>
        </tu>
        <tu creationdate="20240108T172303Z" creationid="TM STUDIO">
            <tuv xml:lang="zh-CN">
                <seg>徐教授认为要制止学生的狂热，因为此时参军，等于送死。</seg>
            </tuv>
            <tuv xml:lang="en-US">
                <seg>We have to discourage the students from being so fanatical. It's tantamount to signing your own death warrant,' said Professor Xu.</seg>
            </tuv>
        </tu>
        <tu creationdate="20240108T172303Z" creationid="TM STUDIO">
            <tuv xml:lang="zh-CN">
                <seg>"十万青年十万军，十万枯骨十万魂啊！</seg>
            </tuv>
            <tuv xml:lang="en-US">
                <seg>'One hundred thousand young people make one hundred thousand soldiers! And they make a hundred thousand corpses and a hundred thousand skeletons!</seg>
            </tuv>
        </tu>
        <tu creationdate="20240108T172303Z" creationid="TM STUDIO">
            <tuv xml:lang="zh-CN">
                <seg>不能眼睁睁看着这些学生去当炮灰，否则我们千辛万苦办大学是为了什么？学生们读一肚子书又为什么？</seg>
            </tuv>
            <tuv xml:lang="en-US">
                <seg>We can't just let them go off to be cannon fodder, otherwise, why are we working so hard to run the university? Why are our students bothering to study at all?</seg>
            </tuv>
        </tu>
        <tu creationdate="20240108T172303Z" creationid="TM STUDIO">
            <tuv xml:lang="zh-CN">
                <seg>即便我们将来胜利了，没有了这些年轻人，民族血脉是要断掉的，文明发展也是要倒退的。"</seg>
            </tuv>
            <tuv xml:lang="en-US">
                <seg>Winning the war isn't enough; without these young people, there's no future for China! No future for civilization!'</seg>
            </tuv>
        </tu>
        <tu creationdate="20240108T172303Z" creationid="TM STUDIO">
            <tuv xml:lang="zh-CN">
                <seg>梅教授右手夹一根骆驼烟，埋头猛抽，抽了一会儿说，作为老师，他也舍不得送他的学生走，但是不走不行，打仗已经打到这个分儿上，亡国不亡国在此一搏。</seg>
            </tuv>
            <tuv xml:lang="en-US">
                <seg>Professor Mei lit up a Camel cigarette and puffed away at it for a while. Then he said, 'As a teacher, of course I don't want to send my students off to the battlefield, but there's no alternative, China faces annihilation in this war.</seg>
            </tuv>
        </tu>
        <tu creationdate="20240108T172303Z" creationid="TM STUDIO">
            <tuv xml:lang="zh-CN">
                <seg>"覆巢之下，岂有完卵？</seg>
            </tuv>
            <tuv xml:lang="en-US">
                <seg>You can't make an omelette without breaking eggs!</seg>
            </tuv>
        </tu>
        <tu creationdate="20240108T172303Z" creationid="TM STUDIO">
            <tuv xml:lang="zh-CN">
                <seg>古人都能有这样的认识，今人又焉能苟且偷生？</seg>
            </tuv>
            <tuv xml:lang="en-US">
                <seg>Our forebears knew that, and we must follow in their footsteps.</seg>
            </tuv>
        </tu>
        <tu creationdate="20240108T172303Z" creationid="TM STUDIO">
            <tuv xml:lang="zh-CN">
                <seg>首先要胜利，其次才谈到建设和发展，次序不能颠倒。</seg>
            </tuv>
            <tuv xml:lang="en-US">
                <seg>We need to win the war before we can rebuild the country. You can't do it the other way around.</seg>
            </tuv>
        </tu>
        <tu creationdate="20240108T172303Z" creationid="TM STUDIO">
            <tuv xml:lang="zh-CN">
                <seg>老夫若是年轻二十岁，少不得也要报名上战场的。"</seg>
            </tuv>
            <tuv xml:lang="en-US">
                <seg>If I were twenty again, you wouldn't keep me away from the fighting!'</seg>
            </tuv>
        </tu>
        <tu creationdate="20240108T172303Z" creationid="TM STUDIO">
            <tuv xml:lang="zh-CN">
                <seg>我爸沉默着听他们说，自己一直不说。</seg>
            </tuv>
            <tuv xml:lang="en-US">
                <seg>My father had been listening in silence.</seg>
            </tuv>
        </tu>
        <tu creationdate="20240108T172303Z" creationid="TM STUDIO">
            <tuv xml:lang="zh-CN">
                <seg>他不说的原因，是在等待哥哥的决定。</seg>
            </tuv>
            <tuv xml:lang="en-US">
                <seg>The reason was that he didn't want to influence Kejun's decision.</seg>
            </tuv>
        </tu>
        <tu creationdate="20240108T172303Z" creationid="TM STUDIO">
            <tuv xml:lang="zh-CN">
                <seg>现在想起来，我爸那时的心情类同于等待法庭宣判：死刑还是无期？</seg>
            </tuv>
            <tuv xml:lang="en-US">
                <seg>Looking back on it, it must have felt to him like he was waiting for the judge to deliver sentence: would it be death or a life sentence?</seg>
            </tuv>
        </tu>
        <tu creationdate="20240108T172303Z" creationid="TM STUDIO">
            <tuv xml:lang="zh-CN">
                <seg>哥哥如果不报名，我爸也许会失望，恨其不争；</seg>
            </tuv>
            <tuv xml:lang="en-US">
                <seg>If Kejun didn't sign up, my father might have been disappointed but he would accept it.</seg>
            </tuv>
        </tu>
        <tu creationdate="20240108T172303Z" creationid="TM STUDIO">
            <tuv xml:lang="zh-CN">
                <seg>哥哥如果报了名，那是生离死别，胜利返家的可能性微乎其微。</seg>
            </tuv>
            <tuv xml:lang="en-US">
                <seg>If he signed up, Dad knew that in all likelihood, he would never see him again.</seg>
            </tuv>
        </tu>
        <tu creationdate="20240108T172303Z" creationid="TM STUDIO">
            <tuv xml:lang="zh-CN">
                <seg>那几天真是我们家里沉重无比的日子，连喧闹的小弟都看懂了大人眼色，整日偎依着我娘，猫仔一样乖顺。</seg>
            </tuv>
            <tuv xml:lang="en-US">
                <seg>All the family was affected by the gloomy atmosphere. Even the rambunctious Kid sensed what was going on, and clung to Mum all day like a little lamb.</seg>
            </tuv>
        </tu>
        <tu creationdate="20240108T172303Z" creationid="TM STUDIO">
            <tuv xml:lang="zh-CN">
                <seg>哥哥一直在外面忙，好些天没有着家。</seg>
            </tuv>
            <tuv xml:lang="en-US">
                <seg>Kejun had a lot to do and had hardly been home for days.</seg>
            </tuv>
        </tu>
        <tu creationdate="20240108T172303Z" creationid="TM STUDIO">
            <tuv xml:lang="zh-CN">
                <seg>娘想让我去学校找找他，我爸拦住了。</seg>
            </tuv>
            <tuv xml:lang="en-US">
                <seg>Mum wanted me to go to the university to find him, but my dad stopped her.</seg>
            </tuv>
        </tu>
        <tu creationdate="20240108T172303Z" creationid="TM STUDIO">
            <tuv xml:lang="zh-CN">
                <seg>爸爸说，我哥是在青年从军征集委员会帮忙，那地方事情多，头绪乱，报名填表造册宣传，样样都要耗时耗力，就不要多去打扰。</seg>
            </tuv>
            <tuv xml:lang="en-US">
                <seg>Dad said my brother was helping out on the Youth Army Recruitment Committee. There were so much to do and it was mayhem. Kejun was busy filling in forms, drawing up lists, and doing publicity. It was best not to bother him.</seg>
            </tuv>
        </tu>
        <tu creationdate="20240108T172303Z" creationid="TM STUDIO">
            <tuv xml:lang="zh-CN">
                <seg>"那你说，老大他......"我娘忧心忡忡看我爸。她不敢把"参军"两个字说出来。</seg>
            </tuv>
            <tuv xml:lang="en-US">
                <seg>Mum looked wrung out with anxiety. 'Will he...will he...?' she could hardly bring herself to finish the question, 'join up?'</seg>
            </tuv>
        </tu>
        <tu creationdate="20240108T172303Z" creationid="TM STUDIO">
            <tuv xml:lang="zh-CN">
                <seg>我爸回了她四个字："两手准备。"</seg>
            </tuv>
            <tuv xml:lang="en-US">
                <seg>'Prepare yourself,' Dad said.</seg>
            </tuv>
        </tu>
        <tu creationdate="20240108T172303Z" creationid="TM STUDIO">
            <tuv xml:lang="zh-CN">
                <seg>娘别过脸哭，她知道局势，也知道我爸和我哥的脾性，她哭，不过是把她的悲伤提前释放一些而已。</seg>
            </tuv>
            <tuv xml:lang="en-US">
                <seg>Mum broke clown and cried. She knew the war situation. She knew what her husband and her son were like. She cried because she needed to vent some of her grief.</seg>
            </tuv>
        </tu>
        <tu creationdate="20240108T172303Z" creationid="TM STUDIO">
            <tuv xml:lang="zh-CN">
                <seg>终于，我哥抽空回了一趟家，告诉我们说，他要报名参加远征军。</seg>
            </tuv>
            <tuv xml:lang="en-US">
                <seg>Finally, Kejun managed a visit home. He told us that he was going to join the Chinese Expeditionary Army.</seg>
            </tuv>
        </tu>
        <tu creationdate="20240108T172303Z" creationid="TM STUDIO">
            <tuv xml:lang="zh-CN">
                <seg>他笑言道，像他这样的人，入伍之后可以一身三用，既可当随军翻译，又能做随军记者，必要时射击拼刺刀都没问题。</seg>
            </tuv>
            <tuv xml:lang="en-US">
                <seg>He said cheerfully that he could be useful three ways: he could translate, he could be a war reporter, and if need be, he could take up arms and fight.</seg>
            </tuv>
        </tu>
        <tu creationdate="20240108T172303Z" creationid="TM STUDIO">
            <tuv xml:lang="zh-CN">
                <seg>他笑嘻嘻地撸起了袖子，给我们看他胳膊上鼓起的肌肉："瞧瞧我这样的运动健将，英雄终于有了用武之地。"</seg>
            </tuv>
            <tuv xml:lang="en-US">
                <seg>He rolled up his sleeves and showed us his pumped-up muscles with a laugh. 'Look where exercise got me. Finally I'll get to use them!'</seg>
            </tuv>
        </tu>
        <tu creationdate="20240108T172303Z" creationid="TM STUDIO">
            <tuv xml:lang="zh-CN">
                <seg>我哥一直仰慕远征军的英名，现在他终于成为了他们。</seg>
            </tuv>
            <tuv xml:lang="en-US">
                <seg>Kejun had always talked of the Expeditionary Army with such admiration. Now finally he was getting his chance to become one of them.</seg>
            </tuv>
        </tu>
        <tu creationdate="20240108T172303Z" creationid="TM STUDIO">
            <tuv xml:lang="zh-CN">
                <seg>寒假中他去昆明的那次采访，冥冥之中像是一种预演，是开场之前的一声嘹亮的哨子。</seg>
            </tuv>
            <tuv xml:lang="en-US">
                <seg>His trip to Kunming doing interviews during the winter holidays had been a prelude, leading up to this, the main movement.</seg>
            </tuv>
        </tu>
        <tu creationdate="20240108T172303Z" creationid="TM STUDIO">
            <tuv xml:lang="zh-CN">
                <seg>哥哥穿上军装，背了背包，从榴园出发的时候，楼上楼下的邻居们都出来了，大家在院子里无言地排成两行，挺胸立正，目送我哥大踏步地跨出家门。</seg>
            </tuv>
            <tuv xml:lang="en-US">
                <seg>The day Kejun put on his army uniform, slung his rucksack over his shoulder, and left, every one of our neighbours in Pomegranate Gardens came out of their houses and lined up silently in the courtyard to see him off as he strode out through the gate.</seg>
            </tuv>
        </tu>
        <tu creationdate="20240108T172303Z" creationid="TM STUDIO">
            <tuv xml:lang="zh-CN">
                <seg>只有我爸和我娘没现身。</seg>
            </tuv>
            <tuv xml:lang="en-US">
                <seg>Only my parents were not there.</seg>
            </tuv>
        </tu>
        <tu creationdate="20240108T172303Z" creationid="TM STUDIO">
            <tuv xml:lang="zh-CN">
                <seg>他们安静地、肩并肩地站在二楼栏杆前，我爸用劲捏住我娘的手，不让她哆嗦，不让她哭出声音。</seg>
            </tuv>
            <tuv xml:lang="en-US">
                <seg>They stood side by side upstairs, looking over the railings. My father squeezed my mother's hand very tight so that she wouldn't say anything or sob.</seg>
            </tuv>
        </tu>
        <tu creationdate="20240108T172303Z" creationid="TM STUDIO">
            <tuv xml:lang="zh-CN">
                <seg>我哥入伍之后即被派往印度受训。</seg>
            </tuv>
            <tuv xml:lang="en-US">
                <seg>Kejun was first sent to India for training.</seg>
            </tuv>
        </tu>
        <tu creationdate="20240108T172303Z" creationid="TM STUDIO">
            <tuv xml:lang="zh-CN">
                <seg>同年七月，"七七"抗战七周年纪念日，中国驻印军在盟军协同下发起了进攻缅甸密支那的战役。</seg>
            </tuv>
            <tuv xml:lang="en-US">
                <seg>On 7th July, on the seventh anniversary of the outbreak of the Anti-Japanese War, the Chinese Expeditionary Army linked up with the Allied Forces to launch a campaign against Myitkyina in Burma, which was in Japanese hands.</seg>
            </tuv>
        </tu>
        <tu creationdate="20240108T172303Z" creationid="TM STUDIO">
            <tuv xml:lang="zh-CN">
                <seg>八月初，我哥在密城前线牺牲。</seg>
            </tuv>
            <tuv xml:lang="en-US">
                <seg>In the first days of August, my brother was killed in Myitkyina.</seg>
            </tuv>
        </tu>
        <tu creationdate="20240108T172303Z" creationid="TM STUDIO">
            <tuv xml:lang="zh-CN">
                <seg>其实这样的结局是早就料到的。</seg>
            </tuv>
            <tuv xml:lang="en-US">
                <seg>It was all entirely predictable.</seg>
            </tuv>
        </tu>
        <tu creationdate="20240108T172303Z" creationid="TM STUDIO">
            <tuv xml:lang="zh-CN">
                <seg>从我哥入伍第一天起，我爸我娘就已经做好了噩耗报来的准备。</seg>
            </tuv>
            <tuv xml:lang="en-US">
                <seg>From the day Kejun enlisted, my father and mother had been preparing themselves for the bad news.</seg>
            </tuv>
        </tu>
        <tu creationdate="20240108T172303Z" creationid="TM STUDIO">
            <tuv xml:lang="zh-CN">
                <seg>每个月，每一星期，每一天地等。</seg>
            </tuv>
            <tuv xml:lang="en-US">
                <seg>The months, the weeks and the days passed, and they waited.</seg>
            </tuv>
        </tu>
        <tu creationdate="20240108T172303Z" creationid="TM STUDIO">
            <tuv xml:lang="zh-CN">
                <seg>每过去一天，我们全家一同在心里删除二十四小时。</seg>
            </tuv>
            <tuv xml:lang="en-US">
                <seg>With every day that went by, we mentally crossed out another twenty-four hours.</seg>
            </tuv>
        </tu>
        <tu creationdate="20240108T172303Z" creationid="TM STUDIO">
            <tuv xml:lang="zh-CN">
                <seg>多删除一天，胜利的日子更近一天，心底里的希望和侥幸又多一分。</seg>
            </tuv>
            <tuv xml:lang="en-US">
                <seg>With every day that went by, victory was that much closer, and we allowed our hopes to grow.</seg>
            </tuv>
        </tu>
        <tu creationdate="20240108T172303Z" creationid="TM STUDIO">
            <tuv xml:lang="zh-CN">
                <seg>然而该来的还是会来，我的大哥，十九岁，英魂安息在异国他乡。</seg>
            </tuv>
            <tuv xml:lang="en-US">
                <seg>But my elder brother would never come back. At nineteen years old, he lay at rest in a foreign land.</seg>
            </tuv>
        </tu>
        <tu creationdate="20240108T172303Z" creationid="TM STUDIO">
            <tuv xml:lang="zh-CN">
                <seg>同一个八月，沈天路被昆明空军军官学校录取。</seg>
            </tuv>
            <tuv xml:lang="en-US">
                <seg>That same August, Tianlu enrolled at the Chinese Air Force flight training school in Kunming.</seg>
            </tuv>
        </tu>
        <tu creationdate="20240108T172303Z" creationid="TM STUDIO">
            <tuv xml:lang="zh-CN">
                <seg>一直以来他的志愿都是读金陵大学化工系，走实业救国的路，什么时候突然变卦，要改考军校了呢？</seg>
            </tuv>
            <tuv xml:lang="en-US">
                <seg>His ambition had always been to study in the Department of Chemical Engineering of University of Nanking and help rebuild China's industry. Why did he suddenly change his mind and apply to the military academy?</seg>
            </tuv>
        </tu>
        <tu creationdate="20240108T172303Z" creationid="TM STUDIO">
            <tuv xml:lang="zh-CN">
                <seg>他没有说过。</seg>
            </tuv>
            <tuv xml:lang="en-US">
                <seg>He never said.</seg>
            </tuv>
        </tu>
        <tu creationdate="20240108T172303Z" creationid="TM STUDIO">
            <tuv xml:lang="zh-CN">
                <seg>我后来回想，应该是在马克坠落驼峰，给他留下一具鲨鱼飞机的模型之后吧。</seg>
            </tuv>
            <tuv xml:lang="en-US">
                <seg>Thinking back, it was probably after Mark died crossing the Hump and bequeathed him the model of the shark-mouth plane.</seg>
            </tuv>
        </tu>
        <tu creationdate="20240108T172303Z" creationid="TM STUDIO">
            <tuv xml:lang="zh-CN">
                <seg>那具模型被他系一根麻线垂挂在床顶，兴许已经无数次进入他的梦境，成了他血肉中的一部分。</seg>
            </tuv>
            <tuv xml:lang="en-US">
                <seg>The model hung over his bed, and must have become a part of his dreams, a part of his flesh and blood.</seg>
            </tuv>
        </tu>
        <tu creationdate="20240108T172303Z" creationid="TM STUDIO">
            <tuv xml:lang="zh-CN">
                <seg>收到姐姐离家去延安的信件之后，我爸处之泰然。</seg>
            </tuv>
            <tuv xml:lang="en-US">
                <seg>My father had received the news about Shuya going to Yan'an calmly.</seg>
            </tuv>
        </tu>
        <tu creationdate="20240108T172303Z" creationid="TM STUDIO">
            <tuv xml:lang="zh-CN">
                <seg>哥哥报名参军，我爸觉得理所应当。</seg>
            </tuv>
            <tuv xml:lang="en-US">
                <seg>When Kejun signed up, Dad felt it was right and proper.</seg>
            </tuv>
        </tu>
        <tu creationdate="20240108T172303Z" creationid="TM STUDIO">
            <tuv xml:lang="zh-CN">
                <seg>唯有沈天路报考航校，仿佛最后击中我爸的一颗子弹，让他的心理轰然崩溃。</seg>
            </tuv>
            <tuv xml:lang="en-US">
                <seg>But when Tianlu said he wanted to join the airforce, it was the last straw. It broke my dad's heart.</seg>
            </tuv>
        </tu>
        <tu creationdate="20240108T172303Z" creationid="TM STUDIO">
            <tuv xml:lang="zh-CN">
                <seg>我记得他当时面容痛苦，眼神苍老，佝偻了肩背，绞缠着两只手，在屋里一圈又一圈地转悠，隔几分钟就抬头问沈天路一句："还有得商量没？"</seg>
            </tuv>
            <tuv xml:lang="en-US">
                <seg>His face filled with pain, his eyes looked suddenly old, his shoulders slumped. He wrung his hands, and wandered round and round the room. After a few minutes, he looked up and asked Tianlu, 'Is there anything to discuss?'</seg>
            </tuv>
        </tu>
        <tu creationdate="20240108T172303Z" creationid="TM STUDIO">
            <tuv xml:lang="zh-CN">
                <seg>"能重新考虑一下吗？"</seg>
            </tuv>
            <tuv xml:lang="en-US">
                <seg>And then, 'Could you reconsider?'</seg>
            </tuv>
        </tu>
        <tu creationdate="20240108T172303Z" creationid="TM STUDIO">
            <tuv xml:lang="zh-CN">
                <seg>沈天路低头站在门口，不敢看我爸爸，不说行，也不说不行，反正就是死不开口。</seg>
            </tuv>
            <tuv xml:lang="en-US">
                <seg>Tianlu stood in the doorway, not daring to meet my father's eyes, saying nothing at all.</seg>
            </tuv>
        </tu>
        <tu creationdate="20240108T172303Z" creationid="TM STUDIO">
            <tuv xml:lang="zh-CN">
                <seg>我爸于是明白一切都已经板上钉钉。</seg>
            </tuv>
            <tuv xml:lang="en-US">
                <seg>Dad knew that Tianlu wasn't going to change his mind.</seg>
            </tuv>
        </tu>
        <tu creationdate="20240108T172303Z" creationid="TM STUDIO">
            <tuv xml:lang="zh-CN">
                <seg>他是明白沈天路的脾气的，此后他对这件事情再没有一句劝阻，但是他吩咐我娘，把家里能拿的钱都拿出来，在沈天路出发之前的这段时间，饭桌上每天必须有肉，有大块的肉，还要有沈天路最喜欢的醪糟鸡蛋，每天保证供应一碗，只准天路一人享用。</seg>
            </tuv>
            <tuv xml:lang="en-US">
                <seg>He knew what kind of a boy he was. He didn't say a word to discourage him. Instead, he told my mother to get together all the cash we had. Every day until Tianlu left, there were to be big chunks of meat for dinner. And Tianlu's favourite, egg drop fermented rice soup. Tianlu had to have a bowl every day, just for him.</seg>
            </tuv>
        </tu>
        <tu creationdate="20240108T172303Z" creationid="TM STUDIO">
            <tuv xml:lang="zh-CN">
                <seg>沈天路不敢不吃，尽管这份独食他吃得万般辛苦，下咽艰难。</seg>
            </tuv>
            <tuv xml:lang="en-US">
                <seg>Tianlu dare not refuse it, though he found it hard to swallow, all on his own.</seg>
            </tuv>
        </tu>
        <tu creationdate="20240108T172303Z" creationid="TM STUDIO">
            <tuv xml:lang="zh-CN">
                <seg>他知道他报考航校已经让我爸万箭穿心，这一份无言的爱意他无论如何不能辜负。</seg>
            </tuv>
            <tuv xml:lang="en-US">
                <seg>But he knew that this was my father's way of expressing wordless love, so he couldn't refuse.</seg>
            </tuv>
        </tu>
        <tu creationdate="20240108T172303Z" creationid="TM STUDIO">
            <tuv xml:lang="zh-CN">
                <seg>而我娘，算起来也就是四十岁的年纪，那几个月过下来，头顶居然冒出几簇硬挺挺的白发，就那么朝天竖着，钢针一样直立，每天她洗衣做饭弯腰忙碌时，头顶上鸡冠模样的白发把我们的眼睛都扎得生疼。</seg>
            </tuv>
            <tuv xml:lang="en-US">
                <seg>My mother was forty years old by then, and in just those few months, stiff white hairs had begun to appear on the top of her head, sticking up like needles. Every day when she bent down to do the laundry and cooking, the sight of that cockscomb of white hair on top of her head caused us pain.</seg>
            </tuv>
        </tu>
        <tu creationdate="20240108T172303Z" creationid="TM STUDIO">
            <tuv xml:lang="zh-CN">
                <seg>开学之前，沈天路很意外地邀请我出门散个步。</seg>
            </tuv>
            <tuv xml:lang="en-US">
                <seg>Before school started again, Tianlu asked if I'd go for a walk with him.</seg>
            </tuv>
        </tu>
        <tu creationdate="20240108T172303Z" creationid="TM STUDIO">
            <tuv xml:lang="zh-CN">
                <seg>一路上，他双手插袋默默地走，我不知所措地跟在他身后，时不时地偷看他严肃的面容。</seg>
            </tuv>
            <tuv xml:lang="en-US">
                <seg>He walked silently with his hands in his pockets, and I followed, taking peeks at his serious expression, and wondering what all this was about.</seg>
            </tuv>
        </tu>
        <tu creationdate="20240108T172303Z" creationid="TM STUDIO">
            <tuv xml:lang="zh-CN">
                <seg>他的侧面看起来和我哥完全不一样，我哥鼻梁挺，嘴唇薄，眼睛略往上吊，无论何时都是一副欢喜自在的模样，所以特别讨女孩子喜欢。</seg>
            </tuv>
            <tuv xml:lang="en-US">
                <seg>From the side, he looked completely different from Kejun, who had a straight nose, thin lips, and eyes that tilted upwards slightly. Cheerful and easy-going, he had always been attractive to girls.</seg>
            </tuv>
        </tu>
        <tu creationdate="20240108T172303Z" creationid="TM STUDIO">
            <tuv xml:lang="zh-CN">
                <seg>沈天路的五官却长得用力，浑厚，粗看是拙拙的，接触久了才会觉得他其实专心而且缜密，难怪我娘总是对他另眼相看。</seg>
            </tuv>
            <tuv xml:lang="en-US">
                <seg>Tianlu, on the other hand, had strong, rough-hewn features. It took a little while to see that, under it, he was thoughtful and deliberate by nature. No wonder my mother always treated him differently from the rest of us.</seg>
            </tuv>
        </tu>
        <tu creationdate="20240108T172303Z" creationid="TM STUDIO">
            <tuv xml:lang="zh-CN">
                <seg>我们不知不觉走到了河边的杂树林。</seg>
            </tuv>
            <tuv xml:lang="en-US">
                <seg>We found ourselves walking through the trees by the river.</seg>
            </tuv>
        </tu>
        <tu creationdate="20240108T172303Z" creationid="TM STUDIO">
            <tuv xml:lang="zh-CN">
                <seg>沈天路站了一下，若有所思地朝树林里看了一眼。</seg>
            </tuv>
            <tuv xml:lang="en-US">
                <seg>Tianlu stopped for a moment and glanced into the woods as if he was remembering something.</seg>
            </tuv>
        </tu>
        <tu creationdate="20240108T172303Z" creationid="TM STUDIO">
            <tuv xml:lang="zh-CN">
                <seg>我想起来，我第一次看见沈天路，就是趴在林子里的一棵老桑树上，手里还抓着满满一把紫色桑葚。</seg>
            </tuv>
            <tuv xml:lang="en-US">
                <seg>It occurred to me that the first time I saw him was when I was up a mulberry tree here, clutching a handful of purple mulberries in my hand.</seg>
            </tuv>
        </tu>
        <tu creationdate="20240108T172303Z" creationid="TM STUDIO">
            <tuv xml:lang="zh-CN">
                <seg>然后我们又沿着乡间小路走过坟场，走过曾经被小日本飞机炸塌一角又马马虎虎修复起来的天主教堂。</seg>
            </tuv>
            <tuv xml:lang="en-US">
                <seg>Then we walked along the path through the cemetery, past the Catholic Church that had been bombed by the Japanese and then patched up.</seg>
            </tuv>
        </tu>
        <tu creationdate="20240108T172303Z" creationid="TM STUDIO">
            <tuv xml:lang="zh-CN">
                <seg>九岁那年，沈天路陪我走夜路去金陵女子大学琴房练琴，坟场边的树枝钩住我的头发，吓得我魂飞魄散，我想拉住他的手，他却递给我一根棍子。</seg>
            </tuv>
            <tuv xml:lang="en-US">
                <seg>I remembered how, when I was nine, he had walked me to my piano practice one night. Some branches overhanging the cemetery caught in my hair, and I was scared and wanted to hold his hand, but he gave me a stick instead.</seg>
            </tuv>
        </tu>
        <tu creationdate="20240108T172303Z" creationid="TM STUDIO">
            <tuv xml:lang="zh-CN">
                <seg>他仍然不说话。我仍然不敢开口问他话。</seg>
            </tuv>
            <tuv xml:lang="en-US">
                <seg>Still, he said nothing, and I kept silent too.</seg>
            </tuv>
        </tu>
        <tu creationdate="20240108T172303Z" creationid="TM STUDIO">
            <tuv xml:lang="zh-CN">
                <seg>一直走到我们学校，沿围墙转了一圈之后，沈天路突然问我："开学之后，你初三了吧？"</seg>
            </tuv>
            <tuv xml:lang="en-US">
                <seg>We carried on walking as far as my school, following the compound wall, and Tianlu suddenly asked, 'What class will you be in when you start school? Third year?'</seg>
            </tuv>
        </tu>
        <tu creationdate="20240108T172303Z" creationid="TM STUDIO">
            <tuv xml:lang="zh-CN">
                <seg>我点头。</seg>
            </tuv>
            <tuv xml:lang="en-US">
                <seg>I nodded.</seg>
            </tuv>
        </tu>
        <tu creationdate="20240108T172303Z" creationid="TM STUDIO">
            <tuv xml:lang="zh-CN">
                <seg>他也跟着点点头。</seg>
            </tuv>
            <tuv xml:lang="en-US">
                <seg>He nodded too.</seg>
            </tuv>
        </tu>
        <tu creationdate="20240108T172303Z" creationid="TM STUDIO">
            <tuv xml:lang="zh-CN">
                <seg>然后他说："我走之后，你就是家里最大的孩子，想想都觉得这不是真的。"</seg>
            </tuv>
            <tuv xml:lang="en-US">
                <seg>Then he said, 'After I've left, you'll be the oldest. It doesn't seem real, does it?'</seg>
            </tuv>
        </tu>
        <tu creationdate="20240108T172303Z" creationid="TM STUDIO">
            <tuv xml:lang="zh-CN">
                <seg>他嘴角浮出一个笑意，"人都不想长大，可是人又不能不长大。</seg>
            </tuv>
            <tuv xml:lang="en-US">
                <seg>A smile flitted across his lips.' No one wants to grow up, but you can't not grow up.</seg>
            </tuv>
        </tu>
        <tu creationdate="20240108T172303Z" creationid="TM STUDIO">
            <tuv xml:lang="zh-CN">
                <seg>娘和叔叔都老了，以后这个家就交给你了。"</seg>
            </tuv>
            <tuv xml:lang="en-US">
                <seg>Your mum and dad are getting old. It's all going to fall on your shoulders.'</seg>
            </tuv>
        </tu>
        <tu creationdate="20240108T172303Z" creationid="TM STUDIO">
            <tuv xml:lang="zh-CN">
                <seg>我急急忙忙抗议："不可以这样！</seg>
            </tuv>
            <tuv xml:lang="en-US">
                <seg>'Don't say that!' I protested.</seg>
            </tuv>
        </tu>
        <tu creationdate="20240108T172303Z" creationid="TM STUDIO">
            <tuv xml:lang="zh-CN">
                <seg>你和姐姐都要回来！"</seg>
            </tuv>
            <tuv xml:lang="en-US">
                <seg>'You and Shuya will come back!'</seg>
            </tuv>
        </tu>
        <tu creationdate="20240108T172303Z" creationid="TM STUDIO">
            <tuv xml:lang="zh-CN">
                <seg>他手插在裤袋里，两眼望向天空："嗯，如果我能开飞机上天了，我会开回华西坝，看看你们都在做什么。</seg>
            </tuv>
            <tuv xml:lang="en-US">
                <seg>He put his hands in his trouser pockets and looked up at the sky. 'Right, as soon as I can fly, I'll be flying over Huaxi Fields to see what you're doing.</seg>
            </tuv>
        </tu>
        <tu creationdate="20240108T172303Z" creationid="TM STUDIO">
            <tuv xml:lang="zh-CN">
                <seg>你当心，我在天上什么都能看得见，如果发现你做得不好，我会从飞机上扔一个皮球砸你脑袋。"</seg>
            </tuv>
            <tuv xml:lang="en-US">
                <seg>So watch it! Ill be able to see everything from the sky. If I find out that you're misbehaving, I'll throw a ball from the plane and hit you on the head.'</seg>
            </tuv>
        </tu>
        <tu creationdate="20240108T172303Z" creationid="TM STUDIO">
            <tuv xml:lang="zh-CN">
                <seg>我咧了一下嘴，想要笑出声来，不知为什么死活都笑不到位。</seg>
            </tuv>
            <tuv xml:lang="en-US">
                <seg>I grinned, and tried to laugh, but for some reason I couldn't get it out.</seg>
            </tuv>
        </tu>
        <tu creationdate="20240108T172303Z" creationid="TM STUDIO">
            <tuv xml:lang="zh-CN">
                <seg>我问他："那么，等你下次回家的时候，你想看到我们在做什么呢？"</seg>
            </tuv>
            <tuv xml:lang="en-US">
                <seg>'So, when you come home next, what do you want to see us doing?'</seg>
            </tuv>
        </tu>
        <tu creationdate="20240108T172303Z" creationid="TM STUDIO">
            <tuv xml:lang="zh-CN">
                <seg>他低头，认真地想了一下："橙子，等我回家，你给我弹个琴吧，就弹你说的那个，野蜂在飞......"</seg>
            </tuv>
            <tuv xml:lang="en-US">
                <seg>He bowed his head and looked serious. 'Orange, when I get home, play the piano for me, the one you said, the flying bees one - '</seg>
            </tuv>
        </tu>
        <tu creationdate="20240108T172303Z" creationid="TM STUDIO">
            <tuv xml:lang="zh-CN">
                <seg>"是《野蜂飞舞》！"</seg>
            </tuv>
            <tuv xml:lang="en-US">
                <seg>"'Flight of the Bumblebee"!'</seg>
            </tuv>
        </tu>
        <tu creationdate="20240108T172303Z" creationid="TM STUDIO">
            <tuv xml:lang="zh-CN">
                <seg>我雀跃着回答。</seg>
            </tuv>
            <tuv xml:lang="en-US">
                <seg>I cried joyfully.</seg>
            </tuv>
        </tu>
        <tu creationdate="20240108T172303Z" creationid="TM STUDIO">
            <tuv xml:lang="zh-CN">
                <seg>他终于笑了出来："啊，是的，《野蜂飞舞》。</seg>
            </tuv>
            <tuv xml:lang="en-US">
                <seg>He finally laughed. 'That's right. "Flight of the Bumblebee".</seg>
            </tuv>
        </tu>
        <tu creationdate="20240108T172303Z" creationid="TM STUDIO">
            <tuv xml:lang="zh-CN">
                <seg>瞧，多好听的名字，眼前都能看见野蜂飞起来的样子了，下次回家，一定要听你弹这个。"</seg>
            </tuv>
            <tuv xml:lang="en-US">
                <seg>Such a pretty name, you can see the bees flying around in front of you. Next time I'm home, I want to hear you play it.'</seg>
            </tuv>
        </tu>
        <tu creationdate="20240108T172303Z" creationid="TM STUDIO">
            <tuv xml:lang="zh-CN">
                <seg>"好。"我说，"你走了之后我会每天练这个曲子，等你回家听。</seg>
            </tuv>
            <tuv xml:lang="en-US">
                <seg>'Okay,' I said, 'I'll practice it every day after you go, and wait for you to come home to listen to it.</seg>
            </tuv>
        </tu>
        <tu creationdate="20240108T172303Z" creationid="TM STUDIO">
            <tuv xml:lang="zh-CN">
                <seg>你要说话算数，一定一定要回家！"</seg>
            </tuv>
            <tuv xml:lang="en-US">
                <seg>So you've absolutely got to come home!'</seg>
            </tuv>
        </tu>
    </body>
</tmx>
