# Supplementary material for: Exploring translator’s style in children’s literature: A case study of Nicky Harman’s English translations of Huang Beijia’s two works
Source: PLoS One. 2026 Jun 2;21(6):e0350245. doi: 10.1371/journal.pone.0350245 (PMC13229296; doi:10.1371/journal.pone.0350245)
Supplement: S7 File — (ZIP) [file pone.0350245.s010.zip › data/parallel corpus data/Parallel Chinese-English Corpus tmx format/Flight of the Bumblebee (Parallel Chinese-English).tmx/Chapter 3_zh-CN_en-US.tmx]

<?xml version="1.0" encoding="UTF-8" standalone="yes"?>
<tmx version="1.4">
    <header creationtool="Tmxmall Aligner" segtype="sentence" adminlang="zh-CN" srclang="zh-CN" datatype="xml" creationdate="20240106T125939Z" creationid="TM STUDIO"/>
    <body>
        <tu creationdate="20240106T125939Z" creationid="TM STUDIO">
            <tuv xml:lang="zh-CN">
                <seg>第三章·倒霉的大公鸡</seg>
            </tuv>
            <tuv xml:lang="en-US">
                <seg>Chapter 3 The Cockerel Loses Some Feathers</seg>
            </tuv>
        </tu>
        <tu creationdate="20240106T125939Z" creationid="TM STUDIO">
            <tuv xml:lang="zh-CN">
                <seg>十岁之前，我的人生错误不断。</seg>
            </tuv>
            <tuv xml:lang="en-US">
                <seg>Up to the age of ten, I was always getting into scrapes.</seg>
            </tuv>
        </tu>
        <tu creationdate="20240106T125939Z" creationid="TM STUDIO">
            <tuv xml:lang="zh-CN">
                <seg>我娘常替我发愁："人说七岁八岁狗也嫌，你都九岁了怎么还不学好？</seg>
            </tuv>
            <tuv xml:lang="en-US">
                <seg>My mother worried about me. 'Between seven and eight is supposed to be a difficult age, but you're nine, and you're still naughty.</seg>
            </tuv>
        </tu>
        <tu creationdate="20240106T125939Z" creationid="TM STUDIO">
            <tuv xml:lang="zh-CN">
                <seg>将来哪个男娃会要你？"</seg>
            </tuv>
            <tuv xml:lang="en-US">
                <seg>No man's going to want you!'</seg>
            </tuv>
        </tu>
        <tu creationdate="20240106T125939Z" creationid="TM STUDIO">
            <tuv xml:lang="zh-CN">
                <seg>我娘长吁短叹，在心里设想了一百遍我嫁不出去老死家中的情景。</seg>
            </tuv>
            <tuv xml:lang="en-US">
                <seg>She was tormented by the idea that I'd never get married and would stay a spinster for the rest of my life.</seg>
            </tuv>
        </tu>
        <tu creationdate="20240106T125939Z" creationid="TM STUDIO">
            <tuv xml:lang="zh-CN">
                <seg>大的错误，比如说，家里严禁我下河游泳，因为我只会狗爬式，逢到水大或者河里有暗流什么的，分分钟小命完蛋。</seg>
            </tuv>
            <tuv xml:lang="en-US">
                <seg>Some were big scrapes. For instance, I was never allowed to go swimming in the river, because I could only do doggy-paddle. When the river was high or if there were hidden currents, I might get dragged under and drown.</seg>
            </tuv>
        </tu>
        <tu creationdate="20240106T125939Z" creationid="TM STUDIO">
            <tuv xml:lang="zh-CN">
                <seg>可我就是喜欢热天泡在河水里的舒服劲儿，逮住机会就要往水里跳。</seg>
            </tuv>
            <tuv xml:lang="en-US">
                <seg>But I loved the feeling of immersing myself in the water on hot days, so I used to jump in whenever I got the chance.</seg>
            </tuv>
        </tu>
        <tu creationdate="20240106T125939Z" creationid="TM STUDIO">
            <tuv xml:lang="zh-CN">
                <seg>有一回娘给我做了一双新布鞋，我下水前脱在河岸上，扑腾够了之后上岸，鞋不见了，不知道被哪个手里长钩子的小人拎走了。</seg>
            </tuv>
            <tuv xml:lang="en-US">
                <seg>Once, Mum made me a new pair of cloth shoes. I took them off and left them on the river bank before getting in. When I'd had enough of floundering around in the water, I climbed out. No shoes! Some pesky kid must have run off with them.</seg>
            </tuv>
        </tu>
        <tu creationdate="20240106T125939Z" creationid="TM STUDIO">
            <tuv xml:lang="zh-CN">
                <seg>一双崭新崭新的鞋！</seg>
            </tuv>
            <tuv xml:lang="en-US">
                <seg>A brand new pair of shoes!</seg>
            </tuv>
        </tu>
        <tu creationdate="20240106T125939Z" creationid="TM STUDIO">
            <tuv xml:lang="zh-CN">
                <seg>还大咧咧地丢在河边！我娘那回把我的屁股打出了三条红杠杠。</seg>
            </tuv>
            <tuv xml:lang="en-US">
                <seg>And I'd just casually left them lying by the river! My mother gave me such a beating that she raised three bright red welts on my bottom.</seg>
            </tuv>
        </tu>
        <tu creationdate="20240106T125939Z" creationid="TM STUDIO">
            <tuv xml:lang="zh-CN">
                <seg>她一边打，一边声泪俱下地控诉我："哪见过你这种顽劣女娃？</seg>
            </tuv>
            <tuv xml:lang="en-US">
                <seg>She wept as she hit me, 'I've never known a girl to be as naughty as you!</seg>
            </tuv>
        </tu>
        <tu creationdate="20240106T125939Z" creationid="TM STUDIO">
            <tuv xml:lang="zh-CN">
                <seg>你让娘省省心好不好？</seg>
            </tuv>
            <tuv xml:lang="en-US">
                <seg>There's never a minute's peace with you around!</seg>
            </tuv>
        </tu>
        <tu creationdate="20240106T125939Z" creationid="TM STUDIO">
            <tuv xml:lang="zh-CN">
                <seg>你跟你哥你姐学点乖好不好？"</seg>
            </tuv>
            <tuv xml:lang="en-US">
                <seg>Why aren't you more like your big brother and sister?'</seg>
            </tuv>
        </tu>
        <tu creationdate="20240106T125939Z" creationid="TM STUDIO">
            <tuv xml:lang="zh-CN">
                <seg>我心里恨透了那个害我挨打的小偷，发誓要从人堆里把他找出来。</seg>
            </tuv>
            <tuv xml:lang="en-US">
                <seg>I was furious at the thief who'd got me this beating. I swore I'd find them wherever they were hiding.</seg>
            </tuv>
        </tu>
        <tu creationdate="20240106T125939Z" creationid="TM STUDIO">
            <tuv xml:lang="zh-CN">
                <seg>那段时间我出门，眼睛不看别的，专盯人的脚，期望发现有一双脚上就穿着我的鞋，那我会即刻扑上去揪住他，当众啐他一口唾沫。</seg>
            </tuv>
            <tuv xml:lang="en-US">
                <seg>For days after that, whenever I went out, I kept my eyes glued to other kids' feet, hoping against hope that I'd catch someone wearing my shoes. I'd pounce on them, grab hold of them, spit in their face.</seg>
            </tuv>
        </tu>
        <tu creationdate="20240106T125939Z" creationid="TM STUDIO">
            <tuv xml:lang="zh-CN">
                <seg>当然我始终没得到这个复仇机会，因为小偷也不是傻子。</seg>
            </tuv>
            <tuv xml:lang="en-US">
                <seg>Of course, I never did get my revenge. The thief was no fool.</seg>
            </tuv>
        </tu>
        <tu creationdate="20240106T125939Z" creationid="TM STUDIO">
            <tuv xml:lang="zh-CN">
                <seg>小的错误，像是打碎了爸爸的玻璃试管啦；好心抱弟弟却摔个屁股蹲儿，把弟弟的脑勺磕出一个包啦；好不容易穿件新衣服上学，却兴奋过头洒上一身墨汁啦，这些事情就太多了，多得我自己都经常怀疑自己：娘生下我本身是不是就是一个错误？</seg>
            </tuv>
            <tuv xml:lang="en-US">
                <seg>Then there were the small scrapes. Like breaking a glass test-tube belonging to my dad, picking up my little brother to cuddle him but tripping over so he banged his head and got a big bruise, having a new outfit to wear to school for once and fooling around and getting ink all over it...I got so many things wrong that I used to wonder whether my mum had got it wrong even giving birth to me.</seg>
            </tuv>
        </tu>
        <tu creationdate="20240106T125939Z" creationid="TM STUDIO">
            <tuv xml:lang="zh-CN">
                <seg>星期天一早，梅教授抱着他的那只威风凛凛的红羽毛爱尔兰良种鸡，悲恸欲绝地上门找我爸。</seg>
            </tuv>
            <tuv xml:lang="en-US">
                <seg>Early one Sunday morning, Professor Mei came to see my dad. He was holding his majestic Rhode Island Red cockerel, and looking distraught.</seg>
            </tuv>
        </tu>
        <tu creationdate="20240106T125939Z" creationid="TM STUDIO">
            <tuv xml:lang="zh-CN">
                <seg>在榴园的这些人家中，梅教授要算是我爸最好的朋友，因为他们一个教农业育种，一个教畜牧兽医，说起来都是"农科学"，彼此有共同语言。</seg>
            </tuv>
            <tuv xml:lang="en-US">
                <seg>Of all the people who lived in Pomegranate Gardens, Professor Mei was the closest to my dad. Dad taught agronomy and Mei, animal husbandry and veterinary science. They shared a common language.</seg>
            </tuv>
        </tu>
        <tu creationdate="20240106T125939Z" creationid="TM STUDIO">
            <tuv xml:lang="zh-CN">
                <seg>梅教授本来在美国威斯康星大学学生物，博士毕业后回国，改当了畜牧系教授，做的工作跟动物遗传学有关。</seg>
            </tuv>
            <tuv xml:lang="en-US">
                <seg>Professor Mei had studied biology at the University of Wisconsin, and came back to China after he completed his doctorate. He switched to the department of animal husbandry, where his work had something to do with genetics.</seg>
            </tuv>
        </tu>
        <tu creationdate="20240106T125939Z" creationid="TM STUDIO">
            <tuv xml:lang="zh-CN">
                <seg>他家里没小孩，时间富余，最喜欢找我爸聊天。</seg>
            </tuv>
            <tuv xml:lang="en-US">
                <seg>The couple had no children, so he had time on his hands and loved to have long chats with my dad.</seg>
            </tuv>
        </tu>
        <tu creationdate="20240106T125939Z" creationid="TM STUDIO">
            <tuv xml:lang="zh-CN">
                <seg>他常常端把椅子坐在楼下自己家门口，一边抽烟斗，一边眼巴巴等着我爸下课回来。</seg>
            </tuv>
            <tuv xml:lang="en-US">
                <seg>He used to bring a chair outside and sit in front of his door downstairs, smoking a pipe and waiting impatiently.</seg>
            </tuv>
        </tu>
        <tu creationdate="20240106T125939Z" creationid="TM STUDIO">
            <tuv xml:lang="zh-CN">
                <seg>我爸前脚进院门，他后脚起身招呼，然后跟着我爸咯吱咯吱爬上楼，两人泡壶茶叶末，坐下开聊：前线抗战的进展、重庆政府有什么动作、美国人的态度......</seg>
            </tuv>
            <tuv xml:lang="en-US">
                <seg>No sooner had my dad put his foot through the gate than he'd be on his feet. Then he'd stomp up the stairs after him and they'd brew a pot of tea and sit and chat about how the war was going, what the Chongqing government was up to, and what the Americans were thinking.</seg>
            </tuv>
        </tu>
        <tu creationdate="20240106T125939Z" creationid="TM STUDIO">
            <tuv xml:lang="zh-CN">
                <seg>聊着聊着，尤其扯到跟美国有关的事情上，两个人就不自觉地夹进了英文，每当这个时候就是他们脸红脖子粗的时候。</seg>
            </tuv>
            <tuv xml:lang="en-US">
                <seg>They tended to slip into English, especially when it came to talking about the United States, and the pair of them would get very angry, and shout at each other.</seg>
            </tuv>
        </tu>
        <tu creationdate="20240106T125939Z" creationid="TM STUDIO">
            <tuv xml:lang="zh-CN">
                <seg>我问过爸爸："为什么你们吵架要讲英文？"</seg>
            </tuv>
            <tuv xml:lang="en-US">
                <seg>I asked my father once, 'Why do you talk English when you shout at each other?'</seg>
            </tuv>
        </tu>
        <tu creationdate="20240106T125939Z" creationid="TM STUDIO">
            <tuv xml:lang="zh-CN">
                <seg>爸爸回答我："英文骂人比较不粗俗。"</seg>
            </tuv>
            <tuv xml:lang="en-US">
                <seg>'Because it doesn't sound as vulgar in English.'</seg>
            </tuv>
        </tu>
        <tu creationdate="20240106T125939Z" creationid="TM STUDIO">
            <tuv xml:lang="zh-CN">
                <seg>"为什么要骂人？"</seg>
            </tuv>
            <tuv xml:lang="en-US">
                <seg>'But why do you shout at each other?'</seg>
            </tuv>
        </tu>
        <tu creationdate="20240106T125939Z" creationid="TM STUDIO">
            <tuv xml:lang="zh-CN">
                <seg>"情绪发泄。"</seg>
            </tuv>
            <tuv xml:lang="en-US">
                <seg>'We're expressing our feelings.'</seg>
            </tuv>
        </tu>
        <tu creationdate="20240106T125939Z" creationid="TM STUDIO">
            <tuv xml:lang="zh-CN">
                <seg>好奇葩的解释。</seg>
            </tuv>
            <tuv xml:lang="en-US">
                <seg>What a strange explanation.</seg>
            </tuv>
        </tu>
        <tu creationdate="20240106T125939Z" creationid="TM STUDIO">
            <tuv xml:lang="zh-CN">
                <seg>不过大多数时间，他们会心平气和地讨论跟教学有关的问题。</seg>
            </tuv>
            <tuv xml:lang="en-US">
                <seg>But most of the time, they talked quite calmly, about things to do with teaching.</seg>
            </tuv>
        </tu>
        <tu creationdate="20240106T125939Z" creationid="TM STUDIO">
            <tuv xml:lang="zh-CN">
                <seg>有一回我爸的学生要写一篇《小麦与黑麦杂交之遗传及细胞研究》的毕业论文，我爸拿着论文大纲找梅教授，说自己对生物遗传学不专业，邀请梅教授共同担任指导老师，梅教授二话不说答应了。</seg>
            </tuv>
            <tuv xml:lang="en-US">
                <seg>One of my dad's students was going to write a dissertation on 'Genetic and Cellular Studies of Wheat-Rye Hybrids'. My dad had no special knowledge of biogenetics, so he asked Mei to be his co-supervisor. Professor Mei said yes, immediately.</seg>
            </tuv>
        </tu>
        <tu creationdate="20240106T125939Z" creationid="TM STUDIO">
            <tuv xml:lang="zh-CN">
                <seg>还有一年春天，我爸带着学生在华西后坝的试验田里栽种了几垄脱字美棉，秋后大丰收，半人多高的植棵上棉桃累累，个个都有小孩子拳头大，笑嘻嘻地绽出白嘴巴。</seg>
            </tuv>
            <tuv xml:lang="en-US">
                <seg>Another time, my dad and his students planted some rows of a particular kind of American cotton in the far test fields one spring. By autumn, they'd produced a bumper harvest. The plants were nearly three feet high, and covered with cotton bolls, each one as big as a child's fist.</seg>
            </tuv>
        </tu>
        <tu creationdate="20240106T125939Z" creationid="TM STUDIO">
            <tuv xml:lang="zh-CN">
                <seg>当地农民看着眼馋，天黑摸过来，你摘几颗他摘几颗的，居然把地里的棉桃偷走一小半。我爸心疼得嘴角都起了疱。</seg>
            </tuv>
            <tuv xml:lang="en-US">
                <seg>The local farmers gazed at them greedily, then sneaked back at night and everyone picked a few. By morning, more than half the crop had gone. My dad was so upset that his lips came out in cold sores.</seg>
            </tuv>
        </tu>
        <tu creationdate="20240106T125939Z" creationid="TM STUDIO">
            <tuv xml:lang="zh-CN">
                <seg>梅教授衔个烟斗心平气和地开导他："偷就偷了嘛，人家愿意偷，是人家知道你那个东西好，东西不好，白送人也没人要啊。"</seg>
            </tuv>
            <tuv xml:lang="en-US">
                <seg>Professor Mei stood calmly smoking his pipe as he put my father straight, 'Stealing happens. If people steal off you, it means you've got something worth stealing and that's good. If what you've got is no good, no one's going to steal it. They won't even accept it as a present.'</seg>
            </tuv>
        </tu>
        <tu creationdate="20240106T125939Z" creationid="TM STUDIO">
            <tuv xml:lang="zh-CN">
                <seg>我爸一听有道理，赶快吩咐学生不要再追究。</seg>
            </tuv>
            <tuv xml:lang="en-US">
                <seg>That made sense to my dad. He went and told his students not to bother investigating.</seg>
            </tuv>
        </tu>
        <tu creationdate="20240106T125939Z" creationid="TM STUDIO">
            <tuv xml:lang="zh-CN">
                <seg>果然，开过春，当地不少农户用了这种新棉籽，良种推广一点没费劲。</seg>
            </tuv>
            <tuv xml:lang="en-US">
                <seg>Sure enough, next spring, the local farmers used the new cotton seed, and promoting the improved strain was no trouble at all.</seg>
            </tuv>
        </tu>
        <tu creationdate="20240106T125939Z" creationid="TM STUDIO">
            <tuv xml:lang="zh-CN">
                <seg>梅教授一大早杀上门，还抱着他的大公鸡，让我爸感觉来头不对，他赶快给梅教授搬凳子，倒茶，请他坐下说话。</seg>
            </tuv>
            <tuv xml:lang="en-US">
                <seg>That morning when Professor Mei banged on our door, holding his cockerel under his arm, my father guessed something was wrong. He brought a stool for him and poured him some tea.</seg>
            </tuv>
        </tu>
        <tu creationdate="20240106T125939Z" creationid="TM STUDIO">
            <tuv xml:lang="zh-CN">
                <seg>"太不像话了！太太太不像话了！"梅教授上楼跑得急，气都没喘匀。</seg>
            </tuv>
            <tuv xml:lang="en-US">
                <seg>'It's outrageous! Absolutely outrageous!' the professor spluttered, out of breath from having run up the stairs.</seg>
            </tuv>
        </tu>
        <tu creationdate="20240106T125939Z" creationid="TM STUDIO">
            <tuv xml:lang="zh-CN">
                <seg>"老梅你坐，坐下说。"</seg>
            </tuv>
            <tuv xml:lang="en-US">
                <seg>'Please, sit down, old boy. What's up?'</seg>
            </tuv>
        </tu>
        <tu creationdate="20240106T125939Z" creationid="TM STUDIO">
            <tuv xml:lang="zh-CN">
                <seg>"不坐！"</seg>
            </tuv>
            <tuv xml:lang="en-US">
                <seg>Mei ignored the offer.</seg>
            </tuv>
        </tu>
        <tu creationdate="20240106T125939Z" creationid="TM STUDIO">
            <tuv xml:lang="zh-CN">
                <seg>梅教授义正词严，"子不教，父之过。老黄你懂不懂这个道理？"</seg>
            </tuv>
            <tuv xml:lang="en-US">
                <seg>'Every parent has a duty to educate their child, you know what that means, Huang?'</seg>
            </tuv>
        </tu>
        <tu creationdate="20240106T125939Z" creationid="TM STUDIO">
            <tuv xml:lang="zh-CN">
                <seg>我爸连声说："是是是，绝对是这个理。"</seg>
            </tuv>
            <tuv xml:lang="en-US">
                <seg>'Of course I do, yes, indeed.' My father reassured him.</seg>
            </tuv>
        </tu>
        <tu creationdate="20240106T125939Z" creationid="TM STUDIO">
            <tuv xml:lang="zh-CN">
                <seg>很显然，这是上门讨伐来了。</seg>
            </tuv>
            <tuv xml:lang="en-US">
                <seg>Professor Mei had obviously come to demand justice.</seg>
            </tuv>
        </tu>
        <tu creationdate="20240106T125939Z" creationid="TM STUDIO">
            <tuv xml:lang="zh-CN">
                <seg>对于这一类的事，我爸我娘一向都心虚。</seg>
            </tuv>
            <tuv xml:lang="en-US">
                <seg>My father and mother always felt guilty when we did wrong.</seg>
            </tuv>
        </tu>
        <tu creationdate="20240106T125939Z" creationid="TM STUDIO">
            <tuv xml:lang="zh-CN">
                <seg>别人家只有一两个孩子，没事都拢在眼面前，我们家连同沈天路，兄弟姐妹有六个，防不胜防，不当心就会有哪个闯下祸。</seg>
            </tuv>
            <tuv xml:lang="en-US">
                <seg>Other people had only one or two children, you could keep an eye on them. But we were six, including Tianlu, and it was hard to stop us getting into trouble.</seg>
            </tuv>
        </tu>
        <tu creationdate="20240106T125939Z" creationid="TM STUDIO">
            <tuv xml:lang="zh-CN">
                <seg>梅教授举起手里抱着的那只鸡，掉了个头，鸡屁股一直杵到我爸的鼻子下面，执意要让他看清楚。</seg>
            </tuv>
            <tuv xml:lang="en-US">
                <seg>Professor Mei lifted up the cockerel and turned it around so its bum was sticking under my dad's nose, so he couldn't miss it.</seg>
            </tuv>
        </tu>
        <tu creationdate="20240106T125939Z" creationid="TM STUDIO">
            <tuv xml:lang="zh-CN">
                <seg>"尾巴！</seg>
            </tuv>
            <tuv xml:lang="en-US">
                <seg>'Its tail!</seg>
            </tuv>
        </tu>
        <tu creationdate="20240106T125939Z" creationid="TM STUDIO">
            <tuv xml:lang="zh-CN">
                <seg>你看看它的尾巴！</seg>
            </tuv>
            <tuv xml:lang="en-US">
                <seg>Look at its tail!</seg>
            </tuv>
        </tu>
        <tu creationdate="20240106T125939Z" creationid="TM STUDIO">
            <tuv xml:lang="zh-CN">
                <seg>三根尾羽都没有了！</seg>
            </tuv>
            <tuv xml:lang="en-US">
                <seg>Three tail feathers are gone!</seg>
            </tuv>
        </tu>
        <tu creationdate="20240106T125939Z" creationid="TM STUDIO">
            <tuv xml:lang="zh-CN">
                <seg>三根啊！"</seg>
            </tuv>
            <tuv xml:lang="en-US">
                <seg>Three!'</seg>
            </tuv>
        </tu>
        <tu creationdate="20240106T125939Z" creationid="TM STUDIO">
            <tuv xml:lang="zh-CN">
                <seg>他又把大公鸡夹到西装上衣的臂弯里，腾出一只手，拨弄着公鸡尾巴上红艳艳的那一蓬毛。</seg>
            </tuv>
            <tuv xml:lang="en-US">
                <seg>He stuffed the bird back under his arm again, freed a hand, and ruffled the cock's remaining bright red tail feathers.</seg>
            </tuv>
        </tu>
        <tu creationdate="20240106T125939Z" creationid="TM STUDIO">
            <tuv xml:lang="zh-CN">
                <seg>"晓得我这对种鸡多宝贝？</seg>
            </tuv>
            <tuv xml:lang="en-US">
                <seg>'Do you have any idea how precious this rooster is?</seg>
            </tuv>
        </tu>
        <tu creationdate="20240106T125939Z" creationid="TM STUDIO">
            <tuv xml:lang="zh-CN">
                <seg>我千里迢迢万里迢迢从南京带过来的啊，我们总共带出来十八头牛、七头猪、六只羊、一对鸡，宝贝啊，都是宝贝啊，指着用它们做杂交实验，改良本地品种哪！</seg>
            </tuv>
            <tuv xml:lang="en-US">
                <seg>It's come thousands of miles. We brought eighteen head of cattle, seven pigs, six sheep, and a pair of Rhode Island Reds, all of them priceless, all so we could use them for hybridizing, to improve the local strains!</seg>
            </tuv>
        </tu>
        <tu creationdate="20240106T125939Z" creationid="TM STUDIO">
            <tuv xml:lang="zh-CN">
                <seg>老黄你晓得的，这一路走，一路炮弹追，多少辛苦，拿命换来的！</seg>
            </tuv>
            <tuv xml:lang="en-US">
                <seg>You have no idea how hard the trip was, Huang. We were shelled all the way. We were lucky to get here alive!</seg>
            </tuv>
        </tu>
        <tu creationdate="20240106T125939Z" creationid="TM STUDIO">
            <tuv xml:lang="zh-CN">
                <seg>我拿它们当祖宗养，一根手指头都舍不得动它呢，我我......"</seg>
            </tuv>
            <tuv xml:lang="en-US">
                <seg>I've been rearing them for breeding. No one touches them but me, I - I -'</seg>
            </tuv>
        </tu>
        <tu creationdate="20240106T125939Z" creationid="TM STUDIO">
            <tuv xml:lang="zh-CN">
                <seg>我爸狐疑："老梅你先打住，院里住这么多户，这么多小孩子，哪个不是上天入地的调皮鬼？</seg>
            </tuv>
            <tuv xml:lang="en-US">
                <seg>'Stop right there, Mei.' My father was looking doubtful. 'This compound is full of families with children, all of them up to no good.</seg>
            </tuv>
        </tu>
        <tu creationdate="20240106T125939Z" creationid="TM STUDIO">
            <tuv xml:lang="zh-CN">
                <seg>你怎么就认定是我家的？"</seg>
            </tuv>
            <tuv xml:lang="en-US">
                <seg>How can you be so sure it was mine?'</seg>
            </tuv>
        </tu>
        <tu creationdate="20240106T125939Z" creationid="TM STUDIO">
            <tuv xml:lang="zh-CN">
                <seg>梅教授掷地有声："我这两只鸡，没人敢碰它，除了黄橙子！"</seg>
            </tuv>
            <tuv xml:lang="en-US">
                <seg>'Because none of them are brave enough to go near the cock and hen, except for your Orange!'</seg>
            </tuv>
        </tu>
        <tu creationdate="20240106T125939Z" creationid="TM STUDIO">
            <tuv xml:lang="zh-CN">
                <seg>这话倒是没错，我平常有事没事就喜欢逗这两只大公鸡。</seg>
            </tuv>
            <tuv xml:lang="en-US">
                <seg>He was spot on. Whenever I had nothing better to do, I'd mess with his birds.</seg>
            </tuv>
        </tu>
        <tu creationdate="20240106T125939Z" creationid="TM STUDIO">
            <tuv xml:lang="zh-CN">
                <seg>有一回我抓了一只野猫，想让它骑在大公鸡身上走一圈。公鸡死活不从，怒目圆睁，脖子上的毛一根根都竖起来，伸着脖颈往我面前冲，吓得围观的小孩子们四下奔散。</seg>
            </tuv>
            <tuv xml:lang="en-US">
                <seg>Once, I got hold of a stray cat and tried to give it a ride on the rooster's back but the bird wasn't having any of that. It glared furiously and its hackles stood on end. Then it stretched its neck and charged me. The watching children all scattered in terror.</seg>
            </tuv>
        </tu>
        <tu creationdate="20240106T125939Z" creationid="TM STUDIO">
            <tuv xml:lang="zh-CN">
                <seg>可是最后怎么样？</seg>
            </tuv>
            <tuv xml:lang="en-US">
                <seg>And what happened then?</seg>
            </tuv>
        </tu>
        <tu creationdate="20240106T125939Z" creationid="TM STUDIO">
            <tuv xml:lang="zh-CN">
                <seg>还不是被我伸手逮住，按倒在地。</seg>
            </tuv>
            <tuv xml:lang="en-US">
                <seg>I actually caught it, and held it down.</seg>
            </tuv>
        </tu>
        <tu creationdate="20240106T125939Z" creationid="TM STUDIO">
            <tuv xml:lang="zh-CN">
                <seg>只可惜那只猫野怂了，趁我手忙脚乱时，“啊呜”一声惨叫，落荒而逃。</seg>
            </tuv>
            <tuv xml:lang="en-US">
                <seg>Meantime, however, the cat had taken its chance to wriggle out of my arms, and fled with an ear-splitting screech.</seg>
            </tuv>
        </tu>
        <tu creationdate="20240106T125939Z" creationid="TM STUDIO">
            <tuv xml:lang="zh-CN">
                <seg>也怪我自己太大意，昨天偷拔公鸡羽毛时，肯定被人看见了，而且这人居心不良地向梅教授告状了。</seg>
            </tuv>
            <tuv xml:lang="en-US">
                <seg>Now, I had no one but myself to blame for being careless. I must have been seen when I stole the rooster's feathers yesterday, and whoever it was must have been mean enough to tell on me to Professor Mei.</seg>
            </tuv>
        </tu>
        <tu creationdate="20240106T125939Z" creationid="TM STUDIO">
            <tuv xml:lang="zh-CN">
                <seg>没准儿就是我姐，她总是处心积虑地要看我笑话，好显得自己多么乖巧。</seg>
            </tuv>
            <tuv xml:lang="en-US">
                <seg>Probably it was Shuya. She was always scheming to get me into trouble, while she played Miss Goody-Goody.</seg>
            </tuv>
        </tu>
        <tu creationdate="20240106T125939Z" creationid="TM STUDIO">
            <tuv xml:lang="zh-CN">
                <seg>知女莫如父，况且我在我们家里一向就是个闯祸精。</seg>
            </tuv>
            <tuv xml:lang="en-US">
                <seg>No one knows a girl like her own parents, and besides, I had always been the troublemaker in our family.</seg>
            </tuv>
        </tu>
        <tu creationdate="20240106T125939Z" creationid="TM STUDIO">
            <tuv xml:lang="zh-CN">
                <seg>此刻我爸一听梅教授提我的名字，心里已经有了数，赶快抬眼找我，发现我已经躲进里屋，并且紧紧关上了房门。</seg>
            </tuv>
            <tuv xml:lang="en-US">
                <seg>At the mention of my name, my dad had it figured out. He looked around for me but I had hidden in the back room, and locked myself in.</seg>
            </tuv>
        </tu>
        <tu creationdate="20240106T125939Z" creationid="TM STUDIO">
            <tuv xml:lang="zh-CN">
                <seg>这完全是招认无疑了。</seg>
            </tuv>
            <tuv xml:lang="en-US">
                <seg>A clear admission of guilt.</seg>
            </tuv>
        </tu>
        <tu creationdate="20240106T125939Z" creationid="TM STUDIO">
            <tuv xml:lang="zh-CN">
                <seg>我爸只好叹口气，诚恳地朝梅教授拱一拱手："小女顽皮，犯了大错，对不住对不住。"</seg>
            </tuv>
            <tuv xml:lang="en-US">
                <seg>My dad sighed and apologized to his old friend with complete sincerity, 'She's a naughty girl. She's done a very bad thing. I'm so sorry.'</seg>
            </tuv>
        </tu>
        <tu creationdate="20240106T125939Z" creationid="TM STUDIO">
            <tuv xml:lang="zh-CN">
                <seg>梅教授依旧痛心疾首："三根尾羽！</seg>
            </tuv>
            <tuv xml:lang="en-US">
                <seg>Professor Mei was still raging. 'Three feathers!</seg>
            </tuv>
        </tu>
        <tu creationdate="20240106T125939Z" creationid="TM STUDIO">
            <tuv xml:lang="zh-CN">
                <seg>你女儿是对不起我的鸡！"</seg>
            </tuv>
            <tuv xml:lang="en-US">
                <seg>Your daughter owes my cockerel a very big apology!'</seg>
            </tuv>
        </tu>
        <tu creationdate="20240106T125939Z" creationid="TM STUDIO">
            <tuv xml:lang="zh-CN">
                <seg>我爸转而向公鸡拱手："是是，对不起鸡兄，你受苦了！"</seg>
            </tuv>
            <tuv xml:lang="en-US">
                <seg>My father turned to the bird and addressed it, 'Risk, right, I'm so sorry, cockerel! It must have hurt!'</seg>
            </tuv>
        </tu>
        <tu creationdate="20240106T125939Z" creationid="TM STUDIO">
            <tuv xml:lang="zh-CN">
                <seg>"这种事不可以再次发生。"</seg>
            </tuv>
            <tuv xml:lang="en-US">
                <seg>'This must never happen again!' thundered the irate prof.</seg>
            </tuv>
        </tu>
        <tu creationdate="20240106T125939Z" creationid="TM STUDIO">
            <tuv xml:lang="zh-CN">
                <seg>"老梅你放心，绝对不会，我替小女向你保证。"</seg>
            </tuv>
            <tuv xml:lang="en-US">
                <seg>'Don't worry, old man. It won't. Believe me. I'm giving you my personal guarantee!'</seg>
            </tuv>
        </tu>
        <tu creationdate="20240106T125939Z" creationid="TM STUDIO">
            <tuv xml:lang="zh-CN">
                <seg>我爸着脸，一再安慰梅教授和他的鸡，末了还让我娘从米缸里舀出半碗米，送给这只少了三根尾羽的宝贝补身体。</seg>
            </tuv>
            <tuv xml:lang="en-US">
                <seg>My dad, quite shamelessly, kept offering his condolences to the man and his bird. In the end, he made my mother scoop out half a bowl of rice from the big jar, and gave it to the precious bird, so its tail feathers would grow back quickly.</seg>
            </tuv>
        </tu>
        <tu creationdate="20240106T125939Z" creationid="TM STUDIO">
            <tuv xml:lang="zh-CN">
                <seg>梅教授怒气冲冲走了之后，我关紧房门，屁股死死顶住，任我爸如何拍打都不开。</seg>
            </tuv>
            <tuv xml:lang="en-US">
                <seg>Even after Professor Mei had hurried away, I sat tight, refusing to open the door, no matter how hard my father knocked.</seg>
            </tuv>
        </tu>
        <tu creationdate="20240106T125939Z" creationid="TM STUDIO">
            <tuv xml:lang="zh-CN">
                <seg>我听见姐姐在外面向他告状，说我拔那三根尾羽是为了做一只鸡毛毽子。</seg>
            </tuv>
            <tuv xml:lang="en-US">
                <seg>I heard my sister outside, telling Dad I'd pulled the tail feathers out so I could make a shuttlecock.</seg>
            </tuv>
        </tu>
        <tu creationdate="20240106T125939Z" creationid="TM STUDIO">
            <tuv xml:lang="zh-CN">
                <seg>她应该是找到了我的毽子，巴巴地捧着去给我爸看。我听见爸爸暴怒的声音："扔了它！扔到茅厕里！"</seg>
            </tuv>
            <tuv xml:lang="en-US">
                <seg>She must have found my shuttlecock and shown it to him because I heard his angry voice, 'Throw it away! Throw it down the toilet!'</seg>
            </tuv>
        </tu>
        <tu creationdate="20240106T125939Z" creationid="TM STUDIO">
            <tuv xml:lang="zh-CN">
                <seg>一听这话，我飞快地开门，冲出去抢我姐手里的毽子。</seg>
            </tuv>
            <tuv xml:lang="en-US">
                <seg>At that, I flung open the door, hurtled out, and grabbed the shuttlecock off my sister.</seg>
            </tuv>
        </tu>
        <tu creationdate="20240106T125939Z" creationid="TM STUDIO">
            <tuv xml:lang="zh-CN">
                <seg>我甚至不顾一切地咬了她一口，咬得她尖声直叫。</seg>
            </tuv>
            <tuv xml:lang="en-US">
                <seg>I sunk my teeth into her too, and she screamed.</seg>
            </tuv>
        </tu>
        <tu creationdate="20240106T125939Z" creationid="TM STUDIO">
            <tuv xml:lang="zh-CN">
                <seg>我爸这时候真是气坏了，他大步跨到我面前，抬起一只手，举得比他的头顶还要高，考虑着要不要给我来上一巴掌。</seg>
            </tuv>
            <tuv xml:lang="en-US">
                <seg>My dad was really mad by now. With one big stride, he was in from of me, his hand raised above his heady, ready to give me a slap.</seg>
            </tuv>
        </tu>
        <tu creationdate="20240106T125939Z" creationid="TM STUDIO">
            <tuv xml:lang="zh-CN">
                <seg>可是我爸之前还没有打过小孩子，他的手一直在哆嗦，犹豫不决，也许是拿不准该用多大的力度。</seg>
            </tuv>
            <tuv xml:lang="en-US">
                <seg>But my dad had never beaten one of his children before. His hand shook, and he wavered, maybe trying to work out how much force he should use.</seg>
            </tuv>
        </tu>
        <tu creationdate="20240106T125939Z" creationid="TM STUDIO">
            <tuv xml:lang="zh-CN">
                <seg>沈天路突然走过来，插在我和我爸的中间，抬头看着我爸的手。</seg>
            </tuv>
            <tuv xml:lang="en-US">
                <seg>Suddenly Tianlu appeared and squeezed in between me and my dad. He looked up at my father's hand.</seg>
            </tuv>
        </tu>
        <tu creationdate="20240106T125939Z" creationid="TM STUDIO">
            <tuv xml:lang="zh-CN">
                <seg>"叔，"他说，"别生橙子的气，她是想拿个头名。"</seg>
            </tuv>
            <tuv xml:lang="en-US">
                <seg>'Uncle, don't be angry with Orange. She wants to be first.'</seg>
            </tuv>
        </tu>
        <tu creationdate="20240106T125939Z" creationid="TM STUDIO">
            <tuv xml:lang="zh-CN">
                <seg>我爸莫名其妙："什么头名？"</seg>
            </tuv>
            <tuv xml:lang="en-US">
                <seg>My dad looked mystified. 'First in what?'</seg>
            </tuv>
        </tu>
        <tu creationdate="20240106T125939Z" creationid="TM STUDIO">
            <tuv xml:lang="zh-CN">
                <seg>"踢毽子嘛，比赛嘛，她班里同学都有好毽子嘛。"</seg>
            </tuv>
            <tuv xml:lang="en-US">
                <seg>'Kicking the shuttlecock. It's a competition, all her classmates have good shuttlecocks.'</seg>
            </tuv>
        </tu>
        <tu creationdate="20240106T125939Z" creationid="TM STUDIO">
            <tuv xml:lang="zh-CN">
                <seg>"好毽子跟拔人家羽毛有什么关系？"</seg>
            </tuv>
            <tuv xml:lang="en-US">
                <seg>'And what does that have to do with pulling the cock's tail feathers out?'</seg>
            </tuv>
        </tu>
        <tu creationdate="20240106T125939Z" creationid="TM STUDIO">
            <tuv xml:lang="zh-CN">
                <seg>"叔啊，你是没踢过毽子，关系大得很！</seg>
            </tuv>
            <tuv xml:lang="en-US">
                <seg>'Everything! Maybe you've never played shuttlecock.</seg>
            </tuv>
        </tu>
        <tu creationdate="20240106T125939Z" creationid="TM STUDIO">
            <tuv xml:lang="zh-CN">
                <seg>羽毛够长的话，毽子上天才稳，不走偏，踢一下是一下，巴适！能拿头名！"</seg>
            </tuv>
            <tuv xml:lang="en-US">
                <seg>If the feathers are long enough, the shuttlecock goes up and stays steady. It doesn't go sideways, you can do it with one kick, it's brilliant, and you win!'</seg>
            </tuv>
        </tu>
        <tu creationdate="20240106T125939Z" creationid="TM STUDIO">
            <tuv xml:lang="zh-CN">
                <seg>我爸想了想，放下了一直高举的那只手，"倒是新鲜呢，我这个猴性子的女儿也有好胜心了。"</seg>
            </tuv>
            <tuv xml:lang="en-US">
                <seg>My dad thought a moment, then lowered his hand. 'Well, that's interesting, this little monkey's certainly competitive!'</seg>
            </tuv>
        </tu>
        <tu creationdate="20240106T125939Z" creationid="TM STUDIO">
            <tuv xml:lang="zh-CN">
                <seg>他决定原谅我。</seg>
            </tuv>
            <tuv xml:lang="en-US">
                <seg>He decided to forgive me.</seg>
            </tuv>
        </tu>
        <tu creationdate="20240106T125939Z" creationid="TM STUDIO">
            <tuv xml:lang="zh-CN">
                <seg>返过身，背着手，他琢磨了一会儿，又把身子转回来，问我："说说看，第一名会有奖状吗？"</seg>
            </tuv>
            <tuv xml:lang="en-US">
                <seg>He turned away, clasped his hands behind his back while he considered the matter, then turned back to ask me, 'Do you get a certificate if you win?'</seg>
            </tuv>
        </tu>
        <tu creationdate="20240106T125939Z" creationid="TM STUDIO">
            <tuv xml:lang="zh-CN">
                <seg>我说有，老师已经准备了，锁在抽屉里。</seg>
            </tuv>
            <tuv xml:lang="en-US">
                <seg>'Yes, the teacher's already got it, locked away in her drawer.'</seg>
            </tuv>
        </tu>
        <tu creationdate="20240106T125939Z" creationid="TM STUDIO">
            <tuv xml:lang="zh-CN">
                <seg>"那好，"我爸做个不容置疑的手势，"比赛完了，拿着你的奖状，去向梅伯伯认罪，看他肯不肯原谅你。"</seg>
            </tuv>
            <tuv xml:lang="en-US">
                <seg>'That's good,' my dad said decisively. 'After the competition, go and show your certificate to Uncle Mei and confess. See if he'll forgive you.'</seg>
            </tuv>
        </tu>
        <tu creationdate="20240106T125939Z" creationid="TM STUDIO">
            <tuv xml:lang="zh-CN">
                <seg>我嘴一咧，抽抽搭搭地哭了起来。</seg>
            </tuv>
            <tuv xml:lang="en-US">
                <seg>I grinned and then burst into tears.</seg>
            </tuv>
        </tu>
        <tu creationdate="20240106T125939Z" creationid="TM STUDIO">
            <tuv xml:lang="zh-CN">
                <seg>我也不知道我为什么要哭，有点莫名其妙。</seg>
            </tuv>
            <tuv xml:lang="en-US">
                <seg>I had no idea why I was crying. It was very strange.</seg>
            </tuv>
        </tu>
        <tu creationdate="20240106T125939Z" creationid="TM STUDIO">
            <tuv xml:lang="zh-CN">
                <seg>还有，我死活都没想到，沈天路会在关键时刻站出来维护我。上次我干吗要偷藏他的铅笔盒呢？我干吗老是学他的口音他的左撇子动作呢？</seg>
            </tuv>
            <tuv xml:lang="en-US">
                <seg>There were other things I couldn't work out, like why Tianlu stood up for me at the critical moment, when I was the one who stole his new pencil box, and I was always making fun of his accent and the way he did things left-handed.</seg>
            </tuv>
        </tu>
        <tu creationdate="20240106T125939Z" creationid="TM STUDIO">
            <tuv xml:lang="zh-CN">
                <seg>我又想到，沈天路跟我不在一个学校，又是不声不响独往独来的一个人，他怎么会知道我们班里要有一场踢毽子比赛？还猜出来我铆足了劲儿要拿第一名？</seg>
            </tuv>
            <tuv xml:lang="en-US">
                <seg>And another thing, Tianlu was not even in the same school as me. He kept himself to himself and hardly ever opened his mouth to anyone. How had he found out there was going to be a shuttlecock competition in our class, and that I desperately wanted to win?</seg>
            </tuv>
        </tu>
        <tu creationdate="20240106T125939Z" creationid="TM STUDIO">
            <tuv xml:lang="zh-CN">
                <seg>好奇怪。</seg>
            </tuv>
            <tuv xml:lang="en-US">
                <seg>Very weird.</seg>
            </tuv>
        </tu>
        <tu creationdate="20240106T125939Z" creationid="TM STUDIO">
            <tuv xml:lang="zh-CN">
                <seg>真正了解一个人是多么困难啊。</seg>
            </tuv>
            <tuv xml:lang="en-US">
                <seg>How difficult it is to really understand someone.</seg>
            </tuv>
        </tu>
    </body>
</tmx>
