# Supplementary material for: Exploring translator’s style in children’s literature: A case study of Nicky Harman’s English translations of Huang Beijia’s two works
Source: PLoS One. 2026 Jun 2;21(6):e0350245. doi: 10.1371/journal.pone.0350245 (PMC13229296; doi:10.1371/journal.pone.0350245)
Supplement: S7 File — (ZIP) [file pone.0350245.s010.zip › data/parallel corpus data/Parallel Chinese-English Corpus tmx format/Flight of the Bumblebee (Parallel Chinese-English).tmx/Chapter 6_zh-CN_en-US.tmx]

<?xml version="1.0" encoding="UTF-8" standalone="yes"?>
<tmx version="1.4">
    <header creationtool="Tmxmall Aligner" segtype="sentence" adminlang="zh-CN" srclang="zh-CN" datatype="xml" creationdate="20240106T170040Z" creationid="TM STUDIO"/>
    <body>
        <tu creationdate="20240106T170040Z" creationid="TM STUDIO">
            <tuv xml:lang="zh-CN">
                <seg>第六章·童子军</seg>
            </tuv>
            <tuv xml:lang="en-US">
                <seg>Chapter 6 The Youth Militia</seg>
            </tuv>
        </tu>
        <tu creationdate="20240106T170040Z" creationid="TM STUDIO">
            <tuv xml:lang="zh-CN">
                <seg>那一年，我们家里有四个人同时加入了童子军：哥、姐、沈天路和我。</seg>
            </tuv>
            <tuv xml:lang="en-US">
                <seg>That year, four members of our family joined the Youth Militia: Kejun, Shuya, Tianlu and me.</seg>
            </tuv>
        </tu>
        <tu creationdate="20240106T170040Z" creationid="TM STUDIO">
            <tuv xml:lang="zh-CN">
                <seg>他们三个在中学部，我在小学部，但是我们的制服都一样。</seg>
            </tuv>
            <tuv xml:lang="en-US">
                <seg>The three of them were in high school and I was in primary school, but our uniforms were the same.</seg>
            </tuv>
        </tu>
        <tu creationdate="20240106T170040Z" creationid="TM STUDIO">
            <tuv xml:lang="zh-CN">
                <seg>沈天路个子小，中学生制服穿在身上，裤管挽起两道，衣服下摆一直包住屁股，怎么看怎么觉得这身衣服是借来的。</seg>
            </tuv>
            <tuv xml:lang="en-US">
                <seg>Tianlu was short so he had to roll his trousers up twice over. The hem of the jacket hung down to his bottom. Altogether, his outfit looked like someone else's cast-offs.</seg>
            </tuv>
        </tu>
        <tu creationdate="20240106T170040Z" creationid="TM STUDIO">
            <tuv xml:lang="zh-CN">
                <seg>我跟他恰好相反，个头太高，又太瘦，穿一套小学生制服，吊胳膊吊腿，又哐里哐啷，竹竿人一样，尤其冬日清早上学，寒风飕飕地灌进衣襟，前胸后背冻成了冰块，真不好受。</seg>
            </tuv>
            <tuv xml:lang="en-US">
                <seg>Mine too, for the opposite reason, I was too tall and too thin. It was baggy and my arms and legs stuck out of the cuffs. I looked like a scarecrow, especially when I went to school on a winter's morning. An icy wind tunneled down the front of my jacket, and my chest and back froze. It was horrible.</seg>
            </tuv>
        </tu>
        <tu creationdate="20240106T170040Z" creationid="TM STUDIO">
            <tuv xml:lang="zh-CN">
                <seg>我娘看不过去，帮我把上衣缝出一个腰身，裤腰也收紧了几寸，才算像个样子。</seg>
            </tuv>
            <tuv xml:lang="en-US">
                <seg>My mother couldn't bear it either. She took the jacket in around the waist, and made the waistline of the trousers a few inches smaller, so it fitted a bit better.</seg>
            </tuv>
        </tu>
        <tu creationdate="20240106T170040Z" creationid="TM STUDIO">
            <tuv xml:lang="zh-CN">
                <seg>即便这样，有一次重庆来了官员视察学校，我们穿着制服，手拿一根童子军棍在校门口列队欢迎，被我姐路过看见了。</seg>
            </tuv>
            <tuv xml:lang="en-US">
                <seg>Even so, we had one inspection from a visiting city official and had to line up in front of the school in our uniforms, and with our scout sticks. My sister was passing by and saw me.</seg>
            </tuv>
        </tu>
        <tu creationdate="20240106T170040Z" creationid="TM STUDIO">
            <tuv xml:lang="zh-CN">
                <seg>姐回家告诉我娘："黄橙子那小腰，一棍子都能打成两截，她还站岗放哨！"</seg>
            </tuv>
            <tuv xml:lang="en-US">
                <seg>She went home and told my mother, 'Orange looks so skinny that you could snap her waist in two with her stick, and they've got her doing sentry duty!'</seg>
            </tuv>
        </tu>
        <tu creationdate="20240106T170040Z" creationid="TM STUDIO">
            <tuv xml:lang="zh-CN">
                <seg>我最讨厌我姐这种鄙视别人的口吻。</seg>
            </tuv>
            <tuv xml:lang="en-US">
                <seg>I hated these sneering comments from Shuya.</seg>
            </tuv>
        </tu>
        <tu creationdate="20240106T170040Z" creationid="TM STUDIO">
            <tuv xml:lang="zh-CN">
                <seg>瘦一点怎么啦？</seg>
            </tuv>
            <tuv xml:lang="en-US">
                <seg>So what if I was skinny?</seg>
            </tuv>
        </tu>
        <tu creationdate="20240106T170040Z" creationid="TM STUDIO">
            <tuv xml:lang="zh-CN">
                <seg>行军操练唱军歌，我不是一样也没落下吗？</seg>
            </tuv>
            <tuv xml:lang="en-US">
                <seg>I could drill and sing military songs just as well as my fellow soldiers.</seg>
            </tuv>
        </tu>
        <tu creationdate="20240106T170040Z" creationid="TM STUDIO">
            <tuv xml:lang="zh-CN">
                <seg>童子军要求"日行一善"，有段时间我们每天走在路上都是目光炯炯东张西望，渴望路边看见一个瞎子或者跛子，好让我们有机会上去搀扶他们，或者讨一杯水给他们喝。</seg>
            </tuv>
            <tuv xml:lang="en-US">
                <seg>The Youth Militia had us doing 'A Good Deed A Day'. For a while, we spent our whole day looking around us wherever we went, in the hopes that we would come across someone who was blind or lame, and could take their arm, or offer them a glass of water.</seg>
            </tuv>
        </tu>
        <tu creationdate="20240106T170040Z" creationid="TM STUDIO">
            <tuv xml:lang="zh-CN">
                <seg>但是在行善这件事上，小学生无论如何争不过中学生。</seg>
            </tuv>
            <tuv xml:lang="en-US">
                <seg>But we primary school kids couldn't compete with the high school students as far as good deeds went.</seg>
            </tuv>
        </tu>
        <tu creationdate="20240106T170040Z" creationid="TM STUDIO">
            <tuv xml:lang="zh-CN">
                <seg>比如我姐她们在学校里，能够集中起来为前线战士做一点针线活，缝个烟荷包啦，织双线手套啦，用麻布编草鞋啦，花头很多，可是没人肯教我们小学生做这些事。</seg>
            </tuv>
            <tuv xml:lang="en-US">
                <seg>For example, Shuya and her school friends made small things for the frontline soldiers. They sewed tobacco pouches, knitted gloves, and plaited hemp string into sandals. They were always coming up with new ideas, but no one wanted to teach us how to do anything.</seg>
            </tuv>
        </tu>
        <tu creationdate="20240106T170040Z" creationid="TM STUDIO">
            <tuv xml:lang="zh-CN">
                <seg>有一次听说华西医院住进来一批前线伤兵，坝上的学生几乎倾巢而出，拥到医院要帮忙，结果护士长把我们小学生全部赶出门，把见了血便会尖叫的女中学生也赶出门，只留下我哥在内的十来个男学生，帮忙倒污水桶，洗绷带，搀扶伤兵上厕所什么的。</seg>
            </tuv>
            <tuv xml:lang="en-US">
                <seg>Once, we heard that a group of wounded soldiers had been admitted to the Union Hospital of West China, and all the Huaxi Fields kids turned out in force and mobbed the hospital, offering to help. But we got no further than the gates before we were chased away by the matron. She didn't want any girls from the high schools either - they might scream at the sight of blood. In the end, only a dozen male students were allowed in, including Kejun. They emptied slop buckets and potties, washed bandages, and helped the patients to the toilet.</seg>
            </tuv>
        </tu>
        <tu creationdate="20240106T170040Z" creationid="TM STUDIO">
            <tuv xml:lang="zh-CN">
                <seg>那几天，我哥看够了医院里人间地狱一般的悲惨情景，每天回家都吃不下饭，还把自己关在房间里哭过一场。</seg>
            </tuv>
            <tuv xml:lang="en-US">
                <seg>For a few days, Kejun had a glimpse of hell. When he came home in the evening, he couldn't eat his dinner. He shut himself in the room and cried.</seg>
            </tuv>
        </tu>
        <tu creationdate="20240106T170040Z" creationid="TM STUDIO">
            <tuv xml:lang="zh-CN">
                <seg>他赌咒发誓，长到十八岁就参军打仗去，不消灭日本鬼子决不踏进家门一步。</seg>
            </tuv>
            <tuv xml:lang="en-US">
                <seg>Then he swore he'd join up as soon as he reached eighteen, and wouldn't set foot through our door again until he'd destroyed the Japs.</seg>
            </tuv>
        </tu>
        <tu creationdate="20240106T170040Z" creationid="TM STUDIO">
            <tuv xml:lang="zh-CN">
                <seg>行善不容易，不容易的事情我偏要做得好。</seg>
            </tuv>
            <tuv xml:lang="en-US">
                <seg>It was not easy to find a good deed to do, but that made me all the more determined.</seg>
            </tuv>
        </tu>
        <tu creationdate="20240106T170040Z" creationid="TM STUDIO">
            <tuv xml:lang="zh-CN">
                <seg>我发现离家不远处有一口水井，每天都有小脚老太们上井打水。</seg>
            </tuv>
            <tuv xml:lang="en-US">
                <seg>There was a well near our house, and I discovered that old women with bound feet went to draw water there every day.</seg>
            </tuv>
        </tu>
        <tu creationdate="20240106T170040Z" creationid="TM STUDIO">
            <tuv xml:lang="zh-CN">
                <seg>石板地滑，水桶沉，老太太们颤颤巍巍拎水走路的样子让人提着心。</seg>
            </tuv>
            <tuv xml:lang="en-US">
                <seg>The cobbles were slippery and a full bucket was heavy. It worried me to see the women staggering home with their buckets.</seg>
            </tuv>
        </tu>
        <tu creationdate="20240106T170040Z" creationid="TM STUDIO">
            <tuv xml:lang="zh-CN">
                <seg>有一天我起个大早，守在水井边，每见到一个拎水的老太，就抢着上前帮忙。</seg>
            </tuv>
            <tuv xml:lang="en-US">
                <seg>One day I got up early in the morning and waited by the well. Every time I saw an old woman, I rushed over and offered to help.</seg>
            </tuv>
        </tu>
        <tu creationdate="20240106T170040Z" creationid="TM STUDIO">
            <tuv xml:lang="zh-CN">
                <seg>可是很奇怪，老太太们约好了似的集体拒绝我，我抢水桶，她们左躲右闪，水溅出来，彼此都湿了鞋袜。</seg>
            </tuv>
            <tuv xml:lang="en-US">
                <seg>But strangely enough, they all turned me down. It was as if they'd made a collective decision. When I tried to grab the bucket, they dodged away and the water splashed out.</seg>
            </tuv>
        </tu>
        <tu creationdate="20240106T170040Z" creationid="TM STUDIO">
            <tuv xml:lang="zh-CN">
                <seg>老太太就啧啧叹息说："心领了嘛，提水要不得，你看看你，小可怜儿，麻秆儿细的膀子，啷个提得起，遭你妈晓得了，要心痛死。"</seg>
            </tuv>
            <tuv xml:lang="en-US">
                <seg>We all ended up with wet socks and shoes. Eventually one said, 'It's very kind of you, but it's hard work carrying water. And look at you, you've got sticks for arms. You'd never manage it. If anything happened to you, your mother'd be really upset.'</seg>
            </tuv>
        </tu>
        <tu creationdate="20240106T170040Z" creationid="TM STUDIO">
            <tuv xml:lang="zh-CN">
                <seg>我真不认为我娘会哭死，我娘有五个儿女呢，没了我，还有我哥我姐我弟我妹呢。</seg>
            </tuv>
            <tuv xml:lang="en-US">
                <seg>I really didn't think my mother would be upset. After all, she'd had five children, and if something happened to me, there'd still be the other four.</seg>
            </tuv>
        </tu>
        <tu creationdate="20240106T170040Z" creationid="TM STUDIO">
            <tuv xml:lang="zh-CN">
                <seg>只不过我四处"行善"而不能，很受挫折，每回童子军开会，要汇报一周行迹时，我都羞愧得恨不能找个地缝藏身。</seg>
            </tuv>
            <tuv xml:lang="en-US">
                <seg>Anyway, I just couldn't find a good deed to do. I kept coming up against a brick wall. At every Youth Militia meeting, when we had to report what we had done that week, I was so embarrassed, I wanted to go through the floor.</seg>
            </tuv>
        </tu>
        <tu creationdate="20240106T170040Z" creationid="TM STUDIO">
            <tuv xml:lang="zh-CN">
                <seg>范舒文最懂我，她提醒说："其实帮你娘做事也是可以的。"</seg>
            </tuv>
            <tuv xml:lang="en-US">
                <seg>Sheona understood what I was going through. She reminded me, 'You could help your mother. That's a good deed.'</seg>
            </tuv>
        </tu>
        <tu creationdate="20240106T170040Z" creationid="TM STUDIO">
            <tuv xml:lang="zh-CN">
                <seg>我说这个应该不算，自家人帮助自家人，不叫"行善"，叫责任。</seg>
            </tuv>
            <tuv xml:lang="en-US">
                <seg>'That doesn't count!' I objected. 'When you help someone in the family, that's not a good deed, it's your duty.'</seg>
            </tuv>
        </tu>
        <tu creationdate="20240106T170040Z" creationid="TM STUDIO">
            <tuv xml:lang="zh-CN">
                <seg>范舒文说："世人都是上帝的子民，上帝的子民都应该得到帮助。"</seg>
            </tuv>
            <tuv xml:lang="en-US">
                <seg>'We're all God's children, and all God's children should get help,' she said.</seg>
            </tuv>
        </tu>
        <tu creationdate="20240106T170040Z" creationid="TM STUDIO">
            <tuv xml:lang="zh-CN">
                <seg>嗯，这么一说，好像也挺有道理。</seg>
            </tuv>
            <tuv xml:lang="en-US">
                <seg>Well, if you put it like that, it made sense.</seg>
            </tuv>
        </tu>
        <tu creationdate="20240106T170040Z" creationid="TM STUDIO">
            <tuv xml:lang="zh-CN">
                <seg>我开始勤快地帮我娘做家务：洗碗，扫地，生炉子，烤弟弟的尿布，去集市背米。</seg>
            </tuv>
            <tuv xml:lang="en-US">
                <seg>I started diligently helping my mother with the housework: washing the dishes, sweeping the floor, lighting the stove, boiling Kid's nappies, and going with Mum to the market so that I could carry the bags of rice home for her.</seg>
            </tuv>
        </tu>
        <tu creationdate="20240106T170040Z" creationid="TM STUDIO">
            <tuv xml:lang="zh-CN">
                <seg>有时候我会清洁榴园的走廊和楼梯：拎一个水桶，拿一条抹布，楼上楼下转一圈，每条砖缝，每根木栏杆，都擦到一尘不染。</seg>
            </tuv>
            <tuv xml:lang="en-US">
                <seg>Sometimes I cleaned the walkways and stairwells of our building. That meant getting a bucket of water and a rag, and wiping up and down the stairs, so the brickwork and bannisters were spotless.</seg>
            </tuv>
        </tu>
        <tu creationdate="20240106T170040Z" creationid="TM STUDIO">
            <tuv xml:lang="zh-CN">
                <seg>我娘说："女大十八变，橙子可真是懂事了。"</seg>
            </tuv>
            <tuv xml:lang="en-US">
                <seg>'How you've grown up, Orange!' said my mother approvingly.</seg>
            </tuv>
        </tu>
        <tu creationdate="20240106T170040Z" creationid="TM STUDIO">
            <tuv xml:lang="zh-CN">
                <seg>又说，"你要总这么勤快，将来可不愁找不到好婆家。"</seg>
            </tuv>
            <tuv xml:lang="en-US">
                <seg>Then she added, 'If you work as hard as this, you need never worry about finding a good husband.'</seg>
            </tuv>
        </tu>
        <tu creationdate="20240106T170040Z" creationid="TM STUDIO">
            <tuv xml:lang="zh-CN">
                <seg>我真想扒着她的耳朵说："娘，这叫日行一善，可不是为了什么见鬼的婆家。"</seg>
            </tuv>
            <tuv xml:lang="en-US">
                <seg>I wanted to yell at her, 'Why don't you listen?! I'm doing a Good Deed a Day, not looking for a husband!'</seg>
            </tuv>
        </tu>
        <tu creationdate="20240106T170040Z" creationid="TM STUDIO">
            <tuv xml:lang="zh-CN">
                <seg>可我终究没说，因为说了我娘也不懂，她就是个家庭妇女嘛。</seg>
            </tuv>
            <tuv xml:lang="en-US">
                <seg>But I said nothing. My mother would never understand. After all, she was just a housewife.</seg>
            </tuv>
        </tu>
        <tu creationdate="20240106T170040Z" creationid="TM STUDIO">
            <tuv xml:lang="zh-CN">
                <seg>开春后，童子军还搞了一次行军拉练：穿着制服，带上童子军棍，胸前横挎一条野战军那样的干粮袋，从学校操场出发，步行到成都北郊昭觉寺，野营一夜，再步行回来。</seg>
            </tuv>
            <tuv xml:lang="en-US">
                <seg>When spring-time came, the Youth Militia did a training march. We put on our uniforms, got our sticks, and slung a bag of grain across our chests, the kind that a field army carries. We started from the school sports ground and marched to Zhaojue Temple on the northern outskirts of Chengdu, camped overnight, and marched back again.</seg>
            </tuv>
        </tu>
        <tu creationdate="20240106T170040Z" creationid="TM STUDIO">
            <tuv xml:lang="zh-CN">
                <seg>一去一回，四五十里路，对小学生来说，称得上壮举。</seg>
            </tuv>
            <tuv xml:lang="en-US">
                <seg>It was going to be well over twenty kilometres, quite an achievement for primary school kids.</seg>
            </tuv>
        </tu>
        <tu creationdate="20240106T170040Z" creationid="TM STUDIO">
            <tuv xml:lang="zh-CN">
                <seg>出发的那天早晨，阵势很大，排了浩浩荡荡的长队，鼓乐齐鸣，大家扯开喉咙高唱："我们，是中华民族的少年兵，年纪虽小，志气高......"</seg>
            </tuv>
            <tuv xml:lang="en-US">
                <seg>On the morning of the departure, we formed up in impressively long lines. Accompanied by drums and gongs, we all sang at the tops of our voices, 'We are the Chinese people's youth soldiers. We may be small but we have big ambitions!'</seg>
            </tuv>
        </tu>
        <tu creationdate="20240106T170040Z" creationid="TM STUDIO">
            <tuv xml:lang="zh-CN">
                <seg>走走歇歇，到中午，就有人撑不住了。</seg>
            </tuv>
            <tuv xml:lang="en-US">
                <seg>We marched, and rested, marched and rested. At around midday, a third-year boy had an accident.</seg>
            </tuv>
        </tu>
        <tu creationdate="20240106T170040Z" creationid="TM STUDIO">
            <tuv xml:lang="zh-CN">
                <seg>一个三年级的男生拉肚子，路上没找到厕所，又不好意思请假出列就地解决，实在憋不住，一泡大便拉在裤子里，他羞得当场大哭。</seg>
            </tuv>
            <tuv xml:lang="en-US">
                <seg>He was overcome by a bout of diarrhea, couldn't see a toilet and was too embarassed to ask to drop out. Right where he was, he messed his trousers. He was so upset, he began to cry.</seg>
            </tuv>
        </tu>
        <tu creationdate="20240106T170040Z" creationid="TM STUDIO">
            <tuv xml:lang="zh-CN">
                <seg>校长临时指派一个老师把他护送回去。</seg>
            </tuv>
            <tuv xml:lang="en-US">
                <seg>The school head got one of the teachers to take him home.</seg>
            </tuv>
        </tu>
        <tu creationdate="20240106T170040Z" creationid="TM STUDIO">
            <tuv xml:lang="zh-CN">
                <seg>还有个小女生，爸爸在重庆政府当参议员，本人一副弱不禁风的瓷娃娃模样，走了不到十里路就晕倒在地，体育老师掐着人中把她搞醒，不敢让她再走，又派不出老师往回护送，干脆到老乡家买了个背篓，几位男老师轮流背她。</seg>
            </tuv>
            <tuv xml:lang="en-US">
                <seg>Then there was a girl whose father was someone important in the Chongqing government. She looked as fragile as a china doll, and actually fainted before she'd walked five kilometres. The PE teacher pressed the acupuncture point under her nose and brought her round, but she clearly could not walk any further. There was no one to spare to get her back home, so they bought a large wicker basket from a villager, and put her in that. The men teachers took turns to carry her.</seg>
            </tuv>
        </tu>
        <tu creationdate="20240106T170040Z" creationid="TM STUDIO">
            <tuv xml:lang="zh-CN">
                <seg>她自己难为情，一路上都把脑袋缩在背篓里，不肯见人，也不让别人看她，活像鸵鸟。</seg>
            </tuv>
            <tuv xml:lang="en-US">
                <seg>She was so embarrassed that she ducked her head down into the basket. That way, no one could see her and she couldn't see anyone. Just like an ostrich.</seg>
            </tuv>
        </tu>
        <tu creationdate="20240106T170040Z" creationid="TM STUDIO">
            <tuv xml:lang="zh-CN">
                <seg>我的干粮袋里装着炒黄豆，还有几块烧饼，两个咸鸭蛋，一小包炒米糖。</seg>
            </tuv>
            <tuv xml:lang="en-US">
                <seg>My food bag had fried soybeans, a few shaobing sesame cakes, two salted duck eggs, and a small packet of toasted rice cakes.</seg>
            </tuv>
        </tu>
        <tu creationdate="20240106T170040Z" creationid="TM STUDIO">
            <tuv xml:lang="zh-CN">
                <seg>范舒文的袋子里是她妈妈范玛丽亲手烤的黄油饼干，拌了干果和白糖的炒熟的麦粉。</seg>
            </tuv>
            <tuv xml:lang="en-US">
                <seg>Sheona had shortcake biscuits baked by her mother, and cooked semolina mixed with dried fruit and sugar.</seg>
            </tuv>
        </tu>
        <tu creationdate="20240106T170040Z" creationid="TM STUDIO">
            <tuv xml:lang="zh-CN">
                <seg>要不是野营拉练，我不可能一下子拥有这么多好吃的东西。范舒文也不能。</seg>
            </tuv>
            <tuv xml:lang="en-US">
                <seg>It was only because we were camping that the two of us had so many delicious things to eat all in one go.</seg>
            </tuv>
        </tu>
        <tu creationdate="20240106T170040Z" creationid="TM STUDIO">
            <tuv xml:lang="zh-CN">
                <seg>我们两个人都找到了坐拥金山的满满的幸福感。</seg>
            </tuv>
            <tuv xml:lang="en-US">
                <seg>We were as happy as could be.</seg>
            </tuv>
        </tu>
        <tu creationdate="20240106T170040Z" creationid="TM STUDIO">
            <tuv xml:lang="zh-CN">
                <seg>我们从走出华西坝之后开吃，在干粮袋上抠出一个小洞洞，捏出一撮炒米粉，或者一小块碎饼干。</seg>
            </tuv>
            <tuv xml:lang="en-US">
                <seg>As soon as we'd left Huaxi Fields behind us, we dug a little hole in our bags and began to winkle bits of this and that out of it.</seg>
            </tuv>
        </tu>
        <tu creationdate="20240106T170040Z" creationid="TM STUDIO">
            <tuv xml:lang="zh-CN">
                <seg>食物拿在手里，先看四周有没有人注意，然后趁人不备，头埋低，迅速塞进口中。</seg>
            </tuv>
            <tuv xml:lang="en-US">
                <seg>We hid the crumbs in the palms of our hands and had a good look around.</seg>
            </tuv>
        </tu>
        <tu creationdate="20240106T170040Z" creationid="TM STUDIO">
            <tuv xml:lang="zh-CN">
                <seg>怕老师发现，还不敢大张旗鼓地嚼，先拿唾沫洇湿，再用舌尖压扁，慢慢地慢慢地咽进肚子里。</seg>
            </tuv>
            <tuv xml:lang="en-US">
                <seg>(We couldn't let the teacher see us.) Then we bent over, making sure we had some spit in our mouths, pressed our tongues against our palms, and slowly, slowly swallowed the crumbs.</seg>
            </tuv>
        </tu>
        <tu creationdate="20240106T170040Z" creationid="TM STUDIO">
            <tuv xml:lang="zh-CN">
                <seg>我们两个在队列中还偷偷地交换食物，她给我一角饼干，我给她几粒黄豆。</seg>
            </tuv>
            <tuv xml:lang="en-US">
                <seg>The two of us furtively swapped snacks as we walked along. She gave me a piece of shortcake, and I gave her a few soybeans.</seg>
            </tuv>
        </tu>
        <tu creationdate="20240106T170040Z" creationid="TM STUDIO">
            <tuv xml:lang="zh-CN">
                <seg>别人家的食物总是更美味，我们相视而笑时，都觉得一辈子没吃过这么好吃的东西。</seg>
            </tuv>
            <tuv xml:lang="en-US">
                <seg>Other people's food always tastes better. We exchanged smiles. We felt like we'd never eaten such delicious food in our lives.</seg>
            </tuv>
        </tu>
        <tu creationdate="20240106T170040Z" creationid="TM STUDIO">
            <tuv xml:lang="zh-CN">
                <seg>真是妙不可言，简直让人幸福到头晕。</seg>
            </tuv>
            <tuv xml:lang="en-US">
                <seg>It was absolute bliss.</seg>
            </tuv>
        </tu>
        <tu creationdate="20240106T170040Z" creationid="TM STUDIO">
            <tuv xml:lang="zh-CN">
                <seg>到了中午，队伍停在一个叫文家大院的地方休息。</seg>
            </tuv>
            <tuv xml:lang="en-US">
                <seg>We stopped for a midday rest at a place called the Culture House, and everyone sat down for a picnic.</seg>
            </tuv>
        </tu>
        <tu creationdate="20240106T170040Z" creationid="TM STUDIO">
            <tuv xml:lang="zh-CN">
                <seg>所有人都坐在路边野餐时，我大大方方地打开干粮袋，把咸鸭蛋分给范舒文一个。</seg>
            </tuv>
            <tuv xml:lang="en-US">
                <seg>I opened my bag and generously gave Sheona one of my salted duck eggs.</seg>
            </tuv>
        </tu>
        <tu creationdate="20240106T170040Z" creationid="TM STUDIO">
            <tuv xml:lang="zh-CN">
                <seg>结果鸭蛋被我娘腌得太咸了，囫囵着吃完之后，一个下午我们都口渴，嗓子干得要冒烟。</seg>
            </tuv>
            <tuv xml:lang="en-US">
                <seg>The trouble was my mother had over-salted them and we were parched with thirst all afternoon, and our throats were as dry as dust.</seg>
            </tuv>
        </tu>
        <tu creationdate="20240106T170040Z" creationid="TM STUDIO">
            <tuv xml:lang="zh-CN">
                <seg>好处是，那天一直到很晚我们都不再想吃东西，省下了不少干粮。</seg>
            </tuv>
            <tuv xml:lang="en-US">
                <seg>At least that stopped us eating any more until we got to the end of the march late in the evening, so we ended up with quite a lot of our rice and biscuits left.</seg>
            </tuv>
        </tu>
        <tu creationdate="20240106T170040Z" creationid="TM STUDIO">
            <tuv xml:lang="zh-CN">
                <seg>否则的话，照我们的蚕食速度，那一袋子东西无论如何都剩不到第二天早上。</seg>
            </tuv>
            <tuv xml:lang="en-US">
                <seg>Otherwise, at the rate we were eating, we wouldn't have had anything left for the next day.</seg>
            </tuv>
        </tu>
        <tu creationdate="20240106T170040Z" creationid="TM STUDIO">
            <tuv xml:lang="zh-CN">
                <seg>那一夜睡在一个高大阴森的祠堂里，借了当地农民几大垛稻草，把祠堂里所有的房间都铺满，男生睡东侧，女生睡西侧。</seg>
            </tuv>
            <tuv xml:lang="en-US">
                <seg>That night, we slept in a high-ceilinged gloomy ancestral hall, on bundles of rice straw borrowed from the local farmers. We occupied the whole room, the boys slept on the east side, the girls on the west side.</seg>
            </tuv>
        </tu>
        <tu creationdate="20240106T170040Z" creationid="TM STUDIO">
            <tuv xml:lang="zh-CN">
                <seg>我和范舒文挤在同一张地铺上。</seg>
            </tuv>
            <tuv xml:lang="en-US">
                <seg>Sheona and I squeezed onto the same pallet together.</seg>
            </tuv>
        </tu>
        <tu creationdate="20240106T170040Z" creationid="TM STUDIO">
            <tuv xml:lang="zh-CN">
                <seg>我习惯了脱衣服睡觉，坐上地铺正要解扣子，范舒文摁住我的手，让我别脱。</seg>
            </tuv>
            <tuv xml:lang="en-US">
                <seg>I always took my clothes off to go to bed, so l sat on the pallet, about to unbutton my jacket, when Sheona grabbed me by the hands.</seg>
            </tuv>
        </tu>
        <tu creationdate="20240106T170040Z" creationid="TM STUDIO">
            <tuv xml:lang="zh-CN">
                <seg>我明白她不想让皮肤接触稻草。</seg>
            </tuv>
            <tuv xml:lang="en-US">
                <seg>'Don't! Don't let your skin touch the straw!' She was right.</seg>
            </tuv>
        </tu>
        <tu creationdate="20240106T170040Z" creationid="TM STUDIO">
            <tuv xml:lang="zh-CN">
                <seg>这样也对，因为未经捶打的稻草硬扎扎的，实在是戳人。</seg>
            </tuv>
            <tuv xml:lang="en-US">
                <seg>The straw had not been beaten flat, so we were going to get prickled all over by the stalks.</seg>
            </tuv>
        </tu>
        <tu creationdate="20240106T170040Z" creationid="TM STUDIO">
            <tuv xml:lang="zh-CN">
                <seg>傍晚喝多了水，夜里憋醒了，要起来小解。</seg>
            </tuv>
            <tuv xml:lang="en-US">
                <seg>In the evening, I drank a lot of water, and woke up for a pee during the night.</seg>
            </tuv>
        </tu>
        <tu creationdate="20240106T170040Z" creationid="TM STUDIO">
            <tuv xml:lang="zh-CN">
                <seg>偌大的祠堂，只有一盏菜油灯点在黑漆漆的供桌上。</seg>
            </tuv>
            <tuv xml:lang="en-US">
                <seg>The huge ancestral hall was lit only by an oil lamp on the dark offerings table.</seg>
            </tuv>
        </tu>
        <tu creationdate="20240106T170040Z" creationid="TM STUDIO">
            <tuv xml:lang="zh-CN">
                <seg>睡眼蒙眬中，墙上的祖宗牌位像是一个又一个静默不动的幽灵，不怀好意地瞪视着我，仿佛随时随地会"唰"地伸出一只手，弹簧一样甩过来，把我抓进墙中，封在砖头里。</seg>
            </tuv>
            <tuv xml:lang="en-US">
                <seg>To my sleepy eyes, the memorial tablets on the wall looked like rows of silent ghosts, glaring down at me, as if preparing to shoot out an arm and yank me back into the wall and seal me behind the bricks.</seg>
            </tuv>
        </tu>
        <tu creationdate="20240106T170040Z" creationid="TM STUDIO">
            <tuv xml:lang="zh-CN">
                <seg>我越想头皮越是发麻，站在走道里失声尖叫。</seg>
            </tuv>
            <tuv xml:lang="en-US">
                <seg>I stood in the aisle, my hair nearly standing on end, and suddenly I screamed.</seg>
            </tuv>
        </tu>
        <tu creationdate="20240106T170040Z" creationid="TM STUDIO">
            <tuv xml:lang="zh-CN">
                <seg>小孩子们都睡成死猪一样，只有几个老师被我惊醒，抬了脑袋问明缘由，骂了我一顿，其中一个女老师挣扎着起身，带我出门上茅厕。</seg>
            </tuv>
            <tuv xml:lang="en-US">
                <seg>The children carried on sleeping like logs. Only a few teachers woke up. 'What on earth's going?' someone asked. I got a terrible scolding, but one of the women teachers struggled to her feet and took me to the latrine.</seg>
            </tuv>
        </tu>
        <tu creationdate="20240106T170040Z" creationid="TM STUDIO">
            <tuv xml:lang="zh-CN">
                <seg>她一边打哈欠，一边埋怨我："爬树上房你胆大，上个茅厕倒吓成鬼样。"</seg>
            </tuv>
            <tuv xml:lang="en-US">
                <seg>She yawned all the way, and complained, 'You're brave enough to climb trees, but you're too scared of ghosts to go to the toilet!'</seg>
            </tuv>
        </tu>
        <tu creationdate="20240106T170040Z" creationid="TM STUDIO">
            <tuv xml:lang="zh-CN">
                <seg>我嘀咕说："祠堂好怕人。"</seg>
            </tuv>
            <tuv xml:lang="en-US">
                <seg>'The hall's so scary,' I whispered.</seg>
            </tuv>
        </tu>
        <tu creationdate="20240106T170040Z" creationid="TM STUDIO">
            <tuv xml:lang="zh-CN">
                <seg>她用劲拍一下我的后脑勺："怕啥子嘛，好多人！"</seg>
            </tuv>
            <tuv xml:lang="en-US">
                <seg>She gave me a hard slap on the back of the head. 'What are you scared of? The place is full of people!'</seg>
            </tuv>
        </tu>
        <tu creationdate="20240106T170040Z" creationid="TM STUDIO">
            <tuv xml:lang="zh-CN">
                <seg>第二天我们去参观昭觉寺。</seg>
            </tuv>
            <tuv xml:lang="en-US">
                <seg>The next day we went to see the Zhaojue Temple.</seg>
            </tuv>
        </tu>
        <tu creationdate="20240106T170040Z" creationid="TM STUDIO">
            <tuv xml:lang="zh-CN">
                <seg>寺庙里的僧人和居士们从没见过我们这样服装统一又队列整齐的小学生，三三两两走出来看热闹。</seg>
            </tuv>
            <tuv xml:lang="en-US">
                <seg>The monks and lay workers had never seen primary school students like us, all in identical uniforms and neatly lined up, and came out in little groups to see what was going on.</seg>
            </tuv>
        </tu>
        <tu creationdate="20240106T170040Z" creationid="TM STUDIO">
            <tuv xml:lang="zh-CN">
                <seg>我们趁机列队高唱："中国一定强！</seg>
            </tuv>
            <tuv xml:lang="en-US">
                <seg>We gave them a rousing chorus. 'China will be strong!</seg>
            </tuv>
        </tu>
        <tu creationdate="20240106T170040Z" creationid="TM STUDIO">
            <tuv xml:lang="zh-CN">
                <seg>中国一定强！</seg>
            </tuv>
            <tuv xml:lang="en-US">
                <seg>China will be strong!</seg>
            </tuv>
        </tu>
        <tu creationdate="20240106T170040Z" creationid="TM STUDIO">
            <tuv xml:lang="zh-CN">
                <seg>你看那八百壮士，孤军奋战东战场......"</seg>
            </tuv>
            <tuv xml:lang="en-US">
                <seg>Eight hundred warriors will do brave battle with the enemy!'</seg>
            </tuv>
        </tu>
        <tu creationdate="20240106T170040Z" creationid="TM STUDIO">
            <tuv xml:lang="zh-CN">
                <seg>还有《义勇军进行曲》："起来，不愿做奴隶的人们，把我们的血肉，筑成我们新的长城......"</seg>
            </tuv>
            <tuv xml:lang="en-US">
                <seg>Then we sang The March of the Volunteers: 'Arise, ye who refuse to be slaves! With our flesh and blood, let us build a new Great Wall!'</seg>
            </tuv>
        </tu>
        <tu creationdate="20240106T170040Z" creationid="TM STUDIO">
            <tuv xml:lang="zh-CN">
                <seg>僧人们半张着嘴巴，傻乎乎地看我们，也不知道听懂我们的歌词没有。</seg>
            </tuv>
            <tuv xml:lang="en-US">
                <seg>The monks gaped at us. I have no idea if they understood what we were singing.</seg>
            </tuv>
        </tu>
        <tu creationdate="20240106T170040Z" creationid="TM STUDIO">
            <tuv xml:lang="zh-CN">
                <seg>他们的青布衣衫在早春的晨雾中灰突突一团，显得死气沉沉。</seg>
            </tuv>
            <tuv xml:lang="en-US">
                <seg>In the dawn mist, they stood still as statues, their blue-grey robes bleached to the colour of ash.</seg>
            </tuv>
        </tu>
        <tu creationdate="20240106T170040Z" creationid="TM STUDIO">
            <tuv xml:lang="zh-CN">
                <seg>接下去我们开始参观天王殿、观音阁、韦驮殿、藏经楼、五观堂、普同塔，还草草了事地拜了一下弥勒佛、四大天王，还有龇牙咧嘴面相狰狞的十八罗汉。</seg>
            </tuv>
            <tuv xml:lang="en-US">
                <seg>Then we went on a tour of the buildings: the Hall of Heavenly Kings, the Hall of Guanyin, the Wei Tuo Bodhisattva Hall, the Depository of Buddhist Sutras, the Five Contemplations Dining Hall, and the Putong Pagoda. We paid perfunctory respects to the Maitreya Buddha, and the Four Heavenly Kings, and the Eighteen Arhats with their fearsome grimaces.</seg>
            </tuv>
        </tu>
        <tu creationdate="20240106T170040Z" creationid="TM STUDIO">
            <tuv xml:lang="zh-CN">
                <seg>我从小就不喜欢去佛庙，闻见香火味就要作呕，范舒文却研究得很仔细，我看到她还偷偷拿手去摸了罗汉的脚趾。</seg>
            </tuv>
            <tuv xml:lang="en-US">
                <seg>I had never liked Buddhist temples and the smell of incense made me sick, but Sheona studied everything very carefully. I even saw her surreptitiously stroking an arhat's foot when she thought no one was looking.</seg>
            </tuv>
        </tu>
        <tu creationdate="20240106T170040Z" creationid="TM STUDIO">
            <tuv xml:lang="zh-CN">
                <seg>然后，队伍又集合起来，返程回家。</seg>
            </tuv>
            <tuv xml:lang="en-US">
                <seg>Then we reassembled and walked back home, but by now we were straggling, not marching.</seg>
            </tuv>
        </tu>
        <tu creationdate="20240106T170040Z" creationid="TM STUDIO">
            <tuv xml:lang="zh-CN">
                <seg>但是返程的路上再也保持不了整齐划一的队形，有脚上打泡一瘸一拐的，有鞋底走掉了拿稻草勉强绑着的，有早早吃完了干粮然后饿着肚子无精打采的，不到二百人的队伍，拖拖拉拉竟然绵延了几里路。</seg>
            </tuv>
            <tuv xml:lang="en-US">
                <seg>Some of us had blisters and were limping, some had lost the soles of their shoes and had to tie them back on with a bit of straw, and some had finished all their food and were trailing along on empty stomachs. There were less than two hundred of us but we ended up spread out over a couple of kilometres.</seg>
            </tuv>
        </tu>
        <tu creationdate="20240106T170040Z" creationid="TM STUDIO">
            <tuv xml:lang="zh-CN">
                <seg>负责收容的两个男老师，直到第三天凌晨才背着两个学生回到华西坝。</seg>
            </tuv>
            <tuv xml:lang="en-US">
                <seg>Two men teachers who had to carry a child on their backs, did not get back to Huaxi Fields until dawn of the day after.</seg>
            </tuv>
        </tu>
        <tu creationdate="20240106T170040Z" creationid="TM STUDIO">
            <tuv xml:lang="zh-CN">
                <seg>回家没几天，我和范舒文都感觉头皮奇痒，而且还有窸窸窣窣的声音，像有无数小虫子在头皮里面爬。</seg>
            </tuv>
            <tuv xml:lang="en-US">
                <seg>A couple of days later, my scalp was itching and so was Sheona's, and I could hear a rustling, as if hundreds of bugs were crawling around on my head.</seg>
            </tuv>
        </tu>
        <tu creationdate="20240106T170040Z" creationid="TM STUDIO">
            <tuv xml:lang="zh-CN">
                <seg>我姐把我的头发扒开一看，嫌恶地叫起来："娘你快看，她长虱子啦！"</seg>
            </tuv>
            <tuv xml:lang="en-US">
                <seg>Shuya parted my hair and recoiled in disgust. 'Mum! Come and look! She's got lice!' she shrieked.</seg>
            </tuv>
        </tu>
        <tu creationdate="20240106T170040Z" creationid="TM STUDIO">
            <tuv xml:lang="zh-CN">
                <seg>我娘打了一盆清水给我洗头，水面上竟然漂了一层白白的小虫，舞手蹬脚游得那叫一个欢！</seg>
            </tuv>
            <tuv xml:lang="en-US">
                <seg>My mother shampooed my hair, and sure enough, there was a layer of whitish-grey nits floating on the surface of the water in the bowl, paddling with their little legs as if they were having fun.</seg>
            </tuv>
        </tu>
        <tu creationdate="20240106T170040Z" creationid="TM STUDIO">
            <tuv xml:lang="zh-CN">
                <seg>我跟着我姐大叫。</seg>
            </tuv>
            <tuv xml:lang="en-US">
                <seg>I shrieked too.</seg>
            </tuv>
        </tu>
        <tu creationdate="20240106T170040Z" creationid="TM STUDIO">
            <tuv xml:lang="zh-CN">
                <seg>这个实在太恶心了。</seg>
            </tuv>
            <tuv xml:lang="en-US">
                <seg>They really were disgusting.</seg>
            </tuv>
        </tu>
        <tu creationdate="20240106T170040Z" creationid="TM STUDIO">
            <tuv xml:lang="zh-CN">
                <seg>范伯伯一家都对小头虱手足无措，范玛丽特地跑上楼，向我娘讨教办法。</seg>
            </tuv>
            <tuv xml:lang="en-US">
                <seg>Sheona's family had no idea what to do, and her mother ran upstairs and asked my mother for advice.</seg>
            </tuv>
        </tu>
        <tu creationdate="20240106T170040Z" creationid="TM STUDIO">
            <tuv xml:lang="zh-CN">
                <seg>我娘斩钉截铁告诉她："先把娃儿的头发剪了！"</seg>
            </tuv>
            <tuv xml:lang="en-US">
                <seg>Mum didn't hesitate. 'Cut Sheona's hair short, that's the first thing!'</seg>
            </tuv>
        </tu>
        <tu creationdate="20240106T170040Z" creationid="TM STUDIO">
            <tuv xml:lang="zh-CN">
                <seg>我本来就是短头发，再剪，不过是更像男孩子。</seg>
            </tuv>
            <tuv xml:lang="en-US">
                <seg>I had always had short hair, and cutting it only made me look more like a boy.</seg>
            </tuv>
        </tu>
        <tu creationdate="20240106T170040Z" creationid="TM STUDIO">
            <tuv xml:lang="zh-CN">
                <seg>范舒文就惨了，她一头漂亮的金发，剪短之后，变成个金毛刺猬，好难看。</seg>
            </tuv>
            <tuv xml:lang="en-US">
                <seg>But Sheona was inconsolable when her beautiful golden hair was cut short, and she was left with a head of ugly blond bristles.</seg>
            </tuv>
        </tu>
        <tu creationdate="20240106T170040Z" creationid="TM STUDIO">
            <tuv xml:lang="zh-CN">
                <seg>她大哭了一场，躲在家里几天都不肯出门。</seg>
            </tuv>
            <tuv xml:lang="en-US">
                <seg>She burst into tears and refused to go out of the house for days.</seg>
            </tuv>
        </tu>
        <tu creationdate="20240106T170040Z" creationid="TM STUDIO">
            <tuv xml:lang="zh-CN">
                <seg>我娘又去中药房配齐了杀灭头虱的药，煮出浓黑的药汁，涂在我头上，还拿油纸包住我的头，要熏死闷死那些可恶又顽强的小东西。</seg>
            </tuv>
            <tuv xml:lang="en-US">
                <seg>Meanwhile, my mother went to the herbalists and bought the ingredients for a potion to kill the head lice. Once she'd boiled the soupy mixture, she spread it on, and wrapped my head in newspaper. We waited for the repulsive, stubborn beasts to die.</seg>
            </tuv>
        </tu>
        <tu creationdate="20240106T170040Z" creationid="TM STUDIO">
            <tuv xml:lang="zh-CN">
                <seg>她也分给范玛丽一包药。</seg>
            </tuv>
            <tuv xml:lang="en-US">
                <seg>She gave Mrs Fan a packet too.</seg>
            </tuv>
        </tu>
        <tu creationdate="20240106T170040Z" creationid="TM STUDIO">
            <tuv xml:lang="zh-CN">
                <seg>那种药应该毒性挺大，把我的头皮弄得又红又肿，连眼睛都肿了。</seg>
            </tuv>
            <tuv xml:lang="en-US">
                <seg>That medicine must have been quite toxic, because my scalp went red and my face, even around my eyes, puffed up.</seg>
            </tuv>
        </tu>
        <tu creationdate="20240106T170040Z" creationid="TM STUDIO">
            <tuv xml:lang="zh-CN">
                <seg>要放在今天，肯定是不可以让小孩子用的。</seg>
            </tuv>
            <tuv xml:lang="en-US">
                <seg>Nowadays, stuff like that certainly wouldn't be licensed for use on children.</seg>
            </tuv>
        </tu>
        <tu creationdate="20240106T170040Z" creationid="TM STUDIO">
            <tuv xml:lang="zh-CN">
                <seg>那时候的人，真的是稀里糊涂地活，稀里糊涂地死。</seg>
            </tuv>
            <tuv xml:lang="en-US">
                <seg>Back then, people were careless, and carelessness sometimes killed them too.</seg>
            </tuv>
        </tu>
        <tu creationdate="20240106T170040Z" creationid="TM STUDIO">
            <tuv xml:lang="zh-CN">
                <seg>后来范伯伯受我娘启发，从医院带回来一大瓶酒精，每天用棉花蘸酒精帮我们擦头皮。</seg>
            </tuv>
            <tuv xml:lang="en-US">
                <seg>The next thing was, my mother got Uncle Fan to bring a large bottle of ethanol from the hospital, and she wiped our scalps with ethanol-soaked cottonwool every day.</seg>
            </tuv>
        </tu>
        <tu creationdate="20240106T170040Z" creationid="TM STUDIO">
            <tuv xml:lang="zh-CN">
                <seg>酒精的味道也难闻，熏得我们五脏六腑翻腾，碰上刚刚吃饱了肚子，简直是分分钟想吐。</seg>
            </tuv>
            <tuv xml:lang="en-US">
                <seg>It smelled nasty and made us feel sick, especially if we'd just eaten.</seg>
            </tuv>
        </tu>
        <tu creationdate="20240106T170040Z" creationid="TM STUDIO">
            <tuv xml:lang="zh-CN">
                <seg>折腾了起码半个月，才算彻底消灭掉头虱。</seg>
            </tuv>
            <tuv xml:lang="en-US">
                <seg>These shenanigans went on for a couple of weeks before we were completely free of head lice.</seg>
            </tuv>
        </tu>
        <tu creationdate="20240106T170040Z" creationid="TM STUDIO">
            <tuv xml:lang="zh-CN">
                <seg>范舒文赌咒发誓跟我说，以后她再也不会去野营了，宁可退学都不去。</seg>
            </tuv>
            <tuv xml:lang="en-US">
                <seg>Sheona swore she would never go camping again, she'd rather drop out of school</seg>
            </tuv>
        </tu>
        <tu creationdate="20240106T170040Z" creationid="TM STUDIO">
            <tuv xml:lang="zh-CN">
                <seg>我倒觉得没这么严重。</seg>
            </tuv>
            <tuv xml:lang="en-US">
                <seg>I didn't think it was that serious.</seg>
            </tuv>
        </tu>
        <tu creationdate="20240106T170040Z" creationid="TM STUDIO">
            <tuv xml:lang="zh-CN">
                <seg>我想了个好主意，下次再害头虱的话，我干脆剃光头。</seg>
            </tuv>
            <tuv xml:lang="en-US">
                <seg>I'd already had an idea: I'd shave my head next time.</seg>
            </tuv>
        </tu>
        <tu creationdate="20240106T170040Z" creationid="TM STUDIO">
            <tuv xml:lang="zh-CN">
                <seg>光头也没什么了不起，最多人家误会我是小尼姑吧。</seg>
            </tuv>
            <tuv xml:lang="en-US">
                <seg>Having a close-shaved head wasn't a big deal. People would just think I was a novice nun.</seg>
            </tuv>
        </tu>
    </body>
</tmx>
