# Supplementary material for: Exploring translator’s style in children’s literature: A case study of Nicky Harman’s English translations of Huang Beijia’s two works
Source: PLoS One. 2026 Jun 2;21(6):e0350245. doi: 10.1371/journal.pone.0350245 (PMC13229296; doi:10.1371/journal.pone.0350245)
Supplement: S7 File — (ZIP) [file pone.0350245.s010.zip › data/parallel corpus data/Parallel Chinese-English Corpus tmx format/Flight of the Bumblebee (Parallel Chinese-English).tmx/Prologue_zh-CN_en-US.tmx]

<?xml version="1.0" encoding="UTF-8" standalone="yes"?>
<tmx version="1.4">
    <header creationtool="Tmxmall Aligner" segtype="sentence" adminlang="zh-CN" srclang="zh-CN" datatype="xml" creationdate="20240104T163002Z" creationid="TM STUDIO"/>
    <body>
        <tu creationdate="20240104T163002Z" creationid="TM STUDIO">
            <tuv xml:lang="zh-CN">
                <seg>楔子</seg>
            </tuv>
            <tuv xml:lang="en-US">
                <seg>Prologue</seg>
            </tuv>
        </tu>
        <tu creationdate="20240104T163002Z" creationid="TM STUDIO">
            <tuv xml:lang="zh-CN">
                <seg>你说我多大？九十岁？</seg>
            </tuv>
            <tuv xml:lang="en-US">
                <seg>Go on, have a guess, how old do you think I am? Ninety, you say?</seg>
            </tuv>
        </tu>
        <tu creationdate="20240104T163002Z" creationid="TM STUDIO">
            <tuv xml:lang="zh-CN">
                <seg>唉唉，我哪有那么老！</seg>
            </tuv>
            <tuv xml:lang="en-US">
                <seg>Huh! How could I be that old?!</seg>
            </tuv>
        </tu>
        <tu creationdate="20240104T163002Z" creationid="TM STUDIO">
            <tuv xml:lang="zh-CN">
                <seg>告诉你，我今年八十八，小得很呢，离九十还有七百多天呢。</seg>
            </tuv>
            <tuv xml:lang="en-US">
                <seg>I'm eighty-eight. At least seven hundred days off ninety, and that's a long time!</seg>
            </tuv>
        </tu>
        <tu creationdate="20240104T163002Z" creationid="TM STUDIO">
            <tuv xml:lang="zh-CN">
                <seg>七百多天啊，年轻人，一天当中从日出到日落就有十二个时辰，七百个日出日落，长不长？够我活的啦！</seg>
            </tuv>
            <tuv xml:lang="en-US">
                <seg>Seven hundred sunrises, seven hundred sunsets, and make no mistake, girl, I'm gonna live them all!</seg>
            </tuv>
        </tu>
        <tu creationdate="20240104T163002Z" creationid="TM STUDIO">
            <tuv xml:lang="zh-CN">
                <seg>我的眼睛好。</seg>
            </tuv>
            <tuv xml:lang="en-US">
                <seg>There's nothing wrong with my eyes.</seg>
            </tuv>
        </tu>
        <tu creationdate="20240104T163002Z" creationid="TM STUDIO">
            <tuv xml:lang="zh-CN">
                <seg>我小女儿才六十，她不如我，包包里又是近视镜，又是老花镜，开车戴这副，看书又戴那副，麻烦得很。</seg>
            </tuv>
            <tuv xml:lang="en-US">
                <seg>My younger daughter's only sixty and she's not in as good shape as me; she carries two sets of glasses around in her bag, one set for reading, the other for driving. What a bother.</seg>
            </tuv>
        </tu>
        <tu creationdate="20240104T163002Z" creationid="TM STUDIO">
            <tuv xml:lang="zh-CN">
                <seg>我不用。</seg>
            </tuv>
            <tuv xml:lang="en-US">
                <seg>I don't need any at all.</seg>
            </tuv>
        </tu>
        <tu creationdate="20240104T163002Z" creationid="TM STUDIO">
            <tuv xml:lang="zh-CN">
                <seg>你看你手里拿那手机，随便点条新闻出来，我念你听听，准保串不了字。</seg>
            </tuv>
            <tuv xml:lang="en-US">
                <seg>That mobile you're holding, you just click and bring up any news item, and I'll read it out for you without making a single mistake.</seg>
            </tuv>
        </tu>
        <tu creationdate="20240104T163002Z" creationid="TM STUDIO">
            <tuv xml:lang="zh-CN">
                <seg>耳朵？</seg>
            </tuv>
            <tuv xml:lang="en-US">
                <seg>My hearing?</seg>
            </tuv>
        </tu>
        <tu creationdate="20240104T163002Z" creationid="TM STUDIO">
            <tuv xml:lang="zh-CN">
                <seg>耳朵也还行。</seg>
            </tuv>
            <tuv xml:lang="en-US">
                <seg>That's not bad either.</seg>
            </tuv>
        </tu>
        <tu creationdate="20240104T163002Z" creationid="TM STUDIO">
            <tuv xml:lang="zh-CN">
                <seg>右边行得很，左边差了点，不然我不会请你坐右边。</seg>
            </tuv>
            <tuv xml:lang="en-US">
                <seg>The right side is pretty good, the left side not quite so good. That's why I asked you to sit on my right.</seg>
            </tuv>
        </tu>
        <tu creationdate="20240104T163002Z" creationid="TM STUDIO">
            <tuv xml:lang="zh-CN">
                <seg>抗战起头那年，一九三七年八月吧？我记得南京的街上还有拉藤瓜在卖，树上的蝉儿叫成一条声，到晚上还得泼水洒院子才能进屋睡觉，日本人的飞机就来了。</seg>
            </tuv>
            <tuv xml:lang="en-US">
                <seg>Back when the war began, that was in August 1937, I think -I remember there were still melons for sale, the cicadas were still making a din in the trees, and the evenings were so hot, you had to splash water all over the yard before you went indoors to sleep - well, that was when the Japanese planes came.</seg>
            </tuv>
        </tu>
        <tu creationdate="20240104T163002Z" creationid="TM STUDIO">
            <tuv xml:lang="zh-CN">
                <seg>你们是没经过那阵势，炸弹丢下来的时候，空气都烫得冒火星，教室里的玻璃窗户哐啷哐啷像是打摆子。</seg>
            </tuv>
            <tuv xml:lang="en-US">
                <seg>You lot have never been through anything like that. When the bombs dropped, the air got so hot you could see sparks. The classroom windows shivered and shook like they had malaria.</seg>
            </tuv>
        </tu>
        <tu creationdate="20240104T163002Z" creationid="TM STUDIO">
            <tuv xml:lang="zh-CN">
                <seg>挑担的、开店的、上学的、做工的，全都一窝蜂地跑啊，找到个防空洞就没命地往里钻啊，顾头不顾腚的，乱成一锅粥。</seg>
            </tuv>
            <tuv xml:lang="en-US">
                <seg>The porters, the store owners, the school children, and the workmen, they all swarmed into the street, desperate to get into any air raid shelter they could find. It was a mad scramble. There wasn't room for everyone. Some of them got their heads through the door but their bums were stuck outside.</seg>
            </tuv>
        </tu>
        <tu creationdate="20240104T163002Z" creationid="TM STUDIO">
            <tuv xml:lang="zh-CN">
                <seg>有一天我们正上着课呢，警报响了，老师带着从教室跑出来，半道上一个炸弹在我面前落地，轰隆一声炸飞了学校的门楼子，我连惊带吓晕了过去，醒来先奇怪这世界怎么成了无声电影，再一摸左耳朵震出了血。</seg>
            </tuv>
            <tuv xml:lang="en-US">
                <seg>One day, we were in class when the alarm sounded. Just as the teacher was herding us out of the classroom to a shelter, a bomb landed right in front of us. There was a huge blast, and the school gateway was gone. I fainted from shock, and when I came to, I couldn't understand why the world had turned into a silent movie! The blast had perforated my left eardrum and there was blood coming out.</seg>
            </tuv>
        </tu>
        <tu creationdate="20240104T163002Z" creationid="TM STUDIO">
            <tuv xml:lang="zh-CN">
                <seg>自那以后这只耳朵就不大灵光。</seg>
            </tuv>
            <tuv xml:lang="en-US">
                <seg>That ear hasn't been right since then.</seg>
            </tuv>
        </tu>
        <tu creationdate="20240104T163002Z" creationid="TM STUDIO">
            <tuv xml:lang="zh-CN">
                <seg>那时候我家住在金陵大学的校园里。</seg>
            </tuv>
            <tuv xml:lang="en-US">
                <seg>Our home was on the campus of University of Nanking in Nanjing.</seg>
            </tuv>
        </tu>
        <tu creationdate="20240104T163002Z" creationid="TM STUDIO">
            <tuv xml:lang="zh-CN">
                <seg>我爸爸黄裕华，自打从美国康奈尔大学得了农学博士学位回国，就一直受聘在金陵大学农学院任教，从教员做到副院长，院长。</seg>
            </tuv>
            <tuv xml:lang="en-US">
                <seg>My dad, Huang Yuhua, had been employed there since he returned from Cornell University in the United States with a doctorate in agronomy. He started as a lecturer and then got promoted to deputy dean of the Agricultural College, then dean.</seg>
            </tuv>
        </tu>
        <tu creationdate="20240104T163002Z" creationid="TM STUDIO">
            <tuv xml:lang="zh-CN">
                <seg>中国以农业立国，春耕秋收是了不起的事情，那个年代肯老老实实去学农的人，说句真话，都是存了一颗救国救民的大爱之心的人。</seg>
            </tuv>
            <tuv xml:lang="en-US">
                <seg>The Chinese lived from farming back then. There's something miraculous about sowing in spring and harvesting in autumn, and the kind of people who became agronomists did it because they were patriots and wanted the best for their country and people.</seg>
            </tuv>
        </tu>
        <tu creationdate="20240104T163002Z" creationid="TM STUDIO">
            <tuv xml:lang="zh-CN">
                <seg>抗战之前有个小麦良种叫"金大26号"，听说过没？</seg>
            </tuv>
            <tuv xml:lang="en-US">
                <seg>Before the Anti-Japanese War, there was an improved wheat variety called Jinling 26. I don't know if you've heard of it.</seg>
            </tuv>
        </tu>
        <tu creationdate="20240104T163002Z" creationid="TM STUDIO">
            <tuv xml:lang="zh-CN">
                <seg>哎呀我也糊涂了，你才多大呢，哪能听说过，你们年轻人，知道个袁隆平就算不错了。</seg>
            </tuv>
            <tuv xml:lang="en-US">
                <seg>Ah, silly me! Of course you wouldn't have! You're much too young. You should have heard of Yuan Longping though. 'The father of hybrid rice', they called him.</seg>
            </tuv>
        </tu>
        <tu creationdate="20240104T163002Z" creationid="TM STUDIO">
            <tuv xml:lang="zh-CN">
                <seg>那个"金大26号"，母本还是美国教授在我们南京的麦地里发现的呢，就那么一株，宝贝似的挖起来，捧回学校，培育了八年，弄出名堂，算是我们国家科学育种的第一例。</seg>
            </tuv>
            <tuv xml:lang="en-US">
                <seg>Anyway, Jinling 26 was originally discovered by an American professor in a wheatfield near Nanjing, just one seedling. They dug it up with great care, and carried it back to the college where they cultivated it for eight years. That was the first time a plant had been selectively bred in China, so it was quite something.</seg>
            </tuv>
        </tu>
        <tu creationdate="20240104T163002Z" creationid="TM STUDIO">
            <tuv xml:lang="zh-CN">
                <seg>而后我爸爸学成归国，接替那个美国教授，又弄出一个更新的品种，叫"金大2905号"，粒大，出粉率又高，当年的亩产二百三十斤，报纸上称为中国的"绿色革命"呢。</seg>
            </tuv>
            <tuv xml:lang="en-US">
                <seg>My dad came back from America, and took up where the professor had left off. He came up with a brand-new variety called Jinling 2905, which had larger grains and a higher starch content, and produced bumper harvests. The papers were full of what they called 'China's Green Revolution'!</seg>
            </tuv>
        </tu>
        <tu creationdate="20240104T163002Z" creationid="TM STUDIO">
            <tuv xml:lang="zh-CN">
                <seg>不说了，这方面的话，一说就多。</seg>
            </tuv>
            <tuv xml:lang="en-US">
                <seg>I'd better stop going on about wheat.</seg>
            </tuv>
        </tu>
        <tu creationdate="20240104T163002Z" creationid="TM STUDIO">
            <tuv xml:lang="zh-CN">
                <seg>总之我的爸爸，他老人家是个了不起的人，为中华民族的生存和繁衍做出了大贡献的人。</seg>
            </tuv>
            <tuv xml:lang="en-US">
                <seg>I only brought it up to show you what a wonderful man my dad was. He made a huge contribution to his country and his people.</seg>
            </tuv>
        </tu>
        <tu creationdate="20240104T163002Z" creationid="TM STUDIO">
            <tuv xml:lang="zh-CN">
                <seg>回过头来还是说抗战。</seg>
            </tuv>
            <tuv xml:lang="en-US">
                <seg>Let's go back to the Anti-Japanese War.</seg>
            </tuv>
        </tu>
        <tu creationdate="20240104T163002Z" creationid="TM STUDIO">
            <tuv xml:lang="zh-CN">
                <seg>抗战一开始，政府就发了动员令，宣布"地不分东西南北，人不分男女老幼，必须全民奋起，不惜牺牲焦土抗战"。</seg>
            </tuv>
            <tuv xml:lang="en-US">
                <seg>As soon as war broke out, the government mobilized the people. The slogans went, 'Your country needs you - all of you, men, women, old and young! Sacrifices will be required of you! We have to fight the Japanese!'</seg>
            </tuv>
        </tu>
        <tu creationdate="20240104T163002Z" creationid="TM STUDIO">
            <tuv xml:lang="zh-CN">
                <seg>命令一下，全国的工农商学各行各业都响应起来啦，抛家别舍，离乡背井，上前线的上前线，去后方的去后方，争着抢着投身国难救亡的运动啊，那真是弦歌不辍、薪火不灭、热血沸腾的时代啊！</seg>
            </tuv>
            <tuv xml:lang="en-US">
                <seg>As soon as the order was given, people from all walks of life responded, workers, fanners, shop-keepers, and students. They said goodbye to their loved ones, and left for the frontlines, or worked behind the lines, and threw themselves into the war effort, the 'National Salvation Movement', as it was called. Those were heroic times.</seg>
            </tuv>
        </tu>
        <tu creationdate="20240104T163002Z" creationid="TM STUDIO">
            <tuv xml:lang="zh-CN">
                <seg>那年我八岁。</seg>
            </tuv>
            <tuv xml:lang="en-US">
                <seg>I was eight years old when war broke out.</seg>
            </tuv>
        </tu>
        <tu creationdate="20240104T163002Z" creationid="TM STUDIO">
            <tuv xml:lang="zh-CN">
                <seg>我的哥哥十四岁，姐姐十三岁，妹妹四岁，小弟还怀在我娘肚子里。</seg>
            </tuv>
            <tuv xml:lang="en-US">
                <seg>My brother Kejun was fourteen, my sister Shuya was thirteen, my sister Su was four, and my little brother was still in my mum's belly.</seg>
            </tuv>
        </tu>
        <tu creationdate="20240104T163002Z" creationid="TM STUDIO">
            <tuv xml:lang="zh-CN">
                <seg>金陵大学内迁，租了三只轮船从南京下关码头出发，先抵汉口，又换上小火轮经三峡去重庆，再下成都，一路的辛苦艰难就不必说了。</seg>
            </tuv>
            <tuv xml:lang="en-US">
                <seg>University of Nanking moved to West China, away from the war. They hired three steamers and we all boarded at the Xiaguan Docks, and set off upriver. First, we arrived in Hankou, and had to change to small steamboats to go through the Three Gorges to Chongqing, and finally to Chengdu. It was a terrible journey, as you can imagine.</seg>
            </tuv>
        </tu>
        <tu creationdate="20240104T163002Z" creationid="TM STUDIO">
            <tuv xml:lang="zh-CN">
                <seg>我爸身为农学院院长，押着从南京带出去的大批书籍资料、植物良种、实验器材，还要照顾着学院的几十名师生，根本无暇顾及我们母子几个。</seg>
            </tuv>
            <tuv xml:lang="en-US">
                <seg>My father, as the dean of the Agricultural College, was responsible for getting a huge quantity of books, improved plant varieties, and lab equipment and materials safely to Chengdu. He was also responsible for the dozens of teachers and students who came with us. So he had no time to take care of his family.</seg>
            </tuv>
        </tu>
        <tu creationdate="20240104T163002Z" creationid="TM STUDIO">
            <tuv xml:lang="zh-CN">
                <seg>可怜我娘，怀胎七八个月，挺着箩筐大的肚子，一手拉着我，一手搀着我妹妹，上船下船，有车坐车，没车走路，一双半大不大的解放脚打满了血疱疱，腿肿得按下去就见一个蚕豆大的坑，一张脸瘦到菠菜叶子大，竟然也咬牙撑到了成都，领着我们在华西坝上的一个小院里安顿下来。</seg>
            </tuv>
            <tuv xml:lang="en-US">
                <seg>My poor mother was seven or eight months pregnant, and had to struggle on and off boats, and in and out of carts, with her huge belly sticking out in front of her, dragging me along with one hand, and my younger sister with the other. And when there was no transport, we had to walk. Mum had had her feet bound as a girl, and although she'd unbound them, she still didn't find walking easy. She had terrible blood blisters, and her legs were so swollen that when you pressed down, it left a dent as big as a broad bean. The rest of her got so thin, her face was no bigger than a spinach leaf. But she never gave up and finally we arrived in Chengdu, and found a small house in the Huaxi Fields district, where the universities were.</seg>
            </tuv>
        </tu>
        <tu creationdate="20240104T163002Z" creationid="TM STUDIO">
            <tuv xml:lang="zh-CN">
                <seg>那个小院有个好听的也是名副其实的名字：榴园。</seg>
            </tuv>
            <tuv xml:lang="en-US">
                <seg>Pomegranate Gardens, that was what it was called, and there really was a pomegranate tree in the garden.</seg>
            </tuv>
        </tu>
        <tu creationdate="20240104T163002Z" creationid="TM STUDIO">
            <tuv xml:lang="zh-CN">
                <seg>两层的小楼，红砖到顶，当中一个雕花门洞，进门是黑黢黢的嘎吱作响的木楼梯，因为油漆剥落，扶手很糙，不小心捋上去的话，手心会扎上小小的刺。</seg>
            </tuv>
            <tuv xml:lang="en-US">
                <seg>Our house was built of red brick, and there was an upstairs and a downstairs, and a carved doorway at the entrance. Inside, there was a dark, creaking wooden staircase. The paint was peeling off and the banisters were rough so if you weren't careful, you could get splinters in your hand.</seg>
            </tuv>
        </tu>
        <tu creationdate="20240104T163002Z" creationid="TM STUDIO">
            <tuv xml:lang="zh-CN">
                <seg>上了楼梯，外廊宽宽的，透过粗笨的木围栏，能看到院子里散漫的花草和树木，还有畜牧兽医系梅教授家养的那两只红羽毛爱尔兰良种鸡，它们头顶着威武雄壮的红鸡冠，昂头挺胸地在潮湿的泥地上踱步，一会儿同仇敌忾地挑衅小女孩，一会儿奓开翅膀冤家对头一样斗得昏天黑地，简直就是榴园里的一对混世小霸王。</seg>
            </tuv>
            <tuv xml:lang="en-US">
                <seg>Upstairs, a walkway ran around the outside of the building, and through the thick wooden railings, you could see the courtyard down below. It was full of flowers and trees, and a pair of Rhode Island Reds belonging to Professor Mei from the Department of Animal Husbandry and Veterinary Medicine lived there too. The cockerel and the hen had fantastic red combs, and they strutted around in the mud, threatening small girls and fluffing up their feathers menacingly. They were brutes. We were in no doubt about who ruled the roost - they did!</seg>
            </tuv>
        </tu>
        <tu creationdate="20240104T163002Z" creationid="TM STUDIO">
            <tuv xml:lang="zh-CN">
                <seg>我们一家栖身在二楼东南角的两间旧屋里。</seg>
            </tuv>
            <tuv xml:lang="en-US">
                <seg>Our family lived in two rooms in the southeast corner upstairs.</seg>
            </tuv>
        </tu>
        <tu creationdate="20240104T163002Z" creationid="TM STUDIO">
            <tuv xml:lang="zh-CN">
                <seg>房子开间挺大，南北也通透，难得还铺有木地板，虽然那些木头已经烂出了条条缝缝，不小心滚进去一支铅笔的话，就再也别指望能拿出来。</seg>
            </tuv>
            <tuv xml:lang="en-US">
                <seg>The rooms were shabby but a good size and very light. They had unusual wooden parquet floors, although the wood was pitted and cracked and you could easily lose a pencil down the cracks and never get it back again.</seg>
            </tuv>
        </tu>
        <tu creationdate="20240104T163002Z" creationid="TM STUDIO">
            <tuv xml:lang="zh-CN">
                <seg>工友帮我们把里间用书柜隔开，女孩子睡朝南半间，男孩子睡北半间。</seg>
            </tuv>
            <tuv xml:lang="en-US">
                <seg>My dad's colleagues helped him build a partition in the back room, with a bookcase. We girls slept on one side, and our brother on the other.</seg>
            </tuv>
        </tu>
        <tu creationdate="20240104T163002Z" creationid="TM STUDIO">
            <tuv xml:lang="zh-CN">
                <seg>外间是我爸妈的卧室，兼客厅，兼饭堂，兼我爸的书房。</seg>
            </tuv>
            <tuv xml:lang="en-US">
                <seg>The outer room was my parents' bedroom, and was also our living room, dining room, and Dad's study.</seg>
            </tuv>
        </tu>
        <tu creationdate="20240104T163002Z" creationid="TM STUDIO">
            <tuv xml:lang="zh-CN">
                <seg>我爸的书桌是拿一大块床板搁在四只站起来的木箱上，台面很辽阔，我爸用起来别提有多爽气，可我娘要取四季衣物就麻烦了，先要把桌上的书啊笔啊试管玻璃瓶什么的一件件挪开，让我们帮忙把床板抬到一边去，开了衣箱，取出东西，再抬回床板，把桌上的用品归置到原位，程序丝毫不能乱。</seg>
            </tuv>
            <tuv xml:lang="en-US">
                <seg>His desk was their bed base on top of four wooden chests. It made a good-sized table top and my dad was very happy with it. But the chests held our clothes too, so if my mother wanted to get stuff out for us, she had to clear the 'desk' of all the books, pens, test tubes, and glass bottles and she'd tell us to lift the bed board out of the way, so she could open the chest underneath. Then the bed base had to go back, and everything on the table had to be returned to its original position, all neat and tidy.</seg>
            </tuv>
        </tu>
        <tu creationdate="20240104T163002Z" creationid="TM STUDIO">
            <tuv xml:lang="zh-CN">
                <seg>因为我爸脾气虽好，但是弄乱了他桌上的东西就不行，他会生闷气：不吃饭，光埋头看书，谁喊他都不理，跟个小孩子似的。</seg>
            </tuv>
            <tuv xml:lang="en-US">
                <seg>My dad was very easy-going, but he didn't like anyone messing with the things on his desk. He'd go into a sulk, refuse his dinner and bury his head in a book. If you talked to him, he ignored you. He was just like a child.</seg>
            </tuv>
        </tu>
        <tu creationdate="20240104T163002Z" creationid="TM STUDIO">
            <tuv xml:lang="zh-CN">
                <seg>我记得最清楚的是楼前高过二层窗台的那棵梧桐树。</seg>
            </tuv>
            <tuv xml:lang="en-US">
                <seg>What I remember most clearly was the plane tree in front of the house, which was taller than the first floor windowsills.</seg>
            </tuv>
        </tu>
        <tu creationdate="20240104T163002Z" creationid="TM STUDIO">
            <tuv xml:lang="zh-CN">
                <seg>有一年夏天，我趴在窗前小方桌上，伸手就在树枝上抓到一只叫声嘹亮通身漆黑的蝉儿。</seg>
            </tuv>
            <tuv xml:lang="en-US">
                <seg>One summer, I climbed onto the small table by the window, and reached out and grabbed a shiny black cicada chirping loudly on the branch outside.</seg>
            </tuv>
        </tu>
        <tu creationdate="20240104T163002Z" creationid="TM STUDIO">
            <tuv xml:lang="zh-CN">
                <seg>我用我娘纳鞋底的细麻绳拴住蝉儿的腰，放它回树上，它一飞，我就拽绳子，可怜的蝉儿才欲张翅便四脚朝天跌在窗台上，不明就里，无法脱身，急得哇呜哇呜叫。</seg>
            </tuv>
            <tuv xml:lang="en-US">
                <seg>I got some twine my mum used when she made shoe soles, tied a bit around the cicada's middle, and put it back in the tree. As soon as it took off, I gave a yank, and the poor cicada fell on its back on the windowsill, all four legs in the air. It didn't know what had happened to it and started screeching.</seg>
            </tuv>
        </tu>
        <tu creationdate="20240104T163002Z" creationid="TM STUDIO">
            <tuv xml:lang="zh-CN">
                <seg>我姐书雅过来看见了，骂我说，小姑娘家家的，学点什么不好，成天跟小虫子小鸟儿较劲！</seg>
            </tuv>
            <tuv xml:lang="en-US">
                <seg>Shuya came over to the window and gave me a terrible scolding: why couldn't I learn to behave myself like a proper little girl, instead of spending all day annoying the bugs and the birds?!</seg>
            </tuv>
        </tu>
        <tu creationdate="20240104T163002Z" creationid="TM STUDIO">
            <tuv xml:lang="zh-CN">
                <seg>知道了吧？</seg>
            </tuv>
            <tuv xml:lang="en-US">
                <seg>You get the picture?</seg>
            </tuv>
        </tu>
        <tu creationdate="20240104T163002Z" creationid="TM STUDIO">
            <tuv xml:lang="zh-CN">
                <seg>那时候，我干巴细瘦，胳膊长，腿长，麻秆儿一样四面戳着，再剪一头短发，伸个细筋筋的脖子，风一样地跑过来跑过去，活脱脱就是假小子的模样，所以我姐一点儿都瞧不上我。</seg>
            </tuv>
            <tuv xml:lang="en-US">
                <seg>I was a skinny little tomboy, built like a beanpole, with cropped hair and a scrawny neck, always dashing around, into everything, no wonder my sister was always criticizing me.</seg>
            </tuv>
        </tu>
        <tu creationdate="20240104T163002Z" creationid="TM STUDIO">
            <tuv xml:lang="zh-CN">
                <seg>我姐很漂亮，真的，初中高中，她都是校花级的人物。</seg>
            </tuv>
            <tuv xml:lang="en-US">
                <seg>Shuya was very pretty, she really was. In fact, she was one of the prettiest girls in her school.</seg>
            </tuv>
        </tu>
        <tu creationdate="20240104T163002Z" creationid="TM STUDIO">
            <tuv xml:lang="zh-CN">
                <seg>我记得她偷了我爸的自行车在学校操场上七扭八歪地骑，后面跟一群嗷嗷叫的男孩子，十几双手伸过去抢着扶她托她，那风头出得，是个女孩子都眼红。</seg>
            </tuv>
            <tuv xml:lang="en-US">
                <seg>I remember once she stole my dad's bike and wobbled on it all around the school playground, followed by a group of yelling boys, all with arms outstretched to grab her in case she fell off. All the other girls were jealous.</seg>
            </tuv>
        </tu>
        <tu creationdate="20240104T163002Z" creationid="TM STUDIO">
            <tuv xml:lang="zh-CN">
                <seg>我哥黄克俊跟我姐一样，也是个激情洋溢的人。</seg>
            </tuv>
            <tuv xml:lang="en-US">
                <seg>Kejun and Shuya were both full of enthusiasm for everything.</seg>
            </tuv>
        </tu>
        <tu creationdate="20240104T163002Z" creationid="TM STUDIO">
            <tuv xml:lang="zh-CN">
                <seg>当年他教我和妹妹唱的那首《救中国》，我到现在还能哼哼：救，救，救中国，一起向前进，努力呀，努力呀，努力呀，救国要奋斗。</seg>
            </tuv>
            <tuv xml:lang="en-US">
                <seg>Once he taught me and little Su to sing a song called 'Save China', and I can still remember it now, 'Save, save, save China. Let's all move forward together. Work, work, work so hard.</seg>
            </tuv>
        </tu>
        <tu creationdate="20240104T163002Z" creationid="TM STUDIO">
            <tuv xml:lang="zh-CN">
                <seg>唉唉，那时候唱起来，真的是血都沸腾。</seg>
            </tuv>
            <tuv xml:lang="en-US">
                <seg>To save China, we must fight!' We used to sing that song so passionately!</seg>
            </tuv>
        </tu>
        <tu creationdate="20240104T163002Z" creationid="TM STUDIO">
            <tuv xml:lang="zh-CN">
                <seg>我哥和我姐，如花的生命，全都终止在二十岁上。一个参加远征军牺牲在缅甸密支那，一个当了八路军牺牲在华北晋绥战场。</seg>
            </tuv>
            <tuv xml:lang="en-US">
                <seg>/</seg>
            </tuv>
        </tu>
        <tu creationdate="20240104T163002Z" creationid="TM STUDIO">
            <tuv xml:lang="zh-CN">
                <seg>还有沈天路，我的天路哥哥。............</seg>
            </tuv>
            <tuv xml:lang="en-US">
                <seg>And then there was Shen Tianlu, my lovely big brother Tianlu...</seg>
            </tuv>
        </tu>
        <tu creationdate="20240104T163002Z" creationid="TM STUDIO">
            <tuv xml:lang="zh-CN">
                <seg>不不，别担心，人老了有点......</seg>
            </tuv>
            <tuv xml:lang="en-US">
                <seg>No, I'm all right, don't you worry. Old people get teary like this sometimes.</seg>
            </tuv>
        </tu>
        <tu creationdate="20240104T163002Z" creationid="TM STUDIO">
            <tuv xml:lang="zh-CN">
                <seg>我没有激动啊，因为他们都死得其所，像烟花绽放在天空，优美而绚烂。我只有自豪。七十多年过去，我已经老成了这个样子，他们却永远年轻，年轻到笑声里都带着露水。</seg>
            </tuv>
            <tuv xml:lang="en-US">
                <seg>/</seg>
            </tuv>
        </tu>
        <tu creationdate="20240104T163002Z" creationid="TM STUDIO">
            <tuv xml:lang="zh-CN">
                <seg>好吧，我重点说沈天路。</seg>
            </tuv>
            <tuv xml:lang="en-US">
                <seg>So let me tell you about Shen Tianlu.</seg>
            </tuv>
        </tu>
        <tu creationdate="20240104T163002Z" creationid="TM STUDIO">
            <tuv xml:lang="zh-CN">
                <seg>南京的抗日航空纪念馆里有他一张照片，你们都看到过的。</seg>
            </tuv>
            <tuv xml:lang="en-US">
                <seg>You can see a photo of him in the Anti-Japanese Aviation Martyrs Memorial Hall in Nanjing.</seg>
            </tuv>
        </tu>
        <tu creationdate="20240104T163002Z" creationid="TM STUDIO">
            <tuv xml:lang="zh-CN">
                <seg>瘦高个儿，窄脸，干净明亮的眼睛，穿一件美式的飞行夹克，黄马裤，皮靴，手里还抓一双皮手套，背衬着他的那架"霍克-3"美式驱逐机，帅啊！</seg>
            </tuv>
            <tuv xml:lang="en-US">
                <seg>He's tall and thin, with a narrow face and clear, bright eyes, and he's wearing an American-style bomber jacket, khaki breeches, leather boots, and holding a pair of leather gloves in one hand. Behind him is his American Curtiss Hawk III fighter plane. He looks so handsome!</seg>
            </tuv>
        </tu>
        <tu creationdate="20240104T163002Z" creationid="TM STUDIO">
            <tuv xml:lang="zh-CN">
                <seg>天路哥不是我们家的孩子。</seg>
            </tuv>
            <tuv xml:lang="en-US">
                <seg>Tianlu was not actually related to us.</seg>
            </tuv>
        </tu>
        <tu creationdate="20240104T163002Z" creationid="TM STUDIO">
            <tuv xml:lang="zh-CN">
                <seg>很早之前，我还没有出生的时候，他爸就跟我爸同在美国康奈尔大学留学，两个人合租一套房子住。</seg>
            </tuv>
            <tuv xml:lang="en-US">
                <seg>A long time ago, before I was born, his father and mine were at Cornell University together, and shared lodgings.</seg>
            </tuv>
        </tu>
        <tu creationdate="20240104T163002Z" creationid="TM STUDIO">
            <tuv xml:lang="zh-CN">
                <seg>我爸学农，他爸学的是园艺。</seg>
            </tuv>
            <tuv xml:lang="en-US">
                <seg>My dad was doing agronomy, and he was studying horticulture.</seg>
            </tuv>
        </tu>
        <tu creationdate="20240104T163002Z" creationid="TM STUDIO">
            <tuv xml:lang="zh-CN">
                <seg>学科上相近，性格上投缘，再同吃同住几年，两个人结拜成了兄弟。</seg>
            </tuv>
            <tuv xml:lang="en-US">
                <seg>Farming and gardens are close, and they became close too. In fact, by the time they'd finished their studies, they'd become best friends.</seg>
            </tuv>
        </tu>
        <tu creationdate="20240104T163002Z" creationid="TM STUDIO">
            <tuv xml:lang="zh-CN">
                <seg>我听我爸说，就连他们毕业典礼穿的那件燕尾礼服，都是两个人一人一半租金租回来的。</seg>
            </tuv>
            <tuv xml:lang="en-US">
                <seg>My dad used to say that even the tuxedo they wore at their graduation ceremonies was shared: they bought one between them and split the cost.</seg>
            </tuv>
        </tu>
        <tu creationdate="20240104T163002Z" creationid="TM STUDIO">
            <tuv xml:lang="zh-CN">
                <seg>回国之后两个年轻人就走了不同的路。</seg>
            </tuv>
            <tuv xml:lang="en-US">
                <seg>Back in China, though, they went their different ways.</seg>
            </tuv>
        </tu>
        <tu creationdate="20240104T163002Z" creationid="TM STUDIO">
            <tuv xml:lang="zh-CN">
                <seg>我爸到金陵大学教书，育种，也育人。</seg>
            </tuv>
            <tuv xml:lang="en-US">
                <seg>My dad went to University of Nanking to teach, breed plants, and educate people.</seg>
            </tuv>
        </tu>
        <tu creationdate="20240104T163002Z" creationid="TM STUDIO">
            <tuv xml:lang="zh-CN">
                <seg>他爸被一个表兄说服着加入了共产党，还去莫斯科学习了一年，而后在苏区工作，据说负了很重要的责任。</seg>
            </tuv>
            <tuv xml:lang="en-US">
                <seg>Tianlu's father was recruited to the Communist Party by a cousin, and went to Moscow to study for a year, and then worked in the Jiangxi Soviet area, apparently in a very responsible position.</seg>
            </tuv>
        </tu>
        <tu creationdate="20240104T163002Z" creationid="TM STUDIO">
            <tuv xml:lang="zh-CN">
                <seg>一九三四年十月，红军长征开始，他父母跟随苏维埃机关从瑞金出发，突破湘江时被国民党军队包围，遭机枪扫射而死。</seg>
            </tuv>
            <tuv xml:lang="en-US">
                <seg>In October 1934, the Long March began. Tianlu's parents set off with the rest of the Soviet. Their group managed to get across the Xiangjiang River, but then the Kuomintang army machine-gunned them and they were killed.</seg>
            </tuv>
        </tu>
        <tu creationdate="20240104T163002Z" creationid="TM STUDIO">
            <tuv xml:lang="zh-CN">
                <seg>沈天路因为生下来就寄养在四川爷爷奶奶的家，免遭一劫，算是幸运。</seg>
            </tuv>
            <tuv xml:lang="en-US">
                <seg>Tianlu was lucky - he'd been sent to his grandparents' home in Sichuan as a tiny baby, so he was safe.</seg>
            </tuv>
        </tu>
        <tu creationdate="20240104T163002Z" creationid="TM STUDIO">
            <tuv xml:lang="zh-CN">
                <seg>可是他父母牺牲不久后，两个老人在乡下又不幸染疾身亡，天路小小年纪，从此游荡在乡下几户亲戚家里，东家吃一口西家睡一晚的，几乎成了野孩子。</seg>
            </tuv>
            <tuv xml:lang="en-US">
                <seg>But not long after his parents' death, the old folks fell ill and died too. Tianlu was still a little boy. He used to roam around the village, and one relative or another would give him a bite to eat, but he hardly ever stayed in one place for more than a day or two.</seg>
            </tuv>
        </tu>
        <tu creationdate="20240104T163002Z" creationid="TM STUDIO">
            <tuv xml:lang="zh-CN">
                <seg>我爸随学校辙退到成都，头一件大事便是想方设法找到他。</seg>
            </tuv>
            <tuv xml:lang="en-US">
                <seg>He'd become almost feral by the time my dad arrived in Chengdu with his university, and set out to search for his old friend's son.</seg>
            </tuv>
        </tu>
        <tu creationdate="20240104T163002Z" creationid="TM STUDIO">
            <tuv xml:lang="zh-CN">
                <seg>爸爸把他从川西乡下带回华西坝的时候，他十四岁，跟我哥一般大的年纪。</seg>
            </tuv>
            <tuv xml:lang="en-US">
                <seg>When Tianlu arrived at our house from the village in West Sichuan, he was fourteen years old, the same age as my brother.</seg>
            </tuv>
        </tu>
        <tu creationdate="20240104T163002Z" creationid="TM STUDIO">
            <tuv xml:lang="zh-CN">
                <seg>八十年了，到今天。</seg>
            </tuv>
            <tuv xml:lang="en-US">
                <seg>It's been eighty years, but I've never forgotten the first time I set eyes on him.</seg>
            </tuv>
        </tu>
        <tu creationdate="20240104T163002Z" creationid="TM STUDIO">
            <tuv xml:lang="zh-CN">
                <seg>头一回见面的情景，我依旧是闭上眼睛就能看见......</seg>
            </tuv>
            <tuv xml:lang="en-US">
                <seg>Even today, if I shut my eyes, I can see it all.</seg>
            </tuv>
        </tu>
    </body>
</tmx>
