# Supplementary material for: Exploring translator’s style in children’s literature: A case study of Nicky Harman’s English translations of Huang Beijia’s two works
Source: PLoS One. 2026 Jun 2;21(6):e0350245. doi: 10.1371/journal.pone.0350245 (PMC13229296; doi:10.1371/journal.pone.0350245)
Supplement: S7 File — (ZIP) [file pone.0350245.s010.zip › data/parallel corpus data/Parallel Chinese-English Corpus tmx format/I Want to Be Good (Parallel Chinese-English).tmx/Chapter 10_zh-CN_en-US.tmx]

<?xml version="1.0" encoding="UTF-8" standalone="yes"?>
<tmx version="1.4">
    <header creationtool="Tmxmall Aligner" segtype="sentence" adminlang="zh-CN" srclang="zh-CN" datatype="xml" creationdate="20231225T112817Z" creationid="TM STUDIO"/>
    <body>
        <tu creationdate="20231225T112817Z" creationid="TM STUDIO">
            <tuv xml:lang="zh-CN">
                <seg>十　当家理财好滋味</seg>
            </tuv>
            <tuv xml:lang="en-US">
                <seg>Chapter 10 Running the Household on a Shoestring</seg>
            </tuv>
        </tu>
        <tu creationdate="20231225T112817Z" creationid="TM STUDIO">
            <tuv xml:lang="zh-CN">
                <seg>卉紫曾经给过金铃一个用旧了的皮夹子，让她用来放每月的10块零花钱。</seg>
            </tuv>
            <tuv xml:lang="en-US">
                <seg>Mom gave Ling an old wallet to keep her month's pocket money of ten yuan.</seg>
            </tuv>
        </tu>
        <tu creationdate="20231225T112817Z" creationid="TM STUDIO">
            <tuv xml:lang="zh-CN">
                <seg>皮夹子太大了，10块钱一张票子又太薄了，皮夹子看上去始终瘪瘪的不气派。</seg>
            </tuv>
            <tuv xml:lang="en-US">
                <seg>The wallet was so big, and a ten-yuan bill was so thin, that it always looked pathetically empty.</seg>
            </tuv>
        </tu>
        <tu creationdate="20231225T112817Z" creationid="TM STUDIO">
            <tuv xml:lang="zh-CN">
                <seg>金铃就想办法填很多废纸进去，让皮夹子显得鼓起来。有一次她还偷偷拆了卉紫的两包卫生巾，用那里面软软的棉花做填充物。</seg>
            </tuv>
            <tuv xml:lang="en-US">
                <seg>Ling stuffed it with scrap paper to fatten it up, and once she filched two of Mom's sanitary napkins and pulled out the padding to use as stuffing.</seg>
            </tuv>
        </tu>
        <tu creationdate="20231225T112817Z" creationid="TM STUDIO">
            <tuv xml:lang="zh-CN">
                <seg>卉紫知道后骂了几句，说金铃太爱虚荣。</seg>
            </tuv>
            <tuv xml:lang="en-US">
                <seg>Mom was annoyed when she found out and told Ling she was being a snob.</seg>
            </tuv>
        </tu>
        <tu creationdate="20231225T112817Z" creationid="TM STUDIO">
            <tuv xml:lang="zh-CN">
                <seg>金铃辩解说：“做有钱人的样子不好吗？</seg>
            </tuv>
            <tuv xml:lang="en-US">
                <seg>Ling protested, "Money's good! Why shouldn't I pretend I've got money?</seg>
            </tuv>
        </tu>
        <tu creationdate="20231225T112817Z" creationid="TM STUDIO">
            <tuv xml:lang="zh-CN">
                <seg>钱多了能买房子，买汽车，买漂亮衣服，出国留学，还能捐款买一个名誉教授，报纸上这么说的。”</seg>
            </tuv>
            <tuv xml:lang="en-US">
                <seg>I could buy a house, or a car, or nice clothes, study abroad, or donate money to education or something, couldn't I?"</seg>
            </tuv>
        </tu>
        <tu creationdate="20231225T112817Z" creationid="TM STUDIO">
            <tuv xml:lang="zh-CN">
                <seg>卉紫心里想，如今的孩子从报纸电视上都接受些什么呀！</seg>
            </tuv>
            <tuv xml:lang="en-US">
                <seg>Kids nowadays pick up terrible stuff from newspapers and TV, thought Mom.</seg>
            </tuv>
        </tu>
        <tu creationdate="20231225T112817Z" creationid="TM STUDIO">
            <tuv xml:lang="zh-CN">
                <seg>宣传一心助人、见义勇为、发奋图强的事迹他们视而不见，倒注意上了大款们给学校捐款获名誉头衔的事。</seg>
            </tuv>
            <tuv xml:lang="en-US">
                <seg>They ignore all the messages about helping people, standing up for the truth, and working hard to make China great. They only remember hearing that such-and-such a Mr. Megabucks has given tons of rnoney to a school and it's going to be named after him.</seg>
            </tuv>
        </tu>
        <tu creationdate="20231225T112817Z" creationid="TM STUDIO">
            <tuv xml:lang="zh-CN">
                <seg>第二天上班，她为这事在编辑部里发了一通感慨。一个新分来的大学生却坚决跟金铃站到了同一立场上，说：“能挣钱有什么不好？</seg>
            </tuv>
            <tuv xml:lang="en-US">
                <seg>At work the next day she was sounding off about this, when a young college graduate who'd just started on the magazine, butted in, "What's wrong with earning money?</seg>
            </tuv>
        </tu>
        <tu creationdate="20231225T112817Z" creationid="TM STUDIO">
            <tuv xml:lang="zh-CN">
                <seg>发展了生产，搞活了经济，于国于民都有利。</seg>
            </tuv>
            <tuv xml:lang="en-US">
                <seg>It's all part of developing production and stimulating the economy, and it's all good for China and the Chinese.</seg>
            </tuv>
        </tu>
        <tu creationdate="20231225T112817Z" creationid="TM STUDIO">
            <tuv xml:lang="zh-CN">
                <seg>就是要鼓励孩子将来挣大钱，别像我妈那代人，用着钱心里开心，谈到钱又觉得肮脏，太虚伪了。</seg>
            </tuv>
            <tuv xml:lang="en-US">
                <seg>We need to encourage kids to earn big bucks when they grow up. Not like my Mom's generation. She loves spending money, but she talks about it like it's dirty.</seg>
            </tuv>
        </tu>
        <tu creationdate="20231225T112817Z" creationid="TM STUDIO">
            <tuv xml:lang="zh-CN">
                <seg>再说了，现在是高科技时代，能挣大钱的都是文化人、知识结构高的人，把这点跟孩子说明白，他们自然会发奋读书。”</seg>
            </tuv>
            <tuv xml:lang="en-US">
                <seg>It's so hypocritical. We live in a high-tech age now, and we have an educated elite. They're the high-earners. Explain it like that to kids and they'll really be motivated."</seg>
            </tuv>
        </tu>
        <tu creationdate="20231225T112817Z" creationid="TM STUDIO">
            <tuv xml:lang="zh-CN">
                <seg>卉紫疑疑惑惑地说：“照你这么说，挣钱才是孩子学习的动力？”</seg>
            </tuv>
            <tuv xml:lang="en-US">
                <seg>"So, what you're saying is that the prospect of earning money is the only thing that will make kids work hard school?" said Mom doubtfully.</seg>
            </tuv>
        </tu>
        <tu creationdate="20231225T112817Z" creationid="TM STUDIO">
            <tuv xml:lang="zh-CN">
                <seg>大学生理直气壮地反问：“不是这样吗？</seg>
            </tuv>
            <tuv xml:lang="en-US">
                <seg>"Well, it's true, isn't it!</seg>
            </tuv>
        </tu>
        <tu creationdate="20231225T112817Z" creationid="TM STUDIO">
            <tuv xml:lang="zh-CN">
                <seg>名利名利，名和利根本是不可分的。”</seg>
            </tuv>
            <tuv xml:lang="en-US">
                <seg>Fame and fortune, you can't have one without the other."</seg>
            </tuv>
        </tu>
        <tu creationdate="20231225T112817Z" creationid="TM STUDIO">
            <tuv xml:lang="zh-CN">
                <seg>卉紫真的有些糊涂，不知道这社会评价一个人成功与否的标准到底是什么。</seg>
            </tuv>
            <tuv xml:lang="en-US">
                <seg>Mom didn't know what to think. Was a person's success or failure nowadays only judged by how much they earned?</seg>
            </tuv>
        </tu>
        <tu creationdate="20231225T112817Z" creationid="TM STUDIO">
            <tuv xml:lang="zh-CN">
                <seg>比如像金亦鸣，40岁出头，教授职称差不多快要给他了，教学成果和科研成果都能看见，可就是每月的工资不够买一件羊绒衫或是几斤大闸蟹，他能算是当代的成功人士吗？</seg>
            </tuv>
            <tuv xml:lang="en-US">
                <seg>What about Dad, for instance? He was in his forties, and just about to be promoted to full professor. He'd achieved recognition as a professor and as a researcher as well, but on his salary he couldn't afford a cashmere sweater or even a few pounds of hairy crab for dinner. Did that make him successful or not?</seg>
            </tuv>
        </tu>
        <tu creationdate="20231225T112817Z" creationid="TM STUDIO">
            <tuv xml:lang="zh-CN">
                <seg>有一天金铃兴冲冲地从外面回来，大喊大叫地对卉紫说：“我见到那个女人了，我见到那个女人了！”</seg>
            </tuv>
            <tuv xml:lang="en-US">
                <seg>One day Ling came rushing up the stairs yelling in excitement, "Mom! Mom! I saw her, I saw her!"</seg>
            </tuv>
        </tu>
        <tu creationdate="20231225T112817Z" creationid="TM STUDIO">
            <tuv xml:lang="zh-CN">
                <seg>卉紫莫名其妙地问：“谁呀？哪个女人？”</seg>
            </tuv>
            <tuv xml:lang="en-US">
                <seg>"Who?" asked Mom, puzzled.</seg>
            </tuv>
        </tu>
        <tu creationdate="20231225T112817Z" creationid="TM STUDIO">
            <tuv xml:lang="zh-CN">
                <seg>“就是幸幸的妈妈呀！”</seg>
            </tuv>
            <tuv xml:lang="en-US">
                <seg>"Xing Xing's mom!"</seg>
            </tuv>
        </tu>
        <tu creationdate="20231225T112817Z" creationid="TM STUDIO">
            <tuv xml:lang="zh-CN">
                <seg>卉紫一把拉住金铃：“幸幸跟没跟着她？”</seg>
            </tuv>
            <tuv xml:lang="en-US">
                <seg>Mom grabbed Ling's arm. "Was Xing Xing with her?"</seg>
            </tuv>
        </tu>
        <tu creationdate="20231225T112817Z" creationid="TM STUDIO">
            <tuv xml:lang="zh-CN">
                <seg>金铃摇摇头：“幸幸住在外婆家。</seg>
            </tuv>
            <tuv xml:lang="en-US">
                <seg>Ling shook her head. "Xing Xing's at her Nana's house.</seg>
            </tuv>
        </tu>
        <tu creationdate="20231225T112817Z" creationid="TM STUDIO">
            <tuv xml:lang="zh-CN">
                <seg>我求她把幸幸外婆家的地址给了我。</seg>
            </tuv>
            <tuv xml:lang="en-US">
                <seg>I asked her for the address.</seg>
            </tuv>
        </tu>
        <tu creationdate="20231225T112817Z" creationid="TM STUDIO">
            <tuv xml:lang="zh-CN">
                <seg>你看！”</seg>
            </tuv>
            <tuv xml:lang="en-US">
                <seg>Look!"</seg>
            </tuv>
        </tu>
        <tu creationdate="20231225T112817Z" creationid="TM STUDIO">
            <tuv xml:lang="zh-CN">
                <seg>金铃摊开手，手心里是一个热乎乎的小纸团。</seg>
            </tuv>
            <tuv xml:lang="en-US">
                <seg>She held out a slightly damp scrap of paper.</seg>
            </tuv>
        </tu>
        <tu creationdate="20231225T112817Z" creationid="TM STUDIO">
            <tuv xml:lang="zh-CN">
                <seg>她补充说：“很远呢，在郊区呢，我已经问过眼镜叔叔了。”</seg>
            </tuv>
            <tuv xml:lang="en-US">
                <seg>"It's a long way away. I asked Officer Glasses."</seg>
            </tuv>
        </tu>
        <tu creationdate="20231225T112817Z" creationid="TM STUDIO">
            <tuv xml:lang="zh-CN">
                <seg>卉紫小心地看看金铃：“你准备去看幸幸吗？”</seg>
            </tuv>
            <tuv xml:lang="en-US">
                <seg>Mom looked at Ling thoughtfully. "Are you planning to go see Xing Xing?"</seg>
            </tuv>
        </tu>
        <tu creationdate="20231225T112817Z" creationid="TM STUDIO">
            <tuv xml:lang="zh-CN">
                <seg>“当然。”</seg>
            </tuv>
            <tuv xml:lang="en-US">
                <seg>"Of course."</seg>
            </tuv>
        </tu>
        <tu creationdate="20231225T112817Z" creationid="TM STUDIO">
            <tuv xml:lang="zh-CN">
                <seg>“那好，妈妈陪你去。”</seg>
            </tuv>
            <tuv xml:lang="en-US">
                <seg>"Okay, we'll go together."</seg>
            </tuv>
        </tu>
        <tu creationdate="20231225T112817Z" creationid="TM STUDIO">
            <tuv xml:lang="zh-CN">
                <seg>金铃眯着眼笑起来：“我知道妈妈会去。”</seg>
            </tuv>
            <tuv xml:lang="en-US">
                <seg>Ling's eyes crinkled as she smiled. "I knew it."</seg>
            </tuv>
        </tu>
        <tu creationdate="20231225T112817Z" creationid="TM STUDIO">
            <tuv xml:lang="zh-CN">
                <seg>卉紫说：“得带上点礼物。</seg>
            </tuv>
            <tuv xml:lang="en-US">
                <seg>"We'd better take to bring some presents.</seg>
            </tuv>
        </tu>
        <tu creationdate="20231225T112817Z" creationid="TM STUDIO">
            <tuv xml:lang="zh-CN">
                <seg>刚好昨天我们单位分了苹果，再上街买几本画书。</seg>
            </tuv>
            <tuv xml:lang="en-US">
                <seg>All the staff were given apples yesterday, so we can take those, and we can go buy some comics.</seg>
            </tuv>
        </tu>
        <tu creationdate="20231225T112817Z" creationid="TM STUDIO">
            <tuv xml:lang="zh-CN">
                <seg>如果不够……”</seg>
            </tuv>
            <tuv xml:lang="en-US">
                <seg>If that's not enough..."</seg>
            </tuv>
        </tu>
        <tu creationdate="20231225T112817Z" creationid="TM STUDIO">
            <tuv xml:lang="zh-CN">
                <seg>金铃打断妈妈的话：“我知道幸幸最喜欢什么。</seg>
            </tuv>
            <tuv xml:lang="en-US">
                <seg>"I know what Xing Xing really wants," Ling interrupted.</seg>
            </tuv>
        </tu>
        <tu creationdate="20231225T112817Z" creationid="TM STUDIO">
            <tuv xml:lang="zh-CN">
                <seg>我要等攒够钱，买到那个东西，才去看幸幸。”</seg>
            </tuv>
            <tuv xml:lang="en-US">
                <seg>"I can't go see her till I've saved enough money to buy it."</seg>
            </tuv>
        </tu>
        <tu creationdate="20231225T112817Z" creationid="TM STUDIO">
            <tuv xml:lang="zh-CN">
                <seg>卉紫问：“是什么？</seg>
            </tuv>
            <tuv xml:lang="en-US">
                <seg>"What is it?</seg>
            </tuv>
        </tu>
        <tu creationdate="20231225T112817Z" creationid="TM STUDIO">
            <tuv xml:lang="zh-CN">
                <seg>也许妈妈……”</seg>
            </tuv>
            <tuv xml:lang="en-US">
                <seg>Maybe I can..."</seg>
            </tuv>
        </tu>
        <tu creationdate="20231225T112817Z" creationid="TM STUDIO">
            <tuv xml:lang="zh-CN">
                <seg>“不，你不会同意给我买的，我要自己攒钱。”</seg>
            </tuv>
            <tuv xml:lang="en-US">
                <seg>"No. You won't want to buy it. I'll save up my own money,"</seg>
            </tuv>
        </tu>
        <tu creationdate="20231225T112817Z" creationid="TM STUDIO">
            <tuv xml:lang="zh-CN">
                <seg>金铃说这句话的时候，脸上的神情忽然变得很坚决，不容卉紫否定。</seg>
            </tuv>
            <tuv xml:lang="en-US">
                <seg>Ling said, with a look of fierce determination. And there was nothing Mom could say to change her mind.</seg>
            </tuv>
        </tu>
        <tu creationdate="20231225T112817Z" creationid="TM STUDIO">
            <tuv xml:lang="zh-CN">
                <seg>金铃跑进自己房间，关上门，开始数自己皮夹里的钱。</seg>
            </tuv>
            <tuv xml:lang="en-US">
                <seg>Ling rushed into her room, shut the door, and began to count the money in her wallet.</seg>
            </tuv>
        </tu>
        <tu creationdate="20231225T112817Z" creationid="TM STUDIO">
            <tuv xml:lang="zh-CN">
                <seg>连同五分一角的硬币在内，总共才六块三毛钱。</seg>
            </tuv>
            <tuv xml:lang="en-US">
                <seg>Including the fifteen cents in change, she had a total of six yuan and thirty cents.</seg>
            </tuv>
        </tu>
        <tu creationdate="20231225T112817Z" creationid="TM STUDIO">
            <tuv xml:lang="zh-CN">
                <seg>她又拿出陶瓷储蓄罐，抽下底板，把存在里面的一块钱硬币倒出来，数了半天，不到50枚。这些硬币都是平常奶奶和外婆给她存着好玩的，怪她自己太会花钱，常常上半个月就把10块钱零花钱用光了，下半个月只好时不时从罐子里掏一个硬币用用。</seg>
            </tuv>
            <tuv xml:lang="en-US">
                <seg>Then she opened her piggy bank, and poured out her savings. She counted and re-counted but there were only about fifty coins, most of them given her by Nana and Grandma, as a bit of extra pocket money. They used to tell her she was too fond of spending money, and they were right. Her ten yuan always went in the first half of the month, and for the rest of the month, she had to take coins from her piggy bank if she wanted to buy something for herself.</seg>
            </tuv>
        </tu>
        <tu creationdate="20231225T112817Z" creationid="TM STUDIO">
            <tuv xml:lang="zh-CN">
                <seg>这样，储蓄罐里的钱就总不见增多。</seg>
            </tuv>
            <tuv xml:lang="en-US">
                <seg>So she hardly had any savings.</seg>
            </tuv>
        </tu>
        <tu creationdate="20231225T112817Z" creationid="TM STUDIO">
            <tuv xml:lang="zh-CN">
                <seg>这下惨了，真该用钱的时候，财政困难了。</seg>
            </tuv>
            <tuv xml:lang="en-US">
                <seg>Now she really needed money, she was almost broke. It was too bad.</seg>
            </tuv>
        </tu>
        <tu creationdate="20231225T112817Z" creationid="TM STUDIO">
            <tuv xml:lang="zh-CN">
                <seg>金铃灰心丧气地坐在床上，绞尽脑汁想赚钱的主意。</seg>
            </tuv>
            <tuv xml:lang="en-US">
                <seg>Ling sat on her bed in despair. How on earth was she going to earn the money?</seg>
            </tuv>
        </tu>
        <tu creationdate="20231225T112817Z" creationid="TM STUDIO">
            <tuv xml:lang="zh-CN">
                <seg>卖报？</seg>
            </tuv>
            <tuv xml:lang="en-US">
                <seg>Sell newspapers?</seg>
            </tuv>
        </tu>
        <tu creationdate="20231225T112817Z" creationid="TM STUDIO">
            <tuv xml:lang="zh-CN">
                <seg>不行不行，天天早上7点到校，晚上5点出校门，哪有多余的时间？</seg>
            </tuv>
            <tuv xml:lang="en-US">
                <seg>No, she had to be at school at 7 a.m. every day, and didn't come home until 5 p.m. When would she have the time?</seg>
            </tuv>
        </tu>
        <tu creationdate="20231225T112817Z" creationid="TM STUDIO">
            <tuv xml:lang="zh-CN">
                <seg>卖废品也不行，妈妈总喜欢把家里的废品随时送进垃圾车，一点儿也不像人家那些精打细算的老太太们，废品能攒得堆满阳台。</seg>
            </tuv>
            <tuv xml:lang="en-US">
                <seg>Selling things to the trash collectors wouldn't work either. Mom always put their trash directly into the collectors cart. She wasn't like those old women who hoarded their their trash until it filled up their balconies.</seg>
            </tuv>
        </tu>
        <tu creationdate="20231225T112817Z" creationid="TM STUDIO">
            <tuv xml:lang="zh-CN">
                <seg>要么帮同学做作业？</seg>
            </tuv>
            <tuv xml:lang="en-US">
                <seg>Maybe she could help her classmates with their homework?</seg>
            </tuv>
        </tu>
        <tu creationdate="20231225T112817Z" creationid="TM STUDIO">
            <tuv xml:lang="zh-CN">
                <seg>可是她自己作业天天被打红叉叉，谁能这么傻，雇一个错误率很高的“枪手”替自己增加红叉叉呢？</seg>
            </tuv>
            <tuv xml:lang="en-US">
                <seg>But her own homework was always covered in red crosses. Why would anyone want her to do their homework for them? It would just add to the number of red crosses they already had.</seg>
            </tuv>
        </tu>
        <tu creationdate="20231225T112817Z" creationid="TM STUDIO">
            <tuv xml:lang="zh-CN">
                <seg>金铃无聊地想了半天心思，有一搭无一搭地翻着手里的语文课本。</seg>
            </tuv>
            <tuv xml:lang="en-US">
                <seg>She racked her brains, until suddenly she had a lightbulb moment.</seg>
            </tuv>
        </tu>
        <tu creationdate="20231225T112817Z" creationid="TM STUDIO">
            <tuv xml:lang="zh-CN">
                <seg>忽然她看到了这么一行字：“解放了，人民当家做主了。”她脑子里灵光一闪，忽地跳起来，冲出房门。</seg>
            </tuv>
            <tuv xml:lang="en-US">
                <seg>She jumped off the bed and rushed into the kitchen where Mom was chopping vegetables.</seg>
            </tuv>
        </tu>
        <tu creationdate="20231225T112817Z" creationid="TM STUDIO">
            <tuv xml:lang="zh-CN">
                <seg>妈妈正在厨房里切菜，看见她就问：“做作业了没有？”</seg>
            </tuv>
            <tuv xml:lang="en-US">
                <seg>"Have you done your homework?" Mom asked.</seg>
            </tuv>
        </tu>
        <tu creationdate="20231225T112817Z" creationid="TM STUDIO">
            <tuv xml:lang="zh-CN">
                <seg>金铃说：“还没有。</seg>
            </tuv>
            <tuv xml:lang="en-US">
                <seg>'Not yet.</seg>
            </tuv>
        </tu>
        <tu creationdate="20231225T112817Z" creationid="TM STUDIO">
            <tuv xml:lang="zh-CN">
                <seg>我想先跟你商量点事。”</seg>
            </tuv>
            <tuv xml:lang="en-US">
                <seg>I wanna talk to you about something."</seg>
            </tuv>
        </tu>
        <tu creationdate="20231225T112817Z" creationid="TM STUDIO">
            <tuv xml:lang="zh-CN">
                <seg>卉紫停住手，警惕地看着金铃：“是不是哪门功课又考砸了？”</seg>
            </tuv>
            <tuv xml:lang="en-US">
                <seg>Mom stopped chopping, and looked warily at her daughter. "Don't tell me you flunked another test?"</seg>
            </tuv>
        </tu>
        <tu creationdate="20231225T112817Z" creationid="TM STUDIO">
            <tuv xml:lang="zh-CN">
                <seg>金铃说：“妈妈你脑子里怎么只有考试这一根筋呢？</seg>
            </tuv>
            <tuv xml:lang="en-US">
                <seg>"Mom, you have a one-track mind!" Ling protested.</seg>
            </tuv>
        </tu>
        <tu creationdate="20231225T112817Z" creationid="TM STUDIO">
            <tuv xml:lang="zh-CN">
                <seg>我想跟你谈的是家务问题。”</seg>
            </tuv>
            <tuv xml:lang="en-US">
                <seg>"Tests is all you ever talk about!"</seg>
            </tuv>
        </tu>
        <tu creationdate="20231225T112817Z" creationid="TM STUDIO">
            <tuv xml:lang="zh-CN">
                <seg>卉紫松一口气，叫她快说，因为现在已经是吃晚饭的时间了，案板上的菜还没下锅。</seg>
            </tuv>
            <tuv xml:lang="en-US">
                <seg>Mom was relieved. "Okay, but hurry up," she said. "It's almost dinnertime and I haven't started cooking yet."</seg>
            </tuv>
        </tu>
        <tu creationdate="20231225T112817Z" creationid="TM STUDIO">
            <tuv xml:lang="zh-CN">
                <seg>金铃说：“明天是一号，下个月可不可以由我当家？”</seg>
            </tuv>
            <tuv xml:lang="en-US">
                <seg>"Tomorrow's the first of the month," said Ling. "Can I run the household finances for a month?"</seg>
            </tuv>
        </tu>
        <tu creationdate="20231225T112817Z" creationid="TM STUDIO">
            <tuv xml:lang="zh-CN">
                <seg>卉紫惊讶地张大嘴。</seg>
            </tuv>
            <tuv xml:lang="en-US">
                <seg>Mom's mouth dropped open in astonishment.</seg>
            </tuv>
        </tu>
        <tu creationdate="20231225T112817Z" creationid="TM STUDIO">
            <tuv xml:lang="zh-CN">
                <seg>金铃摆出几条理由：“一，当家理财可以锻炼我的办事能力，这是你一向希望我做的；</seg>
            </tuv>
            <tuv xml:lang="en-US">
                <seg>"First, it will help me practice my management skills, which you've always wanted me to.</seg>
            </tuv>
        </tu>
        <tu creationdate="20231225T112817Z" creationid="TM STUDIO">
            <tuv xml:lang="zh-CN">
                <seg>二，你平常总是说，不当家不知柴米贵，我当一个月家，肯定能提高节约观念，以后不会再大手大脚花钱，这也是你希望我做的；</seg>
            </tuv>
            <tuv xml:lang="en-US">
                <seg>Second, you're always saying if you didn't run the house you wouldn't know the price of necessities. If I do it for a month, it'll teach me the price of necessities and Ill stop being extravagant. That'll make you happy too.</seg>
            </tuv>
        </tu>
        <tu creationdate="20231225T112817Z" creationid="TM STUDIO">
            <tuv xml:lang="zh-CN">
                <seg>三，……”</seg>
            </tuv>
            <tuv xml:lang="en-US">
                <seg>Third..." Ling was ticking off the reasons on her fingers.</seg>
            </tuv>
        </tu>
        <tu creationdate="20231225T112817Z" creationid="TM STUDIO">
            <tuv xml:lang="zh-CN">
                <seg>卉紫不等她说完，不客气地打断了她的话，直截了当地问：“说吧，你有什么要求？”</seg>
            </tuv>
            <tuv xml:lang="en-US">
                <seg>Mom cut to the chase. ''What d'you want for doing it?" she asked bluntly</seg>
            </tuv>
        </tu>
        <tu creationdate="20231225T112817Z" creationid="TM STUDIO">
            <tuv xml:lang="zh-CN">
                <seg>金铃吐吐舌头，心想还是妈妈老奸巨猾，马上就猜出她并不想无偿奉献。</seg>
            </tuv>
            <tuv xml:lang="en-US">
                <seg>Mom's crafty, she guessed right away I don't want to do it for free, thought Ling.</seg>
            </tuv>
        </tu>
        <tu creationdate="20231225T112817Z" creationid="TM STUDIO">
            <tuv xml:lang="zh-CN">
                <seg>金铃有些不好意思，支支吾吾说：“其实也没什么……</seg>
            </tuv>
            <tuv xml:lang="en-US">
                <seg>She stammered in some embarrassment, "Not much...</seg>
            </tuv>
        </tu>
        <tu creationdate="20231225T112817Z" creationid="TM STUDIO">
            <tuv xml:lang="zh-CN">
                <seg>我并不过分……</seg>
            </tuv>
            <tuv xml:lang="en-US">
                <seg>I'm not asking for much.</seg>
            </tuv>
        </tu>
        <tu creationdate="20231225T112817Z" creationid="TM STUDIO">
            <tuv xml:lang="zh-CN">
                <seg>你一共只要给我300块钱，如果一个月过完了还能有节余，那么节余的钱可不可以归我？”</seg>
            </tuv>
            <tuv xml:lang="en-US">
                <seg>If you give me 300 yuan for the month's housekeeping and I can save some of that, can I keep it?"</seg>
            </tuv>
        </tu>
        <tu creationdate="20231225T112817Z" creationid="TM STUDIO">
            <tuv xml:lang="zh-CN">
                <seg>卉紫问：“你真的很需要钱吗？”</seg>
            </tuv>
            <tuv xml:lang="en-US">
                <seg>"Do you really need money?"</seg>
            </tuv>
        </tu>
        <tu creationdate="20231225T112817Z" creationid="TM STUDIO">
            <tuv xml:lang="zh-CN">
                <seg>“是的，我很需要。”</seg>
            </tuv>
            <tuv xml:lang="en-US">
                <seg>"Yes, I really do."</seg>
            </tuv>
        </tu>
        <tu creationdate="20231225T112817Z" creationid="TM STUDIO">
            <tuv xml:lang="zh-CN">
                <seg>卉紫想了想，说：“300块钱够我们一家用一个月？还指望有结余？</seg>
            </tuv>
            <tuv xml:lang="en-US">
                <seg>"You think 300 will cover the family expenses for a month, and still leave you with some left over?</seg>
            </tuv>
        </tu>
        <tu creationdate="20231225T112817Z" creationid="TM STUDIO">
            <tuv xml:lang="zh-CN">
                <seg>你真是个孩子。</seg>
            </tuv>
            <tuv xml:lang="en-US">
                <seg>You don't know anything!</seg>
            </tuv>
        </tu>
        <tu creationdate="20231225T112817Z" creationid="TM STUDIO">
            <tuv xml:lang="zh-CN">
                <seg>这样吧，我大方点，给你1000块，所有的吃用开销都在里面，行吗？”</seg>
            </tuv>
            <tuv xml:lang="en-US">
                <seg>Let's do it like this, I'll be generous. I'll give you 1,000 yuan to cover all our expenses, okay?"</seg>
            </tuv>
        </tu>
        <tu creationdate="20231225T112817Z" creationid="TM STUDIO">
            <tuv xml:lang="zh-CN">
                <seg>金铃张了张嘴，惊喜得说不出话来。</seg>
            </tuv>
            <tuv xml:lang="en-US">
                <seg>Ling was speechless with delight.</seg>
            </tuv>
        </tu>
        <tu creationdate="20231225T112817Z" creationid="TM STUDIO">
            <tuv xml:lang="zh-CN">
                <seg>她没想到这么容易就得到了妈妈的许诺，而且开口就给了1000块。</seg>
            </tuv>
            <tuv xml:lang="en-US">
                <seg>She never thought it would be that easy. Mom just promised her 1,000 yuan!</seg>
            </tuv>
        </tu>
        <tu creationdate="20231225T112817Z" creationid="TM STUDIO">
            <tuv xml:lang="zh-CN">
                <seg>天哪！</seg>
            </tuv>
            <tuv xml:lang="en-US">
                <seg>Wow!</seg>
            </tuv>
        </tu>
        <tu creationdate="20231225T112817Z" creationid="TM STUDIO">
            <tuv xml:lang="zh-CN">
                <seg>1000块钱是个多大的数字，她这辈子还没有见过这么多钱。</seg>
            </tuv>
            <tuv xml:lang="en-US">
                <seg>She'd never seen that much money in her life.</seg>
            </tuv>
        </tu>
        <tu creationdate="20231225T112817Z" creationid="TM STUDIO">
            <tuv xml:lang="zh-CN">
                <seg>金铃觉得头都昏了，手心里汗津津的，连嘴巴都有点发苦。</seg>
            </tuv>
            <tuv xml:lang="en-US">
                <seg>She felt dizzy, and her palms began to sweat.</seg>
            </tuv>
        </tu>
        <tu creationdate="20231225T112817Z" creationid="TM STUDIO">
            <tuv xml:lang="zh-CN">
                <seg>她觉得需要有个安静的地方仔细想一想，于是就把自己关进了厕所。</seg>
            </tuv>
            <tuv xml:lang="en-US">
                <seg>She needed a quiet place to think this through, so she locked herself m the bathroom.</seg>
            </tuv>
        </tu>
        <tu creationdate="20231225T112817Z" creationid="TM STUDIO">
            <tuv xml:lang="zh-CN">
                <seg>金铃坐在厕所里开始扳着手指算细账，嘴里念念有词：如果一个月只用去200块，她就能结余800；</seg>
            </tuv>
            <tuv xml:lang="en-US">
                <seg>Ling sat in the bathroom working out the sums on her fingers, and muttering to herself. If she only spent 200, she'd save 800.</seg>
            </tuv>
        </tu>
        <tu creationdate="20231225T112817Z" creationid="TM STUDIO">
            <tuv xml:lang="zh-CN">
                <seg>如果用400，她能得600；</seg>
            </tuv>
            <tuv xml:lang="en-US">
                <seg>If she spent 400, it would be 600.</seg>
            </tuv>
        </tu>
        <tu creationdate="20231225T112817Z" creationid="TM STUDIO">
            <tuv xml:lang="zh-CN">
                <seg>算多点，用500吧，还能剩500。</seg>
            </tuv>
            <tuv xml:lang="en-US">
                <seg>Even if she spent a bit more, say 500, she could still save 500.</seg>
            </tuv>
        </tu>
        <tu creationdate="20231225T112817Z" creationid="TM STUDIO">
            <tuv xml:lang="zh-CN">
                <seg>金铃数学虽然学得不好，这点账还是能算得出来的。</seg>
            </tuv>
            <tuv xml:lang="en-US">
                <seg>Although Ling's math in school was poor, she could still work this out.</seg>
            </tuv>
        </tu>
        <tu creationdate="20231225T112817Z" creationid="TM STUDIO">
            <tuv xml:lang="zh-CN">
                <seg>500块钱是个多大的数目啊？</seg>
            </tuv>
            <tuv xml:lang="en-US">
                <seg>Was 500 a lot of money?</seg>
            </tuv>
        </tu>
        <tu creationdate="20231225T112817Z" creationid="TM STUDIO">
            <tuv xml:lang="zh-CN">
                <seg>买街头小摊上的“美少女战士”卡片能买500张，夏天买三毛钱一根的冰棍能买1000多根！</seg>
            </tuv>
            <tuv xml:lang="en-US">
                <seg>It could buy her 500 Sailor Moon cards from a street stall. Or in summer, 1,000 popsicles at fifty cents each.</seg>
            </tuv>
        </tu>
        <tu creationdate="20231225T112817Z" creationid="TM STUDIO">
            <tuv xml:lang="zh-CN">
                <seg>上帝啊，那时候她就是全班最富有的人，张灵灵的芭比娃娃算什么？杨小丽皮夹子里的100元崭新票子算什么？她把她们统统压倒！</seg>
            </tuv>
            <tuv xml:lang="en-US">
                <seg>Wow! That would make her the richest girl in her class, way richer than Ming with her Barbie or Xiaoli with her brand-new 100- yuan bill!</seg>
            </tuv>
        </tu>
        <tu creationdate="20231225T112817Z" creationid="TM STUDIO">
            <tuv xml:lang="zh-CN">
                <seg>金铃从厕所出来时，关于这个月的用钱计划已经了然在胸，马上对妈妈郑重宣布：坚决杜绝大手大脚花钱的现象，除了米面油盐一类生活必需品，其余一概不买。</seg>
            </tuv>
            <tuv xml:lang="en-US">
                <seg>When Ling came out of the bathroom, she had the month's budget already worked out in her head. They were going to be careful with money from now on, she declared to Mom. They'd need food, of course, but they'd stick to the bare necessities - rice, noodles, and vegetables, nothing else.</seg>
            </tuv>
        </tu>
        <tu creationdate="20231225T112817Z" creationid="TM STUDIO">
            <tuv xml:lang="zh-CN">
                <seg>牙膏肥皂都要省着用，全月只可吃肉一次，吃鱼两次，吃鸡蛋数枚。</seg>
            </tuv>
            <tuv xml:lang="en-US">
                <seg>They'd only eat meat once for the whole month, eat fish twice, and they'd have eggs. They'd go easy on the toothpaste and soap.</seg>
            </tuv>
        </tu>
        <tu creationdate="20231225T112817Z" creationid="TM STUDIO">
            <tuv xml:lang="zh-CN">
                <seg>卉紫惊呼：“金铃你也太黑心了吧？</seg>
            </tuv>
            <tuv xml:lang="en-US">
                <seg>'You're stingy, Ling!" cried Mom in dismay.</seg>
            </tuv>
        </tu>
        <tu creationdate="20231225T112817Z" creationid="TM STUDIO">
            <tuv xml:lang="zh-CN">
                <seg>这样用钱，你当一个月家可不是要赚去一大笔？”</seg>
            </tuv>
            <tuv xml:lang="en-US">
                <seg>"You'll end up with loads of money at the end of the month."</seg>
            </tuv>
        </tu>
        <tu creationdate="20231225T112817Z" creationid="TM STUDIO">
            <tuv xml:lang="zh-CN">
                <seg>金亦鸣也表示抗议：“这不行，一个月只吃一次肉，你这是虐待父母。”</seg>
            </tuv>
            <tuv xml:lang="en-US">
                <seg>Dad was unhappy too. "No way. That's abuse, only giving your parents meat once a month."</seg>
            </tuv>
        </tu>
        <tu creationdate="20231225T112817Z" creationid="TM STUDIO">
            <tuv xml:lang="zh-CN">
                <seg>金铃洋洋得意，马上就摆出了当家人的架势，对爸爸妈妈的意见一概不予理睬。</seg>
            </tuv>
            <tuv xml:lang="en-US">
                <seg>Ling was very pleased with herself, and paid no heed to their protests.</seg>
            </tuv>
        </tu>
        <tu creationdate="20231225T112817Z" creationid="TM STUDIO">
            <tuv xml:lang="zh-CN">
                <seg>到手的1000元啪啪作响的票子，她小心藏到了一个很秘密的地方，家里除了她之外，恐怕只有老鼠才能找着。</seg>
            </tuv>
            <tuv xml:lang="en-US">
                <seg>She'd show Mom and Dad who was the boss, she thought, as she riffled through the wad of bills in her hands. She stashed them carefully away in a hiding-place where only she and the mice would be able to find them.</seg>
            </tuv>
        </tu>
        <tu creationdate="20231225T112817Z" creationid="TM STUDIO">
            <tuv xml:lang="zh-CN">
                <seg>第二天早上去学校前，卉紫向金铃讨要这一天的菜金。</seg>
            </tuv>
            <tuv xml:lang="en-US">
                <seg>The next morning before she went to school, Mom asked her for some housekeeping money.</seg>
            </tuv>
        </tu>
        <tu creationdate="20231225T112817Z" creationid="TM STUDIO">
            <tuv xml:lang="zh-CN">
                <seg>金铃心情很好地抽出一元钱，交待妈妈买菜不得超支。</seg>
            </tuv>
            <tuv xml:lang="en-US">
                <seg>Ling cheerfully handed over one yuan, reminding Mom not to be extravagant.</seg>
            </tuv>
        </tu>
        <tu creationdate="20231225T112817Z" creationid="TM STUDIO">
            <tuv xml:lang="zh-CN">
                <seg>中午回家吃饭时，桌上果然只有一碗青菜。</seg>
            </tuv>
            <tuv xml:lang="en-US">
                <seg>At noon when she came home for lunch, there was only a bowl of vegetables on the table.</seg>
            </tuv>
        </tu>
        <tu creationdate="20231225T112817Z" creationid="TM STUDIO">
            <tuv xml:lang="zh-CN">
                <seg>一元钱上菜场能买什么呢？</seg>
            </tuv>
            <tuv xml:lang="en-US">
                <seg>You couldn't buy a lot in the market for one yuan.</seg>
            </tuv>
        </tu>
        <tu creationdate="20231225T112817Z" creationid="TM STUDIO">
            <tuv xml:lang="zh-CN">
                <seg>金铃吃着青菜，觉得味道很好，不知不觉间一筷接着一筷，一碗青菜马上见了底，弄得金亦鸣和卉紫面面相觑，只好从冰箱里找了一袋榨菜下饭。</seg>
            </tuv>
            <tuv xml:lang="en-US">
                <seg>Ling dipped her chopsticks into the bowl and took a mouthful of the greens. Yummy. She helped herself to some more. She'd soon emptied the bowl. Dad and Mom exchanged looks of dismay.</seg>
            </tuv>
        </tu>
        <tu creationdate="20231225T112817Z" creationid="TM STUDIO">
            <tuv xml:lang="zh-CN">
                <seg>金铃放下筷子后，很精细地问了烧这碗青菜所需的油、盐、味精、煤气、水的价钱，心里默算一刻，觉得还是贵了，顶好顿顿吃榨菜泡饭才节省。</seg>
            </tuv>
            <tuv xml:lang="en-US">
                <seg>All they had for lunch was some pickled vegetables from the refrigerator. Ling put down her chopsticks and ask Mom how much oil, salt, MSG, gas, and water she'd used to cook the vegetables. Too expensive! She decided. They could save money if Mom cooked enough rice to last the week, and they reheated it for every meal. They could have some pickled mustard with it.</seg>
            </tuv>
        </tu>
        <tu creationdate="20231225T112817Z" creationid="TM STUDIO">
            <tuv xml:lang="zh-CN">
                <seg>金亦鸣宣布说，从明天起他准备在学校食堂搭伙，不吃家里的饭了。</seg>
            </tuv>
            <tuv xml:lang="en-US">
                <seg>Dad told them that in that case he'd be taking his meals at the college cafeteria instead.</seg>
            </tuv>
        </tu>
        <tu creationdate="20231225T112817Z" creationid="TM STUDIO">
            <tuv xml:lang="zh-CN">
                <seg>金铃马上转过身问卉紫：“妈妈你呢？”</seg>
            </tuv>
            <tuv xml:lang="en-US">
                <seg>Ling asked, "What about you, Mom?"</seg>
            </tuv>
        </tu>
        <tu creationdate="20231225T112817Z" creationid="TM STUDIO">
            <tuv xml:lang="zh-CN">
                <seg>卉紫绷住脸说：“我得回来，我们杂志社没食堂。”</seg>
            </tuv>
            <tuv xml:lang="en-US">
                <seg>Mom made a face. "I have to come home," she said. "We don't have a cafeteria at work."</seg>
            </tuv>
        </tu>
        <tu creationdate="20231225T112817Z" creationid="TM STUDIO">
            <tuv xml:lang="zh-CN">
                <seg>金铃说：“回来就回来吧，反正女人比男人吃得少。</seg>
            </tuv>
            <tuv xml:lang="en-US">
                <seg>"You come home if you want," Ling, said generously. "Women eat less than men anyway.</seg>
            </tuv>
        </tu>
        <tu creationdate="20231225T112817Z" creationid="TM STUDIO">
            <tuv xml:lang="zh-CN">
                <seg>不过我得声明：在外面吃饭的钱不可以在我这里报销。”</seg>
            </tuv>
            <tuv xml:lang="en-US">
                <seg>But let's be clear: if you eat in the cafeteria, Dad, I'm not reimbursing you."</seg>
            </tuv>
        </tu>
        <tu creationdate="20231225T112817Z" creationid="TM STUDIO">
            <tuv xml:lang="zh-CN">
                <seg>金亦鸣叹气说：“我真是悲哀，将来我和你妈妈老了，如果要靠你养活，会是个什么惨景啊！”</seg>
            </tuv>
            <tuv xml:lang="en-US">
                <seg>Dad sighed. "What a dismal future we're facing, if we have to rely on you to look after us in our old age!"</seg>
            </tuv>
        </tu>
        <tu creationdate="20231225T112817Z" creationid="TM STUDIO">
            <tuv xml:lang="zh-CN">
                <seg>金铃不同意：“你不应该这样的联想，因为那时候我自己就能挣钱了，我挣的钱会比你们多很多，让你们想花都花不完，不知道拿那些钱怎么办才好。”</seg>
            </tuv>
            <tuv xml:lang="en-US">
                <seg>"You shouldn't think that way," said Ling. "By the time you get old, I'll be earning my own money. I'll earn more than you two put together and I'll let you spend as much as you want!"</seg>
            </tuv>
        </tu>
        <tu creationdate="20231225T112817Z" creationid="TM STUDIO">
            <tuv xml:lang="zh-CN">
                <seg>金铃一边说，一边觉得肚子已经有点饿了，习惯地打开冰箱找食物。</seg>
            </tuv>
            <tuv xml:lang="en-US">
                <seg>Ling was feeling famished by this time. There was usually something in the refrigerator to snack on, so she went to have a look.</seg>
            </tuv>
        </tu>
        <tu creationdate="20231225T112817Z" creationid="TM STUDIO">
            <tuv xml:lang="zh-CN">
                <seg>有一袋几天前买的面包，金铃原先认为不好吃，这会儿吃得津津有味。</seg>
            </tuv>
            <tuv xml:lang="en-US">
                <seg>There was only a packet of stale bread which hadn't been very nice when Ling first ate some, but, somehow, tasted delicious now.</seg>
            </tuv>
        </tu>
        <tu creationdate="20231225T112817Z" creationid="TM STUDIO">
            <tuv xml:lang="zh-CN">
                <seg>卉紫也不说穿，只在旁边偷笑。</seg>
            </tuv>
            <tuv xml:lang="en-US">
                <seg>Mom didn't say anything, just watched her and smiled.</seg>
            </tuv>
        </tu>
        <tu creationdate="20231225T112817Z" creationid="TM STUDIO">
            <tuv xml:lang="zh-CN">
                <seg>晚餐时，桌上意外地摆了一碗红烧排骨。金铃大概是饿得慌了，坐下来就夹一块进口。</seg>
            </tuv>
            <tuv xml:lang="en-US">
                <seg>At dinnertime, there was a bowl of red-braised pork ribs on the table. Ling was surprised but she was so hungry by that time that she sat down and helped herself.</seg>
            </tuv>
        </tu>
        <tu creationdate="20231225T112817Z" creationid="TM STUDIO">
            <tuv xml:lang="zh-CN">
                <seg>嚼了两下，忽地睁大眼睛，跳起来大叫：“妈妈你怎么可以偷着拿钱买肉？”</seg>
            </tuv>
            <tuv xml:lang="en-US">
                <seg>A minute later, she jumped up and glared at Mom. "You stole the housekeeping money from me to buy this!" She shouted.</seg>
            </tuv>
        </tu>
        <tu creationdate="20231225T112817Z" creationid="TM STUDIO">
            <tuv xml:lang="zh-CN">
                <seg>卉紫说：“你把钱藏在哪儿，我根本不知道。</seg>
            </tuv>
            <tuv xml:lang="en-US">
                <seg>"I have no idea where you put the money," Mom said reasonably.</seg>
            </tuv>
        </tu>
        <tu creationdate="20231225T112817Z" creationid="TM STUDIO">
            <tuv xml:lang="zh-CN">
                <seg>这排骨还是上星期买的，一直冻在冰箱里没吃。”</seg>
            </tuv>
            <tuv xml:lang="en-US">
                <seg>"I bought these ribs last week, They've been in the freezer."</seg>
            </tuv>
        </tu>
        <tu creationdate="20231225T112817Z" creationid="TM STUDIO">
            <tuv xml:lang="zh-CN">
                <seg>金铃长出一口气，重新坐下来，筷子开始频繁地往排骨碗中“扫荡”，当然也知道兼顾一下爸爸妈妈，嘴里含着肉块呜噜不清地说：“你们吃呀。”</seg>
            </tuv>
            <tuv xml:lang="en-US">
                <seg>Ling let out a long breath. She sat down again and began to scoop the meat into her mouth with her chopsticks. Of course she didn't forget her parents. "Help yourselves," she mumbled with her mouth full.</seg>
            </tuv>
        </tu>
        <tu creationdate="20231225T112817Z" creationid="TM STUDIO">
            <tuv xml:lang="zh-CN">
                <seg>一会儿工夫，排骨碗里只剩下了汤水。</seg>
            </tuv>
            <tuv xml:lang="en-US">
                <seg>In no time at all, there was only broth left in the bowl.</seg>
            </tuv>
        </tu>
        <tu creationdate="20231225T112817Z" creationid="TM STUDIO">
            <tuv xml:lang="zh-CN">
                <seg>金铃心满意足地擦了嘴，开始宣布一条关于本月份家用的“修订计划”：冰箱里的存货但吃无妨，还可以开源节流，呼吁奶奶和外婆多送些好吃的肉食来。</seg>
            </tuv>
            <tuv xml:lang="en-US">
                <seg>Ling wiped her mouth, contented. She announced a revised budget for the month's household expenses. There was no harm in eating up what they had stored in the freezer or refrigerator, and they could also add to their available stores by asking Nana and Grandma to send over some nice meat dishes.</seg>
            </tuv>
        </tu>
        <tu creationdate="20231225T112817Z" creationid="TM STUDIO">
            <tuv xml:lang="zh-CN">
                <seg>尽管金铃把抓钱的手攥得很紧，有些开支还是无法削减，比如吧，牛奶不能不订，报纸不能不买，油、味精、牙膏、洗衣粉、手纸、电池等等都不是耐用品，需要经常添置。</seg>
            </tuv>
            <tuv xml:lang="en-US">
                <seg>Ling was as stingy as she could be with the housekeeping, but all the same, there were some things they couldn't cut down on. Milk and newspapers, for instance. And they couldn't do without things like oil, MSG, toothpaste, laundry detergent, toilet paper, and batteries, and all these needed to be bought regularly.</seg>
            </tuv>
        </tu>
        <tu creationdate="20231225T112817Z" creationid="TM STUDIO">
            <tuv xml:lang="zh-CN">
                <seg>一星期过去，金铃扒出钱来数一数，已经用去200块。</seg>
            </tuv>
            <tuv xml:lang="en-US">
                <seg>A week passed and Ling counted the money They'd already gone through 200.</seg>
            </tuv>
        </tu>
        <tu creationdate="20231225T112817Z" creationid="TM STUDIO">
            <tuv xml:lang="zh-CN">
                <seg>金铃心里真是纳闷：没怎么用钱，怎么钱就少得这么快呢？莫非钱会长脚自己溜了？</seg>
            </tuv>
            <tuv xml:lang="en-US">
                <seg>Ling was genuinely puzzled. She'd barely spent any, so where had it all gone? It was like it had grown legs and run away on its own!</seg>
            </tuv>
        </tu>
        <tu creationdate="20231225T112817Z" creationid="TM STUDIO">
            <tuv xml:lang="zh-CN">
                <seg>转念一想，还是很乐观，因为照这样算，一个月是四星期，用去800块还能剩200块，这个数字也够她心跳的了。</seg>
            </tuv>
            <tuv xml:lang="en-US">
                <seg>But she was still optimistic, because she worked out month had four weeks, so she would spend 800 and still have 200 left over. The thought still made her heart beat faster with excitement.</seg>
            </tuv>
        </tu>
        <tu creationdate="20231225T112817Z" creationid="TM STUDIO">
            <tuv xml:lang="zh-CN">
                <seg>可是更严峻的问题次第出现：液化气要换，灶具要修，水电房租费要付，金铃的学校里要收补习班费、困难班费、附加教材费、加印试卷费，很快又是爷爷和外公的生日，买蛋糕礼品又要花钱……</seg>
            </tuv>
            <tuv xml:lang="en-US">
                <seg>However, there were a few unexpected hitches. They needed a new gas bottle. The stove had a problem and needed to be repaired. The water and electricity bills had to be paid. There was a bill from Ling's school for extra classes, for additional learning materials, and for copying exam papers. Both grandfathers' birthdays were coming up soon, and cakes and gifts cost money.</seg>
            </tuv>
        </tu>
        <tu creationdate="20231225T112817Z" creationid="TM STUDIO">
            <tuv xml:lang="zh-CN">
                <seg>哎呀呀，简直没完没了。眼见钱像流水一样淌出去，金铃心如刀割，实在有种欲哭无泪的悲伤。</seg>
            </tuv>
            <tuv xml:lang="en-US">
                <seg>The list seemed to go on and on. Ling watched her money drain away. She felt like she wanted to cry but had no tears left.</seg>
            </tuv>
        </tu>
        <tu creationdate="20231225T112817Z" creationid="TM STUDIO">
            <tuv xml:lang="zh-CN">
                <seg>此时的金铃对“结余”这个词彻底丧失了信心，她也不再奢望自己的皮夹子里会有一分钱的进项。</seg>
            </tuv>
            <tuv xml:lang="en-US">
                <seg>By this time, she'd lost faith in the idea that she could economize and had no hope of there being any money left to fill her wallet.</seg>
            </tuv>
        </tu>
        <tu creationdate="20231225T112817Z" creationid="TM STUDIO">
            <tuv xml:lang="zh-CN">
                <seg>她面色庄严地对妈妈说：“现在我真的懂事了，知道你们养活我很不容易。我决定交回当家权，也不再要求报答。”</seg>
            </tuv>
            <tuv xml:lang="en-US">
                <seg>"I've learnt a lesson. Now I understand how difficult it is to raise me," she told her mother solemnly. "I've decided to give up trying to run the household, and I don't want to be paid either."</seg>
            </tuv>
        </tu>
        <tu creationdate="20231225T112817Z" creationid="TM STUDIO">
            <tuv xml:lang="zh-CN">
                <seg>卉紫说：“事情既然开了头，最好还是做到底。</seg>
            </tuv>
            <tuv xml:lang="en-US">
                <seg>"Don't give up, see it through to the end," Mom urged her.</seg>
            </tuv>
        </tu>
        <tu creationdate="20231225T112817Z" creationid="TM STUDIO">
            <tuv xml:lang="zh-CN">
                <seg>实在不够用，我可以再追加费用。”</seg>
            </tuv>
            <tuv xml:lang="en-US">
                <seg>"If you're short of money, I can give you some extra."</seg>
            </tuv>
        </tu>
        <tu creationdate="20231225T112817Z" creationid="TM STUDIO">
            <tuv xml:lang="zh-CN">
                <seg>金铃摇头，死活不能同意。</seg>
            </tuv>
            <tuv xml:lang="en-US">
                <seg>Ling shook her head.</seg>
            </tuv>
        </tu>
        <tu creationdate="20231225T112817Z" creationid="TM STUDIO">
            <tuv xml:lang="zh-CN">
                <seg>她感觉花钱的过程太惊心动魄，她受不了那种割肉剜心的悲痛。</seg>
            </tuv>
            <tuv xml:lang="en-US">
                <seg>She was adamant she wanted to stop. It was hair-raising running the household, she couldn't stand the stress and the grief.</seg>
            </tuv>
        </tu>
        <tu creationdate="20231225T112817Z" creationid="TM STUDIO">
            <tuv xml:lang="zh-CN">
                <seg>卉紫就跟金亦鸣商量，认为女儿当这一回家也不容易，至少在如何用钱方面受到了深刻教育，所以给她100元作为奖励。</seg>
            </tuv>
            <tuv xml:lang="en-US">
                <seg>Mom talked to Dad about it. They agreed that Ling had taken on a difficult task and, although she hadn't succeeded, she'd learnt a bit about managing money. They decided to give her 100 yuan as a reward for trying.</seg>
            </tuv>
        </tu>
        <tu creationdate="20231225T112817Z" creationid="TM STUDIO">
            <tuv xml:lang="zh-CN">
                <seg>金铃拿到这钱之后大喜过望。</seg>
            </tuv>
            <tuv xml:lang="en-US">
                <seg>Ling was overjoyed at the unexpected bonus.</seg>
            </tuv>
        </tu>
        <tu creationdate="20231225T112817Z" creationid="TM STUDIO">
            <tuv xml:lang="zh-CN">
                <seg>她一方面替妈妈心疼，觉得给得太多，一方面又实在是需要这笔钱用。</seg>
            </tuv>
            <tuv xml:lang="en-US">
                <seg>On the one hand she felt bad because 100 was too much. On the other hand she really needed the money.</seg>
            </tuv>
        </tu>
        <tu creationdate="20231225T112817Z" creationid="TM STUDIO">
            <tuv xml:lang="zh-CN">
                <seg>她决定只此一次，以后决不再接受这样的巨额赠款。</seg>
            </tuv>
            <tuv xml:lang="en-US">
                <seg>She decided to take it just this once. But never again.</seg>
            </tuv>
        </tu>
        <tu creationdate="20231225T112817Z" creationid="TM STUDIO">
            <tuv xml:lang="zh-CN">
                <seg>她把这意思跟妈妈说了以后，卉紫感觉十分欣慰，心想女儿是真的长大一些了。</seg>
            </tuv>
            <tuv xml:lang="en-US">
                <seg>Mom was gratified. It occurred to her that her daughter had grown up just a little.</seg>
            </tuv>
        </tu>
        <tu creationdate="20231225T112817Z" creationid="TM STUDIO">
            <tuv xml:lang="zh-CN">
                <seg>金铃带着身上所有的钱去了商店，买回一个漂亮极了的芭比娃娃。</seg>
            </tuv>
            <tuv xml:lang="en-US">
                <seg>Ling brought all of her money with her to the store, where she bought the prettiest Barbie doll.</seg>
            </tuv>
        </tu>
        <tu creationdate="20231225T112817Z" creationid="TM STUDIO">
            <tuv xml:lang="zh-CN">
                <seg>那次跟妈妈逛商店时，幸幸盯着那个芭比娃娃看得目不转睛，金铃那时就有了要送她一个的心思。</seg>
            </tuv>
            <tuv xml:lang="en-US">
                <seg>It was the very one that Xing Xing had been unable to tear her eyes away from, that day when they all went shopping. Ling had decided back then that she would buy it for her.</seg>
            </tuv>
        </tu>
        <tu creationdate="20231225T112817Z" creationid="TM STUDIO">
            <tuv xml:lang="zh-CN">
                <seg>金铃抱着大礼盒回家的时候心里还有点忐忑不安，生怕妈妈会责怪她买这么昂贵的东西。</seg>
            </tuv>
            <tuv xml:lang="en-US">
                <seg>As she carried the big gift box home, however, she was a little anxious. She was worried that Mom would be angry at her for buying something so expensive.</seg>
            </tuv>
        </tu>
        <tu creationdate="20231225T112817Z" creationid="TM STUDIO">
            <tuv xml:lang="zh-CN">
                <seg>可是妈妈问明娃娃是要送幸幸的，非但没责备，还对爸爸感叹说：“我们女儿实在是个善心的孩子，朋友、同学的孩子中我没见过她这样大方的。”</seg>
            </tuv>
            <tuv xml:lang="en-US">
                <seg>She needn't have worried. "Is that for Xing Xing?" she asked. Then, she said to Dad, "What a kind-hearted daughter we've got. Out of all of her friends and classmates, she's the most generous.</seg>
            </tuv>
        </tu>
        <tu creationdate="20231225T112817Z" creationid="TM STUDIO">
            <tuv xml:lang="zh-CN">
                <seg>又说：“以后踏上社会，不愁她不能立脚，因为好心人总有好报。”</seg>
            </tuv>
            <tuv xml:lang="en-US">
                <seg>We won't have to worry about her when she grows up and makes her own way in the world. Good people always get their just rewards."</seg>
            </tuv>
        </tu>
        <tu creationdate="20231225T112817Z" creationid="TM STUDIO">
            <tuv xml:lang="zh-CN">
                <seg>金亦鸣就说：“我以前说什么来着？</seg>
            </tuv>
            <tuv xml:lang="en-US">
                <seg>"Didn't I say that?" said Dad.</seg>
            </tuv>
        </tu>
        <tu creationdate="20231225T112817Z" creationid="TM STUDIO">
            <tuv xml:lang="zh-CN">
                <seg>孩子将来不是光凭着学习成绩做人，你没必要把她弄得整天灰头土脸的。”</seg>
            </tuv>
            <tuv xml:lang="en-US">
                <seg>"What kind of future our kids have doesn't depend solely on their school grades. And you don't need to put so much pressure on her. It makes her miserable."</seg>
            </tuv>
        </tu>
        <tu creationdate="20231225T112817Z" creationid="TM STUDIO">
            <tuv xml:lang="zh-CN">
                <seg>金铃在外面偷听到了父母的谈话。</seg>
            </tuv>
            <tuv xml:lang="en-US">
                <seg>Ling was outside the door, eavesdropping.</seg>
            </tuv>
        </tu>
        <tu creationdate="20231225T112817Z" creationid="TM STUDIO">
            <tuv xml:lang="zh-CN">
                <seg>她有点想哭，因为她没想到爸爸妈妈对她这么信任和理解。</seg>
            </tuv>
            <tuv xml:lang="en-US">
                <seg>She teared up when she realized how much her mom and dad trusted and understood her.</seg>
            </tuv>
        </tu>
        <tu creationdate="20231225T112817Z" creationid="TM STUDIO">
            <tuv xml:lang="zh-CN">
                <seg>她想她以后要加倍努力学习，不能让爸爸妈妈失望。</seg>
            </tuv>
            <tuv xml:lang="en-US">
                <seg>She resolved to redouble her efforts at school. She wouldn't let them down again.</seg>
            </tuv>
        </tu>
        <tu creationdate="20231225T112817Z" creationid="TM STUDIO">
            <tuv xml:lang="zh-CN">
                <seg>芭比娃娃在圣诞节的前一天送到了幸幸手上。</seg>
            </tuv>
            <tuv xml:lang="en-US">
                <seg>They went to give Xing Xing the Barbie doll on Christmas Eve.</seg>
            </tuv>
        </tu>
        <tu creationdate="20231225T112817Z" creationid="TM STUDIO">
            <tuv xml:lang="zh-CN">
                <seg>是卉紫陪着金铃花了半天时间才找到幸幸外婆家的。</seg>
            </tuv>
            <tuv xml:lang="en-US">
                <seg>It took Mom and Ling hours to find Xing Xing's Nana's house.</seg>
            </tuv>
        </tu>
        <tu creationdate="20231225T112817Z" creationid="TM STUDIO">
            <tuv xml:lang="zh-CN">
                <seg>幸幸过得还好，只是脸上总有点与小小年纪不相称的忧郁。</seg>
            </tuv>
            <tuv xml:lang="en-US">
                <seg>Xing Xing was in good health, but she looked depressed. It wasn't an expression you expected to see on a child that young.</seg>
            </tuv>
        </tu>
        <tu creationdate="20231225T112817Z" creationid="TM STUDIO">
            <tuv xml:lang="zh-CN">
                <seg>见了金铃，她心里也高兴，却不像金铃那样的狂喜大叫。</seg>
            </tuv>
            <tuv xml:lang="en-US">
                <seg>She was happy to see Ling, but very subdued.</seg>
            </tuv>
        </tu>
        <tu creationdate="20231225T112817Z" creationid="TM STUDIO">
            <tuv xml:lang="zh-CN">
                <seg>她只是淡淡地笑着，牵紧了金铃的手，一步也不肯离开。</seg>
            </tuv>
            <tuv xml:lang="en-US">
                <seg>All she could manage was a quiet smile, and she held Ling's hand tightly, as if she never wanted to let her go.</seg>
            </tuv>
        </tu>
        <tu creationdate="20231225T112817Z" creationid="TM STUDIO">
            <tuv xml:lang="zh-CN">
                <seg>那个漂亮的芭比娃娃，幸幸用另一只手抱在胸前，像抱着世上最珍贵的东西。</seg>
            </tuv>
            <tuv xml:lang="en-US">
                <seg>She held the precious Barbie doll tightly clasped in her other arm.</seg>
            </tuv>
        </tu>
    </body>
</tmx>
