# Supplementary material for: Exploring translator’s style in children’s literature: A case study of Nicky Harman’s English translations of Huang Beijia’s two works
Source: PLoS One. 2026 Jun 2;21(6):e0350245. doi: 10.1371/journal.pone.0350245 (PMC13229296; doi:10.1371/journal.pone.0350245)
Supplement: S7 File — (ZIP) [file pone.0350245.s010.zip › data/parallel corpus data/Parallel Chinese-English Corpus tmx format/I Want to Be Good (Parallel Chinese-English).tmx/Chapter 13_zh-CN_en-US.tmx]

<?xml version="1.0" encoding="UTF-8" standalone="yes"?>
<tmx version="1.4">
    <header creationtool="Tmxmall Aligner" segtype="sentence" adminlang="zh-CN" srclang="zh-CN" datatype="xml" creationdate="20231225T160817Z" creationid="TM STUDIO"/>
    <body>
        <tu creationdate="20231225T160817Z" creationid="TM STUDIO">
            <tuv xml:lang="zh-CN">
                <seg>十三　意外事件</seg>
            </tuv>
            <tuv xml:lang="en-US">
                <seg>Chapter 13 The Accident</seg>
            </tuv>
        </tu>
        <tu creationdate="20231225T160817Z" creationid="TM STUDIO">
            <tuv xml:lang="zh-CN">
                <seg>元旦一过，接下来的日子就变得狰狞可怕：大大小小的考试接踵而至了。</seg>
            </tuv>
            <tuv xml:lang="en-US">
                <seg>Once Chinese New Year was over, the pressure really piled on the sixth-graders. Every day, one test followed hot on the heels of another.</seg>
            </tuv>
        </tu>
        <tu creationdate="20231225T160817Z" creationid="TM STUDIO">
            <tuv xml:lang="zh-CN">
                <seg>先是考各门副科：音乐、美术、体育、思想品德、社会、自然、劳技……最后才轮到三门主课：语文、数学、外语。</seg>
            </tuv>
            <tuv xml:lang="en-US">
                <seg>First, there were the tests for supplementary subjects like music, art, PE, philosophy, social studies, environmental sciences, and handicrafts.</seg>
            </tuv>
        </tu>
        <tu creationdate="20231225T160817Z" creationid="TM STUDIO">
            <tuv xml:lang="zh-CN">
                <seg>这三门课像是一台演出的压轴节目一样，总是要到最后才出场，期望着有个震撼人心的结局，期望在孩子和家长的掌声中徐徐闭幕。</seg>
            </tuv>
            <tuv xml:lang="en-US">
                <seg>Then came tests on the three core subjects, Chinese, math and English. It almost fell like the build-up was deliberate; these last three were a grand finale, presented for the kids and their moms and dads to greet with loud applause.</seg>
            </tuv>
        </tu>
        <tu creationdate="20231225T160817Z" creationid="TM STUDIO">
            <tuv xml:lang="zh-CN">
                <seg>在主课考试尚未提上议事日程的时候，卉紫先要为金铃的副科考试操心。</seg>
            </tuv>
            <tuv xml:lang="en-US">
                <seg>Mom began to worry right from the start, long before the core subject tests came up. How Ling would score on the supplementary subjects?</seg>
            </tuv>
        </tu>
        <tu creationdate="20231225T160817Z" creationid="TM STUDIO">
            <tuv xml:lang="zh-CN">
                <seg>初中升高中的考试中，体育成绩是要算分数的，这一点卉紫早就知道了。</seg>
            </tuv>
            <tuv xml:lang="en-US">
                <seg>PE scores were important for the admission exams that the kids took between middle school and high school, Mom knew that.</seg>
            </tuv>
        </tu>
        <tu creationdate="20231225T160817Z" creationid="TM STUDIO">
            <tuv xml:lang="zh-CN">
                <seg>她还听人说明年小学升初中的考试，体育分数也要折算在内。</seg>
            </tuv>
            <tuv xml:lang="en-US">
                <seg>But she'd also heard that they were taken into account when the children took their middle school entrance exam this year.</seg>
            </tuv>
        </tu>
        <tu creationdate="20231225T160817Z" creationid="TM STUDIO">
            <tuv xml:lang="zh-CN">
                <seg>这使卉紫又多了件心事，因为金铃的体育不行。</seg>
            </tuv>
            <tuv xml:lang="en-US">
                <seg>This weighed on Mom's mind, because Ling wasn't very good at sports.</seg>
            </tuv>
        </tu>
        <tu creationdate="20231225T160817Z" creationid="TM STUDIO">
            <tuv xml:lang="zh-CN">
                <seg>金铃的体育也不是一样都不行，有几样还是可以的，比如“仰卧起坐”，虽然起得吃力了些，但咬咬牙勉强能过关。</seg>
            </tuv>
            <tuv xml:lang="en-US">
                <seg>It wasn't that Ling was completely hopeless at PE. She was quite good at some of the exercises. Like sit-ups. It took a lot of effort but if she gritted her teeth, she could manage them.</seg>
            </tuv>
        </tu>
        <tu creationdate="20231225T160817Z" creationid="TM STUDIO">
            <tuv xml:lang="zh-CN">
                <seg>再比如“投掷”，那就不仅仅是能过关，简直可以算得优秀了。</seg>
            </tuv>
            <tuv xml:lang="en-US">
                <seg>And ball throwing. She was better than passable, she was really very good at that.</seg>
            </tuv>
        </tu>
        <tu creationdate="20231225T160817Z" creationid="TM STUDIO">
            <tuv xml:lang="zh-CN">
                <seg>俗话说“身大力不亏”，金铃长着一副人高马大的身材，多多少少总还是有点优势的。</seg>
            </tuv>
            <tuv xml:lang="en-US">
                <seg>She had the strength that comes with having a big build.</seg>
            </tuv>
        </tu>
        <tu creationdate="20231225T160817Z" creationid="TM STUDIO">
            <tuv xml:lang="zh-CN">
                <seg>关键在于“立定跳远”和“50米短跑”这两项上，金铃逢到“跑”和“跳”的项目就“死定了”。</seg>
            </tuv>
            <tuv xml:lang="en-US">
                <seg>Her problems were in the standing long jump and the fifty meter sprint. If Ling had to run or jump, she was toast.</seg>
            </tuv>
        </tu>
        <tu creationdate="20231225T160817Z" creationid="TM STUDIO">
            <tuv xml:lang="zh-CN">
                <seg>短跑要肌肉和速度，跳远要爆发力和弹力，这些金铃哪儿能有？既然没有，体育成绩又怎么能及格？</seg>
            </tuv>
            <tuv xml:lang="en-US">
                <seg>Sprinting requires muscle and speed. Jumping requires acceleration and spring. Ling had none of these qualities, so how was she going to pass PE?</seg>
            </tuv>
        </tu>
        <tu creationdate="20231225T160817Z" creationid="TM STUDIO">
            <tuv xml:lang="zh-CN">
                <seg>卉紫埋怨金铃说：“你怎么连体育都要妈妈担心呢？</seg>
            </tuv>
            <tuv xml:lang="en-US">
                <seg>"Why do I have to worry about your PE on top of everything else?" complained Mom.</seg>
            </tuv>
        </tu>
        <tu creationdate="20231225T160817Z" creationid="TM STUDIO">
            <tuv xml:lang="zh-CN">
                <seg>十来岁的孩子，跑跑跳跳不正是又好玩又不费劲的事吗？”</seg>
            </tuv>
            <tuv xml:lang="en-US">
                <seg>''Aren't running and jumping second nature to a kid your age?"</seg>
            </tuv>
        </tu>
        <tu creationdate="20231225T160817Z" creationid="TM STUDIO">
            <tuv xml:lang="zh-CN">
                <seg>金铃却理直气壮地回答卉紫：“谁让你和爸爸没给我多一点体育细胞？”</seg>
            </tuv>
            <tuv xml:lang="en-US">
                <seg>Ling had a ready come-back to that. "Well, you and Dad didn't give me the sports gene, did you?"</seg>
            </tuv>
        </tu>
        <tu creationdate="20231225T160817Z" creationid="TM STUDIO">
            <tuv xml:lang="zh-CN">
                <seg>一下子又成了卉紫的罪过，弄得她长吁短叹。</seg>
            </tuv>
            <tuv xml:lang="en-US">
                <seg>Poor Mom. The tables were turned and once again it was her fault.</seg>
            </tuv>
        </tu>
        <tu creationdate="20231225T160817Z" creationid="TM STUDIO">
            <tuv xml:lang="zh-CN">
                <seg>卉紫东奔西走地托了好多人打听，总算得到市教育局的确切答复：明年的小学升初中暂不加试体育。</seg>
            </tuv>
            <tuv xml:lang="en-US">
                <seg>She needed to find out if PE counted towards the middle school entrance exam, and asked everyone she could find. Finally she had confirmation from the city's education department, that for the time being, PE scores would not be included.</seg>
            </tuv>
        </tu>
        <tu creationdate="20231225T160817Z" creationid="TM STUDIO">
            <tuv xml:lang="zh-CN">
                <seg>她大大地松了一口气，心想到什么山头说什么话，以后再考体育，那是以后的事。</seg>
            </tuv>
            <tuv xml:lang="en-US">
                <seg>She breathed a big sigh of relief. Worries about Ling's PE could be put on hold for the moment.</seg>
            </tuv>
        </tu>
        <tu creationdate="20231225T160817Z" creationid="TM STUDIO">
            <tuv xml:lang="zh-CN">
                <seg>期末体育考试那天早上，卉紫特地让金铃喝了牛奶，吃了鸡蛋，还添一个大肉包子。</seg>
            </tuv>
            <tuv xml:lang="en-US">
                <seg>The morning of the end-of-term PE test, Mom gave Ling a big breakfast: milk, eggs, and a big stuffed steamed bun.</seg>
            </tuv>
        </tu>
        <tu creationdate="20231225T160817Z" creationid="TM STUDIO">
            <tuv xml:lang="zh-CN">
                <seg>卉紫说：“小升初虽然免了体育，考高中还是要考的呀，你得从现在起就努力，能多考一分也是好的。”</seg>
            </tuv>
            <tuv xml:lang="en-US">
                <seg>"I know you don't need PE for the middle school entrance exam, but you will need it for the high school admissions exam. It's time you started making an effort. It could give you a few more points."</seg>
            </tuv>
        </tu>
        <tu creationdate="20231225T160817Z" creationid="TM STUDIO">
            <tuv xml:lang="zh-CN">
                <seg>金铃倒还懂事，点头说：“妈妈我知道。”</seg>
            </tuv>
            <tuv xml:lang="en-US">
                <seg>"I know, Mom," said Ling with a nod.</seg>
            </tuv>
        </tu>
        <tu creationdate="20231225T160817Z" creationid="TM STUDIO">
            <tuv xml:lang="zh-CN">
                <seg>那天先考“立定跳远”，金铃最发憷的项目。</seg>
            </tuv>
            <tuv xml:lang="en-US">
                <seg>The first exercise, the standing long jump, was the one that most terrified Ling.</seg>
            </tuv>
        </tu>
        <tu creationdate="20231225T160817Z" creationid="TM STUDIO">
            <tuv xml:lang="zh-CN">
                <seg>体育老师是个年轻的、满脸长着青春疙瘩豆的小伙子，他一手拿皮尺，一手拿一根细细的小木棍，不停地把被孩子踩平的“达标线”重新划出来。</seg>
            </tuv>
            <tuv xml:lang="en-US">
                <seg>The PE teacher was a young man with a face covered in zits. In one hand, he held a tape measure and in the other a small stick which he used to re-draw the line in the dirt after every student had landed.</seg>
            </tuv>
        </tu>
        <tu creationdate="20231225T160817Z" creationid="TM STUDIO">
            <tuv xml:lang="zh-CN">
                <seg>轮到金铃的时候，他笑着用棍子敲敲金铃的脑袋说：“努力！”</seg>
            </tuv>
            <tuv xml:lang="en-US">
                <seg>When it came to Ling's turn, he smiled at her and tapped her on the head with the stick, "Try your best!"</seg>
            </tuv>
        </tu>
        <tu creationdate="20231225T160817Z" creationid="TM STUDIO">
            <tuv xml:lang="zh-CN">
                <seg>金铃心里也在说：“努力！”</seg>
            </tuv>
            <tuv xml:lang="en-US">
                <seg>Ling had been telling herself the same thing.</seg>
            </tuv>
        </tu>
        <tu creationdate="20231225T160817Z" creationid="TM STUDIO">
            <tuv xml:lang="zh-CN">
                <seg>这样想的时候，她已经迫不及待地猫下腰去，用劲往前一跳。</seg>
            </tuv>
            <tuv xml:lang="en-US">
                <seg>She crouched in readiness and then hurled herself forward.</seg>
            </tuv>
        </tu>
        <tu creationdate="20231225T160817Z" creationid="TM STUDIO">
            <tuv xml:lang="zh-CN">
                <seg>体育老师用棍子指指前面的线：“瞧！</seg>
            </tuv>
            <tuv xml:lang="en-US">
                <seg>Her jump was pathetic. The teacher pointed with the stick. "Look!</seg>
            </tuv>
        </tu>
        <tu creationdate="20231225T160817Z" creationid="TM STUDIO">
            <tuv xml:lang="zh-CN">
                <seg>还差这么长！”</seg>
            </tuv>
            <tuv xml:lang="en-US">
                <seg>You're miles away!"</seg>
            </tuv>
        </tu>
        <tu creationdate="20231225T160817Z" creationid="TM STUDIO">
            <tuv xml:lang="zh-CN">
                <seg>金铃说：“可是我已经用劲了。”</seg>
            </tuv>
            <tuv xml:lang="en-US">
                <seg>"But I tried my hardest!" protested Ling.</seg>
            </tuv>
        </tu>
        <tu creationdate="20231225T160817Z" creationid="TM STUDIO">
            <tuv xml:lang="zh-CN">
                <seg>体育老师笑起来：“小胖子，你姿势不对，没掌握要领。”</seg>
            </tuv>
            <tuv xml:lang="en-US">
                <seg>The teacher laughed. "You need to get your posture right before anything else," he explained kindly.</seg>
            </tuv>
        </tu>
        <tu creationdate="20231225T160817Z" creationid="TM STUDIO">
            <tuv xml:lang="zh-CN">
                <seg>体育老师就走上前去，亲自给金铃做了一次示范。</seg>
            </tuv>
            <tuv xml:lang="en-US">
                <seg>And he stood in front of her and demonstrated how to do it.</seg>
            </tuv>
        </tu>
        <tu creationdate="20231225T160817Z" creationid="TM STUDIO">
            <tuv xml:lang="zh-CN">
                <seg>体育老师真棒，他跳出的距离几乎是金铃的两倍。</seg>
            </tuv>
            <tuv xml:lang="en-US">
                <seg>His jump was superb. He jumped nearly twice the distance Ling had.</seg>
            </tuv>
        </tu>
        <tu creationdate="20231225T160817Z" creationid="TM STUDIO">
            <tuv xml:lang="zh-CN">
                <seg>金铃憋住气又跳两次，第二次离那条线只差一点点了，可就是没踩线。</seg>
            </tuv>
            <tuv xml:lang="en-US">
                <seg>Ling took a deep breath and made two more attempts. She never reached the line, but on her final jump, she was only a little way off it.</seg>
            </tuv>
        </tu>
        <tu creationdate="20231225T160817Z" creationid="TM STUDIO">
            <tuv xml:lang="zh-CN">
                <seg>“怎么办呢？</seg>
            </tuv>
            <tuv xml:lang="en-US">
                <seg>"What are we to do?</seg>
            </tuv>
        </tu>
        <tu creationdate="20231225T160817Z" creationid="TM STUDIO">
            <tuv xml:lang="zh-CN">
                <seg>你已经跳满3次了。”体育老师又同情又无奈地看着金铃。</seg>
            </tuv>
            <tuv xml:lang="en-US">
                <seg>You've already had three goes," he said.</seg>
            </tuv>
        </tu>
        <tu creationdate="20231225T160817Z" creationid="TM STUDIO">
            <tuv xml:lang="zh-CN">
                <seg>金铃也可怜巴巴地盯住老师，眼睛里满含乞求，神色有点像一只受伤以后落进猎人手里的兔子，令人不忍多看。</seg>
            </tuv>
            <tuv xml:lang="en-US">
                <seg>He was sympathetic but he had no more idea how to help than she did. Poor Ling stared at him. There was a silent plea in her eyes. She looked a little like a wounded rabbit about to fall into the hunter's grip. It was too much for the teacher.</seg>
            </tuv>
        </tu>
        <tu creationdate="20231225T160817Z" creationid="TM STUDIO">
            <tuv xml:lang="zh-CN">
                <seg>体育老师眨巴一下眼睛，大声说：“啊，原来你今天穿的是白球鞋，你要是穿旅游鞋，鞋尖保证能触线了！</seg>
            </tuv>
            <tuv xml:lang="en-US">
                <seg>He winked at her. Then he raised his voice so that everyone heard. "Okay, you're wearing the wrong shoes. Next time, make sure you have proper trainers on, then you'll be able to touch the line for sure!</seg>
            </tuv>
        </tu>
        <tu creationdate="20231225T160817Z" creationid="TM STUDIO">
            <tuv xml:lang="zh-CN">
                <seg>好吧，算你及格吧。”</seg>
            </tuv>
            <tuv xml:lang="en-US">
                <seg>Fine, I'll pass you."</seg>
            </tuv>
        </tu>
        <tu creationdate="20231225T160817Z" creationid="TM STUDIO">
            <tuv xml:lang="zh-CN">
                <seg>金铃一下子跳起来，右手高高地伸出食指和中指，对在远处用手势询问她的杨小丽做出一个表示胜利的“V”字。</seg>
            </tuv>
            <tuv xml:lang="en-US">
                <seg>Ling jumped for joy, and pumped the air with her right hand. She made a "V" for victory sign for the benefit of Xiaoli, who was waving from across the field, wanting to know if she'd passed.</seg>
            </tuv>
        </tu>
        <tu creationdate="20231225T160817Z" creationid="TM STUDIO">
            <tuv xml:lang="zh-CN">
                <seg>接下来是“50米跑”。每四个人编为一组。金铃这一组有尚海、李林和李小娟。</seg>
            </tuv>
            <tuv xml:lang="en-US">
                <seg>Next was the fifty meter sprint. They would run in groups of four and Ling was with Hai, Lin, and Juan.</seg>
            </tuv>
        </tu>
        <tu creationdate="20231225T160817Z" creationid="TM STUDIO">
            <tuv xml:lang="zh-CN">
                <seg>金铃因为跳远过了关而信心大增，感觉自己跑步及格的把握比跳远要大些。</seg>
            </tuv>
            <tuv xml:lang="en-US">
                <seg>Now that she'd passed the long jump, she felt much more confident. Surely she could do better on the sprint than she had on the jump.</seg>
            </tuv>
        </tu>
        <tu creationdate="20231225T160817Z" creationid="TM STUDIO">
            <tuv xml:lang="zh-CN">
                <seg>4个人齐刷刷猫腰守候在起跑线上，互相做着鬼脸。</seg>
            </tuv>
            <tuv xml:lang="en-US">
                <seg>The four of them lined up side by side on the starting line and bent down ready for the off.</seg>
            </tuv>
        </tu>
        <tu creationdate="20231225T160817Z" creationid="TM STUDIO">
            <tuv xml:lang="zh-CN">
                <seg>尚海小声对金铃说：“嘿，你只要跟紧了我就行。”</seg>
            </tuv>
            <tuv xml:lang="en-US">
                <seg>Hai whispered to Ling, "Stick close behind me and you'll be fine."</seg>
            </tuv>
        </tu>
        <tu creationdate="20231225T160817Z" creationid="TM STUDIO">
            <tuv xml:lang="zh-CN">
                <seg>金铃心里想：我才不跟紧你呢！</seg>
            </tuv>
            <tuv xml:lang="en-US">
                <seg>I'm not going to stick behind you, thought Ling.</seg>
            </tuv>
        </tu>
        <tu creationdate="20231225T160817Z" creationid="TM STUDIO">
            <tuv xml:lang="zh-CN">
                <seg>上学期短跑你还不是没及格？</seg>
            </tuv>
            <tuv xml:lang="en-US">
                <seg>Last term you flunked out of the sprint!</seg>
            </tuv>
        </tu>
        <tu creationdate="20231225T160817Z" creationid="TM STUDIO">
            <tuv xml:lang="zh-CN">
                <seg>正想的时候，哨子的一声吹响了。</seg>
            </tuv>
            <tuv xml:lang="en-US">
                <seg>Just then, the whistle blew.</seg>
            </tuv>
        </tu>
        <tu creationdate="20231225T160817Z" creationid="TM STUDIO">
            <tuv xml:lang="zh-CN">
                <seg>李小娟反应最快，哨声吹响的一瞬间已经蹿出去好几步。</seg>
            </tuv>
            <tuv xml:lang="en-US">
                <seg>Juan was first off the mark. She flew away from the starting line and was several paces ahead before the starter whistle had even stopped.</seg>
            </tuv>
        </tu>
        <tu creationdate="20231225T160817Z" creationid="TM STUDIO">
            <tuv xml:lang="zh-CN">
                <seg>金铃因为身体笨重，起步难免费劲，一眨眼的工夫就落在尚海后面。</seg>
            </tuv>
            <tuv xml:lang="en-US">
                <seg>Ling was much slower because of her body weight. In no time at all, she had fallen behind Hai.</seg>
            </tuv>
        </tu>
        <tu creationdate="20231225T160817Z" creationid="TM STUDIO">
            <tuv xml:lang="zh-CN">
                <seg>好在后面还有个李林，他刚才根本就没有对哨声作出反应，见别人都跑了才跟着跑出去。</seg>
            </tuv>
            <tuv xml:lang="en-US">
                <seg>Lin was also behind. He hadn't reacted to the whistle and didn't start running until after he saw the others running.</seg>
            </tuv>
        </tu>
        <tu creationdate="20231225T160817Z" creationid="TM STUDIO">
            <tuv xml:lang="zh-CN">
                <seg>金铃见自己一上来就落后，心里很急，拿出自己的“杀手锏”：闭着眼睛跑。</seg>
            </tuv>
            <tuv xml:lang="en-US">
                <seg>As soon as Ling realized she was falling behind, she gave it every ounce of effort, shut her eyes and charged forward.</seg>
            </tuv>
        </tu>
        <tu creationdate="20231225T160817Z" creationid="TM STUDIO">
            <tuv xml:lang="zh-CN">
                <seg>一个人跑步速度很快的时候，眼前的物体晃动很厉害，总好像自己随时会被晃动的物体绊倒，心理就有了障碍，不敢再继续加速。</seg>
            </tuv>
            <tuv xml:lang="en-US">
                <seg>Why did she shut her eyes? Well, the faster she ran, the more things jiggled around in front of her eyes, and she was worried about tripping over them. If she was worried, she couldn't focus on keeping up her speed.</seg>
            </tuv>
        </tu>
        <tu creationdate="20231225T160817Z" creationid="TM STUDIO">
            <tuv xml:lang="zh-CN">
                <seg>这时候索性把眼睛一闭，什么都看不见了，埋头一个劲地往前冲，倒能够跑出好成绩来。</seg>
            </tuv>
            <tuv xml:lang="en-US">
                <seg>Being blinkered meant she could run faster.</seg>
            </tuv>
        </tu>
        <tu creationdate="20231225T160817Z" creationid="TM STUDIO">
            <tuv xml:lang="zh-CN">
                <seg>这是金铃以往考短跑得出的经验。</seg>
            </tuv>
            <tuv xml:lang="en-US">
                <seg>At least that was Ling's experience in previous sprints.</seg>
            </tuv>
        </tu>
        <tu creationdate="20231225T160817Z" creationid="TM STUDIO">
            <tuv xml:lang="zh-CN">
                <seg>金铃闭着眼睛，咬紧了嘴唇，脸上肌肉绷得铁紧，准备不要命地拼一家伙了。</seg>
            </tuv>
            <tuv xml:lang="en-US">
                <seg>She bit her lip in concentration and grimaced with the effort. She was giving it her all. She absolutely refused to be beaten!</seg>
            </tuv>
        </tu>
        <tu creationdate="20231225T160817Z" creationid="TM STUDIO">
            <tuv xml:lang="zh-CN">
                <seg>她只觉得耳边风声呼呼，迎面扑来的寒风打得脸颊生疼，鼻腔里吸进了寒冷的空气，气管和肺部都像被呛着了似的，又闷又痒，忍不住要张口咳嗽。</seg>
            </tuv>
            <tuv xml:lang="en-US">
                <seg>She felt the wind whistle past her ears. It was so cold that it made her cheeks sting and as it passed through her nostrils and into her chest she felt she could hardly breathe.</seg>
            </tuv>
        </tu>
        <tu creationdate="20231225T160817Z" creationid="TM STUDIO">
            <tuv xml:lang="zh-CN">
                <seg>她发狠地想：千万要忍住，千万要忍住！</seg>
            </tuv>
            <tuv xml:lang="en-US">
                <seg>I'm not giving up! She told herself fiercely. I've got to keep going.</seg>
            </tuv>
        </tu>
        <tu creationdate="20231225T160817Z" creationid="TM STUDIO">
            <tuv xml:lang="zh-CN">
                <seg>忍3秒钟就行，只要3秒钟！</seg>
            </tuv>
            <tuv xml:lang="en-US">
                <seg>It's only three seconds more, only three seconds!</seg>
            </tuv>
        </tu>
        <tu creationdate="20231225T160817Z" creationid="TM STUDIO">
            <tuv xml:lang="zh-CN">
                <seg>就在这时候，脚下忽然被什么硬邦邦的东西一绊，脚脖子一拐，身体来不及刹住，重重地摔向前去。</seg>
            </tuv>
            <tuv xml:lang="en-US">
                <seg>Just then, her foot met some hard object, her ankle twisted, and before she could stop herself, she had fallen head over heels.</seg>
            </tuv>
        </tu>
        <tu creationdate="20231225T160817Z" creationid="TM STUDIO">
            <tuv xml:lang="zh-CN">
                <seg>摔下去的刹那间她心里还掠过一个念头：完了完了，短跑不能达标了。</seg>
            </tuv>
            <tuv xml:lang="en-US">
                <seg>As she went down, one thought went through her head: That's it. I won't finish in time now.</seg>
            </tuv>
        </tu>
        <tu creationdate="20231225T160817Z" creationid="TM STUDIO">
            <tuv xml:lang="zh-CN">
                <seg>没等她感觉身体的疼痛，忽然又一个重重的东西从她身上翻过去，声音更响地落到她前面的地上，还跟着滚了几滚。</seg>
            </tuv>
            <tuv xml:lang="en-US">
                <seg>Before the pain kicked in, she felt something heavy roll over the top of her. Whoever or whatever it was landed with a crash, and rolled over a few more times.</seg>
            </tuv>
        </tu>
        <tu creationdate="20231225T160817Z" creationid="TM STUDIO">
            <tuv xml:lang="zh-CN">
                <seg>金铃忙抬头看，原来是跑在后面的李林被她绊倒，同样摔一个“大马趴”。</seg>
            </tuv>
            <tuv xml:lang="en-US">
                <seg>Ling looked up. Lin had face-planted in front of her.</seg>
            </tuv>
        </tu>
        <tu creationdate="20231225T160817Z" creationid="TM STUDIO">
            <tuv xml:lang="zh-CN">
                <seg>体育老师小跑着过来，伸手拉起金铃，问她：“摔伤了没有？”</seg>
            </tuv>
            <tuv xml:lang="en-US">
                <seg>The PE teacher hurried over and pulled Ling to her feet. "Are you hurt?" he asked.</seg>
            </tuv>
        </tu>
        <tu creationdate="20231225T160817Z" creationid="TM STUDIO">
            <tuv xml:lang="zh-CN">
                <seg>金铃转转脖子，甩甩胳膊，除了胳膊肘有点疼痛之外，一切都好。</seg>
            </tuv>
            <tuv xml:lang="en-US">
                <seg>She turned her neck one way, then the other and shook out her arms. Her elbow hurt a bit but there was nothing else wrong.</seg>
            </tuv>
        </tu>
        <tu creationdate="20231225T160817Z" creationid="TM STUDIO">
            <tuv xml:lang="zh-CN">
                <seg>体育老师又去拉李林，刚一碰他的胳膊，他啊的一声叫起来。</seg>
            </tuv>
            <tuv xml:lang="en-US">
                <seg>The teacher went to pull Lin up too, but the boy gave a loud yell.</seg>
            </tuv>
        </tu>
        <tu creationdate="20231225T160817Z" creationid="TM STUDIO">
            <tuv xml:lang="zh-CN">
                <seg>体育老师先以为他耍赖，因为李林在班上一向是个令人头疼的“多动症”孩子。</seg>
            </tuv>
            <tuv xml:lang="en-US">
                <seg>The teacher thought he was faking it because Lin had ADHD and he could be difficult to handle.</seg>
            </tuv>
        </tu>
        <tu creationdate="20231225T160817Z" creationid="TM STUDIO">
            <tuv xml:lang="zh-CN">
                <seg>谁知再拉一下时，李林竟疼得冒出眼泪来。体育老师心知不好，蹲下身摸摸李林的胳膊，明白这孩子的小臂骨折了。</seg>
            </tuv>
            <tuv xml:lang="en-US">
                <seg>But when he crouched down and touched Lin's arm and the boy started to cry, it was obvious he had broken it.</seg>
            </tuv>
        </tu>
        <tu creationdate="20231225T160817Z" creationid="TM STUDIO">
            <tuv xml:lang="zh-CN">
                <seg>跑道上顿时围满了班里的同学，有说要去喊邢老师的，有张罗着要扶李林去卫生室的，有建议给李林家里打电话的，七嘴八舌乱哄哄一片。</seg>
            </tuv>
            <tuv xml:lang="en-US">
                <seg>Their classmates crowded onto the track. There was a lot of confusion. Some wanted to call Mrs. Xing. Others offered to take Lin to the bathroom. Someone suggested calling Lin's family. They all talked over each other.</seg>
            </tuv>
        </tu>
        <tu creationdate="20231225T160817Z" creationid="TM STUDIO">
            <tuv xml:lang="zh-CN">
                <seg>体育老师自己还是个大孩子，当老师后大概还没碰到过这样的麻烦事，一时间倒比学生更手足无措，不知道如何是好。</seg>
            </tuv>
            <tuv xml:lang="en-US">
                <seg>The PE teacher was just a big kid himself, and this was probably his first accident. He had no idea what to do.</seg>
            </tuv>
        </tu>
        <tu creationdate="20231225T160817Z" creationid="TM STUDIO">
            <tuv xml:lang="zh-CN">
                <seg>幸好邢老师闻讯后急匆匆地从办公室奔过来了。</seg>
            </tuv>
            <tuv xml:lang="en-US">
                <seg>Luckily Mrs. Xing came hurrying out of her office.</seg>
            </tuv>
        </tu>
        <tu creationdate="20231225T160817Z" creationid="TM STUDIO">
            <tuv xml:lang="zh-CN">
                <seg>她看看李林的脸色，马上发布命令，让班里力气最大的两个男孩子帮她把李林扶到新华医院挂急诊，让于胖儿通知李林的家人去医院（于胖儿和李林是邻居），其余同学继续上体育课。</seg>
            </tuv>
            <tuv xml:lang="en-US">
                <seg>She took one look at Lin's pale face and started issuing orders. She picked two of the biggest boys to help her get Lin to the New China Hospital emergency department and told Pang to ask Lin's parents to go directly there (the two families were neighbors). The rest of the kids were to carry on with their PE lesson.</seg>
            </tuv>
        </tu>
        <tu creationdate="20231225T160817Z" creationid="TM STUDIO">
            <tuv xml:lang="zh-CN">
                <seg>“没什么大不了的，都别慌。”</seg>
            </tuv>
            <tuv xml:lang="en-US">
                <seg>"Don't worry, there's nothing to be alarmed at, "she told them.</seg>
            </tuv>
        </tu>
        <tu creationdate="20231225T160817Z" creationid="TM STUDIO">
            <tuv xml:lang="zh-CN">
                <seg>她简捷地说了这句话，然后将李林的另一只好胳膊架在自己身上，招呼其他两个同学把李林的断臂托着点，一行人出了校门往医院去。</seg>
            </tuv>
            <tuv xml:lang="en-US">
                <seg>Then she wrapped Lin's good arm around her waist to hold him steady and told the boys to support his broken arm as they walked along. The little group made their way out of the school gate and to the hospital.</seg>
            </tuv>
        </tu>
        <tu creationdate="20231225T160817Z" creationid="TM STUDIO">
            <tuv xml:lang="zh-CN">
                <seg>金铃呆呆地站在跑道上，一时还没有从刚才的惊慌中回过神来。</seg>
            </tuv>
            <tuv xml:lang="en-US">
                <seg>Ling was still standing on the track, looking blankly after them. She was shocked at what had happened.</seg>
            </tuv>
        </tu>
        <tu creationdate="20231225T160817Z" creationid="TM STUDIO">
            <tuv xml:lang="zh-CN">
                <seg>杨小丽走到她身边，碰碰她的胳膊说：“你怎么啦？</seg>
            </tuv>
            <tuv xml:lang="en-US">
                <seg>Xiaoli went over and nudged her arm. "Are you okay?</seg>
            </tuv>
        </tu>
        <tu creationdate="20231225T160817Z" creationid="TM STUDIO">
            <tuv xml:lang="zh-CN">
                <seg>短跑还没达标呢。”</seg>
            </tuv>
            <tuv xml:lang="en-US">
                <seg>You still haven't finished the sprint."</seg>
            </tuv>
        </tu>
        <tu creationdate="20231225T160817Z" creationid="TM STUDIO">
            <tuv xml:lang="zh-CN">
                <seg>金铃看着她的眼睛，小声问：“杨小丽，你说，这事会不会怪我？”</seg>
            </tuv>
            <tuv xml:lang="en-US">
                <seg>Ling looked at her. Then she whispered, ''Xiaoli, do you think they're going to blame me for this?"</seg>
            </tuv>
        </tu>
        <tu creationdate="20231225T160817Z" creationid="TM STUDIO">
            <tuv xml:lang="zh-CN">
                <seg>杨小丽撇撇嘴：“你真是的，没事想事！</seg>
            </tuv>
            <tuv xml:lang="en-US">
                <seg>"You're such a worry-wart!" her friend said.</seg>
            </tuv>
        </tu>
        <tu creationdate="20231225T160817Z" creationid="TM STUDIO">
            <tuv xml:lang="zh-CN">
                <seg>跟你有什么关系？你跑步摔了跟头，李林反应太慢才绊到了你身上，能怪你吗？”</seg>
            </tuv>
            <tuv xml:lang="en-US">
                <seg>"It's not your fault! You were running and you fell over, that's all. Lin was slow to react, that's why he tripped over you.'</seg>
            </tuv>
        </tu>
        <tu creationdate="20231225T160817Z" creationid="TM STUDIO">
            <tuv xml:lang="zh-CN">
                <seg>“可是如果我不摔跟头，李林就不会跌断胳膊。”</seg>
            </tuv>
            <tuv xml:lang="en-US">
                <seg>"But if I hadn't fallen, Lin wouldn't have broken his arm," Ling said miserably.</seg>
            </tuv>
        </tu>
        <tu creationdate="20231225T160817Z" creationid="TM STUDIO">
            <tuv xml:lang="zh-CN">
                <seg>“如果不上体育课，不考这个该死的50米跑，你还不会摔跟头呢！”杨小丽说。</seg>
            </tuv>
            <tuv xml:lang="en-US">
                <seg>"If you hadn't gone to PE, you wouldn't have had to run this stupid fifty-meter sprint and you wouldn't have tripped!" said Xiaoli.</seg>
            </tuv>
        </tu>
        <tu creationdate="20231225T160817Z" creationid="TM STUDIO">
            <tuv xml:lang="zh-CN">
                <seg>金铃觉得她说得很有道理，也就不再多想了，自觉站在最末一组的旁边，补考完这个项目。</seg>
            </tuv>
            <tuv xml:lang="en-US">
                <seg>That made sense. She wouldn't think about it any longer. She stood with the last group, waiting to do the run again.</seg>
            </tuv>
        </tu>
        <tu creationdate="20231225T160817Z" creationid="TM STUDIO">
            <tuv xml:lang="zh-CN">
                <seg>中午回家吃饭，金铃把这件事告诉了妈妈。</seg>
            </tuv>
            <tuv xml:lang="en-US">
                <seg>At lunchtime that day, Ling told Mom all about it.</seg>
            </tuv>
        </tu>
        <tu creationdate="20231225T160817Z" creationid="TM STUDIO">
            <tuv xml:lang="zh-CN">
                <seg>卉紫有点紧张，问金铃：“老师有没有要你负责任？”</seg>
            </tuv>
            <tuv xml:lang="en-US">
                <seg>Mom looked worried. "Did the teacher blame you for the accident?" she asked.</seg>
            </tuv>
        </tu>
        <tu creationdate="20231225T160817Z" creationid="TM STUDIO">
            <tuv xml:lang="zh-CN">
                <seg>金铃摇头。</seg>
            </tuv>
            <tuv xml:lang="en-US">
                <seg>Ling shook her head.</seg>
            </tuv>
        </tu>
        <tu creationdate="20231225T160817Z" creationid="TM STUDIO">
            <tuv xml:lang="zh-CN">
                <seg>卉紫说：“不管怎么样，总是和你有关系。我们得去看看人家。”</seg>
            </tuv>
            <tuv xml:lang="en-US">
                <seg>"Well, anyway, you're involved, like it or not. We need to go see Lin."</seg>
            </tuv>
        </tu>
        <tu creationdate="20231225T160817Z" creationid="TM STUDIO">
            <tuv xml:lang="zh-CN">
                <seg>吃过饭，卉紫打发金铃去上学，自己骑车上街买了些奶粉水果什么的，沉甸甸地提着到医院。</seg>
            </tuv>
            <tuv xml:lang="en-US">
                <seg>After lunch, Mom told Ling to go back to school, and set off on her bike to buy milk powder, fruit, and other snacks. Then she took her big, heavy bag to the hospital.</seg>
            </tuv>
        </tu>
        <tu creationdate="20231225T160817Z" creationid="TM STUDIO">
            <tuv xml:lang="zh-CN">
                <seg>医院小，打听起来很容易，卉紫一下子便知道李林住的是骨科病房。</seg>
            </tuv>
            <tuv xml:lang="en-US">
                <seg>The hospital wasn't big and it didn't take Mom long to find out that Lin was on the orthopedics ward.</seg>
            </tuv>
        </tu>
        <tu creationdate="20231225T160817Z" creationid="TM STUDIO">
            <tuv xml:lang="zh-CN">
                <seg>她推门进去的时候，邢老师还没走，李林的胳膊已经打上了石膏、用雪白的绷带吊在胸前。</seg>
            </tuv>
            <tuv xml:lang="en-US">
                <seg>When she pushed open the door and went in, she found Mrs. Xing was still there. Lin had his arm in a plaster cast supported in a sling made of a clean white bandage.</seg>
            </tuv>
        </tu>
        <tu creationdate="20231225T160817Z" creationid="TM STUDIO">
            <tuv xml:lang="zh-CN">
                <seg>一个头发烫得像鸡窝的女人，忙着把几样住院用的东西往床头柜里放。</seg>
            </tuv>
            <tuv xml:lang="en-US">
                <seg>A woman with her hair in a frizzy perm was busy arranging Lin's things in the bedside cabinet.</seg>
            </tuv>
        </tu>
        <tu creationdate="20231225T160817Z" creationid="TM STUDIO">
            <tuv xml:lang="zh-CN">
                <seg>卉紫先跟邢老师打了招呼，又主动问那个女人：“你是李林的妈妈吧？”</seg>
            </tuv>
            <tuv xml:lang="en-US">
                <seg>Morn said hello to Mrs. Xing and then turned to the other woman. "You must be Lin's mother, right?"</seg>
            </tuv>
        </tu>
        <tu creationdate="20231225T160817Z" creationid="TM STUDIO">
            <tuv xml:lang="zh-CN">
                <seg>李林妈妈猛地直了腰，目光灼灼地看住卉紫。</seg>
            </tuv>
            <tuv xml:lang="en-US">
                <seg>The woman straightened up and glared at Mom.</seg>
            </tuv>
        </tu>
        <tu creationdate="20231225T160817Z" creationid="TM STUDIO">
            <tuv xml:lang="zh-CN">
                <seg>卉紫心里就有点慌。她一向怕那些目光灼灼的女人。</seg>
            </tuv>
            <tuv xml:lang="en-US">
                <seg>Mom felt a bit panicky. She'd always been scared of women who looked daggers at you like that.</seg>
            </tuv>
        </tu>
        <tu creationdate="20231225T160817Z" creationid="TM STUDIO">
            <tuv xml:lang="zh-CN">
                <seg>卉紫说：“真是对不起……”</seg>
            </tuv>
            <tuv xml:lang="en-US">
                <seg>"I'm truly very sorry..." she began.</seg>
            </tuv>
        </tu>
        <tu creationdate="20231225T160817Z" creationid="TM STUDIO">
            <tuv xml:lang="zh-CN">
                <seg>李林妈妈从鼻子里哼了一声：“说声对不起就行了？”</seg>
            </tuv>
            <tuv xml:lang="en-US">
                <seg>Lin's mother snorted. "You think saying sorry lets you off the hook?"</seg>
            </tuv>
        </tu>
        <tu creationdate="20231225T160817Z" creationid="TM STUDIO">
            <tuv xml:lang="zh-CN">
                <seg>邢老师处理这种事很有经验，马上说了一句话：“金铃妈妈，其实这跟金铃没关系，谁也没有故意绊谁。</seg>
            </tuv>
            <tuv xml:lang="en-US">
                <seg>Mrs. Xing had plenty of experience in separating angry parents. She quickly put in, "Mrs. Zhao," (that was Mom) "this has nothing to do with Ling. It was an accident.</seg>
            </tuv>
        </tu>
        <tu creationdate="20231225T160817Z" creationid="TM STUDIO">
            <tuv xml:lang="zh-CN">
                <seg>你买这些东西来看李林，真是谢谢了。”</seg>
            </tuv>
            <tuv xml:lang="en-US">
                <seg>But its very kind of you to buy all this stuff for Lin."</seg>
            </tuv>
        </tu>
        <tu creationdate="20231225T160817Z" creationid="TM STUDIO">
            <tuv xml:lang="zh-CN">
                <seg>李林妈妈打断邢老师的话：“邢老师，说谢谢的是你，我可没这个意思。”</seg>
            </tuv>
            <tuv xml:lang="en-US">
                <seg>Lin's mom interrupted her. "Mrs. Xing, you can thank her if you want. I'm not thanking her."</seg>
            </tuv>
        </tu>
        <tu creationdate="20231225T160817Z" creationid="TM STUDIO">
            <tuv xml:lang="zh-CN">
                <seg>卉紫见话不投机，一时也不知道如何是好，就俯身去看李林，问他：“疼吗？”</seg>
            </tuv>
            <tuv xml:lang="en-US">
                <seg>Obviously, nice words weren't going to cut it. Mom was at a loss. Finally, she leaned over the bed and asked Lin, "Does it hurt?"</seg>
            </tuv>
        </tu>
        <tu creationdate="20231225T160817Z" creationid="TM STUDIO">
            <tuv xml:lang="zh-CN">
                <seg>李林用眼睛去看妈妈。他妈妈说：“搁在你们孩子身上，你说疼不疼？”</seg>
            </tuv>
            <tuv xml:lang="en-US">
                <seg>The boy looked at his mother, who said rudely, "What do you think?"</seg>
            </tuv>
        </tu>
        <tu creationdate="20231225T160817Z" creationid="TM STUDIO">
            <tuv xml:lang="zh-CN">
                <seg>又说，“这倒好，眼看就要期终考试了，李林这样子……”</seg>
            </tuv>
            <tuv xml:lang="en-US">
                <seg>Then she went on, "Just our luck. It's almost time for final exams, and look what a stale Lin's in..."</seg>
            </tuv>
        </tu>
        <tu creationdate="20231225T160817Z" creationid="TM STUDIO">
            <tuv xml:lang="zh-CN">
                <seg>邢老师赶快声明：“李林的功课你别担心，我会安排时间到医院给他补。</seg>
            </tuv>
            <tuv xml:lang="en-US">
                <seg>Mrs. Xing quickly butted in, "Don't worry about Ling homework. I'll come and give him some extra help.</seg>
            </tuv>
        </tu>
        <tu creationdate="20231225T160817Z" creationid="TM STUDIO">
            <tuv xml:lang="zh-CN">
                <seg>数学张老师、英语王老师，我都会跟他们打招呼。”</seg>
            </tuv>
            <tuv xml:lang="en-US">
                <seg>And I'll talk to the math teacher Mr. Zhang, and the English teacher Mrs. Wang, about that too."</seg>
            </tuv>
        </tu>
        <tu creationdate="20231225T160817Z" creationid="TM STUDIO">
            <tuv xml:lang="zh-CN">
                <seg>卉紫也说：“叫金铃每天放学过来，把课堂笔记带给他看。”</seg>
            </tuv>
            <tuv xml:lang="en-US">
                <seg>Mom added, "Ling can come every day after class and bring her class notes for Lin."</seg>
            </tuv>
        </tu>
        <tu creationdate="20231225T160817Z" creationid="TM STUDIO">
            <tuv xml:lang="zh-CN">
                <seg>李林妈妈说：“再说吧。”</seg>
            </tuv>
            <tuv xml:lang="en-US">
                <seg>"Huh!" said his mother.</seg>
            </tuv>
        </tu>
        <tu creationdate="20231225T160817Z" creationid="TM STUDIO">
            <tuv xml:lang="zh-CN">
                <seg>卉紫感觉自己留在这里不合适，就告辞出去。李林妈妈转过身去只当没听见。</seg>
            </tuv>
            <tuv xml:lang="en-US">
                <seg>Mom felt it was time to go. She said her goodbyes, but Lin's mom turned her back and pretended she hadn't heard.</seg>
            </tuv>
        </tu>
        <tu creationdate="20231225T160817Z" creationid="TM STUDIO">
            <tuv xml:lang="zh-CN">
                <seg>邢老师把卉紫送到病房门外，宽慰她说：“别担心，尤其别对金铃说什么，以免影响她的复习情绪。这次的期终考试很重要的，基本上就是升学考试前的一次摸底。”</seg>
            </tuv>
            <tuv xml:lang="en-US">
                <seg>Mrs. Xing saw Mom as far as the door of the ward. "Try not to worry," she advised her. "And please don't say anything to Ling. We don't want her upset while she's revising. The end-of-term tests are important. They're the clearest indicator of how students will do in the middle school entrance exams."</seg>
            </tuv>
        </tu>
        <tu creationdate="20231225T160817Z" creationid="TM STUDIO">
            <tuv xml:lang="zh-CN">
                <seg>卉紫心里一惊，马上想到挺对不起李林的。</seg>
            </tuv>
            <tuv xml:lang="en-US">
                <seg>Mom immediately felt really bad for Lin.</seg>
            </tuv>
        </tu>
        <tu creationdate="20231225T160817Z" creationid="TM STUDIO">
            <tuv xml:lang="zh-CN">
                <seg>邢老师回头看看病房门，小声说：“李林没关系，他是多动症患儿，开过弱智证明到学校的，反正也不指望他能考什么好学校。</seg>
            </tuv>
            <tuv xml:lang="en-US">
                <seg>Mrs. Xing looked behind her, then whispered, "It doesn't matter too much for Lin. He's been diagnosed with ADHD, so he was never likely to get into a really good middle school anyway.</seg>
            </tuv>
        </tu>
        <tu creationdate="20231225T160817Z" creationid="TM STUDIO">
            <tuv xml:lang="zh-CN">
                <seg>他妈妈的态度，你别计较。这事的确怪不到金铃头上。”</seg>
            </tuv>
            <tuv xml:lang="en-US">
                <seg>Don't worry about his mother. Ling's not going to get the blame."</seg>
            </tuv>
        </tu>
        <tu creationdate="20231225T160817Z" creationid="TM STUDIO">
            <tuv xml:lang="zh-CN">
                <seg>晚上金铃放学回来，一进门就问妈妈：“你去看过李林了吗？”</seg>
            </tuv>
            <tuv xml:lang="en-US">
                <seg>As soon as Ling walked through the door that afternoon, she asked Mom, "Did you go see Lin?"</seg>
            </tuv>
        </tu>
        <tu creationdate="20231225T160817Z" creationid="TM STUDIO">
            <tuv xml:lang="zh-CN">
                <seg>卉紫说：“看过了。</seg>
            </tuv>
            <tuv xml:lang="en-US">
                <seg>"Yes.</seg>
            </tuv>
        </tu>
        <tu creationdate="20231225T160817Z" creationid="TM STUDIO">
            <tuv xml:lang="zh-CN">
                <seg>医生说他问题不大，不会有什么后遗症。”</seg>
            </tuv>
            <tuv xml:lang="en-US">
                <seg>The doctor said it's not a big deal. He's going to be fine."</seg>
            </tuv>
        </tu>
        <tu creationdate="20231225T160817Z" creationid="TM STUDIO">
            <tuv xml:lang="zh-CN">
                <seg>金铃拍拍胸脯：“吓死我了。</seg>
            </tuv>
            <tuv xml:lang="en-US">
                <seg>Ling patted her chest. "I was so scared!</seg>
            </tuv>
        </tu>
        <tu creationdate="20231225T160817Z" creationid="TM STUDIO">
            <tuv xml:lang="zh-CN">
                <seg>一下午我都在着急。”</seg>
            </tuv>
            <tuv xml:lang="en-US">
                <seg>I couldn't think of anything else all afternoon!"</seg>
            </tuv>
        </tu>
        <tu creationdate="20231225T160817Z" creationid="TM STUDIO">
            <tuv xml:lang="zh-CN">
                <seg>卉紫马上也着急起来：“你怎么能不专心听课呢？</seg>
            </tuv>
            <tuv xml:lang="en-US">
                <seg>Chat set Mom off. "What do you mean?! You weren't thinking about your lessons?</seg>
            </tuv>
        </tu>
        <tu creationdate="20231225T160817Z" creationid="TM STUDIO">
            <tuv xml:lang="zh-CN">
                <seg>临考前要是为这事分心就糟了。</seg>
            </tuv>
            <tuv xml:lang="en-US">
                <seg>You can't let yourself be distracted or it'll affect your test results.</seg>
            </tuv>
        </tu>
        <tu creationdate="20231225T160817Z" creationid="TM STUDIO">
            <tuv xml:lang="zh-CN">
                <seg>你必须保证把心思放在学习上，别的不管发生什么，有爸爸妈妈担着。</seg>
            </tuv>
            <tuv xml:lang="en-US">
                <seg>You must keep your focus on your schoolwork. Whatever else happens, you let us handle it.</seg>
            </tuv>
        </tu>
        <tu creationdate="20231225T160817Z" creationid="TM STUDIO">
            <tuv xml:lang="zh-CN">
                <seg>听到了吗？”</seg>
            </tuv>
            <tuv xml:lang="en-US">
                <seg>Got it?"</seg>
            </tuv>
        </tu>
        <tu creationdate="20231225T160817Z" creationid="TM STUDIO">
            <tuv xml:lang="zh-CN">
                <seg>金铃回答：“我尽量吧。”</seg>
            </tuv>
            <tuv xml:lang="en-US">
                <seg>"I'll do my best, Mom," Ling said obediently.</seg>
            </tuv>
        </tu>
        <tu creationdate="20231225T160817Z" creationid="TM STUDIO">
            <tuv xml:lang="zh-CN">
                <seg>不一会儿，金亦鸣下班回家。</seg>
            </tuv>
            <tuv xml:lang="en-US">
                <seg>Not long after, Dad arrived home too.</seg>
            </tuv>
        </tu>
        <tu creationdate="20231225T160817Z" creationid="TM STUDIO">
            <tuv xml:lang="zh-CN">
                <seg>卉紫把他拉到卧室里，关紧了门，小声说：“那孩子的事，恐怕一时还不会完。</seg>
            </tuv>
            <tuv xml:lang="en-US">
                <seg>Mom pulled him into their bedroom, shut the door, and whispered, "The boy who broke his arm. His mother's not gonna let it go that easily.</seg>
            </tuv>
        </tu>
        <tu creationdate="20231225T160817Z" creationid="TM STUDIO">
            <tuv xml:lang="zh-CN">
                <seg>他妈妈看样子是个难缠的角色。”</seg>
            </tuv>
            <tuv xml:lang="en-US">
                <seg>I think we're in trouble."</seg>
            </tuv>
        </tu>
        <tu creationdate="20231225T160817Z" creationid="TM STUDIO">
            <tuv xml:lang="zh-CN">
                <seg>金亦鸣说：“那我们不如主动点，给他送笔营养费去。”</seg>
            </tuv>
            <tuv xml:lang="en-US">
                <seg>"Then why don't we offer her some money to buy him extra food supplements while he's convalescing?" Dad suggested.</seg>
            </tuv>
        </tu>
        <tu creationdate="20231225T160817Z" creationid="TM STUDIO">
            <tuv xml:lang="zh-CN">
                <seg>“给多少？”卉紫望着丈夫。</seg>
            </tuv>
            <tuv xml:lang="en-US">
                <seg>Mom looked at Dad, "How much?"</seg>
            </tuv>
        </tu>
        <tu creationdate="20231225T160817Z" creationid="TM STUDIO">
            <tuv xml:lang="zh-CN">
                <seg>金亦鸣想了想：“500块钱够多了吧？</seg>
            </tuv>
            <tuv xml:lang="en-US">
                <seg>"500 yuan should do it.</seg>
            </tuv>
        </tu>
        <tu creationdate="20231225T160817Z" creationid="TM STUDIO">
            <tuv xml:lang="zh-CN">
                <seg>人家孩子也怪难受的。</seg>
            </tuv>
            <tuv xml:lang="en-US">
                <seg>After all, the kid's had a nasty accident.</seg>
            </tuv>
        </tu>
        <tu creationdate="20231225T160817Z" creationid="TM STUDIO">
            <tuv xml:lang="zh-CN">
                <seg>说起来是跟金铃没关系，可毕竟是绊倒在金铃身上的呀。”</seg>
            </tuv>
            <tuv xml:lang="en-US">
                <seg>Of course, Ling didn't mean to break his arm, but he did trip over her."</seg>
            </tuv>
        </tu>
        <tu creationdate="20231225T160817Z" creationid="TM STUDIO">
            <tuv xml:lang="zh-CN">
                <seg>卉紫心里盘算了一下。</seg>
            </tuv>
            <tuv xml:lang="en-US">
                <seg>Mom started to work out the pros and cons in her head.</seg>
            </tuv>
        </tu>
        <tu creationdate="20231225T160817Z" creationid="TM STUDIO">
            <tuv xml:lang="zh-CN">
                <seg>500块钱对他们家来说不是个小数目，几乎相当于她一个月的工资了。</seg>
            </tuv>
            <tuv xml:lang="en-US">
                <seg>On the one hand, 500 yuan was quite a lot of money in their household, almost her entire month's wages.</seg>
            </tuv>
        </tu>
        <tu creationdate="20231225T160817Z" creationid="TM STUDIO">
            <tuv xml:lang="zh-CN">
                <seg>可是金亦鸣和金铃都是不肯让别人吃亏的人，不送这笔钱去，金铃心里总有一个疙瘩，影响了她的学习和考试也不好。</seg>
            </tuv>
            <tuv xml:lang="en-US">
                <seg>On the other hand, neither Dad nor Ling wanted the boy's family to have to spend out a lot of money on his medical treatment. Besides, if they didn't give Lin's family the money, Ling might be permanently scarred by guilt and that would affect her school work and exams.</seg>
            </tuv>
        </tu>
        <tu creationdate="20231225T160817Z" creationid="TM STUDIO">
            <tuv xml:lang="zh-CN">
                <seg>俗话说“花钱消灾”，卉紫自己也害怕人家胡搅蛮缠，还是先送了钱拉倒。</seg>
            </tuv>
            <tuv xml:lang="en-US">
                <seg>Best to buy themselves out of trouble now, pay over some money and be done with it. Lin's family were gonna pester them otherwise.</seg>
            </tuv>
        </tu>
        <tu creationdate="20231225T160817Z" creationid="TM STUDIO">
            <tuv xml:lang="zh-CN">
                <seg>卉紫弯腰用钥匙打开橱柜，准备先看看家里有没有这么多现钱。</seg>
            </tuv>
            <tuv xml:lang="en-US">
                <seg>She bent down and unlocked the bedside cabinet to see if they had any spare cash.</seg>
            </tuv>
        </tu>
        <tu creationdate="20231225T160817Z" creationid="TM STUDIO">
            <tuv xml:lang="zh-CN">
                <seg>正在这时候外面的门铃响了，卉紫对金亦鸣说：“你去看看是谁。”</seg>
            </tuv>
            <tuv xml:lang="en-US">
                <seg>Just then, there was a ring at the front door. "Go see who it is," she said to Dad.</seg>
            </tuv>
        </tu>
        <tu creationdate="20231225T160817Z" creationid="TM STUDIO">
            <tuv xml:lang="zh-CN">
                <seg>金亦鸣出去开门。</seg>
            </tuv>
            <tuv xml:lang="en-US">
                <seg>Dad went to get the door.</seg>
            </tuv>
        </tu>
        <tu creationdate="20231225T160817Z" creationid="TM STUDIO">
            <tuv xml:lang="zh-CN">
                <seg>只片刻他就叫起来：“卉紫你来一下！”</seg>
            </tuv>
            <tuv xml:lang="en-US">
                <seg>A moment later, he called, "Huizi, come here!"</seg>
            </tuv>
        </tu>
        <tu creationdate="20231225T160817Z" creationid="TM STUDIO">
            <tuv xml:lang="zh-CN">
                <seg>卉紫以为丈夫又是碰上了那些陌生的卖菜刀的人，赶快把橱柜锁好，这才急急地出了卧室。</seg>
            </tuv>
            <tuv xml:lang="en-US">
                <seg>Mom thought maybe it was a passing tradesman, quickly locked the cupboard, and hurried out of the bedroom.</seg>
            </tuv>
        </tu>
        <tu creationdate="20231225T160817Z" creationid="TM STUDIO">
            <tuv xml:lang="zh-CN">
                <seg>她没想到来的是李林妈妈。</seg>
            </tuv>
            <tuv xml:lang="en-US">
                <seg>To her astonishment, it was Lin's mom.</seg>
            </tuv>
        </tu>
        <tu creationdate="20231225T160817Z" creationid="TM STUDIO">
            <tuv xml:lang="zh-CN">
                <seg>“李林怎么了？有什么不好吗？”她惊慌失措地问。</seg>
            </tuv>
            <tuv xml:lang="en-US">
                <seg>"Has something bad happened to Lin?" she asked in a panic.</seg>
            </tuv>
        </tu>
        <tu creationdate="20231225T160817Z" creationid="TM STUDIO">
            <tuv xml:lang="zh-CN">
                <seg>李林妈妈大大咧咧地进了门，一屁股在餐桌前坐下来，说：“李林没什么不好，不好的是我。”</seg>
            </tuv>
            <tuv xml:lang="en-US">
                <seg>The woman marched in through the door and plunked herself down at the dinner table. "Not Lin, it's me who's got the problem."</seg>
            </tuv>
        </tu>
        <tu creationdate="20231225T160817Z" creationid="TM STUDIO">
            <tuv xml:lang="zh-CN">
                <seg>金铃闻声也从房间里跑出来了。</seg>
            </tuv>
            <tuv xml:lang="en-US">
                <seg>Ling emerged from her room when she heard voices.</seg>
            </tuv>
        </tu>
        <tu creationdate="20231225T160817Z" creationid="TM STUDIO">
            <tuv xml:lang="zh-CN">
                <seg>卉紫连忙推着她走，小声说：“做作业去，这里没你的事。”</seg>
            </tuv>
            <tuv xml:lang="en-US">
                <seg>Mom pushed her back again. "Go do your homework. This has nothing to do with you," she whispered.</seg>
            </tuv>
        </tu>
        <tu creationdate="20231225T160817Z" creationid="TM STUDIO">
            <tuv xml:lang="zh-CN">
                <seg>李林妈妈抬高了声音：“怎么没她的事？</seg>
            </tuv>
            <tuv xml:lang="en-US">
                <seg>Lin's mother raised her voice. "Of course it has to do with her!</seg>
            </tuv>
        </tu>
        <tu creationdate="20231225T160817Z" creationid="TM STUDIO">
            <tuv xml:lang="zh-CN">
                <seg>也让你女儿听听我的要求合理不合理。”</seg>
            </tuv>
            <tuv xml:lang="en-US">
                <seg>Your daughter needs to hear what I've got to say. Let's see if she thinks I'm within my rights."</seg>
            </tuv>
        </tu>
        <tu creationdate="20231225T160817Z" creationid="TM STUDIO">
            <tuv xml:lang="zh-CN">
                <seg>卉紫煞白了脸：“求求你了，有话跟我们说，别让孩子心里难受。”</seg>
            </tuv>
            <tuv xml:lang="en-US">
                <seg>Mom went as white as a sheet. "I'm begging you. If you have something to say, say it to me. Don't upset my daughter."</seg>
            </tuv>
        </tu>
        <tu creationdate="20231225T160817Z" creationid="TM STUDIO">
            <tuv xml:lang="zh-CN">
                <seg>李林妈妈笑了笑：“那也行，你拿3000块钱出来，我就不再上门。”</seg>
            </tuv>
            <tuv xml:lang="en-US">
                <seg>The woman laughed. "Fine. Hand over 3,000 yuan and I won't come back again."</seg>
            </tuv>
        </tu>
        <tu creationdate="20231225T160817Z" creationid="TM STUDIO">
            <tuv xml:lang="zh-CN">
                <seg>卉紫张大了嘴，一时间呆呆地愣在那里。</seg>
            </tuv>
            <tuv xml:lang="en-US">
                <seg>Mom's mouth dropped open. She was dumbfounded.</seg>
            </tuv>
        </tu>
        <tu creationdate="20231225T160817Z" creationid="TM STUDIO">
            <tuv xml:lang="zh-CN">
                <seg>金亦鸣说：“要求太高了，凭什么要我们3000块？”</seg>
            </tuv>
            <tuv xml:lang="en-US">
                <seg>"That's way too much," said Dad. "What do you want 3,000 yuan from us for?"</seg>
            </tuv>
        </tu>
        <tu creationdate="20231225T160817Z" creationid="TM STUDIO">
            <tuv xml:lang="zh-CN">
                <seg>“高？3000块钱算高吗？”</seg>
            </tuv>
            <tuv xml:lang="en-US">
                <seg>"Too much? You think 3,000's too much?"</seg>
            </tuv>
        </tu>
        <tu creationdate="20231225T160817Z" creationid="TM STUDIO">
            <tuv xml:lang="zh-CN">
                <seg>李林妈妈用右手掰着左手的指头开始算账，“李林这一住院，吃药打针加石膏绷带，没有2000块钱下不来，这是医生告诉我的。</seg>
            </tuv>
            <tuv xml:lang="en-US">
                <seg>Lin's mother ticked off the sums on the fingers of her left hand. "Lin's hospital stay, the medicine, IV, and the cast will come to at least 2,000, that's what the doctor said.</seg>
            </tuv>
        </tu>
        <tu creationdate="20231225T160817Z" creationid="TM STUDIO">
            <tuv xml:lang="zh-CN">
                <seg>李林受了折磨，我得给孩子买好吃的，补补他的身子，算500块钱多不多？</seg>
            </tuv>
            <tuv xml:lang="en-US">
                <seg>Lin has a bone fracture so I have to buy him good food to build up his immune system. That's at least another 500.</seg>
            </tuv>
        </tu>
        <tu creationdate="20231225T160817Z" creationid="TM STUDIO">
            <tuv xml:lang="zh-CN">
                <seg>他是个孩子，住院要大人陪着，我要到单位请假，要扣工资扣奖金，这又是500块吧？</seg>
            </tuv>
            <tuv xml:lang="en-US">
                <seg>And he's a child, he needs an adult to care for him while he's in hospital. I'll have to ask my work for time off, and they'll deduct my wages and bonuses, say, another 500.</seg>
            </tuv>
        </tu>
        <tu creationdate="20231225T160817Z" creationid="TM STUDIO">
            <tuv xml:lang="zh-CN">
                <seg>别的那些小零碎，我也不跟你们算了，你们痛痛快快给个大头就成。”</seg>
            </tuv>
            <tuv xml:lang="en-US">
                <seg>And I haven't even counted the other odds and ends. You should be thankful I only want 3,000."</seg>
            </tuv>
        </tu>
        <tu creationdate="20231225T160817Z" creationid="TM STUDIO">
            <tuv xml:lang="zh-CN">
                <seg>听她这一算，好脾气的金亦鸣也气白了脸，用手指敲着桌子：“我说你这位同志，脑子不糊涂吧？</seg>
            </tuv>
            <tuv xml:lang="en-US">
                <seg>Dad was an even-tempered man, but by now, even he had gone pale with anger. He rapped the table with his fingertips. "Ma'am, have you gone crazy?</seg>
            </tuv>
        </tu>
        <tu creationdate="20231225T160817Z" creationid="TM STUDIO">
            <tuv xml:lang="zh-CN">
                <seg>你孩子摔跟头不是金铃的错，这件事学校里已经做过结论了，你凭什么把这一大笔钱算到我们头上？”</seg>
            </tuv>
            <tuv xml:lang="en-US">
                <seg>It's not Ling's fault if your son fell over. The school is quite clear on that. So what gives you the right to demand this much money from us?! "</seg>
            </tuv>
        </tu>
        <tu creationdate="20231225T160817Z" creationid="TM STUDIO">
            <tuv xml:lang="zh-CN">
                <seg>李林妈妈跳起来：“怎么不是金铃的错？</seg>
            </tuv>
            <tuv xml:lang="en-US">
                <seg>The woman jumped to her feet. "Of course it's Ling's fault!" she shouted.</seg>
            </tuv>
        </tu>
        <tu creationdate="20231225T160817Z" creationid="TM STUDIO">
            <tuv xml:lang="zh-CN">
                <seg>没有金铃在前面绊了他，他好端端能摔断胳膊吗？”</seg>
            </tuv>
            <tuv xml:lang="en-US">
                <seg>"If Ling hadn't fallen in front of him, he wouldn't have broken his arm, would he?"</seg>
            </tuv>
        </tu>
        <tu creationdate="20231225T160817Z" creationid="TM STUDIO">
            <tuv xml:lang="zh-CN">
                <seg>“那么我问你，如果你孩子摔下来的同时压伤了金铃，我们也要你出金铃的医药费？”</seg>
            </tuv>
            <tuv xml:lang="en-US">
                <seg>"Then let me ask you. If it was your boy who'd fallen and Ling got hurt, would we ask you to pay her hospital bills?"</seg>
            </tuv>
        </tu>
        <tu creationdate="20231225T160817Z" creationid="TM STUDIO">
            <tuv xml:lang="zh-CN">
                <seg>“你当然可以要，我也一定会给。</seg>
            </tuv>
            <tuv xml:lang="en-US">
                <seg>"Of course you could ask, and I'd pay up.</seg>
            </tuv>
        </tu>
        <tu creationdate="20231225T160817Z" creationid="TM STUDIO">
            <tuv xml:lang="zh-CN">
                <seg>可现在金铃不是没压伤吗？伤着的是我们李林啊！”</seg>
            </tuv>
            <tuv xml:lang="en-US">
                <seg>But Ling wasn't the one who was hurt, it was my son!"</seg>
            </tuv>
        </tu>
        <tu creationdate="20231225T160817Z" creationid="TM STUDIO">
            <tuv xml:lang="zh-CN">
                <seg>“你你你……”金亦鸣手指着对方，气得嘴唇哆嗦。</seg>
            </tuv>
            <tuv xml:lang="en-US">
                <seg>"You..." Dad was speechless with anger. He pointed a finger at her, his lip trembling.</seg>
            </tuv>
        </tu>
        <tu creationdate="20231225T160817Z" creationid="TM STUDIO">
            <tuv xml:lang="zh-CN">
                <seg>卉紫半天都没说活，心里苦笑着想：这才叫“秀才遇到兵，有理说不清”呢。</seg>
            </tuv>
            <tuv xml:lang="en-US">
                <seg>Mom was silent too. There was no arguing with an ignorant woman like her, she thought sourly.</seg>
            </tuv>
        </tu>
        <tu creationdate="20231225T160817Z" creationid="TM STUDIO">
            <tuv xml:lang="zh-CN">
                <seg>她站起来，把金亦鸣挡到身后，对李林妈妈说：“这样吧，你要的数字太大，我们家里不做生意，不可能有这么多现金放着，就是我们想给，银行晚上也不开门哪。</seg>
            </tuv>
            <tuv xml:lang="en-US">
                <seg>She got to her feet and stood in front of Dad. "Now look, you're asking for too much. We don't run a business, so there's no way we can lay our hands on that much cash, even if we wanted to. And the banks are all closed in the evenings.</seg>
            </tuv>
        </tu>
        <tu creationdate="20231225T160817Z" creationid="TM STUDIO">
            <tuv xml:lang="zh-CN">
                <seg>你今天还是回去，我和金铃爸爸商量好了，会把意见告诉邢老师，请邢老师转达给你。好不好？”</seg>
            </tuv>
            <tuv xml:lang="en-US">
                <seg>Leave it with us. Ling's Dad and I will discuss it. We'll make our decision and tell Mrs. Xing what we're willing to do, and she can communicate with you. Alright?"</seg>
            </tuv>
        </tu>
        <tu creationdate="20231225T160817Z" creationid="TM STUDIO">
            <tuv xml:lang="zh-CN">
                <seg>李林妈妈冷笑着说：“没问题，我可以等。</seg>
            </tuv>
            <tuv xml:lang="en-US">
                <seg>The woman smiled grimly. "Fine, I can wait.</seg>
            </tuv>
        </tu>
        <tu creationdate="20231225T160817Z" creationid="TM STUDIO">
            <tuv xml:lang="zh-CN">
                <seg>跑得了和尚跑不了庙嘛。”</seg>
            </tuv>
            <tuv xml:lang="en-US">
                <seg>You're not going anywhere, are you?"</seg>
            </tuv>
        </tu>
        <tu creationdate="20231225T160817Z" creationid="TM STUDIO">
            <tuv xml:lang="zh-CN">
                <seg>李林妈妈走了之后，卉紫和金亦鸣半天都觉得回不过神来。</seg>
            </tuv>
            <tuv xml:lang="en-US">
                <seg>For a long time after she had gone, Dad and Mom sat in a daze.</seg>
            </tuv>
        </tu>
        <tu creationdate="20231225T160817Z" creationid="TM STUDIO">
            <tuv xml:lang="zh-CN">
                <seg>金铃蹭到卉紫身边，哭丧着脸说：“都怪我跌了跟头。”</seg>
            </tuv>
            <tuv xml:lang="en-US">
                <seg>Ling came out of her room and crept to her mom's side. "It's my fault for falling," she sniffled.</seg>
            </tuv>
        </tu>
        <tu creationdate="20231225T160817Z" creationid="TM STUDIO">
            <tuv xml:lang="zh-CN">
                <seg>卉紫摸摸她的头：“不，爸爸妈妈一点都没怪你，是那位阿姨太不讲理。”</seg>
            </tuv>
            <tuv xml:lang="en-US">
                <seg>Mom patted her on the head. "No way is it your fault. The woman's being completely unreasonable."</seg>
            </tuv>
        </tu>
        <tu creationdate="20231225T160817Z" creationid="TM STUDIO">
            <tuv xml:lang="zh-CN">
                <seg>“那我们怎么办？</seg>
            </tuv>
            <tuv xml:lang="en-US">
                <seg>"Then what do we do?</seg>
            </tuv>
        </tu>
        <tu creationdate="20231225T160817Z" creationid="TM STUDIO">
            <tuv xml:lang="zh-CN">
                <seg>给她钱吗？”</seg>
            </tuv>
            <tuv xml:lang="en-US">
                <seg>Give her the money?"</seg>
            </tuv>
        </tu>
        <tu creationdate="20231225T160817Z" creationid="TM STUDIO">
            <tuv xml:lang="zh-CN">
                <seg>卉紫摇头：“那本来不是你的错，我们为什么要给？”</seg>
            </tuv>
            <tuv xml:lang="en-US">
                <seg>Mom shook her head. "It's not your fault, why should we?"</seg>
            </tuv>
        </tu>
        <tu creationdate="20231225T160817Z" creationid="TM STUDIO">
            <tuv xml:lang="zh-CN">
                <seg>“可是我害怕。”金铃小声说。</seg>
            </tuv>
            <tuv xml:lang="en-US">
                <seg>"But I'm scared," Ling whispered.</seg>
            </tuv>
        </tu>
        <tu creationdate="20231225T160817Z" creationid="TM STUDIO">
            <tuv xml:lang="zh-CN">
                <seg>金亦鸣情绪很激动地说：“你怕什么？</seg>
            </tuv>
            <tuv xml:lang="en-US">
                <seg>"What are you scared of?"</seg>
            </tuv>
        </tu>
        <tu creationdate="20231225T160817Z" creationid="TM STUDIO">
            <tuv xml:lang="zh-CN">
                <seg>这世界上难道没有公理存在了吗？</seg>
            </tuv>
            <tuv xml:lang="en-US">
                <seg>Dad burst out. "The world's not completely unreasonable!</seg>
            </tuv>
        </tu>
        <tu creationdate="20231225T160817Z" creationid="TM STUDIO">
            <tuv xml:lang="zh-CN">
                <seg>靠胡搅蛮缠就能诈骗人家钱财？简直岂有此理！3000块钱我决不给她，官司打到天边也不能给她！就连500块钱营养费我也不给了！”</seg>
            </tuv>
            <tuv xml:lang="en-US">
                <seg>We're not going to allow some troublemaker to scam us out of 3,000 yuan! It's nonsensical! I'm not paying her, no way! She can take me to court if she wants, but I'm not paying. I'm not even paying the 500 for nutritional supplements!"</seg>
            </tuv>
        </tu>
        <tu creationdate="20231225T160817Z" creationid="TM STUDIO">
            <tuv xml:lang="zh-CN">
                <seg>卉紫比较现实，觉得不给一点怕是不行，只不过到底给多少合适，这事得跟学校商量。</seg>
            </tuv>
            <tuv xml:lang="en-US">
                <seg>Mom was more realistic. They couldn't pay her nothing, that wouldn't be sensible. The question was, how much should they give her? She said she'd talk to Mrs. Xing about it.</seg>
            </tuv>
        </tu>
        <tu creationdate="20231225T160817Z" creationid="TM STUDIO">
            <tuv xml:lang="zh-CN">
                <seg>第二天卉紫到学校找邢老师，邢老师正忙着去打印一份复习题，手里还抱着一大摞刚收上来的作文本，腋下夹着语文书、备课笔记什么的，显得非常忙碌。</seg>
            </tuv>
            <tuv xml:lang="en-US">
                <seg>The next day Mom went to the school and found Mrs. Xing in the middle of printing out some revision questions. She had just collected a stack of homework books from her students too. You only had to look at all the exercise books and teaching notes to see she was very busy.</seg>
            </tuv>
        </tu>
        <tu creationdate="20231225T160817Z" creationid="TM STUDIO">
            <tuv xml:lang="zh-CN">
                <seg>见到卉紫，她马上说：“怎么样？金铃的学习没受影响吧？”</seg>
            </tuv>
            <tuv xml:lang="en-US">
                <seg>She greeted Mom, "Is anything wrong? Is Ling upset?"</seg>
            </tuv>
        </tu>
        <tu creationdate="20231225T160817Z" creationid="TM STUDIO">
            <tuv xml:lang="zh-CN">
                <seg>卉紫苦笑笑，就把李林妈妈昨天晚上到家里来要钱的事告诉了她。</seg>
            </tuv>
            <tuv xml:lang="en-US">
                <seg>Mom smiled grimly. She told her how Lin's mother had come to their house to demand money.</seg>
            </tuv>
        </tu>
        <tu creationdate="20231225T160817Z" creationid="TM STUDIO">
            <tuv xml:lang="zh-CN">
                <seg>邢老师眉毛都立起来了，说：“这怎么可以？</seg>
            </tuv>
            <tuv xml:lang="en-US">
                <seg>Mrs. Xing's eyebrows shot up. "She can't do that!</seg>
            </tuv>
        </tu>
        <tu creationdate="20231225T160817Z" creationid="TM STUDIO">
            <tuv xml:lang="zh-CN">
                <seg>她怎么能向你们要医药费？这不是异想天开吗？”</seg>
            </tuv>
            <tuv xml:lang="en-US">
                <seg>She can't ask you to pay the hospital fees! What is she dreaming of ?"</seg>
            </tuv>
        </tu>
        <tu creationdate="20231225T160817Z" creationid="TM STUDIO">
            <tuv xml:lang="zh-CN">
                <seg>“金铃爸爸也是这么说，可碰上这样的事……”</seg>
            </tuv>
            <tuv xml:lang="en-US">
                <seg>"Ling's father said the same thing. But it's a bad business..."</seg>
            </tuv>
        </tu>
        <tu creationdate="20231225T160817Z" creationid="TM STUDIO">
            <tuv xml:lang="zh-CN">
                <seg>邢老师说：“你跟我来，我们找校长谈谈。”</seg>
            </tuv>
            <tuv xml:lang="en-US">
                <seg>"Come with me." Mrs. Xing said. "We'll go talk to the principal."</seg>
            </tuv>
        </tu>
        <tu creationdate="20231225T160817Z" creationid="TM STUDIO">
            <tuv xml:lang="zh-CN">
                <seg>邢老师抱着作文本、复习题、语文书和备课笔记带卉紫上楼。</seg>
            </tuv>
            <tuv xml:lang="en-US">
                <seg>Mrs. Xing set off up the stairs, her arms full of homework books, revision materials, Chinese textbooks and her teaching notes.</seg>
            </tuv>
        </tu>
        <tu creationdate="20231225T160817Z" creationid="TM STUDIO">
            <tuv xml:lang="zh-CN">
                <seg>卉紫伸手要帮她拿一部分，邢老师连忙闪开，嘴里说：“不用不用，我习惯了。”</seg>
            </tuv>
            <tuv xml:lang="en-US">
                <seg>Mom reached out to take some from her, but Mrs. Xing dodged, and said, "I'm fine. I'm used to it."</seg>
            </tuv>
        </tu>
        <tu creationdate="20231225T160817Z" creationid="TM STUDIO">
            <tuv xml:lang="zh-CN">
                <seg>卉紫就想，邢老师已经很辛苦，家长还要拿学习之外的事情来烦她，说起来真是不应该的。</seg>
            </tuv>
            <tuv xml:lang="en-US">
                <seg>She was obviously so busy, Mom felt guilty about bothering her with something that had happened outside class. It wasn't right.</seg>
            </tuv>
        </tu>
        <tu creationdate="20231225T160817Z" creationid="TM STUDIO">
            <tuv xml:lang="zh-CN">
                <seg>校长也忙，他面前摊着一大堆表格，都是有关本校这届毕业生情况的，要上报到区教育局备案。</seg>
            </tuv>
            <tuv xml:lang="en-US">
                <seg>The principal was busy too. A big pile of forms for the graduating year group was stacked in front of him, and he had to fill them all in and file them with the local education board.</seg>
            </tuv>
        </tu>
        <tu creationdate="20231225T160817Z" creationid="TM STUDIO">
            <tuv xml:lang="zh-CN">
                <seg>他两手撑着桌面听完邢老师所说的一切，神色显然很诧异，说：“我们学校有这样的家长？</seg>
            </tuv>
            <tuv xml:lang="en-US">
                <seg>He rested his hands on the desk in front of him and listened. He was clearly flabbergasted at Mrs. Xing's account. "Do we really have parents like that at our school?</seg>
            </tuv>
        </tu>
        <tu creationdate="20231225T160817Z" creationid="TM STUDIO">
            <tuv xml:lang="zh-CN">
                <seg>昨天体育课的事不是做过结论了吗？</seg>
            </tuv>
            <tuv xml:lang="en-US">
                <seg>I thought the matter had been settled yesterday.</seg>
            </tuv>
        </tu>
        <tu creationdate="20231225T160817Z" creationid="TM STUDIO">
            <tuv xml:lang="zh-CN">
                <seg>那是个意外事故，要怪也只能怪体育老师没看护好孩子。</seg>
            </tuv>
            <tuv xml:lang="en-US">
                <seg>It was an accident. If anyone's to blame someone, it's the PE teacher because he wasn't looking after the children.</seg>
            </tuv>
        </tu>
        <tu creationdate="20231225T160817Z" creationid="TM STUDIO">
            <tuv xml:lang="zh-CN">
                <seg>学校已经研究过了，李林的医药费由学校报销一半，邢老师你没有告诉李林家长吗？”</seg>
            </tuv>
            <tuv xml:lang="en-US">
                <seg>The school already decided to reimburse half of Lin's hospital fees. Didn't you tell his family Mrs. Xing?"</seg>
            </tuv>
        </tu>
        <tu creationdate="20231225T160817Z" creationid="TM STUDIO">
            <tuv xml:lang="zh-CN">
                <seg>邢老师回答说已经告诉了。</seg>
            </tuv>
            <tuv xml:lang="en-US">
                <seg>"I did indeed."</seg>
            </tuv>
        </tu>
        <tu creationdate="20231225T160817Z" creationid="TM STUDIO">
            <tuv xml:lang="zh-CN">
                <seg>“那就没有道理再向人家要钱！”校长斩钉截铁地说，“你们完全可以不用理睬。”</seg>
            </tuv>
            <tuv xml:lang="en-US">
                <seg>"So she has no reason to demand more money from you," the principal said decisively. "Please ignore her, both of you."</seg>
            </tuv>
        </tu>
        <tu creationdate="20231225T160817Z" creationid="TM STUDIO">
            <tuv xml:lang="zh-CN">
                <seg>下楼的时候，邢老师对卉紫说：“就这样吧，我不送了。</seg>
            </tuv>
            <tuv xml:lang="en-US">
                <seg>At the bottom of the stairs, Mrs. Xing said, "I'll say goodbye here.</seg>
            </tuv>
        </tu>
        <tu creationdate="20231225T160817Z" creationid="TM STUDIO">
            <tuv xml:lang="zh-CN">
                <seg>李林妈妈再去纠缠，你让她到学校找校长说话。”</seg>
            </tuv>
            <tuv xml:lang="en-US">
                <seg>If you have any more trouble from Lin's mother, tell her to come and talk to the principal."</seg>
            </tuv>
        </tu>
        <tu creationdate="20231225T160817Z" creationid="TM STUDIO">
            <tuv xml:lang="zh-CN">
                <seg>卉紫答应着，心里很感激。</seg>
            </tuv>
            <tuv xml:lang="en-US">
                <seg>"I certainly will," said Mom gratefully.</seg>
            </tuv>
        </tu>
        <tu creationdate="20231225T160817Z" creationid="TM STUDIO">
            <tuv xml:lang="zh-CN">
                <seg>她想，无论如何要把金铃的学习成绩提上去，才能对得起这么好的老师。</seg>
            </tuv>
            <tuv xml:lang="en-US">
                <seg>She would do her utmost to bring Ling's grades up, she vowed to herself. It was the only way to repay the teacher properly</seg>
            </tuv>
        </tu>
        <tu creationdate="20231225T160817Z" creationid="TM STUDIO">
            <tuv xml:lang="zh-CN">
                <seg>这天晚饭时，卉紫正和金亦鸣说去见校长的情况，电话铃响了。</seg>
            </tuv>
            <tuv xml:lang="en-US">
                <seg>That night at dinner, Mom told Dad about her meeting with the principal. The phone rang.</seg>
            </tuv>
        </tu>
        <tu creationdate="20231225T160817Z" creationid="TM STUDIO">
            <tuv xml:lang="zh-CN">
                <seg>卉紫说：“我去接。”起身走过去拿起电话。</seg>
            </tuv>
            <tuv xml:lang="en-US">
                <seg>"I'll get it," said Mom, and got up.</seg>
            </tuv>
        </tu>
        <tu creationdate="20231225T160817Z" creationid="TM STUDIO">
            <tuv xml:lang="zh-CN">
                <seg>电话里是个很陌生的男人的声音，那人凶声凶气地说：“钱准备好没有？</seg>
            </tuv>
            <tuv xml:lang="en-US">
                <seg>The voice at the other end was harsh and threatening. "Do you have the money ready?</seg>
            </tuv>
        </tu>
        <tu creationdate="20231225T160817Z" creationid="TM STUDIO">
            <tuv xml:lang="zh-CN">
                <seg>三天之内再不拿出来，你小心着点！”</seg>
            </tuv>
            <tuv xml:lang="en-US">
                <seg>If you don't get it to us within three days, you're toast!"</seg>
            </tuv>
        </tu>
        <tu creationdate="20231225T160817Z" creationid="TM STUDIO">
            <tuv xml:lang="zh-CN">
                <seg>卉紫紧张地问：“你是谁？”</seg>
            </tuv>
            <tuv xml:lang="en-US">
                <seg>"Who's that?" Mom asked in a panic.</seg>
            </tuv>
        </tu>
        <tu creationdate="20231225T160817Z" creationid="TM STUDIO">
            <tuv xml:lang="zh-CN">
                <seg>对方说：“我是阎王爷！</seg>
            </tuv>
            <tuv xml:lang="en-US">
                <seg>"I am the King of Hell!</seg>
            </tuv>
        </tu>
        <tu creationdate="20231225T160817Z" creationid="TM STUDIO">
            <tuv xml:lang="zh-CN">
                <seg>我不怕你不拿钱，你逃不出我的手心！”</seg>
            </tuv>
            <tuv xml:lang="en-US">
                <seg>You can't escape from me! You get me the money or else!"</seg>
            </tuv>
        </tu>
        <tu creationdate="20231225T160817Z" creationid="TM STUDIO">
            <tuv xml:lang="zh-CN">
                <seg>卉紫放下电话，脸色煞白。</seg>
            </tuv>
            <tuv xml:lang="en-US">
                <seg>Mom hung up, her face pale.</seg>
            </tuv>
        </tu>
        <tu creationdate="20231225T160817Z" creationid="TM STUDIO">
            <tuv xml:lang="zh-CN">
                <seg>金亦鸣问是什么人打来的、讲些什么，她一句话也不回答。</seg>
            </tuv>
            <tuv xml:lang="en-US">
                <seg>"What was that about?" asked Dad, but Mom didn't say anything.</seg>
            </tuv>
        </tu>
        <tu creationdate="20231225T160817Z" creationid="TM STUDIO">
            <tuv xml:lang="zh-CN">
                <seg>谁知道威胁跟着就转移到了金铃身上。</seg>
            </tuv>
            <tuv xml:lang="en-US">
                <seg>The next one to be threatened was Ling herself.</seg>
            </tuv>
        </tu>
        <tu creationdate="20231225T160817Z" creationid="TM STUDIO">
            <tuv xml:lang="zh-CN">
                <seg>这天金铃放学正往家走，拐角处蹿出一个戴墨镜的人，一把抓住她的胳膊，问她：“你叫金铃？</seg>
            </tuv>
            <tuv xml:lang="en-US">
                <seg>She was on her way home from school when, just as she turned the corner, a man wearing sunglasses jumped out at her. He grabbed her arm and asked, "Are you Ling,</seg>
            </tuv>
        </tu>
        <tu creationdate="20231225T160817Z" creationid="TM STUDIO">
            <tuv xml:lang="zh-CN">
                <seg>是李林的同学？”</seg>
            </tuv>
            <tuv xml:lang="en-US">
                <seg>Lin's classmate?"</seg>
            </tuv>
        </tu>
        <tu creationdate="20231225T160817Z" creationid="TM STUDIO">
            <tuv xml:lang="zh-CN">
                <seg>金铃一下子想起妈妈说过的关于“人贩子”的事，吓得张嘴就要尖叫。</seg>
            </tuv>
            <tuv xml:lang="en-US">
                <seg>Ling immediately thought he was one of the "child snatchers" her mother had talked about.</seg>
            </tuv>
        </tu>
        <tu creationdate="20231225T160817Z" creationid="TM STUDIO">
            <tuv xml:lang="zh-CN">
                <seg>那人仿佛早有提防，在她张嘴的一刹那狠捏一下她的胳膊：“叫一声，我捏死你！”</seg>
            </tuv>
            <tuv xml:lang="en-US">
                <seg>She opened her mouth to scream, but before she could make a sound, he gave her a hard pinch on the arm. "If you scream, I'll kill you!"</seg>
            </tuv>
        </tu>
        <tu creationdate="20231225T160817Z" creationid="TM STUDIO">
            <tuv xml:lang="zh-CN">
                <seg>金铃连忙把叫声又咽回到肚子里去。</seg>
            </tuv>
            <tuv xml:lang="en-US">
                <seg>Ling swallowed her scream down again.</seg>
            </tuv>
        </tu>
        <tu creationdate="20231225T160817Z" creationid="TM STUDIO">
            <tuv xml:lang="zh-CN">
                <seg>那人说：“叫你妈妈送3000块钱到新华医院去，听见了吗？”</seg>
            </tuv>
            <tuv xml:lang="en-US">
                <seg>"Tell your mother to bring 3,000 yuan to the New China Hospital. Do you hear me?" the man said.</seg>
            </tuv>
        </tu>
        <tu creationdate="20231225T160817Z" creationid="TM STUDIO">
            <tuv xml:lang="zh-CN">
                <seg>金铃怯怯地说：“听见了。”</seg>
            </tuv>
            <tuv xml:lang="en-US">
                <seg>Ling said timidly, "Yes."</seg>
            </tuv>
        </tu>
        <tu creationdate="20231225T160817Z" creationid="TM STUDIO">
            <tuv xml:lang="zh-CN">
                <seg>话才出口，她闪电般低下头，在那人手臂上狠咬一口。</seg>
            </tuv>
            <tuv xml:lang="en-US">
                <seg>And, quick as a flash, she bent and bit the man's arm as hard as she could.</seg>
            </tuv>
        </tu>
        <tu creationdate="20231225T160817Z" creationid="TM STUDIO">
            <tuv xml:lang="zh-CN">
                <seg>那人下意识地“哎哟”一声，松开金铃的胳膊。</seg>
            </tuv>
            <tuv xml:lang="en-US">
                <seg>"Aaaagh!" He yelled, and let go of Ling's arm.</seg>
            </tuv>
        </tu>
        <tu creationdate="20231225T160817Z" creationid="TM STUDIO">
            <tuv xml:lang="zh-CN">
                <seg>金铃趁这机会拔腿就跑。这回她是真正跑出了“50米跑”的水平，书包在背后哗啦哗啦跳得像炒豆子。</seg>
            </tuv>
            <tuv xml:lang="en-US">
                <seg>She took off running, and this time she really sprinted. Her backpack bounced around on her back like popcorn in a hot pan.</seg>
            </tuv>
        </tu>
        <tu creationdate="20231225T160817Z" creationid="TM STUDIO">
            <tuv xml:lang="zh-CN">
                <seg>路上有一辆小孩子骑的自行车躺倒着，她倏地抬腿就跳过去了。</seg>
            </tuv>
            <tuv xml:lang="en-US">
                <seg>A child's bicycle was lying in her way and she lifted her feet and leapt over it.</seg>
            </tuv>
        </tu>
        <tu creationdate="20231225T160817Z" creationid="TM STUDIO">
            <tuv xml:lang="zh-CN">
                <seg>如果体育老师赶来用皮尺量一量，肯定超过达标分数线。</seg>
            </tuv>
            <tuv xml:lang="en-US">
                <seg>If the PE teacher had been there to time her, she would definitely have passed the sprint test.</seg>
            </tuv>
        </tu>
        <tu creationdate="20231225T160817Z" creationid="TM STUDIO">
            <tuv xml:lang="zh-CN">
                <seg>金亦鸣不在家。</seg>
            </tuv>
            <tuv xml:lang="en-US">
                <seg>Dad wasn't home.</seg>
            </tuv>
        </tu>
        <tu creationdate="20231225T160817Z" creationid="TM STUDIO">
            <tuv xml:lang="zh-CN">
                <seg>卉紫听金铃把路上的事情一说，赶快扑过去把大门从里面锁住，还把防盗链挂上，然后走到阳台，想看看那人长什么模样。</seg>
            </tuv>
            <tuv xml:lang="en-US">
                <seg>When Mom heard what had happened, she ran and locked the street door and dropped the chain latch. Then she went to the balcony and peered over, trying to spot the man.</seg>
            </tuv>
        </tu>
        <tu creationdate="20231225T160817Z" creationid="TM STUDIO">
            <tuv xml:lang="zh-CN">
                <seg>哪里还能看见什么人呢？只有那辆儿童自行车还在路上孤零零地躺着。</seg>
            </tuv>
            <tuv xml:lang="en-US">
                <seg>There was no one there, only the child's bicycle lying forlornly in the street.</seg>
            </tuv>
        </tu>
        <tu creationdate="20231225T160817Z" creationid="TM STUDIO">
            <tuv xml:lang="zh-CN">
                <seg>金铃建议说：“妈妈，我们去报警吧。”</seg>
            </tuv>
            <tuv xml:lang="en-US">
                <seg>'Mom, let's call the police," Ling suggested.</seg>
            </tuv>
        </tu>
        <tu creationdate="20231225T160817Z" creationid="TM STUDIO">
            <tuv xml:lang="zh-CN">
                <seg>卉紫想了想：“不行，那家人看来都流氓兮兮的，他们以后会想办法伤害你。”</seg>
            </tuv>
            <tuv xml:lang="en-US">
                <seg>Mom thought a minute. Then she said, "No, if the family are a bunch of thugs, they might try and hurt you."</seg>
            </tuv>
        </tu>
        <tu creationdate="20231225T160817Z" creationid="TM STUDIO">
            <tuv xml:lang="zh-CN">
                <seg>金铃不服气：“那我们就不跟坏人坏事作斗争了吗？”</seg>
            </tuv>
            <tuv xml:lang="en-US">
                <seg>"So we're not going to fight the bad guys?" asked Ling.</seg>
            </tuv>
        </tu>
        <tu creationdate="20231225T160817Z" creationid="TM STUDIO">
            <tuv xml:lang="zh-CN">
                <seg>卉紫说：“跟你说了也不懂，这是民间纠纷，法律管不着。”</seg>
            </tuv>
            <tuv xml:lang="en-US">
                <seg>"It's hard to explain," said Mom. "You see, this is what's called a neighbors' dispute. The law doesn't get involved."</seg>
            </tuv>
        </tu>
        <tu creationdate="20231225T160817Z" creationid="TM STUDIO">
            <tuv xml:lang="zh-CN">
                <seg>金亦鸣迟迟不见回来，卉紫越想越觉得害怕，打电话把金铃奶奶找来陪伴她们。</seg>
            </tuv>
            <tuv xml:lang="en-US">
                <seg>Dad was very late home that day and Mom got more and more scared. Finally, she called Grandma and asked her come over and keep her and Ling company.</seg>
            </tuv>
        </tu>
        <tu creationdate="20231225T160817Z" creationid="TM STUDIO">
            <tuv xml:lang="zh-CN">
                <seg>奶奶更是个胆小的人，听说这事后连声喊：“给他们钱！给他们钱！</seg>
            </tuv>
            <tuv xml:lang="en-US">
                <seg>Grandma wasn't a brave woman. Once she'd heard the story, she shouted down the phone, "Give them the money! Give them the money!</seg>
            </tuv>
        </tu>
        <tu creationdate="20231225T160817Z" creationid="TM STUDIO">
            <tuv xml:lang="zh-CN">
                <seg>你们要是拿不出，这钱我来给！</seg>
            </tuv>
            <tuv xml:lang="en-US">
                <seg>If you don't have it, I'll get it for you.</seg>
            </tuv>
        </tu>
        <tu creationdate="20231225T160817Z" creationid="TM STUDIO">
            <tuv xml:lang="zh-CN">
                <seg>我不能让他们再吓唬我孙女儿！”</seg>
            </tuv>
            <tuv xml:lang="en-US">
                <seg>I won't let them scare my granddaughter!"</seg>
            </tuv>
        </tu>
        <tu creationdate="20231225T160817Z" creationid="TM STUDIO">
            <tuv xml:lang="zh-CN">
                <seg>卉紫说：“真要给钱，哪里让你给？我们只是觉得冤枉。”</seg>
            </tuv>
            <tuv xml:lang="en-US">
                <seg>"Even if we do pay up, we can't take the money from you," said Mom. "But anyway we shouldn't have to pay, it's unjust."</seg>
            </tuv>
        </tu>
        <tu creationdate="20231225T160817Z" creationid="TM STUDIO">
            <tuv xml:lang="zh-CN">
                <seg>奶奶叹着气说：“这世上的冤枉事多了，哪能让件件都说得清是非？碰到了就只能认倒霉。</seg>
            </tuv>
            <tuv xml:lang="en-US">
                <seg>Grandma sighed. "'There are many injustices in this world. It doesn't matter what's right and what's wrong, sometimes it's just down to bad luck and you have to deal with it.</seg>
            </tuv>
        </tu>
        <tu creationdate="20231225T160817Z" creationid="TM STUDIO">
            <tuv xml:lang="zh-CN">
                <seg>譬如我生场大病，你们用在我身上了吧。”</seg>
            </tuv>
            <tuv xml:lang="en-US">
                <seg>For instance, if I came down with a serious illness, you'd spend your money on me, wouldn't you?"</seg>
            </tuv>
        </tu>
        <tu creationdate="20231225T160817Z" creationid="TM STUDIO">
            <tuv xml:lang="zh-CN">
                <seg>这时候有人敲门。卉紫不敢去开，凑一只眼睛在门眼里看了半天，还大声问：“是金亦鸣吗？”</seg>
            </tuv>
            <tuv xml:lang="en-US">
                <seg>There was a knock at the door but Mom didn't dare open it. She peered through the spy-hole and shouted. "Is that you?"</seg>
            </tuv>
        </tu>
        <tu creationdate="20231225T160817Z" creationid="TM STUDIO">
            <tuv xml:lang="zh-CN">
                <seg>对方应了声，她这才拿钥匙开锁，又卸下防盗链，忙乎了半天，把金亦鸣放进家来。</seg>
            </tuv>
            <tuv xml:lang="en-US">
                <seg>She wouldn't unlock the door and take the chain off until Dad said it was him. Then she pulled him inside.</seg>
            </tuv>
        </tu>
        <tu creationdate="20231225T160817Z" creationid="TM STUDIO">
            <tuv xml:lang="zh-CN">
                <seg>金亦鸣四下看看，说：“怎么了？</seg>
            </tuv>
            <tuv xml:lang="en-US">
                <seg>Dad looked around. "What's wrong?</seg>
            </tuv>
        </tu>
        <tu creationdate="20231225T160817Z" creationid="TM STUDIO">
            <tuv xml:lang="zh-CN">
                <seg>如临大敌？”</seg>
            </tuv>
            <tuv xml:lang="en-US">
                <seg>Why have you barricaded yourselves in?"</seg>
            </tuv>
        </tu>
        <tu creationdate="20231225T160817Z" creationid="TM STUDIO">
            <tuv xml:lang="zh-CN">
                <seg>不等卉紫答话，又说，“知道吗？</seg>
            </tuv>
            <tuv xml:lang="en-US">
                <seg>Before Mom could answer, he went on, "Did you know?</seg>
            </tuv>
        </tu>
        <tu creationdate="20231225T160817Z" creationid="TM STUDIO">
            <tuv xml:lang="zh-CN">
                <seg>那家人的威胁电话打到我系里去了，简直是骚扰，骚扰！”</seg>
            </tuv>
            <tuv xml:lang="en-US">
                <seg>One of Lin's family made a threatening phone call to my university department. It's straight-up harassment! Harassment!"</seg>
            </tuv>
        </tu>
        <tu creationdate="20231225T160817Z" creationid="TM STUDIO">
            <tuv xml:lang="zh-CN">
                <seg>卉紫一屁股坐下来，自言自语道：“看起来不给是不行了。”</seg>
            </tuv>
            <tuv xml:lang="en-US">
                <seg>Mom slumped into a chair. "We're gonna have to pay," she muttered.</seg>
            </tuv>
        </tu>
        <tu creationdate="20231225T160817Z" creationid="TM STUDIO">
            <tuv xml:lang="zh-CN">
                <seg>决定了给钱，凑齐这笔钱也不容易。</seg>
            </tuv>
            <tuv xml:lang="en-US">
                <seg>Even though they'd made the decision, getting hold of the money still wasn't a simple matter.</seg>
            </tuv>
        </tu>
        <tu creationdate="20231225T160817Z" creationid="TM STUDIO">
            <tuv xml:lang="zh-CN">
                <seg>一个普通人家，哪里是说拿3000块就能拿3000块的呢？</seg>
            </tuv>
            <tuv xml:lang="en-US">
                <seg>They were just an ordinary family, and that kind of money doesn't drop from trees.</seg>
            </tuv>
        </tu>
        <tu creationdate="20231225T160817Z" creationid="TM STUDIO">
            <tuv xml:lang="zh-CN">
                <seg>还好，金亦鸣的课题组刚刚发了一笔课题费，有800块钱。</seg>
            </tuv>
            <tuv xml:lang="en-US">
                <seg>Luckily, Dad had just been paid 800 yuan for some research.</seg>
            </tuv>
        </tu>
        <tu creationdate="20231225T160817Z" creationid="TM STUDIO">
            <tuv xml:lang="zh-CN">
                <seg>卉紫拿出这个月余下的工资，也有三四百块。</seg>
            </tuv>
            <tuv xml:lang="en-US">
                <seg>Mom took the remainder of her month's salary in advance, 300 or 400 yuan.</seg>
            </tuv>
        </tu>
        <tu creationdate="20231225T160817Z" creationid="TM STUDIO">
            <tuv xml:lang="zh-CN">
                <seg>剩下的，卉紫准备把国库券卖掉一部分，虽然中途卖出很不合算，也只好这样了。</seg>
            </tuv>
            <tuv xml:lang="en-US">
                <seg>For the rest, Mom decided to sell some of her treasury bonds. She'd be penalized for cashing them in before they matured, but they had no alternative.</seg>
            </tuv>
        </tu>
        <tu creationdate="20231225T160817Z" creationid="TM STUDIO">
            <tuv xml:lang="zh-CN">
                <seg>金铃到学校跟好朋友杨小丽说了家里筹钱的情况，杨小丽说要在班里发动捐款，为金铃家筹钱。</seg>
            </tuv>
            <tuv xml:lang="en-US">
                <seg>When Ling got to school, she told Xiaoli that her family had to raise some money, and the reason why. Xiaoli wanted to start a collection from their classmates.</seg>
            </tuv>
        </tu>
        <tu creationdate="20231225T160817Z" creationid="TM STUDIO">
            <tuv xml:lang="zh-CN">
                <seg>金铃听了心里一动，觉得这倒是个好主意，起码能让妈妈少卖点国库券。</seg>
            </tuv>
            <tuv xml:lang="en-US">
                <seg>Ling was touched at her friend's kindness. She thought it was a good idea. At the very least she could keep Mom from selling some of the bonds.</seg>
            </tuv>
        </tu>
        <tu creationdate="20231225T160817Z" creationid="TM STUDIO">
            <tuv xml:lang="zh-CN">
                <seg>转念一想又不对：为“希望工程”筹钱才能募捐，要不就是救助孤儿、帮助病危的同学，哪有她这样家庭的人接受捐款的？</seg>
            </tuv>
            <tuv xml:lang="en-US">
                <seg>Then she had second thoughts. Raising money for a charity project, to support orphans, or help a sick classmate, that was one thing. But for her family to accept money from the class, that was quite another.</seg>
            </tuv>
        </tu>
        <tu creationdate="20231225T160817Z" creationid="TM STUDIO">
            <tuv xml:lang="zh-CN">
                <seg>杨小丽劝她：“别傻了，本来就不该让你们家出钱嘛！”金铃却是摇头，死活不肯。</seg>
            </tuv>
            <tuv xml:lang="en-US">
                <seg>Xiaoli urged her, "Don't be stupid. Your family shouldn't have to pay!" Ling still shook her bead. She couldn't allow it.</seg>
            </tuv>
        </tu>
        <tu creationdate="20231225T160817Z" creationid="TM STUDIO">
            <tuv xml:lang="zh-CN">
                <seg>金铃有一块很漂亮的卡通手表，是她过10岁生日时外婆从深圳买回来送她的，大大的、五颜六色的表盘，里面还有一颗可以转来转去的流星似的小红珠珠。</seg>
            </tuv>
            <tuv xml:lang="en-US">
                <seg>Ling had a really pretty Mickey Mouse watch, a gift that Nana had bought in faraway Shenzhen to give her as a tenth birthday present. It was big with a brightly-colored face.</seg>
            </tuv>
        </tu>
        <tu creationdate="20231225T160817Z" creationid="TM STUDIO">
            <tuv xml:lang="zh-CN">
                <seg>张灵灵特别喜欢她这块表，多次提出拿东西跟她交换，她都拒绝了。</seg>
            </tuv>
            <tuv xml:lang="en-US">
                <seg>Ming really liked Ling's watch, and had said several times she would trade for it but Ling had refused every time.</seg>
            </tuv>
        </tu>
        <tu creationdate="20231225T160817Z" creationid="TM STUDIO">
            <tuv xml:lang="zh-CN">
                <seg>这回金铃很想帮妈妈一把，就找到张灵灵，问她愿不愿意用钱买下。</seg>
            </tuv>
            <tuv xml:lang="en-US">
                <seg>This time Ling really wanted to help Mom. She went looking for Ming and offered to sell her the watch.</seg>
            </tuv>
        </tu>
        <tu creationdate="20231225T160817Z" creationid="TM STUDIO">
            <tuv xml:lang="zh-CN">
                <seg>张灵灵却拿了架子，漫不经心地说：“你这表都戴旧了。”</seg>
            </tuv>
            <tuv xml:lang="en-US">
                <seg>But Ming got all snooty about it. "You've had it for ages, it's old," she said carelessly.</seg>
            </tuv>
        </tu>
        <tu creationdate="20231225T160817Z" creationid="TM STUDIO">
            <tuv xml:lang="zh-CN">
                <seg>金铃说：“我可以便宜些。”</seg>
            </tuv>
            <tuv xml:lang="en-US">
                <seg>"I can put the price down," Ling said.</seg>
            </tuv>
        </tu>
        <tu creationdate="20231225T160817Z" creationid="TM STUDIO">
            <tuv xml:lang="zh-CN">
                <seg>张灵灵一口咬定只出20块钱。</seg>
            </tuv>
            <tuv xml:lang="en-US">
                <seg>Ming offered twenty yuan.</seg>
            </tuv>
        </tu>
        <tu creationdate="20231225T160817Z" creationid="TM STUDIO">
            <tuv xml:lang="zh-CN">
                <seg>金铃犹豫了半天，还是把表给了她。</seg>
            </tuv>
            <tuv xml:lang="en-US">
                <seg>Ling hesitated for a long time, but eventually the deal was done.</seg>
            </tuv>
        </tu>
        <tu creationdate="20231225T160817Z" creationid="TM STUDIO">
            <tuv xml:lang="zh-CN">
                <seg>回家把钱交给妈妈，卉紫睁大眼睛叫起来：“那表是外婆花200块钱买的呀！”</seg>
            </tuv>
            <tuv xml:lang="en-US">
                <seg>She went home and gave Mom the money. Mom's eyes popped open and she yelled, "Nana spent 200 yuan on that watch!"</seg>
            </tuv>
        </tu>
        <tu creationdate="20231225T160817Z" creationid="TM STUDIO">
            <tuv xml:lang="zh-CN">
                <seg>金铃一字一句说：“我只是想要帮你。</seg>
            </tuv>
            <tuv xml:lang="en-US">
                <seg>Ling said slowly, "I just wanted to help you.</seg>
            </tuv>
        </tu>
        <tu creationdate="20231225T160817Z" creationid="TM STUDIO">
            <tuv xml:lang="zh-CN">
                <seg>我没有别的东西好卖。”</seg>
            </tuv>
            <tuv xml:lang="en-US">
                <seg>I didn't have anything else worth selling."</seg>
            </tuv>
        </tu>
        <tu creationdate="20231225T160817Z" creationid="TM STUDIO">
            <tuv xml:lang="zh-CN">
                <seg>卉紫心里又心疼又感动，她觉得女儿在很多方面真是很懂事的。</seg>
            </tuv>
            <tuv xml:lang="en-US">
                <seg>Mom felt bad for her. She was touched too. How grown-up her daughter seemed in so many ways.</seg>
            </tuv>
        </tu>
        <tu creationdate="20231225T160817Z" creationid="TM STUDIO">
            <tuv xml:lang="zh-CN">
                <seg>钱终于送出去了，一切也都平静下来。</seg>
            </tuv>
            <tuv xml:lang="en-US">
                <seg>Finally, they paid the money and everything went quiet.</seg>
            </tuv>
        </tu>
        <tu creationdate="20231225T160817Z" creationid="TM STUDIO">
            <tuv xml:lang="zh-CN">
                <seg>其实李林在医院里并没有住几天，很快就回到家，吊着胳膊在大街小巷里东游西荡。</seg>
            </tuv>
            <tuv xml:lang="en-US">
                <seg>Lin didn't stay in hospital long. He was home very soon, and showing off his cast and sling all through the neighborhood.</seg>
            </tuv>
        </tu>
        <tu creationdate="20231225T160817Z" creationid="TM STUDIO">
            <tuv xml:lang="zh-CN">
                <seg>他对于胖儿说，这一个跟头摔得真棒，让他免去了该死的期终考试，太快活了。</seg>
            </tuv>
            <tuv xml:lang="en-US">
                <seg>He told Pang that the fall had done him a lot of good. It meant he could skip the awful end-of-term exams. He was really happy.</seg>
            </tuv>
        </tu>
        <tu creationdate="20231225T160817Z" creationid="TM STUDIO">
            <tuv xml:lang="zh-CN">
                <seg>金铃的期终考试到底没有考好，因为她心里总想到家里为她花了一大笔钱的事。</seg>
            </tuv>
            <tuv xml:lang="en-US">
                <seg>Ling's end-of-term tests didn't go well because she was distracted by worries about the 3,000 yuan.</seg>
            </tuv>
        </tu>
        <tu creationdate="20231225T160817Z" creationid="TM STUDIO">
            <tuv xml:lang="zh-CN">
                <seg>一想起来心里就难过，一难过就听不进课，自然也无法集中心思做习题。</seg>
            </tuv>
            <tuv xml:lang="en-US">
                <seg>She felt really down, and when she was down, her attention wandered in class, and she didn't focus on her homework either.</seg>
            </tuv>
        </tu>
        <tu creationdate="20231225T160817Z" creationid="TM STUDIO">
            <tuv xml:lang="zh-CN">
                <seg>三门主课中，除外语之外，另两门都没考过90分。</seg>
            </tuv>
            <tuv xml:lang="en-US">
                <seg>In Chinese and math, she got less than 90%, though her English grade was a bit better.</seg>
            </tuv>
        </tu>
        <tu creationdate="20231225T160817Z" creationid="TM STUDIO">
            <tuv xml:lang="zh-CN">
                <seg>奶奶在考试期间依然是频频打电话来问金铃的分数。</seg>
            </tuv>
            <tuv xml:lang="en-US">
                <seg>All the time Ling was taking the tests, Grandma pestered them with phone calls, asking about Ling's grades.</seg>
            </tuv>
        </tu>
        <tu creationdate="20231225T160817Z" creationid="TM STUDIO">
            <tuv xml:lang="zh-CN">
                <seg>得知成绩又不理想时，奶奶撂下电话就赶到金铃家，嘱咐卉紫说：“你千万别骂她，孩子这回是受了磨难。”</seg>
            </tuv>
            <tuv xml:lang="en-US">
                <seg>When she heard about her poor results, Grandma put down the phone and came hurrying over to Ling's house. "Please don't yell at her!" she implored. "She's had a really hard time."</seg>
            </tuv>
        </tu>
        <tu creationdate="20231225T160817Z" creationid="TM STUDIO">
            <tuv xml:lang="zh-CN">
                <seg>外婆也打电话来说：“八十多分可以了。</seg>
            </tuv>
            <tuv xml:lang="en-US">
                <seg>Nana phoned to say, "80% is just fine.</seg>
            </tuv>
        </tu>
        <tu creationdate="20231225T160817Z" creationid="TM STUDIO">
            <tuv xml:lang="zh-CN">
                <seg>孩子就是孩子，要能一题不错，她那脑子不就成了机器脑子？”</seg>
            </tuv>
            <tuv xml:lang="en-US">
                <seg>She's a kid. If she never made any mistakes, she'd be a robot, wouldn't she?"</seg>
            </tuv>
        </tu>
        <tu creationdate="20231225T160817Z" creationid="TM STUDIO">
            <tuv xml:lang="zh-CN">
                <seg>卉紫就没有责备金铃什么。其实这回她本来就没有打算责备金铃。</seg>
            </tuv>
            <tuv xml:lang="en-US">
                <seg>Mom had no intention of yelling at Ling, in fact, she didn't criticize her at all.</seg>
            </tuv>
        </tu>
        <tu creationdate="20231225T160817Z" creationid="TM STUDIO">
            <tuv xml:lang="zh-CN">
                <seg>那一件事把整个家里都闹得人心惶惶，你能指望孩子跳到局面之外若无其事准备功课吗？</seg>
            </tuv>
            <tuv xml:lang="en-US">
                <seg>The whole business had upset everyone in the family. It had affected Ling so of course it had affected her school results.</seg>
            </tuv>
        </tu>
        <tu creationdate="20231225T160817Z" creationid="TM STUDIO">
            <tuv xml:lang="zh-CN">
                <seg>如果真是这样，那孩子一定跟“机器人”相差无几，不是金铃这样心地善良、懂得为父母和家庭分忧的孩子了。</seg>
            </tuv>
            <tuv xml:lang="en-US">
                <seg>She wasn't a robot. She was their kind-headed, sensible daughter who shared the trials and tribulations of the whole family.</seg>
            </tuv>
        </tu>
    </body>
</tmx>
