# Supplementary material for: Exploring translator’s style in children’s literature: A case study of Nicky Harman’s English translations of Huang Beijia’s two works
Source: PLoS One. 2026 Jun 2;21(6):e0350245. doi: 10.1371/journal.pone.0350245 (PMC13229296; doi:10.1371/journal.pone.0350245)
Supplement: S7 File — (ZIP) [file pone.0350245.s010.zip › data/parallel corpus data/Parallel Chinese-English Corpus tmx format/I Want to Be Good (Parallel Chinese-English).tmx/Chapter 14_zh-CN_en-US.tmx]

<?xml version="1.0" encoding="UTF-8" standalone="yes"?>
<tmx version="1.4">
    <header creationtool="Tmxmall Aligner" segtype="sentence" adminlang="zh-CN" srclang="zh-CN" datatype="xml" creationdate="20231225T170502Z" creationid="TM STUDIO"/>
    <body>
        <tu creationdate="20231225T170502Z" creationid="TM STUDIO">
            <tuv xml:lang="zh-CN">
                <seg>十四　猫和鼠，你喜欢哪个</seg>
            </tuv>
            <tuv xml:lang="en-US">
                <seg>Chapter 14 Cat or Mouse</seg>
            </tuv>
        </tu>
        <tu creationdate="20231225T170502Z" creationid="TM STUDIO">
            <tuv xml:lang="zh-CN">
                <seg>每年冬天，金铃的外公外婆都要去深圳舅舅家住一段时间。</seg>
            </tuv>
            <tuv xml:lang="en-US">
                <seg>Every winter, Nana and Gramps went to see Ling’s uncle in Shenzhen.</seg>
            </tuv>
        </tu>
        <tu creationdate="20231225T170502Z" creationid="TM STUDIO">
            <tuv xml:lang="zh-CN">
                <seg>今年本来说好了金铃全家也一起去玩玩的，可是金铃考试没考好，又被李林家敲竹杠敲去3000块钱，卉紫的情绪就非常不好，宣布取消出去游玩的计划。</seg>
            </tuv>
            <tuv xml:lang="en-US">
                <seg>This year the whole family had decided to go together, but now Ling had done badly in her exams, and they’d been fleeced of 3,000 yuan by Lin’s family. Mom grumpily announced that their vacation plans were cancelled.</seg>
            </tuv>
        </tu>
        <tu creationdate="20231225T170502Z" creationid="TM STUDIO">
            <tuv xml:lang="zh-CN">
                <seg>外婆不死心，跟外公两个人骑着双人自行车赶到金铃家里来，要做卉紫的说服动员工作，想把金铃单独带出去见见世面。</seg>
            </tuv>
            <tuv xml:lang="en-US">
                <seg>Nana wasn’t giving up. She and Gramps got on their tandem and rode over to Ling’s house to try and change Mom’s mind. Ling should see a bit of the world, they said.</seg>
            </tuv>
        </tu>
        <tu creationdate="20231225T170502Z" creationid="TM STUDIO">
            <tuv xml:lang="zh-CN">
                <seg>外婆说：“治国之道还有个一张一弛呢，孩子苦学了一个学期，过年玩一玩也是应该的。”</seg>
            </tuv>
            <tuv xml:lang="en-US">
                <seg>Nana added, “You can't keep the screws on all the time, whether you’re ruling a country or raising a child. She deserves to take a break and re-charge her bakeries.”</seg>
            </tuv>
        </tu>
        <tu creationdate="20231225T170502Z" creationid="TM STUDIO">
            <tuv xml:lang="zh-CN">
                <seg>卉紫叫起来：“妈！</seg>
            </tuv>
            <tuv xml:lang="en-US">
                <seg>“Mom!” cried Ling’s mom.</seg>
            </tuv>
        </tu>
        <tu creationdate="20231225T170502Z" creationid="TM STUDIO">
            <tuv xml:lang="zh-CN">
                <seg>你真是退休时间长了，根本不知道现在社会上的竞争有多残酷！</seg>
            </tuv>
            <tuv xml:lang="en-US">
                <seg>“You’ve been retired too long, you’re out of touch. You have no idea how competitive things are nowadays.</seg>
            </tuv>
        </tu>
        <tu creationdate="20231225T170502Z" creationid="TM STUDIO">
            <tuv xml:lang="zh-CN">
                <seg>金铃寒假出去玩，可人家的孩子不出去，人家孩子就比金铃多学了东西。</seg>
            </tuv>
            <tuv xml:lang="en-US">
                <seg>If Ling goes on holiday during the winter break, and other kids stay home, they’ll get ahead of her.</seg>
            </tuv>
        </tu>
        <tu creationdate="20231225T170502Z" creationid="TM STUDIO">
            <tuv xml:lang="zh-CN">
                <seg>你想想，金铃本来学习不如人家……”</seg>
            </tuv>
            <tuv xml:lang="en-US">
                <seg>She’s already behind her classmates...”</seg>
            </tuv>
        </tu>
        <tu creationdate="20231225T170502Z" creationid="TM STUDIO">
            <tuv xml:lang="zh-CN">
                <seg>外婆不高兴地打断卉紫的话：“谁说我外孙女儿不如人家？</seg>
            </tuv>
            <tuv xml:lang="en-US">
                <seg>Nana interrupted, “Who says my granddaughter’s behind the others?</seg>
            </tuv>
        </tu>
        <tu creationdate="20231225T170502Z" creationid="TM STUDIO">
            <tuv xml:lang="zh-CN">
                <seg>学习，学习！</seg>
            </tuv>
            <tuv xml:lang="en-US">
                <seg>All those kids do is study!</seg>
            </tuv>
        </tu>
        <tu creationdate="20231225T170502Z" creationid="TM STUDIO">
            <tuv xml:lang="zh-CN">
                <seg>一个个学得跟呆木头似的，三鞭子都打不出一个屁来！</seg>
            </tuv>
            <tuv xml:lang="en-US">
                <seg>They can study till they’re blue in the face, they’re no good for anything!</seg>
            </tuv>
        </tu>
        <tu creationdate="20231225T170502Z" creationid="TM STUDIO">
            <tuv xml:lang="zh-CN">
                <seg>我就不喜欢那样的孩子。”</seg>
            </tuv>
            <tuv xml:lang="en-US">
                <seg>I don’t like kids like that!” Nana sounded really pissed with her daughter.</seg>
            </tuv>
        </tu>
        <tu creationdate="20231225T170502Z" creationid="TM STUDIO">
            <tuv xml:lang="zh-CN">
                <seg>卉紫说：“你不喜欢没关系，人家中学喜欢！</seg>
            </tuv>
            <tuv xml:lang="en-US">
                <seg>“It doesn’t matter whether you like them or not. Middle schools like them!</seg>
            </tuv>
        </tu>
        <tu creationdate="20231225T170502Z" creationid="TM STUDIO">
            <tuv xml:lang="zh-CN">
                <seg>大学喜欢！</seg>
            </tuv>
            <tuv xml:lang="en-US">
                <seg>Colleges like them!</seg>
            </tuv>
        </tu>
        <tu creationdate="20231225T170502Z" creationid="TM STUDIO">
            <tuv xml:lang="zh-CN">
                <seg>金铃可是明年就要考学校的人。”</seg>
            </tuv>
            <tuv xml:lang="en-US">
                <seg>Ling has got to get through her middle school entrance exam.”</seg>
            </tuv>
        </tu>
        <tu creationdate="20231225T170502Z" creationid="TM STUDIO">
            <tuv xml:lang="zh-CN">
                <seg>外婆不理卉紫，把金铃拉到房间里，关上门，悄悄问她：“跟外婆说老实话，想不想出去玩？”</seg>
            </tuv>
            <tuv xml:lang="en-US">
                <seg>Nana ignored her. She pulled Ling into her bedroom, shut the door, and whispered, “Tell me, honestly, d’you want a holiday?”</seg>
            </tuv>
        </tu>
        <tu creationdate="20231225T170502Z" creationid="TM STUDIO">
            <tuv xml:lang="zh-CN">
                <seg>金铃低头剥着指甲，一声不响。</seg>
            </tuv>
            <tuv xml:lang="en-US">
                <seg>Ling looked at the floor, and picked at her fingernails. She said nothing.</seg>
            </tuv>
        </tu>
        <tu creationdate="20231225T170502Z" creationid="TM STUDIO">
            <tuv xml:lang="zh-CN">
                <seg>被外婆问得急了，她才慢悠悠答了一句：“想是想，可我考得不好，心里难过，出去也不会快活。”</seg>
            </tuv>
            <tuv xml:lang="en-US">
                <seg>Nana repeated her question, and Ling finally said slowly, “Of course I do, but I flunked my tests. I feel so bad, I wouldn’t enjoy it even if we did go.”</seg>
            </tuv>
        </tu>
        <tu creationdate="20231225T170502Z" creationid="TM STUDIO">
            <tuv xml:lang="zh-CN">
                <seg>外婆抬手摸摸金铃的脸蛋，叹口气，掏出皮夹子，抽了200块钱放在金铃手上：“拿着吧，外婆给你的压岁钱，买点你喜欢的东西。”</seg>
            </tuv>
            <tuv xml:lang="en-US">
                <seg>Nana patted Ling on the cheek and sighed. Then she took 200 yuan from her wallet and put the money in Ling’s hand. “Take it. It’s a present for New Year. Buy yourself something nice.”</seg>
            </tuv>
        </tu>
        <tu creationdate="20231225T170502Z" creationid="TM STUDIO">
            <tuv xml:lang="zh-CN">
                <seg>外婆走后，金铃很自觉地把200块钱交给了妈妈。</seg>
            </tuv>
            <tuv xml:lang="en-US">
                <seg>After Nana left, Ling handed over the money unprompted to Mom.</seg>
            </tuv>
        </tu>
        <tu creationdate="20231225T170502Z" creationid="TM STUDIO">
            <tuv xml:lang="zh-CN">
                <seg>卉紫转身拿着这钱上街，给金铃抱回家一大堆复习材料：数学分类过关测试卷啦，全国百所名牌小学最新语文数学测试卷啦，小学三星级题库啦，英语初级辅导教程啦，五花八门。</seg>
            </tuv>
            <tuv xml:lang="en-US">
                <seg>Mom went straight out and bought Ling masses of revision materials: math revision tests, the latest Top 100 Elementary School test papers in Chinese and math, the Three Star Collated Questions for elementary students, and the Starting English revision course.</seg>
            </tuv>
        </tu>
        <tu creationdate="20231225T170502Z" creationid="TM STUDIO">
            <tuv xml:lang="zh-CN">
                <seg>金铃很冷静地翻着这些习题材料。</seg>
            </tuv>
            <tuv xml:lang="en-US">
                <seg>Ling looked through the pile of books with a sense resignation.</seg>
            </tuv>
        </tu>
        <tu creationdate="20231225T170502Z" creationid="TM STUDIO">
            <tuv xml:lang="zh-CN">
                <seg>她已经见怪不惊了。</seg>
            </tuv>
            <tuv xml:lang="en-US">
                <seg>Having all this new stuff didn't change anything.</seg>
            </tuv>
        </tu>
        <tu creationdate="20231225T170502Z" creationid="TM STUDIO">
            <tuv xml:lang="zh-CN">
                <seg>她心里想：没有这些材料，妈妈也不会让她闲着；</seg>
            </tuv>
            <tuv xml:lang="en-US">
                <seg>Even if I didn’t have it, Mom wouldn't let me take time off.</seg>
            </tuv>
        </tu>
        <tu creationdate="20231225T170502Z" creationid="TM STUDIO">
            <tuv xml:lang="zh-CN">
                <seg>材料再多，她一天能做的也很有限，所以她没必要把自己的想法表露出来。</seg>
            </tuv>
            <tuv xml:lang="en-US">
                <seg>And however many books she buys me, there's a limit to how much work I can do in a day. There's no point me saying anything.</seg>
            </tuv>
        </tu>
        <tu creationdate="20231225T170502Z" creationid="TM STUDIO">
            <tuv xml:lang="zh-CN">
                <seg>学校里的寒假作业共发了三大本：语文、数学、英语各一，加上10篇寒假日记、每天一页毛笔字，如今再加上妈妈买来的这些习题册，金铃完完全全被淹没在题海中。</seg>
            </tuv>
            <tuv xml:lang="en-US">
                <seg>For the winter vacation, the school set one piece of homework in each of the core subjects, Chinese, math and English. The children also had to write ten diary entries a page long. Then there were all the revision materials that Mom had bought. Ling had the feeling she was drowning in a sea of work.</seg>
            </tuv>
        </tu>
        <tu creationdate="20231225T170502Z" creationid="TM STUDIO">
            <tuv xml:lang="zh-CN">
                <seg>每天一早起来，喝过牛奶，吃一个包子或是烧卖，金铃便开始做作业。</seg>
            </tuv>
            <tuv xml:lang="en-US">
                <seg>Each morning she got up and had her breakfast - some milk, and a steamed bun or a dumpling - then started her homework.</seg>
            </tuv>
        </tu>
        <tu creationdate="20231225T170502Z" creationid="TM STUDIO">
            <tuv xml:lang="zh-CN">
                <seg>对错先不管它，进度不慢就行，因为妈妈实在没空一题题检查，而是挨个将本子看一眼，数一数当天新做的页数，然后鼻子里唔的一声，再允许金铃看半小时动画节目。</seg>
            </tuv>
            <tuv xml:lang="en-US">
                <seg>She didn’t bother too much about whether the answers were right or not, because Mom didn’t have time to check every question. Her main concern was keeping up a good pace, what with Mom forever looking over her shoulder and totting up how many pages she’d written in her notebooks that day. With luck, she’d give a grunt of approval,  and allow Ling to watch half an hour of cartoons.</seg>
            </tuv>
        </tu>
        <tu creationdate="20231225T170502Z" creationid="TM STUDIO">
            <tuv xml:lang="zh-CN">
                <seg>妈妈对金铃说：“你可不要有什么对抗情绪，我已经注意不让你的学业负担过重了。</seg>
            </tuv>
            <tuv xml:lang="en-US">
                <seg>“Don’t even think about complaining,” Mom told her right from the start. “I’m making sure that you're not overloaded with homework.</seg>
            </tuv>
        </tu>
        <tu creationdate="20231225T170502Z" creationid="TM STUDIO">
            <tuv xml:lang="zh-CN">
                <seg>你看楼上的文峰，人家跟你差不多大，每天除了功课之外还要学钢琴，还要上美术训练班，人家的学习怎么就那么好？一点儿不要他爸爸妈妈操心。”</seg>
            </tuv>
            <tuv xml:lang="en-US">
                <seg>You should count yourself lucky you’re not the kid who lives upstairs, Feng. On top of his revision homework, he has piano and art classes too. I don’t know how he manages to be such a good student. His mom and dad haven’t a thing to worry about.”</seg>
            </tuv>
        </tu>
        <tu creationdate="20231225T170502Z" creationid="TM STUDIO">
            <tuv xml:lang="zh-CN">
                <seg>又说，“要是能让做母亲的有选择孩子的权利，我宁可选文峰那样的好孩子。”</seg>
            </tuv>
            <tuv xml:lang="en-US">
                <seg>She also said once, “If I had a choice, I’d choose a good kid like Feng to raise any day.”</seg>
            </tuv>
        </tu>
        <tu creationdate="20231225T170502Z" creationid="TM STUDIO">
            <tuv xml:lang="zh-CN">
                <seg>金铃低头坐在书桌前。泪水其实已经涌出她的眼眶了，可是妈妈没有察觉，仍然在絮絮叨叨数落人家孩子聪明，好像已经忘了金铃这回考得不好是另有原因的。</seg>
            </tuv>
            <tuv xml:lang="en-US">
                <seg>Ling’s eyes teared up but Mom didn’t notice. She went back to the kitchen, still chatting on about how well Feng had done compared to Ling. She seemed to have forgotten the real reason why Ling had flunked her tests this time around.</seg>
            </tuv>
        </tu>
        <tu creationdate="20231225T170502Z" creationid="TM STUDIO">
            <tuv xml:lang="zh-CN">
                <seg>过一会儿，妈妈的数落声忽然没有了。金铃很奇怪，耳朵里一下子清静得不习惯，就起身走到厨房门口，探头往里看。</seg>
            </tuv>
            <tuv xml:lang="en-US">
                <seg>Suddenly Mom stopped speaking. Ling was so surprised at the silence that she got up, went to the kitchen door, and looked in.</seg>
            </tuv>
        </tu>
        <tu creationdate="20231225T170502Z" creationid="TM STUDIO">
            <tuv xml:lang="zh-CN">
                <seg>原来妈妈正俯身在煤气灶上，盯着什么东西看。</seg>
            </tuv>
            <tuv xml:lang="en-US">
                <seg>Mom was bent over the gas stove, peering at something.</seg>
            </tuv>
        </tu>
        <tu creationdate="20231225T170502Z" creationid="TM STUDIO">
            <tuv xml:lang="zh-CN">
                <seg>看见金铃伸进一个脑袋，妈妈赶紧叫她：“金铃你快来，看看这到底是什么？”</seg>
            </tuv>
            <tuv xml:lang="en-US">
                <seg>She beckoned to Ling, “Come here and take a look. What do you think that is?”</seg>
            </tuv>
        </tu>
        <tu creationdate="20231225T170502Z" creationid="TM STUDIO">
            <tuv xml:lang="zh-CN">
                <seg>金铃好奇地走过去，发现煤气灶上躺着一粒长长的圆圆的像黑米粒的东西。</seg>
            </tuv>
            <tuv xml:lang="en-US">
                <seg>Ling was thoroughly inquisitive. She went closer. What she saw was something like a long rounded black grain of rice.</seg>
            </tuv>
        </tu>
        <tu creationdate="20231225T170502Z" creationid="TM STUDIO">
            <tuv xml:lang="zh-CN">
                <seg>金铃凑近去闻闻，又用手指碰了碰，叫起来：“这是一颗老鼠屎呀！”</seg>
            </tuv>
            <tuv xml:lang="en-US">
                <seg>She sniffed and poked it, and then exclaimed, “It’s mouse poop!”</seg>
            </tuv>
        </tu>
        <tu creationdate="20231225T170502Z" creationid="TM STUDIO">
            <tuv xml:lang="zh-CN">
                <seg>卉紫两手一拍：“天哪，果然是！</seg>
            </tuv>
            <tuv xml:lang="en-US">
                <seg>Mom clapped her hands to her face. “Oh my goodness! So it is!</seg>
            </tuv>
        </tu>
        <tu creationdate="20231225T170502Z" creationid="TM STUDIO">
            <tuv xml:lang="zh-CN">
                <seg>老鼠屎怎么会跑到灶台上来了呢？</seg>
            </tuv>
            <tuv xml:lang="en-US">
                <seg>How did it get on top of the stove?</seg>
            </tuv>
        </tu>
        <tu creationdate="20231225T170502Z" creationid="TM STUDIO">
            <tuv xml:lang="zh-CN">
                <seg>莫非我们家里有了老鼠？”</seg>
            </tuv>
            <tuv xml:lang="en-US">
                <seg>Do we have mice?”</seg>
            </tuv>
        </tu>
        <tu creationdate="20231225T170502Z" creationid="TM STUDIO">
            <tuv xml:lang="zh-CN">
                <seg>卉紫一下子很慌张，如临大敌似的，把厨房里瓶瓶罐罐都移开，到处搜寻老鼠留下的痕迹。</seg>
            </tuv>
            <tuv xml:lang="en-US">
                <seg>Mom looked suddenly panic-stricken. She moved every single jar and bottle off its shelf looking for mouse droppings.</seg>
            </tuv>
        </tu>
        <tu creationdate="20231225T170502Z" creationid="TM STUDIO">
            <tuv xml:lang="zh-CN">
                <seg>她果然又找到了被咬破的一袋米粉和被啃出牙印的一只土豆。</seg>
            </tuv>
            <tuv xml:lang="en-US">
                <seg>She found one packet of rice noodles with a hole chewed in it, and one potato with mouse teeth marks.</seg>
            </tuv>
        </tu>
        <tu creationdate="20231225T170502Z" creationid="TM STUDIO">
            <tuv xml:lang="zh-CN">
                <seg>卉紫跑回书房，报告金亦鸣说：“不得了，不得了！我们家里要闹鼠患了！”</seg>
            </tuv>
            <tuv xml:lang="en-US">
                <seg>She rushed into the study, shouting to Dad, “Oh my God, we’ve been invaded by mice!”</seg>
            </tuv>
        </tu>
        <tu creationdate="20231225T170502Z" creationid="TM STUDIO">
            <tuv xml:lang="zh-CN">
                <seg>卉紫和金亦鸣紧急行动起来，在角角落落里寻找老鼠洞。</seg>
            </tuv>
            <tuv xml:lang="en-US">
                <seg>Mom and Dad swung into action and searched every corner of the house for mouse holes.</seg>
            </tuv>
        </tu>
        <tu creationdate="20231225T170502Z" creationid="TM STUDIO">
            <tuv xml:lang="zh-CN">
                <seg>卉紫奇怪的是家里四壁都是水泥，老鼠如何能练出一手在水泥墙中打洞的本领？</seg>
            </tuv>
            <tuv xml:lang="en-US">
                <seg>What Mom couldn’t understand was how the mice managed to make holes in their walls, which were all made of concrete.</seg>
            </tuv>
        </tu>
        <tu creationdate="20231225T170502Z" creationid="TM STUDIO">
            <tuv xml:lang="zh-CN">
                <seg>寻找的结果是一无所获。金亦鸣把睡觉的大床都掀开来了，也没见半个老鼠洞。</seg>
            </tuv>
            <tuv xml:lang="en-US">
                <seg>But they found no more traces, not even when Dad pulled their big double bed apart.</seg>
            </tuv>
        </tu>
        <tu creationdate="20231225T170502Z" creationid="TM STUDIO">
            <tuv xml:lang="zh-CN">
                <seg>当天晚上，卉紫把家里所有能吃的东西都放进了冰箱，意思是让老鼠打消到他们家里寻觅食物的念头。</seg>
            </tuv>
            <tuv xml:lang="en-US">
                <seg>That night, Mom put anything that was edible in the refrigerator. She’d starve them out! Then hopefully, they’d leave them alone and move elsewhere in search of food.</seg>
            </tuv>
        </tu>
        <tu creationdate="20231225T170502Z" creationid="TM STUDIO">
            <tuv xml:lang="zh-CN">
                <seg>第二天卉紫第一个起床，房门一开就尖声大叫：“啊呀！</seg>
            </tuv>
            <tuv xml:lang="en-US">
                <seg>Next morning, Mom was the first out of bed. She went into the living room, and cried, “Oh no!</seg>
            </tuv>
        </tu>
        <tu creationdate="20231225T170502Z" creationid="TM STUDIO">
            <tuv xml:lang="zh-CN">
                <seg>不好了！”</seg>
            </tuv>
            <tuv xml:lang="en-US">
                <seg>This is terrible!”</seg>
            </tuv>
        </tu>
        <tu creationdate="20231225T170502Z" creationid="TM STUDIO">
            <tuv xml:lang="zh-CN">
                <seg>金亦鸣和金铃跟着冲出去，两个人都傻了眼：</seg>
            </tuv>
            <tuv xml:lang="en-US">
                <seg>Dad and Ling rushed out, and were greeted by the most astonishing sight:</seg>
            </tuv>
        </tu>
        <tu creationdate="20231225T170502Z" creationid="TM STUDIO">
            <tuv xml:lang="zh-CN">
                <seg>堆放在外屋饭桌上的金铃的复习材料被老鼠一夜之间咬了个七零八落，破碎的纸片撒了一地，像凭空下了一场室内大雪。</seg>
            </tuv>
            <tuv xml:lang="en-US">
                <seg>Ling had left her revision books and papers piled on the dining table. In the space of a single night, the mice had managed to nibble their way through the whole lot. The floor was covered in confetti.</seg>
            </tuv>
        </tu>
        <tu creationdate="20231225T170502Z" creationid="TM STUDIO">
            <tuv xml:lang="zh-CN">
                <seg>卉紫瞪着一双失神的眼睛，万分惊恐地自语道：“它这是报复！它这是报复！”</seg>
            </tuv>
            <tuv xml:lang="en-US">
                <seg>Mom stared at the mess, devastated. “This is their revenge!” she muttered.</seg>
            </tuv>
        </tu>
        <tu creationdate="20231225T170502Z" creationid="TM STUDIO">
            <tuv xml:lang="zh-CN">
                <seg>金亦鸣拔腿就往他书房里跑，看一眼之后又退出来，笑嘻嘻地说：“还好还好，没咬坏我的东西。</seg>
            </tuv>
            <tuv xml:lang="en-US">
                <seg>Dad raced to the study, opened the door and looked in. He came back almost immediately with a big grin on his face. “It’s okay! They didn’t touch anything of mine.</seg>
            </tuv>
        </tu>
        <tu creationdate="20231225T170502Z" creationid="TM STUDIO">
            <tuv xml:lang="zh-CN">
                <seg>它还是很有分寸的。”</seg>
            </tuv>
            <tuv xml:lang="en-US">
                <seg>They have some sense of right and wrong, at least.”</seg>
            </tuv>
        </tu>
        <tu creationdate="20231225T170502Z" creationid="TM STUDIO">
            <tuv xml:lang="zh-CN">
                <seg>卉紫叫道：“可它把金铃的复习材料都毁了！</seg>
            </tuv>
            <tuv xml:lang="en-US">
                <seg>“But look what they’ve done to Ling’s revision books!</seg>
            </tuv>
        </tu>
        <tu creationdate="20231225T170502Z" creationid="TM STUDIO">
            <tuv xml:lang="zh-CN">
                <seg>复习材料不比你的论文重要吗？”</seg>
            </tuv>
            <tuv xml:lang="en-US">
                <seg>They’re much more important than your papers!”</seg>
            </tuv>
        </tu>
        <tu creationdate="20231225T170502Z" creationid="TM STUDIO">
            <tuv xml:lang="zh-CN">
                <seg>金亦鸣一摊手：“你怎么这么比？这怎么能比？”</seg>
            </tuv>
            <tuv xml:lang="en-US">
                <seg>Dad spread his hands. “How could you possibly compare Ling’s books with my papers?! “</seg>
            </tuv>
        </tu>
        <tu creationdate="20231225T170502Z" creationid="TM STUDIO">
            <tuv xml:lang="zh-CN">
                <seg>卉紫说：“为什么不能比？</seg>
            </tuv>
            <tuv xml:lang="en-US">
                <seg>“You mean Ling’s books are less important? Why?</seg>
            </tuv>
        </tu>
        <tu creationdate="20231225T170502Z" creationid="TM STUDIO">
            <tuv xml:lang="zh-CN">
                <seg>你反正是副教授了，多学点少学点也就是这个样。</seg>
            </tuv>
            <tuv xml:lang="en-US">
                <seg>You’re already an associate professor and that’s not going to change, no matter whether you work a bit harder or a bit less hard.</seg>
            </tuv>
        </tu>
        <tu creationdate="20231225T170502Z" creationid="TM STUDIO">
            <tuv xml:lang="zh-CN">
                <seg>金铃不同，她明年要考中学的！</seg>
            </tuv>
            <tuv xml:lang="en-US">
                <seg>It’s different for Ling. She’s taking her middle school entrance exam!</seg>
            </tuv>
        </tu>
        <tu creationdate="20231225T170502Z" creationid="TM STUDIO">
            <tuv xml:lang="zh-CN">
                <seg>复习材料都咬得七零八落，她还学什么学呀？”</seg>
            </tuv>
            <tuv xml:lang="en-US">
                <seg>Her revision books have been chewed to bits! What’s she going to work on?”</seg>
            </tuv>
        </tu>
        <tu creationdate="20231225T170502Z" creationid="TM STUDIO">
            <tuv xml:lang="zh-CN">
                <seg>金铃不声不响地站在一旁，看着妈妈为她的复习材料心疼不已的样子，心里忽然产生一丝庆幸：她可以少做点该死的复习题了！</seg>
            </tuv>
            <tuv xml:lang="en-US">
                <seg>Ling stood in the doorway silently watching Mom fussing over the destruction of her revision books. She felt a sudden surge of happiness. She’d have less of those horrible revision questions to do!</seg>
            </tuv>
        </tu>
        <tu creationdate="20231225T170502Z" creationid="TM STUDIO">
            <tuv xml:lang="zh-CN">
                <seg>老鼠真好，知道她最恨什么，所以才赶来帮忙，帮她解脱困境。</seg>
            </tuv>
            <tuv xml:lang="en-US">
                <seg>Thank you, mice! She said to herself. They knew she detested this work, and they’d got her out of trouble!</seg>
            </tuv>
        </tu>
        <tu creationdate="20231225T170502Z" creationid="TM STUDIO">
            <tuv xml:lang="zh-CN">
                <seg>说不定它就是动画片里的“舒克”或者“贝塔”，专门跟孩子做好朋友的。</seg>
            </tuv>
            <tuv xml:lang="en-US">
                <seg>Maybe it was secretly Mickey and Minnie Mouse who’d come to her aid. After all, they were friendly to human children.</seg>
            </tuv>
        </tu>
        <tu creationdate="20231225T170502Z" creationid="TM STUDIO">
            <tuv xml:lang="zh-CN">
                <seg>整整半天时间金铃都很轻松，因为没有任何复习题可做。</seg>
            </tuv>
            <tuv xml:lang="en-US">
                <seg>Ling had a very happy morning.</seg>
            </tuv>
        </tu>
        <tu creationdate="20231225T170502Z" creationid="TM STUDIO">
            <tuv xml:lang="zh-CN">
                <seg>她先玩了一会儿橡皮泥，用红颜色捏了一个泥娃娃，又用绿颜色捏了一只小老鼠。</seg>
            </tuv>
            <tuv xml:lang="en-US">
                <seg>She played with Silly Putty for a while, making a lump of red putty into a doll and a lump of green into a mouse.</seg>
            </tuv>
        </tu>
        <tu creationdate="20231225T170502Z" creationid="TM STUDIO">
            <tuv xml:lang="zh-CN">
                <seg>小老鼠趴在小娃娃的肩上，瞪着一双乌溜溜的黑眼睛，翘着细细的短胡须，顽皮地歪头看人。金铃把娃娃和老鼠放在自己书桌上，然后又看电视。</seg>
            </tuv>
            <tuv xml:lang="en-US">
                <seg>The mouse sat on the doll’s shoulder. Its beady black eyes stared and its whiskers stood on end. Ling put the doll and mouse on her desk, and turned on the TV.</seg>
            </tuv>
        </tu>
        <tu creationdate="20231225T170502Z" creationid="TM STUDIO">
            <tuv xml:lang="zh-CN">
                <seg>很幸运，电视里正在放成龙的打斗片。成龙是金铃最崇拜的影星，他的一招一式都那么逗人，金铃不时发出哈哈的笑声。</seg>
            </tuv>
            <tuv xml:lang="en-US">
                <seg>She was in luck. A Jackie Chan kungfu movie was showing, Ling loved Jackie Chan. Everything he did was so funny. Every now and then, she burst out laughing.</seg>
            </tuv>
        </tu>
        <tu creationdate="20231225T170502Z" creationid="TM STUDIO">
            <tuv xml:lang="zh-CN">
                <seg>后来另一个频道又开始放周星驰的滑稽片，金铃就更加来劲。</seg>
            </tuv>
            <tuv xml:lang="en-US">
                <seg>Then a Stephen Chow comedy started on another channel. Better and better!</seg>
            </tuv>
        </tu>
        <tu creationdate="20231225T170502Z" creationid="TM STUDIO">
            <tuv xml:lang="zh-CN">
                <seg>她简直不知道一个上午怎么就过去得那么快，她甚至还没有来得及把遥控器转到第三个频道！</seg>
            </tuv>
            <tuv xml:lang="en-US">
                <seg>The morning passed so quickly that Ling never got around to seeing what was on the third channel.</seg>
            </tuv>
        </tu>
        <tu creationdate="20231225T170502Z" creationid="TM STUDIO">
            <tuv xml:lang="zh-CN">
                <seg>门响了，金铃猜到是妈妈回来，赶快把电视机关了，站起身来。</seg>
            </tuv>
            <tuv xml:lang="en-US">
                <seg>There was a ring at the door. Ling guessed it was Mom. She hurriedly turned off the TV and got to her feet.</seg>
            </tuv>
        </tu>
        <tu creationdate="20231225T170502Z" creationid="TM STUDIO">
            <tuv xml:lang="zh-CN">
                <seg>卉紫把大包小包往桌上一放，朝金铃瞥一眼，说：“别装了，我知道你是在看电视。</seg>
            </tuv>
            <tuv xml:lang="en-US">
                <seg>Mom came in laden with shopping bags and dumped them onto the table. She glanced at Ling, “You can’t fool me. I know you were watching TV.</seg>
            </tuv>
        </tu>
        <tu creationdate="20231225T170502Z" creationid="TM STUDIO">
            <tuv xml:lang="zh-CN">
                <seg>复习材料没了，你怎么就一点不急呢？”</seg>
            </tuv>
            <tuv xml:lang="en-US">
                <seg>Doesn’t it worry you at all that you’ve lost all your revision books?”</seg>
            </tuv>
        </tu>
        <tu creationdate="20231225T170502Z" creationid="TM STUDIO">
            <tuv xml:lang="zh-CN">
                <seg>金铃嘟囔道：“我又不是气功大师，不会把碎纸片复原。”</seg>
            </tuv>
            <tuv xml:lang="en-US">
                <seg>“I'm not a kungfu master. I can’t put shredded paper back together,” her daughter muttered.</seg>
            </tuv>
        </tu>
        <tu creationdate="20231225T170502Z" creationid="TM STUDIO">
            <tuv xml:lang="zh-CN">
                <seg>卉紫把包里的东西往桌上一倒，原来又是一堆习题册。</seg>
            </tuv>
            <tuv xml:lang="en-US">
                <seg>Mom tipped the contents of the first bag onto the table, and to her astonishment, Ling saw a new lot of revision books!</seg>
            </tuv>
        </tu>
        <tu creationdate="20231225T170502Z" creationid="TM STUDIO">
            <tuv xml:lang="zh-CN">
                <seg>金铃目瞪口呆地看着，一句话也说不出来。</seg>
            </tuv>
            <tuv xml:lang="en-US">
                <seg>She gaped in astonishment. She could think of nothing to say.</seg>
            </tuv>
        </tu>
        <tu creationdate="20231225T170502Z" creationid="TM STUDIO">
            <tuv xml:lang="zh-CN">
                <seg>她感觉她现在对做题目已经很麻木了，根本不在乎题目总共有多少了，反正是做呗，不停地做，做死算数！</seg>
            </tuv>
            <tuv xml:lang="en-US">
                <seg>She felt numb. There were so many of them, she didn’t bother counting. It looked like she’d be wading through them till she died!</seg>
            </tuv>
        </tu>
        <tu creationdate="20231225T170502Z" creationid="TM STUDIO">
            <tuv xml:lang="zh-CN">
                <seg>另外一个包里倒出来的东西，是一只老鼠夹子、一包纸面上画了骷髅头的老鼠药。</seg>
            </tuv>
            <tuv xml:lang="en-US">
                <seg>There was something else in another bag. Mom took out a mousetrap, then a package of rat poison with a skull and crossbones on the label.</seg>
            </tuv>
        </tu>
        <tu creationdate="20231225T170502Z" creationid="TM STUDIO">
            <tuv xml:lang="zh-CN">
                <seg>金铃刚想伸手去摸，卉紫大喝一声：“不能动！”</seg>
            </tuv>
            <tuv xml:lang="en-US">
                <seg>Ling reached out to pick it up, and Mom yelled, “Don’t touch it!”</seg>
            </tuv>
        </tu>
        <tu creationdate="20231225T170502Z" creationid="TM STUDIO">
            <tuv xml:lang="zh-CN">
                <seg>吓得金铃赶快又把手缩了回去。</seg>
            </tuv>
            <tuv xml:lang="en-US">
                <seg>Ling was so scared that she snatched her hand back.</seg>
            </tuv>
        </tu>
        <tu creationdate="20231225T170502Z" creationid="TM STUDIO">
            <tuv xml:lang="zh-CN">
                <seg>最后，卉紫变戏法似的从第三只包里拖出一只鞋盒，里面赫然一只毛茸茸的白猫！</seg>
            </tuv>
            <tuv xml:lang="en-US">
                <seg>There was more: with a magician’s flourish, Mom pulled a shoebox from the third bag. Inside was a fluffy white cat!</seg>
            </tuv>
        </tu>
        <tu creationdate="20231225T170502Z" creationid="TM STUDIO">
            <tuv xml:lang="zh-CN">
                <seg>金铃惊叫道：“是只死猫！”</seg>
            </tuv>
            <tuv xml:lang="en-US">
                <seg>“A dead cat!” Ling exclaimed.</seg>
            </tuv>
        </tu>
        <tu creationdate="20231225T170502Z" creationid="TM STUDIO">
            <tuv xml:lang="zh-CN">
                <seg>卉紫瞪她一眼说：“什么死猫？</seg>
            </tuv>
            <tuv xml:lang="en-US">
                <seg>Mom looked at her. “She’s not dead.</seg>
            </tuv>
        </tu>
        <tu creationdate="20231225T170502Z" creationid="TM STUDIO">
            <tuv xml:lang="zh-CN">
                <seg>是我喂它吃了半粒安定片。”</seg>
            </tuv>
            <tuv xml:lang="en-US">
                <seg>I gave her half a Valium.” Ling was thrilled.</seg>
            </tuv>
        </tu>
        <tu creationdate="20231225T170502Z" creationid="TM STUDIO">
            <tuv xml:lang="zh-CN">
                <seg>金铃又惊又喜：“妈妈你答应让我养猫了？”</seg>
            </tuv>
            <tuv xml:lang="en-US">
                <seg>“ Mom, are you letting me have a cat?” Mom’s reply was brisk.</seg>
            </tuv>
        </tu>
        <tu creationdate="20231225T170502Z" creationid="TM STUDIO">
            <tuv xml:lang="zh-CN">
                <seg>卉紫说：“你学习都顾不过来，还有时间侍候猫？</seg>
            </tuv>
            <tuv xml:lang="en-US">
                <seg>“You can’t be bothered with your homework. How would you have time to look after a cat?</seg>
            </tuv>
        </tu>
        <tu creationdate="20231225T170502Z" creationid="TM STUDIO">
            <tuv xml:lang="zh-CN">
                <seg>这是我们同事家养的，我借回来赶老鼠的。</seg>
            </tuv>
            <tuv xml:lang="en-US">
                <seg>This is a colleague’s cat. It’s here to catch the mice.</seg>
            </tuv>
        </tu>
        <tu creationdate="20231225T170502Z" creationid="TM STUDIO">
            <tuv xml:lang="zh-CN">
                <seg>说好了三天就还回去。”</seg>
            </tuv>
            <tuv xml:lang="en-US">
                <seg>I said we’d keep her for three days then give her back.”</seg>
            </tuv>
        </tu>
        <tu creationdate="20231225T170502Z" creationid="TM STUDIO">
            <tuv xml:lang="zh-CN">
                <seg>金铃心里一下子灰灰的。</seg>
            </tuv>
            <tuv xml:lang="en-US">
                <seg>Ling suddenly felt sad.</seg>
            </tuv>
        </tu>
        <tu creationdate="20231225T170502Z" creationid="TM STUDIO">
            <tuv xml:lang="zh-CN">
                <seg>她试探着问妈妈：“你真的要消灭那只老鼠吗？”</seg>
            </tuv>
            <tuv xml:lang="en-US">
                <seg>“You really want to kill the mouse?” she asked tentatively. Mom looked at her strangely.</seg>
            </tuv>
        </tu>
        <tu creationdate="20231225T170502Z" creationid="TM STUDIO">
            <tuv xml:lang="zh-CN">
                <seg>卉紫很奇怪地望着她：“难道我们要把老鼠当猫来养着？”</seg>
            </tuv>
            <tuv xml:lang="en-US">
                <seg>“Don’t tell me you want a mouse as a pet instead of the cat?”</seg>
            </tuv>
        </tu>
        <tu creationdate="20231225T170502Z" creationid="TM STUDIO">
            <tuv xml:lang="zh-CN">
                <seg>金铃不答话，用手指一下一下戳着鞋盒子里酣睡不醒的猫，觉得这猫的皮色一点儿也不白，脸也很脏，眼角还糊着眼屎，耷拉着的耳朵令人恶心。</seg>
            </tuv>
            <tuv xml:lang="en-US">
                <seg>Ling said nothing. She reached into the shoebox and prodded the cat, which was still sleeping soundly. It was a very dirty white, its face was filthy, there were boogers at the corner of its eyes, and it had droopy ears.</seg>
            </tuv>
        </tu>
        <tu creationdate="20231225T170502Z" creationid="TM STUDIO">
            <tuv xml:lang="zh-CN">
                <seg>午饭过后，猫睡醒了。</seg>
            </tuv>
            <tuv xml:lang="en-US">
                <seg>After lunch, the cat woke up.</seg>
            </tuv>
        </tu>
        <tu creationdate="20231225T170502Z" creationid="TM STUDIO">
            <tuv xml:lang="zh-CN">
                <seg>猫一醒来，立刻意识到这不是自己原来的家，开始奋力反抗。</seg>
            </tuv>
            <tuv xml:lang="en-US">
                <seg>It figured straightaway that it wasn’t at home, and protested loudly.</seg>
            </tuv>
        </tu>
        <tu creationdate="20231225T170502Z" creationid="TM STUDIO">
            <tuv xml:lang="zh-CN">
                <seg>先是发出凄厉无比的惨叫，然后把全身的毛倒竖起来，准确地找到大门的位置，扑在门上又抓又挠，指甲磨得嘎吱嘎吱响，听得人牙齿发酸。</seg>
            </tuv>
            <tuv xml:lang="en-US">
                <seg>First, it yowled, then all its hairs stood on end. It figured which the front door was, and threw itself at it, scrabbling and scratching. Its claws on the paintwork made a horrible screeching that set all their teeth on edge.</seg>
            </tuv>
        </tu>
        <tu creationdate="20231225T170502Z" creationid="TM STUDIO">
            <tuv xml:lang="zh-CN">
                <seg>再然后它绝望地跳上窗台，拱翻了一只花盆，又蹿到金铃的书桌上，把她的一瓶蓝墨水打翻了。</seg>
            </tuv>
            <tuv xml:lang="en-US">
                <seg>Then it hurled itself despairingly at the window, knocking over a vase of flowers on the windowsill. Having failed to escape that way, it leapt onto Ling’s desk and upset her inkwell.</seg>
            </tuv>
        </tu>
        <tu creationdate="20231225T170502Z" creationid="TM STUDIO">
            <tuv xml:lang="zh-CN">
                <seg>幸好墨水瓶里只剩一点粘稠的渣渣，未曾造成大乱。</seg>
            </tuv>
            <tuv xml:lang="en-US">
                <seg>Luckily it was almost dry and only a few drops spilled out.</seg>
            </tuv>
        </tu>
        <tu creationdate="20231225T170502Z" creationid="TM STUDIO">
            <tuv xml:lang="zh-CN">
                <seg>卉紫满房间地追猫，试图抓住它以后用绳子拴起它来。</seg>
            </tuv>
            <tuv xml:lang="en-US">
                <seg>Mom chased the cat all around the room, trying to catch it.</seg>
            </tuv>
        </tu>
        <tu creationdate="20231225T170502Z" creationid="TM STUDIO">
            <tuv xml:lang="zh-CN">
                <seg>无奈猫的身手实在敏捷，上蹿下跳总能从卉紫手间逃脱。</seg>
            </tuv>
            <tuv xml:lang="en-US">
                <seg>But it was determined not to let itself be caught, and far too quick for her. It jumped this way and that, and was always just out of Mom’s reach.</seg>
            </tuv>
        </tu>
        <tu creationdate="20231225T170502Z" creationid="TM STUDIO">
            <tuv xml:lang="zh-CN">
                <seg>加上它瞪圆眼睛、竖直尾巴、摆出一副恶狠狠不顾一切的劲儿，卉紫有好几次伸出手又被它吓回去了。</seg>
            </tuv>
            <tuv xml:lang="en-US">
                <seg>It also looked distinctly threatening with its staring eyes and its fluffed-up tail standing on end, and a couple of times, Mom had it within reach but was too scared to put her hand on it.</seg>
            </tuv>
        </tu>
        <tu creationdate="20231225T170502Z" creationid="TM STUDIO">
            <tuv xml:lang="zh-CN">
                <seg>卉紫大声叫着：“金铃金铃！</seg>
            </tuv>
            <tuv xml:lang="en-US">
                <seg>“Ling! Ling!” she shouted.</seg>
            </tuv>
        </tu>
        <tu creationdate="20231225T170502Z" creationid="TM STUDIO">
            <tuv xml:lang="zh-CN">
                <seg>你怎么站着看热闹？”</seg>
            </tuv>
            <tuv xml:lang="en-US">
                <seg>“Why aren’t you helping?”</seg>
            </tuv>
        </tu>
        <tu creationdate="20231225T170502Z" creationid="TM STUDIO">
            <tuv xml:lang="zh-CN">
                <seg>金铃说：“我觉得这猫没用。它见了人都会吓出屎来，见了老鼠还不要吓昏过去？”</seg>
            </tuv>
            <tuv xml:lang="en-US">
                <seg>“It’s a useless cat,” said Ling. “It’s scared shitless of people. What’s gonna happen if it sees a mouse?”</seg>
            </tuv>
        </tu>
        <tu creationdate="20231225T170502Z" creationid="TM STUDIO">
            <tuv xml:lang="zh-CN">
                <seg>卉紫回过头看她：“你怎么了？</seg>
            </tuv>
            <tuv xml:lang="en-US">
                <seg>“What’s up with you?” Mom turned to look at her.</seg>
            </tuv>
        </tu>
        <tu creationdate="20231225T170502Z" creationid="TM STUDIO">
            <tuv xml:lang="zh-CN">
                <seg>你以前不是最喜欢猫的吗？”</seg>
            </tuv>
            <tuv xml:lang="en-US">
                <seg>“Didn’t you use to love cats?”</seg>
            </tuv>
        </tu>
        <tu creationdate="20231225T170502Z" creationid="TM STUDIO">
            <tuv xml:lang="zh-CN">
                <seg>金铃反驳道：“谁说我最喜欢猫？我为什么不能最喜欢老鼠？”</seg>
            </tuv>
            <tuv xml:lang="en-US">
                <seg>“So? I love mice more. What’s wrong with that?” retorted Ling.</seg>
            </tuv>
        </tu>
        <tu creationdate="20231225T170502Z" creationid="TM STUDIO">
            <tuv xml:lang="zh-CN">
                <seg>卉紫嘀咕一声：“莫名其妙。”</seg>
            </tuv>
            <tuv xml:lang="en-US">
                <seg>“I don’t understand you,” muttered Mom.</seg>
            </tuv>
        </tu>
        <tu creationdate="20231225T170502Z" creationid="TM STUDIO">
            <tuv xml:lang="zh-CN">
                <seg>过了一会儿，金铃终于还是不忍心看妈妈气喘吁吁追猫的样子，慢吞吞上前帮忙。</seg>
            </tuv>
            <tuv xml:lang="en-US">
                <seg>Finally, Ling had had enough of watching her mom running around after the cat puffing and panting. With a distinct lack of enthusiasm, she pitched in to help.</seg>
            </tuv>
        </tu>
        <tu creationdate="20231225T170502Z" creationid="TM STUDIO">
            <tuv xml:lang="zh-CN">
                <seg>两个人围追堵截，一个按猫头，一个按猫屁股，把猫制服在沙发上。</seg>
            </tuv>
            <tuv xml:lang="en-US">
                <seg>The two of them caught the cat between them, she grabbed its head and Mom grabbed its tail and they pinned it down on the sofa.</seg>
            </tuv>
        </tu>
        <tu creationdate="20231225T170502Z" creationid="TM STUDIO">
            <tuv xml:lang="zh-CN">
                <seg>卉紫手忙脚乱地用绳子将它的脖子套住，拴在厨房里。</seg>
            </tuv>
            <tuv xml:lang="en-US">
                <seg>Then Mom quickly slipped a cord around its neck, and tied it up in the kitchen.</seg>
            </tuv>
        </tu>
        <tu creationdate="20231225T170502Z" creationid="TM STUDIO">
            <tuv xml:lang="zh-CN">
                <seg>卉紫大口喘气，用胜利者的口吻说：“有这只猫守在家里，吓也把老鼠吓走了。”</seg>
            </tuv>
            <tuv xml:lang="en-US">
                <seg>Mom was out of breath but triumphant. “Now we have the cat guarding the house, it’ll scare the mice away,” she said.</seg>
            </tuv>
        </tu>
        <tu creationdate="20231225T170502Z" creationid="TM STUDIO">
            <tuv xml:lang="zh-CN">
                <seg>金铃像是故意跟妈妈作对，马上提出一个问题：“老鼠吓走了，你买老鼠夹子和老鼠药干什么呢？“</seg>
            </tuv>
            <tuv xml:lang="en-US">
                <seg>“In that case, why did you buy the mouse trap and the poison?” Ling asked, still feeling cantankerous.</seg>
            </tuv>
        </tu>
        <tu creationdate="20231225T170502Z" creationid="TM STUDIO">
            <tuv xml:lang="zh-CN">
                <seg>卉紫一拍脑袋：“真是的！</seg>
            </tuv>
            <tuv xml:lang="en-US">
                <seg>Mom smacked her head. “Dammit!</seg>
            </tuv>
        </tu>
        <tu creationdate="20231225T170502Z" creationid="TM STUDIO">
            <tuv xml:lang="zh-CN">
                <seg>我怎么没想到这个道理？”</seg>
            </tuv>
            <tuv xml:lang="en-US">
                <seg>I should have thought of that!”</seg>
            </tuv>
        </tu>
        <tu creationdate="20231225T170502Z" creationid="TM STUDIO">
            <tuv xml:lang="zh-CN">
                <seg>卉紫权衡许久，决定还是让猫在家里住两天再说。</seg>
            </tuv>
            <tuv xml:lang="en-US">
                <seg>But having weighed the pros and cons, she decided to keep the cat for another two days.</seg>
            </tuv>
        </tu>
        <tu creationdate="20231225T170502Z" creationid="TM STUDIO">
            <tuv xml:lang="zh-CN">
                <seg>如今的老鼠都太狡猾，它们都懂得如何妥善地保护自己，夹子和药未必能让它们上当，还是家有白猫比较保险。</seg>
            </tuv>
            <tuv xml:lang="en-US">
                <seg>Mice were cunning nowadays, and well able to look after themselves. Some of them knew to stay clear of traps and poison. The cat was a better bet.</seg>
            </tuv>
        </tu>
        <tu creationdate="20231225T170502Z" creationid="TM STUDIO">
            <tuv xml:lang="zh-CN">
                <seg>猫被拴了脖子，在厨房里叫得越发凄厉，金铃心里被它搅和得七上八下，一道四则混合计算题前后算了5遍，算出5个不同的答案，简直就是一塌糊涂。</seg>
            </tuv>
            <tuv xml:lang="en-US">
                <seg>The cat yowled more and more pitifully in the kitchen and Ling couldn’t concentrate on anything. She did a complicated mixed problem five times over time and each time got a different answer. She felt completely bamboozled.</seg>
            </tuv>
        </tu>
        <tu creationdate="20231225T170502Z" creationid="TM STUDIO">
            <tuv xml:lang="zh-CN">
                <seg>金铃冲到厨房里，对猫大喝一声：“你能不能闭嘴？”</seg>
            </tuv>
            <tuv xml:lang="en-US">
                <seg>Eventually, she couldn’t stand the noise anymore, and went and yelled at the cat, “Shut up!”</seg>
            </tuv>
        </tu>
        <tu creationdate="20231225T170502Z" creationid="TM STUDIO">
            <tuv xml:lang="zh-CN">
                <seg>猫真的就闭了嘴，瞪圆了一对绿莹莹的眼睛，充满仇恨地盯住金铃。</seg>
            </tuv>
            <tuv xml:lang="en-US">
                <seg>The cat really did shut up. It stared at Ling, its luminous green eyes full of resentment.</seg>
            </tuv>
        </tu>
        <tu creationdate="20231225T170502Z" creationid="TM STUDIO">
            <tuv xml:lang="zh-CN">
                <seg>金铃对它威吓地一跺脚，猫又赶紧趴下身子，喉咙里发出低低的呜咽声，像哭又像笑，弄得金铃后脖颈发凉，拔腿逃回房间。</seg>
            </tuv>
            <tuv xml:lang="en-US">
                <seg>Ling stomped her foot. The cat flattened itself on the floor, making a deep growling that sounded a bit like a sob, a bit like a laugh. The hairs on the back of Ling’s neck stood up, and she retreated to the living room.</seg>
            </tuv>
        </tu>
        <tu creationdate="20231225T170502Z" creationid="TM STUDIO">
            <tuv xml:lang="zh-CN">
                <seg>金铃一走，猫又开始高一声低一声地叫起来了，也不知道它累不累，要不要像邢老师那样泡“胖大海”的水喝。</seg>
            </tuv>
            <tuv xml:lang="en-US">
                <seg>The cat started to meow again. Was it tired? Or thirsty? Ling wondered.</seg>
            </tuv>
        </tu>
        <tu creationdate="20231225T170502Z" creationid="TM STUDIO">
            <tuv xml:lang="zh-CN">
                <seg>傍晚金亦鸣回来，一进门就吸着鼻子，说他闻到一股酸酸的臭豆腐味。</seg>
            </tuv>
            <tuv xml:lang="en-US">
                <seg>When Dad walked in through the door that evening, he started sniffing. “Something’s stinky!” he said.</seg>
            </tuv>
        </tu>
        <tu creationdate="20231225T170502Z" creationid="TM STUDIO">
            <tuv xml:lang="zh-CN">
                <seg>金铃冲出来揭发说：“是猫随地大小便！”</seg>
            </tuv>
            <tuv xml:lang="en-US">
                <seg>Ling came out of her room, “The cat’s pooed and peed everywhere!”</seg>
            </tuv>
        </tu>
        <tu creationdate="20231225T170502Z" creationid="TM STUDIO">
            <tuv xml:lang="zh-CN">
                <seg>金亦鸣听说家里有猫，先是一愣，经卉紫的解释，又高兴起来，因为他今天一整天都在惦记他书房里的书和资料笔记，生怕老鼠换了口味又要拿他的宝贝当发泄对象。</seg>
            </tuv>
            <tuv xml:lang="en-US">
                <seg>Dad was startled to hear they had a cat, but when Mom explained, he cheered up. At least the books and notes in his study would be safe now. He’d spent the whole day worrying about them, afraid that the mice might get a taste for his precious books now they’d shredded Ling’s.</seg>
            </tuv>
        </tu>
        <tu creationdate="20231225T170502Z" creationid="TM STUDIO">
            <tuv xml:lang="zh-CN">
                <seg>真要是书房里遭了鼠灾，那就惨了，他会连下学期的课都开不起来。</seg>
            </tuv>
            <tuv xml:lang="en-US">
                <seg>A plague of mice in his study would be disastrous. He might not be able to teach the next semester’s classes.</seg>
            </tuv>
        </tu>
        <tu creationdate="20231225T170502Z" creationid="TM STUDIO">
            <tuv xml:lang="zh-CN">
                <seg>金铃冷眼看着爸爸妈妈为一只猫忙得团团直转，一个煮猫鱼替它拌饭，另一个从楼下弄来煤灰替它打扫大小便，心里就涩涩地不是滋味。</seg>
            </tuv>
            <tuv xml:lang="en-US">
                <seg>Ling really didn’t care one way or the other. She watched as Dad mixed up some food for the cat, and Mom went downstairs and asked the neighbor for some ash, which she scattered over the pee and the poop before clearing it up.</seg>
            </tuv>
        </tu>
        <tu creationdate="20231225T170502Z" creationid="TM STUDIO">
            <tuv xml:lang="zh-CN">
                <seg>她转身回自己房去，在一张纸上写下几个乒乓球大的字：智力测验--猫和老鼠，你喜欢哪个？</seg>
            </tuv>
            <tuv xml:lang="en-US">
                <seg>Feeling disgusted, she retreated to her room, where she got out a sheet of paper and wrote in big letters, “IQ Test: Which do you prefer, a cat or a mouse?”</seg>
            </tuv>
        </tu>
        <tu creationdate="20231225T170502Z" creationid="TM STUDIO">
            <tuv xml:lang="zh-CN">
                <seg>卉紫忙妥之后到水池边洗手，一弯腰就看到了贴在洗衣机上的这张纸条。</seg>
            </tuv>
            <tuv xml:lang="en-US">
                <seg>Mom saw the paper when she went to wash her hands.</seg>
            </tuv>
        </tu>
        <tu creationdate="20231225T170502Z" creationid="TM STUDIO">
            <tuv xml:lang="zh-CN">
                <seg>卉紫惊讶地说：“这难道也能成为问题？猫和老鼠，能喜欢哪个呢？当然是猫。”</seg>
            </tuv>
            <tuv xml:lang="en-US">
                <seg>Ling had stuck it on the top of the washing machine. “What kind of question is that?” she said. “A cat, obviously.”</seg>
            </tuv>
        </tu>
        <tu creationdate="20231225T170502Z" creationid="TM STUDIO">
            <tuv xml:lang="zh-CN">
                <seg>金铃酸酸地说：“知道你会这么说。”</seg>
            </tuv>
            <tuv xml:lang="en-US">
                <seg>“I knew you’d say that,” Ling said sourly.</seg>
            </tuv>
        </tu>
        <tu creationdate="20231225T170502Z" creationid="TM STUDIO">
            <tuv xml:lang="zh-CN">
                <seg>卉紫偏过脸说：“总不会有人喜欢老鼠吧？”</seg>
            </tuv>
            <tuv xml:lang="en-US">
                <seg>“There’s no one who really likes mice, is there?”</seg>
            </tuv>
        </tu>
        <tu creationdate="20231225T170502Z" creationid="TM STUDIO">
            <tuv xml:lang="zh-CN">
                <seg>金铃咬一咬嘴唇，轻声说：“我喜欢。”</seg>
            </tuv>
            <tuv xml:lang="en-US">
                <seg>Ling bit her lip. “I do,” she said in a low voice.</seg>
            </tuv>
        </tu>
        <tu creationdate="20231225T170502Z" creationid="TM STUDIO">
            <tuv xml:lang="zh-CN">
                <seg>“为什么？”卉紫扬起眉毛。</seg>
            </tuv>
            <tuv xml:lang="en-US">
                <seg>“Why?” Mom raised her eyebrows.</seg>
            </tuv>
        </tu>
        <tu creationdate="20231225T170502Z" creationid="TM STUDIO">
            <tuv xml:lang="zh-CN">
                <seg>“猫这家伙又懒又馋，除了会抓老鼠之外，别的还会干什么？</seg>
            </tuv>
            <tuv xml:lang="en-US">
                <seg>“Cos cats are lazy and greedy, and they're no good for anything except catching mice.</seg>
            </tuv>
        </tu>
        <tu creationdate="20231225T170502Z" creationid="TM STUDIO">
            <tuv xml:lang="zh-CN">
                <seg>可是它凭什么要欺负老鼠呢？</seg>
            </tuv>
            <tuv xml:lang="en-US">
                <seg>What right do they have to lord it over mice?</seg>
            </tuv>
        </tu>
        <tu creationdate="20231225T170502Z" creationid="TM STUDIO">
            <tuv xml:lang="zh-CN">
                <seg>它们在大自然中应该是平等的，每一个生命，无论它多么弱小，总有生存的权利，猫并不比老鼠高贵，老鼠也不应该比猫卑贱。</seg>
            </tuv>
            <tuv xml:lang="en-US">
                <seg>Every creature, even the smallest and weakest, has the right to life! They should all be equal. Cats aren’t a higher order than mice, no way!</seg>
            </tuv>
        </tu>
        <tu creationdate="20231225T170502Z" creationid="TM STUDIO">
            <tuv xml:lang="zh-CN">
                <seg>人们喜欢猫，只不过因为猫比老鼠听话，猫的模样又比老鼠漂亮。”</seg>
            </tuv>
            <tuv xml:lang="en-US">
                <seg>People like only cats more because they’re more obedient than mice. And they’re prettier too.”</seg>
            </tuv>
        </tu>
        <tu creationdate="20231225T170502Z" creationid="TM STUDIO">
            <tuv xml:lang="zh-CN">
                <seg>卉紫好笑地说：“老鼠会偷人类的粮食吃。”</seg>
            </tuv>
            <tuv xml:lang="en-US">
                <seg>Mom seemed to find this outburst funny. “Mice steal people’s food,” she reminded Ling.</seg>
            </tuv>
        </tu>
        <tu creationdate="20231225T170502Z" creationid="TM STUDIO">
            <tuv xml:lang="zh-CN">
                <seg>金铃语气激烈地反驳：“老鼠会比猫吃得多吗？它那么小，它需要的食物非常少，有猫的十分之一就够了。</seg>
            </tuv>
            <tuv xml:lang="en-US">
                <seg>“But mice eat less than cats!” Ling shot back fiercely. “Mice are so small. They only need a tiny bit of food, only a tenth of what a cat eats.</seg>
            </tuv>
        </tu>
        <tu creationdate="20231225T170502Z" creationid="TM STUDIO">
            <tuv xml:lang="zh-CN">
                <seg>人类为什么不能允许它生存呢？</seg>
            </tuv>
            <tuv xml:lang="en-US">
                <seg>Why can't human beings live and let live? We're horrible to mice.</seg>
            </tuv>
        </tu>
        <tu creationdate="20231225T170502Z" creationid="TM STUDIO">
            <tuv xml:lang="zh-CN">
                <seg>除了养猫来咬它，还要用夹子夹它，用毒药来毒死它，用火烧，用水淹，用石头打……老鼠太可怜了，没有人喜欢的动物活得太委屈了！”</seg>
            </tuv>
            <tuv xml:lang="en-US">
                <seg>We raise cats to kill them, we trap them, poison them, burn them, drown them, stone them to death...poor mice. They really suffer because we humans don’t like them!”</seg>
            </tuv>
        </tu>
        <tu creationdate="20231225T170502Z" creationid="TM STUDIO">
            <tuv xml:lang="zh-CN">
                <seg>卉紫伸手去摸金铃的额头：“你没有发烧吧？</seg>
            </tuv>
            <tuv xml:lang="en-US">
                <seg>“Do you have a fever?” said Mom, feeling Ling’s forehead with her hand.</seg>
            </tuv>
        </tu>
        <tu creationdate="20231225T170502Z" creationid="TM STUDIO">
            <tuv xml:lang="zh-CN">
                <seg>你说什么胡话呢？”</seg>
            </tuv>
            <tuv xml:lang="en-US">
                <seg>“Wha’s all this nonsense?”</seg>
            </tuv>
        </tu>
        <tu creationdate="20231225T170502Z" creationid="TM STUDIO">
            <tuv xml:lang="zh-CN">
                <seg>金铃猛地甩开卉紫的手，满脸是泪地大声道：“因为我就是可怜的老鼠，楼上的文峰，我们班的好学生胡梅、刘娅如、倪志伟……他们就是讨人喜欢的猫！”</seg>
            </tuv>
            <tuv xml:lang="en-US">
                <seg>“It's not nonsense!” Ling smacked her hand away. Tears running down her cheeks, she shouted at her mother. “I'm the poor little mouse! Feng upstairs, he's a darling cat, and so are the good students in my class, Mei and Yaru, and Zhiwei...”</seg>
            </tuv>
        </tu>
        <tu creationdate="20231225T170502Z" creationid="TM STUDIO">
            <tuv xml:lang="zh-CN">
                <seg>卉紫一下子愣在那里。</seg>
            </tuv>
            <tuv xml:lang="en-US">
                <seg>Mom was taken aback.</seg>
            </tuv>
        </tu>
        <tu creationdate="20231225T170502Z" creationid="TM STUDIO">
            <tuv xml:lang="zh-CN">
                <seg>关于猫和老鼠的联想出自一个11岁孩子的口中，带着那种铭心刻骨的哀伤幽怨，构成了对成年人的震撼！</seg>
            </tuv>
            <tuv xml:lang="en-US">
                <seg>All this talk of mice and cats. Ling was only eleven, but she sounded broken and bitter.</seg>
            </tuv>
        </tu>
        <tu creationdate="20231225T170502Z" creationid="TM STUDIO">
            <tuv xml:lang="zh-CN">
                <seg>卉紫这才知道女儿的心里是有很多很多委屈的，多年来不被看重、不被称赞的平淡无奇的生活，其实是深深刺伤了孩子的心灵。</seg>
            </tuv>
            <tuv xml:lang="en-US">
                <seg>Mom had never realized until now that her daughter had all these grievances. She seemed to feel that they regarded her as mediocre, never made her feel important, never praised her.</seg>
            </tuv>
        </tu>
        <tu creationdate="20231225T170502Z" creationid="TM STUDIO">
            <tuv xml:lang="zh-CN">
                <seg>她也许是真的努力过，却因为年龄、性格、能力等原因而无法比别人做得更好。</seg>
            </tuv>
            <tuv xml:lang="en-US">
                <seg>After all, she was doing her best, but for a number of different reasons - her age, her character, her abilities - she never managed to shine.</seg>
            </tuv>
        </tu>
        <tu creationdate="20231225T170502Z" creationid="TM STUDIO">
            <tuv xml:lang="zh-CN">
                <seg>她常常用快乐把自己掩盖起来，而实际上她心里很在乎别人的看法和态度，盼望得到父母的宠爱和赞美。</seg>
            </tuv>
            <tuv xml:lang="en-US">
                <seg>She obviously cared what people thought about her, and longed for her parents’ love and praise. But she put a brave face on it, and hid all that longing behind a cheerful smile.</seg>
            </tuv>
        </tu>
        <tu creationdate="20231225T170502Z" creationid="TM STUDIO">
            <tuv xml:lang="zh-CN">
                <seg>卉紫蹲下来，搂住女儿的腰，仰脸望着她：“你说得对，老鼠也很可爱，它的眼睛多么善良，它的小圆耳朵多么俏皮！</seg>
            </tuv>
            <tuv xml:lang="en-US">
                <seg>Mom crouched down and put her arms around her daughter. She looked up into her face and said, “You’re so right. Mice are cute too. They have such kind eyes, and naughty little round ears.</seg>
            </tuv>
        </tu>
        <tu creationdate="20231225T170502Z" creationid="TM STUDIO">
            <tuv xml:lang="zh-CN">
                <seg>还有它的皮毛，那种漂亮的灰色，摸在手上的感觉一定很好。”</seg>
            </tuv>
            <tuv xml:lang="en-US">
                <seg>And that grey fur, it’s so soft to the touch!”</seg>
            </tuv>
        </tu>
        <tu creationdate="20231225T170502Z" creationid="TM STUDIO">
            <tuv xml:lang="zh-CN">
                <seg>金铃呜咽着说：“如果真的让你选择一个孩子，你会要文峰还是要我？”</seg>
            </tuv>
            <tuv xml:lang="en-US">
                <seg>Ling was sobbing. “If you could really pick your child, would you choose Feng upstairs, or me?” she asked.</seg>
            </tuv>
        </tu>
        <tu creationdate="20231225T170502Z" creationid="TM STUDIO">
            <tuv xml:lang="zh-CN">
                <seg>卉紫大声说：“当然要你！</seg>
            </tuv>
            <tuv xml:lang="en-US">
                <seg>“Of course I'd pick you!” Mom declared firmly.</seg>
            </tuv>
        </tu>
        <tu creationdate="20231225T170502Z" creationid="TM STUDIO">
            <tuv xml:lang="zh-CN">
                <seg>世上学习好的孩子有千千万万，可世上只有一个金铃是我的女儿，最亲爱最宝贝的女儿！”</seg>
            </tuv>
            <tuv xml:lang="en-US">
                <seg>“There are millions of kids in this world with good grades, but there’s only one of you. Ling, you're my daughter. My most precious, darling daughter.”</seg>
            </tuv>
        </tu>
        <tu creationdate="20231225T170502Z" creationid="TM STUDIO">
            <tuv xml:lang="zh-CN">
                <seg>金铃把糊满了眼泪的冰凉的脸蛋紧贴在卉紫脸上，两手紧紧抱住她的脑袋，许久都不肯放开。</seg>
            </tuv>
            <tuv xml:lang="en-US">
                <seg>Ling pressed her cold, tear-streaked face against her mom’s. She hugged her mom’s head and squeezed her tight, for a long, long time.</seg>
            </tuv>
        </tu>
        <tu creationdate="20231225T170502Z" creationid="TM STUDIO">
            <tuv xml:lang="zh-CN">
                <seg>拴在厨房里的猫，第二天又被卉紫灌进半粒安定片，不明不白地回了自己熟悉的家。</seg>
            </tuv>
            <tuv xml:lang="en-US">
                <seg>The next day, the cat, still tied up in the kitchen, had another tranquilizer pushed down its throat and, once it was asleep, Mom took it back to the home it knew and loved.</seg>
            </tuv>
        </tu>
        <tu creationdate="20231225T170502Z" creationid="TM STUDIO">
            <tuv xml:lang="zh-CN">
                <seg>卉紫买回去的老鼠夹子和老鼠药，自然也没有使用。</seg>
            </tuv>
            <tuv xml:lang="en-US">
                <seg>Not surprisingly, she didn't set the mouse trap or lay down any poison either.</seg>
            </tuv>
        </tu>
        <tu creationdate="20231225T170502Z" creationid="TM STUDIO">
            <tuv xml:lang="zh-CN">
                <seg>奇怪的是老鼠却不再光顾金铃的家了，就好像它那天晚上躲在黑暗处听懂了金铃的话，不想让同情和怜爱它的女孩子为难似的。</seg>
            </tuv>
            <tuv xml:lang="en-US">
                <seg>Strangely enough, the mice never came back. Perhaps they'd overheard Ling's words that evening, and didn’t want to make life difficult for their kind young friend.</seg>
            </tuv>
        </tu>
    </body>
</tmx>
