# Supplementary material for: Exploring translator’s style in children’s literature: A case study of Nicky Harman’s English translations of Huang Beijia’s two works
Source: PLoS One. 2026 Jun 2;21(6):e0350245. doi: 10.1371/journal.pone.0350245 (PMC13229296; doi:10.1371/journal.pone.0350245)
Supplement: S7 File — (ZIP) [file pone.0350245.s010.zip › data/parallel corpus data/Parallel Chinese-English Corpus tmx format/I Want to Be Good (Parallel Chinese-English).tmx/Chapter 16_zh-CN_en-US.tmx]

<?xml version="1.0" encoding="UTF-8" standalone="yes"?>
<tmx version="1.4">
    <header creationtool="Tmxmall Aligner" segtype="sentence" adminlang="zh-CN" srclang="zh-CN" datatype="xml" creationdate="20231225T181749Z" creationid="TM STUDIO"/>
    <body>
        <tu creationdate="20231225T181749Z" creationid="TM STUDIO">
            <tuv xml:lang="zh-CN">
                <seg>十六　真的获奖了</seg>
            </tuv>
            <tuv xml:lang="en-US">
                <seg>Chapter 16 A Real Prize</seg>
            </tuv>
        </tu>
        <tu creationdate="20231225T181749Z" creationid="TM STUDIO">
            <tuv xml:lang="zh-CN">
                <seg>寒假结束，第一天到学校报到，金铃就忍不住把大鱼的事情说给她的好朋友杨小丽听。</seg>
            </tuv>
            <tuv xml:lang="en-US">
                <seg>The winter break ended, and they were back at school. Ling couldn't wait to tell her BFF Xiaoli all about the gigantic fish.</seg>
            </tuv>
        </tu>
        <tu creationdate="20231225T181749Z" creationid="TM STUDIO">
            <tuv xml:lang="zh-CN">
                <seg>杨小丽眨巴着两只细长的眼睛，突然问她一句：“你爸爸不是当老师的吗？”</seg>
            </tuv>
            <tuv xml:lang="en-US">
                <seg>Xiaoli's eyes narrowed. "Isn't your dad a lecturer?" she said.</seg>
            </tuv>
        </tu>
        <tu creationdate="20231225T181749Z" creationid="TM STUDIO">
            <tuv xml:lang="zh-CN">
                <seg>金铃不知道是什么意思，茫然地说：“是啊。”</seg>
            </tuv>
            <tuv xml:lang="en-US">
                <seg>"Yes," said Ling, not understanding what she was getting out.</seg>
            </tuv>
        </tu>
        <tu creationdate="20231225T181749Z" creationid="TM STUDIO">
            <tuv xml:lang="zh-CN">
                <seg>杨小丽马上得出结论：“你这是吹牛。”</seg>
            </tuv>
            <tuv xml:lang="en-US">
                <seg>"Then you're bullshitting me," said Xiaoli.</seg>
            </tuv>
        </tu>
        <tu creationdate="20231225T181749Z" creationid="TM STUDIO">
            <tuv xml:lang="zh-CN">
                <seg>金铃生气了，冲着好朋友大声说：“你才吹牛！”</seg>
            </tuv>
            <tuv xml:lang="en-US">
                <seg>Ling was furious. "You're the one who's bullshitting!!" she shouted back.</seg>
            </tuv>
        </tu>
        <tu creationdate="20231225T181749Z" creationid="TM STUDIO">
            <tuv xml:lang="zh-CN">
                <seg>杨小丽解释：“如果当老师，那就不可能有人送那么大的鱼给你爸爸。</seg>
            </tuv>
            <tuv xml:lang="en-US">
                <seg>"But if he's only a lecturer, then no one's gonna give him a fish that big," said Xiaoli reasonably.</seg>
            </tuv>
        </tu>
        <tu creationdate="20231225T181749Z" creationid="TM STUDIO">
            <tuv xml:lang="zh-CN">
                <seg>我家对门有个人当局长，他家过年收了好多鱼，都挂在阳台上晾着，最大的一条才这么大。”</seg>
            </tuv>
            <tuv xml:lang="en-US">
                <seg>"We've got a bureau chief living across from us, and he often gets fish as a New Year gift. They hang it out on the balcony to dry in the sun. And the biggest one I've seen is only this big."</seg>
            </tuv>
        </tu>
        <tu creationdate="20231225T181749Z" creationid="TM STUDIO">
            <tuv xml:lang="zh-CN">
                <seg>她用手比划了一个长度。</seg>
            </tuv>
            <tuv xml:lang="en-US">
                <seg>She held her hands not very far apart.</seg>
            </tuv>
        </tu>
        <tu creationdate="20231225T181749Z" creationid="TM STUDIO">
            <tuv xml:lang="zh-CN">
                <seg>金铃愤怒地哼着鼻子，心里觉得杨小丽太俗气了，眼睛里只有当官的，不知道知识也能产生财富。</seg>
            </tuv>
            <tuv xml:lang="en-US">
                <seg>Ling snorted, still mad. Xiaoli was so narrow-minded. She obviously thought that only government officials could make big money, she had no idea that educated people could too.</seg>
            </tuv>
        </tu>
        <tu creationdate="20231225T181749Z" creationid="TM STUDIO">
            <tuv xml:lang="zh-CN">
                <seg>她想这学期该考虑是不是继续跟杨小丽做好朋友。</seg>
            </tuv>
            <tuv xml:lang="en-US">
                <seg>She seriously wondered if she wanted Xiaoli as her BFF this term.</seg>
            </tuv>
        </tu>
        <tu creationdate="20231225T181749Z" creationid="TM STUDIO">
            <tuv xml:lang="zh-CN">
                <seg>金铃又跟另外的几个同学说了这事。当然都没人相信，都说金铃吹牛。尚海居然说：“你是把鱼的长度乘以2了吧？”</seg>
            </tuv>
            <tuv xml:lang="en-US">
                <seg>Ling told a few other classmates about the fish, but none of them believed her either. They all accused her of bullshitting, and Hai said, "You doubled the length of the fish, didn't you?"</seg>
            </tuv>
        </tu>
        <tu creationdate="20231225T181749Z" creationid="TM STUDIO">
            <tuv xml:lang="zh-CN">
                <seg>金铃气得发昏。她背着满满一书包新发的书本弓腰曲背往家里走，一路上都咬牙切齿，恨她的同学太“势利眼”，不把她当老师的爸爸放在眼里。</seg>
            </tuv>
            <tuv xml:lang="en-US">
                <seg>Ling stomped home from school that day with her backpack so crammed full of new books that she was almost bent double with the weight of them. How could her classmates be such snobs? How could they look down on her dad because he was "only" a teacher? She ground her teeth in fury.</seg>
            </tuv>
        </tu>
        <tu creationdate="20231225T181749Z" creationid="TM STUDIO">
            <tuv xml:lang="zh-CN">
                <seg>妈妈在金铃报到的这天照例请了半天假，在家里把旧挂历裁成一块一块的，等着金铃发新书本回来后包书。</seg>
            </tuv>
            <tuv xml:lang="en-US">
                <seg>Meanwhile Mom was at home, busy cutting up piles of old calendars to make covers to wrap around the new books. (Mom always took half a day off when Ling registered on the first day of a new term.)</seg>
            </tuv>
        </tu>
        <tu creationdate="20231225T181749Z" creationid="TM STUDIO">
            <tuv xml:lang="zh-CN">
                <seg>书很多，本子也多，所以这是一项相当巨大的工程，每次卉紫都要累得头昏眼花、胳膊发沉。</seg>
            </tuv>
            <tuv xml:lang="en-US">
                <seg>So many textbooks, so many notebooks. It was always a huge task to cover them all, and by the end, Mom was cross-eyed and felt like her arms were about to drop off.</seg>
            </tuv>
        </tu>
        <tu creationdate="20231225T181749Z" creationid="TM STUDIO">
            <tuv xml:lang="zh-CN">
                <seg>金铃一到家，卉紫就帮她把沉重的书包从背上卸下来，一边说：“不得了，发这么多书本！”</seg>
            </tuv>
            <tuv xml:lang="en-US">
                <seg>"Good heavens! What a lot of books!" exclaimed Mom, when Ling finally walked in through the door. She took the backpack off Ling's back and unloaded it.</seg>
            </tuv>
        </tu>
        <tu creationdate="20231225T181749Z" creationid="TM STUDIO">
            <tuv xml:lang="zh-CN">
                <seg>金铃说：“这就多啦？</seg>
            </tuv>
            <tuv xml:lang="en-US">
                <seg>"You think this is a lot?" said Ling.</seg>
            </tuv>
        </tu>
        <tu creationdate="20231225T181749Z" creationid="TM STUDIO">
            <tuv xml:lang="zh-CN">
                <seg>还有一半没发下来呢！”</seg>
            </tuv>
            <tuv xml:lang="en-US">
                <seg>"There's another half still to come."</seg>
            </tuv>
        </tu>
        <tu creationdate="20231225T181749Z" creationid="TM STUDIO">
            <tuv xml:lang="zh-CN">
                <seg>卉紫开始点数。计有教科书12本，参考书3本，课外练习册3本，辅助习题册2本，竖笛乐谱1本，美术画册1本，大字练习本1本，钢笔字帖1本，透明临摹纸若干，语文本5本，数学本5本，英语本2本。</seg>
            </tuv>
            <tuv xml:lang="en-US">
                <seg>Mom began to count them. Altogether there were twelve textbooks, three reference books, three homework notebooks, two supplementary exercise books, one book of flute sheet music, one drawing book, calligraphy copybooks plus tracing paper, five Chinese, five math, and two English books.</seg>
            </tuv>
        </tu>
        <tu creationdate="20231225T181749Z" creationid="TM STUDIO">
            <tuv xml:lang="zh-CN">
                <seg>卉紫心里想，这一下午加一晚上未必能够包妥所有的书皮。</seg>
            </tuv>
            <tuv xml:lang="en-US">
                <seg>This is gonna take more than an afternoon and an evening to make covers for all these, Mom thought.</seg>
            </tuv>
        </tu>
        <tu creationdate="20231225T181749Z" creationid="TM STUDIO">
            <tuv xml:lang="zh-CN">
                <seg>若是明天再有这么多发下来，家里的挂历纸该不够了，还得到单位向同事们匀一些回来。</seg>
            </tuv>
            <tuv xml:lang="en-US">
                <seg>If Ling comes back with the same again tomorrow, we'll run out of old calendars. I'll have to ask at work for some.</seg>
            </tuv>
        </tu>
        <tu creationdate="20231225T181749Z" creationid="TM STUDIO">
            <tuv xml:lang="zh-CN">
                <seg>金铃坐在旁边看妈妈包书，递着剪刀胶带什么的。</seg>
            </tuv>
            <tuv xml:lang="en-US">
                <seg>Ling sat watching her mom wrapping the books in home-made covers, passing her the scissors and sticky tape when she needed them.</seg>
            </tuv>
        </tu>
        <tu creationdate="20231225T181749Z" creationid="TM STUDIO">
            <tuv xml:lang="zh-CN">
                <seg>卉紫对她说：“别闲着，帮妈妈做点事，到冰箱里拿一块鱼出来解冻。”</seg>
            </tuv>
            <tuv xml:lang="en-US">
                <seg>"You can make yourself useful," said Mom. "Get some fish out of the refrigerator to defrost."</seg>
            </tuv>
        </tu>
        <tu creationdate="20231225T181749Z" creationid="TM STUDIO">
            <tuv xml:lang="zh-CN">
                <seg>不提鱼的事还拉倒，一提到鱼，金铃的怒气上来了。</seg>
            </tuv>
            <tuv xml:lang="en-US">
                <seg>The mention of fish made Ling mad all over again.</seg>
            </tuv>
        </tu>
        <tu creationdate="20231225T181749Z" creationid="TM STUDIO">
            <tuv xml:lang="zh-CN">
                <seg>她埋怨妈妈说：“鱼没剖开之前，你为什么不给大鱼拍张照片呢？”</seg>
            </tuv>
            <tuv xml:lang="en-US">
                <seg>"Why didn't you take a photo of it before you cut it up?!" she complained.</seg>
            </tuv>
        </tu>
        <tu creationdate="20231225T181749Z" creationid="TM STUDIO">
            <tuv xml:lang="zh-CN">
                <seg>卉紫噢的一声，说：“真是的，我怎么忘了这事！</seg>
            </tuv>
            <tuv xml:lang="en-US">
                <seg>"Of course, how silly of me! I should have thought of that!" said Mom.</seg>
            </tuv>
        </tu>
        <tu creationdate="20231225T181749Z" creationid="TM STUDIO">
            <tuv xml:lang="zh-CN">
                <seg>要是拍张照片留作纪念多好。”</seg>
            </tuv>
            <tuv xml:lang="en-US">
                <seg>"That would have been a nice memento.</seg>
            </tuv>
        </tu>
        <tu creationdate="20231225T181749Z" creationid="TM STUDIO">
            <tuv xml:lang="zh-CN">
                <seg>金铃说：“同学们没人相信我爸爸有那么大的鱼。”</seg>
            </tuv>
            <tuv xml:lang="en-US">
                <seg>"My classmates didn't believe me when I told them Dad got a fish that big."</seg>
            </tuv>
        </tu>
        <tu creationdate="20231225T181749Z" creationid="TM STUDIO">
            <tuv xml:lang="zh-CN">
                <seg>卉紫纠正她的话说：“不是你爸爸的鱼，是人家送给你爸爸的鱼。”</seg>
            </tuv>
            <tuv xml:lang="en-US">
                <seg>"He didn't get it, it was given to him," Mom corrected her.</seg>
            </tuv>
        </tu>
        <tu creationdate="20231225T181749Z" creationid="TM STUDIO">
            <tuv xml:lang="zh-CN">
                <seg>金铃大声说：“这有什么关系？送给了爸爸，就是爸爸的东西！”</seg>
            </tuv>
            <tuv xml:lang="en-US">
                <seg>"What difference does that make? It was given to him so it was his!" Ling shouted back.</seg>
            </tuv>
        </tu>
        <tu creationdate="20231225T181749Z" creationid="TM STUDIO">
            <tuv xml:lang="zh-CN">
                <seg>卉紫奇怪地望着金铃，不知道她今天又是怎么了，在鱼的问题上态度如此强烈。</seg>
            </tuv>
            <tuv xml:lang="en-US">
                <seg>Mom looked at Ling in surprise. Whatever was up with this daughter of hers today? Why on earth would she feel so strongly about a fish?</seg>
            </tuv>
        </tu>
        <tu creationdate="20231225T181749Z" creationid="TM STUDIO">
            <tuv xml:lang="zh-CN">
                <seg>这孩子真是越大越有想法。</seg>
            </tuv>
            <tuv xml:lang="en-US">
                <seg>She was really getting quite touchy!</seg>
            </tuv>
        </tu>
        <tu creationdate="20231225T181749Z" creationid="TM STUDIO">
            <tuv xml:lang="zh-CN">
                <seg>开学后的第一次作文课，邢老师出了这样一个题目：《我的××》。</seg>
            </tuv>
            <tuv xml:lang="en-US">
                <seg>For today's essay, the first of the term, Mrs. Xing had given them the title, "My XX".</seg>
            </tuv>
        </tu>
        <tu creationdate="20231225T181749Z" creationid="TM STUDIO">
            <tuv xml:lang="zh-CN">
                <seg>邢老师说，这叫“半自由命题”作文，在一定的范围内可以自由选择作文内容。</seg>
            </tuv>
            <tuv xml:lang="en-US">
                <seg>"I'm giving you some freedom here. You can write what you want to write about, within certain parameters," Mrs. Xing said.</seg>
            </tuv>
        </tu>
        <tu creationdate="20231225T181749Z" creationid="TM STUDIO">
            <tuv xml:lang="zh-CN">
                <seg>金铃心里憋着气，马上提笔写下几个字：我的爸爸。</seg>
            </tuv>
            <tuv xml:lang="en-US">
                <seg>Ling took a deep breath and wrote down her title, "My dad." She bent over her notebook.</seg>
            </tuv>
        </tu>
        <tu creationdate="20231225T181749Z" creationid="TM STUDIO">
            <tuv xml:lang="zh-CN">
                <seg>她埋着头写得飞快，尚海想看看她写些什么内容，她立刻用手捂住了，不客气地说：“去去！</seg>
            </tuv>
            <tuv xml:lang="en-US">
                <seg>The words flew across the page and, when Hai tried to peek at what she was writing, she covered it with her hand. "Get lost!" she told him rudely.</seg>
            </tuv>
        </tu>
        <tu creationdate="20231225T181749Z" creationid="TM STUDIO">
            <tuv xml:lang="zh-CN">
                <seg>有本事你自己想，别问我写什么！”</seg>
            </tuv>
            <tuv xml:lang="en-US">
                <seg>"Go think up your own topic!"</seg>
            </tuv>
        </tu>
        <tu creationdate="20231225T181749Z" creationid="TM STUDIO">
            <tuv xml:lang="zh-CN">
                <seg>打下课铃的时候金铃还没有写完，老师允许没写完的人带回家继续写，因此卉紫有机会看到了金铃写的这篇作文：</seg>
            </tuv>
            <tuv xml:lang="en-US">
                <seg>By the end of class, Ling was still writing. "Anyone who hasn't finished can take it home with them," announced Mrs. Xing. And so Mom had a chance to read Ling's essay that evening.</seg>
            </tuv>
        </tu>
        <tu creationdate="20231225T181749Z" creationid="TM STUDIO">
            <tuv xml:lang="zh-CN">
                <seg>我的爸爸</seg>
            </tuv>
            <tuv xml:lang="en-US">
                <seg>My Dad</seg>
            </tuv>
        </tu>
        <tu creationdate="20231225T181749Z" creationid="TM STUDIO">
            <tuv xml:lang="zh-CN">
                <seg>我的妈妈是个编辑，她崇尚知识，羞于谈钱，对那些腰缠万贯的“款爷”们总是抱着偏见。</seg>
            </tuv>
            <tuv xml:lang="en-US">
                <seg>My mom is an editor. She loves knowledge, and talking about money embarrasses her. She has never had a good opinion of the super-rich. Megabucks mean nothing to her.</seg>
            </tuv>
        </tu>
        <tu creationdate="20231225T181749Z" creationid="TM STUDIO">
            <tuv xml:lang="zh-CN">
                <seg>偏偏我的爸爸在深圳“下海”几年后，也成了一个令妈妈别扭的“款爷”。</seg>
            </tuv>
            <tuv xml:lang="en-US">
                <seg>But one day, my dad left his safe low-paid job and went to try his luck in Shenzhen. And lo and behold, after a few years, he too became one of the Mr. Megabucks that Mom found so embarrassing.</seg>
            </tuv>
        </tu>
        <tu creationdate="20231225T181749Z" creationid="TM STUDIO">
            <tuv xml:lang="zh-CN">
                <seg>瞧他一身名牌，腰间挂着“BP”机，手中拿着“大哥大”，戴着一副金丝眼镜，真是威风十足。</seg>
            </tuv>
            <tuv xml:lang="en-US">
                <seg>Just look at him now: he dresses in designer suits, has the most expensive cell phone, and wears gold-rimmed glasses.</seg>
            </tuv>
        </tu>
        <tu creationdate="20231225T181749Z" creationid="TM STUDIO">
            <tuv xml:lang="zh-CN">
                <seg>怪不得开“的士”的司机左一声“老板”、右一声“老板”的献殷勤。</seg>
            </tuv>
            <tuv xml:lang="en-US">
                <seg>Very impressive. No wonder the cab drivers are always super-polite. Everything is, "Yes, boss,' "No, boss."</seg>
            </tuv>
        </tu>
        <tu creationdate="20231225T181749Z" creationid="TM STUDIO">
            <tuv xml:lang="zh-CN">
                <seg>今年春节，他从深圳回来，从机场坐“的士”到家门口只要20元，爸爸甩过一张50元的票子，叫司机不要找了。</seg>
            </tuv>
            <tuv xml:lang="en-US">
                <seg>This Chinese New Year, he came home from Shenzhen and took a cab from the airport. The fare was only twenty yuan, but Dad gave the cab driver a fifty-yuan bill and told him to keep the change.</seg>
            </tuv>
        </tu>
        <tu creationdate="20231225T181749Z" creationid="TM STUDIO">
            <tuv xml:lang="zh-CN">
                <seg>我大叫起来：“哇！你可真阔气！”</seg>
            </tuv>
            <tuv xml:lang="en-US">
                <seg>"Wow! You're so generous!" I told him.</seg>
            </tuv>
        </tu>
        <tu creationdate="20231225T181749Z" creationid="TM STUDIO">
            <tuv xml:lang="zh-CN">
                <seg>爸爸解释说：“大雪天的，又是年三十，人家出来开车多不容易。”</seg>
            </tuv>
            <tuv xml:lang="en-US">
                <seg>But Dad explained, "It's snowing, and it's New Year's Eve. It's hard being a cab driver on a night like this."</seg>
            </tuv>
        </tu>
        <tu creationdate="20231225T181749Z" creationid="TM STUDIO">
            <tuv xml:lang="zh-CN">
                <seg>哼！瞧他，怎么说都有理！妈妈数落他：“变了款爷，满眼都是钱！”</seg>
            </tuv>
            <tuv xml:lang="en-US">
                <seg>He sounded very reasonable but Mom grumbled anyway, "You're so rich now, you think of nothing but money!"</seg>
            </tuv>
        </tu>
        <tu creationdate="20231225T181749Z" creationid="TM STUDIO">
            <tuv xml:lang="zh-CN">
                <seg>奶奶也担心地说：“钱多了，人就容易变……”</seg>
            </tuv>
            <tuv xml:lang="en-US">
                <seg>Grandma was anxious too. "People change when they get rich," she said.</seg>
            </tuv>
        </tu>
        <tu creationdate="20231225T181749Z" creationid="TM STUDIO">
            <tuv xml:lang="zh-CN">
                <seg>我说：“爸爸要是再赚钱，银行里就要存不下了，那时候怎么办？为什么不把钱拿出来做好事？”</seg>
            </tuv>
            <tuv xml:lang="en-US">
                <seg>I said, "Dad, if you earn any more money, there won't be enough room in the bank for it. Then what'll you do? Why don't you spend some on doing good works?"</seg>
            </tuv>
        </tu>
        <tu creationdate="20231225T181749Z" creationid="TM STUDIO">
            <tuv xml:lang="zh-CN">
                <seg>可是不久发生的一件事，大大改变了我对爸爸的看法。</seg>
            </tuv>
            <tuv xml:lang="en-US">
                <seg>But not long after, something happened that completely changed my view of my dad.</seg>
            </tuv>
        </tu>
        <tu creationdate="20231225T181749Z" creationid="TM STUDIO">
            <tuv xml:lang="zh-CN">
                <seg>起因是妈妈的单位要集资盖房子，妈妈想买一套大点的、楼层好点的公寓房，叫爸爸汇钱过来。爸爸总是拖延不办。妈妈很生气，在电话里把爸爸骂了一顿，爸爸也不生气。</seg>
            </tuv>
            <tuv xml:lang="en-US">
                <seg>/</seg>
            </tuv>
        </tu>
        <tu creationdate="20231225T181749Z" creationid="TM STUDIO">
            <tuv xml:lang="zh-CN">
                <seg>寒假的一天，我正在家里做作业，猛然听见有门铃声。我放下钢笔去开门。</seg>
            </tuv>
            <tuv xml:lang="en-US">
                <seg>One day during the winter break, I was doing my homework when suddenly the doorbell rang.</seg>
            </tuv>
        </tu>
        <tu creationdate="20231225T181749Z" creationid="TM STUDIO">
            <tuv xml:lang="zh-CN">
                <seg>门一开，我惊呆了：门口“站”着一条银色的大鱼儿。</seg>
            </tuv>
            <tuv xml:lang="en-US">
                <seg>When I opened the door, I was flabbergasted to see an enormous fish blocking the doorway.</seg>
            </tuv>
        </tu>
        <tu creationdate="20231225T181749Z" creationid="TM STUDIO">
            <tuv xml:lang="zh-CN">
                <seg>在阳光和雪光的衬托下，每一片铜钱大的鱼鳞都闪着灿烂的阳光，仿佛上帝已赐予它们生命。</seg>
            </tuv>
            <tuv xml:lang="en-US">
                <seg>It was covered in silver scales as big as copper coins, and they glittered in the sunlight. It was extraordinary sight, it looked as if it were standing there, alive.</seg>
            </tuv>
        </tu>
        <tu creationdate="20231225T181749Z" creationid="TM STUDIO">
            <tuv xml:lang="zh-CN">
                <seg>一个陌生的声音从庞大的鱼身后传来：“打听一下，这儿是不是金先生的家？”</seg>
            </tuv>
            <tuv xml:lang="en-US">
                <seg>Then a voice I didn't recognize came from behind the creature, "Excuse me, is this Professor Jin's house?"</seg>
            </tuv>
        </tu>
        <tu creationdate="20231225T181749Z" creationid="TM STUDIO">
            <tuv xml:lang="zh-CN">
                <seg>妈妈从厨房里出来，边用围裙擦手边请客人进屋坐。</seg>
            </tuv>
            <tuv xml:lang="en-US">
                <seg>Mom came out of the kitchen, wiping her hands on her apron, and invited him in.</seg>
            </tuv>
        </tu>
        <tu creationdate="20231225T181749Z" creationid="TM STUDIO">
            <tuv xml:lang="zh-CN">
                <seg>送鱼的小伙子将鱼抱进浴缸，甩了一把额上的汗珠，这才说了事情的原委。原来呀，他的家乡在江边，很穷，最近他们办了个养鱼场，却因为经济困难，亏损很多。</seg>
            </tuv>
            <tuv xml:lang="en-US">
                <seg>He carried the fish straight into the bathroom, deposited it in the bathtub, and wiped sweat from his forehead. This was the story he told us: he was from a poor village on the banks of a river, where they had recently started a fish farm. But it had not done well, and they lost a lot of money.</seg>
            </tuv>
        </tu>
        <tu creationdate="20231225T181749Z" creationid="TM STUDIO">
            <tuv xml:lang="zh-CN">
                <seg>他们求到了曾在那里插队的爸爸头上，爸爸毫不犹豫地汇去了20万元，帮助他的第二故乡恢复生产。</seg>
            </tuv>
            <tuv xml:lang="en-US">
                <seg>So they turned to Dad for help. Why Dad? Well, during the Cultural Revolution, when he was a very young man, he had been sent to that village as a laborer. The place had been like a second home to him. Dad never hesitated. He handed over 200,000 yuan to get the fish farm going again.</seg>
            </tuv>
        </tu>
        <tu creationdate="20231225T181749Z" creationid="TM STUDIO">
            <tuv xml:lang="zh-CN">
                <seg>不久，养鱼场又兴旺起来，所以就送来这么一条“庞然大物”。</seg>
            </tuv>
            <tuv xml:lang="en-US">
                <seg>This time, the business prospered. And this giant fish was by way of a thank-you.</seg>
            </tuv>
        </tu>
        <tu creationdate="20231225T181749Z" creationid="TM STUDIO">
            <tuv xml:lang="zh-CN">
                <seg>我一听，心里暖和和、甜蜜蜜的，一瞬间我感到无比骄傲、自豪。</seg>
            </tuv>
            <tuv xml:lang="en-US">
                <seg>I felt a flush of love and pride when I heard that story.</seg>
            </tuv>
        </tu>
        <tu creationdate="20231225T181749Z" creationid="TM STUDIO">
            <tuv xml:lang="zh-CN">
                <seg>我拿起爸爸的照片，重重地、响响地亲了一下，嘴里还不住嘀咕：“真有你的！</seg>
            </tuv>
            <tuv xml:lang="en-US">
                <seg>I picked up Dad's photograph and kissed it over and over. "Dad, you're amazing!" I whispered to it.</seg>
            </tuv>
        </tu>
        <tu creationdate="20231225T181749Z" creationid="TM STUDIO">
            <tuv xml:lang="zh-CN">
                <seg>你真是个标标准准的好爸爸！”</seg>
            </tuv>
            <tuv xml:lang="en-US">
                <seg>"A real model dad!"</seg>
            </tuv>
        </tu>
        <tu creationdate="20231225T181749Z" creationid="TM STUDIO">
            <tuv xml:lang="zh-CN">
                <seg>晚上妈妈一个电话挂到深圳，着实把爸爸“夸”了一顿。</seg>
            </tuv>
            <tuv xml:lang="en-US">
                <seg>That evening, Mom called Dad in Shenzhen and told him how wonderful he was.</seg>
            </tuv>
        </tu>
        <tu creationdate="20231225T181749Z" creationid="TM STUDIO">
            <tuv xml:lang="zh-CN">
                <seg>爸爸在电话里说：“这也是应该的。</seg>
            </tuv>
            <tuv xml:lang="en-US">
                <seg>Dad acted like he didn't deserve praise.</seg>
            </tuv>
        </tu>
        <tu creationdate="20231225T181749Z" creationid="TM STUDIO">
            <tuv xml:lang="zh-CN">
                <seg>我人在深圳，心却始终在家乡，我只希望家乡这只大公鸡变成金凤凰，在世界上展翅飞翔！”</seg>
            </tuv>
            <tuv xml:lang="en-US">
                <seg>"It's the least I could do,' he said, modestly. "I may be living in Shenzhen, but my heart's still in the countryside, and I want to see all those people who treated me so kindly do really well for themselves.'</seg>
            </tuv>
        </tu>
        <tu creationdate="20231225T181749Z" creationid="TM STUDIO">
            <tuv xml:lang="zh-CN">
                <seg>瞧！我爸爸是不是世界上独一无二的好“款爷”？</seg>
            </tuv>
            <tuv xml:lang="en-US">
                <seg>Dad is the best Mr. Megabucks in the world.</seg>
            </tuv>
        </tu>
        <tu creationdate="20231225T181749Z" creationid="TM STUDIO">
            <tuv xml:lang="zh-CN">
                <seg>从此以后，妈妈对爸爸改变了看法，成了爸爸的“盟军”。</seg>
            </tuv>
            <tuv xml:lang="en-US">
                <seg>Mom certainly changed her tune, and became his staunchest ally.</seg>
            </tuv>
        </tu>
        <tu creationdate="20231225T181749Z" creationid="TM STUDIO">
            <tuv xml:lang="zh-CN">
                <seg>我有一个独特的“款爷”爸爸，还有什么不幸福、不满足的呢？</seg>
            </tuv>
            <tuv xml:lang="en-US">
                <seg>And of course, I was very happy too.</seg>
            </tuv>
        </tu>
        <tu creationdate="20231225T181749Z" creationid="TM STUDIO">
            <tuv xml:lang="zh-CN">
                <seg>卉紫推开作文本，万分惊讶地看着金铃：“你爸爸什么时候去了深圳？</seg>
            </tuv>
            <tuv xml:lang="en-US">
                <seg>Mom pushed away the notebook and looked at Ling, astonished. "When did your dad go to Shenzhen?</seg>
            </tuv>
        </tu>
        <tu creationdate="20231225T181749Z" creationid="TM STUDIO">
            <tuv xml:lang="zh-CN">
                <seg>而且还成了个款爷？</seg>
            </tuv>
            <tuv xml:lang="en-US">
                <seg>Has he ever made megabucks?</seg>
            </tuv>
        </tu>
        <tu creationdate="20231225T181749Z" creationid="TM STUDIO">
            <tuv xml:lang="zh-CN">
                <seg>我们家见过20万人民币有多大一堆吗？”</seg>
            </tuv>
            <tuv xml:lang="en-US">
                <seg>Has our family ever had 200,000 yuan?"</seg>
            </tuv>
        </tu>
        <tu creationdate="20231225T181749Z" creationid="TM STUDIO">
            <tuv xml:lang="zh-CN">
                <seg>金铃不在乎地说：“我写的是作文。”</seg>
            </tuv>
            <tuv xml:lang="en-US">
                <seg>"It's just an essay," said Ling unconcernedly.</seg>
            </tuv>
        </tu>
        <tu creationdate="20231225T181749Z" creationid="TM STUDIO">
            <tuv xml:lang="zh-CN">
                <seg>卉紫说：“作文也不能胡说八道！”</seg>
            </tuv>
            <tuv xml:lang="en-US">
                <seg>"Even if it is, you can't write nonsense," Mom said.</seg>
            </tuv>
        </tu>
        <tu creationdate="20231225T181749Z" creationid="TM STUDIO">
            <tuv xml:lang="zh-CN">
                <seg>“文学不就是虚构吗？这是你说过的话。”</seg>
            </tuv>
            <tuv xml:lang="en-US">
                <seg>"Literature is fiction, that's what you said!" Ling protested.</seg>
            </tuv>
        </tu>
        <tu creationdate="20231225T181749Z" creationid="TM STUDIO">
            <tuv xml:lang="zh-CN">
                <seg>“虚构的是小说，作文只能写你身边发生过的事。”</seg>
            </tuv>
            <tuv xml:lang="en-US">
                <seg>"A short story is fiction. An essay has to be about what's happened to you in real-life."</seg>
            </tuv>
        </tu>
        <tu creationdate="20231225T181749Z" creationid="TM STUDIO">
            <tuv xml:lang="zh-CN">
                <seg>“不对！</seg>
            </tuv>
            <tuv xml:lang="en-US">
                <seg>"No, it doesn't!</seg>
            </tuv>
        </tu>
        <tu creationdate="20231225T181749Z" creationid="TM STUDIO">
            <tuv xml:lang="zh-CN">
                <seg>作文也是文学！”</seg>
            </tuv>
            <tuv xml:lang="en-US">
                <seg>An essay is literature and literature is fiction!"</seg>
            </tuv>
        </tu>
        <tu creationdate="20231225T181749Z" creationid="TM STUDIO">
            <tuv xml:lang="zh-CN">
                <seg>金铃激动得面红耳赤，鼻孔张开来，牙关咬起来，一副为捍卫真理誓死拼斗的模样。</seg>
            </tuv>
            <tuv xml:lang="en-US">
                <seg>Ling was so passionately determined to defend herself that she went red from ear to ear.</seg>
            </tuv>
        </tu>
        <tu creationdate="20231225T181749Z" creationid="TM STUDIO">
            <tuv xml:lang="zh-CN">
                <seg>卉紫说：“你怎么了？”</seg>
            </tuv>
            <tuv xml:lang="en-US">
                <seg>"What on earth's the matter?" asked Mom, genuinely puzzled.</seg>
            </tuv>
        </tu>
        <tu creationdate="20231225T181749Z" creationid="TM STUDIO">
            <tuv xml:lang="zh-CN">
                <seg>金铃紧咬牙关，呼呼地喘气，一句话不说。</seg>
            </tuv>
            <tuv xml:lang="en-US">
                <seg>/</seg>
            </tuv>
        </tu>
        <tu creationdate="20231225T181749Z" creationid="TM STUDIO">
            <tuv xml:lang="zh-CN">
                <seg>卉紫实在觉得莫名其妙，高声喊书房里的金亦鸣。“亦鸣你出来看看，看你女儿把你描绘成什么样子！”</seg>
            </tuv>
            <tuv xml:lang="en-US">
                <seg>She called to Dad, who was doing his foreign language tapes in the study, "Come and see what your daughter's written about you!"</seg>
            </tuv>
        </tu>
        <tu creationdate="20231225T181749Z" creationid="TM STUDIO">
            <tuv xml:lang="zh-CN">
                <seg>金亦鸣就放下听外语的耳机走出来，把金铃的作文看了一遍。</seg>
            </tuv>
            <tuv xml:lang="en-US">
                <seg>Dad removed his headphones, and came and read the essay.</seg>
            </tuv>
        </tu>
        <tu creationdate="20231225T181749Z" creationid="TM STUDIO">
            <tuv xml:lang="zh-CN">
                <seg>“挺好。”金亦鸣笑嘻嘻地说，“真的挺好。</seg>
            </tuv>
            <tuv xml:lang="en-US">
                <seg>"Very nice," he chuckled. "Very nice indeed.</seg>
            </tuv>
        </tu>
        <tu creationdate="20231225T181749Z" creationid="TM STUDIO">
            <tuv xml:lang="zh-CN">
                <seg>我要真是个款爷，做出这么令人感动的义举，还不该把我好好夸一顿？”</seg>
            </tuv>
            <tuv xml:lang="en-US">
                <seg>If I really were super-rich and had given away that much money. Why shouldn't she heap praise on me?"</seg>
            </tuv>
        </tu>
        <tu creationdate="20231225T181749Z" creationid="TM STUDIO">
            <tuv xml:lang="zh-CN">
                <seg>卉紫瞪了他一眼：“说点正经的吧。</seg>
            </tuv>
            <tuv xml:lang="en-US">
                <seg>Mom glared at him, "Be serious!</seg>
            </tuv>
        </tu>
        <tu creationdate="20231225T181749Z" creationid="TM STUDIO">
            <tuv xml:lang="zh-CN">
                <seg>我看金铃的思想有问题。”</seg>
            </tuv>
            <tuv xml:lang="en-US">
                <seg>Ling shouldn't be thinking so much about money!"</seg>
            </tuv>
        </tu>
        <tu creationdate="20231225T181749Z" creationid="TM STUDIO">
            <tuv xml:lang="zh-CN">
                <seg>“也许十年八年之后我真的成了款爷呢！”金亦鸣竭力插科打诨，想要打破母女间此刻的对抗局面。</seg>
            </tuv>
            <tuv xml:lang="en-US">
                <seg>"Well, maybe in ten years or so, I really will be a Mr. Megabucks," he joked, still trying to deescalate the crisis.</seg>
            </tuv>
        </tu>
        <tu creationdate="20231225T181749Z" creationid="TM STUDIO">
            <tuv xml:lang="zh-CN">
                <seg>卉紫不理他，把头转向金铃说：“告诉我，你为什么要这么写？</seg>
            </tuv>
            <tuv xml:lang="en-US">
                <seg>Mom ignored him. She turned to Ling. "Tell me, what made you write like this?</seg>
            </tuv>
        </tu>
        <tu creationdate="20231225T181749Z" creationid="TM STUDIO">
            <tuv xml:lang="zh-CN">
                <seg>爸爸凭学识帮助乡办工厂，受人尊重，人家送一条大鱼来谢他，这不光彩吗？</seg>
            </tuv>
            <tuv xml:lang="en-US">
                <seg>Isn't it enough that Dad put his knowledge to good use and helped the factory, and earned their respect, and they gave him the fish as thank-you?</seg>
            </tuv>
        </tu>
        <tu creationdate="20231225T181749Z" creationid="TM STUDIO">
            <tuv xml:lang="zh-CN">
                <seg>或者，你觉得当老师的爸爸太寒酸，希望有个当大款的爸爸？”</seg>
            </tuv>
            <tuv xml:lang="en-US">
                <seg>Or do you think being a lecturer is demeaning? Would you rather your dad was super-rich instead?"</seg>
            </tuv>
        </tu>
        <tu creationdate="20231225T181749Z" creationid="TM STUDIO">
            <tuv xml:lang="zh-CN">
                <seg>金铃闷声闷气地回答：“都不是。”</seg>
            </tuv>
            <tuv xml:lang="en-US">
                <seg>Ling's reply was muffled, "Neither."</seg>
            </tuv>
        </tu>
        <tu creationdate="20231225T181749Z" creationid="TM STUDIO">
            <tuv xml:lang="zh-CN">
                <seg>“到底是什么？</seg>
            </tuv>
            <tuv xml:lang="en-US">
                <seg>"Then whats the problem?</seg>
            </tuv>
        </tu>
        <tu creationdate="20231225T181749Z" creationid="TM STUDIO">
            <tuv xml:lang="zh-CN">
                <seg>能不能告诉爸爸妈妈？”</seg>
            </tuv>
            <tuv xml:lang="en-US">
                <seg>Tell us!"</seg>
            </tuv>
        </tu>
        <tu creationdate="20231225T181749Z" creationid="TM STUDIO">
            <tuv xml:lang="zh-CN">
                <seg>金铃抬头看着他们，眼圈先红了一红，才说：“同学不相信我家里有过那么大的鱼。</seg>
            </tuv>
            <tuv xml:lang="en-US">
                <seg>Ling finally looked up. Her eyes were red-rimmed. "My classmates didn't believe me when I told them about the big fish.</seg>
            </tuv>
        </tu>
        <tu creationdate="20231225T181749Z" creationid="TM STUDIO">
            <tuv xml:lang="zh-CN">
                <seg>他们说，没有人会送大鱼给我的爸爸。”</seg>
            </tuv>
            <tuv xml:lang="en-US">
                <seg>They said no one would give my dad a big fish like that."</seg>
            </tuv>
        </tu>
        <tu creationdate="20231225T181749Z" creationid="TM STUDIO">
            <tuv xml:lang="zh-CN">
                <seg>卉紫和金亦鸣对看一眼，两个人心里都咯噔了一下。</seg>
            </tuv>
            <tuv xml:lang="en-US">
                <seg>Mom and Dad exchanged alarmed glances.</seg>
            </tuv>
        </tu>
        <tu creationdate="20231225T181749Z" creationid="TM STUDIO">
            <tuv xml:lang="zh-CN">
                <seg>金亦鸣勉强笑笑，说：“如果爸爸是大款，同学就会相信吗？”</seg>
            </tuv>
            <tuv xml:lang="en-US">
                <seg>Dad tried to lighten the mood, "And if I was really rich, they'd believe you?"</seg>
            </tuv>
        </tu>
        <tu creationdate="20231225T181749Z" creationid="TM STUDIO">
            <tuv xml:lang="zh-CN">
                <seg>金铃点头。</seg>
            </tuv>
            <tuv xml:lang="en-US">
                <seg>Ling nodded.</seg>
            </tuv>
        </tu>
        <tu creationdate="20231225T181749Z" creationid="TM STUDIO">
            <tuv xml:lang="zh-CN">
                <seg>“为什么？”</seg>
            </tuv>
            <tuv xml:lang="en-US">
                <seg>"Why?"</seg>
            </tuv>
        </tu>
        <tu creationdate="20231225T181749Z" creationid="TM STUDIO">
            <tuv xml:lang="zh-CN">
                <seg>“因为大款有钱。人们都会巴结有钱的人，就像大家都巴结当官的人一样。”</seg>
            </tuv>
            <tuv xml:lang="en-US">
                <seg>"Because people suck up to rich people, the same way that people suck up to government officials."</seg>
            </tuv>
        </tu>
        <tu creationdate="20231225T181749Z" creationid="TM STUDIO">
            <tuv xml:lang="zh-CN">
                <seg>“天哪！”卉紫轻叹一声，“你怎么会变得这么世故！”</seg>
            </tuv>
            <tuv xml:lang="en-US">
                <seg>"Heavens! How did you get to be so cynical? " exclaimed Mom.</seg>
            </tuv>
        </tu>
        <tu creationdate="20231225T181749Z" creationid="TM STUDIO">
            <tuv xml:lang="zh-CN">
                <seg>金铃郑重其事地说：“我并不想说谎，可是如果说真话反而没有人相信，你会选择什么？”</seg>
            </tuv>
            <tuv xml:lang="en-US">
                <seg>Ling looked at her seriously, "I didn't want to lie, but when I told the truth, no one believed me. What would you have done?"</seg>
            </tuv>
        </tu>
        <tu creationdate="20231225T181749Z" creationid="TM STUDIO">
            <tuv xml:lang="zh-CN">
                <seg>卉紫答不出话来。</seg>
            </tuv>
            <tuv xml:lang="en-US">
                <seg>Mom didn't know what to say.</seg>
            </tuv>
        </tu>
        <tu creationdate="20231225T181749Z" creationid="TM STUDIO">
            <tuv xml:lang="zh-CN">
                <seg>她心里有一种海水漫过去一样的凉丝丝的感觉。</seg>
            </tuv>
            <tuv xml:lang="en-US">
                <seg>She felt chilled.</seg>
            </tuv>
        </tu>
        <tu creationdate="20231225T181749Z" creationid="TM STUDIO">
            <tuv xml:lang="zh-CN">
                <seg>这社会真是变得越来越实际了，小学生已经懂得了“钱”和“权”的厉害，懂得了如今在世上大行其道的是什么。</seg>
            </tuv>
            <tuv xml:lang="en-US">
                <seg>Society nowadays had grown so materialistic. Even kids in elementary school understood that you needed money and power to win friends.</seg>
            </tuv>
        </tu>
        <tu creationdate="20231225T181749Z" creationid="TM STUDIO">
            <tuv xml:lang="zh-CN">
                <seg>到这一代孩子长大的时候，他们对前途和命运会有什么样的选择啊！</seg>
            </tuv>
            <tuv xml:lang="en-US">
                <seg>When they grew up, what kind of future would they choose for themselves?</seg>
            </tuv>
        </tu>
        <tu creationdate="20231225T181749Z" creationid="TM STUDIO">
            <tuv xml:lang="zh-CN">
                <seg>金铃的这篇作文交上去没几天，邢老师又打电话请卉紫到学校去一趟。</seg>
            </tuv>
            <tuv xml:lang="en-US">
                <seg>A few days later, Mrs. Xing called Mom and asked her to come to the school.</seg>
            </tuv>
        </tu>
        <tu creationdate="20231225T181749Z" creationid="TM STUDIO">
            <tuv xml:lang="zh-CN">
                <seg>邢老师拍着金铃的作文本说：“这篇作文写得不错。</seg>
            </tuv>
            <tuv xml:lang="en-US">
                <seg>She patted Ling's essay notebook, and said, "This is good, it's really well written.</seg>
            </tuv>
        </tu>
        <tu creationdate="20231225T181749Z" creationid="TM STUDIO">
            <tuv xml:lang="zh-CN">
                <seg>真不错。可是我能问一个问题吗？”</seg>
            </tuv>
            <tuv xml:lang="en-US">
                <seg>But, may I ask you something?"</seg>
            </tuv>
        </tu>
        <tu creationdate="20231225T181749Z" creationid="TM STUDIO">
            <tuv xml:lang="zh-CN">
                <seg>卉紫说：“可以。”</seg>
            </tuv>
            <tuv xml:lang="en-US">
                <seg>"Of course," said Mom.</seg>
            </tuv>
        </tu>
        <tu creationdate="20231225T181749Z" creationid="TM STUDIO">
            <tuv xml:lang="zh-CN">
                <seg>邢老师就说：“你自己是做文字工作的，你懂得什么是真实，什么是虚构。</seg>
            </tuv>
            <tuv xml:lang="en-US">
                <seg>"You make your living from writing. You know the difference between reality and fiction.</seg>
            </tuv>
        </tu>
        <tu creationdate="20231225T181749Z" creationid="TM STUDIO">
            <tuv xml:lang="zh-CN">
                <seg>一般来说我们不提倡孩子把作文当小说来写。</seg>
            </tuv>
            <tuv xml:lang="en-US">
                <seg>Normally we don't encourage children to turn their essays into fiction.</seg>
            </tuv>
        </tu>
        <tu creationdate="20231225T181749Z" creationid="TM STUDIO">
            <tuv xml:lang="zh-CN">
                <seg>家长看没看过这篇作文？”</seg>
            </tuv>
            <tuv xml:lang="en-US">
                <seg>Did you read her essay?"</seg>
            </tuv>
        </tu>
        <tu creationdate="20231225T181749Z" creationid="TM STUDIO">
            <tuv xml:lang="zh-CN">
                <seg>卉紫点头。</seg>
            </tuv>
            <tuv xml:lang="en-US">
                <seg>Mom nodded.</seg>
            </tuv>
        </tu>
        <tu creationdate="20231225T181749Z" creationid="TM STUDIO">
            <tuv xml:lang="zh-CN">
                <seg>“那么，是家长默许她编造了这样的情节？”</seg>
            </tuv>
            <tuv xml:lang="en-US">
                <seg>"And did you approve of the way she wrote it?"</seg>
            </tuv>
        </tu>
        <tu creationdate="20231225T181749Z" creationid="TM STUDIO">
            <tuv xml:lang="zh-CN">
                <seg>卉紫说：“不，我只想让老师也看看，好知道孩子们心里想些什么。”</seg>
            </tuv>
            <tuv xml:lang="en-US">
                <seg>"No," said Mom. "I only wanted you to know what kind of things the children are thinking."</seg>
            </tuv>
        </tu>
        <tu creationdate="20231225T181749Z" creationid="TM STUDIO">
            <tuv xml:lang="zh-CN">
                <seg>她就把围绕一条大鱼发生的事情说了一遍。</seg>
            </tuv>
            <tuv xml:lang="en-US">
                <seg>And she told Mrs. Xing the story of the fish.</seg>
            </tuv>
        </tu>
        <tu creationdate="20231225T181749Z" creationid="TM STUDIO">
            <tuv xml:lang="zh-CN">
                <seg>邢老师的表情严肃起来：“原来是这样。”</seg>
            </tuv>
            <tuv xml:lang="en-US">
                <seg>Mrs. Xing looked serious. "I see..." she said slowly.</seg>
            </tuv>
        </tu>
        <tu creationdate="20231225T181749Z" creationid="TM STUDIO">
            <tuv xml:lang="zh-CN">
                <seg>她想了想，又说：“看起来光抓学习不行，还得抓思想。</seg>
            </tuv>
            <tuv xml:lang="en-US">
                <seg>"It seems like it's not enough to teach them their school subjects, we also have to guide their thinking.</seg>
            </tuv>
        </tu>
        <tu creationdate="20231225T181749Z" creationid="TM STUDIO">
            <tuv xml:lang="zh-CN">
                <seg>孩子成熟得越来越早了，他们都太有自己的看法和主见，我有时候甚至觉得可怕。”</seg>
            </tuv>
            <tuv xml:lang="en-US">
                <seg>Children mature earlier and earlier, and they develop very firm opinions and ways of seeing the world around them. I sometimes think it's a bit frightening."</seg>
            </tuv>
        </tu>
        <tu creationdate="20231225T181749Z" creationid="TM STUDIO">
            <tuv xml:lang="zh-CN">
                <seg>邢老师送走卉紫之后，当天下午就拿出自习课的时间开了一次班会，主题内容是：我最崇拜谁？</seg>
            </tuv>
            <tuv xml:lang="en-US">
                <seg>That afternoon, Mrs. Xing turned the children's self-study hour into a discussion. The topic was: Who do I most admire?</seg>
            </tuv>
        </tu>
        <tu creationdate="20231225T181749Z" creationid="TM STUDIO">
            <tuv xml:lang="zh-CN">
                <seg>结果当然是热闹非凡。</seg>
            </tuv>
            <tuv xml:lang="en-US">
                <seg>It was very lively.</seg>
            </tuv>
        </tu>
        <tu creationdate="20231225T181749Z" creationid="TM STUDIO">
            <tuv xml:lang="zh-CN">
                <seg>男孩子们大都选择了时下电视节目里正在播放的日本动画片人物：宇宙英雄奥特曼。</seg>
            </tuv>
            <tuv xml:lang="en-US">
                <seg>Most of the boys went for super-hero Ultraman, the Japanese TV anime character.</seg>
            </tuv>
        </tu>
        <tu creationdate="20231225T181749Z" creationid="TM STUDIO">
            <tuv xml:lang="zh-CN">
                <seg>只有倪志伟偏要摆出一副与众不同的架势，说他最崇拜特工英雄007。</seg>
            </tuv>
            <tuv xml:lang="en-US">
                <seg>Zhiwei, however, chose to be different. "I most admire James Bond, 007," he declared.</seg>
            </tuv>
        </tu>
        <tu creationdate="20231225T181749Z" creationid="TM STUDIO">
            <tuv xml:lang="zh-CN">
                <seg>于胖儿马上站起来反对：“奥特曼连原子弹都打不死，007行吗？”</seg>
            </tuv>
            <tuv xml:lang="en-US">
                <seg>Pang jumped to his feet to protest. "Ultraman's invincible! Even a nuclear bomb couldn't kill him. Why 007?"</seg>
            </tuv>
        </tu>
        <tu creationdate="20231225T181749Z" creationid="TM STUDIO">
            <tuv xml:lang="zh-CN">
                <seg>倪志伟不屑地哼着鼻子：“跟你说不清，你是只看动画片的。”</seg>
            </tuv>
            <tuv xml:lang="en-US">
                <seg>"Huh!" said Zhiwei scornfully, "You wouldn't understand. You only ever watch animes."</seg>
            </tuv>
        </tu>
        <tu creationdate="20231225T181749Z" creationid="TM STUDIO">
            <tuv xml:lang="zh-CN">
                <seg>话说出去，倪志伟才意识到自己一不小心触犯了众怒，因为动画片是全班男女同学一致迷恋的电视节目。</seg>
            </tuv>
            <tuv xml:lang="en-US">
                <seg>As soon as the words were out of his mouth, he realized he'd put his foot in it, because everyone in the class, boys and girls alike, loved animes.</seg>
            </tuv>
        </tu>
        <tu creationdate="20231225T181749Z" creationid="TM STUDIO">
            <tuv xml:lang="zh-CN">
                <seg>立刻就有好几个人站起来，七嘴八舌指责倪志伟故作高深，任何时候总想显示自己的与众不同。</seg>
            </tuv>
            <tuv xml:lang="en-US">
                <seg>There were cries of, "Zhiwei's fake! Pretentious! He's always trying to prove he's better than the rest of us."</seg>
            </tuv>
        </tu>
        <tu creationdate="20231225T181749Z" creationid="TM STUDIO">
            <tuv xml:lang="zh-CN">
                <seg>尚海甚至激动得离开座位，跑到讲台前大声揭露：“倪志伟每天都在家里看奥特曼！</seg>
            </tuv>
            <tuv xml:lang="en-US">
                <seg>Hai even jumped to his feet and ran to the front of the class, and shouted, "Zhiwei watches Ultraman every day at home!</seg>
            </tuv>
        </tu>
        <tu creationdate="20231225T181749Z" creationid="TM STUDIO">
            <tuv xml:lang="zh-CN">
                <seg>他还买过一套奥特曼的卡通画书，很贵很贵的！”</seg>
            </tuv>
            <tuv xml:lang="en-US">
                <seg>He has a set of Ultraman manga, they were really, really expensive!"</seg>
            </tuv>
        </tu>
        <tu creationdate="20231225T181749Z" creationid="TM STUDIO">
            <tuv xml:lang="zh-CN">
                <seg>这一来全班情绪更是激昂。倪志伟面红耳赤，摆出一副恶狠狠的架势对着尚海。</seg>
            </tuv>
            <tuv xml:lang="en-US">
                <seg>Amid the mounting uproar, Zhiwei glared fiercely at Hai. Hai was not impressed.</seg>
            </tuv>
        </tu>
        <tu creationdate="20231225T181749Z" creationid="TM STUDIO">
            <tuv xml:lang="zh-CN">
                <seg>尚海就很张扬地对他做着鬼脸，表示自己不怕威胁。</seg>
            </tuv>
            <tuv xml:lang="en-US">
                <seg>In fact he pulled a funny face, to show he didn't care.</seg>
            </tuv>
        </tu>
        <tu creationdate="20231225T181749Z" creationid="TM STUDIO">
            <tuv xml:lang="zh-CN">
                <seg>邢老师用教鞭使劲敲着讲台，说：“好了好了，让女同学也发表看法！”</seg>
            </tuv>
            <tuv xml:lang="en-US">
                <seg>Mrs. Xing banged the desk with her pointer. "All right, all right, let's hear what some of the girls have to say!"</seg>
            </tuv>
        </tu>
        <tu creationdate="20231225T181749Z" creationid="TM STUDIO">
            <tuv xml:lang="zh-CN">
                <seg>金铃几乎是跳起来：“我最崇拜诺贝尔！”</seg>
            </tuv>
            <tuv xml:lang="en-US">
                <seg>Ling jumped to her feet, "I most admire Nobel!" she said.</seg>
            </tuv>
        </tu>
        <tu creationdate="20231225T181749Z" creationid="TM STUDIO">
            <tuv xml:lang="zh-CN">
                <seg>话音刚落，教室里一下子就安静下来。于胖儿和李林几个人焦急地转前转后，小声询问别人：“诺贝尔是谁？”</seg>
            </tuv>
            <tuv xml:lang="en-US">
                <seg>There was a sudden silence, and some anxious whispering, "Who's Nobel?"</seg>
            </tuv>
        </tu>
        <tu creationdate="20231225T181749Z" creationid="TM STUDIO">
            <tuv xml:lang="zh-CN">
                <seg>问到倪志伟，倪志伟偏不答，满脸是不屑的冷笑。</seg>
            </tuv>
            <tuv xml:lang="en-US">
                <seg>Someone asked Zhiwei, but he sat with a sneer on his face, not bothering to answer.</seg>
            </tuv>
        </tu>
        <tu creationdate="20231225T181749Z" creationid="TM STUDIO">
            <tuv xml:lang="zh-CN">
                <seg>邢老师说：“谈谈看法，为什么崇拜他？”</seg>
            </tuv>
            <tuv xml:lang="en-US">
                <seg>"Please tell us why you admire him, Ling, Mrs. Xing asked her.</seg>
            </tuv>
        </tu>
        <tu creationdate="20231225T181749Z" creationid="TM STUDIO">
            <tuv xml:lang="zh-CN">
                <seg>金铃说：“因为他设立了诺贝尔奖。</seg>
            </tuv>
            <tuv xml:lang="en-US">
                <seg>"Because he established the Nobel Prize," said Ling.</seg>
            </tuv>
        </tu>
        <tu creationdate="20231225T181749Z" creationid="TM STUDIO">
            <tuv xml:lang="zh-CN">
                <seg>全世界的人，谁不想得到这个奖呢？</seg>
            </tuv>
            <tuv xml:lang="en-US">
                <seg>"Everyone wants to win the Nobel Prize, don't they?</seg>
            </tuv>
        </tu>
        <tu creationdate="20231225T181749Z" creationid="TM STUDIO">
            <tuv xml:lang="zh-CN">
                <seg>物理学家，化学家，医生，诗人，文学家，还有国家总统，只要是得到这个奖的人，都是世界上不平凡的人。</seg>
            </tuv>
            <tuv xml:lang="en-US">
                <seg>It doesn't matter whether you're a physicist, chemist, doctor, poet, author, or a global leader. A Nobel prize-winner is a truly outstanding person.</seg>
            </tuv>
        </tu>
        <tu creationdate="20231225T181749Z" creationid="TM STUDIO">
            <tuv xml:lang="zh-CN">
                <seg>而诺贝尔设立了这个奖，所以他很伟大！”</seg>
            </tuv>
            <tuv xml:lang="en-US">
                <seg>And Alfred Nobel was a great man because he set up the prize."</seg>
            </tuv>
        </tu>
        <tu creationdate="20231225T181749Z" creationid="TM STUDIO">
            <tuv xml:lang="zh-CN">
                <seg>邢老师微微笑着：“你将来也想得到这个奖吗？”</seg>
            </tuv>
            <tuv xml:lang="en-US">
                <seg>"Do you want to win a Nobel Prize?" asked Mrs. Xing, with a slight smile.</seg>
            </tuv>
        </tu>
        <tu creationdate="20231225T181749Z" creationid="TM STUDIO">
            <tuv xml:lang="zh-CN">
                <seg>金铃双眼闪出一种奇异的光亮：“不，我将来要挣很多很多的钱，设立一个比诺贝尔奖更伟大的奖。</seg>
            </tuv>
            <tuv xml:lang="en-US">
                <seg>Ling's eyes glittered, as she said, "No. I want to earn lots and lots of money, so I can set up an even greater prize than the Nobel.</seg>
            </tuv>
        </tu>
        <tu creationdate="20231225T181749Z" creationid="TM STUDIO">
            <tuv xml:lang="zh-CN">
                <seg>我要让全世界的人为得到中国的这个奖而骄傲！”</seg>
            </tuv>
            <tuv xml:lang="en-US">
                <seg>I want to make everyone in the world proud to win this Chinese award!"</seg>
            </tuv>
        </tu>
        <tu creationdate="20231225T181749Z" creationid="TM STUDIO">
            <tuv xml:lang="zh-CN">
                <seg>邢老师点点头说：“很好。</seg>
            </tuv>
            <tuv xml:lang="en-US">
                <seg>Mrs. Xing nodded,</seg>
            </tuv>
        </tu>
        <tu creationdate="20231225T181749Z" creationid="TM STUDIO">
            <tuv xml:lang="zh-CN">
                <seg>你能想到为中国人争光，这种想法很高尚。</seg>
            </tuv>
            <tuv xml:lang="en-US">
                <seg>"Good. You want to win honor and glory for the Chinese people. Very noble.</seg>
            </tuv>
        </tu>
        <tu creationdate="20231225T181749Z" creationid="TM STUDIO">
            <tuv xml:lang="zh-CN">
                <seg>挣钱多未必是坏事，钱也并不都是肮脏的，看你是怎么挣的，用在哪儿，用出去对人类有没有益处。</seg>
            </tuv>
            <tuv xml:lang="en-US">
                <seg>Earning a lot of money isn't necessarily a bad thing. Money isn't all bad. It's how you make it, and how you use it, and whether it benefits humankind.</seg>
            </tuv>
        </tu>
        <tu creationdate="20231225T181749Z" creationid="TM STUDIO">
            <tuv xml:lang="zh-CN">
                <seg>你们知道诺贝尔生前是从事什么职业的吗？”</seg>
            </tuv>
            <tuv xml:lang="en-US">
                <seg>Do any of you know what kind of work Alfred Nobel did during his lifetime?"</seg>
            </tuv>
        </tu>
        <tu creationdate="20231225T181749Z" creationid="TM STUDIO">
            <tuv xml:lang="zh-CN">
                <seg>金铃又抢着说：“我知道！</seg>
            </tuv>
            <tuv xml:lang="en-US">
                <seg>"I know!" cried Ling.</seg>
            </tuv>
        </tu>
        <tu creationdate="20231225T181749Z" creationid="TM STUDIO">
            <tuv xml:lang="zh-CN">
                <seg>他是个化学家，发明了烈性炸药。”</seg>
            </tuv>
            <tuv xml:lang="en-US">
                <seg>"He was a chemist. He invented dynamite."</seg>
            </tuv>
        </tu>
        <tu creationdate="20231225T181749Z" creationid="TM STUDIO">
            <tuv xml:lang="zh-CN">
                <seg>教室里有几个人恍然大悟地啊了一声。</seg>
            </tuv>
            <tuv xml:lang="en-US">
                <seg>There was a collective "Oh!" from the class.</seg>
            </tuv>
        </tu>
        <tu creationdate="20231225T181749Z" creationid="TM STUDIO">
            <tuv xml:lang="zh-CN">
                <seg>邢老师拍拍讲台上的书：“知识啊！孩子们。知识是最宝贵的财富。</seg>
            </tuv>
            <tuv xml:lang="en-US">
                <seg>Mrs. Xing tapped the book on her desk with her pointer. "Children, that's why knowledge is a precious treasure.</seg>
            </tuv>
        </tu>
        <tu creationdate="20231225T181749Z" creationid="TM STUDIO">
            <tuv xml:lang="zh-CN">
                <seg>诺贝尔首先是一个化学家，一个了不起的发明家，而后才有能力设立他的大奖。</seg>
            </tuv>
            <tuv xml:lang="en-US">
                <seg>Nobel started out as a chemist, and a wonderful inventor, and it was after that that he was able to set up the Nobel prizes.</seg>
            </tuv>
        </tu>
        <tu creationdate="20231225T181749Z" creationid="TM STUDIO">
            <tuv xml:lang="zh-CN">
                <seg>世界上做生意赚钱的人太多了，款爷太多了，谁的钱能有诺贝尔的钱这么被人看重？说来说去一句话，世界上最可崇尚的东西是知识！”</seg>
            </tuv>
            <tuv xml:lang="en-US">
                <seg>The world is full of super-rich people who've made their money through business, but no one has earned the kind of respect that Nobel did. The most precious commodity in the world is knowledge!"</seg>
            </tuv>
        </tu>
        <tu creationdate="20231225T181749Z" creationid="TM STUDIO">
            <tuv xml:lang="zh-CN">
                <seg>班会结束之后，金铃找邢老师要回了作文，改写了一遍。</seg>
            </tuv>
            <tuv xml:lang="en-US">
                <seg>After class, Ling asked Mrs. Xing if she could revise her essay.</seg>
            </tuv>
        </tu>
        <tu creationdate="20231225T181749Z" creationid="TM STUDIO">
            <tuv xml:lang="zh-CN">
                <seg>改过之后的内容是这样的：</seg>
            </tuv>
            <tuv xml:lang="en-US">
                <seg>This is what it said after she'd re-written it:</seg>
            </tuv>
        </tu>
        <tu creationdate="20231225T181749Z" creationid="TM STUDIO">
            <tuv xml:lang="zh-CN">
                <seg>我的家是一个既贫穷又富有的家。</seg>
            </tuv>
            <tuv xml:lang="en-US">
                <seg>My family is both poor and rich.</seg>
            </tuv>
        </tu>
        <tu creationdate="20231225T181749Z" creationid="TM STUDIO">
            <tuv xml:lang="zh-CN">
                <seg>说它贫穷，因为家里的彩电至今还是18英寸的“北京”牌，除了中央台和省台，其他的频道只能用“模糊学”的观点去看。</seg>
            </tuv>
            <tuv xml:lang="en-US">
                <seg>Poor because we only have an 18-inch Chinese-made TV, and we can only get CCTV and provincial TV. On the other channels, all you can see is snow.</seg>
            </tuv>
        </tu>
        <tu creationdate="20231225T181749Z" creationid="TM STUDIO">
            <tuv xml:lang="zh-CN">
                <seg>我爸爸学外语用的录音机，也是一修再修，被人修得烦了，就变成了一个什么都不在乎的“老油条”。</seg>
            </tuv>
            <tuv xml:lang="en-US">
                <seg>My dad is teaching himself foreign languages on a tape recorder that's so old, it's gotten crotchety and bad-tempered. No matter how many times it's been repaired, it still refuses to work unless you spank it hard.</seg>
            </tuv>
        </tu>
        <tu creationdate="20231225T181749Z" creationid="TM STUDIO">
            <tuv xml:lang="zh-CN">
                <seg>你得使劲拍它两下屁股，它才很不情愿地哼哼几声。</seg>
            </tuv>
            <tuv xml:lang="en-US">
                <seg>Then if you're lucky, it produces a few grunts and groans.</seg>
            </tuv>
        </tu>
        <tu creationdate="20231225T181749Z" creationid="TM STUDIO">
            <tuv xml:lang="zh-CN">
                <seg>如果拍的次数太多，它又会发怒，突然大着嗓门尖叫起来，把爸爸吓一个跟头。</seg>
            </tuv>
            <tuv xml:lang="en-US">
                <seg>If you spank it too hard, it gets mad and screeches, and scares the hell of Dad.</seg>
            </tuv>
        </tu>
        <tu creationdate="20231225T181749Z" creationid="TM STUDIO">
            <tuv xml:lang="zh-CN">
                <seg>说我的家富有，因为我爸爸和妈妈都是名牌大学的毕业生，他们的学问和知识加起来要用车载斗量。</seg>
            </tuv>
            <tuv xml:lang="en-US">
                <seg>But we're rich too, because Mom and Dad both have good degrees, and between them, they have a shedload of knowledge.</seg>
            </tuv>
        </tu>
        <tu creationdate="20231225T181749Z" creationid="TM STUDIO">
            <tuv xml:lang="zh-CN">
                <seg>我生活在这样的家庭里常常觉得被太多的书本挤压得非常渺小。</seg>
            </tuv>
            <tuv xml:lang="en-US">
                <seg>That's the kind of family I live in, and sometimes 1 feel like I'm being crushed under a mountain of books.</seg>
            </tuv>
        </tu>
        <tu creationdate="20231225T181749Z" creationid="TM STUDIO">
            <tuv xml:lang="zh-CN">
                <seg>别人都说金钱是沉甸甸的，以我自己的经验看，书比钞票要重好多呢，不信你称称！</seg>
            </tuv>
            <tuv xml:lang="en-US">
                <seg>People say money is heavy, but in my experience, books are much heavier. If you don't believe me, go weigh them yourself!</seg>
            </tuv>
        </tu>
        <tu creationdate="20231225T181749Z" creationid="TM STUDIO">
            <tuv xml:lang="zh-CN">
                <seg>我爸爸其实研究过好多新产品，也曾经获得过国家专利。</seg>
            </tuv>
            <tuv xml:lang="en-US">
                <seg>My dad is an inventor, and he even won a national patent for one of his inventions.</seg>
            </tuv>
        </tu>
        <tu creationdate="20231225T181749Z" creationid="TM STUDIO">
            <tuv xml:lang="zh-CN">
                <seg>可是他太迷恋当大学老师，成天就是看书、备课、写论文、带研究生、钻实验室。</seg>
            </tuv>
            <tuv xml:lang="en-US">
                <seg>But he set his heart on becoming a university professor. All day he reads books, prepares classes, writes papers, supervises graduate students, and holds lab sessions.</seg>
            </tuv>
        </tu>
        <tu creationdate="20231225T181749Z" creationid="TM STUDIO">
            <tuv xml:lang="zh-CN">
                <seg>妈妈有时候羡慕别人家有钱，劝爸爸下海办公司，说凭他的研究成果肯定赚钱。</seg>
            </tuv>
            <tuv xml:lang="en-US">
                <seg>Mom is sometimes jealous of other families' money, and tells Dad he should set up in business, and earn proper money.</seg>
            </tuv>
        </tu>
        <tu creationdate="20231225T181749Z" creationid="TM STUDIO">
            <tuv xml:lang="zh-CN">
                <seg>爸爸不干，爸爸说世上的钱是赚不完的，重要的是做自己认为该做的事。</seg>
            </tuv>
            <tuv xml:lang="en-US">
                <seg>But Dad won't. He says the important thing this world is to be true to yourself and to act on that.</seg>
            </tuv>
        </tu>
        <tu creationdate="20231225T181749Z" creationid="TM STUDIO">
            <tuv xml:lang="zh-CN">
                <seg>下面就写到了那条大鱼。</seg>
            </tuv>
            <tuv xml:lang="en-US">
                <seg>She continued with the story of the big fish.</seg>
            </tuv>
        </tu>
        <tu creationdate="20231225T181749Z" creationid="TM STUDIO">
            <tuv xml:lang="zh-CN">
                <seg>把原来爸爸用钱去投资改成了用知识去帮助乡办厂。结尾也跟着作了改动。</seg>
            </tuv>
            <tuv xml:lang="en-US">
                <seg>But she told the truth: it was not money that Dad invested in the business, but knowledge. And she changed the ending too.</seg>
            </tuv>
        </tu>
        <tu creationdate="20231225T181749Z" creationid="TM STUDIO">
            <tuv xml:lang="zh-CN">
                <seg>卉紫看了，对金亦鸣说：“瞧瞧，吹捧了你，可把我贬得不轻。我倒成了见钱眼开的人！”</seg>
            </tuv>
            <tuv xml:lang="en-US">
                <seg>"Now look at it," Mom said to Dad after she'd read it. "You come out of this all bright and shiny and I've turned into a money-grubbing old bat!"</seg>
            </tuv>
        </tu>
        <tu creationdate="20231225T181749Z" creationid="TM STUDIO">
            <tuv xml:lang="zh-CN">
                <seg>金亦鸣偏袒女儿说：“文章不是讲究有波澜有起伏吗？</seg>
            </tuv>
            <tuv xml:lang="en-US">
                <seg>"Can't an essay be a bit exciting?</seg>
            </tuv>
        </tu>
        <tu creationdate="20231225T181749Z" creationid="TM STUDIO">
            <tuv xml:lang="zh-CN">
                <seg>你得允许她稍稍地进行一点虚构，反正我没认为你是个恶婆娘就行。”</seg>
            </tuv>
            <tuv xml:lang="en-US">
                <seg>You have to allow her a few fictional touches. Anyway, so long as I don't think you're a money-grubbing old bat, that's all right."</seg>
            </tuv>
        </tu>
        <tu creationdate="20231225T181749Z" creationid="TM STUDIO">
            <tuv xml:lang="zh-CN">
                <seg>卉紫点着金铃的额头：“下回你再写一篇《我的妈妈》，把你爸爸也贬一顿！”</seg>
            </tuv>
            <tuv xml:lang="en-US">
                <seg>Mom tapped Ling on the forehead. "Next time, you make sure you write an essay called 'My Mom', and make your dad look bad!"</seg>
            </tuv>
        </tu>
        <tu creationdate="20231225T181749Z" creationid="TM STUDIO">
            <tuv xml:lang="zh-CN">
                <seg>金铃大叫：“就写他大男子主义，不会做家务事！”</seg>
            </tuv>
            <tuv xml:lang="en-US">
                <seg>"I'll say he's a male chauvinist and doesn't do any housework!" cried Ling.</seg>
            </tuv>
        </tu>
        <tu creationdate="20231225T181749Z" creationid="TM STUDIO">
            <tuv xml:lang="zh-CN">
                <seg>卉紫眉开眼笑，抱着金铃的胖脸蛋亲了又亲。</seg>
            </tuv>
            <tuv xml:lang="en-US">
                <seg>Mom laughed and laughed, and showered kisses on Ling's chubby cheeks.</seg>
            </tuv>
        </tu>
        <tu creationdate="20231225T181749Z" creationid="TM STUDIO">
            <tuv xml:lang="zh-CN">
                <seg>不久区里举行小学生同题作文大赛，邢老师把金铃的这篇推荐上去，得了个二等奖。</seg>
            </tuv>
            <tuv xml:lang="en-US">
                <seg>Not long after, there was an essay competition for children in all the district elementary schools. Mrs. Xing put Ling's essay forward, and it won second place.</seg>
            </tuv>
        </tu>
        <tu creationdate="20231225T181749Z" creationid="TM STUDIO">
            <tuv xml:lang="zh-CN">
                <seg>区里跟着再推荐到市里，又得一个三等奖。</seg>
            </tuv>
            <tuv xml:lang="en-US">
                <seg>It was then entered for the city-wide essay competition, and won third place.</seg>
            </tuv>
        </tu>
        <tu creationdate="20231225T181749Z" creationid="TM STUDIO">
            <tuv xml:lang="zh-CN">
                <seg>新华街小学的校长比谁都高兴，在全校的集体晨会上点名表扬了金铃，又安排她担任了那天早晨升国旗时的护旗手。</seg>
            </tuv>
            <tuv xml:lang="en-US">
                <seg>The school head was delighted. He commended Ling to the whole school at school assembly, and nominated her as the flag bearer during the morning flag-raising ceremony.</seg>
            </tuv>
        </tu>
        <tu creationdate="20231225T181749Z" creationid="TM STUDIO">
            <tuv xml:lang="zh-CN">
                <seg>金铃穿着洗得很干净的校服，脖子上系一条新买的红领巾，站在晨风里冉冉升起的国旗下，把一只胳膊高高举过头顶，心里涌出从未有过的骄傲和自豪。</seg>
            </tuv>
            <tuv xml:lang="en-US">
                <seg>Ling's uniform was freshly laundered, and she wore a new red scarf tied at her neck. As the flag rippled in the morning breeze, she raised her arm as high as she could, and her heart swelled with a pride she'd never felt before.</seg>
            </tuv>
        </tu>
        <tu creationdate="20231225T181749Z" creationid="TM STUDIO">
            <tuv xml:lang="zh-CN">
                <seg>她那天高兴得哭了，站在最前排的尚海说他清清楚楚地看见了金铃眼睛里的泪水，只是金铃死活也不肯在尚海面前承认这一点。</seg>
            </tuv>
            <tuv xml:lang="en-US">
                <seg>That day she was so happy she teared up. At least, Hai, who was standing in the very front row, swore he saw tears in her eyes though Ling absolutely refused to admit it.</seg>
            </tuv>
        </tu>
    </body>
</tmx>
