# Supplementary material for: Exploring translator’s style in children’s literature: A case study of Nicky Harman’s English translations of Huang Beijia’s two works
Source: PLoS One. 2026 Jun 2;21(6):e0350245. doi: 10.1371/journal.pone.0350245 (PMC13229296; doi:10.1371/journal.pone.0350245)
Supplement: S7 File — (ZIP) [file pone.0350245.s010.zip › data/parallel corpus data/Parallel Chinese-English Corpus tmx format/I Want to Be Good (Parallel Chinese-English).tmx/Chapter 17_zh-CN_en-US.tmx]

<?xml version="1.0" encoding="UTF-8" standalone="yes"?>
<tmx version="1.4">
    <header creationtool="Tmxmall Aligner" segtype="sentence" adminlang="zh-CN" srclang="zh-CN" datatype="xml" creationdate="20231225T211056Z" creationid="TM STUDIO"/>
    <body>
        <tu creationdate="20231225T211056Z" creationid="TM STUDIO">
            <tuv xml:lang="zh-CN">
                <seg>十七　获奖专业户</seg>
            </tuv>
            <tuv xml:lang="en-US">
                <seg>Chapter 17 Professional Prize-winner</seg>
            </tuv>
        </tu>
        <tu creationdate="20231225T211056Z" creationid="TM STUDIO">
            <tuv xml:lang="zh-CN">
                <seg>还是在开学之前，卉紫带金铃到长江百货公司去买过一次书包。</seg>
            </tuv>
            <tuv xml:lang="en-US">
                <seg>Mom and Ling had gone to the Yangtze Department Store before term started, to get a book bag.</seg>
            </tuv>
        </tu>
        <tu creationdate="20231225T211056Z" creationid="TM STUDIO">
            <tuv xml:lang="zh-CN">
                <seg>金铃的书包每年都要更新一次，从最便宜的50多块钱一个的，到最贵的100多块一个的，都买过。</seg>
            </tuv>
            <tuv xml:lang="en-US">
                <seg>Ling needed a new bag every year. They'd tried the cheapest and the most expensive. You got what you paid for.</seg>
            </tuv>
        </tu>
        <tu creationdate="20231225T211056Z" creationid="TM STUDIO">
            <tuv xml:lang="zh-CN">
                <seg>50多块的虽然便宜，可使用期也只有昂贵书包的一半，用到后来，不是带子断了，就是拉链坏了，还有一次是底整个掉了。金铃正背着它在大街上走呢，哗的一声，所有的书本文具像从垃圾车的大翻斗里倾泻下来似的，稀里哗啦摊了一地。</seg>
            </tuv>
            <tuv xml:lang="en-US">
                <seg>With the cheapest, either the straps or the zipper broke, and once the entire bottom fell out while Ling was walking along the street, shedding all of her books and stationery onto the ground, much like a garbage truck spewing out trash.</seg>
            </tuv>
        </tu>
        <tu creationdate="20231225T211056Z" creationid="TM STUDIO">
            <tuv xml:lang="zh-CN">
                <seg>街上顿时多出一个展示书本文具的小地摊，把金铃窘得什么似的。</seg>
            </tuv>
            <tuv xml:lang="en-US">
                <seg>Ling went red in the face with embarrassment.</seg>
            </tuv>
        </tu>
        <tu creationdate="20231225T211056Z" creationid="TM STUDIO">
            <tuv xml:lang="zh-CN">
                <seg>难为情一点也就算了，最可恨的是新发的书本被路边污泥糟蹋得不成样子，自动铅笔里的铅统统断了，钢笔也摔折了笔头。</seg>
            </tuv>
            <tuv xml:lang="en-US">
                <seg>Worse still, all her new books were now covered in mud, her pencil leads had broken, and the top had come off her fountain pen.</seg>
            </tuv>
        </tu>
        <tu creationdate="20231225T211056Z" creationid="TM STUDIO">
            <tuv xml:lang="zh-CN">
                <seg>金铃用破书包兜着一大抱东西，嚎啕大哭着回家。</seg>
            </tuv>
            <tuv xml:lang="en-US">
                <seg>Ling bundled everything together inside the broken bag, and arrived home in floods of tears.</seg>
            </tuv>
        </tu>
        <tu creationdate="20231225T211056Z" creationid="TM STUDIO">
            <tuv xml:lang="zh-CN">
                <seg>后来还是卉紫尝试报纸上介绍的一种方法，用湿抹布把书本仔细擦干净，放进冰箱里阴干，才算没有破坏书本的原状。</seg>
            </tuv>
            <tuv xml:lang="en-US">
                <seg>Mom remembered a tip she'd read in the newspaper: she wiped each book clean with a damp rag, then left them to dry in the refrigerator. They came out looking good as new.</seg>
            </tuv>
        </tu>
        <tu creationdate="20231225T211056Z" creationid="TM STUDIO">
            <tuv xml:lang="zh-CN">
                <seg>此后卉紫再不敢给金铃买什么便宜货。</seg>
            </tuv>
            <tuv xml:lang="en-US">
                <seg>After that, Mom decided never to buy Ling the cheapest bags again.</seg>
            </tuv>
        </tu>
        <tu creationdate="20231225T211056Z" creationid="TM STUDIO">
            <tuv xml:lang="zh-CN">
                <seg>卉紫想，从前我们上学的时候，书包好像从小学用到中学都不坏的呀！</seg>
            </tuv>
            <tuv xml:lang="en-US">
                <seg>She was puzzled though. When we were at school, we kept the same bag all through elementary school, she thought.</seg>
            </tuv>
        </tu>
        <tu creationdate="20231225T211056Z" creationid="TM STUDIO">
            <tuv xml:lang="zh-CN">
                <seg>再一想又恍然大悟：从前发书只有语文、数学两本，书包背在身上轻飘飘的能飞起来，哪里还能够坏呢。</seg>
            </tuv>
            <tuv xml:lang="en-US">
                <seg>Then it suddenly dawned on her that they only had two textbooks, Chinese and math. Their book bags were light as a feather. No wonder they never broke!</seg>
            </tuv>
        </tu>
        <tu creationdate="20231225T211056Z" creationid="TM STUDIO">
            <tuv xml:lang="zh-CN">
                <seg>书包柜台上是真正的“琳琅满目”，数一数，没有100种，起码也有50种。</seg>
            </tuv>
            <tuv xml:lang="en-US">
                <seg>There was a dazzling line-up of backpacks on offer at the department store. At least fifty different designs, probably more.</seg>
            </tuv>
        </tu>
        <tu creationdate="20231225T211056Z" creationid="TM STUDIO">
            <tuv xml:lang="zh-CN">
                <seg>金铃看中了一只粉红色装饰得很漂亮的书包。</seg>
            </tuv>
            <tuv xml:lang="en-US">
                <seg>Ling browsed the shelves and her eye settled on a snazzy pink one.</seg>
            </tuv>
        </tu>
        <tu creationdate="20231225T211056Z" creationid="TM STUDIO">
            <tuv xml:lang="zh-CN">
                <seg>书包做得的确精致，看上去又很结实耐用，是中外合资产品。</seg>
            </tuv>
            <tuv xml:lang="en-US">
                <seg>It was beautifully made, and it looked sturdy too.</seg>
            </tuv>
        </tu>
        <tu creationdate="20231225T211056Z" creationid="TM STUDIO">
            <tuv xml:lang="zh-CN">
                <seg>卉紫一问价，是140元。</seg>
            </tuv>
            <tuv xml:lang="en-US">
                <seg>"How much?" asked Mom. "140 yuan," said the saleswoman.</seg>
            </tuv>
        </tu>
        <tu creationdate="20231225T211056Z" creationid="TM STUDIO">
            <tuv xml:lang="zh-CN">
                <seg>卉紫就倒吸一口凉气。</seg>
            </tuv>
            <tuv xml:lang="en-US">
                <seg>Mom gasped at the price.</seg>
            </tuv>
        </tu>
        <tu creationdate="20231225T211056Z" creationid="TM STUDIO">
            <tuv xml:lang="zh-CN">
                <seg>柜台上的中年售货员人很和气，眼睛笑眯眯的，嘴巴又能说，见金铃的眼睛盯住书包不放，马上取出一只，热情万分地要金铃背上试试感觉。</seg>
            </tuv>
            <tuv xml:lang="en-US">
                <seg>The woman knew what she was doing. She was friendly, with a nice smile and the gift of gab. She could see which one Ling had set her heart on, and pulled it down. "Try it on! See how it feels!" she urged her.</seg>
            </tuv>
        </tu>
        <tu creationdate="20231225T211056Z" creationid="TM STUDIO">
            <tuv xml:lang="zh-CN">
                <seg>金铃一旦背在身上，哪里还肯放下呢？</seg>
            </tuv>
            <tuv xml:lang="en-US">
                <seg>Of course, as soon as Ling put it on, she didn't want to take it off.</seg>
            </tuv>
        </tu>
        <tu creationdate="20231225T211056Z" creationid="TM STUDIO">
            <tuv xml:lang="zh-CN">
                <seg>嘴里不好意思说要，眼睛里却是热切盼望着的。</seg>
            </tuv>
            <tuv xml:lang="en-US">
                <seg>"Mom, can I have it?" she whispered shyly, but her eyes shone with fervent hope.</seg>
            </tuv>
        </tu>
        <tu creationdate="20231225T211056Z" creationid="TM STUDIO">
            <tuv xml:lang="zh-CN">
                <seg>卉紫小声嘀咕：“太贵了。”</seg>
            </tuv>
            <tuv xml:lang="en-US">
                <seg>"It's too much!" Mom whispered back.</seg>
            </tuv>
        </tu>
        <tu creationdate="20231225T211056Z" creationid="TM STUDIO">
            <tuv xml:lang="zh-CN">
                <seg>售货员说：“一分钱一分货啊！</seg>
            </tuv>
            <tuv xml:lang="en-US">
                <seg>"You get what you pay for!" said the woman.</seg>
            </tuv>
        </tu>
        <tu creationdate="20231225T211056Z" creationid="TM STUDIO">
            <tuv xml:lang="zh-CN">
                <seg>这种书包我们进了几百只，没几天就卖光了。</seg>
            </tuv>
            <tuv xml:lang="en-US">
                <seg>"We had hundreds of these in stock and they almost sold out within a few days.</seg>
            </tuv>
        </tu>
        <tu creationdate="20231225T211056Z" creationid="TM STUDIO">
            <tuv xml:lang="zh-CN">
                <seg>看看，多结实，多耐用！孩子背着多神气！”</seg>
            </tuv>
            <tuv xml:lang="en-US">
                <seg>Look how strongly-made it is. It'll last a lifetime! And doesn't your daughter look good in it!"</seg>
            </tuv>
        </tu>
        <tu creationdate="20231225T211056Z" creationid="TM STUDIO">
            <tuv xml:lang="zh-CN">
                <seg>见卉紫依然迟疑，又婉转地劝说：“我们商场这几天庆祝建店40周年，在举办一个中小学生作文大赛，叫你的孩子也写篇作文试试。</seg>
            </tuv>
            <tuv xml:lang="en-US">
                <seg>As Mom hesitated, the woman pursued her sales pitch, "We're celebrating our fortieth anniversary just now, and we're holding an essay competition for elementary and middle school students. Why doesn't your daughter enter an essay?</seg>
            </tuv>
        </tu>
        <tu creationdate="20231225T211056Z" creationid="TM STUDIO">
            <tuv xml:lang="zh-CN">
                <seg>万一得了奖，书包钱不就赚回来了吗？”</seg>
            </tuv>
            <tuv xml:lang="en-US">
                <seg>If she wins, the prize money will cover the cost of the backpack."</seg>
            </tuv>
        </tu>
        <tu creationdate="20231225T211056Z" creationid="TM STUDIO">
            <tuv xml:lang="zh-CN">
                <seg>卉紫笑笑：“哪有这么容易？”</seg>
            </tuv>
            <tuv xml:lang="en-US">
                <seg>"I don't think it's that simple," said Mom with a smile.</seg>
            </tuv>
        </tu>
        <tu creationdate="20231225T211056Z" creationid="TM STUDIO">
            <tuv xml:lang="zh-CN">
                <seg>“也别说，好运气来了，你挡也挡不住的。”</seg>
            </tuv>
            <tuv xml:lang="en-US">
                <seg>"You never know you might be lucky."</seg>
            </tuv>
        </tu>
        <tu creationdate="20231225T211056Z" creationid="TM STUDIO">
            <tuv xml:lang="zh-CN">
                <seg>卉紫被她磨得不好意思，到底还是花出了那140块钱。</seg>
            </tuv>
            <tuv xml:lang="en-US">
                <seg>In the end she wore Mom down, and Mom bought the backpack for 140 yuan.</seg>
            </tuv>
        </tu>
        <tu creationdate="20231225T211056Z" creationid="TM STUDIO">
            <tuv xml:lang="zh-CN">
                <seg>母女俩下楼，在大堂里果真看到一则大红洒金纸贴出来的“征文启事”，说的正是举办中小学生作文大赛的事，内容限于跟长江百货公司有关的一切。</seg>
            </tuv>
            <tuv xml:lang="en-US">
                <seg>They went downstairs and, sure enough, in the lobby they saw a large red and gold poster advertising the essay competition, and giving details. The subject of the essay had to be connected in some way to the Yangtze Department Store.</seg>
            </tuv>
        </tu>
        <tu creationdate="20231225T211056Z" creationid="TM STUDIO">
            <tuv xml:lang="zh-CN">
                <seg>很多人围着在看，七嘴八舌猜测有什么奖品，是东西还是钱。</seg>
            </tuv>
            <tuv xml:lang="en-US">
                <seg>A crowd of people stood around the notice, wondering aloud what the prize would be, a product or cash.</seg>
            </tuv>
        </tu>
        <tu creationdate="20231225T211056Z" creationid="TM STUDIO">
            <tuv xml:lang="zh-CN">
                <seg>金铃回头望着卉紫说：“我可以试试。”</seg>
            </tuv>
            <tuv xml:lang="en-US">
                <seg>"I could try," said Ling, looking at Mom.</seg>
            </tuv>
        </tu>
        <tu creationdate="20231225T211056Z" creationid="TM STUDIO">
            <tuv xml:lang="zh-CN">
                <seg>卉紫回答：“当然可以试试，不就是写篇作文吗？”</seg>
            </tuv>
            <tuv xml:lang="en-US">
                <seg>"Of course you can. You write good essays!" said Mom.</seg>
            </tuv>
        </tu>
        <tu creationdate="20231225T211056Z" creationid="TM STUDIO">
            <tuv xml:lang="zh-CN">
                <seg>金铃回家就开始写，题目叫《长百伴我长大》。</seg>
            </tuv>
            <tuv xml:lang="en-US">
                <seg>Ling started writing as soon as they got home. She called it, "The Yangtze Department Store and Me."</seg>
            </tuv>
        </tu>
        <tu creationdate="20231225T211056Z" creationid="TM STUDIO">
            <tuv xml:lang="zh-CN">
                <seg>文章说“长百”的东西价廉物美，家里所有的耐用商品和电器用品都是从“长百”采购回来的。</seg>
            </tuv>
            <tuv xml:lang="en-US">
                <seg>She wrote about how good their range of products was, and what good value. She wrote that all the household products and electronics her family owned had come from the Yangtze Store.</seg>
            </tuv>
        </tu>
        <tu creationdate="20231225T211056Z" creationid="TM STUDIO">
            <tuv xml:lang="zh-CN">
                <seg>每年她过生日，妈妈都会到“长百”给她挑选一样礼物，从1岁生日时买回来的钢琴，到11岁生日时买回来的漂亮台灯，所以“长百”和她的生命融合在一起，“长百”伴随她长大。</seg>
            </tuv>
            <tuv xml:lang="en-US">
                <seg>She told them that she had had a birthday present from there every year since she was one year old (a piano) to aged eleven (a nice desk lamp). The Yangtze Store had been part of her life all through her childhood.</seg>
            </tuv>
        </tu>
        <tu creationdate="20231225T211056Z" creationid="TM STUDIO">
            <tuv xml:lang="zh-CN">
                <seg>文章写得非常朴实，却是情真意浓，很让人感动。</seg>
            </tuv>
            <tuv xml:lang="en-US">
                <seg>The language of the essay was simple, but the sentiments were sincere, and it was quite touching.</seg>
            </tuv>
        </tu>
        <tu creationdate="20231225T211056Z" creationid="TM STUDIO">
            <tuv xml:lang="zh-CN">
                <seg>卉紫替她改掉几个错字，让她用作文纸抄写清楚，又帮她写了信封，贴上邮票，扔进楼下的邮筒。</seg>
            </tuv>
            <tuv xml:lang="en-US">
                <seg>Mom corrected a couple of spelling mistakes, and gave her some essay writing paper to make a neat copy. Then Mom addressed the envelope for her, stuck a stamp on, and put it in the mailbox downstairs.</seg>
            </tuv>
        </tu>
        <tu creationdate="20231225T211056Z" creationid="TM STUDIO">
            <tuv xml:lang="zh-CN">
                <seg>这事过去之后，卉紫把它忘了，金铃自己也没有再提起过它。</seg>
            </tuv>
            <tuv xml:lang="en-US">
                <seg>Mom forgot about it after that, and Ling didn't mention it again either.</seg>
            </tuv>
        </tu>
        <tu creationdate="20231225T211056Z" creationid="TM STUDIO">
            <tuv xml:lang="zh-CN">
                <seg>可是半个月之后卉紫开信箱，滑出来一封印有“长江百货公司”字样的信，里面说金铃同学的作文获了奖，请家长在下个星期日带上户口簿，和金铃同学一起出席颁奖会。</seg>
            </tuv>
            <tuv xml:lang="en-US">
                <seg>Until two weeks later, when Mom looked in their mailbox and found an envelope with the Yangtze Store logo on it. The letter inside said that Ling's essay had won a prize. Would her parents please bring Ling, together with her household registration card, to the store the following Sunday?</seg>
            </tuv>
        </tu>
        <tu creationdate="20231225T211056Z" creationid="TM STUDIO">
            <tuv xml:lang="zh-CN">
                <seg>俗话说“好事成双”，果然是有些道理的。</seg>
            </tuv>
            <tuv xml:lang="en-US">
                <seg>It all goes to show that good things never come in ones.</seg>
            </tuv>
        </tu>
        <tu creationdate="20231225T211056Z" creationid="TM STUDIO">
            <tuv xml:lang="zh-CN">
                <seg>金铃的作文《我的爸爸》获了区里和市里的奖。</seg>
            </tuv>
            <tuv xml:lang="en-US">
                <seg>As we know, Ling's essay "Dad" had just won prizes in district and city-level competitions.</seg>
            </tuv>
        </tu>
        <tu creationdate="20231225T211056Z" creationid="TM STUDIO">
            <tuv xml:lang="zh-CN">
                <seg>一家人都大喜过望。</seg>
            </tuv>
            <tuv xml:lang="en-US">
                <seg>The whole family was thrilled.</seg>
            </tuv>
        </tu>
        <tu creationdate="20231225T211056Z" creationid="TM STUDIO">
            <tuv xml:lang="zh-CN">
                <seg>卉紫高兴地对金铃说：“你倒是一不小心成了获奖专业户。”</seg>
            </tuv>
            <tuv xml:lang="en-US">
                <seg>"You just became a professional prize-winner," Mom laughed happily.</seg>
            </tuv>
        </tu>
        <tu creationdate="20231225T211056Z" creationid="TM STUDIO">
            <tuv xml:lang="zh-CN">
                <seg>金铃得意洋洋地卖弄新学的成语：“这叫‘牛刀小试’！”</seg>
            </tuv>
            <tuv xml:lang="en-US">
                <seg>"Just dipping a toe in the water!" said Ling with a delighted grin.</seg>
            </tuv>
        </tu>
        <tu creationdate="20231225T211056Z" creationid="TM STUDIO">
            <tuv xml:lang="zh-CN">
                <seg>金亦鸣刚摘下耳机从书房出来，糊里糊涂听了半句，插嘴问：“什么什么？杀鸡用牛刀？”</seg>
            </tuv>
            <tuv xml:lang="en-US">
                <seg>Dad was just coming out of his study, pulling his head phones off, and only caught the last bit. "Who's in the water?" he demanded.</seg>
            </tuv>
        </tu>
        <tu creationdate="20231225T211056Z" creationid="TM STUDIO">
            <tuv xml:lang="zh-CN">
                <seg>金铃笑得把刚喝到嘴里的一口茶水也喷了出来。</seg>
            </tuv>
            <tuv xml:lang="en-US">
                <seg>Ling laughed so hard she spat her tea out.</seg>
            </tuv>
        </tu>
        <tu creationdate="20231225T211056Z" creationid="TM STUDIO">
            <tuv xml:lang="zh-CN">
                <seg>领奖是在长江百货公司楼上的会议室，大概因为顺带做广告，会场布置得很漂亮，有吃有喝，还请了电视台的记者。</seg>
            </tuv>
            <tuv xml:lang="en-US">
                <seg>The award ceremony was to be held in the conference room, upstairs in the Yangtze Department Store, probably because it was a nice venue and they could make the most of the publicity. The room was laid out with tables of food and drinks, and a TV reporter had been invited too.</seg>
            </tuv>
        </tu>
        <tu creationdate="20231225T211056Z" creationid="TM STUDIO">
            <tuv xml:lang="zh-CN">
                <seg>其实获奖的孩子并不多，1个一等奖，2个二等奖，3个三等奖，其余便是一些鼓励奖了。</seg>
            </tuv>
            <tuv xml:lang="en-US">
                <seg>There were only a few prizes: one first prize, two second prizes, and three third prizes, as well as certificates for runners-up.</seg>
            </tuv>
        </tu>
        <tu creationdate="20231225T211056Z" creationid="TM STUDIO">
            <tuv xml:lang="zh-CN">
                <seg>台上摆着用红绸带装饰的奖品，依次是：386电脑1台、“卡西欧”电子琴2台、“小霸王”电脑游戏机3台。</seg>
            </tuv>
            <tuv xml:lang="en-US">
                <seg>The awards were tied with red silk ribbons and laid out on the stage: a desktop computer, two Casio electronic keyboards, and three Xbox video game consoles.</seg>
            </tuv>
        </tu>
        <tu creationdate="20231225T211056Z" creationid="TM STUDIO">
            <tuv xml:lang="zh-CN">
                <seg>金铃坐在会场上，眼巴巴望着台上的奖品，有点紧张地问卉紫：“你认为我能得哪种奖？”</seg>
            </tuv>
            <tuv xml:lang="en-US">
                <seg>Ling sat staring at the prizes. "Which prize d'you think I've won?" she asked Mom anxiously.</seg>
            </tuv>
        </tu>
        <tu creationdate="20231225T211056Z" creationid="TM STUDIO">
            <tuv xml:lang="zh-CN">
                <seg>卉紫说：“我怎么知道？</seg>
            </tuv>
            <tuv xml:lang="en-US">
                <seg>"How should I know?</seg>
            </tuv>
        </tu>
        <tu creationdate="20231225T211056Z" creationid="TM STUDIO">
            <tuv xml:lang="zh-CN">
                <seg>得哪种奖都行，妈妈都高兴。”</seg>
            </tuv>
            <tuv xml:lang="en-US">
                <seg>I'm very happy that you've won a prize, whatever it is."</seg>
            </tuv>
        </tu>
        <tu creationdate="20231225T211056Z" creationid="TM STUDIO">
            <tuv xml:lang="zh-CN">
                <seg>“我希望得到那台电脑。”</seg>
            </tuv>
            <tuv xml:lang="en-US">
                <seg>"I hope I win that computer."</seg>
            </tuv>
        </tu>
        <tu creationdate="20231225T211056Z" creationid="TM STUDIO">
            <tuv xml:lang="zh-CN">
                <seg>金铃拉了拉妈妈的手，“爸爸早就想买一台电脑了。”</seg>
            </tuv>
            <tuv xml:lang="en-US">
                <seg>Ling tugged at Mon's hand. "Dad's been wanting to buy a computer."</seg>
            </tuv>
        </tu>
        <tu creationdate="20231225T211056Z" creationid="TM STUDIO">
            <tuv xml:lang="zh-CN">
                <seg>她停一会儿又说：“游戏机也不错，我们好多同学家里都有游戏机。”</seg>
            </tuv>
            <tuv xml:lang="en-US">
                <seg>She paused, then said, "A video game console wouldn't be bad either. Lots of my classmates have one."</seg>
            </tuv>
        </tu>
        <tu creationdate="20231225T211056Z" creationid="TM STUDIO">
            <tuv xml:lang="zh-CN">
                <seg>金铃始终没说她希望得二等奖：那台挺不错的“卡西欧”电子琴。可是后来宣布得奖名单时，金铃偏偏就是二等奖。</seg>
            </tuv>
            <tuv xml:lang="en-US">
                <seg>The one prize she never mentioned was the Casio electronic keyboard but when the prizes were read out, she had come second.</seg>
            </tuv>
        </tu>
        <tu creationdate="20231225T211056Z" creationid="TM STUDIO">
            <tuv xml:lang="zh-CN">
                <seg>金铃抿着嘴，竭力把笑意掩藏起来，起身到台上把电子琴抱了回来。</seg>
            </tuv>
            <tuv xml:lang="en-US">
                <seg>She tried hard to hide her disappointment as she went on stage to receive it.</seg>
            </tuv>
        </tu>
        <tu creationdate="20231225T211056Z" creationid="TM STUDIO">
            <tuv xml:lang="zh-CN">
                <seg>电子琴太大，金铃颇为吃力地抱在胸前，走路看不见前面，下台时差点儿绊了一跤，惹得台上台下一阵笑。</seg>
            </tuv>
            <tuv xml:lang="en-US">
                <seg>It was so big that she could hardly see where she was going. She struggled to clutch it to her chest and almost tripped as she came down off the stage, which made judges and audience laugh.</seg>
            </tuv>
        </tu>
        <tu creationdate="20231225T211056Z" creationid="TM STUDIO">
            <tuv xml:lang="zh-CN">
                <seg>-个电视台记者眼疾手快地帮她拿过琴，一直送到卉紫那儿，然后客气地问：“小朋友，我可以采访你吗？”</seg>
            </tuv>
            <tuv xml:lang="en-US">
                <seg>The TV reporter deftly took it off her and carried it to her seat for her. "May I interview you, young lady?" she asked.</seg>
            </tuv>
        </tu>
        <tu creationdate="20231225T211056Z" creationid="TM STUDIO">
            <tuv xml:lang="zh-CN">
                <seg>金铃脸红起来，眼角瞄着卉紫说：“你问我妈妈。”</seg>
            </tuv>
            <tuv xml:lang="en-US">
                <seg>Ling blushed. She glanced sideways at Mom, "Better ask my mom."</seg>
            </tuv>
        </tu>
        <tu creationdate="20231225T211056Z" creationid="TM STUDIO">
            <tuv xml:lang="zh-CN">
                <seg>旁边的人听见这句话又笑了。</seg>
            </tuv>
            <tuv xml:lang="en-US">
                <seg>More chuckles from the onlookers.</seg>
            </tuv>
        </tu>
        <tu creationdate="20231225T211056Z" creationid="TM STUDIO">
            <tuv xml:lang="zh-CN">
                <seg>卉紫一把拉过金铃说：“人家是采访你呢！</seg>
            </tuv>
            <tuv xml:lang="en-US">
                <seg>Mom pushed her forward. "It's you who's being interviewed!</seg>
            </tuv>
        </tu>
        <tu creationdate="20231225T211056Z" creationid="TM STUDIO">
            <tuv xml:lang="zh-CN">
                <seg>大方点儿。”</seg>
            </tuv>
            <tuv xml:lang="en-US">
                <seg>Go for it!"</seg>
            </tuv>
        </tu>
        <tu creationdate="20231225T211056Z" creationid="TM STUDIO">
            <tuv xml:lang="zh-CN">
                <seg>金铃问记者：“你想要我说什么？”</seg>
            </tuv>
            <tuv xml:lang="en-US">
                <seg>"What do you want me to say? Ling asked the reporter.</seg>
            </tuv>
        </tu>
        <tu creationdate="20231225T211056Z" creationid="TM STUDIO">
            <tuv xml:lang="zh-CN">
                <seg>记者忍住笑说：“不是我想，是你想--你想对大家说什么？”</seg>
            </tuv>
            <tuv xml:lang="en-US">
                <seg>The reporter suppressed a smile, "It's not for me to say. What would you like to say to everyone?"</seg>
            </tuv>
        </tu>
        <tu creationdate="20231225T211056Z" creationid="TM STUDIO">
            <tuv xml:lang="zh-CN">
                <seg>金铃把一只手指放在嘴巴里啃着，对着镜头说：“谢谢百货商店的叔叔阿姨送我这台电子琴。可是我最想要的是那一台电脑。”</seg>
            </tuv>
            <tuv xml:lang="en-US">
                <seg>Ling put her finger in her mouth and thought for a minute. Then she looked into the camera lens and said, "I'm very grateful to the Yangtze Department Store for giving me the electronic keyboard. But what I really wanted was the computer."</seg>
            </tuv>
        </tu>
        <tu creationdate="20231225T211056Z" creationid="TM STUDIO">
            <tuv xml:lang="zh-CN">
                <seg>她指指已经被一个中学生抱在怀里的电脑说：“我下次还要参加比赛，一定要把电脑拿到手。”</seg>
            </tuv>
            <tuv xml:lang="en-US">
                <seg>She pointed in the direction of the middle school student who was just then carrying her first prize away. "I'll enter again next year, and I'll definitely win the computer."</seg>
            </tuv>
        </tu>
        <tu creationdate="20231225T211056Z" creationid="TM STUDIO">
            <tuv xml:lang="zh-CN">
                <seg>记者拿过话筒说：“很好，你很有志气，希望你能实现自己的愿望。”</seg>
            </tuv>
            <tuv xml:lang="en-US">
                <seg>"Excellent," said the reporter, taking the mike back. "Lots of ambition. I hope you win your heart's desire."</seg>
            </tuv>
        </tu>
        <tu creationdate="20231225T211056Z" creationid="TM STUDIO">
            <tuv xml:lang="zh-CN">
                <seg>金铃点点头，彬彬有礼地问答：“谢谢。”</seg>
            </tuv>
            <tuv xml:lang="en-US">
                <seg>"Thank you very much," said Ling, gravely.</seg>
            </tuv>
        </tu>
        <tu creationdate="20231225T211056Z" creationid="TM STUDIO">
            <tuv xml:lang="zh-CN">
                <seg>碘钨灯-灭，金铃几乎逃一样地回到卉紫身边，连声说：“吓死我了。”</seg>
            </tuv>
            <tuv xml:lang="en-US">
                <seg>The camera lights went out, and Ling fled back to Mom. "That was scary!"</seg>
            </tuv>
        </tu>
        <tu creationdate="20231225T211056Z" creationid="TM STUDIO">
            <tuv xml:lang="zh-CN">
                <seg>卉紫笑着搂一搂她的肩：“还不错，好歹没露怯。”</seg>
            </tuv>
            <tuv xml:lang="en-US">
                <seg>Mom put her arm around Ling's shoulder. "You didn't mess up. You did fine."</seg>
            </tuv>
        </tu>
        <tu creationdate="20231225T211056Z" creationid="TM STUDIO">
            <tuv xml:lang="zh-CN">
                <seg>回家的路上，卉紫帮金铃拿电子琴，路远没轻担，卉紫一路频频换手，只觉肩酸背疼，很后悔没让金亦鸣陪女儿来。</seg>
            </tuv>
            <tuv xml:lang="en-US">
                <seg>Mom carried the Casio for Ling on their way home. It was heavy and awkward, and she kept switching it from one arm to the other. Soon she had backache. She was sorry she hadn't made Dad come with them.</seg>
            </tuv>
        </tu>
        <tu creationdate="20231225T211056Z" creationid="TM STUDIO">
            <tuv xml:lang="zh-CN">
                <seg>她对金铃说：“幸亏是电子琴，要真是电脑，我们两个根本没法弄回家。”</seg>
            </tuv>
            <tuv xml:lang="en-US">
                <seg>"It's a good thing it's a keyboard," she said. "We'd never have managed a computer between the two of us."</seg>
            </tuv>
        </tu>
        <tu creationdate="20231225T211056Z" creationid="TM STUDIO">
            <tuv xml:lang="zh-CN">
                <seg>金铃不回答她的话，不紧不慢地跟在身后，脸上也没有了刚才的惊喜。</seg>
            </tuv>
            <tuv xml:lang="en-US">
                <seg>Ling didn't answer. She trailed silently along behind her mother, with none of her former excitement on her face.</seg>
            </tuv>
        </tu>
        <tu creationdate="20231225T211056Z" creationid="TM STUDIO">
            <tuv xml:lang="zh-CN">
                <seg>卉紫回头望望她：“你真的不高兴？因为没得到一等奖？”</seg>
            </tuv>
            <tuv xml:lang="en-US">
                <seg>Mom turned around. "Are you really disappointed you didn't get first prize?" she asked.</seg>
            </tuv>
        </tu>
        <tu creationdate="20231225T211056Z" creationid="TM STUDIO">
            <tuv xml:lang="zh-CN">
                <seg>金铃忽然问：“‘揠苗助长’的成语你听说过吗？”</seg>
            </tuv>
            <tuv xml:lang="en-US">
                <seg>"Haven't you heard the saying, 'Be careful what you wish for'?" Ling said dolefully.</seg>
            </tuv>
        </tu>
        <tu creationdate="20231225T211056Z" creationid="TM STUDIO">
            <tuv xml:lang="zh-CN">
                <seg>卉紫扑哧一笑：“岂有此理！</seg>
            </tuv>
            <tuv xml:lang="en-US">
                <seg>'"Whatever do you mean?</seg>
            </tuv>
        </tu>
        <tu creationdate="20231225T211056Z" creationid="TM STUDIO">
            <tuv xml:lang="zh-CN">
                <seg>我可是正经大学中文系毕业的。”</seg>
            </tuv>
            <tuv xml:lang="en-US">
                <seg>Anyway, of course I have! I majored in Chinese language and literature," said Mom.</seg>
            </tuv>
        </tu>
        <tu creationdate="20231225T211056Z" creationid="TM STUDIO">
            <tuv xml:lang="zh-CN">
                <seg>才说完这句话，卉紫就明白金铃为什么会问这个，又为什么心里不太高兴：她是怕妈妈回家后又要逼着她学电子琴！小时候学钢琴把金铃学怕了。</seg>
            </tuv>
            <tuv xml:lang="en-US">
                <seg>Suddenly it dawned on Mom why Ling was upset. She was afraid that after they got home, Mom would make her learn to play the keyboard!</seg>
            </tuv>
        </tu>
        <tu creationdate="20231225T211056Z" creationid="TM STUDIO">
            <tuv xml:lang="zh-CN">
                <seg>金铃的钢琴是卉紫在她周岁生日时买回来的。</seg>
            </tuv>
            <tuv xml:lang="en-US">
                <seg>Mom really had bought Ling a piano on her first birthday.</seg>
            </tuv>
        </tu>
        <tu creationdate="20231225T211056Z" creationid="TM STUDIO">
            <tuv xml:lang="zh-CN">
                <seg>那时候市场上物价还很便宜，一架最好的“珠江”牌钢琴才1000多块钱。</seg>
            </tuv>
            <tuv xml:lang="en-US">
                <seg>They were not expensive back then - the best "Pearl River" brand was only about 1,000 yuan.</seg>
            </tuv>
        </tu>
        <tu creationdate="20231225T211056Z" creationid="TM STUDIO">
            <tuv xml:lang="zh-CN">
                <seg>卉紫和金亦鸣结婚时没用什么花费，那笔钱便存下来，在金铃周岁那天送进长江百货公司，拖回家这个油光锃亮的大玩艺儿。</seg>
            </tuv>
            <tuv xml:lang="en-US">
                <seg>Mom and Dad hadn't spent a lot of money on their wedding, they put most of their cash gifts into savings, so on Ling's first birthday, they went to the Yangtze Store and brought home this glossy, black monster.</seg>
            </tuv>
        </tu>
        <tu creationdate="20231225T211056Z" creationid="TM STUDIO">
            <tuv xml:lang="zh-CN">
                <seg>钢琴回家就闲置了4年。4年中琴价年年飞涨，卉紫很得意自己当初的眼力和魄力，若是等到金铃5岁时再买，恐怕他们只有望琴兴叹了。</seg>
            </tuv>
            <tuv xml:lang="en-US">
                <seg>They didn't touch the piano for four years, during which time piano prices skyrocketed. Mom congratulated herself on her foresight. If they'd waited until Ling was five, they'd have had no chance of getting one.</seg>
            </tuv>
        </tu>
        <tu creationdate="20231225T211056Z" creationid="TM STUDIO">
            <tuv xml:lang="zh-CN">
                <seg>5岁时第一次上课，老师抓住她的小手细细端详，肯定这是一双修长的弹琴的好手。</seg>
            </tuv>
            <tuv xml:lang="en-US">
                <seg>Ling's fifth birthday came, and she started piano lessons. The teacher grasped her little hands and subjected them to a close inspection. She had long fingers, which were good for piano playing, she declared.</seg>
            </tuv>
        </tu>
        <tu creationdate="20231225T211056Z" creationid="TM STUDIO">
            <tuv xml:lang="zh-CN">
                <seg>做母亲的便窃窃暗喜，恍惚中看见10年后一个白衣少女端坐琴后，纤纤十指如蝴蝶翻飞，琴声如泉水、如海浪。</seg>
            </tuv>
            <tuv xml:lang="en-US">
                <seg>Mom was secretly delighted. She fantasized about her daughter in ten years' time, sitting at the piano in a white dress, her hands flying over the keys like butterflies, the notes tinkling like a mountain stream.</seg>
            </tuv>
        </tu>
        <tu creationdate="20231225T211056Z" creationid="TM STUDIO">
            <tuv xml:lang="zh-CN">
                <seg>这样的想像实在太令人鼓舞了，卉紫于是告诫女儿说：学好钢琴是妈妈对你的最大愿望。</seg>
            </tuv>
            <tuv xml:lang="en-US">
                <seg>That made her very happy, and she told Ling firmly. "It's my greatest wish that you should be a good pianist."</seg>
            </tuv>
        </tu>
        <tu creationdate="20231225T211056Z" creationid="TM STUDIO">
            <tuv xml:lang="zh-CN">
                <seg>初学的半年一切顺利，金铃是个性格活跃的孩子，整小时地坐在琴凳上一动不动真是难为了她。</seg>
            </tuv>
            <tuv xml:lang="en-US">
                <seg>For the first six months, all went smoothly. But Ling was a physically active girl, and sitting quiet for a whole hour was torture to her.</seg>
            </tuv>
        </tu>
        <tu creationdate="20231225T211056Z" creationid="TM STUDIO">
            <tuv xml:lang="zh-CN">
                <seg>逃避之心随时都有，但迫于卉紫的压力，她还不敢有大的反抗动作。</seg>
            </tuv>
            <tuv xml:lang="en-US">
                <seg>She kept trying to think of excuses to get out of her lessons, but Mom kept the pressure on and Ling didn't dare kick up too much of a fuss.</seg>
            </tuv>
        </tu>
        <tu creationdate="20231225T211056Z" creationid="TM STUDIO">
            <tuv xml:lang="zh-CN">
                <seg>有时候她学不会，卉紫发火打了她骂了她，心里虽很不忍，想到学琴的孩子都得有这一番磨砺，心里也就释然。</seg>
            </tuv>
            <tuv xml:lang="en-US">
                <seg>Sometimes she got her piano exercises wrong and Mom spanked and scolded her. Mom wasn't happy about that either, but she comforted herself with the thought that any child learning the piano needed to work hard to improve.</seg>
            </tuv>
        </tu>
        <tu creationdate="20231225T211056Z" creationid="TM STUDIO">
            <tuv xml:lang="zh-CN">
                <seg>半年之后课程加深，满纸的小蝌蚪密密麻麻，金铃年龄小，认读能力差，必须有卉紫在一旁帮忙。</seg>
            </tuv>
            <tuv xml:lang="en-US">
                <seg>Her lessons got more difficult, and the teacher gave her sheet music covered in dots and squiggles. Ling was still only five, and found the sight-reading hard, so Mom had to sit with her and help.</seg>
            </tuv>
        </tu>
        <tu creationdate="20231225T211056Z" creationid="TM STUDIO">
            <tuv xml:lang="zh-CN">
                <seg>卉紫从没学过五线谱，此番跟着老师现学现卖，心里颇有点“80岁学吹打”的感慨。</seg>
            </tuv>
            <tuv xml:lang="en-US">
                <seg>Mom had never learned how to read music, so all she could do was follow whatever the teacher said. She had the distinct feeling that she was a bit old to be starting something completely new.</seg>
            </tuv>
        </tu>
        <tu creationdate="20231225T211056Z" creationid="TM STUDIO">
            <tuv xml:lang="zh-CN">
                <seg>大人学新东西比孩子难，卉紫天天伸长了脖子对着五线谱连数带猜，未免心生烦躁。一烦躁就要朝金铃瞪眼，怨她笨，怨她不用功，自己不认谱子要连累妈妈来认。</seg>
            </tuv>
            <tuv xml:lang="en-US">
                <seg>Adults didn't pick things up the way children did. Mom peered over Ling's shoulder at the sheet music, trying to guess what the notes were. The whole thing made her very antsy, and once that happened, she got mad at Ling. She grumbled at her for being dumb and lazy, and making her mom read the notes for her.</seg>
            </tuv>
        </tu>
        <tu creationdate="20231225T211056Z" creationid="TM STUDIO">
            <tuv xml:lang="zh-CN">
                <seg>金铃被妈妈骂了自然也很愧疚，坐上琴凳心里越发紧张。</seg>
            </tuv>
            <tuv xml:lang="en-US">
                <seg>That made Ling feel guilty, and she got more and more anxious.</seg>
            </tuv>
        </tu>
        <tu creationdate="20231225T211056Z" creationid="TM STUDIO">
            <tuv xml:lang="zh-CN">
                <seg>一紧张便频频弹错，越错越要挨骂，恶性循环，母女俩如同钻进了魔圈。</seg>
            </tuv>
            <tuv xml:lang="en-US">
                <seg>And made more and more mistakes. And then got scolded even worse by Mom. It was a vicious circle that neither of them could escape from.</seg>
            </tuv>
        </tu>
        <tu creationdate="20231225T211056Z" creationid="TM STUDIO">
            <tuv xml:lang="zh-CN">
                <seg>每星期的回课是雷打不动的。每次回课，卉紫比金铃紧张，生怕她弹不好出洋相，或者被老师嫌。</seg>
            </tuv>
            <tuv xml:lang="en-US">
                <seg>No matter what, Ling's piano lesson came around inexorably every week. By now, Mom was more anxious than her daughter, worried that she'd make a mess of her playing and annoy the teacher.</seg>
            </tuv>
        </tu>
        <tu creationdate="20231225T211056Z" creationid="TM STUDIO">
            <tuv xml:lang="zh-CN">
                <seg>卉紫好胜心强，凡事要求完美，金铃却是天性粗疏，大大咧咧，不是这儿错了节拍，便是那儿弹错了音符。</seg>
            </tuv>
            <tuv xml:lang="en-US">
                <seg>Mom was by nature competitive, and wanted everything to be perfect. Ling was the opposite - rough and ready, free and easy. She kept getting the beat wrong, or playing the wrong note.</seg>
            </tuv>
        </tu>
        <tu creationdate="20231225T211056Z" creationid="TM STUDIO">
            <tuv xml:lang="zh-CN">
                <seg>卉紫坐在老师旁边急得手心出汗，恨不得替她弹完了这一曲才舒坦。</seg>
            </tuv>
            <tuv xml:lang="en-US">
                <seg>Mom would sit at the teacher's side, with sweaty palms, wishing she could play the piece for Ling, and be done with it.</seg>
            </tuv>
        </tu>
        <tu creationdate="20231225T211056Z" creationid="TM STUDIO">
            <tuv xml:lang="zh-CN">
                <seg>每次上完课回家，两个人都一声不吭，卉紫是因为女儿成绩不理想而生闷气，金铃则是见卉紫脸色不好而心中害怕。</seg>
            </tuv>
            <tuv xml:lang="en-US">
                <seg>Mother and daughter would set off for home after class in stony silence. Mom because her daughter was playing badly, and Ling because she could see that her mom was angry.</seg>
            </tuv>
        </tu>
        <tu creationdate="20231225T211056Z" creationid="TM STUDIO">
            <tuv xml:lang="zh-CN">
                <seg>金铃学琴两年。</seg>
            </tuv>
            <tuv xml:lang="en-US">
                <seg>Ling studied piano for two years.</seg>
            </tuv>
        </tu>
        <tu creationdate="20231225T211056Z" creationid="TM STUDIO">
            <tuv xml:lang="zh-CN">
                <seg>两年中卉紫发了多少火，生了多少气，已经难以计数。</seg>
            </tuv>
            <tuv xml:lang="en-US">
                <seg>In those two years, Mom lost her temper countless times.</seg>
            </tuv>
        </tu>
        <tu creationdate="20231225T211056Z" creationid="TM STUDIO">
            <tuv xml:lang="zh-CN">
                <seg>金铃呢，原本活泼的天性也变得阴郁起来，逢人就说最恨钢琴。</seg>
            </tuv>
            <tuv xml:lang="en-US">
                <seg>Meantime, Ling changed from being a naturally lively little girl, into a figure of gloom. She made no secret of the fact that she loathed the piano.</seg>
            </tuv>
        </tu>
        <tu creationdate="20231225T211056Z" creationid="TM STUDIO">
            <tuv xml:lang="zh-CN">
                <seg>母女俩的性格接近扭曲，两人之间的关系也透着紧张。</seg>
            </tuv>
            <tuv xml:lang="en-US">
                <seg>It put their relationship under an unbearable strain from which it almost didn't recover.</seg>
            </tuv>
        </tu>
        <tu creationdate="20231225T211056Z" creationid="TM STUDIO">
            <tuv xml:lang="zh-CN">
                <seg>幸好卉紫还算明智，意识到事情不对之后，断然决定停止金铃学琴。</seg>
            </tuv>
            <tuv xml:lang="en-US">
                <seg>But Mom was wise enough that when she realized how bad things were getting, she finally decided to stop Ling's piano lessons.</seg>
            </tuv>
        </tu>
        <tu creationdate="20231225T211056Z" creationid="TM STUDIO">
            <tuv xml:lang="zh-CN">
                <seg>母女俩同时松了一口气。</seg>
            </tuv>
            <tuv xml:lang="en-US">
                <seg>Mother and daughter both breathed a sigh of relief.</seg>
            </tuv>
        </tu>
        <tu creationdate="20231225T211056Z" creationid="TM STUDIO">
            <tuv xml:lang="zh-CN">
                <seg>卉紫有时候想想心犹不甘，鼓励金铃说：“没事再弹着玩玩嘛！不要求你怎么严谨正确，别把过去会的那点东西还给老师就行。”</seg>
            </tuv>
            <tuv xml:lang="en-US">
                <seg>Mom sometimes regretted it, and encouraged Ling, "Have a go, just for fun! You don't need to play seriously. As long as you don't forget everything you've already learned, it doesn't matter." But Ling seemed actually afraid of the piano.</seg>
            </tuv>
        </tu>
        <tu creationdate="20231225T211056Z" creationid="TM STUDIO">
            <tuv xml:lang="zh-CN">
                <seg>金铃却仿佛怕了钢琴一样，只要卉紫没有当真生气，她就坚决不碰琴键一指头，连走路都远远地绕着道儿。</seg>
            </tuv>
            <tuv xml:lang="en-US">
                <seg>She made up her mind that, so long as Mom didn't get angry with her, she would never go near that piano ever again. She made a point of staying as far away from it as she possibly could.</seg>
            </tuv>
        </tu>
        <tu creationdate="20231225T211056Z" creationid="TM STUDIO">
            <tuv xml:lang="zh-CN">
                <seg>再后来，金铃的爷爷生病住院，家里急等着钱用，金亦鸣干脆说服卉紫把钢琴卖了。</seg>
            </tuv>
            <tuv xml:lang="en-US">
                <seg>Time passed, and Ling's grandpa got very sick and had to go to hospital. The family scratched around trying to raise the money for his treatment, and Dad told Mom bluntly, "Sell that piano!"</seg>
            </tuv>
        </tu>
        <tu creationdate="20231225T211056Z" creationid="TM STUDIO">
            <tuv xml:lang="zh-CN">
                <seg>卖价虽说是买价的几倍，卉紫想起来心里还是隐隐作痛。</seg>
            </tuv>
            <tuv xml:lang="en-US">
                <seg>Although they sold it for many times what they'd paid for it, Mom was still sad to see it go.</seg>
            </tuv>
        </tu>
        <tu creationdate="20231225T211056Z" creationid="TM STUDIO">
            <tuv xml:lang="zh-CN">
                <seg>此时卉紫明白了金铃的闷闷不乐的原因，忍不住哑然失笑，停住脚步等了等金铃，说：“你真是聪明一世糊涂一时了，想想看，夏天就要考中学了，头等大事是什么？</seg>
            </tuv>
            <tuv xml:lang="en-US">
                <seg>So when Mom realized why Ling was so glum on the way back from the prize-giving, she couldn't help a small chuckle. She stopped and waited for Ling to catch with her, then said, "For a smart girl, you can be really dumb. Think about it. You're about to do your middle school entrance exam, and that's what counts!</seg>
            </tuv>
        </tu>
        <tu creationdate="20231225T211056Z" creationid="TM STUDIO">
            <tuv xml:lang="zh-CN">
                <seg>我还有心思让你学电子琴吗？”</seg>
            </tuv>
            <tuv xml:lang="en-US">
                <seg>Why on earth would I make you learn to play the keyboard?"</seg>
            </tuv>
        </tu>
        <tu creationdate="20231225T211056Z" creationid="TM STUDIO">
            <tuv xml:lang="zh-CN">
                <seg>金铃-下子开心起来，咧嘴笑着，又主动要求帮妈妈抱一会儿琴，很庆幸地说：“我这是‘一年被蛇咬，三年怕井绳’啊！”</seg>
            </tuv>
            <tuv xml:lang="en-US">
                <seg>Ling cheered up immediately. She grinned and offered to carry the Casio for a bit. "Once bitten, twice shy! That's me," she said happily. Mom laughed so hard, she nearly sat down right there in the street.</seg>
            </tuv>
        </tu>
        <tu creationdate="20231225T211056Z" creationid="TM STUDIO">
            <tuv xml:lang="zh-CN">
                <seg>卉紫当着一街人笑得前仰后合。</seg>
            </tuv>
            <tuv xml:lang="en-US">
                <seg>When Ling went to school the next day, she found herself an instant celebrity.</seg>
            </tuv>
        </tu>
        <tu creationdate="20231225T211056Z" creationid="TM STUDIO">
            <tuv xml:lang="zh-CN">
                <seg>第二天到学校，金铃一下子成了明星。昨天的新闻很多人都看到了，一大堆人拥上来问金铃各种各样的问题。</seg>
            </tuv>
            <tuv xml:lang="en-US">
                <seg>All her classmates had seen her on TV, and they crowded around, firing questions:</seg>
            </tuv>
        </tu>
        <tu creationdate="20231225T211056Z" creationid="TM STUDIO">
            <tuv xml:lang="zh-CN">
                <seg>“摄像机镜头对住你的时候，你怕了吗？”</seg>
            </tuv>
            <tuv xml:lang="en-US">
                <seg>"When the camera pointed at you, were you scared?"</seg>
            </tuv>
        </tu>
        <tu creationdate="20231225T211056Z" creationid="TM STUDIO">
            <tuv xml:lang="zh-CN">
                <seg>“电子琴是什么型号的？”</seg>
            </tuv>
            <tuv xml:lang="en-US">
                <seg>"What model is the keyboard?"</seg>
            </tuv>
        </tu>
        <tu creationdate="20231225T211056Z" creationid="TM STUDIO">
            <tuv xml:lang="zh-CN">
                <seg>“那电子琴真的归你了？”</seg>
            </tuv>
            <tuv xml:lang="en-US">
                <seg>"Did they really give it to you?"</seg>
            </tuv>
        </tu>
        <tu creationdate="20231225T211056Z" creationid="TM STUDIO">
            <tuv xml:lang="zh-CN">
                <seg>“金铃你好幸运哦！”</seg>
            </tuv>
            <tuv xml:lang="en-US">
                <seg>"You're so lucky!"</seg>
            </tuv>
        </tu>
        <tu creationdate="20231225T211056Z" creationid="TM STUDIO">
            <tuv xml:lang="zh-CN">
                <seg>倪志伟在一旁阴阳怪气地学着金铃讲话的腔调：“可是我最想要的是那一台电脑……”</seg>
            </tuv>
            <tuv xml:lang="en-US">
                <seg>Zhiwei mimicked her, sounding snarky, "What I really wanted was the computer!"</seg>
            </tuv>
        </tu>
        <tu creationdate="20231225T211056Z" creationid="TM STUDIO">
            <tuv xml:lang="zh-CN">
                <seg>杨小丽帮金铃说话：“有人也想要的，可惜连台游戏机都要不到。”</seg>
            </tuv>
            <tuv xml:lang="en-US">
                <seg>Xiaoli came to Ling's defense, "Some people wanted the computer but didn't even get the keyboard!"</seg>
            </tuv>
        </tu>
        <tu creationdate="20231225T211056Z" creationid="TM STUDIO">
            <tuv xml:lang="zh-CN">
                <seg>倪志伟横眉竖眼地问：“你说谁呢？谁要不到？”</seg>
            </tuv>
            <tuv xml:lang="en-US">
                <seg>Zhiwei glared at her, "And who would you be talking about?"</seg>
            </tuv>
        </tu>
        <tu creationdate="20231225T211056Z" creationid="TM STUDIO">
            <tuv xml:lang="zh-CN">
                <seg>杨小丽很不屑地说：“爱说谁就说谁！</seg>
            </tuv>
            <tuv xml:lang="en-US">
                <seg>"Who do you think?" Xiaoli shot back scornfully.</seg>
            </tuv>
        </tu>
        <tu creationdate="20231225T211056Z" creationid="TM STUDIO">
            <tuv xml:lang="zh-CN">
                <seg>别总以为自己成绩好，高人一头，见了别人得奖心里就妒忌……”</seg>
            </tuv>
            <tuv xml:lang="en-US">
                <seg>"You always thought you had the best grades, and were miles ahead of the rest of us, but now you're jealous because someone else won a prize."</seg>
            </tuv>
        </tu>
        <tu creationdate="20231225T211056Z" creationid="TM STUDIO">
            <tuv xml:lang="zh-CN">
                <seg>倪志伟红了脸嘀咕：“傻人撞傻运。”</seg>
            </tuv>
            <tuv xml:lang="en-US">
                <seg>Zhiwei flushed and muttered, "Fool's luck!"</seg>
            </tuv>
        </tu>
        <tu creationdate="20231225T211056Z" creationid="TM STUDIO">
            <tuv xml:lang="zh-CN">
                <seg>要是放在平时，金铃早就跟倪志伟干起来了，可是她今天心情好，别人说什么她都不计较，照样笑眯眯的，反让倪志伟觉得很没趣。</seg>
            </tuv>
            <tuv xml:lang="en-US">
                <seg>Normally Ling would have gotten into an argument with Zhiwei, but today she was in a good mood and let it drop. She carried on beaming, and Zhiwei thought there really was no fun in needling her.</seg>
            </tuv>
        </tu>
        <tu creationdate="20231225T211056Z" creationid="TM STUDIO">
            <tuv xml:lang="zh-CN">
                <seg>下课的时候，金铃在走廊里碰到邢老师。邢老师叫住她说：“昨天你得奖的事，我在电视上看到了。”</seg>
            </tuv>
            <tuv xml:lang="en-US">
                <seg>After class had ended, Ling bumped into Mrs. Xing in the corridor. Mrs. Xing stopped her to say, "I saw you on TV yesterday after you won that prize."</seg>
            </tuv>
        </tu>
        <tu creationdate="20231225T211056Z" creationid="TM STUDIO">
            <tuv xml:lang="zh-CN">
                <seg>金铃有点不好意思，低头用脚尖蹭着地面，小声说：“没什么，是碰上的。”</seg>
            </tuv>
            <tuv xml:lang="en-US">
                <seg>Ling looked down in embarrassment and scuffed her toe on the floor. "It was nothing. It just happened," she said, almost inaudibly.</seg>
            </tuv>
        </tu>
        <tu creationdate="20231225T211056Z" creationid="TM STUDIO">
            <tuv xml:lang="zh-CN">
                <seg>“碰也得凭实力去碰。你不错。”邢老师说，然后话头一转，“有件事，我想来想去还是推荐你。”</seg>
            </tuv>
            <tuv xml:lang="en-US">
                <seg>"It just happened because you put some energy into it," said Mrs. Xing. "You're doing well." Then she added, "There is something I've been thinking about, and I think I want to put your name forward."</seg>
            </tuv>
        </tu>
        <tu creationdate="20231225T211056Z" creationid="TM STUDIO">
            <tuv xml:lang="zh-CN">
                <seg>金铃听她说得很严肃，不由得跟着紧张起来。</seg>
            </tuv>
            <tuv xml:lang="en-US">
                <seg>She sounded so serious that Ling got worried.</seg>
            </tuv>
        </tu>
        <tu creationdate="20231225T211056Z" creationid="TM STUDIO">
            <tuv xml:lang="zh-CN">
                <seg>“是这样，市里一家电视台来招聘儿童节目主持人，要我们学校推荐几个。</seg>
            </tuv>
            <tuv xml:lang="en-US">
                <seg>"Now listen. One of the city TV stations is recruiting hosts for a children's show, and they want our school to recommend a few students.</seg>
            </tuv>
        </tu>
        <tu creationdate="20231225T211056Z" creationid="TM STUDIO">
            <tuv xml:lang="zh-CN">
                <seg>要求是作文写得好，普通话讲得好。</seg>
            </tuv>
            <tuv xml:lang="en-US">
                <seg>You need to be able to write good essays, and have a clear speaking voice.</seg>
            </tuv>
        </tu>
        <tu creationdate="20231225T211056Z" creationid="TM STUDIO">
            <tuv xml:lang="zh-CN">
                <seg>昨天我看你在镜头前面挺松弛的，说不定你去了人家真会看上你。你想去吗？”</seg>
            </tuv>
            <tuv xml:lang="en-US">
                <seg>I was impressed by the way you spoke to camera yesterday, you might just be the kind of person they want. Do you want to do it?"</seg>
            </tuv>
        </tu>
        <tu creationdate="20231225T211056Z" creationid="TM STUDIO">
            <tuv xml:lang="zh-CN">
                <seg>金铃慌忙摇头：“不，我不敢。”</seg>
            </tuv>
            <tuv xml:lang="en-US">
                <seg>Flustered, Ling shook her head. "I... I couldn't."</seg>
            </tuv>
        </tu>
        <tu creationdate="20231225T211056Z" creationid="TM STUDIO">
            <tuv xml:lang="zh-CN">
                <seg>“是不想，还是仅仅不敢？”</seg>
            </tuv>
            <tuv xml:lang="en-US">
                <seg>"Don't want to, or really couldn't?" asked Mrs. Xing.</seg>
            </tuv>
        </tu>
        <tu creationdate="20231225T211056Z" creationid="TM STUDIO">
            <tuv xml:lang="zh-CN">
                <seg>金铃吞吞吐吐地说：“我……什么……都不会呀！”</seg>
            </tuv>
            <tuv xml:lang="en-US">
                <seg>"I d-don't think I c-could," Ling stammered.</seg>
            </tuv>
        </tu>
        <tu creationdate="20231225T211056Z" creationid="TM STUDIO">
            <tuv xml:lang="zh-CN">
                <seg>“去试试吧，事总是从不会做起的。</seg>
            </tuv>
            <tuv xml:lang="en-US">
                <seg>"Give it a try. That's the only way you'll know.</seg>
            </tuv>
        </tu>
        <tu creationdate="20231225T211056Z" creationid="TM STUDIO">
            <tuv xml:lang="zh-CN">
                <seg>你要是一个人觉得害怕，我再找个人陪你。刘娅如！”</seg>
            </tuv>
            <tuv xml:lang="en-US">
                <seg>If you don't want to go on your own, someone can go with you. Yaru! "</seg>
            </tuv>
        </tu>
        <tu creationdate="20231225T211056Z" creationid="TM STUDIO">
            <tuv xml:lang="zh-CN">
                <seg>刘娅如是班上作文写得好的另一个女孩子。</seg>
            </tuv>
            <tuv xml:lang="en-US">
                <seg>Yaru was the other girl in class who wrote very good essays.</seg>
            </tuv>
        </tu>
        <tu creationdate="20231225T211056Z" creationid="TM STUDIO">
            <tuv xml:lang="zh-CN">
                <seg>听见老师喊，她急忙跑过来。邢老师把电视台招聘的事对她说了。</seg>
            </tuv>
            <tuv xml:lang="en-US">
                <seg>She trotted over and Mrs. Xing explained that the TV station was recruiting.</seg>
            </tuv>
        </tu>
        <tu creationdate="20231225T211056Z" creationid="TM STUDIO">
            <tuv xml:lang="zh-CN">
                <seg>刘娅如最大的优点是听话，老师无论说什么，她都绝对无条件服从。</seg>
            </tuv>
            <tuv xml:lang="en-US">
                <seg>Yaeu's best quality was her obedience. No matter what she was told to do, she obeyed without question.</seg>
            </tuv>
        </tu>
        <tu creationdate="20231225T211056Z" creationid="TM STUDIO">
            <tuv xml:lang="zh-CN">
                <seg>当下她就连连点头。邢老师说：“好了，那就这样定了。</seg>
            </tuv>
            <tuv xml:lang="en-US">
                <seg>Now she simply nodded her head, and Mrs. Xing said, "Right. That's settled.</seg>
            </tuv>
        </tu>
        <tu creationdate="20231225T211056Z" creationid="TM STUDIO">
            <tuv xml:lang="zh-CN">
                <seg>你们两个既然是代表学校去应聘，不管怎样总要争取上一个，这是我们学校的面子。</seg>
            </tuv>
            <tuv xml:lang="en-US">
                <seg>The two of you will represent the school and apply, and one of you is bound to be accepted, they wouldn't turn down both because the school has a good reputation.</seg>
            </tuv>
        </tu>
        <tu creationdate="20231225T211056Z" creationid="TM STUDIO">
            <tuv xml:lang="zh-CN">
                <seg>下午放学你们留一留，我请音乐课卫老师给你们指点指点。”</seg>
            </tuv>
            <tuv xml:lang="en-US">
                <seg>This afternoon after class you two stay behind. I'll ask the music teacher Ms. Wei to put you through your paces."</seg>
            </tuv>
        </tu>
        <tu creationdate="20231225T211056Z" creationid="TM STUDIO">
            <tuv xml:lang="zh-CN">
                <seg>邢老师走后，金铃数落刘娅如：“你怎么想也不想就答应了呢？”</seg>
            </tuv>
            <tuv xml:lang="en-US">
                <seg>After Mrs. Xing had left the room, Ling grumbled to Yaru, "How come you agreed without even thinking for a moment?"</seg>
            </tuv>
        </tu>
        <tu creationdate="20231225T211056Z" creationid="TM STUDIO">
            <tuv xml:lang="zh-CN">
                <seg>刘娅如茫然地说：“不是邢老师让去的吗？”</seg>
            </tuv>
            <tuv xml:lang="en-US">
                <seg>Yaru didn't understand. "Why would I think? She told us to."</seg>
            </tuv>
        </tu>
        <tu creationdate="20231225T211056Z" creationid="TM STUDIO">
            <tuv xml:lang="zh-CN">
                <seg>金铃觉得跟她有点说不通。</seg>
            </tuv>
            <tuv xml:lang="en-US">
                <seg>Ling wondered what was going on in Yaru's brain.</seg>
            </tuv>
        </tu>
        <tu creationdate="20231225T211056Z" creationid="TM STUDIO">
            <tuv xml:lang="zh-CN">
                <seg>有些好学生就是这样，除了学习，几乎什么都是一问三不知，仿佛没有长自己的脑子。</seg>
            </tuv>
            <tuv xml:lang="en-US">
                <seg>Some swats did nothing but stuff lessons into their heads, and couldn't actually think for themselves, it seemed to her.</seg>
            </tuv>
        </tu>
        <tu creationdate="20231225T211056Z" creationid="TM STUDIO">
            <tuv xml:lang="zh-CN">
                <seg>不管怎么说，金铃心里还是有点高兴。</seg>
            </tuv>
            <tuv xml:lang="en-US">
                <seg>All the same, Ling was quite happy.</seg>
            </tuv>
        </tu>
        <tu creationdate="20231225T211056Z" creationid="TM STUDIO">
            <tuv xml:lang="zh-CN">
                <seg>金铃平常不是个爱出风头的人，可是好事既然找上门来了，傻瓜才会推出去不要。</seg>
            </tuv>
            <tuv xml:lang="en-US">
                <seg>She didn't normally liked being in the limelight, but now this good thing had come looking for her, and only an idiot would push it away.</seg>
            </tuv>
        </tu>
        <tu creationdate="20231225T211056Z" creationid="TM STUDIO">
            <tuv xml:lang="zh-CN">
                <seg>瞎谦虚什么呀！</seg>
            </tuv>
            <tuv xml:lang="en-US">
                <seg>There was no point in false modesty!</seg>
            </tuv>
        </tu>
        <tu creationdate="20231225T211056Z" creationid="TM STUDIO">
            <tuv xml:lang="zh-CN">
                <seg>万一真能当上小主持人，哈，起码妈妈会多一桩值得炫耀的事！</seg>
            </tuv>
            <tuv xml:lang="en-US">
                <seg>If she could become a TV program anchor, that would be something for Mom to be proud of.</seg>
            </tuv>
        </tu>
        <tu creationdate="20231225T211056Z" creationid="TM STUDIO">
            <tuv xml:lang="zh-CN">
                <seg>下午上完自习课，卫老师果然找到教室里来了，看起来她对推荐学生应聘主持人的事非常感兴趣。</seg>
            </tuv>
            <tuv xml:lang="en-US">
                <seg>As the afternoon self-study session was finishing, Ms. Wei came to fetch Ling and Yaru.</seg>
            </tuv>
        </tu>
        <tu creationdate="20231225T211056Z" creationid="TM STUDIO">
            <tuv xml:lang="zh-CN">
                <seg>她在教室门外伸着脖子喊：“谁是金铃和刘娅如？”</seg>
            </tuv>
            <tuv xml:lang="en-US">
                <seg>She stood at the classroom door looking excited that the school had recommended two children for try out for the TV program, poked her head in, and asked, "Which one of you is Ling, and which is Yaru?"</seg>
            </tuv>
        </tu>
        <tu creationdate="20231225T211056Z" creationid="TM STUDIO">
            <tuv xml:lang="zh-CN">
                <seg>金铃、刘娅如答应着，匆匆收拾了书包，跑出教室。</seg>
            </tuv>
            <tuv xml:lang="en-US">
                <seg>Ling and Yaru hurriedly packed their book bags and got up.</seg>
            </tuv>
        </tu>
        <tu creationdate="20231225T211056Z" creationid="TM STUDIO">
            <tuv xml:lang="zh-CN">
                <seg>卫老师看看金铃，又看看刘娅如，问：“是你们两个吗？”显然她很失望。</seg>
            </tuv>
            <tuv xml:lang="en-US">
                <seg>Ms.Wei's face fell, "You two?"</seg>
            </tuv>
        </tu>
        <tu creationdate="20231225T211056Z" creationid="TM STUDIO">
            <tuv xml:lang="zh-CN">
                <seg>刘娅如似乎没什么反应，金铃就很敏感，马上说了一句：“主持人跟演员不是一回事。”</seg>
            </tuv>
            <tuv xml:lang="en-US">
                <seg>Yaru said nothing but Ling was nettled. "Anchors and actors aren't the same thing," she objected.</seg>
            </tuv>
        </tu>
        <tu creationdate="20231225T211056Z" creationid="TM STUDIO">
            <tuv xml:lang="zh-CN">
                <seg>卫老师扑哧笑了：“你这孩子！我还没开口，你就先把我堵回去了，这张嘴好厉害，我看你能当主持人。”</seg>
            </tuv>
            <tuv xml:lang="en-US">
                <seg>Ms. Wei laughed. "I never said anything, and you're already putting words in my mouth. You've certainly got the gift of gab, you'll make a good anchor!"</seg>
            </tuv>
        </tu>
        <tu creationdate="20231225T211056Z" creationid="TM STUDIO">
            <tuv xml:lang="zh-CN">
                <seg>金铃的脸红了红，说：“对不起……”</seg>
            </tuv>
            <tuv xml:lang="en-US">
                <seg>Ling went red, "Sorry..."</seg>
            </tuv>
        </tu>
        <tu creationdate="20231225T211056Z" creationid="TM STUDIO">
            <tuv xml:lang="zh-CN">
                <seg>卫老师把她们带到学校体操室，说是要教她们几个简单的形体动作。</seg>
            </tuv>
            <tuv xml:lang="en-US">
                <seg>They went to the school gym and Ms. Wei got ready to teach them a few simple poses and movements.</seg>
            </tuv>
        </tu>
        <tu creationdate="20231225T211056Z" creationid="TM STUDIO">
            <tuv xml:lang="zh-CN">
                <seg>卫老师从前当过歌舞团演员，人长得很漂亮，高挑的身材，头发在脑后梳一个圆圆的髻，前额光溜溜的，而且身上总有一股好闻的、漂亮女人才有的味道。</seg>
            </tuv>
            <tuv xml:lang="en-US">
                <seg>Ms. Wei had once been a singer and a dancer in a troupe, and she was very pretty. She was tall and slender, with a smooth forehead, and wore her hair in a round bun at the nape of her neck. She had a beautiful fragrance too.</seg>
            </tuv>
        </tu>
        <tu creationdate="20231225T211056Z" creationid="TM STUDIO">
            <tuv xml:lang="zh-CN">
                <seg>新华街小学的女孩子一向都很崇拜她，私下里把她当作了自己的偶像。</seg>
            </tuv>
            <tuv xml:lang="en-US">
                <seg>The girls of New China Elementary School all idolized her.</seg>
            </tuv>
        </tu>
        <tu creationdate="20231225T211056Z" creationid="TM STUDIO">
            <tuv xml:lang="zh-CN">
                <seg>可惜卫老师一个人要教的班级太多，从四年级到六年级都由她负责。</seg>
            </tuv>
            <tuv xml:lang="en-US">
                <seg>It was too bad Ms. Wei had to teach so many grades on her own - fourth, fifth and sixth grades.</seg>
            </tuv>
        </tu>
        <tu creationdate="20231225T211056Z" creationid="TM STUDIO">
            <tuv xml:lang="zh-CN">
                <seg>这么多班级的女孩子，她几乎一个人名也叫不上来。</seg>
            </tuv>
            <tuv xml:lang="en-US">
                <seg>Hardly surprising that with so many girls, she could barely remember anyone's name.</seg>
            </tuv>
        </tu>
        <tu creationdate="20231225T211056Z" creationid="TM STUDIO">
            <tuv xml:lang="zh-CN">
                <seg>卫老师脱鞋踩在体操室地毯上，让金铃和刘娅如学站“丁字步”。</seg>
            </tuv>
            <tuv xml:lang="en-US">
                <seg>She took her shoes off and stepped onto the mat. Then she showed the two girls how to stand with the right foot facing forward and the left foot at right angles to it, like a ballet "third position".</seg>
            </tuv>
        </tu>
        <tu creationdate="20231225T211056Z" creationid="TM STUDIO">
            <tuv xml:lang="zh-CN">
                <seg>身体侧过来，右脚在前站成“1”字，左脚在后站成“一”字，挺胸，收腹，头甩过来面向正前方，面孔微微带笑，双目炯炯有神。</seg>
            </tuv>
            <tuv xml:lang="en-US">
                <seg>Then she puffed out her chest, sucked in her tummy, tilted her chin up, and curved her lips in a faint smile.</seg>
            </tuv>
        </tu>
        <tu creationdate="20231225T211056Z" creationid="TM STUDIO">
            <tuv xml:lang="zh-CN">
                <seg>金铃平常是个随意惯了的人，站没站相，坐没坐相，哪里受过这样标准化的训练？</seg>
            </tuv>
            <tuv xml:lang="en-US">
                <seg>Ling had never bothered about her posture. She sat or stood any old how. She'd never had to put herself into these kind of positions before.</seg>
            </tuv>
        </tu>
        <tu creationdate="20231225T211056Z" creationid="TM STUDIO">
            <tuv xml:lang="zh-CN">
                <seg>卫老师急得直喊：“把身体端起来！拿出骨架子来！</seg>
            </tuv>
            <tuv xml:lang="en-US">
                <seg>Ms. Wei became agitated, "Lift your abdomen.</seg>
            </tuv>
        </tu>
        <tu creationdate="20231225T211056Z" creationid="TM STUDIO">
            <tuv xml:lang="zh-CN">
                <seg>收腹！</seg>
            </tuv>
            <tuv xml:lang="en-US">
                <seg>Suck in your tummy!</seg>
            </tuv>
        </tu>
        <tu creationdate="20231225T211056Z" creationid="TM STUDIO">
            <tuv xml:lang="zh-CN">
                <seg>收腹！”</seg>
            </tuv>
            <tuv xml:lang="en-US">
                <seg>Suck in your tummy!"</seg>
            </tuv>
        </tu>
        <tu creationdate="20231225T211056Z" creationid="TM STUDIO">
            <tuv xml:lang="zh-CN">
                <seg>她走过去拍金铃的肚子，才发现小姑娘太胖，不是不收腹，而是胖肚皮收不回去。</seg>
            </tuv>
            <tuv xml:lang="en-US">
                <seg>She walked over and patted Ling's tummy, then realized that she was too fat to suck it in. There was simply too much of it.</seg>
            </tuv>
        </tu>
        <tu creationdate="20231225T211056Z" creationid="TM STUDIO">
            <tuv xml:lang="zh-CN">
                <seg>“哎哟，既然想当主持人，还不该减减肥？”卫老师哭笑不得地说。</seg>
            </tuv>
            <tuv xml:lang="en-US">
                <seg>"You need to lose a bit of weight if you want to be a TV anchor!" she exclaimed.</seg>
            </tuv>
        </tu>
        <tu creationdate="20231225T211056Z" creationid="TM STUDIO">
            <tuv xml:lang="zh-CN">
                <seg>金铃心里也有些自卑，嘴上又不肯服气，虚张声势地替自己辩护：“很多大人都是喜欢胖孩子的！”</seg>
            </tuv>
            <tuv xml:lang="en-US">
                <seg>Ling felt hurt but she wasn't going to let Ms. Wei know that. "Lots of adults like fat children," she protested in a show of bravado.</seg>
            </tuv>
        </tu>
        <tu creationdate="20231225T211056Z" creationid="TM STUDIO">
            <tuv xml:lang="zh-CN">
                <seg>刘娅如就更不行了，身子细溜溜、软绵绵，像根蔫了的豆芽菜，任凭卫老师怎么说怎么拨弄，她根本没办法找到一点感觉。</seg>
            </tuv>
            <tuv xml:lang="en-US">
                <seg>Yaru was even more useless. She was puny and flabby, like a wilted bean sprout. It didn't matter what Ms. Wei said, she couldn't get her body into the right position, and she couldn't express any feeling at all.</seg>
            </tuv>
        </tu>
        <tu creationdate="20231225T211056Z" creationid="TM STUDIO">
            <tuv xml:lang="zh-CN">
                <seg>而且她还不如金铃，她眼睛里没神，空空的，怎么看都像木偶。</seg>
            </tuv>
            <tuv xml:lang="en-US">
                <seg>At least Ling's eyes were full of expression. Yaru's were dull and empty, like a puppet.</seg>
            </tuv>
        </tu>
        <tu creationdate="20231225T211056Z" creationid="TM STUDIO">
            <tuv xml:lang="zh-CN">
                <seg>卫老师泄了气，抱怨说：“会表演的不会写作文，会写作文的又不会表演，真是好事凑不到一块儿。”</seg>
            </tuv>
            <tuv xml:lang="en-US">
                <seg>Ms. Wei heaved a sigh. "The ones who can perform can't write essays, and vice versa. You can't get both talents in one person."</seg>
            </tuv>
        </tu>
        <tu creationdate="20231225T211056Z" creationid="TM STUDIO">
            <tuv xml:lang="zh-CN">
                <seg>刘娅如自己也没信心了，悄悄地对金铃说：“要不然，我们去叫邢老师换人吧？”</seg>
            </tuv>
            <tuv xml:lang="en-US">
                <seg>Yaru had lost all confidence by now. "Why don't we ask Mrs. Xing to put someone else forward," she whispered to Ling.</seg>
            </tuv>
        </tu>
        <tu creationdate="20231225T211056Z" creationid="TM STUDIO">
            <tuv xml:lang="zh-CN">
                <seg>到了这一步，金铃反而不肯服输，给刘娅如打气说：“对你说过选主持人不是选演员，只要能现场采访现编台词就行。</seg>
            </tuv>
            <tuv xml:lang="en-US">
                <seg>But Ling wasn't going to admit defeat. She tried to encourage Yaru. "I told you, they want anchors not actors," she whispered back. "We just need to be able to do on-the-spot interviews.</seg>
            </tuv>
        </tu>
        <tu creationdate="20231225T211056Z" creationid="TM STUDIO">
            <tuv xml:lang="zh-CN">
                <seg>我们两个作文好，是有真功夫的，怕什么呀？”</seg>
            </tuv>
            <tuv xml:lang="en-US">
                <seg>The two of us write well. We've got talent. We've got nothing to apologize for."</seg>
            </tuv>
        </tu>
        <tu creationdate="20231225T211056Z" creationid="TM STUDIO">
            <tuv xml:lang="zh-CN">
                <seg>卫老师放弃了教会她们形体动作的打算，转而要求她们回家准备一篇可供朗诵的材料，诗也好，散文也好。</seg>
            </tuv>
            <tuv xml:lang="en-US">
                <seg>Ms. Wei gave up trying to teach them how to stand. Instead she told them to go home and prepare something to read aloud. Poems were good, and prose was fine too.</seg>
            </tuv>
        </tu>
        <tu creationdate="20231225T211056Z" creationid="TM STUDIO">
            <tuv xml:lang="zh-CN">
                <seg>“总之要能读出感情的。”她这么嘱咐。</seg>
            </tuv>
            <tuv xml:lang="en-US">
                <seg>The most important thing is you need to be able to read with feeling," she emphasized.</seg>
            </tuv>
        </tu>
        <tu creationdate="20231225T211056Z" creationid="TM STUDIO">
            <tuv xml:lang="zh-CN">
                <seg>金铃回家就一阵乱忙，客厅里、房间里来回奔波，几乎把家里每一本藏书都拎出来翻过。</seg>
            </tuv>
            <tuv xml:lang="en-US">
                <seg>When Ling got home, she rushed from room to room, pulling books from the shelves and looking through them for something to read.</seg>
            </tuv>
        </tu>
        <tu creationdate="20231225T211056Z" creationid="TM STUDIO">
            <tuv xml:lang="zh-CN">
                <seg>金亦鸣和卉紫双双地跟在后面跑来跑去，不断地贡献自己的意见，帮忙查找、翻寻，弄得比当年写毕业论文还认真。</seg>
            </tuv>
            <tuv xml:lang="en-US">
                <seg>Mom and Dad hunted through their books too, and made all kinds of suggestions.</seg>
            </tuv>
        </tu>
        <tu creationdate="20231225T211056Z" creationid="TM STUDIO">
            <tuv xml:lang="zh-CN">
                <seg>金亦鸣说：“我看就是那个好，那个……话剧演员时不时上台朗诵的。”</seg>
            </tuv>
            <tuv xml:lang="en-US">
                <seg>"There's a piece that I think is good...Actors recite it on stage sometimes," offered Dad.</seg>
            </tuv>
        </tu>
        <tu creationdate="20231225T211056Z" creationid="TM STUDIO">
            <tuv xml:lang="zh-CN">
                <seg>“什么呀？</seg>
            </tuv>
            <tuv xml:lang="en-US">
                <seg>"What?</seg>
            </tuv>
        </tu>
        <tu creationdate="20231225T211056Z" creationid="TM STUDIO">
            <tuv xml:lang="zh-CN">
                <seg>你总得说个题目吧？”卉紫对他着急。</seg>
            </tuv>
            <tuv xml:lang="en-US">
                <seg>What's it about?" said Mom.</seg>
            </tuv>
        </tu>
        <tu creationdate="20231225T211056Z" creationid="TM STUDIO">
            <tuv xml:lang="zh-CN">
                <seg>“是那个……那个……”金亦鸣也急了，“我要能说得出题目，还用得着问你？</seg>
            </tuv>
            <tuv xml:lang="en-US">
                <seg>"That's what I'm asking you! I wouldn't ask you if I already knew.</seg>
            </tuv>
        </tu>
        <tu creationdate="20231225T211056Z" creationid="TM STUDIO">
            <tuv xml:lang="zh-CN">
                <seg>我又不是学中文的。”</seg>
            </tuv>
            <tuv xml:lang="en-US">
                <seg>You're the literature student," Dad was tetchy.</seg>
            </tuv>
        </tu>
        <tu creationdate="20231225T211056Z" creationid="TM STUDIO">
            <tuv xml:lang="zh-CN">
                <seg>“那你就说其中一句，只要有一句，我保证知道是什么。”卉紫说这话的时候十分自负。</seg>
            </tuv>
            <tuv xml:lang="en-US">
                <seg>"Just say one line from it, just one line, and I guarantee I'll know what it is," said Mom, confidently.</seg>
            </tuv>
        </tu>
        <tu creationdate="20231225T211056Z" creationid="TM STUDIO">
            <tuv xml:lang="zh-CN">
                <seg>金亦鸣抓抓脑袋说：“好像是说……什么人活着死了的。”</seg>
            </tuv>
            <tuv xml:lang="en-US">
                <seg>Dad scratched his head. "It's something like...Some people live and die."</seg>
            </tuv>
        </tu>
        <tu creationdate="20231225T211056Z" creationid="TM STUDIO">
            <tuv xml:lang="zh-CN">
                <seg>卉紫大叫：“啊！</seg>
            </tuv>
            <tuv xml:lang="en-US">
                <seg>Mom shouted, "Ah! I know.</seg>
            </tuv>
        </tu>
        <tu creationdate="20231225T211056Z" creationid="TM STUDIO">
            <tuv xml:lang="zh-CN">
                <seg>我知道了，是臧克家先生的《有的人》。”</seg>
            </tuv>
            <tuv xml:lang="en-US">
                <seg>It's Zang Kejia's 'Some People'."</seg>
            </tuv>
        </tu>
        <tu creationdate="20231225T211056Z" creationid="TM STUDIO">
            <tuv xml:lang="zh-CN">
                <seg>金亦鸣也说：“对对对，《有的人》。”</seg>
            </tuv>
            <tuv xml:lang="en-US">
                <seg>"Yes, right, right. 'Some People.'"</seg>
            </tuv>
        </tu>
        <tu creationdate="20231225T211056Z" creationid="TM STUDIO">
            <tuv xml:lang="zh-CN">
                <seg>卉紫当即朗朗背出：</seg>
            </tuv>
            <tuv xml:lang="en-US">
                <seg>Mom promptly recited:</seg>
            </tuv>
        </tu>
        <tu creationdate="20231225T211056Z" creationid="TM STUDIO">
            <tuv xml:lang="zh-CN">
                <seg>有的人活着，他已经死了；</seg>
            </tuv>
            <tuv xml:lang="en-US">
                <seg>"When some people are alive, They're already dead;</seg>
            </tuv>
        </tu>
        <tu creationdate="20231225T211056Z" creationid="TM STUDIO">
            <tuv xml:lang="zh-CN">
                <seg>有的人死了，他还活着。</seg>
            </tuv>
            <tuv xml:lang="en-US">
                <seg>When some people die, They're still alive.</seg>
            </tuv>
        </tu>
        <tu creationdate="20231225T211056Z" creationid="TM STUDIO">
            <tuv xml:lang="zh-CN">
                <seg>有的人骑在人民头上：“呵，我多伟大！”……</seg>
            </tuv>
            <tuv xml:lang="en-US">
                <seg>Some stand on the people's shoulders and declare, 'I am great!'"</seg>
            </tuv>
        </tu>
        <tu creationdate="20231225T211056Z" creationid="TM STUDIO">
            <tuv xml:lang="zh-CN">
                <seg>金铃不客气地打断卉紫的朗诵：“这可不是小学生读的东西。”</seg>
            </tuv>
            <tuv xml:lang="en-US">
                <seg>Ling butted in, "But this isn't the kind of thing elementary school students should be reading!"</seg>
            </tuv>
        </tu>
        <tu creationdate="20231225T211056Z" creationid="TM STUDIO">
            <tuv xml:lang="zh-CN">
                <seg>金亦鸣遗憾地舔着嘴角：“啊，金铃你不行，你到底不行，不如你妈妈。</seg>
            </tuv>
            <tuv xml:lang="en-US">
                <seg>Dad looked regretful, "Ah, Ling you can't hold a candle to your mom.</seg>
            </tuv>
        </tu>
        <tu creationdate="20231225T211056Z" creationid="TM STUDIO">
            <tuv xml:lang="zh-CN">
                <seg>这么伟大的诗，你居然不读。”</seg>
            </tuv>
            <tuv xml:lang="en-US">
                <seg>That is such a wonderful poem, and you've never even read it!"</seg>
            </tuv>
        </tu>
        <tu creationdate="20231225T211056Z" creationid="TM STUDIO">
            <tuv xml:lang="zh-CN">
                <seg>卉紫又找到了另一本诗集，欢天喜地地举在手里：“听着听着！智利女诗人米斯特拉尔的散文诗集--她可是我最喜欢的诗人！”</seg>
            </tuv>
            <tuv xml:lang="en-US">
                <seg>Mom found another book of poems. She brandished the book in the air in delight. "Listen, listen! A book of prose poems by the Chilean poet Gabriela Mistral. She's my favorite poet!"</seg>
            </tuv>
        </tu>
        <tu creationdate="20231225T211056Z" creationid="TM STUDIO">
            <tuv xml:lang="zh-CN">
                <seg>金亦鸣咂咂嘴，拖长声音说：“哦--女人的诗？”</seg>
            </tuv>
            <tuv xml:lang="en-US">
                <seg>"Mmm," Dad sounded appreciative, "Really...a woman poet?"</seg>
            </tuv>
        </tu>
        <tu creationdate="20231225T211056Z" creationid="TM STUDIO">
            <tuv xml:lang="zh-CN">
                <seg>卉紫迫不及待地翻到一页，情意绵绵地朗读：</seg>
            </tuv>
            <tuv xml:lang="en-US">
                <seg>Mom flipped hastily through the book, until she found what she was looking for. She read with emotion:</seg>
            </tuv>
        </tu>
        <tu creationdate="20231225T211056Z" creationid="TM STUDIO">
            <tuv xml:lang="zh-CN">
                <seg>“我的灵魂一度是果实累累的大树。那时候，人们看了红红的果实就有丰饶的感觉；</seg>
            </tuv>
            <tuv xml:lang="en-US">
                <seg>My soul was once a great tree, on which a million fruits ripened. Then, the mere sight of me offered a fullness;</seg>
            </tuv>
        </tu>
        <tu creationdate="20231225T211056Z" creationid="TM STUDIO">
            <tuv xml:lang="zh-CN">
                <seg>听到千百只鸟在我的枝头歌唱就心醉神迷。</seg>
            </tuv>
            <tuv xml:lang="en-US">
                <seg>to hear a hundred birds sing beneath my branches was a rapture!</seg>
            </tuv>
        </tu>
        <tu creationdate="20231225T211056Z" creationid="TM STUDIO">
            <tuv xml:lang="zh-CN">
                <seg>后来它成了一株灌木，枝条稀疏弯曲，但仍能分泌出芬芳的脂液。</seg>
            </tuv>
            <tuv xml:lang="en-US">
                <seg>Later, my soul was a shrub, a gnarled shrub with few branches, but it could still produce scented resin.</seg>
            </tuv>
        </tu>
        <tu creationdate="20231225T211056Z" creationid="TM STUDIO">
            <tuv xml:lang="zh-CN">
                <seg>如今只是一朵小花，一朵四瓣的小花。</seg>
            </tuv>
            <tuv xml:lang="en-US">
                <seg>Now it is only a flower, a little four-petaled flower.</seg>
            </tuv>
        </tu>
        <tu creationdate="20231225T211056Z" creationid="TM STUDIO">
            <tuv xml:lang="zh-CN">
                <seg>一片花瓣叫美，另一片叫爱……”</seg>
            </tuv>
            <tuv xml:lang="en-US">
                <seg>One is called Beauty, and another Love...</seg>
            </tuv>
        </tu>
        <tu creationdate="20231225T211056Z" creationid="TM STUDIO">
            <tuv xml:lang="zh-CN">
                <seg>刚念到一个“爱”字，金铃慌忙抬起胳膊捂住耳朵，鼻子皱起来，做出一副不堪忍受的样子：“妈呀，色死了，色死了！”</seg>
            </tuv>
            <tuv xml:lang="en-US">
                <seg>Her mom had no sooner uttered the word "love" than Ling covered her ears. She wrinkled her nose in disgust, "Mom! That's filthy!"</seg>
            </tuv>
        </tu>
        <tu creationdate="20231225T211056Z" creationid="TM STUDIO">
            <tuv xml:lang="zh-CN">
                <seg>卉紫奇怪地问：“什么‘色死了’？”</seg>
            </tuv>
            <tuv xml:lang="en-US">
                <seg>"What's filthy?" asked Mom, puzzled.</seg>
            </tuv>
        </tu>
        <tu creationdate="20231225T211056Z" creationid="TM STUDIO">
            <tuv xml:lang="zh-CN">
                <seg>“就是‘黄色’呀！”</seg>
            </tuv>
            <tuv xml:lang="en-US">
                <seg>"It's pornographic!"</seg>
            </tuv>
        </tu>
        <tu creationdate="20231225T211056Z" creationid="TM STUDIO">
            <tuv xml:lang="zh-CN">
                <seg>卉紫才知道自己刚才的动情朗诵完全是对牛弹琴。</seg>
            </tuv>
            <tuv xml:lang="en-US">
                <seg>Reading Gabriela Mistral to Ling was clearly casting pearls before swine.</seg>
            </tuv>
        </tu>
        <tu creationdate="20231225T211056Z" creationid="TM STUDIO">
            <tuv xml:lang="zh-CN">
                <seg>她忿忿不平地责问：“脍炙人口的优美爱情诗，怎么可以跟色情混为一谈？你简直不懂欣赏。”</seg>
            </tuv>
            <tuv xml:lang="en-US">
                <seg>"How can you talk about beautiful, much-loved love poetry, in the same breath as pornography? You don't know what you're missing!" Mom cried indignantly.</seg>
            </tuv>
        </tu>
        <tu creationdate="20231225T211056Z" creationid="TM STUDIO">
            <tuv xml:lang="zh-CN">
                <seg>金铃理直气壮地说：“在我们班上，凡是提到一个‘爱’字的，就是色狼！”</seg>
            </tuv>
            <tuv xml:lang="en-US">
                <seg>"In our class, everything that has the word 'love' in it is perverted!" declared Ling.</seg>
            </tuv>
        </tu>
        <tu creationdate="20231225T211056Z" creationid="TM STUDIO">
            <tuv xml:lang="zh-CN">
                <seg>金亦鸣在旁边早已笑得前仰后合。</seg>
            </tuv>
            <tuv xml:lang="en-US">
                <seg>Dad listened to this exchange, and rocked with laughter.</seg>
            </tuv>
        </tu>
        <tu creationdate="20231225T211056Z" creationid="TM STUDIO">
            <tuv xml:lang="zh-CN">
                <seg>金铃干脆拒绝了爸爸妈妈的帮助，自己到她的小书架上找了《伊索寓言》里的一则寓言：《蚊子和狮子》。</seg>
            </tuv>
            <tuv xml:lang="en-US">
                <seg>In the end, Ling refused her parents' help. She went to her own bookshelf and looked up one of the stories in Aesop's Fables, "The Lion and the Mosquito".</seg>
            </tuv>
        </tu>
        <tu creationdate="20231225T211056Z" creationid="TM STUDIO">
            <tuv xml:lang="zh-CN">
                <seg>蚊子飞到狮子面前，对他说：“我不怕你，你并不比我强。要说不是这样，你到底有什么力量呢？是用爪子抓，牙齿咬吗？女人同男人打架，也会这么干。我比你强得多。你要是愿意，我们来较量较量吧！”蚊子吹着喇叭冲过去，专咬狮子脸上鼻子周围没有毛的地方。</seg>
            </tuv>
            <tuv xml:lang="en-US">
                <seg>"Do you think," he said spitefully to the Lion, "that I am afraid of you because they call you king?" The next instant he flew at the Lion and stung him sharply on the nose.</seg>
            </tuv>
        </tu>
        <tu creationdate="20231225T211056Z" creationid="TM STUDIO">
            <tuv xml:lang="zh-CN">
                <seg>狮子气得用爪子把自己的脸都抓破了。</seg>
            </tuv>
            <tuv xml:lang="en-US">
                <seg>Mad with rage, the Lion struck fiercely at the Gnat, but only succeeded in tearing himself with his claws. Again and again the Gnat stung the Lion, who now was roaring terribly. At last, worn out with rage and covered with wounds that his own teeth and claws had made, the Lion gave up the fight.</seg>
            </tuv>
        </tu>
        <tu creationdate="20231225T211056Z" creationid="TM STUDIO">
            <tuv xml:lang="zh-CN">
                <seg>蚊子战胜了狮子，又吹着喇叭，唱着凯歌飞走，却被蜘蛛网粘住了。</seg>
            </tuv>
            <tuv xml:lang="en-US">
                <seg>The Gnat buzzed away to tell the whole world about his victory, but instead he flew straight into a spider's web.</seg>
            </tuv>
        </tu>
        <tu creationdate="20231225T211056Z" creationid="TM STUDIO">
            <tuv xml:lang="zh-CN">
                <seg>蚊子将要被吃掉时，叹息说，自己同最强大的动物都较量过，不料被这小小的蜘蛛消灭了。</seg>
            </tuv>
            <tuv xml:lang="en-US">
                <seg>And there, he who had defeated the King of beasts came to a miserable end, the prey of a little spider.</seg>
            </tuv>
        </tu>
        <tu creationdate="20231225T211056Z" creationid="TM STUDIO">
            <tuv xml:lang="zh-CN">
                <seg>金铃绘声绘色地朗读一遍后，金亦鸣和卉紫面面相觑。</seg>
            </tuv>
            <tuv xml:lang="en-US">
                <seg>Ling read it in a voice full of expression, but Mom and looked at each other in dismay.</seg>
            </tuv>
        </tu>
        <tu creationdate="20231225T211056Z" creationid="TM STUDIO">
            <tuv xml:lang="zh-CN">
                <seg>金亦鸣说：“这有什么好？一点激情都没有。”</seg>
            </tuv>
            <tuv xml:lang="en-US">
                <seg>"What's so good about that?" said Dad. "There's no passion in it."</seg>
            </tuv>
        </tu>
        <tu creationdate="20231225T211056Z" creationid="TM STUDIO">
            <tuv xml:lang="zh-CN">
                <seg>卉紫也说：“不就是个干巴巴的寓言故事吗？”</seg>
            </tuv>
            <tuv xml:lang="en-US">
                <seg>And Mom said, "It's just a dull and boring fable."</seg>
            </tuv>
        </tu>
        <tu creationdate="20231225T211056Z" creationid="TM STUDIO">
            <tuv xml:lang="zh-CN">
                <seg>金铃用悲天悯人的目光看着他们：“你们这一代人一点都不懂幽默。”</seg>
            </tuv>
            <tuv xml:lang="en-US">
                <seg>Ling looked at them pityingly, "Your generation don't know what humor is," she said.</seg>
            </tuv>
        </tu>
        <tu creationdate="20231225T211056Z" creationid="TM STUDIO">
            <tuv xml:lang="zh-CN">
                <seg>金亦鸣和卉紫再一次互相看看。</seg>
            </tuv>
            <tuv xml:lang="en-US">
                <seg>Her parents looked at each other again.</seg>
            </tuv>
        </tu>
        <tu creationdate="20231225T211056Z" creationid="TM STUDIO">
            <tuv xml:lang="zh-CN">
                <seg>卉紫说：“我的确不懂。</seg>
            </tuv>
            <tuv xml:lang="en-US">
                <seg>"That's true, I don't," said Mom.</seg>
            </tuv>
        </tu>
        <tu creationdate="20231225T211056Z" creationid="TM STUDIO">
            <tuv xml:lang="zh-CN">
                <seg>我认为生活应该严肃，美的和丑的要截然分开。”</seg>
            </tuv>
            <tuv xml:lang="en-US">
                <seg>"Life is a serious matter. We should never confuse the beautiful with the ugly."</seg>
            </tuv>
        </tu>
        <tu creationdate="20231225T211056Z" creationid="TM STUDIO">
            <tuv xml:lang="zh-CN">
                <seg>金铃摇摇头说：“算了，我最不喜欢讨论严肃的问题，作业已经够让我烦的了。”</seg>
            </tuv>
            <tuv xml:lang="en-US">
                <seg>Ling shook her head. "Fine, I hate talking about serious things. Homework is bad enough."</seg>
            </tuv>
        </tu>
        <tu creationdate="20231225T211056Z" creationid="TM STUDIO">
            <tuv xml:lang="zh-CN">
                <seg>第二天到学校，金铃和刘娅如到处找卫老师，却找不到，原来卫老师感冒发烧，请假回家看病了。</seg>
            </tuv>
            <tuv xml:lang="en-US">
                <seg>The next day at school, Ling and Yaru looked everywhere for Ms. Wei, but they couldn't find her. It turned out that Ms. Wei had a cold and a fever, and had taken a day off sick.</seg>
            </tuv>
        </tu>
        <tu creationdate="20231225T211056Z" creationid="TM STUDIO">
            <tuv xml:lang="zh-CN">
                <seg>金铃松了一口气，觉得这样更好，免得卫老师总要用演员的标准对她们说这说那的。</seg>
            </tuv>
            <tuv xml:lang="en-US">
                <seg>Ling breathed a sigh of relief. At least we can do it our own way, we don't have to put on a performance like Ms. Wei wanted us to, she thought.</seg>
            </tuv>
        </tu>
        <tu creationdate="20231225T211056Z" creationid="TM STUDIO">
            <tuv xml:lang="zh-CN">
                <seg>星期天，金铃向卉紫要了坐公共汽车的钱，和刘娅如两个人一路问着找到了电视台。</seg>
            </tuv>
            <tuv xml:lang="en-US">
                <seg>On Sunday Mom gave Ling her bus fare, and she and Yaru made their way to the TV station.</seg>
            </tuv>
        </tu>
        <tu creationdate="20231225T211056Z" creationid="TM STUDIO">
            <tuv xml:lang="zh-CN">
                <seg>进了一间指定的演播室，才发现来的全都是女孩，不少学校都有老师带队，显得非常重视。</seg>
            </tuv>
            <tuv xml:lang="en-US">
                <seg>They were directed to the studio - and then realized there were only girls. Not only that, but some schools had sent whole groups of students, shepherded by their teacher.</seg>
            </tuv>
        </tu>
        <tu creationdate="20231225T211056Z" creationid="TM STUDIO">
            <tuv xml:lang="zh-CN">
                <seg>台上已经有人开始表演了，是一个瘦骨嶙峋、小脸上只看见两只大眼睛的女孩。她穿了一条雪白的芭蕾舞裙，跟着录音带上的音乐在跳《小天鹅舞》。她跳得很卖力，完全具有专业小演员的水平。</seg>
            </tuv>
            <tuv xml:lang="en-US">
                <seg>There was a girl on stage, already auditioning. She was a skinny little thing with enormous eyes, in a white tutu. She was dancing energetically to a tape-recording of Swan Lake, and looked quite the professional.</seg>
            </tuv>
        </tu>
        <tu creationdate="20231225T211056Z" creationid="TM STUDIO">
            <tuv xml:lang="zh-CN">
                <seg>刘娅如拉拉金铃的衣服：“我们一定走错了，这儿不是考主持人的。”</seg>
            </tuv>
            <tuv xml:lang="en-US">
                <seg>Yaru pulled Ling's sleeve, "We must have come to the wrong place. They're not auditioning for program anchors."</seg>
            </tuv>
        </tu>
        <tu creationdate="20231225T211056Z" creationid="TM STUDIO">
            <tuv xml:lang="zh-CN">
                <seg>旁边一个学校的老师说：“没错，就是这儿。</seg>
            </tuv>
            <tuv xml:lang="en-US">
                <seg>"You didn't go to the wrong place. It's here," said a teacher standing next to them.</seg>
            </tuv>
        </tu>
        <tu creationdate="20231225T211056Z" creationid="TM STUDIO">
            <tuv xml:lang="zh-CN">
                <seg>你们哪个学校的？”</seg>
            </tuv>
            <tuv xml:lang="en-US">
                <seg>"What school are you from?"</seg>
            </tuv>
        </tu>
        <tu creationdate="20231225T211056Z" creationid="TM STUDIO">
            <tuv xml:lang="zh-CN">
                <seg>金铃答：“新华街小学。”</seg>
            </tuv>
            <tuv xml:lang="en-US">
                <seg>"New China Elementary," said Ling.</seg>
            </tuv>
        </tu>
        <tu creationdate="20231225T211056Z" creationid="TM STUDIO">
            <tuv xml:lang="zh-CN">
                <seg>那个老师问：“新华街小学就派了你们两个来？”</seg>
            </tuv>
            <tuv xml:lang="en-US">
                <seg>"New China Elementary sent you two?"</seg>
            </tuv>
        </tu>
        <tu creationdate="20231225T211056Z" creationid="TM STUDIO">
            <tuv xml:lang="zh-CN">
                <seg>言下之意是新华街小学也太不当回事了。</seg>
            </tuv>
            <tuv xml:lang="en-US">
                <seg>The implication was that the school had not taken the auditions seriously at all.</seg>
            </tuv>
        </tu>
        <tu creationdate="20231225T211056Z" creationid="TM STUDIO">
            <tuv xml:lang="zh-CN">
                <seg>金铃心里很气，故意大声地问：“考不考现场采访？”</seg>
            </tuv>
            <tuv xml:lang="en-US">
                <seg>Ling was indignant. "They are auditioning for program anchors to do live interviews, aren't they?" she said loudly.</seg>
            </tuv>
        </tu>
        <tu creationdate="20231225T211056Z" creationid="TM STUDIO">
            <tuv xml:lang="zh-CN">
                <seg>那个老师说：“我也不清楚。</seg>
            </tuv>
            <tuv xml:lang="en-US">
                <seg>"I don't know," said the teacher.</seg>
            </tuv>
        </tu>
        <tu creationdate="20231225T211056Z" creationid="TM STUDIO">
            <tuv xml:lang="zh-CN">
                <seg>大概要考的吧。”</seg>
            </tuv>
            <tuv xml:lang="en-US">
                <seg>"Maybe."</seg>
            </tuv>
        </tu>
        <tu creationdate="20231225T211056Z" creationid="TM STUDIO">
            <tuv xml:lang="zh-CN">
                <seg>金铃心里想，舞跳得再好又怎么样？</seg>
            </tuv>
            <tuv xml:lang="en-US">
                <seg>So what if she's a wonderful dancer, Ling thought vengefully.</seg>
            </tuv>
        </tu>
        <tu creationdate="20231225T211056Z" creationid="TM STUDIO">
            <tuv xml:lang="zh-CN">
                <seg>到时候结结巴巴地说不出话来，看人家要我还是要她！</seg>
            </tuv>
            <tuv xml:lang="en-US">
                <seg>If she can only stutter a few words out, let's see if they want her or me?</seg>
            </tuv>
        </tu>
        <tu creationdate="20231225T211056Z" creationid="TM STUDIO">
            <tuv xml:lang="zh-CN">
                <seg>大眼睛的女孩跳完下来了，接着上去一个小学生。她长得很洋气，穿一套时下流行的少女装，眉眼还画过了，嘴唇涂成银红色，看上去不像10来岁的小学生，倒像画报上那些用来做广告的模特儿。</seg>
            </tuv>
            <tuv xml:lang="en-US">
                <seg>The big-eyed girl finished dancing and walked off stage. She was followed by an elementary student, who had on a very fashionable outfit, and wore eye make-up and pink lipstick. She looked much older than ten, more like a model you might see on an advertising billboard than an elementary student.</seg>
            </tuv>
        </tu>
        <tu creationdate="20231225T211056Z" creationid="TM STUDIO">
            <tuv xml:lang="zh-CN">
                <seg>她一上去就表演她的拿手节目：唱歌。姿势和歌声都模仿歌星杨钰莹，做出一副甜蜜蜜嗲兮兮的样子。</seg>
            </tuv>
            <tuv xml:lang="en-US">
                <seg>She sang a song in a cutesy voice.</seg>
            </tuv>
        </tu>
        <tu creationdate="20231225T211056Z" creationid="TM STUDIO">
            <tuv xml:lang="zh-CN">
                <seg>金铃对刘娅如说：“你在这儿等着，我可要去上趟厕所了。”</seg>
            </tuv>
            <tuv xml:lang="en-US">
                <seg>"Wait here. I'm going to the bathroom," Ling said to Yarn.</seg>
            </tuv>
        </tu>
        <tu creationdate="20231225T211056Z" creationid="TM STUDIO">
            <tuv xml:lang="zh-CN">
                <seg>不等刘娅如回答，她赶快溜出了演播室。</seg>
            </tuv>
            <tuv xml:lang="en-US">
                <seg>She slipped out without waiting for Yaru's reply.</seg>
            </tuv>
        </tu>
        <tu creationdate="20231225T211056Z" creationid="TM STUDIO">
            <tuv xml:lang="zh-CN">
                <seg>她向一个扫地的工人打听厕所在哪儿，那人说：“往前走，再往右拐。”</seg>
            </tuv>
            <tuv xml:lang="en-US">
                <seg>She asked a woman cleaner for directions, and was told, "Keep going then turn right."</seg>
            </tuv>
        </tu>
        <tu creationdate="20231225T211056Z" creationid="TM STUDIO">
            <tuv xml:lang="zh-CN">
                <seg>一路走过去，两边都是用透明材料隔成的小单间，光线昏昏暗暗的，每个小单间里都有电视机屏幕的彩色画面闪闪烁烁，有的放新闻，有的放天气预报，有的是放电视剧、相声、MTV什么的。</seg>
            </tuv>
            <tuv xml:lang="en-US">
                <seg>Ling began to explore. On either side were booths separated with glass partitions. Inside each booth, a TV was on, with bright colorful screens. Some had the news or the weather, and others were showing dramas or comedy, or music.</seg>
            </tuv>
        </tu>
        <tu creationdate="20231225T211056Z" creationid="TM STUDIO">
            <tuv xml:lang="zh-CN">
                <seg>有一个屏幕上放的是一个相当可怕的鬼怪片，金铃走过那里的时候，正巧有一只青灰的鬼手从画面里伸出来。</seg>
            </tuv>
            <tuv xml:lang="en-US">
                <seg>One TV was showing a horror movie. Just as Ling walked by, a creepy pale ghostly hand reached out from the screen.</seg>
            </tuv>
        </tu>
        <tu creationdate="20231225T211056Z" creationid="TM STUDIO">
            <tuv xml:lang="zh-CN">
                <seg>鬼手突然间放成了特写，伴随着一声令人毛骨悚然的惨叫，活像要伸出玻璃门把金铃一把抓住似的。</seg>
            </tuv>
            <tuv xml:lang="en-US">
                <seg>There was a sudden close-up of the ghost, and a bloodcurdling scream. It looked exactly like it was going to reach out of the glass and grab Ling.</seg>
            </tuv>
        </tu>
        <tu creationdate="20231225T211056Z" creationid="TM STUDIO">
            <tuv xml:lang="zh-CN">
                <seg>金铃吓得面无人色，心跳如鼓，拔腿就逃。</seg>
            </tuv>
            <tuv xml:lang="en-US">
                <seg>Ling was terrified. Her heart pounded and she broke into a run.</seg>
            </tuv>
        </tu>
        <tu creationdate="20231225T211056Z" creationid="TM STUDIO">
            <tuv xml:lang="zh-CN">
                <seg>逃到厕所时，忽然里面的门又是砰的一声响，惊得她险些没叫出声来。</seg>
            </tuv>
            <tuv xml:lang="en-US">
                <seg>Finally she reached the bathroom.</seg>
            </tuv>
        </tu>
        <tu creationdate="20231225T211056Z" creationid="TM STUDIO">
            <tuv xml:lang="zh-CN">
                <seg>原来厕所里另外有人。金铃听到一个人对另一个人说：“把这些孩子都弄来折腾什么呀！</seg>
            </tuv>
            <tuv xml:lang="en-US">
                <seg>There were two women in the cubicles. Ling overheard one say to another, "Why did they bring these kids here to put them through all this?</seg>
            </tuv>
        </tu>
        <tu creationdate="20231225T211056Z" creationid="TM STUDIO">
            <tuv xml:lang="zh-CN">
                <seg>不是都已经定好了陈导的女儿吗？”</seg>
            </tuv>
            <tuv xml:lang="en-US">
                <seg>They already decided on Director Chen's daughter, didn't they?"</seg>
            </tuv>
        </tu>
        <tu creationdate="20231225T211056Z" creationid="TM STUDIO">
            <tuv xml:lang="zh-CN">
                <seg>另一个人说：“还想找个男孩做搭档，结果来的全都是女孩，真是好笑。”</seg>
            </tuv>
            <tuv xml:lang="en-US">
                <seg>"They still want to find a boy to be her partner. But only girls showed up. It's really funny," her friend answered.</seg>
            </tuv>
        </tu>
        <tu creationdate="20231225T211056Z" creationid="TM STUDIO">
            <tuv xml:lang="zh-CN">
                <seg>金铃站在门外，看着两个长相不俗的阿姨从厕所出来，袅袅地沿走廊出去。</seg>
            </tuv>
            <tuv xml:lang="en-US">
                <seg>Ling stood outside and watched as two attract women came out of the bathroom and walked down the hallway.</seg>
            </tuv>
        </tu>
        <tu creationdate="20231225T211056Z" creationid="TM STUDIO">
            <tuv xml:lang="zh-CN">
                <seg>有好一会儿她不能确信自己听到的是什么。</seg>
            </tuv>
            <tuv xml:lang="en-US">
                <seg>For a long moment she could not believe her ears.</seg>
            </tuv>
        </tu>
        <tu creationdate="20231225T211056Z" creationid="TM STUDIO">
            <tuv xml:lang="zh-CN">
                <seg>后来她干脆不想小便了，奔回演播室，一把拉起刘娅如的手。</seg>
            </tuv>
            <tuv xml:lang="en-US">
                <seg>She never did go and have a pee. Instead she rushed back to the studio and grabbed Yaru by the arm.</seg>
            </tuv>
        </tu>
        <tu creationdate="20231225T211056Z" creationid="TM STUDIO">
            <tuv xml:lang="zh-CN">
                <seg>“走吧，回去吧，真没意思。”</seg>
            </tuv>
            <tuv xml:lang="en-US">
                <seg>"Let's go. This is boring."</seg>
            </tuv>
        </tu>
        <tu creationdate="20231225T211056Z" creationid="TM STUDIO">
            <tuv xml:lang="zh-CN">
                <seg>刘娅如使劲甩着她的手：“还没轮上我们学校呢。”</seg>
            </tuv>
            <tuv xml:lang="en-US">
                <seg>Yaru yanked her arm back. "We haven't had our turn yet."</seg>
            </tuv>
        </tu>
        <tu creationdate="20231225T211056Z" creationid="TM STUDIO">
            <tuv xml:lang="zh-CN">
                <seg>金铃说：“大人有时候也会骗我们小孩的。”</seg>
            </tuv>
            <tuv xml:lang="en-US">
                <seg>"There's some nasty adult tricks going on today," Ling told her.</seg>
            </tuv>
        </tu>
        <tu creationdate="20231225T211056Z" creationid="TM STUDIO">
            <tuv xml:lang="zh-CN">
                <seg>刘娅如不明白她的意思，怕半途溜走会被邢老师责怪，死活也不肯听金铃的。</seg>
            </tuv>
            <tuv xml:lang="en-US">
                <seg>Yaru had no idea what she meant. All she could say was that if they left halfway through, Mrs. Xing would be angry with them. She refused to listen to Ling.</seg>
            </tuv>
        </tu>
        <tu creationdate="20231225T211056Z" creationid="TM STUDIO">
            <tuv xml:lang="zh-CN">
                <seg>这时候过来了一个大腹便便的中年人，他一来就惊讶地张开双手：“怎么都是些女孩子？”</seg>
            </tuv>
            <tuv xml:lang="en-US">
                <seg>Just then, a middle-aged man with a pot belly came into the studio. He gestured at the children and exclaimed, "How come we've only got girls today?"</seg>
            </tuv>
        </tu>
        <tu creationdate="20231225T211056Z" creationid="TM STUDIO">
            <tuv xml:lang="zh-CN">
                <seg>又拍拍金铃的脑袋问：“哪个学校的？”</seg>
            </tuv>
            <tuv xml:lang="en-US">
                <seg>Then he patted the top of Ling's head. "Which school are you from?"</seg>
            </tuv>
        </tu>
        <tu creationdate="20231225T211056Z" creationid="TM STUDIO">
            <tuv xml:lang="zh-CN">
                <seg>金铃闪开脑袋，不说话。</seg>
            </tuv>
            <tuv xml:lang="en-US">
                <seg>Ling moved her head out of the way and said nothing.</seg>
            </tuv>
        </tu>
        <tu creationdate="20231225T211056Z" creationid="TM STUDIO">
            <tuv xml:lang="zh-CN">
                <seg>刘娅如替她回答：“新华街小学。”</seg>
            </tuv>
            <tuv xml:lang="en-US">
                <seg>Yaru answered for her, "New China Elementary."</seg>
            </tuv>
        </tu>
        <tu creationdate="20231225T211056Z" creationid="TM STUDIO">
            <tuv xml:lang="zh-CN">
                <seg>那人笑笑：“啊，回去跟你们老师说，换几个男孩子来。”</seg>
            </tuv>
            <tuv xml:lang="en-US">
                <seg>The man laughed. "Well, go back to your teacher and tell her to send some boys instead."</seg>
            </tuv>
        </tu>
        <tu creationdate="20231225T211056Z" creationid="TM STUDIO">
            <tuv xml:lang="zh-CN">
                <seg>又抬起手对在场的所有人拍了拍：“好了！女孩子都回去了！</seg>
            </tuv>
            <tuv xml:lang="en-US">
                <seg>Then he clapped loudly at the children on stage. "Alright! You girls go home!</seg>
            </tuv>
        </tu>
        <tu creationdate="20231225T211056Z" creationid="TM STUDIO">
            <tuv xml:lang="zh-CN">
                <seg>请各学校下午换男孩子来！”</seg>
            </tuv>
            <tuv xml:lang="en-US">
                <seg>I want boys from these schools this afternoon!"</seg>
            </tuv>
        </tu>
        <tu creationdate="20231225T211056Z" creationid="TM STUDIO">
            <tuv xml:lang="zh-CN">
                <seg>刘娅如悄声问金铃：“到底是怎么回事啊？”</seg>
            </tuv>
            <tuv xml:lang="en-US">
                <seg>"What on earth is going on?" Yaru whispered. "Come on. Let's go," said Ling.</seg>
            </tuv>
        </tu>
        <tu creationdate="20231225T211056Z" creationid="TM STUDIO">
            <tuv xml:lang="zh-CN">
                <seg>金铃说：“走就走，谁稀罕当什么主持人？我还怕耽误考试呢！”</seg>
            </tuv>
            <tuv xml:lang="en-US">
                <seg>"Who wants to be an anchor anyway? I have exams to work for!"</seg>
            </tuv>
        </tu>
        <tu creationdate="20231225T211056Z" creationid="TM STUDIO">
            <tuv xml:lang="zh-CN">
                <seg>后来无论在家里还是在学校，金铃都闭口坚决不谈这事，觉得很无聊，很没意思。</seg>
            </tuv>
            <tuv xml:lang="en-US">
                <seg>Ling refused to talk about that day ever, either at home or at school. It had been a complete waste of time, she thought.</seg>
            </tuv>
        </tu>
        <tu creationdate="20231225T211056Z" creationid="TM STUDIO">
            <tuv xml:lang="zh-CN">
                <seg>倪志伟嘲笑她说：“落选了吧？人家不要你吧？</seg>
            </tuv>
            <tuv xml:lang="en-US">
                <seg>Zhiwei jeered at her, "Did you fail the audition? I guess they didn't want you!"</seg>
            </tuv>
        </tu>
        <tu creationdate="20231225T211056Z" creationid="TM STUDIO">
            <tuv xml:lang="zh-CN">
                <seg>“金铃就扬起头，只从眼角里冷冷地看他，一副”无可奉告“的模样。倪志伟便不敢再说下去。</seg>
            </tuv>
            <tuv xml:lang="en-US">
                <seg>Ling pulled herself up to her full height, and looked at him so scornfully that Zhiwei didn't dare bring it up again.</seg>
            </tuv>
        </tu>
    </body>
</tmx>
