# Supplementary material for: Exploring translator’s style in children’s literature: A case study of Nicky Harman’s English translations of Huang Beijia’s two works
Source: PLoS One. 2026 Jun 2;21(6):e0350245. doi: 10.1371/journal.pone.0350245 (PMC13229296; doi:10.1371/journal.pone.0350245)
Supplement: S7 File — (ZIP) [file pone.0350245.s010.zip › data/parallel corpus data/Parallel Chinese-English Corpus tmx format/I Want to Be Good (Parallel Chinese-English).tmx/Chapter 19_zh-CN_en-US.tmx]

<?xml version="1.0" encoding="UTF-8" standalone="yes"?>
<tmx version="1.4">
    <header creationtool="Tmxmall Aligner" segtype="sentence" adminlang="zh-CN" srclang="zh-CN" datatype="xml" creationdate="20231228T211157Z" creationid="TM STUDIO"/>
    <body>
        <tu creationdate="20231228T211157Z" creationid="TM STUDIO">
            <tuv xml:lang="zh-CN">
                <seg>十九　老师病了</seg>
            </tuv>
            <tuv xml:lang="en-US">
                <seg>Chapter 19 Mrs. Xing Falls Sick</seg>
            </tuv>
        </tu>
        <tu creationdate="20231228T211157Z" creationid="TM STUDIO">
            <tuv xml:lang="zh-CN">
                <seg>邢老师病得很奇怪，好好的一个人，本来坐在办公室里改作文本的，忽然间天旋地转，人跟着咕咚一声跌倒在地上，把额角都磕破了一块。</seg>
            </tuv>
            <tuv xml:lang="en-US">
                <seg>Something very strange happened to Mrs. Xing one day. She was sitting in her office grading students' work, apparently perfectly healthy, then suddenly, she had a dizzy spell, and fell to the floor, smacking her head.</seg>
            </tuv>
        </tu>
        <tu creationdate="20231228T211157Z" creationid="TM STUDIO">
            <tuv xml:lang="zh-CN">
                <seg>教英语的景老师、教历史的申老师、教自然的任老师吓坏了，大呼小叫的，有的扶她起来，有的掐她人中和虎口的穴位，有的飞奔去喊校长。</seg>
            </tuv>
            <tuv xml:lang="en-US">
                <seg>Ms. Wang the English teacher, Ms. Shen the history teacher, and Ms. Ren the nature teacher came running. Horrified, they tried to help her to her feet, squeezed her upper lip (that was an acupressure point), and finally called the principal.</seg>
            </tuv>
        </tu>
        <tu creationdate="20231228T211157Z" creationid="TM STUDIO">
            <tuv xml:lang="zh-CN">
                <seg>学校里没有汽车，叫救护车又怕吓坏了上课的孩子们，只好由力气最大、年纪最轻的体育老师把邢老师抱上自行车。</seg>
            </tuv>
            <tuv xml:lang="en-US">
                <seg>The school didn't have any cars, and calling an ambulance would have scared the children. So they had to get Mrs. Xing to hospital some other way. The PE teacher was young and strong, so he carried Mrs. Xing to a bicycle and sat her on the seat.</seg>
            </tuv>
        </tu>
        <tu creationdate="20231228T211157Z" creationid="TM STUDIO">
            <tuv xml:lang="zh-CN">
                <seg>体育老师在前面慢慢推着，景老师和申老师在后面一边一个挟住邢老师的胳膊，把她送进了医院。检查结果却是什么毛病都没有。</seg>
            </tuv>
            <tuv xml:lang="en-US">
                <seg>Then, while he walked along pushing it, Ms. Jing and Ms. Shen walked on either side, holding her arms around their shoulders. They took her to the hospital where the doctors did tests, but they all came back negative.</seg>
            </tuv>
        </tu>
        <tu creationdate="20231228T211157Z" creationid="TM STUDIO">
            <tuv xml:lang="zh-CN">
                <seg>血压正常，心跳正常，体温、白血球、血脂、血糖，甚至大小便，统统正常。怪了！</seg>
            </tuv>
            <tuv xml:lang="en-US">
                <seg>It was very strange. Everything was normal: blood pressure, heartbeat, temperature, white blood cell count, lipids, blood sugar and even her urine and stools.</seg>
            </tuv>
        </tu>
        <tu creationdate="20231228T211157Z" creationid="TM STUDIO">
            <tuv xml:lang="zh-CN">
                <seg>邢老师听说一切正常，就挣扎着要出院。她放心不下班上的孩子们。</seg>
            </tuv>
            <tuv xml:lang="en-US">
                <seg>Mrs. Xing was frantically worried about her students and, as soon as she heard the results, she insisted on discharging herself.</seg>
            </tuv>
        </tu>
        <tu creationdate="20231228T211157Z" creationid="TM STUDIO">
            <tuv xml:lang="zh-CN">
                <seg>岂料人往办公桌前一坐，翻开第一本作文本，头又昏起来，耳鸣不断，额头沁出一层虚汗。</seg>
            </tuv>
            <tuv xml:lang="en-US">
                <seg>But as soon as she got back to work, and opened the students' homework notebooks, the same thing happened: she felt dizzy, her ears rang, and her forehead was suddenly covered in a sheen of sweat.</seg>
            </tuv>
        </tu>
        <tu creationdate="20231228T211157Z" creationid="TM STUDIO">
            <tuv xml:lang="zh-CN">
                <seg>教自然的任老师恍然大悟地说：“我知道邢老师是什么病了！</seg>
            </tuv>
            <tuv xml:lang="en-US">
                <seg>"I know what's wrong with her," Ms. Ren the nature teacher exclaimed.</seg>
            </tuv>
        </tu>
        <tu creationdate="20231228T211157Z" creationid="TM STUDIO">
            <tuv xml:lang="zh-CN">
                <seg>她这是‘见字发晕’，是改本子改得太多了，就像过年吃肉吃伤了脾胃，再见了肉就恶心一样。”</seg>
            </tuv>
            <tuv xml:lang="en-US">
                <seg>"It's too much reading that's making her dizzy. She's been marking too much homework. It's like gorging on meat at New Year. In the end, just the sight of meat makes you feel sick."</seg>
            </tuv>
        </tu>
        <tu creationdate="20231228T211157Z" creationid="TM STUDIO">
            <tuv xml:lang="zh-CN">
                <seg>邢老师试一试，果真如此：离开本子走到窗前就觉得舒服，再回到本子堆里还是晕眩。</seg>
            </tuv>
            <tuv xml:lang="en-US">
                <seg>Mrs. Xing tried again and again, but each time the same thing happened. She went to the window - maybe a breath of fresh air would cure her - but as soon as she went back to her desk, she felt dizzy again.</seg>
            </tuv>
        </tu>
        <tu creationdate="20231228T211157Z" creationid="TM STUDIO">
            <tuv xml:lang="zh-CN">
                <seg>没有办法，邢老师只好卧床休息。</seg>
            </tuv>
            <tuv xml:lang="en-US">
                <seg>She was forced to take a few days in bed.</seg>
            </tuv>
        </tu>
        <tu creationdate="20231228T211157Z" creationid="TM STUDIO">
            <tuv xml:lang="zh-CN">
                <seg>休息也不放心回家去休息，只肯在借住的教具室里躺着。</seg>
            </tuv>
            <tuv xml:lang="en-US">
                <seg>But she could not bear to leave the school, so she went to her cot bed in the little room she'd been occupying.</seg>
            </tuv>
        </tu>
        <tu creationdate="20231228T211157Z" creationid="TM STUDIO">
            <tuv xml:lang="zh-CN">
                <seg>山中无老虎，猴子称霸王。</seg>
            </tuv>
            <tuv xml:lang="en-US">
                <seg>While the cat's away, the mice will play.</seg>
            </tuv>
        </tu>
        <tu creationdate="20231228T211157Z" creationid="TM STUDIO">
            <tuv xml:lang="zh-CN">
                <seg>这一下六年级一班的学生们可算是逮着机会了。好学生们还能管得住自己，调皮的孩子简直就快活得不知道本人名字是怎么写的。</seg>
            </tuv>
            <tuv xml:lang="en-US">
                <seg>The good students in Ling's class continued to behave themselves, but the naughty ones went wild and misbehaved in every possible way</seg>
            </tuv>
        </tu>
        <tu creationdate="20231228T211157Z" creationid="TM STUDIO">
            <tuv xml:lang="zh-CN">
                <seg>于胖儿连着迟到了两天，每次都是早读铃响了之后，他才一边趿拉着旅游鞋满头大汗地冲进教室，一边申明：“我妈又忘了开闹钟了！”</seg>
            </tuv>
            <tuv xml:lang="en-US">
                <seg>Pang was late two days in a row. Each time he came crashing into the room, where the class had already started their silent reading hour, covered in sweat, and making excuses, "My mom forgot to set the alarm again!"</seg>
            </tuv>
        </tu>
        <tu creationdate="20231228T211157Z" creationid="TM STUDIO">
            <tuv xml:lang="zh-CN">
                <seg>然后坐下来，从书包里掏出一个香喷喷的煎饼夹油条，装模作样读几句书，俯下头去咬一大口，再读几句书，再咬一大口，嚼得满教室都是油条的香味。</seg>
            </tuv>
            <tuv xml:lang="en-US">
                <seg>Then he sat down, and pulled his book out of his backpack. And out came his breakfast too. Under cover of reading his book, he surreptitiously took bites of his pancake and fried breadstick. Another page, another bite. Soon the classroom was filled with the good smell of fried breadstick.</seg>
            </tuv>
        </tu>
        <tu creationdate="20231228T211157Z" creationid="TM STUDIO">
            <tuv xml:lang="zh-CN">
                <seg>上早读课的老师若是干涉，他就振振有词地说：“我妈说了，不吃早饭脑子里就没营养，没营养的脑子怎么能听课学习？”</seg>
            </tuv>
            <tuv xml:lang="en-US">
                <seg>When the reading hour supervisor tried to stop him, he said cheekily, "My mom says you have to eat breakfast because your brain needs food, and brain without food can't concentrate in class."</seg>
            </tuv>
        </tu>
        <tu creationdate="20231228T211157Z" creationid="TM STUDIO">
            <tuv xml:lang="zh-CN">
                <seg>老师一想，也对呀，于胖儿听不进课，学习成绩落下来了，还不是自己要费事帮他补吗？</seg>
            </tuv>
            <tuv xml:lang="en-US">
                <seg>It was hard to argue with that. If Pang didn't listen in class, and his grades got worse, the teachers would have to give him extra lessons in their own time.</seg>
            </tuv>
        </tu>
        <tu creationdate="20231228T211157Z" creationid="TM STUDIO">
            <tuv xml:lang="zh-CN">
                <seg>也就睁只眼闭只眼算了。</seg>
            </tuv>
            <tuv xml:lang="en-US">
                <seg>This particular one decided it was best to turn a blind eye.</seg>
            </tuv>
        </tu>
        <tu creationdate="20231228T211157Z" creationid="TM STUDIO">
            <tuv xml:lang="zh-CN">
                <seg>李林本来就有点多动症。</seg>
            </tuv>
            <tuv xml:lang="en-US">
                <seg>Lin had behavioral problems, as we know.</seg>
            </tuv>
        </tu>
        <tu creationdate="20231228T211157Z" creationid="TM STUDIO">
            <tuv xml:lang="zh-CN">
                <seg>上音乐课时，老师弹琴让大家唱新学的一首《送别》，李林的公鸭嗓子声音很响地走了调，前面一个同学回头笑了一下，他马上用手里的竖笛敲人家后脑勺。</seg>
            </tuv>
            <tuv xml:lang="en-US">
                <seg>One day during Mrs. Xing's absence, the music teacher was taking them through a new song they'd learned, and Lin deliberately sang raucously out of tune. Someone in front of him turned around and laughed, and Lin whacked the girl on the back of the head with his recorder.</seg>
            </tuv>
        </tu>
        <tu creationdate="20231228T211157Z" creationid="TM STUDIO">
            <tuv xml:lang="zh-CN">
                <seg>音乐老师尖声尖气叫起来：“不得了！</seg>
            </tuv>
            <tuv xml:lang="en-US">
                <seg>The music teacher was so annoyed that her voice rose an octave, "No!</seg>
            </tuv>
        </tu>
        <tu creationdate="20231228T211157Z" creationid="TM STUDIO">
            <tuv xml:lang="zh-CN">
                <seg>上课的时候竟敢行凶打人！”</seg>
            </tuv>
            <tuv xml:lang="en-US">
                <seg>You do not hit another student in class!"</seg>
            </tuv>
        </tu>
        <tu creationdate="20231228T211157Z" creationid="TM STUDIO">
            <tuv xml:lang="zh-CN">
                <seg>她过去拉李林，要请他出教室。</seg>
            </tuv>
            <tuv xml:lang="en-US">
                <seg>And she grabbed his arm and tried to remove him from the classroom.</seg>
            </tuv>
        </tu>
        <tu creationdate="20231228T211157Z" creationid="TM STUDIO">
            <tuv xml:lang="zh-CN">
                <seg>谁知道音乐老师娇小玲珑，李林却是人高马大，她伸手一扯，非但没扯动李林分毫，却被李林反手拉得踉踉跄跄，差点儿跌进李林的怀里。</seg>
            </tuv>
            <tuv xml:lang="en-US">
                <seg>Unfortunately, she was a delicate little creature, while Lin was tall and strong. She gripped his arm, but was unable to budge him an inch. In fact, he pulled her off balance so that she almost fell into his chest.</seg>
            </tuv>
        </tu>
        <tu creationdate="20231228T211157Z" creationid="TM STUDIO">
            <tuv xml:lang="zh-CN">
                <seg>全班哄堂大笑。</seg>
            </tuv>
            <tuv xml:lang="en-US">
                <seg>The entire class burst out laughing.</seg>
            </tuv>
        </tu>
        <tu creationdate="20231228T211157Z" creationid="TM STUDIO">
            <tuv xml:lang="zh-CN">
                <seg>音乐老师白嫩白嫩的脸上飞出两团红晕，简直就窘迫得无地自容。</seg>
            </tuv>
            <tuv xml:lang="en-US">
                <seg>The music teacher's pale cheeks flushed scarlet. She was mortified.</seg>
            </tuv>
        </tu>
        <tu creationdate="20231228T211157Z" creationid="TM STUDIO">
            <tuv xml:lang="zh-CN">
                <seg>尚海的小聪明劲也算是找到机会施展了。</seg>
            </tuv>
            <tuv xml:lang="en-US">
                <seg>Hai had a lively mind and found plenty of opportunities for mischief.</seg>
            </tuv>
        </tu>
        <tu creationdate="20231228T211157Z" creationid="TM STUDIO">
            <tuv xml:lang="zh-CN">
                <seg>自然老师上课讲植物的生殖系统时，他尖着嗓门插了一句：“生殖器？”</seg>
            </tuv>
            <tuv xml:lang="en-US">
                <seg>When the nature teacher was giving a class on the reproductive systems of plants, he squeaked, "Do they have genitals?"</seg>
            </tuv>
        </tu>
        <tu creationdate="20231228T211157Z" creationid="TM STUDIO">
            <tuv xml:lang="zh-CN">
                <seg>把李林笑得从座位上滚落下去。</seg>
            </tuv>
            <tuv xml:lang="en-US">
                <seg>Lin laughed so hard he fell off his chair.</seg>
            </tuv>
        </tu>
        <tu creationdate="20231228T211157Z" creationid="TM STUDIO">
            <tuv xml:lang="zh-CN">
                <seg>女生们也想笑，又不好意思，就一个个用衣袖捂着嘴，趴在课桌上，肩膀一耸一耸。</seg>
            </tuv>
            <tuv xml:lang="en-US">
                <seg>The girls were too embarrassed to join in, but they stuffed their sleeves into their mouths, and hunched over their desks, their shoulders shaking with laughter.</seg>
            </tuv>
        </tu>
        <tu creationdate="20231228T211157Z" creationid="TM STUDIO">
            <tuv xml:lang="zh-CN">
                <seg>自然老师“啪啪”地用教鞭敲着讲台：“有什么好笑的？</seg>
            </tuv>
            <tuv xml:lang="en-US">
                <seg>The nature teacher knocked on her desk with her pointer. "What's so funny?</seg>
            </tuv>
        </tu>
        <tu creationdate="20231228T211157Z" creationid="TM STUDIO">
            <tuv xml:lang="zh-CN">
                <seg>这是植物自然构造！”</seg>
            </tuv>
            <tuv xml:lang="en-US">
                <seg>I'm talking about the way plants are put together!"</seg>
            </tuv>
        </tu>
        <tu creationdate="20231228T211157Z" creationid="TM STUDIO">
            <tuv xml:lang="zh-CN">
                <seg>尚海就装糊涂：“为什么会这样呢？”</seg>
            </tuv>
            <tuv xml:lang="en-US">
                <seg>Hai played dumb. "But why is it like that?" he asked.</seg>
            </tuv>
        </tu>
        <tu creationdate="20231228T211157Z" creationid="TM STUDIO">
            <tuv xml:lang="zh-CN">
                <seg>教室里更是笑成了一锅粥。</seg>
            </tuv>
            <tuv xml:lang="en-US">
                <seg>The laughter erupted again.</seg>
            </tuv>
        </tu>
        <tu creationdate="20231228T211157Z" creationid="TM STUDIO">
            <tuv xml:lang="zh-CN">
                <seg>自然老师气得头发都竖起来，把手里的一根教鞭也敲断了。</seg>
            </tuv>
            <tuv xml:lang="en-US">
                <seg>The teacher got so mad that her hair nearly stood on end and she banged her pointer so hard it snapped in two.</seg>
            </tuv>
        </tu>
        <tu creationdate="20231228T211157Z" creationid="TM STUDIO">
            <tuv xml:lang="zh-CN">
                <seg>金铃在班上不算好学生，可她不想在邢老师生病的时候放纵自己，她觉得李林和尚海的做法有点可耻，像趁火打劫，不那么光明正大。</seg>
            </tuv>
            <tuv xml:lang="en-US">
                <seg>Ling wasn't one of the group's good students, but she didn't break the rules just because Mrs. Xing was off sick. Lin and Hai were taking advantage, and that felt wrong io her.</seg>
            </tuv>
        </tu>
        <tu creationdate="20231228T211157Z" creationid="TM STUDIO">
            <tuv xml:lang="zh-CN">
                <seg>别人上课时东倒西歪笑成一团时，她绷住脸不笑，有意把身体坐得笔直，双眼灼灼地盯住老师，仿佛在说：“还有我在听着呢！”</seg>
            </tuv>
            <tuv xml:lang="en-US">
                <seg>When her classmates sniggered all through the lessons, she sat tight-lipped, to keep from laughing. She sat ramrod straight, bright eyes fixed on the teacher as if to say, "I'm still listening!"</seg>
            </tuv>
        </tu>
        <tu creationdate="20231228T211157Z" creationid="TM STUDIO">
            <tuv xml:lang="zh-CN">
                <seg>任课老师便觉得金铃这孩子还是挺仗义的，危难时候不会做落井下石的事。</seg>
            </tuv>
            <tuv xml:lang="en-US">
                <seg>Ms. Ren was glad of Ling's loyalty. She was a good girl - when things were difficult, she wouldn't kick someone while they were down.</seg>
            </tuv>
        </tu>
        <tu creationdate="20231228T211157Z" creationid="TM STUDIO">
            <tuv xml:lang="zh-CN">
                <seg>金铃重感情。</seg>
            </tuv>
            <tuv xml:lang="en-US">
                <seg>Feelings were important to Ling.</seg>
            </tuv>
        </tu>
        <tu creationdate="20231228T211157Z" creationid="TM STUDIO">
            <tuv xml:lang="zh-CN">
                <seg>邢老师平常对她不是特别好，因为她在班上是一个挺一般的学生，做老师的一向喜欢几个学习上的尖子。</seg>
            </tuv>
            <tuv xml:lang="en-US">
                <seg>Mrs. Xing was never especially warm to her because she was no more than average, and teachers always go for the best of the best students.</seg>
            </tuv>
        </tu>
        <tu creationdate="20231228T211157Z" creationid="TM STUDIO">
            <tuv xml:lang="zh-CN">
                <seg>可是邢老师一病，几天没在教室里露面，金铃心里还是很想她。</seg>
            </tuv>
            <tuv xml:lang="en-US">
                <seg>But now that Mrs. Xing had been gone for a few days, Ling was really beginning to miss her.</seg>
            </tuv>
        </tu>
        <tu creationdate="20231228T211157Z" creationid="TM STUDIO">
            <tuv xml:lang="zh-CN">
                <seg>况且邢老师是为他们班级累病了的，金铃总觉得自己也有一份责任，心里不是滋味。</seg>
            </tuv>
            <tuv xml:lang="en-US">
                <seg>Besides, Mrs. Xing got sick because she was working so hard for them. Ling felt a little bit responsible, and she didn't like the feeling.</seg>
            </tuv>
        </tu>
        <tu creationdate="20231228T211157Z" creationid="TM STUDIO">
            <tuv xml:lang="zh-CN">
                <seg>金铃对杨小丽说：“我们去看看邢老师吧。”</seg>
            </tuv>
            <tuv xml:lang="en-US">
                <seg>"Let's go and see Mrs. Xing," she suggested to Xiaoli.</seg>
            </tuv>
        </tu>
        <tu creationdate="20231228T211157Z" creationid="TM STUDIO">
            <tuv xml:lang="zh-CN">
                <seg>杨小丽犹豫地问：“被别的同学看见了，不会说我们拍马屁吗？”</seg>
            </tuv>
            <tuv xml:lang="en-US">
                <seg>Xiaoli wasn't sure. "If the others find out, won't they say we're being teacher's pets?"</seg>
            </tuv>
        </tu>
        <tu creationdate="20231228T211157Z" creationid="TM STUDIO">
            <tuv xml:lang="zh-CN">
                <seg>“说就说，怕什么？</seg>
            </tuv>
            <tuv xml:lang="en-US">
                <seg>"Who cares what they say?</seg>
            </tuv>
        </tu>
        <tu creationdate="20231228T211157Z" creationid="TM STUDIO">
            <tuv xml:lang="zh-CN">
                <seg>反正我又不想当保送生。”金铃一脸坦然。</seg>
            </tuv>
            <tuv xml:lang="en-US">
                <seg>We're not looking any favors, we're not trying to get exemption from the exam or anything," Ling said honestly.</seg>
            </tuv>
        </tu>
        <tu creationdate="20231228T211157Z" creationid="TM STUDIO">
            <tuv xml:lang="zh-CN">
                <seg>杨小丽想了一会儿，还是决定不去。</seg>
            </tuv>
            <tuv xml:lang="en-US">
                <seg>Xiaoli thought for a moment but said she wasn't going.</seg>
            </tuv>
        </tu>
        <tu creationdate="20231228T211157Z" creationid="TM STUDIO">
            <tuv xml:lang="zh-CN">
                <seg>因为这两天副校长代上语文课时，给她的作文批了个“不及格”，她很怕邢老师问起作文的事。</seg>
            </tuv>
            <tuv xml:lang="en-US">
                <seg>They'd had the vice-principal for Chinese the last couple of days, and she had flunked her essay. She didn't want to have to answer any awkward questions from Mrs. Xing.</seg>
            </tuv>
        </tu>
        <tu creationdate="20231228T211157Z" creationid="TM STUDIO">
            <tuv xml:lang="zh-CN">
                <seg>不去就不去吧，金铃又不要她驮着抱着，一个人就不能走进邢老师的小屋？</seg>
            </tuv>
            <tuv xml:lang="en-US">
                <seg>Fine, Ling wasn't going to drag Xiaoli if she really didn't want to go. She could go on her own, couldn't she?</seg>
            </tuv>
        </tu>
        <tu creationdate="20231228T211157Z" creationid="TM STUDIO">
            <tuv xml:lang="zh-CN">
                <seg>中午上学时，金铃比平常提早了半小时出家门。</seg>
            </tuv>
            <tuv xml:lang="en-US">
                <seg>On her way back to school after lunch that day, she left half an hour earlier.</seg>
            </tuv>
        </tu>
        <tu creationdate="20231228T211157Z" creationid="TM STUDIO">
            <tuv xml:lang="zh-CN">
                <seg>路过校门口的鲜花摊，金铃看见那一桶桶盛开的红玫瑰、紫色勿忘我、白色满天星、金黄色秋菊和淡绿色的马蹄莲，心里好喜欢。</seg>
            </tuv>
            <tuv xml:lang="en-US">
                <seg>As she approached the school gate, she noticed the flower stall. There was bucket after bucket full of red roses, mauve forget-me-nots, white baby's breath, bright yellow chrysanthemums, and pale green calla lilies. How beautiful they were.</seg>
            </tuv>
        </tu>
        <tu creationdate="20231228T211157Z" creationid="TM STUDIO">
            <tuv xml:lang="zh-CN">
                <seg>摊主是个40多岁的有点拐脚的男人，他一跛一跛忙着用水壶给鲜花洒水。</seg>
            </tuv>
            <tuv xml:lang="en-US">
                <seg>The vendor was a man in his forties, with a limp. He was hobbling from bucket to bucket, busy filling them with water.</seg>
            </tuv>
        </tu>
        <tu creationdate="20231228T211157Z" creationid="TM STUDIO">
            <tuv xml:lang="zh-CN">
                <seg>看见金铃痴痴地站在花摊前不走，他随口问了句：“想买花？”</seg>
            </tuv>
            <tuv xml:lang="en-US">
                <seg>As Ling stood there open-mouthed with admiration, he asked, "Do you want to buy some?"</seg>
            </tuv>
        </tu>
        <tu creationdate="20231228T211157Z" creationid="TM STUDIO">
            <tuv xml:lang="zh-CN">
                <seg>金铃不好意思地用手指着塑料桶里的大捧康乃馨：“这花多少钱一枝？”</seg>
            </tuv>
            <tuv xml:lang="en-US">
                <seg>Ling pointed shyly at some carnations in a plastic vase. "How much for one?"</seg>
            </tuv>
        </tu>
        <tu creationdate="20231228T211157Z" creationid="TM STUDIO">
            <tuv xml:lang="zh-CN">
                <seg>摊主头也不回地说：“就买一枝呀！</seg>
            </tuv>
            <tuv xml:lang="en-US">
                <seg>He didn't look around. "You want to buy one?</seg>
            </tuv>
        </tu>
        <tu creationdate="20231228T211157Z" creationid="TM STUDIO">
            <tuv xml:lang="zh-CN">
                <seg>给一块五毛钱吧。”</seg>
            </tuv>
            <tuv xml:lang="en-US">
                <seg>You can have it for one yuan fifty."</seg>
            </tuv>
        </tu>
        <tu creationdate="20231228T211157Z" creationid="TM STUDIO">
            <tuv xml:lang="zh-CN">
                <seg>金铃就掏口袋，掏出了一块钱。</seg>
            </tuv>
            <tuv xml:lang="en-US">
                <seg>Ling pulled one yuan from her pocket.</seg>
            </tuv>
        </tu>
        <tu creationdate="20231228T211157Z" creationid="TM STUDIO">
            <tuv xml:lang="zh-CN">
                <seg>这还是她中午向妈妈要来买橡皮的。</seg>
            </tuv>
            <tuv xml:lang="en-US">
                <seg>Mom had given it to her to buy an eraser.</seg>
            </tuv>
        </tu>
        <tu creationdate="20231228T211157Z" creationid="TM STUDIO">
            <tuv xml:lang="zh-CN">
                <seg>她又在书包的夹层口袋和各个角落里掏摸，摸出一枚一毛钱的硬币和一张皱巴巴团成烂抹布样的毛票。</seg>
            </tuv>
            <tuv xml:lang="en-US">
                <seg>She felt in the bottom of her backpack and in all the pockets, and found a bit more: a one ten-cent coin and a crumpled ten-cent bill.</seg>
            </tuv>
        </tu>
        <tu creationdate="20231228T211157Z" creationid="TM STUDIO">
            <tuv xml:lang="zh-CN">
                <seg>“只有一块两毛钱。”她小声说。</seg>
            </tuv>
            <tuv xml:lang="en-US">
                <seg>"I only have one yuan twenty," she said in a small voice.</seg>
            </tuv>
        </tu>
        <tu creationdate="20231228T211157Z" creationid="TM STUDIO">
            <tuv xml:lang="zh-CN">
                <seg>摊主斩钉截铁地回答：“不行，我不能做亏本生意。这花从哪儿来的你知道吗？</seg>
            </tuv>
            <tuv xml:lang="en-US">
                <seg>"No way," the vendor was firm. "That's less than I paid, I'd be making a loss.</seg>
            </tuv>
        </tu>
        <tu creationdate="20231228T211157Z" creationid="TM STUDIO">
            <tuv xml:lang="zh-CN">
                <seg>昆明！从昆明空运过来的！</seg>
            </tuv>
            <tuv xml:lang="en-US">
                <seg>Do you know these flowers came from Kunming? They were flown here from Kun-ming!</seg>
            </tuv>
        </tu>
        <tu creationdate="20231228T211157Z" creationid="TM STUDIO">
            <tuv xml:lang="zh-CN">
                <seg>多远的地方，多不容易保鲜！”</seg>
            </tuv>
            <tuv xml:lang="en-US">
                <seg>And the further they come, the harder it is to keep them fresh!"</seg>
            </tuv>
        </tu>
        <tu creationdate="20231228T211157Z" creationid="TM STUDIO">
            <tuv xml:lang="zh-CN">
                <seg>金铃咬住嘴唇，眼巴巴地看着那些娇艳欲滴的花，舍不得走开。</seg>
            </tuv>
            <tuv xml:lang="en-US">
                <seg>Ling chewed her bottom lip. She gazed longingly at the delicate blooms, unable to tear herself away.</seg>
            </tuv>
        </tu>
        <tu creationdate="20231228T211157Z" creationid="TM STUDIO">
            <tuv xml:lang="zh-CN">
                <seg>摊主有点心软了：“要么，丢下你的钱，拿一朵这个去--</seg>
            </tuv>
            <tuv xml:lang="en-US">
                <seg>The man relented. "Here," he said, "give me your money and take one of these.</seg>
            </tuv>
        </tu>
        <tu creationdate="20231228T211157Z" creationid="TM STUDIO">
            <tuv xml:lang="zh-CN">
                <seg>稍许萎了点，可看上去还是朵鲜花。”</seg>
            </tuv>
            <tuv xml:lang="en-US">
                <seg>They're going over a bit, but they're still nice."</seg>
            </tuv>
        </tu>
        <tu creationdate="20231228T211157Z" creationid="TM STUDIO">
            <tuv xml:lang="zh-CN">
                <seg>金铃瞥一眼摊主指定的花。</seg>
            </tuv>
            <tuv xml:lang="en-US">
                <seg>Ling looked at the ones he was pointing at.</seg>
            </tuv>
        </tu>
        <tu creationdate="20231228T211157Z" creationid="TM STUDIO">
            <tuv xml:lang="zh-CN">
                <seg>那花的叶子都已经耷拉下来了，花瓣的边沿也有些发黑。</seg>
            </tuv>
            <tuv xml:lang="en-US">
                <seg>The leaves were wilting and the petals were going brown at the edges.</seg>
            </tuv>
        </tu>
        <tu creationdate="20231228T211157Z" creationid="TM STUDIO">
            <tuv xml:lang="zh-CN">
                <seg>她摇摇头。</seg>
            </tuv>
            <tuv xml:lang="en-US">
                <seg>She shook her head.</seg>
            </tuv>
        </tu>
        <tu creationdate="20231228T211157Z" creationid="TM STUDIO">
            <tuv xml:lang="zh-CN">
                <seg>“你这孩子！好花又没钱买，萎花又不肯要。</seg>
            </tuv>
            <tuv xml:lang="en-US">
                <seg>The man tut-tutted. "You don't have enough money to bay the good ones, but you don't want these.</seg>
            </tuv>
        </tu>
        <tu creationdate="20231228T211157Z" creationid="TM STUDIO">
            <tuv xml:lang="zh-CN">
                <seg>算了，有这一块两毛钱，买包梅子吃吃吧。”</seg>
            </tuv>
            <tuv xml:lang="en-US">
                <seg>Take your money. Go buy some plums instead."</seg>
            </tuv>
        </tu>
        <tu creationdate="20231228T211157Z" creationid="TM STUDIO">
            <tuv xml:lang="zh-CN">
                <seg>金铃说：“我想买花。”</seg>
            </tuv>
            <tuv xml:lang="en-US">
                <seg>"I want to buy flowers."</seg>
            </tuv>
        </tu>
        <tu creationdate="20231228T211157Z" creationid="TM STUDIO">
            <tuv xml:lang="zh-CN">
                <seg>摊主笑起来：“买花干什么呢？</seg>
            </tuv>
            <tuv xml:lang="en-US">
                <seg>He laughed. "What for?</seg>
            </tuv>
        </tu>
        <tu creationdate="20231228T211157Z" creationid="TM STUDIO">
            <tuv xml:lang="zh-CN">
                <seg>送男朋友？</seg>
            </tuv>
            <tuv xml:lang="en-US">
                <seg>You want to give them to your boyfriend?</seg>
            </tuv>
        </tu>
        <tu creationdate="20231228T211157Z" creationid="TM STUDIO">
            <tuv xml:lang="zh-CN">
                <seg>你还没到年龄。</seg>
            </tuv>
            <tuv xml:lang="en-US">
                <seg>You're too young to have a boyfriend.</seg>
            </tuv>
        </tu>
        <tu creationdate="20231228T211157Z" creationid="TM STUDIO">
            <tuv xml:lang="zh-CN">
                <seg>再说也该男孩子送给你才对。”</seg>
            </tuv>
            <tuv xml:lang="en-US">
                <seg>Anyway, he should be giving you flowers."</seg>
            </tuv>
        </tu>
        <tu creationdate="20231228T211157Z" creationid="TM STUDIO">
            <tuv xml:lang="zh-CN">
                <seg>金铃说：“我送老师。</seg>
            </tuv>
            <tuv xml:lang="en-US">
                <seg>"They're for my teacher.</seg>
            </tuv>
        </tu>
        <tu creationdate="20231228T211157Z" creationid="TM STUDIO">
            <tuv xml:lang="zh-CN">
                <seg>我们老师生病了。”</seg>
            </tuv>
            <tuv xml:lang="en-US">
                <seg>She's sick."</seg>
            </tuv>
        </tu>
        <tu creationdate="20231228T211157Z" creationid="TM STUDIO">
            <tuv xml:lang="zh-CN">
                <seg>摊主不笑了，关切地盯住金铃：“哪个老师？</seg>
            </tuv>
            <tuv xml:lang="en-US">
                <seg>The flower man stopped smiling, and looked concerned. "Which one?</seg>
            </tuv>
        </tu>
        <tu creationdate="20231228T211157Z" creationid="TM STUDIO">
            <tuv xml:lang="zh-CN">
                <seg>你们新华街小学的老师我全认得。”</seg>
            </tuv>
            <tuv xml:lang="en-US">
                <seg>I know all of the teachers at school."</seg>
            </tuv>
        </tu>
        <tu creationdate="20231228T211157Z" creationid="TM STUDIO">
            <tuv xml:lang="zh-CN">
                <seg>“是我们邢老师。”</seg>
            </tuv>
            <tuv xml:lang="en-US">
                <seg>"Mrs. Xing."</seg>
            </tuv>
        </tu>
        <tu creationdate="20231228T211157Z" creationid="TM STUDIO">
            <tuv xml:lang="zh-CN">
                <seg>“我的天哪！”摊主惊叹一声，“她做过我儿子的班主任！”</seg>
            </tuv>
            <tuv xml:lang="en-US">
                <seg>"Mrs. Xing!" he exclaimed. "But she was my son's teacher!" He bent down and pulled out the freshest, reddest carnation.</seg>
            </tuv>
        </tu>
        <tu creationdate="20231228T211157Z" creationid="TM STUDIO">
            <tuv xml:lang="zh-CN">
                <seg>他弯腰从水桶里捞出一枝最鲜活最红艳的康乃馨，又转身找包扎花束的塑料纸，在红色鲜花旁边配上一枝白色满天星，很娴熟地包扎起来。</seg>
            </tuv>
            <tuv xml:lang="en-US">
                <seg>He placed the stem in some plastic wrapping paper and next to it laid a stem of baby's breath, then swiftly wrapped and tied them.</seg>
            </tuv>
        </tu>
        <tu creationdate="20231228T211157Z" creationid="TM STUDIO">
            <tuv xml:lang="zh-CN">
                <seg>他责怪金铃说：“怎么不早说？胆不壮，嘴还笨！”</seg>
            </tuv>
            <tuv xml:lang="en-US">
                <seg>"Why didn't you say so sooner?" he said severely. "You should learn to speak up for yourself!"</seg>
            </tuv>
        </tu>
        <tu creationdate="20231228T211157Z" creationid="TM STUDIO">
            <tuv xml:lang="zh-CN">
                <seg>金铃反驳他：“我没钱，胆子怎么壮？”</seg>
            </tuv>
            <tuv xml:lang="en-US">
                <seg>"But I didn't have enough money, how could I speak up?" objected Ling.</seg>
            </tuv>
        </tu>
        <tu creationdate="20231228T211157Z" creationid="TM STUDIO">
            <tuv xml:lang="zh-CN">
                <seg>摊主说：“也是，财大才能气粗。”</seg>
            </tuv>
            <tuv xml:lang="en-US">
                <seg>"Right, you can only be loud when you're rich," the man agreed.</seg>
            </tuv>
        </tu>
        <tu creationdate="20231228T211157Z" creationid="TM STUDIO">
            <tuv xml:lang="zh-CN">
                <seg>他把扎好的花束递到金铃手上：“拿去吧，免费，算我送的。”</seg>
            </tuv>
            <tuv xml:lang="en-US">
                <seg>He gave the little bouquet to Ling. "Take them, I don't want anything for them. A present to Mrs. Xing."</seg>
            </tuv>
        </tu>
        <tu creationdate="20231228T211157Z" creationid="TM STUDIO">
            <tuv xml:lang="zh-CN">
                <seg>金铃要付给他一块两毛钱，他不肯收。</seg>
            </tuv>
            <tuv xml:lang="en-US">
                <seg>Ling tried to pay him, but he waved the one yuan twenty away.</seg>
            </tuv>
        </tu>
        <tu creationdate="20231228T211157Z" creationid="TM STUDIO">
            <tuv xml:lang="zh-CN">
                <seg>金铃把钱往花摊上一扔就走了。</seg>
            </tuv>
            <tuv xml:lang="en-US">
                <seg>In the end, she dropped it on his table and ran.</seg>
            </tuv>
        </tu>
        <tu creationdate="20231228T211157Z" creationid="TM STUDIO">
            <tuv xml:lang="zh-CN">
                <seg>因为不到上学时间，校园里冷冷清清。</seg>
            </tuv>
            <tuv xml:lang="en-US">
                <seg>It wasn't time for class yet so the school was quiet.</seg>
            </tuv>
        </tu>
        <tu creationdate="20231228T211157Z" creationid="TM STUDIO">
            <tuv xml:lang="zh-CN">
                <seg>金铃不好意思将花束举在手里让人看见，就解下红领巾包着，遮遮掩掩地往教学楼后面走。教学楼后面有一排简陋的平房，其中第三间是邢老师借住的小屋。</seg>
            </tuv>
            <tuv xml:lang="en-US">
                <seg>All the same, Ling didn't want people seeing her with the flowers so she took off her red neck kerchief and wrapped them in it, then snuck around the back of the school building until she reached a row of dilapidated one-story houses. The third one along was the one that Mrs. Xing was occupying.</seg>
            </tuv>
        </tu>
        <tu creationdate="20231228T211157Z" creationid="TM STUDIO">
            <tuv xml:lang="zh-CN">
                <seg>金铃把耳朵贴在门上听了听，里面悄无声息。</seg>
            </tuv>
            <tuv xml:lang="en-US">
                <seg>Ling pressed her ear to the door and listened. Silence.</seg>
            </tuv>
        </tu>
        <tu creationdate="20231228T211157Z" creationid="TM STUDIO">
            <tuv xml:lang="zh-CN">
                <seg>她试着伸手一推，门是虚掩着的。她从门缝里看见邢老师裹着被子躺在床上，头发散乱地披着，面色黄黄的，眼眶深陷下去，嘴唇也苍白得有点可怕。</seg>
            </tuv>
            <tuv xml:lang="en-US">
                <seg>She gave the door a push, and it opened a little. Through the crack, she could see Mrs. Xing wrapped in a quilt. Her hair was loose and mussed up, and she looked sallow, her eyes sunk deep in her sockets, and her lips almost bloodless.</seg>
            </tuv>
        </tu>
        <tu creationdate="20231228T211157Z" creationid="TM STUDIO">
            <tuv xml:lang="zh-CN">
                <seg>邢老师听到了门口的声音。她本来是在闭目养神，所以听觉特别敏锐。</seg>
            </tuv>
            <tuv xml:lang="en-US">
                <seg>Mrs. Xing heard the door creak - she hadn't been asleep, just resting her eyes, and her hearing was perfect.</seg>
            </tuv>
        </tu>
        <tu creationdate="20231228T211157Z" creationid="TM STUDIO">
            <tuv xml:lang="zh-CN">
                <seg>她睁开眼睛，马上看到一张圆圆胖胖的脸蛋挤在门和门框之间，就笑起来：“是金铃吗？</seg>
            </tuv>
            <tuv xml:lang="en-US">
                <seg>She looked up, to see a chubby little face peeking in. She smiled. "Is that Ling?</seg>
            </tuv>
        </tu>
        <tu creationdate="20231228T211157Z" creationid="TM STUDIO">
            <tuv xml:lang="zh-CN">
                <seg>进来呀！”又拍拍自己的床沿说：“来，坐到老师身边来。”</seg>
            </tuv>
            <tuv xml:lang="en-US">
                <seg>Come in!" She patted her bed, "Come. Sit next to me."</seg>
            </tuv>
        </tu>
        <tu creationdate="20231228T211157Z" creationid="TM STUDIO">
            <tuv xml:lang="zh-CN">
                <seg>金铃就踮着脚尖走过去，轻轻在床边坐下，生怕一不小心碰疼了老师。</seg>
            </tuv>
            <tuv xml:lang="en-US">
                <seg>Ling tiptoed over to the bed and sat on the edge gingerly, as if afraid that she might hurt Mrs. Xing if she touched her.</seg>
            </tuv>
        </tu>
        <tu creationdate="20231228T211157Z" creationid="TM STUDIO">
            <tuv xml:lang="zh-CN">
                <seg>邢老师小声惊呼：“啊，你还带来了花！</seg>
            </tuv>
            <tuv xml:lang="en-US">
                <seg>Mrs. Xing gave a little cry of delight. "Oh, you've brought me flowers!</seg>
            </tuv>
        </tu>
        <tu creationdate="20231228T211157Z" creationid="TM STUDIO">
            <tuv xml:lang="zh-CN">
                <seg>太漂亮了！</seg>
            </tuv>
            <tuv xml:lang="en-US">
                <seg>They're beautiful!</seg>
            </tuv>
        </tu>
        <tu creationdate="20231228T211157Z" creationid="TM STUDIO">
            <tuv xml:lang="zh-CN">
                <seg>老师生病之后，还没有一个人想到给老师送花呢！”</seg>
            </tuv>
            <tuv xml:lang="en-US">
                <seg>You're the first person to bring me flowers!"</seg>
            </tuv>
        </tu>
        <tu creationdate="20231228T211157Z" creationid="TM STUDIO">
            <tuv xml:lang="zh-CN">
                <seg>金铃高兴得眼泪差点儿要掉下来。</seg>
            </tuv>
            <tuv xml:lang="en-US">
                <seg>Ling was so happy that tears came to her eyes.</seg>
            </tuv>
        </tu>
        <tu creationdate="20231228T211157Z" creationid="TM STUDIO">
            <tuv xml:lang="zh-CN">
                <seg>邢老师跟着就问起班上的情况：纪律怎么样？</seg>
            </tuv>
            <tuv xml:lang="en-US">
                <seg>Mrs. Xing asked for news of the class. Were they doing as they were told?</seg>
            </tuv>
        </tu>
        <tu creationdate="20231228T211157Z" creationid="TM STUDIO">
            <tuv xml:lang="zh-CN">
                <seg>任课老师有什么看法？</seg>
            </tuv>
            <tuv xml:lang="en-US">
                <seg>What did the substitute teacher have to say?</seg>
            </tuv>
        </tu>
        <tu creationdate="20231228T211157Z" creationid="TM STUDIO">
            <tuv xml:lang="zh-CN">
                <seg>都有谁被叫到办公室谈话了？</seg>
            </tuv>
            <tuv xml:lang="en-US">
                <seg>Who all had been called into the office?</seg>
            </tuv>
        </tu>
        <tu creationdate="20231228T211157Z" creationid="TM STUDIO">
            <tuv xml:lang="zh-CN">
                <seg>数学和英语测验过了吗？</seg>
            </tuv>
            <tuv xml:lang="en-US">
                <seg>Had they taken their math and English tests?</seg>
            </tuv>
        </tu>
        <tu creationdate="20231228T211157Z" creationid="TM STUDIO">
            <tuv xml:lang="zh-CN">
                <seg>在全年级排名第几？</seg>
            </tuv>
            <tuv xml:lang="en-US">
                <seg>How was the class ranked in the year?</seg>
            </tuv>
        </tu>
        <tu creationdate="20231228T211157Z" creationid="TM STUDIO">
            <tuv xml:lang="zh-CN">
                <seg>金铃挺懂事，知道病人是不能生气的，就小心翼翼拣些不那么严重的事情来说，偶尔还耍点小手腕，把坏事说成了好事，还充分发挥她的语言才能和想像力，添油加醋，绘声绘色，说得邢老师笑眯眯的。</seg>
            </tuv>
            <tuv xml:lang="en-US">
                <seg>Ling knew enough to understand that someone who's sick shouldn't get angry, so she picked her words carefully, and made a few bad things sound quite good. She spoke eloquently and imaginatively, and Mrs. Xing beamed from ear to ear.</seg>
            </tuv>
        </tu>
        <tu creationdate="20231228T211157Z" creationid="TM STUDIO">
            <tuv xml:lang="zh-CN">
                <seg>“哎呀，我都差点儿忘了问，今天下午的自习课，你们是怎么安排的？”</seg>
            </tuv>
            <tuv xml:lang="en-US">
                <seg>"Ai-ya! I almost forgot to ask. You have self-study hour this afternoon. What will you do?"</seg>
            </tuv>
        </tu>
        <tu creationdate="20231228T211157Z" creationid="TM STUDIO">
            <tuv xml:lang="zh-CN">
                <seg>邢老师从床上撑起半个身子。</seg>
            </tuv>
            <tuv xml:lang="en-US">
                <seg>Mrs. Xing propped herself up in bed.</seg>
            </tuv>
        </tu>
        <tu creationdate="20231228T211157Z" creationid="TM STUDIO">
            <tuv xml:lang="zh-CN">
                <seg>金铃说：“数学老师和英语老师都在别的班上课，让我们随便做作业。”</seg>
            </tuv>
            <tuv xml:lang="en-US">
                <seg>"The math teacher and English teacher have other classes, so they've told us to get on with our homework."</seg>
            </tuv>
        </tu>
        <tu creationdate="20231228T211157Z" creationid="TM STUDIO">
            <tuv xml:lang="zh-CN">
                <seg>邢老师有些着急：“这怎么行？</seg>
            </tuv>
            <tuv xml:lang="en-US">
                <seg>Mrs. Xing looked worried: "How will that work?</seg>
            </tuv>
        </tu>
        <tu creationdate="20231228T211157Z" creationid="TM STUDIO">
            <tuv xml:lang="zh-CN">
                <seg>随便做作业，可不就是放鸭子了？”</seg>
            </tuv>
            <tuv xml:lang="en-US">
                <seg>You all might just start doing your own thing."</seg>
            </tuv>
        </tu>
        <tu creationdate="20231228T211157Z" creationid="TM STUDIO">
            <tuv xml:lang="zh-CN">
                <seg>她想了想，对金铃说：“你去，替我当一次小老师，布置大家写一篇作文。”</seg>
            </tuv>
            <tuv xml:lang="en-US">
                <seg>She thought for a moment, then said, "Listen, you can teach instead of me. Make everyone write an essay."</seg>
            </tuv>
        </tu>
        <tu creationdate="20231228T211157Z" creationid="TM STUDIO">
            <tuv xml:lang="zh-CN">
                <seg>金铃心跳起来，有点不敢相信自己的耳朵：“我去？</seg>
            </tuv>
            <tuv xml:lang="en-US">
                <seg>Ling couldn't believe her ears. Her heart beat faster, "Me?</seg>
            </tuv>
        </tu>
        <tu creationdate="20231228T211157Z" creationid="TM STUDIO">
            <tuv xml:lang="zh-CN">
                <seg>是我吗？”</seg>
            </tuv>
            <tuv xml:lang="en-US">
                <seg>Teach?"</seg>
            </tuv>
        </tu>
        <tu creationdate="20231228T211157Z" creationid="TM STUDIO">
            <tuv xml:lang="zh-CN">
                <seg>“为什么不能是你？”</seg>
            </tuv>
            <tuv xml:lang="en-US">
                <seg>"Why not?"</seg>
            </tuv>
        </tu>
        <tu creationdate="20231228T211157Z" creationid="TM STUDIO">
            <tuv xml:lang="zh-CN">
                <seg>邢老师慈爱地看着她，“全班就数你作文最好，你布置作文最合适。”</seg>
            </tuv>
            <tuv xml:lang="en-US">
                <seg>Mrs. Xing said, with an affectionate look. "Your essays are the best in the class. You can decide on the most appropriate topic."</seg>
            </tuv>
        </tu>
        <tu creationdate="20231228T211157Z" creationid="TM STUDIO">
            <tuv xml:lang="zh-CN">
                <seg>金铃的眼泪差点儿又要掉下来了，结结巴巴地问：“那么……那么……写什么题目呢？”</seg>
            </tuv>
            <tuv xml:lang="en-US">
                <seg>"But... But...what topic?" Ling stammered.</seg>
            </tuv>
        </tu>
        <tu creationdate="20231228T211157Z" creationid="TM STUDIO">
            <tuv xml:lang="zh-CN">
                <seg>邢老师很轻松地说：“写什么题目由你定。</seg>
            </tuv>
            <tuv xml:lang="en-US">
                <seg>"You decide," Mrs. Xing said very gently.</seg>
            </tuv>
        </tu>
        <tu creationdate="20231228T211157Z" creationid="TM STUDIO">
            <tuv xml:lang="zh-CN">
                <seg>你是老师。”</seg>
            </tuv>
            <tuv xml:lang="en-US">
                <seg>"You're the teacher."</seg>
            </tuv>
        </tu>
        <tu creationdate="20231228T211157Z" creationid="TM STUDIO">
            <tuv xml:lang="zh-CN">
                <seg>金铃紧闭住嘴，要费好大的劲才能使自己不至于激动得哭出来或者笑出来。</seg>
            </tuv>
            <tuv xml:lang="en-US">
                <seg>Ling shut her mouth tight, in case she burst out crying or laughing from too much excitement.</seg>
            </tuv>
        </tu>
        <tu creationdate="20231228T211157Z" creationid="TM STUDIO">
            <tuv xml:lang="zh-CN">
                <seg>出了邢老师的小屋，往教室走的路上，金铃一直在绞尽脑汁地想怎么出一个既新鲜又别致的作文题目。</seg>
            </tuv>
            <tuv xml:lang="en-US">
                <seg>Ling said goodbye to Mrs. Xing, and headed for her classroom. She was racking her brains for an essay topic that would be interesting and unusual.</seg>
            </tuv>
        </tu>
        <tu creationdate="20231228T211157Z" creationid="TM STUDIO">
            <tuv xml:lang="zh-CN">
                <seg>写《我心爱的×××》？</seg>
            </tuv>
            <tuv xml:lang="en-US">
                <seg>"I love my XX?"</seg>
            </tuv>
        </tu>
        <tu creationdate="20231228T211157Z" creationid="TM STUDIO">
            <tuv xml:lang="zh-CN">
                <seg>不好，太幼稚了，像三年级学生写的；</seg>
            </tuv>
            <tuv xml:lang="en-US">
                <seg>No good, too young, sort of a third grade essay topic.</seg>
            </tuv>
        </tu>
        <tu creationdate="20231228T211157Z" creationid="TM STUDIO">
            <tuv xml:lang="zh-CN">
                <seg>写《红领巾伴我长大》？</seg>
            </tuv>
            <tuv xml:lang="en-US">
                <seg>"My Red Scarf and Me"?</seg>
            </tuv>
        </tu>
        <tu creationdate="20231228T211157Z" creationid="TM STUDIO">
            <tuv xml:lang="zh-CN">
                <seg>也不好，比较难写，金铃自己就最怕写这类题目的作文；</seg>
            </tuv>
            <tuv xml:lang="en-US">
                <seg>No good either, too hard. Ling found open-ended topics the most difficult to write about.</seg>
            </tuv>
        </tu>
        <tu creationdate="20231228T211157Z" creationid="TM STUDIO">
            <tuv xml:lang="zh-CN">
                <seg>《春天的脚步声》？《告别母校之前》？《为我的理想插上翅膀》……</seg>
            </tuv>
            <tuv xml:lang="en-US">
                <seg>How about "The Footsteps of Spring" or "Saying Goodbye to my Old School" or "Giving Wings to My Dreams"?</seg>
            </tuv>
        </tu>
        <tu creationdate="20231228T211157Z" creationid="TM STUDIO">
            <tuv xml:lang="zh-CN">
                <seg>天哪，原来出作文题目也是件挺不好办的事呢！</seg>
            </tuv>
            <tuv xml:lang="en-US">
                <seg>Hey, it wasn't easy to come up with the right topic!</seg>
            </tuv>
        </tu>
        <tu creationdate="20231228T211157Z" creationid="TM STUDIO">
            <tuv xml:lang="zh-CN">
                <seg>她走进教室时，才发现班上果真“放了鸭子”。</seg>
            </tuv>
            <tuv xml:lang="en-US">
                <seg>She got to the classroom, and realized they really were doing their thing!</seg>
            </tuv>
        </tu>
        <tu creationdate="20231228T211157Z" creationid="TM STUDIO">
            <tuv xml:lang="zh-CN">
                <seg>李林那些男生就别说了，连李小娟和张灵灵这些女生都张扬得控制不住，身子转前转后扭成了麻花条，跟这个说几句，逗那个笑几声，忙得不亦乐乎。</seg>
            </tuv>
            <tuv xml:lang="en-US">
                <seg>It wasn't only the boys who were being boisterous, Juan and Ming were practically jumping off their seats, showing off, twisting around to talk and laugh with someone behind them, leaning over to talk to someone at the next table, or in front...Everyone was busy chatting, laughing, and joking.</seg>
            </tuv>
        </tu>
        <tu creationdate="20231228T211157Z" creationid="TM STUDIO">
            <tuv xml:lang="zh-CN">
                <seg>金铃站在教室门口定一定神，用劲把面皮绷紧，迈着一种很别扭的庄重的步子走上讲台，顺手拿起讲台上的新教鞭敲了敲。</seg>
            </tuv>
            <tuv xml:lang="en-US">
                <seg>Ling stood in the doorway for a moment, struggling to put on a straight face. Then she forced herself to walk to the teacher's desk with what she hoped were suitably solemn steps. She picked up the new teacher's pointer and banged the desk with it.</seg>
            </tuv>
        </tu>
        <tu creationdate="20231228T211157Z" creationid="TM STUDIO">
            <tuv xml:lang="zh-CN">
                <seg>“都安静下来！</seg>
            </tuv>
            <tuv xml:lang="en-US">
                <seg>"Calm down, everyone!</seg>
            </tuv>
        </tu>
        <tu creationdate="20231228T211157Z" creationid="TM STUDIO">
            <tuv xml:lang="zh-CN">
                <seg>请安静！</seg>
            </tuv>
            <tuv xml:lang="en-US">
                <seg>Quiet, please!</seg>
            </tuv>
        </tu>
        <tu creationdate="20231228T211157Z" creationid="TM STUDIO">
            <tuv xml:lang="zh-CN">
                <seg>现在我要布置作文题目！”</seg>
            </tuv>
            <tuv xml:lang="en-US">
                <seg>I'm going give out an essay topic," she announced.</seg>
            </tuv>
        </tu>
        <tu creationdate="20231228T211157Z" creationid="TM STUDIO">
            <tuv xml:lang="zh-CN">
                <seg>倪志伟“呀”的怪叫一声：“你布置作文？</seg>
            </tuv>
            <tuv xml:lang="en-US">
                <seg>Zhiwei snorted, "You? Give out an essay topic?</seg>
            </tuv>
        </tu>
        <tu creationdate="20231228T211157Z" creationid="TM STUDIO">
            <tuv xml:lang="zh-CN">
                <seg>你算老几？”</seg>
            </tuv>
            <tuv xml:lang="en-US">
                <seg>Who do you think you are?"</seg>
            </tuv>
        </tu>
        <tu creationdate="20231228T211157Z" creationid="TM STUDIO">
            <tuv xml:lang="zh-CN">
                <seg>金铃目光炯炯地看着他：“我没有资格吗？</seg>
            </tuv>
            <tuv xml:lang="en-US">
                <seg>Ling gimlet-eyed him. "You think I don't have the authority?</seg>
            </tuv>
        </tu>
        <tu creationdate="20231228T211157Z" creationid="TM STUDIO">
            <tuv xml:lang="zh-CN">
                <seg>是我的作文不如你，还是你存心抗拒邢老师的命令？”</seg>
            </tuv>
            <tuv xml:lang="en-US">
                <seg>Or your essays are better than mine? You wouldn't want to disobey Mrs. Xing's instructions, would you?"</seg>
            </tuv>
        </tu>
        <tu creationdate="20231228T211157Z" creationid="TM STUDIO">
            <tuv xml:lang="zh-CN">
                <seg>倪志伟无话可说了，身子矮了下来，嘴里嘀嘀咕咕。</seg>
            </tuv>
            <tuv xml:lang="en-US">
                <seg>Zhiwei slouched in his chair, and muttered something inaudible.</seg>
            </tuv>
        </tu>
        <tu creationdate="20231228T211157Z" creationid="TM STUDIO">
            <tuv xml:lang="zh-CN">
                <seg>金铃不依不饶，大声追了一句：“态度不好，小心我改作文时扣你10分！”</seg>
            </tuv>
            <tuv xml:lang="en-US">
                <seg>Ling wasn't going to let him off the hook that easily. "I don't like your attitude," she said loudly. "You watch it or I'll dock you ten points!"</seg>
            </tuv>
        </tu>
        <tu creationdate="20231228T211157Z" creationid="TM STUDIO">
            <tuv xml:lang="zh-CN">
                <seg>倪志伟慌得一下子又把身子坐直起来。</seg>
            </tuv>
            <tuv xml:lang="en-US">
                <seg>Zhiwei hurriedly sat up straight.</seg>
            </tuv>
        </tu>
        <tu creationdate="20231228T211157Z" creationid="TM STUDIO">
            <tuv xml:lang="zh-CN">
                <seg>班上很多同学就很兴奋，因为金铃很解气地制住了一向瞧不起人的副班长。尚海甚至把拇指和食指塞进口中，打出一个不很响亮的唿哨。</seg>
            </tuv>
            <tuv xml:lang="en-US">
                <seg>The rest of the class was excited to see Ling putting the arrogant Zhiwei in his place, and Hai put his thumb and first finger in his mouth, and gave a low whistle.</seg>
            </tuv>
        </tu>
        <tu creationdate="20231228T211157Z" creationid="TM STUDIO">
            <tuv xml:lang="zh-CN">
                <seg>金铃狠瞪他一眼，大喝一声：“尚海！”</seg>
            </tuv>
            <tuv xml:lang="en-US">
                <seg>Ling glared at him, "Hai!"</seg>
            </tuv>
        </tu>
        <tu creationdate="20231228T211157Z" creationid="TM STUDIO">
            <tuv xml:lang="zh-CN">
                <seg>尚海连忙抽出手指，做一个鬼脸，坐得毕恭毕敬。</seg>
            </tuv>
            <tuv xml:lang="en-US">
                <seg>Hai pulled a face, but looked a bit more attentive.</seg>
            </tuv>
        </tu>
        <tu creationdate="20231228T211157Z" creationid="TM STUDIO">
            <tuv xml:lang="zh-CN">
                <seg>金铃选了一支红色粉笔，转过身去，在黑板上一笔一划写下了今天的作文题目：《我真想……》。</seg>
            </tuv>
            <tuv xml:lang="en-US">
                <seg>Ling chose a stick of pink chalk, and wrote on the blackboard, "How I wish..."</seg>
            </tuv>
        </tu>
        <tu creationdate="20231228T211157Z" creationid="TM STUDIO">
            <tuv xml:lang="zh-CN">
                <seg>第六个圆点刚点完，于胖儿已经在下面大叫：“这题目太难了！”</seg>
            </tuv>
            <tuv xml:lang="en-US">
                <seg>Before she'd written the last dot, Pang was already calling out, "Too hard!"</seg>
            </tuv>
        </tu>
        <tu creationdate="20231228T211157Z" creationid="TM STUDIO">
            <tuv xml:lang="zh-CN">
                <seg>金铃回了身，放下粉笔，拍拍手上的红色粉灰，学着老师的口吻说：“难什么？</seg>
            </tuv>
            <tuv xml:lang="en-US">
                <seg>"What's too hard?" said Ling, turning around and patting the chalk dust off her hands.</seg>
            </tuv>
        </tu>
        <tu creationdate="20231228T211157Z" creationid="TM STUDIO">
            <tuv xml:lang="zh-CN">
                <seg>肯动脑筋就不难！”</seg>
            </tuv>
            <tuv xml:lang="en-US">
                <seg>"It's easy if you just use your brains."</seg>
            </tuv>
        </tu>
        <tu creationdate="20231228T211157Z" creationid="TM STUDIO">
            <tuv xml:lang="zh-CN">
                <seg>于胖儿嘟哝：“我肯定写不好，不可能超过200个字。”</seg>
            </tuv>
            <tuv xml:lang="en-US">
                <seg>"I can't do stuff like that. Not more than 150 words anyway!" Pang muttered.</seg>
            </tuv>
        </tu>
        <tu creationdate="20231228T211157Z" creationid="TM STUDIO">
            <tuv xml:lang="zh-CN">
                <seg>“不行，每人不少于600个字。”</seg>
            </tuv>
            <tuv xml:lang="en-US">
                <seg>"Not good enough! I want at least 400 words from each of you."</seg>
            </tuv>
        </tu>
        <tu creationdate="20231228T211157Z" creationid="TM STUDIO">
            <tuv xml:lang="zh-CN">
                <seg>“400个字！”</seg>
            </tuv>
            <tuv xml:lang="en-US">
                <seg>"300!" Pang tried again.</seg>
            </tuv>
        </tu>
        <tu creationdate="20231228T211157Z" creationid="TM STUDIO">
            <tuv xml:lang="zh-CN">
                <seg>金铃生了气：“我说了600个字就是600个字，少一个字都算不及格。”</seg>
            </tuv>
            <tuv xml:lang="en-US">
                <seg>Ling got angry, "400, and not one word less or I'll fail you."</seg>
            </tuv>
        </tu>
        <tu creationdate="20231228T211157Z" creationid="TM STUDIO">
            <tuv xml:lang="zh-CN">
                <seg>于胖儿绝望地说：“将来你要是当了老师，你的学生肯定会自杀。”</seg>
            </tuv>
            <tuv xml:lang="en-US">
                <seg>"If you ever become a teacher, your students will top themselves," Pang said despairingly.</seg>
            </tuv>
        </tu>
        <tu creationdate="20231228T211157Z" creationid="TM STUDIO">
            <tuv xml:lang="zh-CN">
                <seg>金铃不再理他，拿出自己的作文本，趴在讲台上自顾自地写起来。</seg>
            </tuv>
            <tuv xml:lang="en-US">
                <seg>Ling ignored him. She sat at the teacher's desk, got out her notebook, and started to write her essay.</seg>
            </tuv>
        </tu>
        <tu creationdate="20231228T211157Z" creationid="TM STUDIO">
            <tuv xml:lang="zh-CN">
                <seg>其他同学看金铃这样，倒真的不敢调皮捣蛋了，一个个构思的构思，写的写，满教室一片笔尖接触纸面的“嚓嚓”声。</seg>
            </tuv>
            <tuv xml:lang="en-US">
                <seg>The other students looked at her and followed her example. There was no more acting up. The only noise to be heard was the scratching of pencils in notebooks as they wrote their essays.</seg>
            </tuv>
        </tu>
        <tu creationdate="20231228T211157Z" creationid="TM STUDIO">
            <tuv xml:lang="zh-CN">
                <seg>整整两节自习课，竟没有人东张西望或是起身走动一下，真是奇了。</seg>
            </tuv>
            <tuv xml:lang="en-US">
                <seg>Oddly enough, for two whole self-study periods, no one raised their heads from their notebooks, still less moved from their desks.</seg>
            </tuv>
        </tu>
        <tu creationdate="20231228T211157Z" creationid="TM STUDIO">
            <tuv xml:lang="zh-CN">
                <seg>晚上回家，卉紫见金铃抱回来一大摞作文本，很是惊奇，就问是怎么回事。</seg>
            </tuv>
            <tuv xml:lang="en-US">
                <seg>That afternoon, Mom was astonished to see Ling arrive home laden down with a big pile of notebooks. "What are those?" she asked.</seg>
            </tuv>
        </tu>
        <tu creationdate="20231228T211157Z" creationid="TM STUDIO">
            <tuv xml:lang="zh-CN">
                <seg>金铃故意做出不经意的模样，轻描淡写地说：“没什么，邢老师叫我帮她上了一堂作文课。”</seg>
            </tuv>
            <tuv xml:lang="en-US">
                <seg>"Nothing," Ling said carelessly. ''Mrs. Xing asked me to run an essay class for her."</seg>
            </tuv>
        </tu>
        <tu creationdate="20231228T211157Z" creationid="TM STUDIO">
            <tuv xml:lang="zh-CN">
                <seg>卉紫惊喜万分，有些大惊小怪地围着女儿问长问短。</seg>
            </tuv>
            <tuv xml:lang="en-US">
                <seg>Mom was delighted. She fussed around Ling, and pestered her with so many questions that Ling got annoyed.</seg>
            </tuv>
        </tu>
        <tu creationdate="20231228T211157Z" creationid="TM STUDIO">
            <tuv xml:lang="zh-CN">
                <seg>金铃被问得烦了，说：“当过小老师的又不是我一个！”</seg>
            </tuv>
            <tuv xml:lang="en-US">
                <seg>"It's not a big deal," she said. "I'm not the only kid who's been a teaching assistant!"</seg>
            </tuv>
        </tu>
        <tu creationdate="20231228T211157Z" creationid="TM STUDIO">
            <tuv xml:lang="zh-CN">
                <seg>卉紫这才头脑清醒起来，觉得上一堂作文课的确不算什么伟大得不得了的事。这天的作业金铃做得非常快，加起来不足半个小时。</seg>
            </tuv>
            <tuv xml:lang="en-US">
                <seg>And Mom had to let it drop. She flew through her homework that night, finishing in less than an hour.</seg>
            </tuv>
        </tu>
        <tu creationdate="20231228T211157Z" creationid="TM STUDIO">
            <tuv xml:lang="zh-CN">
                <seg>原来，只要她全神贯注，还是可以把作业完成得快一些、好一些的。</seg>
            </tuv>
            <tuv xml:lang="en-US">
                <seg>All she had to do was concentrate, she thought to herself.</seg>
            </tuv>
        </tu>
        <tu creationdate="20231228T211157Z" creationid="TM STUDIO">
            <tuv xml:lang="zh-CN">
                <seg>接下来批改作文的工作就相当神圣了。</seg>
            </tuv>
            <tuv xml:lang="en-US">
                <seg>Then she got busy marking the essays.</seg>
            </tuv>
        </tu>
        <tu creationdate="20231228T211157Z" creationid="TM STUDIO">
            <tuv xml:lang="zh-CN">
                <seg>金铃在班上以错别字特别多著称，可是她批改别人的作文时却目光敏锐、下手准确，每一个错别字都分辨得清清楚楚。</seg>
            </tuv>
            <tuv xml:lang="en-US">
                <seg>She took the responsibility with great seriousness. She may have been the most careless student in the class, but she was a demon at correcting other people's essays.</seg>
            </tuv>
        </tu>
        <tu creationdate="20231228T211157Z" creationid="TM STUDIO">
            <tuv xml:lang="zh-CN">
                <seg>病句、读不通顺的句子也不能从她手下逃掉，她在这里一圈那里一改，总能有办法让那些句子排列整齐得像一队纪律严明的士兵。</seg>
            </tuv>
            <tuv xml:lang="en-US">
                <seg>Not a single spelling mistake escaped her eagle eye, and she corrected every single one clearly. The same went for bad grammar and unclear sentences. She circled this and corrected that, and re-arranged sentences so they looked as neat as soldiers on parade.</seg>
            </tuv>
        </tu>
        <tu creationdate="20231228T211157Z" creationid="TM STUDIO">
            <tuv xml:lang="zh-CN">
                <seg>她给每篇作文打分时也尽量公允客观，既不徇私留情，也不图谋泄愤。</seg>
            </tuv>
            <tuv xml:lang="en-US">
                <seg>When she totaled the points and graded each essay, she was scrupulously fair. There was no room for favoritism or nastiness.</seg>
            </tuv>
        </tu>
        <tu creationdate="20231228T211157Z" creationid="TM STUDIO">
            <tuv xml:lang="zh-CN">
                <seg>比如她给杨小丽的作文只打了75分，而倪志伟的一篇却是85分。</seg>
            </tuv>
            <tuv xml:lang="en-US">
                <seg>For example, she gave Xiaoli 75%, but Zhiwei got 85%.</seg>
            </tuv>
        </tu>
        <tu creationdate="20231228T211157Z" creationid="TM STUDIO">
            <tuv xml:lang="zh-CN">
                <seg>全部工作做完，已经将近深夜12点，把卉紫心疼得什么似的。</seg>
            </tuv>
            <tuv xml:lang="en-US">
                <seg>By the time she was done with it all, it was almost midnight. Mom felt sorry for her.</seg>
            </tuv>
        </tu>
        <tu creationdate="20231228T211157Z" creationid="TM STUDIO">
            <tuv xml:lang="zh-CN">
                <seg>第二天中午，金铃又去了邢老师的小屋。</seg>
            </tuv>
            <tuv xml:lang="en-US">
                <seg>The next afternoon, Ling went back to Mrs. Xing's little room.</seg>
            </tuv>
        </tu>
        <tu creationdate="20231228T211157Z" creationid="TM STUDIO">
            <tuv xml:lang="zh-CN">
                <seg>邢老师的气色已经好些了，她女儿刚刚来给她送了饭。她喝了一碗排骨汤，还吃了些蔬菜，嘴唇红润润的。</seg>
            </tuv>
            <tuv xml:lang="en-US">
                <seg>Her daughter had just brought her some food, and she was drinking soup and eating some vegetables. Mrs. Xing was definitely looking better, the color had come back to her lips.</seg>
            </tuv>
        </tu>
        <tu creationdate="20231228T211157Z" creationid="TM STUDIO">
            <tuv xml:lang="zh-CN">
                <seg>金铃把作文本堆在邢老师床前，一本本地讲给她听：这个为什么不及格，那个为什么打了高分；</seg>
            </tuv>
            <tuv xml:lang="en-US">
                <seg>Ling put the pile of essays on Mrs. Xing's bed, and went through each one with her. She explained why this one was a fail, and why that one was good;</seg>
            </tuv>
        </tu>
        <tu creationdate="20231228T211157Z" creationid="TM STUDIO">
            <tuv xml:lang="zh-CN">
                <seg>谁的错别字太多，谁的句子简直没法读通。</seg>
            </tuv>
            <tuv xml:lang="en-US">
                <seg>which was full of spelling mistakes, and which was basically incomprehensible.</seg>
            </tuv>
        </tu>
        <tu creationdate="20231228T211157Z" creationid="TM STUDIO">
            <tuv xml:lang="zh-CN">
                <seg>碰到写得精彩的段落，她忍不住就要给老师读一段。</seg>
            </tuv>
            <tuv xml:lang="en-US">
                <seg>Once or twice she couldn't resist reading aloud a well-written paragraph.</seg>
            </tuv>
        </tu>
        <tu creationdate="20231228T211157Z" creationid="TM STUDIO">
            <tuv xml:lang="zh-CN">
                <seg>她是真心喜欢这些描写准确的文字。</seg>
            </tuv>
            <tuv xml:lang="en-US">
                <seg>She really liked good, clear writing.</seg>
            </tuv>
        </tu>
        <tu creationdate="20231228T211157Z" creationid="TM STUDIO">
            <tuv xml:lang="zh-CN">
                <seg>“都很好。”邢老师说，“真的很好。</seg>
            </tuv>
            <tuv xml:lang="en-US">
                <seg>"That's very good," Mrs. Xing said. "Really very good.</seg>
            </tuv>
        </tu>
        <tu creationdate="20231228T211157Z" creationid="TM STUDIO">
            <tuv xml:lang="zh-CN">
                <seg>你改得棒极了，评分标准也没问题。”</seg>
            </tuv>
            <tuv xml:lang="en-US">
                <seg>You did an excellent job correcting them, and the grades you gave are spot-on."</seg>
            </tuv>
        </tu>
        <tu creationdate="20231228T211157Z" creationid="TM STUDIO">
            <tuv xml:lang="zh-CN">
                <seg>金铃这时候才犹豫起来，期期艾艾地说：“还有一件事，我必须要告诉你。”</seg>
            </tuv>
            <tuv xml:lang="en-US">
                <seg>Ling started to say something, then hesitated... "There is something else..."</seg>
            </tuv>
        </tu>
        <tu creationdate="20231228T211157Z" creationid="TM STUDIO">
            <tuv xml:lang="zh-CN">
                <seg>“你说。”</seg>
            </tuv>
            <tuv xml:lang="en-US">
                <seg>"Go ahead."</seg>
            </tuv>
        </tu>
        <tu creationdate="20231228T211157Z" creationid="TM STUDIO">
            <tuv xml:lang="zh-CN">
                <seg>“就是我的作文……我的作文……”</seg>
            </tuv>
            <tuv xml:lang="en-US">
                <seg>"It's my essay...my essay..." she trailed off.</seg>
            </tuv>
        </tu>
        <tu creationdate="20231228T211157Z" creationid="TM STUDIO">
            <tuv xml:lang="zh-CN">
                <seg>邢老师笑着说：“真的，你自己的作文还没说到呢。”</seg>
            </tuv>
            <tuv xml:lang="en-US">
                <seg>Mrs. Xing smiled, "That's right, you haven't said anything about your own essay."</seg>
            </tuv>
        </tu>
        <tu creationdate="20231228T211157Z" creationid="TM STUDIO">
            <tuv xml:lang="zh-CN">
                <seg>金铃垂下头，不敢用正眼去看邢老师：“我给我自己的作文打了90分。”</seg>
            </tuv>
            <tuv xml:lang="en-US">
                <seg>Ling couldn't look her teacher in the eye. "I gave myself 90%," she muttered.</seg>
            </tuv>
        </tu>
        <tu creationdate="20231228T211157Z" creationid="TM STUDIO">
            <tuv xml:lang="zh-CN">
                <seg>她又急忙抬起头来，“可是我觉得我应该得到这个分数！我的确写得比他们都好！”</seg>
            </tuv>
            <tuv xml:lang="en-US">
                <seg>Then she looked up, "But I deserved it! Mine was definitely the best!"</seg>
            </tuv>
        </tu>
        <tu creationdate="20231228T211157Z" creationid="TM STUDIO">
            <tuv xml:lang="zh-CN">
                <seg>邢老师笑嘻嘻地问：“是吗？让我看看，可不可以？”</seg>
            </tuv>
            <tuv xml:lang="en-US">
                <seg>Mis. Xing chuckled. "Is that right? May I see it?"</seg>
            </tuv>
        </tu>
        <tu creationdate="20231228T211157Z" creationid="TM STUDIO">
            <tuv xml:lang="zh-CN">
                <seg>金铃抽出自己的作文本，递到邢老师手上。</seg>
            </tuv>
            <tuv xml:lang="en-US">
                <seg>Ling handed it over.</seg>
            </tuv>
        </tu>
        <tu creationdate="20231228T211157Z" creationid="TM STUDIO">
            <tuv xml:lang="zh-CN">
                <seg>邢老师才看了第一行字，马上又头晕目眩起来，连忙把本子合上。</seg>
            </tuv>
            <tuv xml:lang="en-US">
                <seg>Mrs. Xing read the first sentence and felt dizzy immediately. She hurriedly shut the note-book and handed it back.</seg>
            </tuv>
        </tu>
        <tu creationdate="20231228T211157Z" creationid="TM STUDIO">
            <tuv xml:lang="zh-CN">
                <seg>金铃说：“我读给你听吧。”</seg>
            </tuv>
            <tuv xml:lang="en-US">
                <seg>"You read it to me," she said.</seg>
            </tuv>
        </tu>
        <tu creationdate="20231228T211157Z" creationid="TM STUDIO">
            <tuv xml:lang="zh-CN">
                <seg>金铃就充满感情地读了自己的作文：</seg>
            </tuv>
            <tuv xml:lang="en-US">
                <seg>In a voice full of feeling, Ling read as follows:</seg>
            </tuv>
        </tu>
        <tu creationdate="20231228T211157Z" creationid="TM STUDIO">
            <tuv xml:lang="zh-CN">
                <seg>我真想为你造一片森林</seg>
            </tuv>
            <tuv xml:lang="en-US">
                <seg>I wish I could make a forest for you.</seg>
            </tuv>
        </tu>
        <tu creationdate="20231228T211157Z" creationid="TM STUDIO">
            <tuv xml:lang="zh-CN">
                <seg>我怎么又见到了你这双悲哀的眼睛！</seg>
            </tuv>
            <tuv xml:lang="en-US">
                <seg>Why do I keep seeing your sad eyes?</seg>
            </tuv>
        </tu>
        <tu creationdate="20231228T211157Z" creationid="TM STUDIO">
            <tuv xml:lang="zh-CN">
                <seg>你奄奄一息地蜷缩在马路旁，翅膀上的羽毛秃了，露出紧贴住身体的细细的灰色绒毛；</seg>
            </tuv>
            <tuv xml:lang="en-US">
                <seg>You lay dying on the sidewalk, your wings stripped of feathers, only a little gray fluff remaining.</seg>
            </tuv>
        </tu>
        <tu creationdate="20231228T211157Z" creationid="TM STUDIO">
            <tuv xml:lang="zh-CN">
                <seg>一条腿已经折断，无力地耷拉下来；</seg>
            </tuv>
            <tuv xml:lang="en-US">
                <seg>One leg was broken, and hung helplessly.</seg>
            </tuv>
        </tu>
        <tu creationdate="20231228T211157Z" creationid="TM STUDIO">
            <tuv xml:lang="zh-CN">
                <seg>头顶和颈部有血，早已和羽毛一起结成了硬硬的血痂。</seg>
            </tuv>
            <tuv xml:lang="en-US">
                <seg>There was blood on your head and neck, your feather were matted with it.</seg>
            </tuv>
        </tu>
        <tu creationdate="20231228T211157Z" creationid="TM STUDIO">
            <tuv xml:lang="zh-CN">
                <seg>你可怜地蜷缩着，全身都在不住地颤抖。</seg>
            </tuv>
            <tuv xml:lang="en-US">
                <seg>You lay huddled up, trembling all over.</seg>
            </tuv>
        </tu>
        <tu creationdate="20231228T211157Z" creationid="TM STUDIO">
            <tuv xml:lang="zh-CN">
                <seg>一双眼睛就这么悲哀地看着我，眼光里满是惊恐和凄凉。</seg>
            </tuv>
            <tuv xml:lang="en-US">
                <seg>You looked at me so sorrowfully, wretched and fearful.</seg>
            </tuv>
        </tu>
        <tu creationdate="20231228T211157Z" creationid="TM STUDIO">
            <tuv xml:lang="zh-CN">
                <seg>昨天我看见你的时候，也是在这样黄昏的时刻，也是在这车水马龙的路边，可你还不像今天这么狼狈。你的羽毛还算完整，腿没有折断，头顶和颈部也没有出血。</seg>
            </tuv>
            <tuv xml:lang="en-US">
                <seg>I first saw you yesterday, also at dusk. You were in the same place, by this busy road. But you didn't look as wretched as you do today. You still had all your feathers, and your leg wasn't broken. There was no blood on your head and neck.</seg>
            </tuv>
        </tu>
        <tu creationdate="20231228T211157Z" creationid="TM STUDIO">
            <tuv xml:lang="zh-CN">
                <seg>你被几个顽皮的孩子追逐着，在地上蹒跚地挣扎挪动，却是无论如何飞不到天空。</seg>
            </tuv>
            <tuv xml:lang="en-US">
                <seg>Some kids were pestering you, and you hobbled desperately away from them, but for some reason you couldn't take off and fly.</seg>
            </tuv>
        </tu>
        <tu creationdate="20231228T211157Z" creationid="TM STUDIO">
            <tuv xml:lang="zh-CN">
                <seg>我不知道你是怎么了，是冲不破这城市里高楼林立的陷阱吗？</seg>
            </tuv>
            <tuv xml:lang="en-US">
                <seg>I don't know what had happened to you. Did you hit one of these tall shiny skyscrapers or smash against a glass shop window, and get dizzy and damage your wings, or were you poisoned by exhaust fumes?</seg>
            </tuv>
        </tu>
        <tu creationdate="20231228T211157Z" creationid="TM STUDIO">
            <tuv xml:lang="zh-CN">
                <seg>或者把路边耸入云天的玻璃幕墙错当做你美丽的家园，糊里糊涂一头撞上去，才使得你现在头晕眼花、步履蹒跚？再不然就是被马路上弥漫的汽车废气熏得呕吐了？生病了？总之你现在失去了飞翔的能力，眼看着就要沦为顽皮孩子手中的玩物。</seg>
            </tuv>
            <tuv xml:lang="en-US">
                <seg>Maybe you got confused and thought you were back in your beautiful forest home. I could see you couldn't fly anymore, you'd been reduced to something for kids to torment.</seg>
            </tuv>
        </tu>
        <tu creationdate="20231228T211157Z" creationid="TM STUDIO">
            <tuv xml:lang="zh-CN">
                <seg>也就在那时候，你走投无路间把头扭来扭去的时候，我和你的目光相遇了。</seg>
            </tuv>
            <tuv xml:lang="en-US">
                <seg>It was at that moment, when you were at your most helpless, your head twisting back and forth, that I came across you, and our eyes met.</seg>
            </tuv>
        </tu>
        <tu creationdate="20231228T211157Z" creationid="TM STUDIO">
            <tuv xml:lang="zh-CN">
                <seg>这是一双怎样悲哀的眼睛啊！</seg>
            </tuv>
            <tuv xml:lang="en-US">
                <seg>What a sad look in those eyes!</seg>
            </tuv>
        </tu>
        <tu creationdate="20231228T211157Z" creationid="TM STUDIO">
            <tuv xml:lang="zh-CN">
                <seg>我这辈子只在电视里非洲难民儿童的脸上见到过。</seg>
            </tuv>
            <tuv xml:lang="en-US">
                <seg>I've only seen a look like that in starving child refugees on TV.</seg>
            </tuv>
        </tu>
        <tu creationdate="20231228T211157Z" creationid="TM STUDIO">
            <tuv xml:lang="zh-CN">
                <seg>这双眼睛里充满着对生的绝望，对死的恐惧。</seg>
            </tuv>
            <tuv xml:lang="en-US">
                <seg>Eyes full of despair and fear.</seg>
            </tuv>
        </tu>
        <tu creationdate="20231228T211157Z" creationid="TM STUDIO">
            <tuv xml:lang="zh-CN">
                <seg>我可怜你。</seg>
            </tuv>
            <tuv xml:lang="en-US">
                <seg>I felt so sorry for you.</seg>
            </tuv>
        </tu>
        <tu creationdate="20231228T211157Z" creationid="TM STUDIO">
            <tuv xml:lang="zh-CN">
                <seg>在我们居住的城市中，人类都时刻感觉到拥挤、紧张、污染和喧闹等等的不适应，何况小小的、柔弱的你！</seg>
            </tuv>
            <tuv xml:lang="en-US">
                <seg>Human beings find cities crowded, nerve-jangling, polluted, and noisy. I can only imagine how a small frail creature like you feels.</seg>
            </tuv>
        </tu>
        <tu creationdate="20231228T211157Z" creationid="TM STUDIO">
            <tuv xml:lang="zh-CN">
                <seg>我决定要救你。</seg>
            </tuv>
            <tuv xml:lang="en-US">
                <seg>I had to try and save you.</seg>
            </tuv>
        </tu>
        <tu creationdate="20231228T211157Z" creationid="TM STUDIO">
            <tuv xml:lang="zh-CN">
                <seg>我奋力上前驱走了那群孩子，小心地托起你的身体。</seg>
            </tuv>
            <tuv xml:lang="en-US">
                <seg>I chased the kids off, and carefully picked you up.</seg>
            </tuv>
        </tu>
        <tu creationdate="20231228T211157Z" creationid="TM STUDIO">
            <tuv xml:lang="zh-CN">
                <seg>你惊慌地叫了一声，大概害怕我是这城市里的又一名施暴者。可我的抚摸使你很快安静下来，你偏过小脑袋细细地看我，像是要永远记住我的面孔。</seg>
            </tuv>
            <tuv xml:lang="en-US">
                <seg>You gave a feeble squawk, no doubt fearing I was going to inflict new torments on you, but I petted you gently, and you quieted down. You put your head on one side and looked at me carefully, as if you wanted to remember my face.</seg>
            </tuv>
        </tu>
        <tu creationdate="20231228T211157Z" creationid="TM STUDIO">
            <tuv xml:lang="zh-CN">
                <seg>我带你到了附近的停车场，把你放在车库顶上。</seg>
            </tuv>
            <tuv xml:lang="en-US">
                <seg>I carried you to the roof of a multistory car park and put you down.</seg>
            </tuv>
        </tu>
        <tu creationdate="20231228T211157Z" creationid="TM STUDIO">
            <tuv xml:lang="zh-CN">
                <seg>我想让你在房顶上休息一会儿，缓过气来，然后重回蓝天，飞到适合你生存的地方。</seg>
            </tuv>
            <tuv xml:lang="en-US">
                <seg>I hoped that if you could rest, and warm up, you could take off again into the clear blue sky, and fly somewhere safer for you.</seg>
            </tuv>
        </tu>
        <tu creationdate="20231228T211157Z" creationid="TM STUDIO">
            <tuv xml:lang="zh-CN">
                <seg>后来我就走了，因为我还要忙着回家做作业。</seg>
            </tuv>
            <tuv xml:lang="en-US">
                <seg>I left you there because I needed to go home and do my homework.</seg>
            </tuv>
        </tu>
        <tu creationdate="20231228T211157Z" creationid="TM STUDIO">
            <tuv xml:lang="zh-CN">
                <seg>可我今天怎么又见到了你呢？</seg>
            </tuv>
            <tuv xml:lang="en-US">
                <seg>What were you doing on the sidewalk again today?</seg>
            </tuv>
        </tu>
        <tu creationdate="20231228T211157Z" creationid="TM STUDIO">
            <tuv xml:lang="zh-CN">
                <seg>你终于没能逃脱那群顽皮孩子的魔掌吗？瞧他们把你伤害得多重！</seg>
            </tuv>
            <tuv xml:lang="en-US">
                <seg>You weren't able to escape your tormentors, and they hurt you so badly!</seg>
            </tuv>
        </tu>
        <tu creationdate="20231228T211157Z" creationid="TM STUDIO">
            <tuv xml:lang="zh-CN">
                <seg>你真傻，如果不能飞，干吗不把自己藏起来？</seg>
            </tuv>
            <tuv xml:lang="en-US">
                <seg>You're so foolish. If you couldn't fly, why didn't you find somewhere to hide?</seg>
            </tuv>
        </tu>
        <tu creationdate="20231228T211157Z" creationid="TM STUDIO">
            <tuv xml:lang="zh-CN">
                <seg>你不知道自己是注定要被这城市吞没的生物吗？</seg>
            </tuv>
            <tuv xml:lang="en-US">
                <seg>Perhaps you were destined to be devoured by our city.</seg>
            </tuv>
        </tu>
        <tu creationdate="20231228T211157Z" creationid="TM STUDIO">
            <tuv xml:lang="zh-CN">
                <seg>我只好第二次把你从路边托起来。</seg>
            </tuv>
            <tuv xml:lang="en-US">
                <seg>I picked you up for the second time.</seg>
            </tuv>
        </tu>
        <tu creationdate="20231228T211157Z" creationid="TM STUDIO">
            <tuv xml:lang="zh-CN">
                <seg>你在我手心里艰难地喘息着，失去羽毛的翅膀轻轻掀动，仿佛想最后飞一次。</seg>
            </tuv>
            <tuv xml:lang="en-US">
                <seg>You lay in the palm of my hand, gasping for breath. You flapped your featherless wings, in one last attempt to fly.</seg>
            </tuv>
        </tu>
        <tu creationdate="20231228T211157Z" creationid="TM STUDIO">
            <tuv xml:lang="zh-CN">
                <seg>可你终于耷拉下脑袋，死了。</seg>
            </tuv>
            <tuv xml:lang="en-US">
                <seg>Then your head droops and you died.</seg>
            </tuv>
        </tu>
        <tu creationdate="20231228T211157Z" creationid="TM STUDIO">
            <tuv xml:lang="zh-CN">
                <seg>你死不瞑目，嘴巴也微张着不肯合上。</seg>
            </tuv>
            <tuv xml:lang="en-US">
                <seg>You died with your eyes and your beak open.</seg>
            </tuv>
        </tu>
        <tu creationdate="20231228T211157Z" creationid="TM STUDIO">
            <tuv xml:lang="zh-CN">
                <seg>你想说什么？</seg>
            </tuv>
            <tuv xml:lang="en-US">
                <seg>What was it you wanted to say?</seg>
            </tuv>
        </tu>
        <tu creationdate="20231228T211157Z" creationid="TM STUDIO">
            <tuv xml:lang="zh-CN">
                <seg>控诉人类用林立的大楼、高耸的烟囱和高速公路、铁路破坏了你和你家人的生存环境吗？</seg>
            </tuv>
            <tuv xml:lang="en-US">
                <seg>Did you want to accuse human beings for having made this forest of skyscrapers, towering chimneys, highways, and railways that destroyed the environment where you and your family once lived?</seg>
            </tuv>
        </tu>
        <tu creationdate="20231228T211157Z" creationid="TM STUDIO">
            <tuv xml:lang="zh-CN">
                <seg>还是埋怨上帝没有把你造就得更强大一些？</seg>
            </tuv>
            <tuv xml:lang="en-US">
                <seg>Or did you want to grumble at God for not making you stronger?</seg>
            </tuv>
        </tu>
        <tu creationdate="20231228T211157Z" creationid="TM STUDIO">
            <tuv xml:lang="zh-CN">
                <seg>托着你温热的小小尸体，我的眼泪夺眶而出。</seg>
            </tuv>
            <tuv xml:lang="en-US">
                <seg>As I held your tiny, warm corpse, my tears began to fall.</seg>
            </tuv>
        </tu>
        <tu creationdate="20231228T211157Z" creationid="TM STUDIO">
            <tuv xml:lang="zh-CN">
                <seg>如果我是巨人，我真想为你造一片森林，那应该是你最美好的家园。你可以在林中快乐地做巢、鸣叫、生儿育女、歌唱春天。</seg>
            </tuv>
            <tuv xml:lang="en-US">
                <seg>I wished I was a giant, so that I could make you a forest, a perfect home, where you could make a nest in the trees, and raise your babies, sing your songs, and herald the spring.</seg>
            </tuv>
        </tu>
        <tu creationdate="20231228T211157Z" creationid="TM STUDIO">
            <tuv xml:lang="zh-CN">
                <seg>那里有世界上最新鲜的空气，最自由的天空。</seg>
            </tuv>
            <tuv xml:lang="en-US">
                <seg>My forest would have the freshest air in the world, and you would have the freedom of the skies.</seg>
            </tuv>
        </tu>
        <tu creationdate="20231228T211157Z" creationid="TM STUDIO">
            <tuv xml:lang="zh-CN">
                <seg>你喜欢那样的地方吗？</seg>
            </tuv>
            <tuv xml:lang="en-US">
                <seg>Would you like that?</seg>
            </tuv>
        </tu>
        <tu creationdate="20231228T211157Z" creationid="TM STUDIO">
            <tuv xml:lang="zh-CN">
                <seg>可惜你死了，你再也听不见我的心声了。</seg>
            </tuv>
            <tuv xml:lang="en-US">
                <seg>I'm so sad that you died. Now you'll never know what I wished for you.</seg>
            </tuv>
        </tu>
        <tu creationdate="20231228T211157Z" creationid="TM STUDIO">
            <tuv xml:lang="zh-CN">
                <seg>金铃读完，眼泪顺着脸颊扑簌簌滚下。</seg>
            </tuv>
            <tuv xml:lang="en-US">
                <seg>By the time Ling finished reading, tears were rolling down her cheeks.</seg>
            </tuv>
        </tu>
        <tu creationdate="20231228T211157Z" creationid="TM STUDIO">
            <tuv xml:lang="zh-CN">
                <seg>邢老师的眼角也有些湿润，用枕边的纸巾擦了擦，又递一张给金铃，赞叹说：“多好的作文！写得太好了！太有感情和思想了！</seg>
            </tuv>
            <tuv xml:lang="en-US">
                <seg>Mrs. Xing was tearing up too. She dabbed at her eyes with some tissues by her pillow and passed some to Ling as well. "This is such a good essay!" she told Ling enthusiastically. "It's written so well, and with so much feeling and thoughtfulness!</seg>
            </tuv>
        </tu>
        <tu creationdate="20231228T211157Z" creationid="TM STUDIO">
            <tuv xml:lang="zh-CN">
                <seg>如果没有错别字，该打100分才对。”</seg>
            </tuv>
            <tuv xml:lang="en-US">
                <seg> It would have been 100% without any spelling mistake."</seg>
            </tuv>
        </tu>
        <tu creationdate="20231228T211157Z" creationid="TM STUDIO">
            <tuv xml:lang="zh-CN">
                <seg>金铃舔了舔嘴角边的眼泪，小声说：“谢谢。”</seg>
            </tuv>
            <tuv xml:lang="en-US">
                <seg>Ling licked tears from the corners of her mouth and whispered, "Thank you."</seg>
            </tuv>
        </tu>
        <tu creationdate="20231228T211157Z" creationid="TM STUDIO">
            <tuv xml:lang="zh-CN">
                <seg>邢老师翻过身，两眼凝视房顶，半天才悠悠地说：“你真是个奇怪的孩子。</seg>
            </tuv>
            <tuv xml:lang="en-US">
                <seg>Mrs. Xing turned onto her back and looked up at the ceiling. After a long moment, she said, "You really are a strange girl.</seg>
            </tuv>
        </tu>
        <tu creationdate="20231228T211157Z" creationid="TM STUDIO">
            <tuv xml:lang="zh-CN">
                <seg>你善良、正直、宽容、大度，又有一颗悲天悯人的高贵心灵，艺术上的感觉又这么敏锐，为什么学习成绩偏偏提不上去呢？</seg>
            </tuv>
            <tuv xml:lang="en-US">
                <seg>You are kind, honest, forgiving, and open-minded. You also have a truly compassionate spirit, and you're artistically sensitive. Why do you never improve your grades?</seg>
            </tuv>
        </tu>
        <tu creationdate="20231228T211157Z" creationid="TM STUDIO">
            <tuv xml:lang="zh-CN">
                <seg>你整天心里在想些什么呢？</seg>
            </tuv>
            <tuv xml:lang="en-US">
                <seg>What do you think about all day?</seg>
            </tuv>
        </tu>
        <tu creationdate="20231228T211157Z" creationid="TM STUDIO">
            <tuv xml:lang="zh-CN">
                <seg>能告诉老师吗？”</seg>
            </tuv>
            <tuv xml:lang="en-US">
                <seg>Can you tell me?"</seg>
            </tuv>
        </tu>
        <tu creationdate="20231228T211157Z" creationid="TM STUDIO">
            <tuv xml:lang="zh-CN">
                <seg>她回过头，盯紧了金铃的眼睛。</seg>
            </tuv>
            <tuv xml:lang="en-US">
                <seg>She turned her head, and looked intently at Ling.</seg>
            </tuv>
        </tu>
        <tu creationdate="20231228T211157Z" creationid="TM STUDIO">
            <tuv xml:lang="zh-CN">
                <seg>金铃避开邢老师的凝视，轻声说：“我什么都不想，只想做个好孩子。”</seg>
            </tuv>
            <tuv xml:lang="en-US">
                <seg>Ling looked away. She said very quietly, "I don't think about anything. I only want to be good."</seg>
            </tuv>
        </tu>
        <tu creationdate="20231228T211157Z" creationid="TM STUDIO">
            <tuv xml:lang="zh-CN">
                <seg>邢老师说：“你已经是好孩子了。”</seg>
            </tuv>
            <tuv xml:lang="en-US">
                <seg>"You already are good," said Mrs. Xing.</seg>
            </tuv>
        </tu>
        <tu creationdate="20231228T211157Z" creationid="TM STUDIO">
            <tuv xml:lang="zh-CN">
                <seg>金铃咬住嘴唇，表示不相信。</seg>
            </tuv>
            <tuv xml:lang="en-US">
                <seg>Ling chewed her lip and looked disbelieving.</seg>
            </tuv>
        </tu>
        <tu creationdate="20231228T211157Z" creationid="TM STUDIO">
            <tuv xml:lang="zh-CN">
                <seg>邢老师又说：“真的，你已经是好孩子了。</seg>
            </tuv>
            <tuv xml:lang="en-US">
                <seg>"It's true," Mrs. Xing went on.</seg>
            </tuv>
        </tu>
        <tu creationdate="20231228T211157Z" creationid="TM STUDIO">
            <tuv xml:lang="zh-CN">
                <seg>一个能写出这么好的文章的学生，凭什么不能称为好孩子呢？</seg>
            </tuv>
            <tuv xml:lang="en-US">
                <seg>"Any girl who can write an essay like that is good, no question.</seg>
            </tuv>
        </tu>
        <tu creationdate="20231228T211157Z" creationid="TM STUDIO">
            <tuv xml:lang="zh-CN">
                <seg>老师现在已经想得很通，好孩子的内涵太丰富，它不全是由100分组成的。</seg>
            </tuv>
            <tuv xml:lang="en-US">
                <seg>I've thought a lot about this. Good can mean so many things, not just whether you get 100% on your schoolwork.</seg>
            </tuv>
        </tu>
        <tu creationdate="20231228T211157Z" creationid="TM STUDIO">
            <tuv xml:lang="zh-CN">
                <seg>老师相信你将来能做成了不起的事，是一个外表平凡而灵魂伟大的人。</seg>
            </tuv>
            <tuv xml:lang="en-US">
                <seg>I believe in you. You'll do great things one day. You look ordinary, but you have a magnificent spirit.</seg>
            </tuv>
        </tu>
        <tu creationdate="20231228T211157Z" creationid="TM STUDIO">
            <tuv xml:lang="zh-CN">
                <seg>好好努力吧，金铃同学，好孩子！”</seg>
            </tuv>
            <tuv xml:lang="en-US">
                <seg>You're good, you just keep working hard!"</seg>
            </tuv>
        </tu>
        <tu creationdate="20231228T211157Z" creationid="TM STUDIO">
            <tuv xml:lang="zh-CN">
                <seg>邢老师伸出一只瘦削的手，把金铃胖胖的软软的小手一把抓住，捂在自己胸口。</seg>
            </tuv>
            <tuv xml:lang="en-US">
                <seg>Mrs. Xing reached out a skinny hand and took Ling's small chubby one in hers.</seg>
            </tuv>
        </tu>
        <tu creationdate="20231228T211157Z" creationid="TM STUDIO">
            <tuv xml:lang="zh-CN">
                <seg>金铃嘴角一翘，不好意思地笑了。</seg>
            </tuv>
            <tuv xml:lang="en-US">
                <seg>Ling's lips twitched in a shy smile.</seg>
            </tuv>
        </tu>
        <tu creationdate="20231228T211157Z" creationid="TM STUDIO">
            <tuv xml:lang="zh-CN">
                <seg>一边笑，一边眼泪又止不住地往下滚。</seg>
            </tuv>
            <tuv xml:lang="en-US">
                <seg>The tears were still running down her cheeks.</seg>
            </tuv>
        </tu>
    </body>
</tmx>
