# Supplementary material for: Exploring translator’s style in children’s literature: A case study of Nicky Harman’s English translations of Huang Beijia’s two works
Source: PLoS One. 2026 Jun 2;21(6):e0350245. doi: 10.1371/journal.pone.0350245 (PMC13229296; doi:10.1371/journal.pone.0350245)
Supplement: S7 File — (ZIP) [file pone.0350245.s010.zip › data/parallel corpus data/Parallel Chinese-English Corpus tmx format/I Want to Be Good (Parallel Chinese-English).tmx/Chapter 1_zh-CN_en-US.tmx]

<?xml version="1.0" encoding="UTF-8" standalone="yes"?>
<tmx version="1.4">
    <header creationtool="Tmxmall Aligner" segtype="sentence" adminlang="zh-CN" srclang="zh-CN" datatype="xml" creationdate="20231214T185021Z" creationid="TM STUDIO"/>
    <body>
        <tu creationdate="20231214T185021Z" creationid="TM STUDIO">
            <tuv xml:lang="zh-CN">
                <seg>一　关于主人公简短和必要的介绍</seg>
            </tuv>
            <tuv xml:lang="en-US">
                <seg>Chapter 1 Ling</seg>
            </tuv>
        </tu>
        <tu creationdate="20231214T185021Z" creationid="TM STUDIO">
            <tuv xml:lang="zh-CN">
                <seg>金铃，女，刚过11周岁生日，在本市新华街小学读六年级。</seg>
            </tuv>
            <tuv xml:lang="en-US">
                <seg>Ling had just celebrated her eleventh birthday and was in sixth grade at the New China Elementary School.</seg>
            </tuv>
        </tu>
        <tu creationdate="20231214T185021Z" creationid="TM STUDIO">
            <tuv xml:lang="zh-CN">
                <seg>身高1.55米，体重50公斤，标准的重量级选手。</seg>
            </tuv>
            <tuv xml:lang="en-US">
                <seg>She was five feet tall and weighed 110 pounds, kind of a heavyweight.</seg>
            </tuv>
        </tu>
        <tu creationdate="20231214T185021Z" creationid="TM STUDIO">
            <tuv xml:lang="zh-CN">
                <seg>因为胖，脸、鼻子、嘴巴都是圆嘟嘟的，一看就叫人喜欢，一喜欢就忍不住要在她脸上揪一把。</seg>
            </tuv>
            <tuv xml:lang="en-US">
                <seg>Her chubby face was so cute that everyone wanted to pinch her cheeks.</seg>
            </tuv>
        </tu>
        <tu creationdate="20231214T185021Z" creationid="TM STUDIO">
            <tuv xml:lang="zh-CN">
                <seg>金铃从小长到大，脸蛋上被人揪过上千回，用她的话说，都快被揪出老茧来了。</seg>
            </tuv>
            <tuv xml:lang="en-US">
                <seg>She said they were bruised from being pinched so many times.</seg>
            </tuv>
        </tu>
        <tu creationdate="20231214T185021Z" creationid="TM STUDIO">
            <tuv xml:lang="zh-CN">
                <seg>金铃最大的特点是跟谁都能够“自来熟”，男女老幼尊卑贵贱，她一概都能搭得上话、聊得上共同的话题，时不时还把对方逗得哈哈大笑。</seg>
            </tuv>
            <tuv xml:lang="en-US">
                <seg>Ling was a real "people person". It didn't matter how old you were, what you did for a living or how much money you had, she'd start chatting with you, and before you knew it, you'd be laughing your head off.</seg>
            </tuv>
        </tu>
        <tu creationdate="20231214T185021Z" creationid="TM STUDIO">
            <tuv xml:lang="zh-CN">
                <seg>从她的学校到家，一路上要经过四个小杂货店、三个小吃摊、一个美发厅、一个修自行车摊，还有一个新开张的礼品店。这些店里的老板和伙计，都是金铃的忘年交。</seg>
            </tuv>
            <tuv xml:lang="en-US">
                <seg>On her way home from school, she had to pass four small stores, three noodle shops, a hair salon, a bike repair shop, and a newly-opened gift shop. The store owners and assistants were all her friends, regardless of age.</seg>
            </tuv>
        </tu>
        <tu creationdate="20231214T185021Z" creationid="TM STUDIO">
            <tuv xml:lang="zh-CN">
                <seg>放了学，书包背在肩上，她晃晃悠悠地走过来，伸头向杂货店的柜台里仔细看，有没有新到什么好吃好玩的东西？包装袋里夹着塑料恐龙的粟米脆啦，编十字架的空心玻璃绳啦，最热门的动画片人物玩具啦。无论店主多么漫不经心地把这些东西放在多么不起眼的旮旯里，金铃总能一眼将它们寻找出来，掏钱买上一个，或者仅仅让老板拿出来给她摸一摸再放回去。</seg>
            </tuv>
            <tuv xml:lang="en-US">
                <seg>After school, she used to putter down the street, her backpack slung over her shoulder, peering into the shops, checking for any new snacks or toys, maybe a bag of com chips with a plastic dinosaur inside, scoubidou braiding strings, or an action figure from the latest animation movie. She could spot new things straight away. Sometimes she bought it, sometimes she asked the storekeeper to get something out for her, took a good look at it, then gave it back again.</seg>
            </tuv>
        </tu>
        <tu creationdate="20231214T185021Z" creationid="TM STUDIO">
            <tuv xml:lang="zh-CN">
                <seg>然后她去小吃摊找她的老朋友——一只浑身脏兮兮的虎皮花纹的小黄猫。</seg>
            </tuv>
            <tuv xml:lang="en-US">
                <seg>After the stores, she usually stopped at one of the noodle shops to catch up with an old friend, a grubby little ginger tabby cat.</seg>
            </tuv>
        </tu>
        <tu creationdate="20231214T185021Z" creationid="TM STUDIO">
            <tuv xml:lang="zh-CN">
                <seg>她熟门熟路地穿堂入室，一直钻进店老板的卧室里，从人家的床上把小黄猫抱出来，搂在臂弯里亲热一阵子，拍拍它的脑袋放它走路。要是不认识金铃的人，准会把她当这家小吃摊的孩子。</seg>
            </tuv>
            <tuv xml:lang="en-US">
                <seg>If you didn't know she was Ling, you'd think she was one of the family, the way she used to march through into the back, scoop up the cat from the owner's bed, and give it a cuddle. Then she'd pat it on the head and go on her way.</seg>
            </tuv>
        </tu>
        <tu creationdate="20231214T185021Z" creationid="TM STUDIO">
            <tuv xml:lang="zh-CN">
                <seg>再然后，她从美发店门口扬长而过——她对美容美发这一类的事情不感兴趣——径直走到修自行车摊前，蹲下来看修车的老爷爷如何操作，有一句没一句地说些闲话。</seg>
            </tuv>
            <tuv xml:lang="en-US">
                <seg>She used to walk straight past the hair salon (she had zero interest in hair and make-up) to the bike repair shop, where she crouched down. and watched the old man while he worked, and chatted to him.</seg>
            </tuv>
        </tu>
        <tu creationdate="20231214T185021Z" creationid="TM STUDIO">
            <tuv xml:lang="zh-CN">
                <seg>这时候她忽然一抬头，妈妈已经在不远处的阳台上扬眉毛瞪眼睛地对她作威胁状了。她赶忙站起来，跟老爷爷说了再见，稍稍加快脚步上楼回家。</seg>
            </tuv>
            <tuv xml:lang="en-US">
                <seg>But as soon as she looked up and spotted her mom eyeballing her from the balcony of their apartment, waving her arms impatiently, she jumped to her feet, said goodbye, and trotted up the stairs of their apartment block.</seg>
            </tuv>
        </tu>
        <tu creationdate="20231214T185021Z" creationid="TM STUDIO">
            <tuv xml:lang="zh-CN">
                <seg>就这样，从学校到家不足200米的路程，她至少走半个钟头的时间。</seg>
            </tuv>
            <tuv xml:lang="en-US">
                <seg>It was only two hundred yards from school to home, yet she usually managed to make the trip last a full half-hour.</seg>
            </tuv>
        </tu>
        <tu creationdate="20231214T185021Z" creationid="TM STUDIO">
            <tuv xml:lang="zh-CN">
                <seg>有一次，她在路边碰到一对推车的青年男女，不知怎么就跟他们搭上了话。</seg>
            </tuv>
            <tuv xml:lang="en-US">
                <seg>Once, on her way home, she met a young couple pushing a bike down the street and started chatting with them.</seg>
            </tuv>
        </tu>
        <tu creationdate="20231214T185021Z" creationid="TM STUDIO">
            <tuv xml:lang="zh-CN">
                <seg>那两个人一高兴，居然请她坐到自行车的后座上，推送到楼梯口。</seg>
            </tuv>
            <tuv xml:lang="en-US">
                <seg>They enjoyed talking with her, and insisted she jumped on the back of the bike so they could give her a ride to her apartment block.</seg>
            </tuv>
        </tu>
        <tu creationdate="20231214T185021Z" creationid="TM STUDIO">
            <tuv xml:lang="zh-CN">
                <seg>回家她跟妈妈说这事，妈妈吓得脸都白了，连声喊：“真是不得了！如果碰上两个人贩子怎么办？”</seg>
            </tuv>
            <tuv xml:lang="en-US">
                <seg>The color drained from her mom's face when she told her. "You silly girl! You could have been kidnapped!" Her mom shouted at her.</seg>
            </tuv>
        </tu>
        <tu creationdate="20231214T185021Z" creationid="TM STUDIO">
            <tuv xml:lang="zh-CN">
                <seg>金铃嘴一撇说：“我有那么幼稚吗？人家劫持我，我不会喊救命？”</seg>
            </tuv>
            <tuv xml:lang="en-US">
                <seg>Ling pulled a face. "I'm not stupid! I'd scream for help if anyone tried to kidnap me."</seg>
            </tuv>
        </tu>
        <tu creationdate="20231214T185021Z" creationid="TM STUDIO">
            <tuv xml:lang="zh-CN">
                <seg>妈妈反驳她：“如果你是说着笑着不知不觉被他们拐走的呢？如果他们用麻醉剂迷惑了你呢？”</seg>
            </tuv>
            <tuv xml:lang="en-US">
                <seg>"You probably wouldn't realize in time! They could have drugged you, did you know that?"</seg>
            </tuv>
        </tu>
        <tu creationdate="20231214T185021Z" creationid="TM STUDIO">
            <tuv xml:lang="zh-CN">
                <seg>金铃嘟囔说：“我这么胖，哪家会要我？不怕我吃穷了他？”</seg>
            </tuv>
            <tuv xml:lang="en-US">
                <seg>"Who'd want to kidnap me! I'm so fat they'd be worried I'd gobble up all their food," Ling muttered.</seg>
            </tuv>
        </tu>
        <tu creationdate="20231214T185021Z" creationid="TM STUDIO">
            <tuv xml:lang="zh-CN">
                <seg>不管怎么样，妈妈还是对金铃进行了一番不准跟陌生人接触的教育，比如不能吃陌生人的东西——那里面很可能有安眠药；</seg>
            </tuv>
            <tuv xml:lang="en-US">
                <seg>Mom took no notice. She gave Ling a lecture on Stranger Danger: Don't take snacks from strangers一they might have sedatives in them.</seg>
            </tuv>
        </tu>
        <tu creationdate="20231214T185021Z" creationid="TM STUDIO">
            <tuv xml:lang="zh-CN">
                <seg>看见对方拿出小瓶子之类的东西要赶紧躲开——喷雾式的迷魂药就是装在这里的；</seg>
            </tuv>
            <tuv xml:lang="en-US">
                <seg>If anyone pulls out a small bottle, run for your life, it might be a knock-out spray.</seg>
            </tuv>
        </tu>
        <tu creationdate="20231214T185021Z" creationid="TM STUDIO">
            <tuv xml:lang="zh-CN">
                <seg>千万不能接受邀请跨进出租车——绑架事件总是发生在出租车上。</seg>
            </tuv>
            <tuv xml:lang="en-US">
                <seg>Never ever accept a lift in a taxi一kidnappings always start with taxis.</seg>
            </tuv>
        </tu>
        <tu creationdate="20231214T185021Z" creationid="TM STUDIO">
            <tuv xml:lang="zh-CN">
                <seg>金铃听得捂起了耳朵：“好了好了，我已经不是二年级的小孩子了！”</seg>
            </tuv>
            <tuv xml:lang="en-US">
                <seg>"Enough, Mom! I'm not in Second Grade anymore!"</seg>
            </tuv>
        </tu>
        <tu creationdate="20231214T185021Z" creationid="TM STUDIO">
            <tuv xml:lang="zh-CN">
                <seg>关于金铃的学习成绩，情况是这样的：</seg>
            </tuv>
            <tuv xml:lang="en-US">
                <seg>As for Ling's grades...</seg>
            </tuv>
        </tu>
        <tu creationdate="20231214T185021Z" creationid="TM STUDIO">
            <tuv xml:lang="zh-CN">
                <seg>语文还可以，尤其在回答一些难度较高、需要课外阅读知识作补充的题目上，她总是能出奇制胜。</seg>
            </tuv>
            <tuv xml:lang="en-US">
                <seg>She was doing okay in Chinese language and literature. Actually, she was pretty good at answering the kind of difficult questions where you needed to have picked up some general knowledge outside of class. That's what she was best at.</seg>
            </tuv>
        </tu>
        <tu creationdate="20231214T185021Z" creationid="TM STUDIO">
            <tuv xml:lang="zh-CN">
                <seg>作文比较难说，碰到对胃口的题目，她兴致勃发激情喷涌时，能写得酣畅淋漓妙语连珠，令老师击掌赞叹。</seg>
            </tuv>
            <tuv xml:lang="en-US">
                <seg>She found writing essays difficult, unless it was on something that grabbed her interest, and then she'd throw herself into it and write reams and reams, which pleased the teacher.</seg>
            </tuv>
        </tu>
        <tu creationdate="20231214T185021Z" creationid="TM STUDIO">
            <tuv xml:lang="zh-CN">
                <seg>遗憾之处在于这样的时候不是太多。</seg>
            </tuv>
            <tuv xml:lang="en-US">
                <seg>But that didn't happen very often.</seg>
            </tuv>
        </tu>
        <tu creationdate="20231214T185021Z" creationid="TM STUDIO">
            <tuv xml:lang="zh-CN">
                <seg>老师把大部分的题目出得苍白拘谨，诸如《我的老师》、《我的同桌》、《记一次游园活动》、《参观×××有感》等等。</seg>
            </tuv>
            <tuv xml:lang="en-US">
                <seg>Mostly, the teacher gave them boring titles like "My Teacher", "My Desk Buddy", "A Trip to the Park", or "The Day We Did X."</seg>
            </tuv>
        </tu>
        <tu creationdate="20231214T185021Z" creationid="TM STUDIO">
            <tuv xml:lang="zh-CN">
                <seg>这些题目都是要写眼前发生的事，不能瞎编，万一编得太精彩了，老师在班里当范文一读，不就要露馅了吗？</seg>
            </tuv>
            <tuv xml:lang="en-US">
                <seg>You had to write about things that happened in real life; you couldn't make things up, and you definitely couldn't let your imagination run wild.</seg>
            </tuv>
        </tu>
        <tu creationdate="20231214T185021Z" creationid="TM STUDIO">
            <tuv xml:lang="zh-CN">
                <seg>金铃胆小，不敢做这样偷天换日的事，因此大部分的作文也就是拿个八十来分。</seg>
            </tuv>
            <tuv xml:lang="en-US">
                <seg>If you did, and the teacher read your homework out as a model essay, everyone would know that you made it up. she didn't want to get into trouble, so she stuck to the title, and never got more than the low eighties for her essays, which wasn't great when you've been shown how to do it.</seg>
            </tuv>
        </tu>
        <tu creationdate="20231214T185021Z" creationid="TM STUDIO">
            <tuv xml:lang="zh-CN">
                <seg>最要命的是金铃粗心，错别字多得离奇，“既”写成了“即”啦，“再”和“在”不分啦，“看”和“着”总是忘记写最后一横啦。</seg>
            </tuv>
            <tuv xml:lang="en-US">
                <seg>More than anything, it was her spelling that kept her grades down.</seg>
            </tuv>
        </tu>
        <tu creationdate="20231214T185021Z" creationid="TM STUDIO">
            <tuv xml:lang="zh-CN">
                <seg>其实她也不是不会，只是写的时候一不小心就随手用了另一个字，结果吃一个大大的叉。</seg>
            </tuv>
            <tuv xml:lang="en-US">
                <seg>She'd somehow write reed instead of read, or site instead of sight一she didn't notice she was doing it.</seg>
            </tuv>
        </tu>
        <tu creationdate="20231214T185021Z" creationid="TM STUDIO">
            <tuv xml:lang="zh-CN">
                <seg>一篇作文，即使写得不错，被一二十个错别字一扣，分数也就可想而知了。</seg>
            </tuv>
            <tuv xml:lang="en-US">
                <seg>Messing up like that could knock ten to twenty marks off an essay, even if it was well-written.</seg>
            </tuv>
        </tu>
        <tu creationdate="20231214T185021Z" creationid="TM STUDIO">
            <tuv xml:lang="zh-CN">
                <seg>大致说起来，语文成绩在85分左右徘徊，高也高不过90，低也低不过80。</seg>
            </tuv>
            <tuv xml:lang="en-US">
                <seg>You won't be surprised to learn that overall, her scores in Chinese averaged 85%, no higher than 90% and no lower than 80%.</seg>
            </tuv>
        </tu>
        <tu creationdate="20231214T185021Z" creationid="TM STUDIO">
            <tuv xml:lang="zh-CN">
                <seg>数学就不那么妙了。</seg>
            </tuv>
            <tuv xml:lang="en-US">
                <seg>Her math was bad.</seg>
            </tuv>
        </tu>
        <tu creationdate="20231214T185021Z" creationid="TM STUDIO">
            <tuv xml:lang="zh-CN">
                <seg>数学是金铃最不喜欢的功课，尤其是四则混合运算，里面夹着小数和分数的，她一看就头疼，稀里糊涂算下来，10题起码错6题。</seg>
            </tuv>
            <tuv xml:lang="en-US">
                <seg>She hated math homework-all that adding, subtracting, division and multiplication, decimals and fractions gave her a headache. Her mind would go blank.</seg>
            </tuv>
        </tu>
        <tu creationdate="20231214T185021Z" creationid="TM STUDIO">
            <tuv xml:lang="zh-CN">
                <seg>她从小到大，妈妈一直为她的数学担心，晚上的时间大半都花在辅导她做数学作业上了，可就是总不见数学成绩上去。</seg>
            </tuv>
            <tuv xml:lang="en-US">
                <seg>She regularly got six out of ten questions wrong. Mom worried about her math, and spent most evenings helping Ling with her math homework, but her grades never improved.</seg>
            </tuv>
        </tu>
        <tu creationdate="20231214T185021Z" creationid="TM STUDIO">
            <tuv xml:lang="zh-CN">
                <seg>老师当然也为她着急。</seg>
            </tuv>
            <tuv xml:lang="en-US">
                <seg>Her teacher was worried too.</seg>
            </tuv>
        </tu>
        <tu creationdate="20231214T185021Z" creationid="TM STUDIO">
            <tuv xml:lang="zh-CN">
                <seg>老师说：“小升初考试，最能拿分的就是数学。数学很要紧。”</seg>
            </tuv>
            <tuv xml:lang="en-US">
                <seg>"When you take the exam to get into middle school, it's the math section that'll earn you the highest score. Math is very important," she insisted.</seg>
            </tuv>
        </tu>
        <tu creationdate="20231214T185021Z" creationid="TM STUDIO">
            <tuv xml:lang="zh-CN">
                <seg>妈妈也说：“不光小升初，将来中考、高考，哪一回少得了数学？你数学不好那就要命了。”</seg>
            </tuv>
            <tuv xml:lang="en-US">
                <seg>Mom added, "It's not only for middle school, the exams for high school and college will all need math! If your math is poor, then you're dead in the water."</seg>
            </tuv>
        </tu>
        <tu creationdate="20231214T185021Z" creationid="TM STUDIO">
            <tuv xml:lang="zh-CN">
                <seg>金铃偏偏就是数学不好。</seg>
            </tuv>
            <tuv xml:lang="en-US">
                <seg>But Ling was never any good at math.</seg>
            </tuv>
        </tu>
        <tu creationdate="20231214T185021Z" creationid="TM STUDIO">
            <tuv xml:lang="zh-CN">
                <seg>金铃妈妈掐着指头算来算去，死活不明白这孩子从哪儿继承了数学不好的基因：丈夫学的是工科，数学当然没话说；</seg>
            </tuv>
            <tuv xml:lang="en-US">
                <seg>Ling's mom racked her brains but she couldn't figure out where this child had gotten her useless-at-math gene from. Her husband was an engineer, so of course he had a head for figures.</seg>
            </tuv>
        </tu>
        <tu creationdate="20231214T185021Z" creationid="TM STUDIO">
            <tuv xml:lang="zh-CN">
                <seg>自己虽是学文科的，可中学数学一直出类拔萃，考大学就因为数学比别人好，总分才得了高分；</seg>
            </tuv>
            <tuv xml:lang="en-US">
                <seg>She herself had majored in humanities, but she'd always gotten top marks in math at middle school. In fact, it was her good results in math that had raised her overall scores, and gotten her into university.</seg>
            </tuv>
        </tu>
        <tu creationdate="20231214T185021Z" creationid="TM STUDIO">
            <tuv xml:lang="zh-CN">
                <seg>娘家人中，弟弟妹妹都是工科毕业；婆家人里，四个倒有三个当着会计师......简直找不出一点点可抱怨的根据！</seg>
            </tuv>
            <tuv xml:lang="en-US">
                <seg>Her younger brother and sister both had degrees in engineering, and there were three accountants in her husband's family. She simply couldn't figure out who was to blame!</seg>
            </tuv>
        </tu>
        <tu creationdate="20231214T185021Z" creationid="TM STUDIO">
            <tuv xml:lang="zh-CN">
                <seg>没别的，还是金铃自己太不用功，得过且过。</seg>
            </tuv>
            <tuv xml:lang="en-US">
                <seg>Obviously the answer was that Ling was happy to get by and didn't put any effort into her math.</seg>
            </tuv>
        </tu>
        <tu creationdate="20231214T185021Z" creationid="TM STUDIO">
            <tuv xml:lang="zh-CN">
                <seg>这样的孩子真是烂泥巴扶不上墙。</seg>
            </tuv>
            <tuv xml:lang="en-US">
                <seg>Trying to help her was like nailing Jell-O to a wall.</seg>
            </tuv>
        </tu>
        <tu creationdate="20231214T185021Z" creationid="TM STUDIO">
            <tuv xml:lang="zh-CN">
                <seg>英语成绩也只能说是马马虎虎，一般九十来分。</seg>
            </tuv>
            <tuv xml:lang="en-US">
                <seg>Her English was nothing special either. Her grades were usually around 90%, and again she lost points due to carelessness.</seg>
            </tuv>
        </tu>
        <tu creationdate="20231214T185021Z" creationid="TM STUDIO">
            <tuv xml:lang="zh-CN">
                <seg>比如说吧，规定40分钟做一张英语卷子，金铃不到10分钟就做完交上去了。</seg>
            </tuv>
            <tuv xml:lang="en-US">
                <seg>If Ling had forty minutes to write an English test, she'd usually finish in ten minutes, and hand it in.</seg>
            </tuv>
        </tu>
        <tu creationdate="20231214T185021Z" creationid="TM STUDIO">
            <tuv xml:lang="zh-CN">
                <seg>老师拿到手里一看，不是句首第一个字母没有大写，就是音标有错，再不然就是字母写得歪歪扭扭叫人难以辨认。</seg>
            </tuv>
            <tuv xml:lang="en-US">
                <seg>The teacher would find all kinds of mistakes: no capital letter at the beginning of the sentence, or the letters so wonky she could hardly read them, or the phonetic symbols written incorrectly.</seg>
            </tuv>
        </tu>
        <tu creationdate="20231214T185021Z" creationid="TM STUDIO">
            <tuv xml:lang="zh-CN">
                <seg>英语老师是很喜欢金铃的，因为她读音漂亮，听力也很棒，听她读课文或者跟她练会话都是很愉快的事。</seg>
            </tuv>
            <tuv xml:lang="en-US">
                <seg>The English teacher liked Ling, because she had beautiful pronunciation and a good ear for the language一it was always a pleasure to hear her reading aloud or in conversation practice.</seg>
            </tuv>
        </tu>
        <tu creationdate="20231214T185021Z" creationid="TM STUDIO">
            <tuv xml:lang="zh-CN">
                <seg>可是金铃这么潦潦草草把卷子交上来了，老师有什么办法？</seg>
            </tuv>
            <tuv xml:lang="en-US">
                <seg>But when Ling handed in an illegible test paper, there was nothing the teacher could do.</seg>
            </tuv>
        </tu>
        <tu creationdate="20231214T185021Z" creationid="TM STUDIO">
            <tuv xml:lang="zh-CN">
                <seg>总不能当堂指出：“你错了不少，拿上改正吧！”那不是明显的袒护？</seg>
            </tuv>
            <tuv xml:lang="en-US">
                <seg>She could hardly give her a second chance and tell her to go away and correct her mistakes, because that would be favoritism.</seg>
            </tuv>
        </tu>
        <tu creationdate="20231214T185021Z" creationid="TM STUDIO">
            <tuv xml:lang="zh-CN">
                <seg>现在的孩子对这些事情敏感得很呢。</seg>
            </tuv>
            <tuv xml:lang="en-US">
                <seg>Children always know when there's a teacher's pet.</seg>
            </tuv>
        </tu>
        <tu creationdate="20231214T185021Z" creationid="TM STUDIO">
            <tuv xml:lang="zh-CN">
                <seg>有一回英语期中测验，金铃难得拿了99分的高分，妈妈高兴得眼泪都出来了。</seg>
            </tuv>
            <tuv xml:lang="en-US">
                <seg>There was one mid-term English test when Ling scored 99%. Mom was so happy she cried.</seg>
            </tuv>
        </tu>
        <tu creationdate="20231214T185021Z" creationid="TM STUDIO">
            <tuv xml:lang="zh-CN">
                <seg>不久到校开家长会才知道，那次测验有二十多个人拿的是满分。</seg>
            </tuv>
            <tuv xml:lang="en-US">
                <seg>It wasn't until she went to the next parent-teacher meeting that she heard that more than twenty students in the class had scored 100%.</seg>
            </tuv>
        </tu>
        <tu creationdate="20231214T185021Z" creationid="TM STUDIO">
            <tuv xml:lang="zh-CN">
                <seg>金铃就是这么一个孩子，比上不足比下有余，活得快快乐乐轻轻松松，叫人气也不是恨也不是。</seg>
            </tuv>
            <tuv xml:lang="en-US">
                <seg>That's the kind of girl Ling was一never top of the class, and never bottom of the class. Easy-going. And friendly.</seg>
            </tuv>
        </tu>
        <tu creationdate="20231214T185021Z" creationid="TM STUDIO">
            <tuv xml:lang="zh-CN">
                <seg>金铃妈妈不服气自己的孩子是这么个情况，追究一切原因，后悔是自己让她上学太早了。</seg>
            </tuv>
            <tuv xml:lang="en-US">
                <seg>But Ling's mom wasn't happy. There must be a reason why Ling was like this, she thought. Had she put her in school too young?</seg>
            </tuv>
        </tu>
        <tu creationdate="20231214T185021Z" creationid="TM STUDIO">
            <tuv xml:lang="zh-CN">
                <seg>一般的孩子是6周岁上学，金铃妈妈望女成才心切，不到6岁就替她报了名。</seg>
            </tuv>
            <tuv xml:lang="en-US">
                <seg>Most children started school when they were six, but she was ambitious for Ling and had started her a year early.</seg>
            </tuv>
        </tu>
        <tu creationdate="20231214T185021Z" creationid="TM STUDIO">
            <tuv xml:lang="zh-CN">
                <seg>金铃本来是9月份生日，派出所的户籍警把“9”字上面的圆圈写扁了，这就使金铃妈妈有了可乘之机，提笔将扁圆描得粗了些，改成一个“7”字，报名时鱼目混珠过了关。</seg>
            </tuv>
            <tuv xml:lang="en-US">
                <seg>Ling's birthday was in September, but on her residency permit, the officer at the local police station had written the 9 with a flat loop, and she'd filled in the loop so it looked like a 7, making Ling a July baby. When the time came for her to apply to elementary school, no one noticed.</seg>
            </tuv>
        </tu>
        <tu creationdate="20231214T185021Z" creationid="TM STUDIO">
            <tuv xml:lang="zh-CN">
                <seg>可是金铃妈妈后来一打听，同事中也有替孩子改户口笔迹托关系提早上学的。人家的孩子怎么都那么成熟稳当呢？</seg>
            </tuv>
            <tuv xml:lang="en-US">
                <seg>It wasn't as though she was the only mom doing this. Lots of her colleagues told her they'd done the same, or had pulled strings, to get their kids into school a year early, and they'd all turned out mature and steady.</seg>
            </tuv>
        </tu>
        <tu creationdate="20231214T185021Z" creationid="TM STUDIO">
            <tuv xml:lang="zh-CN">
                <seg>可见年龄大小并不是成绩好坏的主要原因。</seg>
            </tuv>
            <tuv xml:lang="en-US">
                <seg>Obviously age wasn't the main reason for good or bad grades.</seg>
            </tuv>
        </tu>
        <tu creationdate="20231214T185021Z" creationid="TM STUDIO">
            <tuv xml:lang="zh-CN">
                <seg>金铃外婆对金铃妈妈说：“要怪只能怪你，从小没上好规矩。”</seg>
            </tuv>
            <tuv xml:lang="en-US">
                <seg>"'There's only one person to blame," Nana told Mom, "and that's you. You didn't bring her up properly."</seg>
            </tuv>
        </tu>
        <tu creationdate="20231214T185021Z" creationid="TM STUDIO">
            <tuv xml:lang="zh-CN">
                <seg>这个分析基本上切中要害。</seg>
            </tuv>
            <tuv xml:lang="en-US">
                <seg>Mom's mom knew what she was talking about.</seg>
            </tuv>
        </tu>
        <tu creationdate="20231214T185021Z" creationid="TM STUDIO">
            <tuv xml:lang="zh-CN">
                <seg>金铃妈妈是学中文出身，年轻时思想颇为洋化，崇尚欧美教育方法，从女儿会爬会说开始就鼓励她一切自由，自由想像自由行动，愿走就走愿躺就躺，不教认字不教数数，而是塞给她大量童话神话故事，领着她出入于恐龙时代和太空时代，结果是想像能力极大地丰富，动手能力飞快地下降，行为散漫随便，为人不拘小节。</seg>
            </tuv>
            <tuv xml:lang="en-US">
                <seg>Mom had adopted liberal western ways of bringing up her daughter. As soon as Ling was able to crawl and speak a few words, she encouraged her to grow up free and independent. She let her walk around, or lie down, whenever she wanted. She didn't teach her to how to read or count, but filled her head with fairy tales, introduced her to the world of dinosaurs and space travel, and encouraged her to follow her imagination. The problem was that Ling had grown up without any self-discipline, unwilling to put her mind to anything. She simply couldn't be bothered.</seg>
            </tuv>
        </tu>
        <tu creationdate="20231214T185021Z" creationid="TM STUDIO">
            <tuv xml:lang="zh-CN">
                <seg>举金铃刚上小学时的几个例子。</seg>
            </tuv>
            <tuv xml:lang="en-US">
                <seg>You could see this when Ling started primary school.</seg>
            </tuv>
        </tu>
        <tu creationdate="20231214T185021Z" creationid="TM STUDIO">
            <tuv xml:lang="zh-CN">
                <seg>金铃的书包一向被妈妈称作“垃圾袋”，里面要多乱就有多乱。</seg>
            </tuv>
            <tuv xml:lang="en-US">
                <seg>Her mom called her backpack a "trash bag" because it was always a mess inside.</seg>
            </tuv>
        </tu>
        <tu creationdate="20231214T185021Z" creationid="TM STUDIO">
            <tuv xml:lang="zh-CN">
                <seg>一天上课，老师临时要布置作业，叫小朋友拿笔出来记。</seg>
            </tuv>
            <tuv xml:lang="en-US">
                <seg>One day in class, the teacher asked the students to get out their pencils and make a note of a new piece of homework.</seg>
            </tuv>
        </tu>
        <tu creationdate="20231214T185021Z" creationid="TM STUDIO">
            <tuv xml:lang="zh-CN">
                <seg>金铃慌慌忙忙低头到书包里掏铅笔盒，掏出来一看是空的，笔呀尺的早溜到书包各个角落去了。</seg>
            </tuv>
            <tuv xml:lang="en-US">
                <seg>Ling scrabbled around in her bag for her pencil box. When she finally found it, it was empty. Her pencils and ruler had fallen out and were at the bottom of her bag.</seg>
            </tuv>
        </tu>
        <tu creationdate="20231214T185021Z" creationid="TM STUDIO">
            <tuv xml:lang="zh-CN">
                <seg>她就伸手在书包里摸，摸出一支，秃得没法写；</seg>
            </tuv>
            <tuv xml:lang="en-US">
                <seg>She felt around for a pencil, but it was too blunt to write with.</seg>
            </tuv>
        </tu>
        <tu creationdate="20231214T185021Z" creationid="TM STUDIO">
            <tuv xml:lang="zh-CN">
                <seg>再摸一支，铅断了。</seg>
            </tuv>
            <tuv xml:lang="en-US">
                <seg>She found another, but the lead was broken.</seg>
            </tuv>
        </tu>
        <tu creationdate="20231214T185021Z" creationid="TM STUDIO">
            <tuv xml:lang="zh-CN">
                <seg>这时老师已经在上面报题目，金铃急得不行，拎出书包往旁边地上一倒，哗的一声，铅笔橡皮小刀本子五颜六色摊了一片。</seg>
            </tuv>
            <tuv xml:lang="en-US">
                <seg>By that time, the teacher was already writing the essay title on the board. Desperate, Ling tipped her bag upside down. Pencils, erasers, sharpeners, and notebooks clattered out and rolled across the floor.</seg>
            </tuv>
        </tu>
        <tu creationdate="20231214T185021Z" creationid="TM STUDIO">
            <tuv xml:lang="zh-CN">
                <seg>前后左右的同学都伸脑袋去看，全班秩序大乱。</seg>
            </tuv>
            <tuv xml:lang="en-US">
                <seg>Her classmates all looked round and stopped paying attention to the teacher.</seg>
            </tuv>
        </tu>
        <tu creationdate="20231214T185021Z" creationid="TM STUDIO">
            <tuv xml:lang="zh-CN">
                <seg>老师喝令金铃罚站了一节课。</seg>
            </tuv>
            <tuv xml:lang="en-US">
                <seg>Ling had to stand for the rest of the lesson as punishment.</seg>
            </tuv>
        </tu>
        <tu creationdate="20231214T185021Z" creationid="TM STUDIO">
            <tuv xml:lang="zh-CN">
                <seg>金铃终于没能记下作业题，第二天又被罚抄书。</seg>
            </tuv>
            <tuv xml:lang="en-US">
                <seg>She never did make a note of the homework, so she got another punishment the next day, writing out lines.</seg>
            </tuv>
        </tu>
        <tu creationdate="20231214T185021Z" creationid="TM STUDIO">
            <tuv xml:lang="zh-CN">
                <seg>一年级的语文老师是市优秀教师，三天两头要在班上开“公开课”。</seg>
            </tuv>
            <tuv xml:lang="en-US">
                <seg>In first grade, she had the best Chinese teacher in the city, and teachers from other schools were often invited to observe.</seg>
            </tuv>
        </tu>
        <tu creationdate="20231214T185021Z" creationid="TM STUDIO">
            <tuv xml:lang="zh-CN">
                <seg>有一回正上着课，金铃觉得鞋紧，脚不舒服，就悄悄在课桌下把鞋脱了。</seg>
            </tuv>
            <tuv xml:lang="en-US">
                <seg>Once, when twenty or thirty of them were watching the lesson, Ling slipped off her shoes at the beginning of class because they were too tight and her feet were hurting.</seg>
            </tuv>
        </tu>
        <tu creationdate="20231214T185021Z" creationid="TM STUDIO">
            <tuv xml:lang="zh-CN">
                <seg>过一会儿，老师问一个关于近义词的问题，金铃积极举手。老师认为金铃回答这个问题很有把握，就点了她的名。</seg>
            </tuv>
            <tuv xml:lang="en-US">
                <seg>When the teacher asked a question about synonyms, Ling's hand shot up, and he picked her, confident that she would give a good answer.</seg>
            </tuv>
        </tu>
        <tu creationdate="20231214T185021Z" creationid="TM STUDIO">
            <tuv xml:lang="zh-CN">
                <seg>金铃起身站立的瞬间才意识到自己是光着脚的，赶忙低头到课桌下找鞋。</seg>
            </tuv>
            <tuv xml:lang="en-US">
                <seg>Ling stood up, but as she did so, she remembered her shoes. She hurriedly ducked under the desk, but she couldn't find them.</seg>
            </tuv>
        </tu>
        <tu creationdate="20231214T185021Z" creationid="TM STUDIO">
            <tuv xml:lang="zh-CN">
                <seg>找也找不到，原来鞋被她自己踢到前面同学的座位下去了。</seg>
            </tuv>
            <tuv xml:lang="en-US">
                <seg>It turned out she'd kicked them under the seat in front of her.</seg>
            </tuv>
        </tu>
        <tu creationdate="20231214T185021Z" creationid="TM STUDIO">
            <tuv xml:lang="zh-CN">
                <seg>要知道教室里当时坐着二三十个听课的外校老师呢！金铃的语文老师气得面红耳赤，鼻子都歪到了旁边。</seg>
            </tuv>
            <tuv xml:lang="en-US">
                <seg>Ling's teacher was so mad that he went red from ear to ear.</seg>
            </tuv>
        </tu>
        <tu creationdate="20231214T185021Z" creationid="TM STUDIO">
            <tuv xml:lang="zh-CN">
                <seg>老师后来向金铃妈妈告状，说：“赤脚就赤脚呗，她要不找鞋，哪会出这种洋相。”</seg>
            </tuv>
            <tuv xml:lang="en-US">
                <seg>The teacher told Ling's mom, "She should have just stood up barefoot instead of scrabbling around on the floor for her shoes, at least that way she wouldn't have made such a fool of herself!</seg>
            </tuv>
        </tu>
        <tu creationdate="20231214T185021Z" creationid="TM STUDIO">
            <tuv xml:lang="zh-CN">
                <seg>金铃妈妈心里说，6岁的小孩子哪能有这样的应变能力？</seg>
            </tuv>
            <tuv xml:lang="en-US">
                <seg>How can a six-year-old be so stubborn? Mom thought to herself.</seg>
            </tuv>
        </tu>
        <tu creationdate="20231214T185021Z" creationid="TM STUDIO">
            <tuv xml:lang="zh-CN">
                <seg>因为金铃的书包太乱，所以她总是丢东西。</seg>
            </tuv>
            <tuv xml:lang="en-US">
                <seg>Ling was always losing things in her messy backpack.</seg>
            </tuv>
        </tu>
        <tu creationdate="20231214T185021Z" creationid="TM STUDIO">
            <tuv xml:lang="zh-CN">
                <seg>橡皮平均两天丢一块。</seg>
            </tuv>
            <tuv xml:lang="en-US">
                <seg>The going rate was one eraser every two days.</seg>
            </tuv>
        </tu>
        <tu creationdate="20231214T185021Z" creationid="TM STUDIO">
            <tuv xml:lang="zh-CN">
                <seg>金铃妈妈买得烦了，索性抱回家一大盒。</seg>
            </tuv>
            <tuv xml:lang="en-US">
                <seg>Her mom grew tired of buying them individually, so she bought her a whole box of erasers.</seg>
            </tuv>
        </tu>
        <tu creationdate="20231214T185021Z" creationid="TM STUDIO">
            <tuv xml:lang="zh-CN">
                <seg>但没过多少时间金铃又要橡皮。</seg>
            </tuv>
            <tuv xml:lang="en-US">
                <seg>But it wasn't long before Ling had lost all of those.</seg>
            </tuv>
        </tu>
        <tu creationdate="20231214T185021Z" creationid="TM STUDIO">
            <tuv xml:lang="zh-CN">
                <seg>妈妈说：“橡皮呢？”</seg>
            </tuv>
            <tuv xml:lang="en-US">
                <seg>"Where are your erasers?" Mom asked.</seg>
            </tuv>
        </tu>
        <tu creationdate="20231214T185021Z" creationid="TM STUDIO">
            <tuv xml:lang="zh-CN">
                <seg>金铃很无辜地回答：“用光了呀。”</seg>
            </tuv>
            <tuv xml:lang="en-US">
                <seg>"I used them all up," Ling answered innocently.</seg>
            </tuv>
        </tu>
        <tu creationdate="20231214T185021Z" creationid="TM STUDIO">
            <tuv xml:lang="zh-CN">
                <seg>妈妈跑去看，盒子里果然空空如也。</seg>
            </tuv>
            <tuv xml:lang="en-US">
                <seg>Sure enough, when her mom looked, the box was completely empty.</seg>
            </tuv>
        </tu>
        <tu creationdate="20231214T185021Z" creationid="TM STUDIO">
            <tuv xml:lang="zh-CN">
                <seg>妈妈这回真气了，捉住金铃按在床上打了一顿，宣布说：“明天回家先检查橡皮，丢了就不准吃饭。”</seg>
            </tuv>
            <tuv xml:lang="en-US">
                <seg>This time Mom flew into a rage. She grabbed Ling, pushed her onto the bed, and spanked her. ''Tomorrow when you get home I'm going to check you've got your eraser. If you've lost it, then you won't get any dinner."</seg>
            </tuv>
        </tu>
        <tu creationdate="20231214T185021Z" creationid="TM STUDIO">
            <tuv xml:lang="zh-CN">
                <seg>第二天金铃放学回来，妈妈堵在门口问：“橡皮在哪儿？”</seg>
            </tuv>
            <tuv xml:lang="en-US">
                <seg>The next day when Ling came home from school, her mom was waiting at the door, "Where's your eraser?" she demanded.</seg>
            </tuv>
        </tu>
        <tu creationdate="20231214T185021Z" creationid="TM STUDIO">
            <tuv xml:lang="zh-CN">
                <seg>金铃急忙申明：“今天没丢。”然后赶忙到书包里找。</seg>
            </tuv>
            <tuv xml:lang="en-US">
                <seg>"I didn't lose it today," said Ling, rummaging in her backpack.</seg>
            </tuv>
        </tu>
        <tu creationdate="20231214T185021Z" creationid="TM STUDIO">
            <tuv xml:lang="zh-CN">
                <seg>却是哪儿都找不到。</seg>
            </tuv>
            <tuv xml:lang="en-US">
                <seg>But she couldn't find it anywhere.</seg>
            </tuv>
        </tu>
        <tu creationdate="20231214T185021Z" creationid="TM STUDIO">
            <tuv xml:lang="zh-CN">
                <seg>大口袋、小口袋、铅笔盒、书包夹层，哪儿也不见橡皮的踪影。</seg>
            </tuv>
            <tuv xml:lang="en-US">
                <seg>She looked in the big pocket, the little pocket, inside her pencil case, inside the backpack lining, but there was no sign of it.</seg>
            </tuv>
        </tu>
        <tu creationdate="20231214T185021Z" creationid="TM STUDIO">
            <tuv xml:lang="zh-CN">
                <seg>妈妈拉下脸，扬手做打人状：真是太不像话了！</seg>
            </tuv>
            <tuv xml:lang="en-US">
                <seg>Mom's face was like thunder. She raised her hand for another spanking. This was disgraceful!</seg>
            </tuv>
        </tu>
        <tu creationdate="20231214T185021Z" creationid="TM STUDIO">
            <tuv xml:lang="zh-CN">
                <seg>家里纵有黄金万两，也吃不住这样丢三落四。</seg>
            </tuv>
            <tuv xml:lang="en-US">
                <seg>The family wasn't made of money.</seg>
            </tuv>
        </tu>
        <tu creationdate="20231214T185021Z" creationid="TM STUDIO">
            <tuv xml:lang="zh-CN">
                <seg>千钧一发之际，金铃蓦地一声尖叫：“橡皮在这儿！”</seg>
            </tuv>
            <tuv xml:lang="en-US">
                <seg>At this crucial moment, Ling suddenly cried, "Got it!"</seg>
            </tuv>
        </tu>
        <tu creationdate="20231214T185021Z" creationid="TM STUDIO">
            <tuv xml:lang="zh-CN">
                <seg>摊开手心，湿漉漉的一块橡皮直冒热气。</seg>
            </tuv>
            <tuv xml:lang="en-US">
                <seg>She opened her hand. In her sweaty palm lay the eraser.</seg>
            </tuv>
        </tu>
        <tu creationdate="20231214T185021Z" creationid="TM STUDIO">
            <tuv xml:lang="zh-CN">
                <seg>原来她放学前始终记着橡皮橡皮，干脆把橡皮攥在了手心里回家，一路走一路东张西望，竟把手里的橡皮走忘了！</seg>
            </tuv>
            <tuv xml:lang="en-US">
                <seg>She'd been so determined not to leave it behind at school that she'd held it in her hand all the way home.</seg>
            </tuv>
        </tu>
        <tu creationdate="20231214T185021Z" creationid="TM STUDIO">
            <tuv xml:lang="zh-CN">
                <seg>看看，这就是我们的主人公金铃。你说她好笑还是好气？</seg>
            </tuv>
            <tuv xml:lang="en-US">
                <seg>And she'd completely forgotten it was there!</seg>
            </tuv>
        </tu>
    </body>
</tmx>
