# Supplementary material for: Exploring translator’s style in children’s literature: A case study of Nicky Harman’s English translations of Huang Beijia’s two works
Source: PLoS One. 2026 Jun 2;21(6):e0350245. doi: 10.1371/journal.pone.0350245 (PMC13229296; doi:10.1371/journal.pone.0350245)
Supplement: S7 File — (ZIP) [file pone.0350245.s010.zip › data/parallel corpus data/Parallel Chinese-English Corpus tmx format/I Want to Be Good (Parallel Chinese-English).tmx/Chapter 20_zh-CN_en-US.tmx]

<?xml version="1.0" encoding="UTF-8" standalone="yes"?>
<tmx version="1.4">
    <header creationtool="Tmxmall Aligner" segtype="sentence" adminlang="zh-CN" srclang="zh-CN" datatype="xml" creationdate="20231229T103026Z" creationid="TM STUDIO"/>
    <body>
        <tu creationdate="20231229T103026Z" creationid="TM STUDIO">
            <tuv xml:lang="zh-CN">
                <seg>二十　求教无门</seg>
            </tuv>
            <tuv xml:lang="en-US">
                <seg>Chapter 20 The Tutor</seg>
            </tuv>
        </tu>
        <tu creationdate="20231229T103026Z" creationid="TM STUDIO">
            <tuv xml:lang="zh-CN">
                <seg>4月底，区教育局组织所辖各小学毕业班进行了一次“摸底考试”。</seg>
            </tuv>
            <tuv xml:lang="en-US">
                <seg>At the end of April, the district Schools Board organized a mock final exam for the sixth grade classes in all the schools under its jurisdiction.</seg>
            </tuv>
        </tu>
        <tu creationdate="20231229T103026Z" creationid="TM STUDIO">
            <tuv xml:lang="zh-CN">
                <seg>说是“摸底”，其实就是要给各学校的总成绩排个名次出来。校长们都很紧张，生怕自己的学校落后。</seg>
            </tuv>
            <tuv xml:lang="en-US">
                <seg>Each school's ranking would be published, something which made the principals very nervous.</seg>
            </tuv>
        </tu>
        <tu creationdate="20231229T103026Z" creationid="TM STUDIO">
            <tuv xml:lang="zh-CN">
                <seg>一旦落后，自己脸上无光倒是小事，关键是明年的生源就成了问题，明年的拨款也成了问题。</seg>
            </tuv>
            <tuv xml:lang="en-US">
                <seg>If their school dropped down the list, it was a blow to their personal reputations and, more importantly, it affected the number of student applying for the following year's intake.</seg>
            </tuv>
        </tu>
        <tu creationdate="20231229T103026Z" creationid="TM STUDIO">
            <tuv xml:lang="zh-CN">
                <seg>生源不好，经费不足，老师提不起干劲，学生成绩更会滑坡。</seg>
            </tuv>
            <tuv xml:lang="en-US">
                <seg>If that number dropped, then so did the money the schools received from the Board and that, in turn, affected teachers' morale. And then the students' grades would landslide.</seg>
            </tuv>
        </tu>
        <tu creationdate="20231229T103026Z" creationid="TM STUDIO">
            <tuv xml:lang="zh-CN">
                <seg>这是一种恶性循环，一旦发生，学校就算毁了。</seg>
            </tuv>
            <tuv xml:lang="en-US">
                <seg>Vicious cycle. Once that happened, the school was doomed.</seg>
            </tuv>
        </tu>
        <tu creationdate="20231229T103026Z" creationid="TM STUDIO">
            <tuv xml:lang="zh-CN">
                <seg>考了语文、数学、英语三门主课。</seg>
            </tuv>
            <tuv xml:lang="en-US">
                <seg>The mock exam was in the three core subjects, Chinese, math, and English.</seg>
            </tuv>
        </tu>
        <tu creationdate="20231229T103026Z" creationid="TM STUDIO">
            <tuv xml:lang="zh-CN">
                <seg>新华街小学的总平均分是260分，在全区小学中排名居中，不好也不差。</seg>
            </tuv>
            <tuv xml:lang="en-US">
                <seg>The New China Elementary scored 260 points, which put it in the middle band of the district's schools. Neither very good, nor very bad.</seg>
            </tuv>
        </tu>
        <tu creationdate="20231229T103026Z" creationid="TM STUDIO">
            <tuv xml:lang="zh-CN">
                <seg>校长很着急，马上召集全体教师开会。校长说：“排名居中说明了什么？说明我们学校的毕业生能升入重点中学的至多只占三分之一！</seg>
            </tuv>
            <tuv xml:lang="en-US">
                <seg>The principal was not happy. He called all the teachers together, and delivered a rallying cry: "You must understand that being in the middle band means only a third of our students at most will be accepted for the best middle schools.</seg>
            </tuv>
        </tu>
        <tu creationdate="20231229T103026Z" creationid="TM STUDIO">
            <tuv xml:lang="zh-CN">
                <seg>三门功课平均每门87分，在过去该算很不错了，可是今年的竞争很激烈，一年比一年激烈！</seg>
            </tuv>
            <tuv xml:lang="en-US">
                <seg>This year, our current sixth grade students scored an average 87%. Not enough! Not anymore! Every year, the competition gets fiercer.</seg>
            </tuv>
        </tu>
        <tu creationdate="20231229T103026Z" creationid="TM STUDIO">
            <tuv xml:lang="zh-CN">
                <seg>我们不在人前必在人后，这是毫无疑问的，思想上一点都不能放松，对学生只有两个字：狠抓！</seg>
            </tuv>
            <tuv xml:lang="en-US">
                <seg>If we're not ahead of the game, then by definition we're falling behind! No argument. We can't take our eye off the ball for a single moment.</seg>
            </tuv>
        </tu>
        <tu creationdate="20231229T103026Z" creationid="TM STUDIO">
            <tuv xml:lang="zh-CN">
                <seg>现在距升学考试还有两个月时间，突击抓一抓，冲刺一下，还是有希望的。</seg>
            </tuv>
            <tuv xml:lang="en-US">
                <seg>There's still two months to go before the entrance exams. We have to get this message through to the students, 'Go all out for victory!' That way, maybe we can improve our results.</seg>
            </tuv>
        </tu>
        <tu creationdate="20231229T103026Z" creationid="TM STUDIO">
            <tuv xml:lang="zh-CN">
                <seg>将军营小学毕业班早就实行了‘七进七出’，也就是早上7点到校，晚上7点放学。</seg>
            </tuv>
            <tuv xml:lang="en-US">
                <seg>We need to treat our students as little soldiers, enforce a twelve-hour day rule, they must be in school from seven o'clock in the morning until seven at night!</seg>
            </tuv>
        </tu>
        <tu creationdate="20231229T103026Z" creationid="TM STUDIO">
            <tuv xml:lang="zh-CN">
                <seg>师范附小我也派人去侦察过了，他们每天的家庭作业量几乎是我们的两倍。</seg>
            </tuv>
            <tuv xml:lang="en-US">
                <seg>I sent someone to check on how the Normal College Elementary School do it, and I discovered that the homework load for their students is nearly double what we give.</seg>
            </tuv>
        </tu>
        <tu creationdate="20231229T103026Z" creationid="TM STUDIO">
            <tuv xml:lang="zh-CN">
                <seg>这说明我们的老师心还不够狠。</seg>
            </tuv>
            <tuv xml:lang="en-US">
                <seg>You teachers are not putting enough pressure on our students!</seg>
            </tuv>
        </tu>
        <tu creationdate="20231229T103026Z" creationid="TM STUDIO">
            <tuv xml:lang="zh-CN">
                <seg>心狠是为学生好呀，同志们！</seg>
            </tuv>
            <tuv xml:lang="en-US">
                <seg>It's for their own good, comrades!</seg>
            </tuv>
        </tu>
        <tu creationdate="20231229T103026Z" creationid="TM STUDIO">
            <tuv xml:lang="zh-CN">
                <seg>孩子都是橡皮做的球，你吹吹气他就鼓起来了，你一松劲他又瘪下去了。</seg>
            </tuv>
            <tuv xml:lang="en-US">
                <seg>Children are like rubber balls. If you blow air into them, they will inflate. If you take a breath, they'll deflate.</seg>
            </tuv>
        </tu>
        <tu creationdate="20231229T103026Z" creationid="TM STUDIO">
            <tuv xml:lang="zh-CN">
                <seg>现在是苦了他们，委屈了他们，可是将来他们会感谢你们的，会懂得你们的好意的。”</seg>
            </tuv>
            <tuv xml:lang="en-US">
                <seg>It's going to be hard for them and they'll complain. But they'll thank you in the months to come, they'll understand you were doing it for them!"</seg>
            </tuv>
        </tu>
        <tu creationdate="20231229T103026Z" creationid="TM STUDIO">
            <tuv xml:lang="zh-CN">
                <seg>邢老师忧心仲忡地说：“照这样下去，再过几年，重点中学的入学分数线岂不是要门门满分？</seg>
            </tuv>
            <tuv xml:lang="en-US">
                <seg>Mrs. Xing was very upset. "If things are really going as you say, then in a few years, the best middle schools going to start requiring applicants to score 100% in all the core subjects!</seg>
            </tuv>
        </tu>
        <tu creationdate="20231229T103026Z" creationid="TM STUDIO">
            <tuv xml:lang="zh-CN">
                <seg>三门功课都不能允许孩子出一点点错？</seg>
            </tuv>
            <tuv xml:lang="en-US">
                <seg>Are the children not allowed to make even one mistake?</seg>
            </tuv>
        </tu>
        <tu creationdate="20231229T103026Z" creationid="TM STUDIO">
            <tuv xml:lang="zh-CN">
                <seg>这可怎么得了？”</seg>
            </tuv>
            <tuv xml:lang="en-US">
                <seg>That's terrible!"</seg>
            </tuv>
        </tu>
        <tu creationdate="20231229T103026Z" creationid="TM STUDIO">
            <tuv xml:lang="zh-CN">
                <seg>校长双手一摊：“我有什么办法？</seg>
            </tuv>
            <tuv xml:lang="en-US">
                <seg>The principal spread his hands in a helpless gesture. "I can't change things.</seg>
            </tuv>
        </tu>
        <tu creationdate="20231229T103026Z" creationid="TM STUDIO">
            <tuv xml:lang="zh-CN">
                <seg>我的思想也紧张，精神压力很大。</seg>
            </tuv>
            <tuv xml:lang="en-US">
                <seg>It's taking its toll on me too.</seg>
            </tuv>
        </tu>
        <tu creationdate="20231229T103026Z" creationid="TM STUDIO">
            <tuv xml:lang="zh-CN">
                <seg>我现在天天晚上要靠安眠药睡觉。”</seg>
            </tuv>
            <tuv xml:lang="en-US">
                <seg>I need sleeping pills to sleep at night."</seg>
            </tuv>
        </tu>
        <tu creationdate="20231229T103026Z" creationid="TM STUDIO">
            <tuv xml:lang="zh-CN">
                <seg>老师们一个个唉声叹气，各自回班去做工作。</seg>
            </tuv>
            <tuv xml:lang="en-US">
                <seg>The teachers sighed in despair as they went back to their classes.</seg>
            </tuv>
        </tu>
        <tu creationdate="20231229T103026Z" creationid="TM STUDIO">
            <tuv xml:lang="zh-CN">
                <seg>邢老师找了胡梅和刘娅如几个班干部帮忙，将全班各科成绩的前10名和后10名分别抄在黑板上，把教室前后两块黑板抄得满满的。她当天又一次召集家长们开会。</seg>
            </tuv>
            <tuv xml:lang="en-US">
                <seg>Mrs. Xing told the class monitors to write the names of the top ten and the lowest ten students on the classroom blackboards, and then called all the parents in for a meeting.</seg>
            </tuv>
        </tu>
        <tu creationdate="20231229T103026Z" creationid="TM STUDIO">
            <tuv xml:lang="zh-CN">
                <seg>卉紫一跨进教室门，看见前后黑板上密密麻麻的排名，心里就紧张起来。她几乎是浑身哆嗦地在名单中寻找金铃的名字。</seg>
            </tuv>
            <tuv xml:lang="en-US">
                <seg>When Mom arrived, she saw the blackboards covered in names. In trepidation, she looked through the list of the top ten.</seg>
            </tuv>
        </tu>
        <tu creationdate="20231229T103026Z" creationid="TM STUDIO">
            <tuv xml:lang="zh-CN">
                <seg>先看遍了前面的一块黑板，没有。</seg>
            </tuv>
            <tuv xml:lang="en-US">
                <seg>Was Ling there? No.</seg>
            </tuv>
        </tu>
        <tu creationdate="20231229T103026Z" creationid="TM STUDIO">
            <tuv xml:lang="zh-CN">
                <seg>转身再看后面的黑板，还是没有。</seg>
            </tuv>
            <tuv xml:lang="en-US">
                <seg>She turned to look at the other blackboard, the lowest ten, but Ling's name wasn't there either.</seg>
            </tuv>
        </tu>
        <tu creationdate="20231229T103026Z" creationid="TM STUDIO">
            <tuv xml:lang="zh-CN">
                <seg>她慢慢地放松身体，觉得又是庆幸又是失望。</seg>
            </tuv>
            <tuv xml:lang="en-US">
                <seg>She felt a mixture of relief and disappointment.</seg>
            </tuv>
        </tu>
        <tu creationdate="20231229T103026Z" creationid="TM STUDIO">
            <tuv xml:lang="zh-CN">
                <seg>没有名次说明了什么呢？说明金铃的各科成绩都是不好不坏，中不溜儿。</seg>
            </tuv>
            <tuv xml:lang="en-US">
                <seg>It meant Ling's grades were still no more than average.</seg>
            </tuv>
        </tu>
        <tu creationdate="20231229T103026Z" creationid="TM STUDIO">
            <tuv xml:lang="zh-CN">
                <seg>如果按照邢老师的说法，班上能考入重点中学的只有三分之一，那么金铃的希望就很渺茫。</seg>
            </tuv>
            <tuv xml:lang="en-US">
                <seg>If Mrs. Xing was to be believed, and only one-third of the class would get places at the best middle schools, then they could kiss goodbye to that hope for Ling.</seg>
            </tuv>
        </tu>
        <tu creationdate="20231229T103026Z" creationid="TM STUDIO">
            <tuv xml:lang="zh-CN">
                <seg>卉紫浑身又开始燥热起来。</seg>
            </tuv>
            <tuv xml:lang="en-US">
                <seg>The parents were all packed together in the classroom, and Mom began to feel very hot.</seg>
            </tuv>
        </tu>
        <tu creationdate="20231229T103026Z" creationid="TM STUDIO">
            <tuv xml:lang="zh-CN">
                <seg>坐在教室里排得很挤的课桌之间，耳朵里听着前后左右家长们的窃窃私语：谈论自己孩子的分数，预测今年重点中学的录取分数线，以及种种抱怨、庆幸、愤怒、所请家教的收费情况、为孩子制定的食谱……</seg>
            </tuv>
            <tuv xml:lang="en-US">
                <seg>She could hear whispering on all sides and caught snatches: their kid's score, the cut-off score that the best middle schools would impose this year, the fees charged by home tutors, the diet they were feeding their kids ...it went on and on. Some grumbled, others were happy, or angry.</seg>
            </tuv>
        </tu>
        <tu creationdate="20231229T103026Z" creationid="TM STUDIO">
            <tuv xml:lang="zh-CN">
                <seg>她心里有一种欲哭无泪的悲伤。</seg>
            </tuv>
            <tuv xml:lang="en-US">
                <seg>Mom felt so depressed that she was on the verge of tears.</seg>
            </tuv>
        </tu>
        <tu creationdate="20231229T103026Z" creationid="TM STUDIO">
            <tuv xml:lang="zh-CN">
                <seg>她不知道孩子生在如此残酷的竞争时代是幸运还是不幸，但是有一条可以肯定：家长们都是不幸的。</seg>
            </tuv>
            <tuv xml:lang="en-US">
                <seg>She couldn't tell whether it was good or bad for the children to be subjected to this punishing competition, but she knew it was bad for the parents.</seg>
            </tuv>
        </tu>
        <tu creationdate="20231229T103026Z" creationid="TM STUDIO">
            <tuv xml:lang="zh-CN">
                <seg>家长比孩子要承受的压力更重，孩子的累是累在身上，睡一觉起来又会活蹦乱跳；</seg>
            </tuv>
            <tuv xml:lang="en-US">
                <seg>The pressure on them was intolerable. The kids got tired, had a good night's sleep, and bounced out of bed the next morning.</seg>
            </tuv>
        </tu>
        <tu creationdate="20231229T103026Z" creationid="TM STUDIO">
            <tuv xml:lang="zh-CN">
                <seg>家长的累是累在心里，从孩子上学那天直到考入大学，直到大学毕业分配，爬过一道门又是一道门，一颗心没有落进肚里的时候。</seg>
            </tuv>
            <tuv xml:lang="en-US">
                <seg>The parents were emotionally exhausted. It was one challenge after another: from the day their children started school until the day they graduated from university and got jobs, their parents could never rest.</seg>
            </tuv>
        </tu>
        <tu creationdate="20231229T103026Z" creationid="TM STUDIO">
            <tuv xml:lang="zh-CN">
                <seg>邢老师走到卉紫面前，关切地说：“金铃妈妈，你脸色像是不大好呢。”</seg>
            </tuv>
            <tuv xml:lang="en-US">
                <seg>Mrs. Xing came up to Mom. "Are you all right?" she asked, concerned.</seg>
            </tuv>
        </tu>
        <tu creationdate="20231229T103026Z" creationid="TM STUDIO">
            <tuv xml:lang="zh-CN">
                <seg>卉紫赶紧甩一甩头，甩掉刚才脑子里乱七八糟的思想，苦笑笑说：“还好，我就是这样。”</seg>
            </tuv>
            <tuv xml:lang="en-US">
                <seg>Mom tried to shake these depressing thoughts from her head. "I'm fine," she said.</seg>
            </tuv>
        </tu>
        <tu creationdate="20231229T103026Z" creationid="TM STUDIO">
            <tuv xml:lang="zh-CN">
                <seg>邢老师说：“金铃的情况你已经有数了吧？”</seg>
            </tuv>
            <tuv xml:lang="en-US">
                <seg>"I imagine you're aware of how Ling's doing?"</seg>
            </tuv>
        </tu>
        <tu creationdate="20231229T103026Z" creationid="TM STUDIO">
            <tuv xml:lang="zh-CN">
                <seg>卉紫求援般地看着邢老师：“我该怎么办呢？</seg>
            </tuv>
            <tuv xml:lang="en-US">
                <seg>Mom looked at Mrs. Xing beseechingly, "What am I to do?</seg>
            </tuv>
        </tu>
        <tu creationdate="20231229T103026Z" creationid="TM STUDIO">
            <tuv xml:lang="zh-CN">
                <seg>是不是我这个家长做得很失败？”</seg>
            </tuv>
            <tuv xml:lang="en-US">
                <seg>Have I failed as a mother?"</seg>
            </tuv>
        </tu>
        <tu creationdate="20231229T103026Z" creationid="TM STUDIO">
            <tuv xml:lang="zh-CN">
                <seg>邢老师沉默了一下，缓缓地说：“如果金铃不是我的学生，我一定很喜欢她，因为她实在可爱。</seg>
            </tuv>
            <tuv xml:lang="en-US">
                <seg>Mrs. Xing was silent for a moment. She said slowly, "If Ling wasn't my student, I would find her delightful. She really is a lovely girl.</seg>
            </tuv>
        </tu>
        <tu creationdate="20231229T103026Z" creationid="TM STUDIO">
            <tuv xml:lang="zh-CN">
                <seg>可是她既然做了我的学生，我必须对她负责。</seg>
            </tuv>
            <tuv xml:lang="en-US">
                <seg>But she is my student, and I have to take responsibility for her level of achievement.</seg>
            </tuv>
        </tu>
        <tu creationdate="20231229T103026Z" creationid="TM STUDIO">
            <tuv xml:lang="zh-CN">
                <seg>很坦白地说，她的成绩在班里仍然不能拔尖。</seg>
            </tuv>
            <tuv xml:lang="en-US">
                <seg>Let's be honest, she's nowhere near the top of the class.</seg>
            </tuv>
        </tu>
        <tu creationdate="20231229T103026Z" creationid="TM STUDIO">
            <tuv xml:lang="zh-CN">
                <seg>我知道你们夫妇都是知识分子，是心高气傲的人，不会满足于让孩子读一所普通中学。</seg>
            </tuv>
            <tuv xml:lang="en-US">
                <seg>I know you and your husband are educated people, and you're ambitious for her. You won't be happy unless she gets into a better-than-average middle school.</seg>
            </tuv>
        </tu>
        <tu creationdate="20231229T103026Z" creationid="TM STUDIO">
            <tuv xml:lang="zh-CN">
                <seg>按照金铃目前的情况，我提个建议：是否在最后冲刺阶段帮她找个好的家教？”</seg>
            </tuv>
            <tuv xml:lang="en-US">
                <seg>May I make a suggestion? Why not get her a good tutor for the final run-up to the exam?"</seg>
            </tuv>
        </tu>
        <tu creationdate="20231229T103026Z" creationid="TM STUDIO">
            <tuv xml:lang="zh-CN">
                <seg>“你认为什么样的家教才合适呢？”卉紫虚心讨教。</seg>
            </tuv>
            <tuv xml:lang="en-US">
                <seg>"What kind of tutor would you recommend?" Mom asked diffidently.</seg>
            </tuv>
        </tu>
        <tu creationdate="20231229T103026Z" creationid="TM STUDIO">
            <tuv xml:lang="zh-CN">
                <seg>邢老师笑笑：“这不容易。</seg>
            </tuv>
            <tuv xml:lang="en-US">
                <seg>Mrs. Xing smiled. "It's not easy to find the right tutor.</seg>
            </tuv>
        </tu>
        <tu creationdate="20231229T103026Z" creationid="TM STUDIO">
            <tuv xml:lang="zh-CN">
                <seg>最好是有教学经验的，对六年级教材熟悉的。</seg>
            </tuv>
            <tuv xml:lang="en-US">
                <seg>Ideally, they should be an experienced teacher who's familiar with sixth-grade materials.</seg>
            </tuv>
        </tu>
        <tu creationdate="20231229T103026Z" creationid="TM STUDIO">
            <tuv xml:lang="zh-CN">
                <seg>有可能的话，请到外国语学校的老师最好，因为每年外语学校的入学考卷是他们自己出的，他们熟悉自己学校的出题思路，帮助学生复习时就能够有的放矢，对症下药。”</seg>
            </tuv>
            <tuv xml:lang="en-US">
                <seg>Perhaps someone from the Foreign Languages Middle School, because they set their own entrance exam every year, so the teachers will know what kind of questions will appear on the exam paper. They can tailor the help they give the students."</seg>
            </tuv>
        </tu>
        <tu creationdate="20231229T103026Z" creationid="TM STUDIO">
            <tuv xml:lang="zh-CN">
                <seg>卉紫慌忙道谢：“邢老师，真是谢谢你了。”</seg>
            </tuv>
            <tuv xml:lang="en-US">
                <seg>"Mrs. Xing, thank you so much," said Mom gratefully.</seg>
            </tuv>
        </tu>
        <tu creationdate="20231229T103026Z" creationid="TM STUDIO">
            <tuv xml:lang="zh-CN">
                <seg>邢老师说：“不必，大家都是为孩子好。</seg>
            </tuv>
            <tuv xml:lang="en-US">
                <seg>"No need to thank me. We're all doing what's best for the children.</seg>
            </tuv>
        </tu>
        <tu creationdate="20231229T103026Z" creationid="TM STUDIO">
            <tuv xml:lang="zh-CN">
                <seg>再说我是真心喜欢金铃。”</seg>
            </tuv>
            <tuv xml:lang="en-US">
                <seg>Anyway, I really do like Ling."</seg>
            </tuv>
        </tu>
        <tu creationdate="20231229T103026Z" creationid="TM STUDIO">
            <tuv xml:lang="zh-CN">
                <seg>当晚回到家，卉紫不敢有丝毫延误，从书房里拖出金亦鸣，开始给所有的亲戚朋友排名，推测谁有可能认识外语学校的老师，或者谁能够替他们挂上这个钩。</seg>
            </tuv>
            <tuv xml:lang="en-US">
                <seg>When she got home that night, Mom felt there was no time to lose. She dragged Dad out of his study, and between them they went through all of their relatives and friends. Was there anyone who might know one of the teachers from Foreign Languages Middle School and could put them in touch?</seg>
            </tuv>
        </tu>
        <tu creationdate="20231229T103026Z" creationid="TM STUDIO">
            <tuv xml:lang="zh-CN">
                <seg>金亦鸣有个表弟，曾经说起过和外语学校的校长家是邻居。</seg>
            </tuv>
            <tuv xml:lang="en-US">
                <seg>Dad had a cousin who had once mentioned that he was a neighbor of the Foreign Languages Middle School principal.</seg>
            </tuv>
        </tu>
        <tu creationdate="20231229T103026Z" creationid="TM STUDIO">
            <tuv xml:lang="zh-CN">
                <seg>金亦鸣一个电话打过去问，表弟才解释说，邻居是邻居，可是两家之间隔了一栋楼房，他认识校长，校长不认识他，想递个话也递不上的。</seg>
            </tuv>
            <tuv xml:lang="en-US">
                <seg>He called him, but the cousin explained that he lived two buildings away, not even in the same building. He knew the principal, but the principal didn't know him. There was no possibility of an introduction.</seg>
            </tuv>
        </tu>
        <tu creationdate="20231229T103026Z" creationid="TM STUDIO">
            <tuv xml:lang="zh-CN">
                <seg>卉紫恨恨地说：“真笨！</seg>
            </tuv>
            <tuv xml:lang="en-US">
                <seg>"Your cousin's dumb!" Mom exclaimed angrily.</seg>
            </tuv>
        </tu>
        <tu creationdate="20231229T103026Z" creationid="TM STUDIO">
            <tuv xml:lang="zh-CN">
                <seg>既是邻居，早就该想方设法结上关系了！”</seg>
            </tuv>
            <tuv xml:lang="en-US">
                <seg>"They live in the same neighborhood, he should have made friends with him from the start!"</seg>
            </tuv>
        </tu>
        <tu creationdate="20231229T103026Z" creationid="TM STUDIO">
            <tuv xml:lang="zh-CN">
                <seg>金亦鸣替表弟解释：“也没这么容易。</seg>
            </tuv>
            <tuv xml:lang="en-US">
                <seg>Dad defended his cousin. "How could he?</seg>
            </tuv>
        </tu>
        <tu creationdate="20231229T103026Z" creationid="TM STUDIO">
            <tuv xml:lang="zh-CN">
                <seg>如今的重点中学校长，哪个不是身价百倍？走出去比大学校长都风光得多，哪里是想结识就能结识上的。”</seg>
            </tuv>
            <tuv xml:lang="en-US">
                <seg>The principals of these key middle school are like gods. They're even more unapproachable than university deans. You can't just go and make friends with them."</seg>
            </tuv>
        </tu>
        <tu creationdate="20231229T103026Z" creationid="TM STUDIO">
            <tuv xml:lang="zh-CN">
                <seg>又排，排到卉紫的父亲几十年前的一个学生，那学生曾有一段时间担任外语学校校办工厂的头头，曾给卉紫的父亲送过他们厂里生产的跑步计数器。</seg>
            </tuv>
            <tuv xml:lang="en-US">
                <seg>They went through the list again, until they found a student of Mom's father. This was going back decades, but the student used to run the factory that belonged to the Foreign Languages Middle School. He'd once given Gramps a pedometer produced in the factory.</seg>
            </tuv>
        </tu>
        <tu creationdate="20231229T103026Z" creationid="TM STUDIO">
            <tuv xml:lang="zh-CN">
                <seg>卉紫赶快给娘家打电话。父亲回答说是立刻帮她问。</seg>
            </tuv>
            <tuv xml:lang="en-US">
                <seg>Mom immediately got on the phone, and Gramps said he would help.</seg>
            </tuv>
        </tu>
        <tu creationdate="20231229T103026Z" creationid="TM STUDIO">
            <tuv xml:lang="zh-CN">
                <seg>过一会儿，父亲的电话回过来说，很不幸，他的学生两年前已经因病去世。</seg>
            </tuv>
            <tuv xml:lang="en-US">
                <seg>However, when he called back, it was bad news: the student had died a couple of years back.</seg>
            </tuv>
        </tu>
        <tu creationdate="20231229T103026Z" creationid="TM STUDIO">
            <tuv xml:lang="zh-CN">
                <seg>卉紫的母亲在电话那头问：“要不要我再出去找老同事问问？“</seg>
            </tuv>
            <tuv xml:lang="en-US">
                <seg>Then Nana came on the line. "Should I go ask some of my old colleagues?"</seg>
            </tuv>
        </tu>
        <tu creationdate="20231229T103026Z" creationid="TM STUDIO">
            <tuv xml:lang="zh-CN">
                <seg>卉紫心灰意懒地说：“算了，问也是白问，没有十分亲近的关系，人家就肯给金铃当家教？”</seg>
            </tuv>
            <tuv xml:lang="en-US">
                <seg>"Forget it, it's not worth it," said Mom, sounding discouraged. "They won't want to tutor Ling, they don't know us well enough."</seg>
            </tuv>
        </tu>
        <tu creationdate="20231229T103026Z" creationid="TM STUDIO">
            <tuv xml:lang="zh-CN">
                <seg>排名排到这里，卉紫自己都没有信心了。</seg>
            </tuv>
            <tuv xml:lang="en-US">
                <seg>Mom felt hopeless.</seg>
            </tuv>
        </tu>
        <tu creationdate="20231229T103026Z" creationid="TM STUDIO">
            <tuv xml:lang="zh-CN">
                <seg>两个人撕了名单，情绪很灰地上床睡觉。</seg>
            </tuv>
            <tuv xml:lang="en-US">
                <seg>They tore up the list and gloomily went to bed.</seg>
            </tuv>
        </tu>
        <tu creationdate="20231229T103026Z" creationid="TM STUDIO">
            <tuv xml:lang="zh-CN">
                <seg>熄灯前，卉紫又到小房间里看一眼金铃，看见她睡得憨态十足，嘴角还一牵一牵地发笑，大约正做着什么有趣的甜梦。</seg>
            </tuv>
            <tuv xml:lang="en-US">
                <seg>Before they turned out the lights, Mom went to check on Ling. She looked the picture of innocence, fast asleep, the corners of her mouth twitching in a smile as if she was having a pleasant dream.</seg>
            </tuv>
        </tu>
        <tu creationdate="20231229T103026Z" creationid="TM STUDIO">
            <tuv xml:lang="zh-CN">
                <seg>卉紫回到床上对金亦鸣说：“她怎么就一点心思都没有呢？”</seg>
            </tuv>
            <tuv xml:lang="en-US">
                <seg>Mom went back to bed and said to Dad, "Why's she not worried?"</seg>
            </tuv>
        </tu>
        <tu creationdate="20231229T103026Z" creationid="TM STUDIO">
            <tuv xml:lang="zh-CN">
                <seg>金亦鸣说：“孩子能有什么心思呢？</seg>
            </tuv>
            <tuv xml:lang="en-US">
                <seg>"Why should she be worried?</seg>
            </tuv>
        </tu>
        <tu creationdate="20231229T103026Z" creationid="TM STUDIO">
            <tuv xml:lang="zh-CN">
                <seg>她是把自己的一切交给大人们安排的。”</seg>
            </tuv>
            <tuv xml:lang="en-US">
                <seg>She leaves it all to us grown-ups to sort out."</seg>
            </tuv>
        </tu>
        <tu creationdate="20231229T103026Z" creationid="TM STUDIO">
            <tuv xml:lang="zh-CN">
                <seg>卉紫听了这话更觉得心里发沉，辗转反侧，一夜都没能睡着。</seg>
            </tuv>
            <tuv xml:lang="en-US">
                <seg>Mom felt even gloomier when Dad said that. She tossed and turned all night, and didn't get a wink of sleep.</seg>
            </tuv>
        </tu>
        <tu creationdate="20231229T103026Z" creationid="TM STUDIO">
            <tuv xml:lang="zh-CN">
                <seg>这几天杂志社发稿，卉紫不敢怠慢，早上打发走了金铃，跟着就骑车上班。</seg>
            </tuv>
            <tuv xml:lang="en-US">
                <seg>The next morning, Mom saw Ling off to school then cycled to the office. For the next few days, she had a lot of work to do because the magazine was going to print.</seg>
            </tuv>
        </tu>
        <tu creationdate="20231229T103026Z" creationid="TM STUDIO">
            <tuv xml:lang="zh-CN">
                <seg>在门口碰到了主编余老太，她是挤公共汽车过来的。</seg>
            </tuv>
            <tuv xml:lang="en-US">
                <seg>At the office door, she bumped into Mrs. Yu, the editor-in-chief.</seg>
            </tuv>
        </tu>
        <tu creationdate="20231229T103026Z" creationid="TM STUDIO">
            <tuv xml:lang="zh-CN">
                <seg>大约因为个子矮，脑袋只能夹在人们肩膀处的原因吧，她头发被揉成乱蓬蓬的，内衣也从裤子里拖出来了，比外衣稍稍长了一截，显得特别狼狈。</seg>
            </tuv>
            <tuv xml:lang="en-US">
                <seg>Mrs. Yu's hair was all mussed up and her vest was hanging out over her pants. That was because she came to work on the bus, and when it was crowded, she ended up with her head in her fellow passengers' aimpits (she was very short). This morning, she looked thoroughly disheveled.</seg>
            </tuv>
        </tu>
        <tu creationdate="20231229T103026Z" creationid="TM STUDIO">
            <tuv xml:lang="zh-CN">
                <seg>卉紫说：“您真是的，晚些出门，汽车上不就空了很多吗？”</seg>
            </tuv>
            <tuv xml:lang="en-US">
                <seg>"Look at you!" exclaimed Mom. "Why don't you leave your house later, then the bus'll be less crowded."</seg>
            </tuv>
        </tu>
        <tu creationdate="20231229T103026Z" creationid="TM STUDIO">
            <tuv xml:lang="zh-CN">
                <seg>余老太拍拍手里的尼龙提包说：“快发稿了，还少一篇刊头语没有着落，我在家哪里坐得住哟。”</seg>
            </tuv>
            <tuv xml:lang="en-US">
                <seg>Mrs. Yu patted the nylon bag she was carrying, "We're going to press, and we were still short of a headline piece. I took it home to prepare."</seg>
            </tuv>
        </tu>
        <tu creationdate="20231229T103026Z" creationid="TM STUDIO">
            <tuv xml:lang="zh-CN">
                <seg>“不是李钰负责这篇稿子吗？”</seg>
            </tuv>
            <tuv xml:lang="en-US">
                <seg>"Wasn't Li Yu in charge this month?" asked Mom.</seg>
            </tuv>
        </tu>
        <tu creationdate="20231229T103026Z" creationid="TM STUDIO">
            <tuv xml:lang="zh-CN">
                <seg>“是啊。</seg>
            </tuv>
            <tuv xml:lang="en-US">
                <seg>"Yes.</seg>
            </tuv>
        </tu>
        <tu creationdate="20231229T103026Z" creationid="TM STUDIO">
            <tuv xml:lang="zh-CN">
                <seg>可是李钰的孩子今年考高中，李钰说她整个人已经紧张得要爆炸了，她要求请假。</seg>
            </tuv>
            <tuv xml:lang="en-US">
                <seg>But her son's preparing for the high school entrance exam this year. Li Yu said she's so stressed, she thinks she might explode. She asked for time off.</seg>
            </tuv>
        </tu>
        <tu creationdate="20231229T103026Z" creationid="TM STUDIO">
            <tuv xml:lang="zh-CN">
                <seg>你说我怎么办？”</seg>
            </tuv>
            <tuv xml:lang="en-US">
                <seg>What was I supposed to say?"</seg>
            </tuv>
        </tu>
        <tu creationdate="20231229T103026Z" creationid="TM STUDIO">
            <tuv xml:lang="zh-CN">
                <seg>余老太在杂志社里一向以心慈手软闻名的，所以虽说在这里工作没有伟大前途可言，大家还是愿意跟着她干，图的是心情愉快。</seg>
            </tuv>
            <tuv xml:lang="en-US">
                <seg>Mrs. Yu was known for being soft-hearted, and a soft touch too. So even though the job didn't pay much, everyone liked working for her, it gave them an easy life.</seg>
            </tuv>
        </tu>
        <tu creationdate="20231229T103026Z" creationid="TM STUDIO">
            <tuv xml:lang="zh-CN">
                <seg>卉紫苦笑一声，说：“有孩子上学的母亲，哪个不是如此？</seg>
            </tuv>
            <tuv xml:lang="en-US">
                <seg>Mom smiled grimly. "We're all the same, we moms with kids in school.</seg>
            </tuv>
        </tu>
        <tu creationdate="20231229T103026Z" creationid="TM STUDIO">
            <tuv xml:lang="zh-CN">
                <seg>李钰的孩子考高中，我的女儿考初中，我也差不多要崩溃了。”</seg>
            </tuv>
            <tuv xml:lang="en-US">
                <seg>My daughter's taking the middle school entrance exam, and I'm falling apart too."</seg>
            </tuv>
        </tu>
        <tu creationdate="20231229T103026Z" creationid="TM STUDIO">
            <tuv xml:lang="zh-CN">
                <seg>余老太慌忙说：“可不能！</seg>
            </tuv>
            <tuv xml:lang="en-US">
                <seg>"No, you can't!</seg>
            </tuv>
        </tu>
        <tu creationdate="20231229T103026Z" creationid="TM STUDIO">
            <tuv xml:lang="zh-CN">
                <seg>你们一个个都撂了挑子，叫我一个老太太上蹿下跳地折腾出这期刊物？”</seg>
            </tuv>
            <tuv xml:lang="en-US">
                <seg>If you all give up on me, how will I manage? I'm too old to run this magazine on my own!"</seg>
            </tuv>
        </tu>
        <tu creationdate="20231229T103026Z" creationid="TM STUDIO">
            <tuv xml:lang="zh-CN">
                <seg>卉紫用钥匙开了门，走进稿件堆积如山的办公室。</seg>
            </tuv>
            <tuv xml:lang="en-US">
                <seg>Mom unlocked the office door and went in. Articles were piled up on every desk.</seg>
            </tuv>
        </tu>
        <tu creationdate="20231229T103026Z" creationid="TM STUDIO">
            <tuv xml:lang="zh-CN">
                <seg>“说说罢了，工作哪能不干？</seg>
            </tuv>
            <tuv xml:lang="en-US">
                <seg>"Don't take me so seriously. None of us are going to give up working.</seg>
            </tuv>
        </tu>
        <tu creationdate="20231229T103026Z" creationid="TM STUDIO">
            <tuv xml:lang="zh-CN">
                <seg>怪就怪我们这些人太认真，做事情太认真，做家长也太认真。</seg>
            </tuv>
            <tuv xml:lang="en-US">
                <seg>We only have ourselves to blame for being too conscientious, whether it's our work in the office or our responsibilities as parents.</seg>
            </tuv>
        </tu>
        <tu creationdate="20231229T103026Z" creationid="TM STUDIO">
            <tuv xml:lang="zh-CN">
                <seg>其实我们小时候……”</seg>
            </tuv>
            <tuv xml:lang="en-US">
                <seg>When we were young..." She trailed off.</seg>
            </tuv>
        </tu>
        <tu creationdate="20231229T103026Z" creationid="TM STUDIO">
            <tuv xml:lang="zh-CN">
                <seg>她发现余老太若有所思地看着她，就改口说，“你又想什么点子？”</seg>
            </tuv>
            <tuv xml:lang="en-US">
                <seg>Mrs. Yu was looking at her thoughtfully. "What?" she asked.</seg>
            </tuv>
        </tu>
        <tu creationdate="20231229T103026Z" creationid="TM STUDIO">
            <tuv xml:lang="zh-CN">
                <seg>“我在想，都说每年的7月是考生们的黑色7月，能不能就这问题写篇刊头语？</seg>
            </tuv>
            <tuv xml:lang="en-US">
                <seg>"I was thinking, every July is Black July for students taking exams. Why don't we write about it in the magazine?</seg>
            </tuv>
        </tu>
        <tu creationdate="20231229T103026Z" creationid="TM STUDIO">
            <tuv xml:lang="zh-CN">
                <seg>很有普遍意义的。”</seg>
            </tuv>
            <tuv xml:lang="en-US">
                <seg>Our readers would love it."</seg>
            </tuv>
        </tu>
        <tu creationdate="20231229T103026Z" creationid="TM STUDIO">
            <tuv xml:lang="zh-CN">
                <seg>卉紫说：“的确不错。”</seg>
            </tuv>
            <tuv xml:lang="en-US">
                <seg>"They certainly would," agreed Mom.</seg>
            </tuv>
        </tu>
        <tu creationdate="20231229T103026Z" creationid="TM STUDIO">
            <tuv xml:lang="zh-CN">
                <seg>“那就你来写吧。”余老太见缝插针。</seg>
            </tuv>
            <tuv xml:lang="en-US">
                <seg>Mrs. Yu decided to strike while the iron was hot, "Then you write it."</seg>
            </tuv>
        </tu>
        <tu creationdate="20231229T103026Z" creationid="TM STUDIO">
            <tuv xml:lang="zh-CN">
                <seg>卉紫吓了一跳：“我？</seg>
            </tuv>
            <tuv xml:lang="en-US">
                <seg>Mom was startled, "Me?</seg>
            </tuv>
        </tu>
        <tu creationdate="20231229T103026Z" creationid="TM STUDIO">
            <tuv xml:lang="zh-CN">
                <seg>别逗了。</seg>
            </tuv>
            <tuv xml:lang="en-US">
                <seg>You're joking!</seg>
            </tuv>
        </tu>
        <tu creationdate="20231229T103026Z" creationid="TM STUDIO">
            <tuv xml:lang="zh-CN">
                <seg>我只会编稿，不会写稿。”</seg>
            </tuv>
            <tuv xml:lang="en-US">
                <seg>I only edit articles. I can't write."</seg>
            </tuv>
        </tu>
        <tu creationdate="20231229T103026Z" creationid="TM STUDIO">
            <tuv xml:lang="zh-CN">
                <seg>“试试吧。试试行不行？”余老太拿出她外出约稿时的缠劲儿，“你是母亲，自己有孩子参加升学考试，体会最深，写出来不会浮皮潦草。”</seg>
            </tuv>
            <tuv xml:lang="en-US">
                <seg>"Just give it a try, okay? You're a mother. Your girl has to take the middle school entrance exam. You've experienced the process personally. That counts in an article. You can produce something that comes from the heart and is thoroughly well-informed." Mrs. Yu was at her most persuasive.</seg>
            </tuv>
        </tu>
        <tu creationdate="20231229T103026Z" creationid="TM STUDIO">
            <tuv xml:lang="zh-CN">
                <seg>三说两说，卉紫倒被说得心动了，答应写一篇试试。</seg>
            </tuv>
            <tuv xml:lang="en-US">
                <seg>Mom began to think this might be interesting. She'd give it a try.</seg>
            </tuv>
        </tu>
        <tu creationdate="20231229T103026Z" creationid="TM STUDIO">
            <tuv xml:lang="zh-CN">
                <seg>余老太大喜，马上给她放了假，要她回家去精心做这篇文章，明天早上一定要交来，不然就赶不上发稿了。</seg>
            </tuv>
            <tuv xml:lang="en-US">
                <seg>Mrs. Yu was delighted. "Go home, take the day off and write a really good piece. Bring it back tomorrow, or we can't go to press."</seg>
            </tuv>
        </tu>
        <tu creationdate="20231229T103026Z" creationid="TM STUDIO">
            <tuv xml:lang="zh-CN">
                <seg>卉紫连办公室的椅子都没有坐热，又骑上自行车回家。</seg>
            </tuv>
            <tuv xml:lang="en-US">
                <seg>Mom straightaway jumped back on the bike and pedaled home.</seg>
            </tuv>
        </tu>
        <tu creationdate="20231229T103026Z" creationid="TM STUDIO">
            <tuv xml:lang="zh-CN">
                <seg>这会儿已经过了上班时间，路上人不多，她一边慢慢蹬车，一边在心里打着腹稿。</seg>
            </tuv>
            <tuv xml:lang="en-US">
                <seg>Rush hour was over, so the streets were not crowded. She began to think through her article.</seg>
            </tuv>
        </tu>
        <tu creationdate="20231229T103026Z" creationid="TM STUDIO">
            <tuv xml:lang="zh-CN">
                <seg>余老太说得不错，她心里的确是有很多感想感受的，略微触发一下，所有想说的话就排着队出来了。</seg>
            </tuv>
            <tuv xml:lang="en-US">
                <seg>Mrs. Yu was right. She had plenty of thoughts and feelings on the subject, just waiting to bubble to the surface.</seg>
            </tuv>
        </tu>
        <tu creationdate="20231229T103026Z" creationid="TM STUDIO">
            <tuv xml:lang="zh-CN">
                <seg>她在心里把这些句子大致排了队，好让自己提笔时不至于头绪太乱。</seg>
            </tuv>
            <tuv xml:lang="en-US">
                <seg>She began to organize them in her head, so that she could get the outline down on paper as soon as she got home.</seg>
            </tuv>
        </tu>
        <tu creationdate="20231229T103026Z" creationid="TM STUDIO">
            <tuv xml:lang="zh-CN">
                <seg>骑到“梦娜美容美发中心”时，碰上了大学同学馨兰。</seg>
            </tuv>
            <tuv xml:lang="en-US">
                <seg>Just as she passed Mona's Beauty Salon, she bumped into Xinlan.</seg>
            </tuv>
        </tu>
        <tu creationdate="20231229T103026Z" creationid="TM STUDIO">
            <tuv xml:lang="zh-CN">
                <seg>馨兰穿着一套淡粉色的真丝套裙，耳朵上戴两颗硕大的珍珠耳坠，手里是一只珍珠色的小包，打扮得像是要出门赴宴一样。</seg>
            </tuv>
            <tuv xml:lang="en-US">
                <seg>Xinlan was wearing a pale pink silk suit, and long drop pearl earrings, and carried an ivory-colored clutch bag. She looked like she was dressed up for a grand dinner.</seg>
            </tuv>
        </tu>
        <tu creationdate="20231229T103026Z" creationid="TM STUDIO">
            <tuv xml:lang="zh-CN">
                <seg>卉紫跳下车问：“去哪儿？</seg>
            </tuv>
            <tuv xml:lang="en-US">
                <seg>Mom jumped off her bicycle, "Where are you off to?</seg>
            </tuv>
        </tu>
        <tu creationdate="20231229T103026Z" creationid="TM STUDIO">
            <tuv xml:lang="zh-CN">
                <seg>这么早就有应酬啊？”</seg>
            </tuv>
            <tuv xml:lang="en-US">
                <seg>An event this early in the day?"</seg>
            </tuv>
        </tu>
        <tu creationdate="20231229T103026Z" creationid="TM STUDIO">
            <tuv xml:lang="zh-CN">
                <seg>馨兰抿嘴笑笑，又将下巴朝旁边的美容美发中心一扬：“就到这儿，做美容，完了再做一下头发。”</seg>
            </tuv>
            <tuv xml:lang="en-US">
                <seg>Xinlan smiled, and jerked her chin towards the salon. "No, I'm here to get my face done, then my hair."</seg>
            </tuv>
        </tu>
        <tu creationdate="20231229T103026Z" creationid="TM STUDIO">
            <tuv xml:lang="zh-CN">
                <seg>卉紫诧异地问：“这么悠闲？</seg>
            </tuv>
            <tuv xml:lang="en-US">
                <seg>Mom was flabbergasted. "You're free now?!</seg>
            </tuv>
        </tu>
        <tu creationdate="20231229T103026Z" creationid="TM STUDIO">
            <tuv xml:lang="zh-CN">
                <seg>不上班了吗？”</seg>
            </tuv>
            <tuv xml:lang="en-US">
                <seg>Don't you have a job to go to?"</seg>
            </tuv>
        </tu>
        <tu creationdate="20231229T103026Z" creationid="TM STUDIO">
            <tuv xml:lang="zh-CN">
                <seg>馨兰说：“还上什么班？</seg>
            </tuv>
            <tuv xml:lang="en-US">
                <seg>"No!</seg>
            </tuv>
        </tu>
        <tu creationdate="20231229T103026Z" creationid="TM STUDIO">
            <tuv xml:lang="zh-CN">
                <seg>就那么几百块钱。我辞职了。”</seg>
            </tuv>
            <tuv xml:lang="en-US">
                <seg>They were only paying me a couple of hundred yuan a month! I quit."</seg>
            </tuv>
        </tu>
        <tu creationdate="20231229T103026Z" creationid="TM STUDIO">
            <tuv xml:lang="zh-CN">
                <seg>她热情地拉住卉紫说，“你也进来吧，陪我做一次美容，我请客。”</seg>
            </tuv>
            <tuv xml:lang="en-US">
                <seg>She grabbed Mom's hand, "Come in with me. Get a makeover. My treat."</seg>
            </tuv>
        </tu>
        <tu creationdate="20231229T103026Z" creationid="TM STUDIO">
            <tuv xml:lang="zh-CN">
                <seg>卉紫说：“算了，我可消受不起这些时髦玩艺儿。”</seg>
            </tuv>
            <tuv xml:lang="en-US">
                <seg>"No thanks," said Mom. "I don't enjoy all this hair and beauty stuff."</seg>
            </tuv>
        </tu>
        <tu creationdate="20231229T103026Z" creationid="TM STUDIO">
            <tuv xml:lang="zh-CN">
                <seg>馨兰拉住她不放：“试试好不好？</seg>
            </tuv>
            <tuv xml:lang="en-US">
                <seg>But Xinlan wouldn't let her go. "Just give it a try, okay?</seg>
            </tuv>
        </tu>
        <tu creationdate="20231229T103026Z" creationid="TM STUDIO">
            <tuv xml:lang="zh-CN">
                <seg>女人嘛，谁不想把青春保留得长久些？</seg>
            </tuv>
            <tuv xml:lang="en-US">
                <seg>We women, we all want to stay young, don't we?</seg>
            </tuv>
        </tu>
        <tu creationdate="20231229T103026Z" creationid="TM STUDIO">
            <tuv xml:lang="zh-CN">
                <seg>你看你这些日子，憔悴得皮肤都干了。你再不好好照顾自己，当心金亦鸣对你有意见哦！”</seg>
            </tuv>
            <tuv xml:lang="en-US">
                <seg>And you're looking haggard these days. Your skin's dry, you haven't been taking good care of yourself. Mind your husband doesn't start complaining!"</seg>
            </tuv>
        </tu>
        <tu creationdate="20231229T103026Z" creationid="TM STUDIO">
            <tuv xml:lang="zh-CN">
                <seg>卉紫冷笑一声：“他还对我有意见？</seg>
            </tuv>
            <tuv xml:lang="en-US">
                <seg>Mom laughed grimly, "He has nothing to complain about.</seg>
            </tuv>
        </tu>
        <tu creationdate="20231229T103026Z" creationid="TM STUDIO">
            <tuv xml:lang="zh-CN">
                <seg>我现在整个儿就是失去自我，成了他和他女儿的保姆兼家教！”</seg>
            </tuv>
            <tuv xml:lang="en-US">
                <seg>I've turned into the family housekeeper and tutor, I'm at their beck and call!"</seg>
            </tuv>
        </tu>
        <tu creationdate="20231229T103026Z" creationid="TM STUDIO">
            <tuv xml:lang="zh-CN">
                <seg>她抬手摸着自己的脸颊，果然感觉松松的、涩涩的，和馨兰那张容光焕发的滋润面孔成对比。</seg>
            </tuv>
            <tuv xml:lang="en-US">
                <seg>She put her hand up to touch her cheek. It was true, her skin felt saggy and rough compared to Xinlan's radiant complexion.</seg>
            </tuv>
        </tu>
        <tu creationdate="20231229T103026Z" creationid="TM STUDIO">
            <tuv xml:lang="zh-CN">
                <seg>“好吧。”卉紫答应说，“就听你的，试试做美容的滋味。</seg>
            </tuv>
            <tuv xml:lang="en-US">
                <seg>"All right, I'll come with you and have a make-over.</seg>
            </tuv>
        </tu>
        <tu creationdate="20231229T103026Z" creationid="TM STUDIO">
            <tuv xml:lang="zh-CN">
                <seg>不过说好了，各付各的账。”</seg>
            </tuv>
            <tuv xml:lang="en-US">
                <seg>But we'll each pay for ourselves."</seg>
            </tuv>
        </tu>
        <tu creationdate="20231229T103026Z" creationid="TM STUDIO">
            <tuv xml:lang="zh-CN">
                <seg>馨兰无奈地说：“你还是那么要强。”</seg>
            </tuv>
            <tuv xml:lang="en-US">
                <seg>"Stubborn as ever," Xinlan grumbled.</seg>
            </tuv>
        </tu>
        <tu creationdate="20231229T103026Z" creationid="TM STUDIO">
            <tuv xml:lang="zh-CN">
                <seg>两个人一前一后跨进门去。</seg>
            </tuv>
            <tuv xml:lang="en-US">
                <seg>And they went inside.</seg>
            </tuv>
        </tu>
        <tu creationdate="20231229T103026Z" creationid="TM STUDIO">
            <tuv xml:lang="zh-CN">
                <seg>“梦娜”的老板是个40多岁的中年女人，长一张端庄的鹅蛋脸，戴秀气的金丝边眼镜，皮肤白而细腻，活脱脱是为她的美容店而做的广告。</seg>
            </tuv>
            <tuv xml:lang="en-US">
                <seg>Mona's Salon was run by a woman in her forties, with elegant gold-rimmed glasses, a flawless complexion, and a soothing manner. She was so well-groomed, she was the perfect advertisement for her salon.</seg>
            </tuv>
        </tu>
        <tu creationdate="20231229T103026Z" creationid="TM STUDIO">
            <tuv xml:lang="zh-CN">
                <seg>她一眼瞥见馨兰进门，微笑着迎上前，很随意地说了句：“你来了？”</seg>
            </tuv>
            <tuv xml:lang="en-US">
                <seg>She came forward to greet them with a smile.</seg>
            </tuv>
        </tu>
        <tu creationdate="20231229T103026Z" creationid="TM STUDIO">
            <tuv xml:lang="zh-CN">
                <seg>卉紫想，馨兰一定是这家店里的常客。</seg>
            </tuv>
            <tuv xml:lang="en-US">
                <seg>It seemed like Xinlan was a regular client.</seg>
            </tuv>
        </tu>
        <tu creationdate="20231229T103026Z" creationid="TM STUDIO">
            <tuv xml:lang="zh-CN">
                <seg>女老板把她们领到两张并排的躺椅上，又招手叫来两个看上去比较老练的美容小姐，嘱咐该用些什么什么，就走开去招呼别的客人了。</seg>
            </tuv>
            <tuv xml:lang="en-US">
                <seg>The boss led them to two reclining chairs next to each other, and beckoned to her most experienced stylists. She issued instructions, then left to greet other customers.</seg>
            </tuv>
        </tu>
        <tu creationdate="20231229T103026Z" creationid="TM STUDIO">
            <tuv xml:lang="zh-CN">
                <seg>躺椅很舒适，小姐手指抚弄在脸颊上的感受也很轻柔，但是卉紫不知怎么搞的浑身烦躁，只盼这一系列过程快快结束。</seg>
            </tuv>
            <tuv xml:lang="en-US">
                <seg>The chairs were very comfortable, and the young woman massaged her face with gentle fingers, but Mom felt fidgety. She hoped the treatment wouldn't take long.</seg>
            </tuv>
        </tu>
        <tu creationdate="20231229T103026Z" creationid="TM STUDIO">
            <tuv xml:lang="zh-CN">
                <seg>馨兰侧脸看她说：“卉紫你怎么啦？五心烦躁的样子。”</seg>
            </tuv>
            <tuv xml:lang="en-US">
                <seg>Xinlan turned to look at her, "What's wrong? You can't sit still!"</seg>
            </tuv>
        </tu>
        <tu creationdate="20231229T103026Z" creationid="TM STUDIO">
            <tuv xml:lang="zh-CN">
                <seg>卉紫说：“我不比你，我是有工作在身的人，时间宝贵。”</seg>
            </tuv>
            <tuv xml:lang="en-US">
                <seg>"I'm not like you, I have work to do, and time is precious."</seg>
            </tuv>
        </tu>
        <tu creationdate="20231229T103026Z" creationid="TM STUDIO">
            <tuv xml:lang="zh-CN">
                <seg>馨兰就笑，说：“会享受才能会工作，这话你别忘了。”</seg>
            </tuv>
            <tuv xml:lang="en-US">
                <seg>Xinlan smiled, '"Pleasure before work. Just remember that."</seg>
            </tuv>
        </tu>
        <tu creationdate="20231229T103026Z" creationid="TM STUDIO">
            <tuv xml:lang="zh-CN">
                <seg>卉紫一扭头看见小姐拿着盛面膜的罐子过来，赶快抓紧时间再说几句话：“听说外语学校的初中生不是全部升高中，要有百分之十左右的淘汰率？”</seg>
            </tuv>
            <tuv xml:lang="en-US">
                <seg>Mom could see the girl bringing the jar of facial mask over, so she quickly said, "I heard not all of the Foreign Languages Middle School's students got into high school, about ten percent dropped out?"</seg>
            </tuv>
        </tu>
        <tu creationdate="20231229T103026Z" creationid="TM STUDIO">
            <tuv xml:lang="zh-CN">
                <seg>馨兰不以为然：“我儿子根本不打算升高中。”</seg>
            </tuv>
            <tuv xml:lang="en-US">
                <seg>"My son isn't planning to go to high school," said Xinlan.</seg>
            </tuv>
        </tu>
        <tu creationdate="20231229T103026Z" creationid="TM STUDIO">
            <tuv xml:lang="zh-CN">
                <seg>卉紫差点儿要跳起来，心里说：不升高中你上什么外语学校？</seg>
            </tuv>
            <tuv xml:lang="en-US">
                <seg>Mom nearly jumped out of her chair. What's the point of going to the Foreign Languages Middle School if you don't go on to high school?</seg>
            </tuv>
        </tu>
        <tu creationdate="20231229T103026Z" creationid="TM STUDIO">
            <tuv xml:lang="zh-CN">
                <seg>有这名额还不如让金铃去。</seg>
            </tuv>
            <tuv xml:lang="en-US">
                <seg>If they're letting kids like that in, they might as well let Ling in too, she thought.</seg>
            </tuv>
        </tu>
        <tu creationdate="20231229T103026Z" creationid="TM STUDIO">
            <tuv xml:lang="zh-CN">
                <seg>馨兰闭着眼睛让小姐往脸上涂面膜，说：“国际酒店对面新开了一家意大利比萨饼店，你知道请来的意大利厨师每月多少薪金？”</seg>
            </tuv>
            <tuv xml:lang="en-US">
                <seg>Xinlan closed her eyes as the stylist spread the mask over her face. "An Italian pizza place just opened across from the International Hotel. Do you know how much the Italian chef makes in a month?"</seg>
            </tuv>
        </tu>
        <tu creationdate="20231229T103026Z" creationid="TM STUDIO">
            <tuv xml:lang="zh-CN">
                <seg>卉紫摇头。</seg>
            </tuv>
            <tuv xml:lang="en-US">
                <seg>Mom shook her head.</seg>
            </tuv>
        </tu>
        <tu creationdate="20231229T103026Z" creationid="TM STUDIO">
            <tuv xml:lang="zh-CN">
                <seg>“这个数。”馨兰伸出四根指头。</seg>
            </tuv>
            <tuv xml:lang="en-US">
                <seg>"This much." Xinlan held up four fingers.</seg>
            </tuv>
        </tu>
        <tu creationdate="20231229T103026Z" creationid="TM STUDIO">
            <tuv xml:lang="zh-CN">
                <seg>“4000？”</seg>
            </tuv>
            <tuv xml:lang="en-US">
                <seg>"4,000 yuan?"</seg>
            </tuv>
        </tu>
        <tu creationdate="20231229T103026Z" creationid="TM STUDIO">
            <tuv xml:lang="zh-CN">
                <seg>“4万！”</seg>
            </tuv>
            <tuv xml:lang="en-US">
                <seg>"40,000 yuan!"</seg>
            </tuv>
        </tu>
        <tu creationdate="20231229T103026Z" creationid="TM STUDIO">
            <tuv xml:lang="zh-CN">
                <seg>卉紫下意识地要张开嘴，但嘴被面膜绷住了，只能把嘴角咧了咧。</seg>
            </tuv>
            <tuv xml:lang="en-US">
                <seg>Mom's mouth dropped open in shock, but only a crack, because the mask held her muscles in place.</seg>
            </tuv>
        </tu>
        <tu creationdate="20231229T103026Z" creationid="TM STUDIO">
            <tuv xml:lang="zh-CN">
                <seg>馨兰很随意地说：“中国厨师要是去国外发展，一样能赚大钱。</seg>
            </tuv>
            <tuv xml:lang="en-US">
                <seg>"Chinese chefs can earn big money too, if they go abroad to develop their skills," Xinlan went on.</seg>
            </tuv>
        </tu>
        <tu creationdate="20231229T103026Z" creationid="TM STUDIO">
            <tuv xml:lang="zh-CN">
                <seg>我儿子反正不是读书的料，我想让他初中毕业后进商校烹饪班，学个厨师，将来再给他一笔本钱，让他到美国开餐馆去。”</seg>
            </tuv>
            <tuv xml:lang="en-US">
                <seg>"My son isn't academic. I want him to finish middle school and then go to business school, take a cooking course, and become a chef. When the time comes, I'll send him to America and give him the money to open a restaurant."</seg>
            </tuv>
        </tu>
        <tu creationdate="20231229T103026Z" creationid="TM STUDIO">
            <tuv xml:lang="zh-CN">
                <seg>卉紫很惋惜地说：“那你真不该让李尔东捐赠外语学校那么多钱，非让你儿子上那个一流学校不可。不就是念个初中吗？”</seg>
            </tuv>
            <tuv xml:lang="en-US">
                <seg>"What a pity you spent all that money getting him a place at the Foreign Languages Middle School," said Mom. "Why does he need to go to a first-class middle school if that's what he's going to do?"</seg>
            </tuv>
        </tu>
        <tu creationdate="20231229T103026Z" creationid="TM STUDIO">
            <tuv xml:lang="zh-CN">
                <seg>馨兰就笑卉紫没见过世面，因为儿子去美国要用到英文，上外语学校不是可以学一口好英文吗？</seg>
            </tuv>
            <tuv xml:lang="en-US">
                <seg>Xinlan laughed at her friend's naivety. "He's going to America so he needs English," she explained, "In the Foreign Languages Middle School, he can learn English, can't he?"</seg>
            </tuv>
        </tu>
        <tu creationdate="20231229T103026Z" creationid="TM STUDIO">
            <tuv xml:lang="zh-CN">
                <seg>卉紫心里想，有那么多的钱，请10个英文家教也够了。</seg>
            </tuv>
            <tuv xml:lang="en-US">
                <seg>If you have that much money, you could hire ten English tutors to teach him at home, thought Mom.</seg>
            </tuv>
        </tu>
        <tu creationdate="20231229T103026Z" creationid="TM STUDIO">
            <tuv xml:lang="zh-CN">
                <seg>可是她没有把这话说出来。</seg>
            </tuv>
            <tuv xml:lang="en-US">
                <seg>But she kept that to herself.</seg>
            </tuv>
        </tu>
        <tu creationdate="20231229T103026Z" creationid="TM STUDIO">
            <tuv xml:lang="zh-CN">
                <seg>她觉得人一有了钱，思维就显得跟常人不太一样。</seg>
            </tuv>
            <tuv xml:lang="en-US">
                <seg>Money changed people, they became different from ordinary folks.</seg>
            </tuv>
        </tu>
        <tu creationdate="20231229T103026Z" creationid="TM STUDIO">
            <tuv xml:lang="zh-CN">
                <seg>接下来，出于礼貌，馨兰也顺便问了问金铃的情况。</seg>
            </tuv>
            <tuv xml:lang="en-US">
                <seg>Then Xinlan asked how Ling was getting on.</seg>
            </tuv>
        </tu>
        <tu creationdate="20231229T103026Z" creationid="TM STUDIO">
            <tuv xml:lang="zh-CN">
                <seg>卉紫愁眉苦脸叹气，说她正为金铃的功课伤脑筋呢，想找个外语学校的家教，钻壁打洞都找不着。</seg>
            </tuv>
            <tuv xml:lang="en-US">
                <seg>Mom sighed, a worried frown creasing her forehead. "Ling's school results are a headache. I want to find a tutor who works as a teacher at the Foreign Languages Middle School, but I can't find one for love nor money!"</seg>
            </tuv>
        </tu>
        <tu creationdate="20231229T103026Z" creationid="TM STUDIO">
            <tuv xml:lang="zh-CN">
                <seg>馨兰忽然叫起来：“你找我呀！怎么早不跟我说呢？”</seg>
            </tuv>
            <tuv xml:lang="en-US">
                <seg>"You should have asked me! Why didn't you tell me sooner?" Xinlan cried.</seg>
            </tuv>
        </tu>
        <tu creationdate="20231229T103026Z" creationid="TM STUDIO">
            <tuv xml:lang="zh-CN">
                <seg>卉紫一下子愣住了：“找你？</seg>
            </tuv>
            <tuv xml:lang="en-US">
                <seg>Mom looked at her blankly. "Ask you?</seg>
            </tuv>
        </tu>
        <tu creationdate="20231229T103026Z" creationid="TM STUDIO">
            <tuv xml:lang="zh-CN">
                <seg>你有路子？”</seg>
            </tuv>
            <tuv xml:lang="en-US">
                <seg>Do you have any contacts?"</seg>
            </tuv>
        </tu>
        <tu creationdate="20231229T103026Z" creationid="TM STUDIO">
            <tuv xml:lang="zh-CN">
                <seg>馨兰这会儿情绪很好，大约因为儿子的入学问题不必让她操心，在感觉上就高了卉紫一头的缘故。</seg>
            </tuv>
            <tuv xml:lang="en-US">
                <seg>Xinlan was only too happy to help. After all, she had no worries herself, her son already had a place.</seg>
            </tuv>
        </tu>
        <tu creationdate="20231229T103026Z" creationid="TM STUDIO">
            <tuv xml:lang="zh-CN">
                <seg>她说：“我家楼下就住了个外语学校老师，正好是教初中数学的，你说巧不巧？</seg>
            </tuv>
            <tuv xml:lang="en-US">
                <seg>"My downstairs neighbor teaches there. He teaches math. Isn't that a coincidence?</seg>
            </tuv>
        </tu>
        <tu creationdate="20231229T103026Z" creationid="TM STUDIO">
            <tuv xml:lang="zh-CN">
                <seg>去年他家搞装修时我帮过他的忙，找他收个把学生辅导辅导，应该不成问题吧？”</seg>
            </tuv>
            <tuv xml:lang="en-US">
                <seg>Last year when they needed money to renovate their apartment, I found him a couple of students to tutor, to help him out. So he owes me one. Taking on Ling shouldn't be a problem, right?"</seg>
            </tuv>
        </tu>
        <tu creationdate="20231229T103026Z" creationid="TM STUDIO">
            <tuv xml:lang="zh-CN">
                <seg>卉紫连忙附和说：“绝对不成问题！”</seg>
            </tuv>
            <tuv xml:lang="en-US">
                <seg>"Absolutely not!"</seg>
            </tuv>
        </tu>
        <tu creationdate="20231229T103026Z" creationid="TM STUDIO">
            <tuv xml:lang="zh-CN">
                <seg>馨兰就叫卉紫晚上去她家一趟，她带卉紫见见那个老师。</seg>
            </tuv>
            <tuv xml:lang="en-US">
                <seg>"Come to my house this evening, and we'll go see the teacher," Xinlan instructed her.</seg>
            </tuv>
        </tu>
        <tu creationdate="20231229T103026Z" creationid="TM STUDIO">
            <tuv xml:lang="zh-CN">
                <seg>卉紫一下子被弄得很兴奋，暗暗庆幸自己今天碰到了馨兰，陪她做了这个美容。</seg>
            </tuv>
            <tuv xml:lang="en-US">
                <seg>Mom was thrilled. What luck that she'd run into Xinlan and gone with her to the salon.</seg>
            </tuv>
        </tu>
        <tu creationdate="20231229T103026Z" creationid="TM STUDIO">
            <tuv xml:lang="zh-CN">
                <seg>人说“天无绝人之路”，果真有道理的呀。</seg>
            </tuv>
            <tuv xml:lang="en-US">
                <seg>There was always a way so long as you didn't give up, she reflected. It certainly seemed to be true in this case.</seg>
            </tuv>
        </tu>
        <tu creationdate="20231229T103026Z" creationid="TM STUDIO">
            <tuv xml:lang="zh-CN">
                <seg>回家写那篇刊头语，居然十二分顺当，大学时代的才华在字斟句酌间又回到了她身上。</seg>
            </tuv>
            <tuv xml:lang="en-US">
                <seg>She went home and wrote her article, and found it surprisingly easy. She'd been a talented writer in college, and she hadn't lost the knack.</seg>
            </tuv>
        </tu>
        <tu creationdate="20231229T103026Z" creationid="TM STUDIO">
            <tuv xml:lang="zh-CN">
                <seg>晚上吃过晚饭，卉紫把洗碗的任务交待给金亦鸣，自己骑上自行车往馨兰家去。</seg>
            </tuv>
            <tuv xml:lang="en-US">
                <seg>After dinner that evening, Mom left the washing-up to Dad, and cycled to Xinlan's house.</seg>
            </tuv>
        </tu>
        <tu creationdate="20231229T103026Z" creationid="TM STUDIO">
            <tuv xml:lang="zh-CN">
                <seg>敲开了门，卉紫嫌脱鞋麻烦，就不肯进去，催馨兰赶快出来。</seg>
            </tuv>
            <tuv xml:lang="en-US">
                <seg>She was in a hurry to get going, and refused to go in and sit down. "Hurry up!" she urged Xinlan.</seg>
            </tuv>
        </tu>
        <tu creationdate="20231229T103026Z" creationid="TM STUDIO">
            <tuv xml:lang="zh-CN">
                <seg>馨兰在门口一边匆匆地换鞋子，一边说：“行不行我可没把握啊！”</seg>
            </tuv>
            <tuv xml:lang="en-US">
                <seg>Xinlan quickly put a pair of shoes on. "Okay, but I'm not sure it's a done deal," she said.</seg>
            </tuv>
        </tu>
        <tu creationdate="20231229T103026Z" creationid="TM STUDIO">
            <tuv xml:lang="zh-CN">
                <seg>卉紫心里咯噔了一下，问她：“你跟他说过了？</seg>
            </tuv>
            <tuv xml:lang="en-US">
                <seg>Mom's heart skipped a beat. "Did you talk to him?</seg>
            </tuv>
        </tu>
        <tu creationdate="20231229T103026Z" creationid="TM STUDIO">
            <tuv xml:lang="zh-CN">
                <seg>他答应得不爽快？”</seg>
            </tuv>
            <tuv xml:lang="en-US">
                <seg>What did he say?"</seg>
            </tuv>
        </tu>
        <tu creationdate="20231229T103026Z" creationid="TM STUDIO">
            <tuv xml:lang="zh-CN">
                <seg>馨兰说：“我跟他老婆提了提。</seg>
            </tuv>
            <tuv xml:lang="en-US">
                <seg>"I mentioned it to his wife.</seg>
            </tuv>
        </tu>
        <tu creationdate="20231229T103026Z" creationid="TM STUDIO">
            <tuv xml:lang="zh-CN">
                <seg>他老婆说找他补课的人太多，简直没法应付。</seg>
            </tuv>
            <tuv xml:lang="en-US">
                <seg>She said he's overwhelmed with tutoring work. He can't cope.</seg>
            </tuv>
        </tu>
        <tu creationdate="20231229T103026Z" creationid="TM STUDIO">
            <tuv xml:lang="zh-CN">
                <seg>我觉得这也正常，你能想到的事，别人为什么不能想到呢？”</seg>
            </tuv>
            <tuv xml:lang="en-US">
                <seg>I'm not surprised. You can't be the only parent looking for a teacher from that school."</seg>
            </tuv>
        </tu>
        <tu creationdate="20231229T103026Z" creationid="TM STUDIO">
            <tuv xml:lang="zh-CN">
                <seg>卉紫像被泼了一瓢冷水，顿时脸色大变，从心里往外地凉。她脚步迟缓地跟着馨兰下楼，意识到这事成功的把握恐怕是不大。</seg>
            </tuv>
            <tuv xml:lang="en-US">
                <seg>That was a nasty shock. Mom felt like cold water had been poured over her. The prospects didn't look good, she thought gloomily, as she followed Xinlan slowly down the stairs.</seg>
            </tuv>
        </tu>
        <tu creationdate="20231229T103026Z" creationid="TM STUDIO">
            <tuv xml:lang="zh-CN">
                <seg>馨兰敲门。门是那老师亲自开的。</seg>
            </tuv>
            <tuv xml:lang="en-US">
                <seg>Xinlan knocked. The teacher himself opened up.</seg>
            </tuv>
        </tu>
        <tu creationdate="20231229T103026Z" creationid="TM STUDIO">
            <tuv xml:lang="zh-CN">
                <seg>门开的一瞬间，卉紫简直以为自己误入了一个什么学校的课堂：10来个平方米的客厅里，竟密密地坐了将近20个学生。</seg>
            </tuv>
            <tuv xml:lang="en-US">
                <seg>Mom caught a glimpse of the room inside, and thought she'd walked into a school classroom. The living room was only about ten square meters, but it held twenty or so students all jammed together.</seg>
            </tuv>
        </tu>
        <tu creationdate="20231229T103026Z" creationid="TM STUDIO">
            <tuv xml:lang="zh-CN">
                <seg>椅子和板凳不够用，有的学生就坐在临时搭就的硬纸板箱上，还有的坐在塑料小圆凳上，剩下一个实在没地方坐，干脆倚墙而立，本子搁在前面同学的后背上记录。</seg>
            </tuv>
            <tuv xml:lang="en-US">
                <seg>There weren't enough chairs so some of the children were sitting on cardboard boxes, or small plastic stools, and one boy had no place to sit at all. He was propped against the wall, resting his notebook on the back of a boy in front of him.</seg>
            </tuv>
        </tu>
        <tu creationdate="20231229T103026Z" creationid="TM STUDIO">
            <tuv xml:lang="zh-CN">
                <seg>一盏大功率的灯泡明晃晃地挂在孩子们头顶，把他们的面孔照成了一种阴森森的青色，眼圈四周则形成黑黑的阴影。</seg>
            </tuv>
            <tuv xml:lang="en-US">
                <seg>A high wattage lightbulb hung from the ceiling, turning the children's faces an eerie green and making dark circles around their eye sockets.</seg>
            </tuv>
        </tu>
        <tu creationdate="20231229T103026Z" creationid="TM STUDIO">
            <tuv xml:lang="zh-CN">
                <seg>看见有人探头进来，他们就一齐朝门口张望，脸上明显是松一口气的释然。</seg>
            </tuv>
            <tuv xml:lang="en-US">
                <seg>They all turned to look as the door opened and Xinlan and Mom put their heads in, probably happy at the interruption.</seg>
            </tuv>
        </tu>
        <tu creationdate="20231229T103026Z" creationid="TM STUDIO">
            <tuv xml:lang="zh-CN">
                <seg>卉紫倒吸一口凉气。</seg>
            </tuv>
            <tuv xml:lang="en-US">
                <seg>Mom gasped.</seg>
            </tuv>
        </tu>
        <tu creationdate="20231229T103026Z" creationid="TM STUDIO">
            <tuv xml:lang="zh-CN">
                <seg>她万万没想到如今的老师是这样给学生补课的。她感觉到茫然，不知道说什么好。</seg>
            </tuv>
            <tuv xml:lang="en-US">
                <seg>How could a tutor run a class in these conditions nowadays? This was a million miles from the image she had of a tutoring session. She'd imagined it taking place one-to-one in a quiet room.</seg>
            </tuv>
        </tu>
        <tu creationdate="20231229T103026Z" creationid="TM STUDIO">
            <tuv xml:lang="zh-CN">
                <seg>这与她想像中的一师一徒灯下细语的情景差距太远，过去的私塾里恐怕也没有这么多学生。</seg>
            </tuv>
            <tuv xml:lang="en-US">
                <seg>Surely not even tutor schools of a century ago had this many students all in one room?</seg>
            </tuv>
        </tu>
        <tu creationdate="20231229T103026Z" creationid="TM STUDIO">
            <tuv xml:lang="zh-CN">
                <seg>馨兰在她耳边轻声说：“屋里人太多，你在外面等着，我跟他谈谈。”</seg>
            </tuv>
            <tuv xml:lang="en-US">
                <seg>"The room's too crowded for us both to go in," whispeied Xinlan. "Wait here, let me talk to him."</seg>
            </tuv>
        </tu>
        <tu creationdate="20231229T103026Z" creationid="TM STUDIO">
            <tuv xml:lang="zh-CN">
                <seg>没等卉紫表态，馨兰就小心跨过那些学生的腿脚走进房间去。</seg>
            </tuv>
            <tuv xml:lang="en-US">
                <seg>And stepping over the children's legs, she went in and shut the door.</seg>
            </tuv>
        </tu>
        <tu creationdate="20231229T103026Z" creationid="TM STUDIO">
            <tuv xml:lang="zh-CN">
                <seg>片刻之后她出来，使个眼色让卉紫跟她出去说话。</seg>
            </tuv>
            <tuv xml:lang="en-US">
                <seg>A little while later, she came out.</seg>
            </tuv>
        </tu>
        <tu creationdate="20231229T103026Z" creationid="TM STUDIO">
            <tuv xml:lang="zh-CN">
                <seg>“他要求每课时付50块钱家教费。”</seg>
            </tuv>
            <tuv xml:lang="en-US">
                <seg>"He charges fifty yuan per student per session," she said.</seg>
            </tuv>
        </tu>
        <tu creationdate="20231229T103026Z" creationid="TM STUDIO">
            <tuv xml:lang="zh-CN">
                <seg>卉紫叫起来：“这么贵？”</seg>
            </tuv>
            <tuv xml:lang="en-US">
                <seg>"That's expensive!" cried mom.</seg>
            </tuv>
        </tu>
        <tu creationdate="20231229T103026Z" creationid="TM STUDIO">
            <tuv xml:lang="zh-CN">
                <seg>馨兰叹着气说：“说真的，他也是实在没办法。</seg>
            </tuv>
            <tuv xml:lang="en-US">
                <seg>Xinlan sighed, "The truth is, he's at his wit's end.</seg>
            </tuv>
        </tu>
        <tu creationdate="20231229T103026Z" creationid="TM STUDIO">
            <tuv xml:lang="zh-CN">
                <seg>你都看到了，家里来那么多学生上课，都是亲戚朋友领导的关系，回绝了哪个都不好，是件得罪人的事。</seg>
            </tuv>
            <tuv xml:lang="en-US">
                <seg>You saw what it's like in there. They're all the children of relatives or friends or local politicians or business people. He can't say no.</seg>
            </tuv>
        </tu>
        <tu creationdate="20231229T103026Z" creationid="TM STUDIO">
            <tuv xml:lang="zh-CN">
                <seg>他只好提高收费，也算是对所有求教者摆平了对待吧。”</seg>
            </tuv>
            <tuv xml:lang="en-US">
                <seg>So he decided that the only fair thing to do is to charge everyone big fees."</seg>
            </tuv>
        </tu>
        <tu creationdate="20231229T103026Z" creationid="TM STUDIO">
            <tuv xml:lang="zh-CN">
                <seg>卉紫黯然道：“学生找老师难找，老师收学生成灾，这世界到底是怎么了？”</seg>
            </tuv>
            <tuv xml:lang="en-US">
                <seg>Mom said sadly, "It's hard to find a tutor, and when you find one, it's a disaster. What has the world come to?"</seg>
            </tuv>
        </tu>
        <tu creationdate="20231229T103026Z" creationid="TM STUDIO">
            <tuv xml:lang="zh-CN">
                <seg>馨兰安慰她：“别急，回家再想想，跟金亦鸣商量商量。</seg>
            </tuv>
            <tuv xml:lang="en-US">
                <seg>Xinlan tried to console her, "Don't rush. Go home and think about it. Discuss it with your husband.</seg>
            </tuv>
        </tu>
        <tu creationdate="20231229T103026Z" creationid="TM STUDIO">
            <tuv xml:lang="zh-CN">
                <seg>其实我能够帮助你出这笔学费，不就是两个月的事吗？可我知道你不会接受。”</seg>
            </tuv>
            <tuv xml:lang="en-US">
                <seg>Actually, I could pay the fee for you. It's only for two months, isn't it?</seg>
            </tuv>
        </tu>
        <tu creationdate="20231229T103026Z" creationid="TM STUDIO">
            <tuv xml:lang="zh-CN">
                <seg>卉紫说：“我当然不会接受。”</seg>
            </tuv>
            <tuv xml:lang="en-US">
                <seg>But I know you won't accept."</seg>
            </tuv>
        </tu>
        <tu creationdate="20231229T103026Z" creationid="TM STUDIO">
            <tuv xml:lang="zh-CN">
                <seg>两个人道了别，卉紫又在夜色里骑车回家。</seg>
            </tuv>
            <tuv xml:lang="en-US">
                <seg>"No, I certainly won't," said Mom. They said goodnight and Mom cycled home.</seg>
            </tuv>
        </tu>
        <tu creationdate="20231229T103026Z" creationid="TM STUDIO">
            <tuv xml:lang="zh-CN">
                <seg>金铃倒是敏感得很，一看见妈妈的脸色，马上就说：</seg>
            </tuv>
            <tuv xml:lang="en-US">
                <seg>Ling was a sensitive girl, and as soon as she saw Mom she knew something was up.</seg>
            </tuv>
        </tu>
        <tu creationdate="20231229T103026Z" creationid="TM STUDIO">
            <tuv xml:lang="zh-CN">
                <seg>“老师不肯收我？”</seg>
            </tuv>
            <tuv xml:lang="en-US">
                <seg>"Did the teacher refuse to take me?" she asked.</seg>
            </tuv>
        </tu>
        <tu creationdate="20231229T103026Z" creationid="TM STUDIO">
            <tuv xml:lang="zh-CN">
                <seg>卉紫把大概的情况跟丈夫和女儿通报了一下。</seg>
            </tuv>
            <tuv xml:lang="en-US">
                <seg>Mom reported back to Dad and Ling.</seg>
            </tuv>
        </tu>
        <tu creationdate="20231229T103026Z" creationid="TM STUDIO">
            <tuv xml:lang="zh-CN">
                <seg>金亦鸣说：“请这个家教有什么意义？</seg>
            </tuv>
            <tuv xml:lang="en-US">
                <seg>"I don't see the point of sending her to this tutor," said Dad.</seg>
            </tuv>
        </tu>
        <tu creationdate="20231229T103026Z" creationid="TM STUDIO">
            <tuv xml:lang="zh-CN">
                <seg>一二十个学生在一起上课，谁是哪个学校的都弄不清楚，还不如自己在家里做点复习题。”</seg>
            </tuv>
            <tuv xml:lang="en-US">
                <seg>"He has up to twenty students all crammed into one room, you don't even know which students are from which school. She'd be better off revising at home."</seg>
            </tuv>
        </tu>
        <tu creationdate="20231229T103026Z" creationid="TM STUDIO">
            <tuv xml:lang="zh-CN">
                <seg>金铃紧跟着附和：“对，省下钱可以给我买辆自行车了。”</seg>
            </tuv>
            <tuv xml:lang="en-US">
                <seg>"Right. And with the money you save, you can buy me a bike," Ling added.</seg>
            </tuv>
        </tu>
        <tu creationdate="20231229T103026Z" creationid="TM STUDIO">
            <tuv xml:lang="zh-CN">
                <seg>卉紫没好气地呵斥她：“去！</seg>
            </tuv>
            <tuv xml:lang="en-US">
                <seg>Mom was annoyed, "Go to your room!</seg>
            </tuv>
        </tu>
        <tu creationdate="20231229T103026Z" creationid="TM STUDIO">
            <tuv xml:lang="zh-CN">
                <seg>要不是你数学太差，干吗要费这个劲？”</seg>
            </tuv>
            <tuv xml:lang="en-US">
                <seg>I wouldn't have to do all this running around if your math wasn't so bad!"</seg>
            </tuv>
        </tu>
        <tu creationdate="20231229T103026Z" creationid="TM STUDIO">
            <tuv xml:lang="zh-CN">
                <seg>金铃替自己辩解：“我数学并不是太差，是你对我的要求太高！</seg>
            </tuv>
            <tuv xml:lang="en-US">
                <seg>"My math isn't that bad!" protested Ling. "You expect too much of me!</seg>
            </tuv>
        </tu>
        <tu creationdate="20231229T103026Z" creationid="TM STUDIO">
            <tuv xml:lang="zh-CN">
                <seg>我干吗非上重点中学不可呢？”</seg>
            </tuv>
            <tuv xml:lang="en-US">
                <seg>Why do I have to go to a top middle school anyway?"</seg>
            </tuv>
        </tu>
        <tu creationdate="20231229T103026Z" creationid="TM STUDIO">
            <tuv xml:lang="zh-CN">
                <seg>卉紫一下子又敏感起来，问女儿是不是泄劲了？不想做最好的孩子了？</seg>
            </tuv>
            <tuv xml:lang="en-US">
                <seg>"You're not feeling discouraged, are you? Didn't you want to be good?" Mom said more gently.</seg>
            </tuv>
        </tu>
        <tu creationdate="20231229T103026Z" creationid="TM STUDIO">
            <tuv xml:lang="zh-CN">
                <seg>金铃嘟囔着：“我不过说说罢了。”</seg>
            </tuv>
            <tuv xml:lang="en-US">
                <seg>"It's nothing, I didn't mean it," Ling muttered.</seg>
            </tuv>
        </tu>
        <tu creationdate="20231229T103026Z" creationid="TM STUDIO">
            <tuv xml:lang="zh-CN">
                <seg>第二天，卉紫打电话给馨兰，婉言谢绝了她的好意。</seg>
            </tuv>
            <tuv xml:lang="en-US">
                <seg>The next day, Mom called Xinlan and thanked her, but told her tactfully that they felt the tutor wasn't suitable."</seg>
            </tuv>
        </tu>
        <tu creationdate="20231229T103026Z" creationid="TM STUDIO">
            <tuv xml:lang="zh-CN">
                <seg>馨兰在电话里说：“我觉得也不合适，哪有一晚上教那么多孩子的？简直就是流水作业线。”</seg>
            </tuv>
            <tuv xml:lang="en-US">
                <seg>"I agree," said Xinlan. "How can you teach so many children in one room?!"</seg>
            </tuv>
        </tu>
    </body>
</tmx>
