# Supplementary material for: Exploring translator’s style in children’s literature: A case study of Nicky Harman’s English translations of Huang Beijia’s two works
Source: PLoS One. 2026 Jun 2;21(6):e0350245. doi: 10.1371/journal.pone.0350245 (PMC13229296; doi:10.1371/journal.pone.0350245)
Supplement: S7 File — (ZIP) [file pone.0350245.s010.zip › data/parallel corpus data/Parallel Chinese-English Corpus tmx format/I Want to Be Good (Parallel Chinese-English).tmx/Chapter 23_zh-CN_en-US.tmx]

<?xml version="1.0" encoding="UTF-8" standalone="yes"?>
<tmx version="1.4">
    <header creationtool="Tmxmall Aligner" segtype="sentence" adminlang="zh-CN" srclang="zh-CN" datatype="xml" creationdate="20231229T204026Z" creationid="TM STUDIO"/>
    <body>
        <tu creationdate="20231229T204026Z" creationid="TM STUDIO">
            <tuv xml:lang="zh-CN">
                <seg>二十三　请允许我有一个秘密</seg>
            </tuv>
            <tuv xml:lang="en-US">
                <seg>Chapter 23 A Very Big Secret</seg>
            </tuv>
        </tu>
        <tu creationdate="20231229T204026Z" creationid="TM STUDIO">
            <tuv xml:lang="zh-CN">
                <seg>卉紫在楼道里打扫卫生。</seg>
            </tuv>
            <tuv xml:lang="en-US">
                <seg>Mom was sweeping the walkway outside their apartment.</seg>
            </tuv>
        </tu>
        <tu creationdate="20231229T204026Z" creationid="TM STUDIO">
            <tuv xml:lang="zh-CN">
                <seg>天气太干燥了，笤帚才接触到地面，尘土就迫不及待地飞扬起来，仿佛它们就专等着卉紫的笤帚来解放它们一样。</seg>
            </tuv>
            <tuv xml:lang="en-US">
                <seg>The air was so dry that puffs of dust rose up the minute her broom touched the ground.</seg>
            </tuv>
        </tu>
        <tu creationdate="20231229T204026Z" creationid="TM STUDIO">
            <tuv xml:lang="zh-CN">
                <seg>卉紫用一条纱巾把脑袋和嘴巴包扎起来，还是不行，尘土呛得她透不过气。</seg>
            </tuv>
            <tuv xml:lang="en-US">
                <seg>She wrapped a cotton scarf around her mouth to keep the dust out, but it wasn't enough. She still felt like she was choking.</seg>
            </tuv>
        </tu>
        <tu creationdate="20231229T204026Z" creationid="TM STUDIO">
            <tuv xml:lang="zh-CN">
                <seg>她放下笤帚，站到楼梯口的花墙那儿去，用劲呼吸，想把肺里的尘土排出一些。</seg>
            </tuv>
            <tuv xml:lang="en-US">
                <seg>She leaned the broom against the wall by the stairs and took a deep breath to clear her lungs of dust.</seg>
            </tuv>
        </tu>
        <tu creationdate="20231229T204026Z" creationid="TM STUDIO">
            <tuv xml:lang="zh-CN">
                <seg>这时候她发现墙砖的空隙里塞着一小团东西。</seg>
            </tuv>
            <tuv xml:lang="en-US">
                <seg>There was something wedged in a crack between the bricks of the wall.</seg>
            </tuv>
        </tu>
        <tu creationdate="20231229T204026Z" creationid="TM STUDIO">
            <tuv xml:lang="zh-CN">
                <seg>她有点好奇，顺手一掏，骨碌碌滚出一个纸团。</seg>
            </tuv>
            <tuv xml:lang="en-US">
                <seg>Curiously, she poked at it, and it rolled onto the floor.</seg>
            </tuv>
        </tu>
        <tu creationdate="20231229T204026Z" creationid="TM STUDIO">
            <tuv xml:lang="zh-CN">
                <seg>用脚尖拨了拨，好像是一张数学卷子，依稀看见一些算术式子和红笔打上的钩钩叉叉。</seg>
            </tuv>
            <tuv xml:lang="en-US">
                <seg>It was a piece of paper, and it looked like it was a math test. She could just about make out some calculations, and a few ticks and crosses in red pen.</seg>
            </tuv>
        </tu>
        <tu creationdate="20231229T204026Z" creationid="TM STUDIO">
            <tuv xml:lang="zh-CN">
                <seg>卉紫心里咯噔一下，她差不多能明白这是谁做的事情了。</seg>
            </tuv>
            <tuv xml:lang="en-US">
                <seg>Her heart skipped a beat. This could only belong to one person.</seg>
            </tuv>
        </tu>
        <tu creationdate="20231229T204026Z" creationid="TM STUDIO">
            <tuv xml:lang="zh-CN">
                <seg>她弯腰把纸团捡起来，打开，果然就是金铃的一张数学试卷，上面标着一个很大的分数：79。</seg>
            </tuv>
            <tuv xml:lang="en-US">
                <seg>She stopped, picked it up, and opened it. Sure enough, it was one of Ling's math tests. 79%.</seg>
            </tuv>
        </tu>
        <tu creationdate="20231229T204026Z" creationid="TM STUDIO">
            <tuv xml:lang="zh-CN">
                <seg>字写得极大，几乎占了一张纸的四分之一，颇有点恶狠狠的意思。</seg>
            </tuv>
            <tuv xml:lang="en-US">
                <seg>The numbers were written so big, they took up almost a quarter of the page.</seg>
            </tuv>
        </tu>
        <tu creationdate="20231229T204026Z" creationid="TM STUDIO">
            <tuv xml:lang="zh-CN">
                <seg>好像还不解气，旁边又用红笔注明：全班倒数第四！</seg>
            </tuv>
            <tuv xml:lang="en-US">
                <seg>As if this disagreeable message wasn't enough, there was a note next to it, "Fourth from the bottom!"</seg>
            </tuv>
        </tu>
        <tu creationdate="20231229T204026Z" creationid="TM STUDIO">
            <tuv xml:lang="zh-CN">
                <seg>卉紫浑身像着了火。</seg>
            </tuv>
            <tuv xml:lang="en-US">
                <seg>Mom felt anger flaring up inside her.</seg>
            </tuv>
        </tu>
        <tu creationdate="20231229T204026Z" creationid="TM STUDIO">
            <tuv xml:lang="zh-CN">
                <seg>她不想再搞什么卫生了，拎着笤帚回家，一个人坐在桌边生闷气。</seg>
            </tuv>
            <tuv xml:lang="en-US">
                <seg>No more housework. She went straight back indoors and sat brooding miserably at the table.</seg>
            </tuv>
        </tu>
        <tu creationdate="20231229T204026Z" creationid="TM STUDIO">
            <tuv xml:lang="zh-CN">
                <seg>家里这时候很静，让她想发火也发不出来，她伸手拿起话筒要给金亦鸣打电话，电话中就说：我再不想管你的女儿了，无能为力了，以后的事情请你来干！</seg>
            </tuv>
            <tuv xml:lang="en-US">
                <seg>The house was too quiet, there was no one to offload to. She reached out for the phone and tried to get through to Dad. What she wanted to say was, "I'm not looking after your daughter anymore, I don't have the strength. You take over!"</seg>
            </tuv>
        </tu>
        <tu creationdate="20231229T204026Z" creationid="TM STUDIO">
            <tuv xml:lang="zh-CN">
                <seg>可是电话不通，大学总机告诉她要等一等。等卉紫放下电话，冲动又很快消失，觉得说这些也没意思，她真的能够放手不管吗？</seg>
            </tuv>
            <tuv xml:lang="en-US">
                <seg>But she couldn't get through to him. The switchboard at the university put her on hold for a long time, and eventually she put the phone down. By that time, she'd changed her mind; she could hardly give up on Ling, could she?</seg>
            </tuv>
        </tu>
        <tu creationdate="20231229T204026Z" creationid="TM STUDIO">
            <tuv xml:lang="zh-CN">
                <seg>楼道里响起了脚步声，有时候半天才爬一级，有时候嗵嗵嗵一连爬几级，一听就知道是金铃放学回来了。</seg>
            </tuv>
            <tuv xml:lang="en-US">
                <seg>She heard footsteps on the stairs outside. Sometimes they took an age to come up one flight of stairs, sometimes they clattered up several floors without stopping. This time she could tell it was Ling.</seg>
            </tuv>
        </tu>
        <tu creationdate="20231229T204026Z" creationid="TM STUDIO">
            <tuv xml:lang="zh-CN">
                <seg>卉紫站起身来，带着一股怒气打开门，一眼就看见金铃笑眯眯的一张圆脸。</seg>
            </tuv>
            <tuv xml:lang="en-US">
                <seg>Mom opened the door, looking really mad, but Ling greeted her with a beaming smile.</seg>
            </tuv>
        </tu>
        <tu creationdate="20231229T204026Z" creationid="TM STUDIO">
            <tuv xml:lang="zh-CN">
                <seg>金铃歪头看看卉紫的脸色，并不知道刚才发生了什么事，笑靥如花地说：“妈妈你为什么板着脸呢？</seg>
            </tuv>
            <tuv xml:lang="en-US">
                <seg>It was obvious she had no clue what Mom had just found. She looked at her and asked, "Mom! Why are you looking so gloomy?</seg>
            </tuv>
        </tu>
        <tu creationdate="20231229T204026Z" creationid="TM STUDIO">
            <tuv xml:lang="zh-CN">
                <seg>你今天应该高兴才是啊！”</seg>
            </tuv>
            <tuv xml:lang="en-US">
                <seg>You should be happy today!"</seg>
            </tuv>
        </tu>
        <tu creationdate="20231229T204026Z" creationid="TM STUDIO">
            <tuv xml:lang="zh-CN">
                <seg>卉紫抓起桌上的试卷，用劲拍在金铃手上：“我当然高兴！</seg>
            </tuv>
            <tuv xml:lang="en-US">
                <seg>Mom grabbed the test off the table and slammed it into Ling's palm. "Oh, I'm happy all right!</seg>
            </tuv>
        </tu>
        <tu creationdate="20231229T204026Z" creationid="TM STUDIO">
            <tuv xml:lang="zh-CN">
                <seg>我高兴得要昏过去了！”</seg>
            </tuv>
            <tuv xml:lang="en-US">
                <seg>Deliriously happy!"</seg>
            </tuv>
        </tu>
        <tu creationdate="20231229T204026Z" creationid="TM STUDIO">
            <tuv xml:lang="zh-CN">
                <seg>金铃看一眼手里的东西，脸色也跟着大变，怯生生地说：“妈妈你听我解释。妈妈……”</seg>
            </tuv>
            <tuv xml:lang="en-US">
                <seg>Ling looked at her hand. She went pale. "Mom, Mom. let me explain..." she began timidly.</seg>
            </tuv>
        </tu>
        <tu creationdate="20231229T204026Z" creationid="TM STUDIO">
            <tuv xml:lang="zh-CN">
                <seg>卉紫打断她的话：“行了，没什么好解释的，分数已经说明了一切。</seg>
            </tuv>
            <tuv xml:lang="en-US">
                <seg>Mom interrupted, "There's nothing to explain. Your score says it all.</seg>
            </tuv>
        </tu>
        <tu creationdate="20231229T204026Z" creationid="TM STUDIO">
            <tuv xml:lang="zh-CN">
                <seg>而且你越来越不像话，考了坏分数不把卷子拿回家，偷偷藏在楼道里！</seg>
            </tuv>
            <tuv xml:lang="en-US">
                <seg>And you're getting worse and worse. You not only did badly on a test, you tried to hide it in a crack between the bricks!</seg>
            </tuv>
        </tu>
        <tu creationdate="20231229T204026Z" creationid="TM STUDIO">
            <tuv xml:lang="zh-CN">
                <seg>我敢断定你不止这一次……”</seg>
            </tuv>
            <tuv xml:lang="en-US">
                <seg>I imagine this isn't the first time..."</seg>
            </tuv>
        </tu>
        <tu creationdate="20231229T204026Z" creationid="TM STUDIO">
            <tuv xml:lang="zh-CN">
                <seg>金铃叫起来：“不，就是这一次！”</seg>
            </tuv>
            <tuv xml:lang="en-US">
                <seg>Ling cried, "No! It was the first time, the only time!"</seg>
            </tuv>
        </tu>
        <tu creationdate="20231229T204026Z" creationid="TM STUDIO">
            <tuv xml:lang="zh-CN">
                <seg>“就是这一次也不能原谅！</seg>
            </tuv>
            <tuv xml:lang="en-US">
                <seg>"Even if it is, you've gone too far this time.</seg>
            </tuv>
        </tu>
        <tu creationdate="20231229T204026Z" creationid="TM STUDIO">
            <tuv xml:lang="zh-CN">
                <seg>说明你这个孩子已经不单纯、不诚实了。</seg>
            </tuv>
            <tuv xml:lang="en-US">
                <seg>You're a devious, dishonest girl!</seg>
            </tuv>
        </tu>
        <tu creationdate="20231229T204026Z" creationid="TM STUDIO">
            <tuv xml:lang="zh-CN">
                <seg>以后妈妈也很难再相信你所说的任何话。”</seg>
            </tuv>
            <tuv xml:lang="en-US">
                <seg>I'll never believe anything you say, ever again!"</seg>
            </tuv>
        </tu>
        <tu creationdate="20231229T204026Z" creationid="TM STUDIO">
            <tuv xml:lang="zh-CN">
                <seg>金铃哭丧着脸说：“我怕你知道了会生气……”</seg>
            </tuv>
            <tuv xml:lang="en-US">
                <seg>Ling burst into tears, "I thought you'd be mad..."</seg>
            </tuv>
        </tu>
        <tu creationdate="20231229T204026Z" creationid="TM STUDIO">
            <tuv xml:lang="zh-CN">
                <seg>“你这样做我不是更生气吗？”</seg>
            </tuv>
            <tuv xml:lang="en-US">
                <seg>"Don't you think I'm even madder now?"</seg>
            </tuv>
        </tu>
        <tu creationdate="20231229T204026Z" creationid="TM STUDIO">
            <tuv xml:lang="zh-CN">
                <seg>“可我是准备今天告诉你的。</seg>
            </tuv>
            <tuv xml:lang="en-US">
                <seg>"But I was going to tell you today.</seg>
            </tuv>
        </tu>
        <tu creationdate="20231229T204026Z" creationid="TM STUDIO">
            <tuv xml:lang="zh-CN">
                <seg>我想等自己考一个好成绩，然后一起告诉你。</seg>
            </tuv>
            <tuv xml:lang="en-US">
                <seg>I wanted to wait until I got a good grade on a test, then tell you.</seg>
            </tuv>
        </tu>
        <tu creationdate="20231229T204026Z" creationid="TM STUDIO">
            <tuv xml:lang="zh-CN">
                <seg>这是我今天的卷子……”</seg>
            </tuv>
            <tuv xml:lang="en-US">
                <seg>This is my test from today..."</seg>
            </tuv>
        </tu>
        <tu creationdate="20231229T204026Z" creationid="TM STUDIO">
            <tuv xml:lang="zh-CN">
                <seg>金铃慌忙掏书包，动作太急迫，差点儿把书包里薄薄的试卷扯破。</seg>
            </tuv>
            <tuv xml:lang="en-US">
                <seg>Ling reached into her backpack and pulled it out, almost tearing it in her frantic haste.</seg>
            </tuv>
        </tu>
        <tu creationdate="20231229T204026Z" creationid="TM STUDIO">
            <tuv xml:lang="zh-CN">
                <seg>卷首上写着两个很温柔的数字：97。</seg>
            </tuv>
            <tuv xml:lang="en-US">
                <seg>Written large and clear were two wonderful numbers, 97%.</seg>
            </tuv>
        </tu>
        <tu creationdate="20231229T204026Z" creationid="TM STUDIO">
            <tuv xml:lang="zh-CN">
                <seg>旁边注明：跃升到全班第七，很有进步！</seg>
            </tuv>
            <tuv xml:lang="en-US">
                <seg>There was a note too, "Great progress!</seg>
            </tuv>
        </tu>
        <tu creationdate="20231229T204026Z" creationid="TM STUDIO">
            <tuv xml:lang="zh-CN">
                <seg>请继续保持。</seg>
            </tuv>
            <tuv xml:lang="en-US">
                <seg>Please keep up the good work."</seg>
            </tuv>
        </tu>
        <tu creationdate="20231229T204026Z" creationid="TM STUDIO">
            <tuv xml:lang="zh-CN">
                <seg>卉紫狐疑地看着金铃：“真是你的卷子？”</seg>
            </tuv>
            <tuv xml:lang="en-US">
                <seg>Mom looked at Ling suspiciously, "Is this really yours?"</seg>
            </tuv>
        </tu>
        <tu creationdate="20231229T204026Z" creationid="TM STUDIO">
            <tuv xml:lang="zh-CN">
                <seg>金铃指着卷首：“这不是我的名字吗？”</seg>
            </tuv>
            <tuv xml:lang="en-US">
                <seg>"That's my name, isn't it?" Ling pointed.</seg>
            </tuv>
        </tu>
        <tu creationdate="20231229T204026Z" creationid="TM STUDIO">
            <tuv xml:lang="zh-CN">
                <seg>“没有抄别人的？”</seg>
            </tuv>
            <tuv xml:lang="en-US">
                <seg>"And you didn't copy from anyone else?"</seg>
            </tuv>
        </tu>
        <tu creationdate="20231229T204026Z" creationid="TM STUDIO">
            <tuv xml:lang="zh-CN">
                <seg>“妈妈！”</seg>
            </tuv>
            <tuv xml:lang="en-US">
                <seg>"Mom!"</seg>
            </tuv>
        </tu>
        <tu creationdate="20231229T204026Z" creationid="TM STUDIO">
            <tuv xml:lang="zh-CN">
                <seg>金铃抗议说，“每次测验我们都是用AB卷，我抄谁的？</seg>
            </tuv>
            <tuv xml:lang="en-US">
                <seg>Ling protested. "Whenever we take a test, our desk buddy gets different questions. There isn't anyone else close enough to copy.</seg>
            </tuv>
        </tu>
        <tu creationdate="20231229T204026Z" creationid="TM STUDIO">
            <tuv xml:lang="zh-CN">
                <seg>总不能站起来看前面李小娟的吧？</seg>
            </tuv>
            <tuv xml:lang="en-US">
                <seg>I could hardly stand up and look at Juan's, could I?</seg>
            </tuv>
        </tu>
        <tu creationdate="20231229T204026Z" creationid="TM STUDIO">
            <tuv xml:lang="zh-CN">
                <seg>再说她这次还没有我考得好，她才得80多分。”</seg>
            </tuv>
            <tuv xml:lang="en-US">
                <seg>Anyway, she didn't score as high as me this time. She only got 80%."</seg>
            </tuv>
        </tu>
        <tu creationdate="20231229T204026Z" creationid="TM STUDIO">
            <tuv xml:lang="zh-CN">
                <seg>卉紫的脸色慢慢缓和起来，说：“我真是想不明白，你的考试成绩忽高忽低能相差这么多。</seg>
            </tuv>
            <tuv xml:lang="en-US">
                <seg>Mom's expression gradually softened, but she still looked puzzled. "I really don't understand how come your score has shot up like this.</seg>
            </tuv>
        </tu>
        <tu creationdate="20231229T204026Z" creationid="TM STUDIO">
            <tuv xml:lang="zh-CN">
                <seg>看你学习像看杂技演员走钢丝，手心里捏着一大把汗呢。”</seg>
            </tuv>
            <tuv xml:lang="en-US">
                <seg>You keep me on tenterhooks with your grades."</seg>
            </tuv>
        </tu>
        <tu creationdate="20231229T204026Z" creationid="TM STUDIO">
            <tuv xml:lang="zh-CN">
                <seg>金铃很乖巧地安慰卉紫：“妈妈，我再也不那样了，以后我都会考得很好。”</seg>
            </tuv>
            <tuv xml:lang="en-US">
                <seg>"Don't worry, Mom, I'm gonna get only good scores from now on," Ling said sweetly.</seg>
            </tuv>
        </tu>
        <tu creationdate="20231229T204026Z" creationid="TM STUDIO">
            <tuv xml:lang="zh-CN">
                <seg>吃饭的时候，卉紫已经忘记了刚才的不愉快，把蛋炒饭里的鸡蛋拣给金铃，自言自语地说：“天天放学后参加补课还是有好处的，看起来你这个人适宜个别辅导。</seg>
            </tuv>
            <tuv xml:lang="en-US">
                <seg>By dinnertime, Mom had completely forgotten her bad temper. She gave Ling the eggs from the fried rice, "An extra session every day seems to suit you," she was thinking aloud.</seg>
            </tuv>
        </tu>
        <tu creationdate="20231229T204026Z" creationid="TM STUDIO">
            <tuv xml:lang="zh-CN">
                <seg>张老师还叫了别的同学吗？”</seg>
            </tuv>
            <tuv xml:lang="en-US">
                <seg>"Has Mr. Zhang invited anyone else to join the group?"</seg>
            </tuv>
        </tu>
        <tu creationdate="20231229T204026Z" creationid="TM STUDIO">
            <tuv xml:lang="zh-CN">
                <seg>金铃先摇头，想了想又点头，用蚊子一样的声音哼哼着：“还有李小娟。”</seg>
            </tuv>
            <tuv xml:lang="en-US">
                <seg>Ling shook her head then, after a pause, nodded, "Hmmmm, yes, Juan too."</seg>
            </tuv>
        </tu>
        <tu creationdate="20231229T204026Z" creationid="TM STUDIO">
            <tuv xml:lang="zh-CN">
                <seg>卉紫说：“她好像进步不大？这回测验得80几分，跟以前的水平差不多。”</seg>
            </tuv>
            <tuv xml:lang="en-US">
                <seg>"It doesn't seem to have done her a lot of good, she only got 80% on the last test, which is what she had before."</seg>
            </tuv>
        </tu>
        <tu creationdate="20231229T204026Z" creationid="TM STUDIO">
            <tuv xml:lang="zh-CN">
                <seg>金铃不知道说什么好，就埋头往嘴里扒饭，把嘴巴里塞满饭粒。</seg>
            </tuv>
            <tuv xml:lang="en-US">
                <seg>Ling couldn't think of anything to say, so she bent over in her bowl and stuffed her mouth full of rice.</seg>
            </tuv>
        </tu>
        <tu creationdate="20231229T204026Z" creationid="TM STUDIO">
            <tuv xml:lang="zh-CN">
                <seg>三天之后又测验一次，金铃94分。</seg>
            </tuv>
            <tuv xml:lang="en-US">
                <seg>Three days passed and there was another math test. Ling's score was 94%.</seg>
            </tuv>
        </tu>
        <tu creationdate="20231229T204026Z" creationid="TM STUDIO">
            <tuv xml:lang="zh-CN">
                <seg>比上次少了一点，但是相差不大，基本在同一个水平线上。</seg>
            </tuv>
            <tuv xml:lang="en-US">
                <seg>A bit lower than last time, but nothing to worry about.</seg>
            </tuv>
        </tu>
        <tu creationdate="20231229T204026Z" creationid="TM STUDIO">
            <tuv xml:lang="zh-CN">
                <seg>卉紫有理由相信金铃的数学成绩是稳定下来了。</seg>
            </tuv>
            <tuv xml:lang="en-US">
                <seg>Mom dared to believe that her daughter's math grades really had improved.</seg>
            </tuv>
        </tu>
        <tu creationdate="20231229T204026Z" creationid="TM STUDIO">
            <tuv xml:lang="zh-CN">
                <seg>鞋盒子里的蚕宝宝在“上山”之前的生长速度几乎是突飞猛进，一条条变得长而透明，呼吸的时候能看见它们肚皮两侧的体液像水泵一样压上来又落下去，非常有趣。</seg>
            </tuv>
            <tuv xml:lang="en-US">
                <seg>The silkworms in the shoebox were coming along in leaps and bounds. They were much longer and their bodies had changed from a velvety white to a translucent yellow. When they breathed, you could see the fluid pumping up and down in their bellies. It was fascinating.</seg>
            </tuv>
        </tu>
        <tu creationdate="20231229T204026Z" creationid="TM STUDIO">
            <tuv xml:lang="zh-CN">
                <seg>每当新鲜桑叶撒进去以后，它们会变得特别亢奋，再不像小时候那么挑三拣四了，而是就近找地方下口，脑袋拼命地一点一点，黑色火柴头样的嘴巴里发出轻微的“叭嗒叭嗒”声，然后那片桑叶眼见得一点点消失，简直像变魔术。</seg>
            </tuv>
            <tuv xml:lang="en-US">
                <seg>They weren't the picky little things they used to be. Now, whenever Ling gave them fresh mulberry leaves, they munched on them ravenously. They scuttled around looking for anything to eat, their matchstick-spotted heads bobbing up and down. Their jaws made a pattering sound as they munched, and the mulberry leaves would disappear as if by magic.</seg>
            </tuv>
        </tu>
        <tu creationdate="20231229T204026Z" creationid="TM STUDIO">
            <tuv xml:lang="zh-CN">
                <seg>蚕宝宝的身体由纯白变成淡黄，体长也开始略微收缩时，卉紫很有经验地说：“要上山了。”</seg>
            </tuv>
            <tuv xml:lang="en-US">
                <seg>Then they seemed to get a little shorter, and Mom said knowledgeably, "They're about to spin their cocoons."</seg>
            </tuv>
        </tu>
        <tu creationdate="20231229T204026Z" creationid="TM STUDIO">
            <tuv xml:lang="zh-CN">
                <seg>金铃赶快去拿早已经准备好的细树枝，沿鞋盒四角纵横交错地摆开。</seg>
            </tuv>
            <tuv xml:lang="en-US">
                <seg>Ling went looking for twigs and laid them out in the bottom of the box in a crisscross pattern.</seg>
            </tuv>
        </tu>
        <tu creationdate="20231229T204026Z" creationid="TM STUDIO">
            <tuv xml:lang="zh-CN">
                <seg>果然就有一条蚕探头探脑地往上爬。</seg>
            </tuv>
            <tuv xml:lang="en-US">
                <seg>One of the silkworms stuck its head out and went exploring, then climbing. Ling watched nervously.</seg>
            </tuv>
        </tu>
        <tu creationdate="20231229T204026Z" creationid="TM STUDIO">
            <tuv xml:lang="zh-CN">
                <seg>爬了一半，想想又不对劲似的，再下去，很挑剔地吃了几口桑叶，换一个角度再爬。</seg>
            </tuv>
            <tuv xml:lang="en-US">
                <seg>It climbed up halfway then changed its mind and came back down. It took a few more mouthfuls of mulberry leaves, then tentatively climbed up a twig in another corner.</seg>
            </tuv>
        </tu>
        <tu creationdate="20231229T204026Z" creationid="TM STUDIO">
            <tuv xml:lang="zh-CN">
                <seg>金铃有点替它着急，伸手拈起它放到几根树枝间，免得它那么犹豫、费劲。</seg>
            </tuv>
            <tuv xml:lang="en-US">
                <seg>Ling tried to encourage it and save it some trouble by picking it up and putting it higher up.</seg>
            </tuv>
        </tu>
        <tu creationdate="20231229T204026Z" creationid="TM STUDIO">
            <tuv xml:lang="zh-CN">
                <seg>蚕宝宝却一点都不领情，固执地从那几根树枝间爬下来，这回干脆就不动了。</seg>
            </tuv>
            <tuv xml:lang="en-US">
                <seg>The silkworm didn't seem to appreciate this at all, stubbornly climbing back down, and then refusing to move.</seg>
            </tuv>
        </tu>
        <tu creationdate="20231229T204026Z" creationid="TM STUDIO">
            <tuv xml:lang="zh-CN">
                <seg>卉紫说：“你别动它，它得自己挑选一个合适的归宿。”</seg>
            </tuv>
            <tuv xml:lang="en-US">
                <seg>"Leave it alone. It'll choose its own home," said Mom.</seg>
            </tuv>
        </tu>
        <tu creationdate="20231229T204026Z" creationid="TM STUDIO">
            <tuv xml:lang="zh-CN">
                <seg>金铃为蚕宝宝拒绝她的帮助而生气，认为它们毕竟智商太低，不懂感情。</seg>
            </tuv>
            <tuv xml:lang="en-US">
                <seg>Ling was annoyed at the silkworm's ingratitude. It must be really dumb.</seg>
            </tuv>
        </tu>
        <tu creationdate="20231229T204026Z" creationid="TM STUDIO">
            <tuv xml:lang="zh-CN">
                <seg>如果换了是一条狗，主人对它这么好，它早就摇头摆尾快活得不知天上地下了。</seg>
            </tuv>
            <tuv xml:lang="en-US">
                <seg>Not like a dog. A dog would wag its tail happily if its owner was that nice to it.</seg>
            </tuv>
        </tu>
        <tu creationdate="20231229T204026Z" creationid="TM STUDIO">
            <tuv xml:lang="zh-CN">
                <seg>金铃惋惜地说：“我真想养一条狗啊！”</seg>
            </tuv>
            <tuv xml:lang="en-US">
                <seg>"I'd really like a dog," she said sadly.</seg>
            </tuv>
        </tu>
        <tu creationdate="20231229T204026Z" creationid="TM STUDIO">
            <tuv xml:lang="zh-CN">
                <seg>卉紫扭过头，装作没听见。</seg>
            </tuv>
            <tuv xml:lang="en-US">
                <seg>Mom looked away and pretended not to hear.</seg>
            </tuv>
        </tu>
        <tu creationdate="20231229T204026Z" creationid="TM STUDIO">
            <tuv xml:lang="zh-CN">
                <seg>她想她养一个孩子还觉得费劲，岂能添上一条狗？</seg>
            </tuv>
            <tuv xml:lang="en-US">
                <seg>It's hard enough work raising a kid, she thought, without adding a dog as well.</seg>
            </tuv>
        </tu>
        <tu creationdate="20231229T204026Z" creationid="TM STUDIO">
            <tuv xml:lang="zh-CN">
                <seg>那都是有闲阶级才干的事。</seg>
            </tuv>
            <tuv xml:lang="en-US">
                <seg>That was only for people who had lots of free time.</seg>
            </tuv>
        </tu>
        <tu creationdate="20231229T204026Z" creationid="TM STUDIO">
            <tuv xml:lang="zh-CN">
                <seg>第二天早上起来，金铃头一桩事情便是去看蚕宝宝。</seg>
            </tuv>
            <tuv xml:lang="en-US">
                <seg>Next day when she woke up, the first thing Ling did was go look at the silkworms.</seg>
            </tuv>
        </tu>
        <tu creationdate="20231229T204026Z" creationid="TM STUDIO">
            <tuv xml:lang="zh-CN">
                <seg>她看见树枝间已经结成了两只很薄很薄的蚕茧，一只雪白，一只淡黄。</seg>
            </tuv>
            <tuv xml:lang="en-US">
                <seg>There were two thin cocoons already resting on a twig, one pure white and the other light yellow.</seg>
            </tuv>
        </tu>
        <tu creationdate="20231229T204026Z" creationid="TM STUDIO">
            <tuv xml:lang="zh-CN">
                <seg>透过稀稀的丝络，可以看见蚕宝宝的身体已经缩得很小，在茧中蜷成一团，头部努力地动着，一下一下吐出丝，沿着那薄壳的四周均匀加厚。</seg>
            </tuv>
            <tuv xml:lang="en-US">
                <seg>Through the thin strands of silk, you could see the silkworms curled up inside the cocoons. Their bodies were getting smaller, and their mouths spat out silk, which they wrapped around the inside of the cocoon to thicken it.</seg>
            </tuv>
        </tu>
        <tu creationdate="20231229T204026Z" creationid="TM STUDIO">
            <tuv xml:lang="zh-CN">
                <seg>金铃跑到卉紫和金亦鸣的房间里说：“我有个想法，将来我可以当个蚕丝专家吗？”</seg>
            </tuv>
            <tuv xml:lang="en-US">
                <seg>Ling ran into Mom and Dad's room. "I want to raise silkworms when I grow up!"</seg>
            </tuv>
        </tu>
        <tu creationdate="20231229T204026Z" creationid="TM STUDIO">
            <tuv xml:lang="zh-CN">
                <seg>金亦鸣一边往脑袋上套着一件汗衫，一边答：“当然可以，你做什么爸爸都支持你。”</seg>
            </tuv>
            <tuv xml:lang="en-US">
                <seg>"Why not?" said Dad, pulling his sweatshirt over his head. "I'll support you whatever you do."</seg>
            </tuv>
        </tu>
        <tu creationdate="20231229T204026Z" creationid="TM STUDIO">
            <tuv xml:lang="zh-CN">
                <seg>金铃转向卉紫说：“妈妈你呢？”</seg>
            </tuv>
            <tuv xml:lang="en-US">
                <seg>"Mom?"</seg>
            </tuv>
        </tu>
        <tu creationdate="20231229T204026Z" creationid="TM STUDIO">
            <tuv xml:lang="zh-CN">
                <seg>卉紫说：“希望你当个有成就的蚕丝专家。”</seg>
            </tuv>
            <tuv xml:lang="en-US">
                <seg>"So long as you make a success of it," said Mom.</seg>
            </tuv>
        </tu>
        <tu creationdate="20231229T204026Z" creationid="TM STUDIO">
            <tuv xml:lang="zh-CN">
                <seg>金铃于是就展开想像：“我要从种桑树开始。</seg>
            </tuv>
            <tuv xml:lang="en-US">
                <seg>"I'll start with planting mulberry trees.</seg>
            </tuv>
        </tu>
        <tu creationdate="20231229T204026Z" creationid="TM STUDIO">
            <tuv xml:lang="zh-CN">
                <seg>我有一个很大的园林，种出来的桑树是彩色的，有金黄，有桃红，有湖蓝，有玫瑰紫，有鸭蛋白，有苹果绿……</seg>
            </tuv>
            <tuv xml:lang="en-US">
                <seg>I'll have a huge orchard planted with mulberry trees with colored leaves. They'll be gold, and pink, and sky-blue, mauve, white, and apple green...</seg>
            </tuv>
        </tu>
        <tu creationdate="20231229T204026Z" creationid="TM STUDIO">
            <tuv xml:lang="zh-CN">
                <seg>我的蚕每条起码重半斤，它们一顿能吃5公斤彩色桑叶，10天就可以上山结茧。</seg>
            </tuv>
            <tuv xml:lang="en-US">
                <seg>My silkworms will weigh at least half a pound each, and eat five kilograms of mulberry leaves in one sitting, and make a cocoon in ten days.</seg>
            </tuv>
        </tu>
        <tu creationdate="20231229T204026Z" creationid="TM STUDIO">
            <tuv xml:lang="zh-CN">
                <seg>吃什么桑叶的蚕，结什么颜色的茧。</seg>
            </tuv>
            <tuv xml:lang="en-US">
                <seg>They'll make the same color cocoons as the leaves they eat.</seg>
            </tuv>
        </tu>
        <tu creationdate="20231229T204026Z" creationid="TM STUDIO">
            <tuv xml:lang="zh-CN">
                <seg>还有吃混合桑叶的，结出茧叫’梦幻组合‘色，是世界上最奇妙的色彩。</seg>
            </tuv>
            <tuv xml:lang="en-US">
                <seg>And if they eat a mix of leaves, their cocoons will be a fantastic mixture of colors.</seg>
            </tuv>
        </tu>
        <tu creationdate="20231229T204026Z" creationid="TM STUDIO">
            <tuv xml:lang="zh-CN">
                <seg>我把这些茧子送到我自己的工厂里，抽出蚕丝，织成丝绸。</seg>
            </tuv>
            <tuv xml:lang="en-US">
                <seg>I'll reel the silk from the cocoons m my workshop, and weave it into cloth.</seg>
            </tuv>
        </tu>
        <tu creationdate="20231229T204026Z" creationid="TM STUDIO">
            <tuv xml:lang="zh-CN">
                <seg>你们听着，下面才是我最想做的：我是全世界最伟大的时装设计师，我设计的时装只用我自己的丝绸制作，所以不可能有任何人来跟我竞争。</seg>
            </tuv>
            <tuv xml:lang="en-US">
                <seg>And listen to this, this is my dream. I'm going to be the greatest fashion designer in the world, and all my designs will be made of my own silk, so no one can compete with me.</seg>
            </tuv>
        </tu>
        <tu creationdate="20231229T204026Z" creationid="TM STUDIO">
            <tuv xml:lang="zh-CN">
                <seg>我的模特儿都是超一流的，她们以能够做我的模特儿而自豪。</seg>
            </tuv>
            <tuv xml:lang="en-US">
                <seg>I'll have the best models, and they'll be falling over themselves to work for me.</seg>
            </tuv>
        </tu>
        <tu creationdate="20231229T204026Z" creationid="TM STUDIO">
            <tuv xml:lang="zh-CN">
                <seg>每年好莱坞举办奥斯卡奖的授奖仪式时，我的办公室可忙了，因为预订时装的申请信一张接一张传真过来，秘书直喊太累了，眼睛都看花了，我只好给她发奖金。</seg>
            </tuv>
            <tuv xml:lang="en-US">
                <seg>Every year before the Oscars, I'll be incredibly busy, we'll be flooded with commissions for dresses. I'll have to give my secretary a bonus because she complains that she's going blind with dealing with all the commissions.</seg>
            </tuv>
        </tu>
        <tu creationdate="20231229T204026Z" creationid="TM STUDIO">
            <tuv xml:lang="zh-CN">
                <seg>有一架飞机就停在我的办公室外面，专等着运送时装到好莱坞。</seg>
            </tuv>
            <tuv xml:lang="en-US">
                <seg>I'll have a private plane parked outside my office, waiting to take off and deliver the dresses to the stars when they're ready.</seg>
            </tuv>
        </tu>
        <tu creationdate="20231229T204026Z" creationid="TM STUDIO">
            <tuv xml:lang="zh-CN">
                <seg>当然这钱由影星们出，谁让她们那么迫不及待地想漂亮呢？”</seg>
            </tuv>
            <tuv xml:lang="en-US">
                <seg>The stars'll pay for everything, of course!" Ling could see it all in her mind's eye.</seg>
            </tuv>
        </tu>
        <tu creationdate="20231229T204026Z" creationid="TM STUDIO">
            <tuv xml:lang="zh-CN">
                <seg>卉紫忍住笑问：“你赚钱了吗？”</seg>
            </tuv>
            <tuv xml:lang="en-US">
                <seg>"And you'll make a lot of money?" asked Mom.</seg>
            </tuv>
        </tu>
        <tu creationdate="20231229T204026Z" creationid="TM STUDIO">
            <tuv xml:lang="zh-CN">
                <seg>金铃一脸愁苦：“是啊，我怎么就一不小心赚了大钱呢？</seg>
            </tuv>
            <tuv xml:lang="en-US">
                <seg>Ling looked anxious, "Well, yes, the bills just come rolling in without me trying.</seg>
            </tuv>
        </tu>
        <tu creationdate="20231229T204026Z" creationid="TM STUDIO">
            <tuv xml:lang="zh-CN">
                <seg>弄得秘书老要来问我：钱太多了，房子里装不下了，要不要从阳台上扔下去一些？”</seg>
            </tuv>
            <tuv xml:lang="en-US">
                <seg>Then my secretary comes and complains that there's too much cash, where are we going to store it? 'My office isn't big enough. Maybe we should throw it down from the balcony', she says."</seg>
            </tuv>
        </tu>
        <tu creationdate="20231229T204026Z" creationid="TM STUDIO">
            <tuv xml:lang="zh-CN">
                <seg>卉紫绷住脸说：“你不该把现钞放在办公室里，应该买一辆运钞车，专门替你往银行运钱。”</seg>
            </tuv>
            <tuv xml:lang="en-US">
                <seg>Mom looked serious. "You shouldn't store cash in your office. You should get a van and a guard to take your money to the bank."</seg>
            </tuv>
        </tu>
        <tu creationdate="20231229T204026Z" creationid="TM STUDIO">
            <tuv xml:lang="zh-CN">
                <seg>“如果银行嫌我的钱太多，金库装不下，怎么办呢？”</seg>
            </tuv>
            <tuv xml:lang="en-US">
                <seg>'What if they don't have room for all that money either?"</seg>
            </tuv>
        </tu>
        <tu creationdate="20231229T204026Z" creationid="TM STUDIO">
            <tuv xml:lang="zh-CN">
                <seg>“好办，分送到各家银行，每家送一车。”</seg>
            </tuv>
            <tuv xml:lang="en-US">
                <seg>''Easy, divide it between several banks, one van load to each bank."</seg>
            </tuv>
        </tu>
        <tu creationdate="20231229T204026Z" creationid="TM STUDIO">
            <tuv xml:lang="zh-CN">
                <seg>金铃想了想说：“还是太麻烦。</seg>
            </tuv>
            <tuv xml:lang="en-US">
                <seg>Ling thought for a moment. "Too much trouble.</seg>
            </tuv>
        </tu>
        <tu creationdate="20231229T204026Z" creationid="TM STUDIO">
            <tuv xml:lang="zh-CN">
                <seg>我想最好是全部捐给希望工程。”</seg>
            </tuv>
            <tuv xml:lang="en-US">
                <seg>I'll donate it all to the Hope Project non-profit."</seg>
            </tuv>
        </tu>
        <tu creationdate="20231229T204026Z" creationid="TM STUDIO">
            <tuv xml:lang="zh-CN">
                <seg>卉紫说：“也好，免得惹别人想坏主意。”</seg>
            </tuv>
            <tuv xml:lang="en-US">
                <seg>"Good idea. That way, people won't be jealous of your success."</seg>
            </tuv>
        </tu>
        <tu creationdate="20231229T204026Z" creationid="TM STUDIO">
            <tuv xml:lang="zh-CN">
                <seg>金亦鸣忍不住叫起来：“行了，早饭还没着落呢！</seg>
            </tuv>
            <tuv xml:lang="en-US">
                <seg>Dad had had enough by then. "We haven't even had breakfast yet!</seg>
            </tuv>
        </tu>
        <tu creationdate="20231229T204026Z" creationid="TM STUDIO">
            <tuv xml:lang="zh-CN">
                <seg>金铃帮爸爸做点事，去买几根油条。”</seg>
            </tuv>
            <tuv xml:lang="en-US">
                <seg>Ling, go buy us some fried breadsticks!"</seg>
            </tuv>
        </tu>
        <tu creationdate="20231229T204026Z" creationid="TM STUDIO">
            <tuv xml:lang="zh-CN">
                <seg>金铃说：“真是的！</seg>
            </tuv>
            <tuv xml:lang="en-US">
                <seg>"Really, Dad!</seg>
            </tuv>
        </tu>
        <tu creationdate="20231229T204026Z" creationid="TM STUDIO">
            <tuv xml:lang="zh-CN">
                <seg>爸爸这人太不浪漫，怎么会一下子想到了油条呢？</seg>
            </tuv>
            <tuv xml:lang="en-US">
                <seg>You're so unromantic! How can you think of breadsticks at a time like this?</seg>
            </tuv>
        </tu>
        <tu creationdate="20231229T204026Z" creationid="TM STUDIO">
            <tuv xml:lang="zh-CN">
                <seg>扫兴！”</seg>
            </tuv>
            <tuv xml:lang="en-US">
                <seg>I'm disappointed in you!"</seg>
            </tuv>
        </tu>
        <tu creationdate="20231229T204026Z" creationid="TM STUDIO">
            <tuv xml:lang="zh-CN">
                <seg>金亦鸣说：“我是怕你梦做得太美，等一会儿做习题又错误百出。”</seg>
            </tuv>
            <tuv xml:lang="en-US">
                <seg>"And you're too romantic!" retorted Dad. "We don't want you dreaming so much you make mistakes in your revision work."</seg>
            </tuv>
        </tu>
        <tu creationdate="20231229T204026Z" creationid="TM STUDIO">
            <tuv xml:lang="zh-CN">
                <seg>金铃很有把握地说：“不会的。”</seg>
            </tuv>
            <tuv xml:lang="en-US">
                <seg>"I won't," said Ling firmly.</seg>
            </tuv>
        </tu>
        <tu creationdate="20231229T204026Z" creationid="TM STUDIO">
            <tuv xml:lang="zh-CN">
                <seg>等她拿了钱下楼去买油条，卉紫对金亦鸣说：“你是不是觉得这事有点怪？金铃的数学成绩上得太快了，坐火箭都没这么快的。”</seg>
            </tuv>
            <tuv xml:lang="en-US">
                <seg>Ling went downstairs to buy their breakfast, and Mom said to him, "Don't you think it's weird the way Ling's math grades have improved so quickly. Her scores have shot up!"</seg>
            </tuv>
        </tu>
        <tu creationdate="20231229T204026Z" creationid="TM STUDIO">
            <tuv xml:lang="zh-CN">
                <seg>金亦鸣想了想，也承认是有些快了。</seg>
            </tuv>
            <tuv xml:lang="en-US">
                <seg>After a moment's consideration, Dad admitted that it was a bit strange.</seg>
            </tuv>
        </tu>
        <tu creationdate="20231229T204026Z" creationid="TM STUDIO">
            <tuv xml:lang="zh-CN">
                <seg>但是他又认为这是“功到自然成”，金铃这些年一直屈居人后，也该有个“一鸣惊人”的时候。</seg>
            </tuv>
            <tuv xml:lang="en-US">
                <seg>But he was willing to see it as the natural reward for her efforts. She'd been so behind these past few years, she was allowed to amaze them once in a while.</seg>
            </tuv>
        </tu>
        <tu creationdate="20231229T204026Z" creationid="TM STUDIO">
            <tuv xml:lang="zh-CN">
                <seg>“她笨吗？她一点也不笨。</seg>
            </tuv>
            <tuv xml:lang="en-US">
                <seg>"After all, we know she has a good brain in her head.</seg>
            </tuv>
        </tu>
        <tu creationdate="20231229T204026Z" creationid="TM STUDIO">
            <tuv xml:lang="zh-CN">
                <seg>从前考不到好成绩是她学习没开窍，玩心太重。</seg>
            </tuv>
            <tuv xml:lang="en-US">
                <seg>The reason she did badly before, it was because she messed around and didn't concentrate.</seg>
            </tuv>
        </tu>
        <tu creationdate="20231229T204026Z" creationid="TM STUDIO">
            <tuv xml:lang="zh-CN">
                <seg>女孩子就是这样，说懂事就懂事。</seg>
            </tuv>
            <tuv xml:lang="en-US">
                <seg>Girls are like that. They grow up all of a sudden.</seg>
            </tuv>
        </tu>
        <tu creationdate="20231229T204026Z" creationid="TM STUDIO">
            <tuv xml:lang="zh-CN">
                <seg>你呀，以后可以少操点心。”金亦鸣说。</seg>
            </tuv>
            <tuv xml:lang="en-US">
                <seg>So stop worrying!"</seg>
            </tuv>
        </tu>
        <tu creationdate="20231229T204026Z" creationid="TM STUDIO">
            <tuv xml:lang="zh-CN">
                <seg>卉紫却没有金亦鸣这么乐观。</seg>
            </tuv>
            <tuv xml:lang="en-US">
                <seg>Mom wasn't as optimistic as Dad.</seg>
            </tuv>
        </tu>
        <tu creationdate="20231229T204026Z" creationid="TM STUDIO">
            <tuv xml:lang="zh-CN">
                <seg>做妈妈的天生是个操心的命，孩子成绩不好要操心，孩子成绩好又要操心，担心别又是背后做了什么小动作，抄了同学的答案。</seg>
            </tuv>
            <tuv xml:lang="en-US">
                <seg>Being a mom was stressful. She worried if Ling's grades were bad, and she worried if they were good, in case she was cheating.</seg>
            </tuv>
        </tu>
        <tu creationdate="20231229T204026Z" creationid="TM STUDIO">
            <tuv xml:lang="zh-CN">
                <seg>她准备过一两天要到学校去一趟，找张老师问问金铃的情况。</seg>
            </tuv>
            <tuv xml:lang="en-US">
                <seg>She decided to wait for a day or two, then go and ask Mr. Zhang how Ling was getting on.</seg>
            </tuv>
        </tu>
        <tu creationdate="20231229T204026Z" creationid="TM STUDIO">
            <tuv xml:lang="zh-CN">
                <seg>邢老师不知道从哪儿弄来了几张外国语学校的历届入学考卷，拿到张灵灵家的补习班上给大家做。</seg>
            </tuv>
            <tuv xml:lang="en-US">
                <seg>Mrs. Xing somehow or another got copies of old Foreign Languages School entrance exams, and gave them out to the students at the coaching group at Ming's house.</seg>
            </tuv>
        </tu>
        <tu creationdate="20231229T204026Z" creationid="TM STUDIO">
            <tuv xml:lang="zh-CN">
                <seg>金铃做完了回家，眉飞色舞地告诉卉紫得了最高分：82。</seg>
            </tuv>
            <tuv xml:lang="en-US">
                <seg>Ling finished hers and danced home to tell Mom she'd scored the highest: 82%.</seg>
            </tuv>
        </tu>
        <tu creationdate="20231229T204026Z" creationid="TM STUDIO">
            <tuv xml:lang="zh-CN">
                <seg>卉紫嘲笑她：“82还能算最高分？”</seg>
            </tuv>
            <tuv xml:lang="en-US">
                <seg>"Only 82%?!"</seg>
            </tuv>
        </tu>
        <tu creationdate="20231229T204026Z" creationid="TM STUDIO">
            <tuv xml:lang="zh-CN">
                <seg>金铃马上惊呼：“好难噢！</seg>
            </tuv>
            <tuv xml:lang="en-US">
                <seg>"It was SO difficult!" Ling protested.</seg>
            </tuv>
        </tu>
        <tu creationdate="20231229T204026Z" creationid="TM STUDIO">
            <tuv xml:lang="zh-CN">
                <seg>你简直不知道有多难！</seg>
            </tuv>
            <tuv xml:lang="en-US">
                <seg>"You have no idea how hard it was.</seg>
            </tuv>
        </tu>
        <tu creationdate="20231229T204026Z" creationid="TM STUDIO">
            <tuv xml:lang="zh-CN">
                <seg>不信我出道题你试试：写出10个以’一‘字开头的成语。</seg>
            </tuv>
            <tuv xml:lang="en-US">
                <seg>If you don't believe me, try this one: 'Write down ten idioms with the word "one" in.'</seg>
            </tuv>
        </tu>
        <tu creationdate="20231229T204026Z" creationid="TM STUDIO">
            <tuv xml:lang="zh-CN">
                <seg>记住，是成语，说得出典故的那种，不是随便凑四个字就行。”</seg>
            </tuv>
            <tuv xml:lang="en-US">
                <seg>You can't just make them up, they have to be literary."</seg>
            </tuv>
        </tu>
        <tu creationdate="20231229T204026Z" creationid="TM STUDIO">
            <tuv xml:lang="zh-CN">
                <seg>卉紫扳着指头说：“一日千里’、‘一毛不拔’、‘一枕黄粱’、‘一诺千金’、‘一钱不值’、‘一鼓作气’、‘一曝十寒’、‘一箭双雕’……”</seg>
            </tuv>
            <tuv xml:lang="en-US">
                <seg>Mom started, ticking them off on her fingers, "Kill two birds with one stone," "in one ear and out the other," "all in one piece," "one good turn deserves another," "one-hit wonder", "one in a million," "one man's meat is another man's poison," "one person's trash is another person's measure..."</seg>
            </tuv>
        </tu>
        <tu creationdate="20231229T204026Z" creationid="TM STUDIO">
            <tuv xml:lang="zh-CN">
                <seg>卉紫有点卡壳了。</seg>
            </tuv>
            <tuv xml:lang="en-US">
                <seg>She suddenly ran out of steam.</seg>
            </tuv>
        </tu>
        <tu creationdate="20231229T204026Z" creationid="TM STUDIO">
            <tuv xml:lang="zh-CN">
                <seg>平时会那么多“一”字开头的成语，冷不丁要说出10个，就觉得思维阻塞了似的，话都被堵在嗓子眼里冲不出来。</seg>
            </tuv>
            <tuv xml:lang="en-US">
                <seg>There must be hundreds of them, but she couldn't think of any more. Her brain felt like it had seized up.</seg>
            </tuv>
        </tu>
        <tu creationdate="20231229T204026Z" creationid="TM STUDIO">
            <tuv xml:lang="zh-CN">
                <seg>“怎么样？</seg>
            </tuv>
            <tuv xml:lang="en-US">
                <seg>"What's wrong?</seg>
            </tuv>
        </tu>
        <tu creationdate="20231229T204026Z" creationid="TM STUDIO">
            <tuv xml:lang="zh-CN">
                <seg>不行了吧？”金铃洋洋得意地看妈妈的笑话。</seg>
            </tuv>
            <tuv xml:lang="en-US">
                <seg>Are you stuck?" Ling grinned, very cocky.</seg>
            </tuv>
        </tu>
        <tu creationdate="20231229T204026Z" creationid="TM STUDIO">
            <tuv xml:lang="zh-CN">
                <seg>卉紫猛然又憋出两个：“‘一字千金’、‘一饭千金’。”</seg>
            </tuv>
            <tuv xml:lang="en-US">
                <seg>Mom managed one more, "One man's ceiling is another man's floor."</seg>
            </tuv>
        </tu>
        <tu creationdate="20231229T204026Z" creationid="TM STUDIO">
            <tuv xml:lang="zh-CN">
                <seg>“3个‘千金’了，重复太多，扣分！”金铃叫着。</seg>
            </tuv>
            <tuv xml:lang="en-US">
                <seg>But Ling cried, "That's the third with the same pattern. You lose points!"</seg>
            </tuv>
        </tu>
        <tu creationdate="20231229T204026Z" creationid="TM STUDIO">
            <tuv xml:lang="zh-CN">
                <seg>“那你呢？</seg>
            </tuv>
            <tuv xml:lang="en-US">
                <seg>"What about you?</seg>
            </tuv>
        </tu>
        <tu creationdate="20231229T204026Z" creationid="TM STUDIO">
            <tuv xml:lang="zh-CN">
                <seg>你还能说出几个不一样的？”</seg>
            </tuv>
            <tuv xml:lang="en-US">
                <seg>How many different ones do you know?"</seg>
            </tuv>
        </tu>
        <tu creationdate="20231229T204026Z" creationid="TM STUDIO">
            <tuv xml:lang="zh-CN">
                <seg>“‘一鸣惊人’！‘一败涂地’！”</seg>
            </tuv>
            <tuv xml:lang="en-US">
                <seg>"Take care of number one," "in one fell swoop," Ling shot back.</seg>
            </tuv>
        </tu>
        <tu creationdate="20231229T204026Z" creationid="TM STUDIO">
            <tuv xml:lang="zh-CN">
                <seg>卉紫笑起来，承认自己老了，反应不及金铃来得快捷了。</seg>
            </tuv>
            <tuv xml:lang="en-US">
                <seg>Mom had to smile. She must be getting old. Her responses were nowhere near as quick as Ling's.</seg>
            </tuv>
        </tu>
        <tu creationdate="20231229T204026Z" creationid="TM STUDIO">
            <tuv xml:lang="zh-CN">
                <seg>这下子她知道了考试要得高分是实在不容易的，首先是你得会，其次是你得在短时间内调动脑子的库存，不能允许有任何空白和遗漏。</seg>
            </tuv>
            <tuv xml:lang="en-US">
                <seg>She had to admit that getting a high score on these tests was no easy feat. First, you had to be able to do it, then you had to do it very quickly, without missing out any questions.</seg>
            </tuv>
        </tu>
        <tu creationdate="20231229T204026Z" creationid="TM STUDIO">
            <tuv xml:lang="zh-CN">
                <seg>差之毫厘，就与你期盼中的100分失之交臂了。</seg>
            </tuv>
            <tuv xml:lang="en-US">
                <seg>The tiniest mistake, and you'd miss out on that longed-for perfect score.</seg>
            </tuv>
        </tu>
        <tu creationdate="20231229T204026Z" creationid="TM STUDIO">
            <tuv xml:lang="zh-CN">
                <seg>她心里想，要求孩子总得100分真是不科学的事。</seg>
            </tuv>
            <tuv xml:lang="en-US">
                <seg>It's unscientific to require children always to get 100%, she thought.</seg>
            </tuv>
        </tu>
        <tu creationdate="20231229T204026Z" creationid="TM STUDIO">
            <tuv xml:lang="zh-CN">
                <seg>有一天下午她在杂志社里开会，余老太没完没了地讲下一期的组稿任务、版面安排、要拉的广告等等事情，等散会后一看钟，已经6点了。</seg>
            </tuv>
            <tuv xml:lang="en-US">
                <seg>One afternoon, she was in a meeting at the office with Mrs. Yu, who was droning on about articles for the next issue, page layouts, advertisements, and so on. It was six o'clock and they still weren't done.</seg>
            </tuv>
        </tu>
        <tu creationdate="20231229T204026Z" creationid="TM STUDIO">
            <tuv xml:lang="zh-CN">
                <seg>卉紫对余老太说：“我得走了，女儿身上没带钥匙，放学进不了家门。”</seg>
            </tuv>
            <tuv xml:lang="en-US">
                <seg>Mom was in a hurry, "I have to go. My daughter doesn't have a key. She can't get into the apartment after school."</seg>
            </tuv>
        </tu>
        <tu creationdate="20231229T204026Z" creationid="TM STUDIO">
            <tuv xml:lang="zh-CN">
                <seg>余老太赶快拉住她：“还有件事，封面人物照片……”</seg>
            </tuv>
            <tuv xml:lang="en-US">
                <seg>But Mrs. Yu wasn't letting her go, "We still have stuff to discuss. The front cover photograph..."</seg>
            </tuv>
        </tu>
        <tu creationdate="20231229T204026Z" creationid="TM STUDIO">
            <tuv xml:lang="zh-CN">
                <seg>卉紫没好气地回她一句：“用你自己的吧。”</seg>
            </tuv>
            <tuv xml:lang="en-US">
                <seg>"Use one of your own," Mom said grumpily.</seg>
            </tuv>
        </tu>
        <tu creationdate="20231229T204026Z" creationid="TM STUDIO">
            <tuv xml:lang="zh-CN">
                <seg>余老太摇着头对另外的人说：“赵卉紫有没有到更年期？</seg>
            </tuv>
            <tuv xml:lang="en-US">
                <seg>As she left, she heard Mrs. Yu say, "Really, do you think Mrs. Zhao's going through the change?</seg>
            </tuv>
        </tu>
        <tu creationdate="20231229T204026Z" creationid="TM STUDIO">
            <tuv xml:lang="zh-CN">
                <seg>怎么这些日子情绪一直不太对？”</seg>
            </tuv>
            <tuv xml:lang="en-US">
                <seg>Why's she always in such a bad mood nowadays?"</seg>
            </tuv>
        </tu>
        <tu creationdate="20231229T204026Z" creationid="TM STUDIO">
            <tuv xml:lang="zh-CN">
                <seg>卉紫听见了这句话，可是她懒得回答。</seg>
            </tuv>
            <tuv xml:lang="en-US">
                <seg>Mom couldn't be bothered to go back and argue.</seg>
            </tuv>
        </tu>
        <tu creationdate="20231229T204026Z" creationid="TM STUDIO">
            <tuv xml:lang="zh-CN">
                <seg>她急匆匆到车棚里推出自行车，骑上去就往家里猛踩。</seg>
            </tuv>
            <tuv xml:lang="en-US">
                <seg>She hurried out to the bicycle shed and retrieved her bike. Then she pedaled home as fast as she could.</seg>
            </tuv>
        </tu>
        <tu creationdate="20231229T204026Z" creationid="TM STUDIO">
            <tuv xml:lang="zh-CN">
                <seg>回家晚了可不是玩的，金铃每天晚饭后都有一大堆作业要做：一张要求背熟的外语词组表；一张语文综合卷，加几个单元的词语解释；一张数学卷，也许另加一张口算题，或是一张应用题。弄不好语文再加一篇作文，那就更惨，金铃的眼睛会熬得像兔眼，上下眼皮打架，使劲揉都没法揉开。</seg>
            </tuv>
            <tuv xml:lang="en-US">
                <seg>She couldn't afford to be late. Ling need her dinner, after which she always had a mountain of homework: English grammar work; a synopsis of a story, plus word questions; a math test; sometimes even an essay to write, that was even worse. Ling had to fight to keep her eyes open by the end of it. She felt like she needed matchsticks to prop them open.</seg>
            </tuv>
        </tu>
        <tu creationdate="20231229T204026Z" creationid="TM STUDIO">
            <tuv xml:lang="zh-CN">
                <seg>卉紫特地为她准备了一堆眼药水，必要时靠药物刺激。</seg>
            </tuv>
            <tuv xml:lang="en-US">
                <seg>Mom had some eye drops ready for her when her eyes really needed reviving.</seg>
            </tuv>
        </tu>
        <tu creationdate="20231229T204026Z" creationid="TM STUDIO">
            <tuv xml:lang="zh-CN">
                <seg>过了6点钟，路上的人流已经不算太拥挤了。</seg>
            </tuv>
            <tuv xml:lang="en-US">
                <seg>It was past six o'clock, and the rush hour was over.</seg>
            </tuv>
        </tu>
        <tu creationdate="20231229T204026Z" creationid="TM STUDIO">
            <tuv xml:lang="zh-CN">
                <seg>卉紫在离家很近的路口发现金铃的同学李小娟，那孩子背着大书包站在路边上，头仰得老高，不知道在干什么。</seg>
            </tuv>
            <tuv xml:lang="en-US">
                <seg>Mom was almost home when she spotted Ling's classmate Juan standing on the street carrying a large backpack. She was craning her neck to look at something above her.</seg>
            </tuv>
        </tu>
        <tu creationdate="20231229T204026Z" creationid="TM STUDIO">
            <tuv xml:lang="zh-CN">
                <seg>卉紫骑近了才发现，树上正有一只黄绿色的毛毛虫顺着一根细细的长丝吊下来，悠悠荡荡，十分闲适的样子。</seg>
            </tuv>
            <tuv xml:lang="en-US">
                <seg>What was the girl doing? Mom rode by and then realized there was a greenish-yellow caterpillar dangling from a thin filament, which swayed as the caterpillar made its way slowly towards the ground.</seg>
            </tuv>
        </tu>
        <tu creationdate="20231229T204026Z" creationid="TM STUDIO">
            <tuv xml:lang="zh-CN">
                <seg>卉紫跳下车，对李小娟说：“别动它，毛毛虫蜇人很厉害的。”</seg>
            </tuv>
            <tuv xml:lang="en-US">
                <seg>Mom jumped off the bike, "Don't touch it. Caterpillars can give you a nasty sting."</seg>
            </tuv>
        </tu>
        <tu creationdate="20231229T204026Z" creationid="TM STUDIO">
            <tuv xml:lang="zh-CN">
                <seg>李小娟回过头，很有礼貌地笑了笑：“阿姨我知道，我看它是为了写一篇观察日记。</seg>
            </tuv>
            <tuv xml:lang="en-US">
                <seg>Juan turned to look at her. "Hello, Mrs. Zhao. I know they sting, I was just looking at it so I could write it up in my observation diary.</seg>
            </tuv>
        </tu>
        <tu creationdate="20231229T204026Z" creationid="TM STUDIO">
            <tuv xml:lang="zh-CN">
                <seg>今天老师在班上读了金铃写蚕宝宝的一篇，写得真好。”</seg>
            </tuv>
            <tuv xml:lang="en-US">
                <seg>Today, the teacher read out Ling's essay on silkworms in class. It was really good.'</seg>
            </tuv>
        </tu>
        <tu creationdate="20231229T204026Z" creationid="TM STUDIO">
            <tuv xml:lang="zh-CN">
                <seg>卉紫心里很高兴。有人赞扬自己的女儿，做母亲的当然开心。</seg>
            </tuv>
            <tuv xml:lang="en-US">
                <seg>Mom was delighted and proud, like any mom would be.</seg>
            </tuv>
        </tu>
        <tu creationdate="20231229T204026Z" creationid="TM STUDIO">
            <tuv xml:lang="zh-CN">
                <seg>这时候她忽然想起李小娟是跟金铃一块儿参加数学补课的，就问她：“金铃回家了吗？”</seg>
            </tuv>
            <tuv xml:lang="en-US">
                <seg>Suddenly she remembered that Ling said Juan was in an extra math class with her. "Did Ling go home?" she asked.</seg>
            </tuv>
        </tu>
        <tu creationdate="20231229T204026Z" creationid="TM STUDIO">
            <tuv xml:lang="zh-CN">
                <seg>李小娟说：“早回了。</seg>
            </tuv>
            <tuv xml:lang="en-US">
                <seg>"Yes, ages ago.</seg>
            </tuv>
        </tu>
        <tu creationdate="20231229T204026Z" creationid="TM STUDIO">
            <tuv xml:lang="zh-CN">
                <seg>我今天晚了是因为值日。”</seg>
            </tuv>
            <tuv xml:lang="en-US">
                <seg>I'm late because I was on classroom duty."</seg>
            </tuv>
        </tu>
        <tu creationdate="20231229T204026Z" creationid="TM STUDIO">
            <tuv xml:lang="zh-CN">
                <seg>卉紫惊讶地问：“张老师不是每天都留你们补课吗？”</seg>
            </tuv>
            <tuv xml:lang="en-US">
                <seg>"So Mr. Zhang's not giving you and Ling extra classes every day?" she asked, surprised.</seg>
            </tuv>
        </tu>
        <tu creationdate="20231229T204026Z" creationid="TM STUDIO">
            <tuv xml:lang="zh-CN">
                <seg>李小娟比她更惊讶：“张老师？没有啊，他从来没留我们补课。”</seg>
            </tuv>
            <tuv xml:lang="en-US">
                <seg>"Mr. Zhang? No, he's never given us extra classes." Juan was even more surprised.</seg>
            </tuv>
        </tu>
        <tu creationdate="20231229T204026Z" creationid="TM STUDIO">
            <tuv xml:lang="zh-CN">
                <seg>卉紫心里说：坏了，问题大了，金铃每天放学后不是在学校里呆着的。</seg>
            </tuv>
            <tuv xml:lang="en-US">
                <seg>Damn it, this is really bad. So Ling hasn't been staying in the school after class every day...</seg>
            </tuv>
        </tu>
        <tu creationdate="20231229T204026Z" creationid="TM STUDIO">
            <tuv xml:lang="zh-CN">
                <seg>她顾不得跟李小娟再说什么，掉转车头又往学校里骑。</seg>
            </tuv>
            <tuv xml:lang="en-US">
                <seg>Mom turned her bike around and pedaled to the school.</seg>
            </tuv>
        </tu>
        <tu creationdate="20231229T204026Z" creationid="TM STUDIO">
            <tuv xml:lang="zh-CN">
                <seg>此时已经6点半钟，学校的操场和游乐场里都空无一人。</seg>
            </tuv>
            <tuv xml:lang="en-US">
                <seg>It was 6:30 by now, and the sports field and the playground were deserted.</seg>
            </tuv>
        </tu>
        <tu creationdate="20231229T204026Z" creationid="TM STUDIO">
            <tuv xml:lang="zh-CN">
                <seg>夕阳的余辉照在教学楼上，紧闭的玻璃窗反射出一团团金色的光。</seg>
            </tuv>
            <tuv xml:lang="en-US">
                <seg>The setting sun shone on the school building windows, turning them all to gold.</seg>
            </tuv>
        </tu>
        <tu creationdate="20231229T204026Z" creationid="TM STUDIO">
            <tuv xml:lang="zh-CN">
                <seg>卉紫慌慌张张冲进楼内，看见校长制作的那座“倒计时钟”正显示出“36天”这个让人心惊肉跳的数字。</seg>
            </tuv>
            <tuv xml:lang="en-US">
                <seg>She rushed in, passing the display board the school principal had made, which currently showed a terrifying message, "Countdown - 36 days."</seg>
            </tuv>
        </tu>
        <tu creationdate="20231229T204026Z" creationid="TM STUDIO">
            <tuv xml:lang="zh-CN">
                <seg>卉紫三步并作两步地往楼上跑。</seg>
            </tuv>
            <tuv xml:lang="en-US">
                <seg>She took the stairs two at a time.</seg>
            </tuv>
        </tu>
        <tu creationdate="20231229T204026Z" creationid="TM STUDIO">
            <tuv xml:lang="zh-CN">
                <seg>一楼、二楼、三楼全部都是寂静无声，只有四楼六年级教室里还有一些人在写作业，有两个老师“镇山塔”一般端坐在讲台边不动，等着学生们做完题目轮番送上去检查，合格的就挥挥手放走。</seg>
            </tuv>
            <tuv xml:lang="en-US">
                <seg>First floor, second floor, third floor. There was not a soul to be seen, until she arrived at the fourth floor, where sixth grade students were doing homework in two of the classrooms. A couple of teachers sat unmoving at their desks at the front of the class, waiting for the students to finish and hand their work in for checking, after which they could go, providing they had done well enough.</seg>
            </tuv>
        </tu>
        <tu creationdate="20231229T204026Z" creationid="TM STUDIO">
            <tuv xml:lang="zh-CN">
                <seg>卉紫扒着窗台往里面看看，两个教室里都没有金铃班上的同学。</seg>
            </tuv>
            <tuv xml:lang="en-US">
                <seg>Ling looked through the windows but there was no sign of Ling or her classmates.</seg>
            </tuv>
        </tu>
        <tu creationdate="20231229T204026Z" creationid="TM STUDIO">
            <tuv xml:lang="zh-CN">
                <seg>一个老师见她在门外探头探脑，就走出来问她找谁，卉紫问见没见一班的张老师，那老师笑笑说：“他妻子快生小孩了，他还能不回家？”</seg>
            </tuv>
            <tuv xml:lang="en-US">
                <seg>One of the teachers caught sight of her, and came out, "Can I help?" "Have you seen the math teacher Mr. Zhang?" asked Mom. "He'll have gone home," said the teacher with a smile. "His wife's about to have a baby so he always leaves on time."</seg>
            </tuv>
        </tu>
        <tu creationdate="20231229T204026Z" creationid="TM STUDIO">
            <tuv xml:lang="zh-CN">
                <seg>卉紫深一脚浅一脚地下楼，浑身软得一点力气都没有。</seg>
            </tuv>
            <tuv xml:lang="en-US">
                <seg>Mom went slowly downstairs. She felt drained with worry.</seg>
            </tuv>
        </tu>
        <tu creationdate="20231229T204026Z" creationid="TM STUDIO">
            <tuv xml:lang="zh-CN">
                <seg>金铃每天放学之后到哪儿去了呢？她为什么要对家里说谎呢？</seg>
            </tuv>
            <tuv xml:lang="en-US">
                <seg>Where was Ling going after school every day? Why would she be lying?</seg>
            </tuv>
        </tu>
        <tu creationdate="20231229T204026Z" creationid="TM STUDIO">
            <tuv xml:lang="zh-CN">
                <seg>难道干什么坏事了吗？</seg>
            </tuv>
            <tuv xml:lang="en-US">
                <seg>It must be something bad.</seg>
            </tuv>
        </tu>
        <tu creationdate="20231229T204026Z" creationid="TM STUDIO">
            <tuv xml:lang="zh-CN">
                <seg>越想越可怕，简直不敢再想下去。</seg>
            </tuv>
            <tuv xml:lang="en-US">
                <seg>The more she thought about it, the more scared she felt.</seg>
            </tuv>
        </tu>
        <tu creationdate="20231229T204026Z" creationid="TM STUDIO">
            <tuv xml:lang="zh-CN">
                <seg>等卉紫气急败坏回到家里的时候，金亦鸣已经回来了，正笨手笨脚地在厨房里淘米煮饭。</seg>
            </tuv>
            <tuv xml:lang="en-US">
                <seg>She had to get home. Dad was already there, rinsing the rice before putting it on to cook.</seg>
            </tuv>
        </tu>
        <tu creationdate="20231229T204026Z" creationid="TM STUDIO">
            <tuv xml:lang="zh-CN">
                <seg>金铃站在水池边对爸爸指手画脚，书包还背在肩上，看样子也是刚刚到家。</seg>
            </tuv>
            <tuv xml:lang="en-US">
                <seg>Ling stood beside him at the sink, talking nineteen to the dozen. She still had her backpack on so she must have only just arrived.</seg>
            </tuv>
        </tu>
        <tu creationdate="20231229T204026Z" creationid="TM STUDIO">
            <tuv xml:lang="zh-CN">
                <seg>父女俩有说有笑十分轻松。</seg>
            </tuv>
            <tuv xml:lang="en-US">
                <seg>They looked very happy together.</seg>
            </tuv>
        </tu>
        <tu creationdate="20231229T204026Z" creationid="TM STUDIO">
            <tuv xml:lang="zh-CN">
                <seg>卉紫喝道：“金铃你过来！”</seg>
            </tuv>
            <tuv xml:lang="en-US">
                <seg>"Ling, come here!" Mom commanded, as soon as she was through the door.</seg>
            </tuv>
        </tu>
        <tu creationdate="20231229T204026Z" creationid="TM STUDIO">
            <tuv xml:lang="zh-CN">
                <seg>金亦鸣和金铃的两颗脑袋同时从厨房里探出来，两个人都吃了一惊。</seg>
            </tuv>
            <tuv xml:lang="en-US">
                <seg>Dad and Ling both poked their heads out of the kitchen. They looked surprised.</seg>
            </tuv>
        </tu>
        <tu creationdate="20231229T204026Z" creationid="TM STUDIO">
            <tuv xml:lang="zh-CN">
                <seg>金铃见妈妈脸色严峻，不敢违抗，磨磨蹭蹭地从厨房里走出来问：“有事吗？”</seg>
            </tuv>
            <tuv xml:lang="en-US">
                <seg>Mom looked so serious that Ling didn't argue. She came out slowly, "Is something the matter?"</seg>
            </tuv>
        </tu>
        <tu creationdate="20231229T204026Z" creationid="TM STUDIO">
            <tuv xml:lang="zh-CN">
                <seg>卉紫连珠炮般地发出问题：“今天是几点钟放学的？</seg>
            </tuv>
            <tuv xml:lang="en-US">
                <seg>Mom fired her questions, "What time did you leave school today?</seg>
            </tuv>
        </tu>
        <tu creationdate="20231229T204026Z" creationid="TM STUDIO">
            <tuv xml:lang="zh-CN">
                <seg>放学后你有没有立刻回家？</seg>
            </tuv>
            <tuv xml:lang="en-US">
                <seg>Did you come home immediately?</seg>
            </tuv>
        </tu>
        <tu creationdate="20231229T204026Z" creationid="TM STUDIO">
            <tuv xml:lang="zh-CN">
                <seg>你到哪儿去玩了？</seg>
            </tuv>
            <tuv xml:lang="en-US">
                <seg>Are you just going somewhere to play around?</seg>
            </tuv>
        </tu>
        <tu creationdate="20231229T204026Z" creationid="TM STUDIO">
            <tuv xml:lang="zh-CN">
                <seg>你每天都到哪儿去玩？”</seg>
            </tuv>
            <tuv xml:lang="en-US">
                <seg>Where to?"</seg>
            </tuv>
        </tu>
        <tu creationdate="20231229T204026Z" creationid="TM STUDIO">
            <tuv xml:lang="zh-CN">
                <seg>一抬头看见金亦鸣跟出了厨房，卉紫就更加生气，“管管你的女儿吧！</seg>
            </tuv>
            <tuv xml:lang="en-US">
                <seg>She looked over Ling's shoulder and saw that Dad had followed her out of the kitchen. Mom's fury mounted. "Why don't you take better care of your daughter?</seg>
            </tuv>
        </tu>
        <tu creationdate="20231229T204026Z" creationid="TM STUDIO">
            <tuv xml:lang="zh-CN">
                <seg>问问她每天这段时间都干了什么！”</seg>
            </tuv>
            <tuv xml:lang="en-US">
                <seg>Why don't you ask her what she's been doing after school every day?"</seg>
            </tuv>
        </tu>
        <tu creationdate="20231229T204026Z" creationid="TM STUDIO">
            <tuv xml:lang="zh-CN">
                <seg>金亦鸣很有点摸不着头脑：“干什么了？</seg>
            </tuv>
            <tuv xml:lang="en-US">
                <seg>"Doing? What do you mean?</seg>
            </tuv>
        </tu>
        <tu creationdate="20231229T204026Z" creationid="TM STUDIO">
            <tuv xml:lang="zh-CN">
                <seg>不是老师给她补课了吗？”</seg>
            </tuv>
            <tuv xml:lang="en-US">
                <seg>Isn't she having extra classes?"</seg>
            </tuv>
        </tu>
        <tu creationdate="20231229T204026Z" creationid="TM STUDIO">
            <tuv xml:lang="zh-CN">
                <seg>“金铃你自己说，是老师补课了吗？”</seg>
            </tuv>
            <tuv xml:lang="en-US">
                <seg>"Ling, is the teacher giving you extra classes or not?" Mom demanded.</seg>
            </tuv>
        </tu>
        <tu creationdate="20231229T204026Z" creationid="TM STUDIO">
            <tuv xml:lang="zh-CN">
                <seg>金铃倔强地抬起头：“是的，是老师给我补课了！”</seg>
            </tuv>
            <tuv xml:lang="en-US">
                <seg>Ling looked at her parents stubbornly, "Yes, my teacher is giving me extra classes!"</seg>
            </tuv>
        </tu>
        <tu creationdate="20231229T204026Z" creationid="TM STUDIO">
            <tuv xml:lang="zh-CN">
                <seg>“可我今天去了学校，张老师很早就回家了。</seg>
            </tuv>
            <tuv xml:lang="en-US">
                <seg>"When I went to the school today, I was told Mr. Zhang had gone home.</seg>
            </tuv>
        </tu>
        <tu creationdate="20231229T204026Z" creationid="TM STUDIO">
            <tuv xml:lang="zh-CN">
                <seg>我还碰到了李小娟，李小娟说从来没有补课这回事。</seg>
            </tuv>
            <tuv xml:lang="en-US">
                <seg>I ran into Juan, and she said she's never had extra classes.</seg>
            </tuv>
        </tu>
        <tu creationdate="20231229T204026Z" creationid="TM STUDIO">
            <tuv xml:lang="zh-CN">
                <seg>你怎么解释？”</seg>
            </tuv>
            <tuv xml:lang="en-US">
                <seg>What's your explanation?"</seg>
            </tuv>
        </tu>
        <tu creationdate="20231229T204026Z" creationid="TM STUDIO">
            <tuv xml:lang="zh-CN">
                <seg>金铃低下头，不吭声。</seg>
            </tuv>
            <tuv xml:lang="en-US">
                <seg>Ling looked down and said nothing.</seg>
            </tuv>
        </tu>
        <tu creationdate="20231229T204026Z" creationid="TM STUDIO">
            <tuv xml:lang="zh-CN">
                <seg>卉紫很痛心地说：“你实在想玩，可以告诉妈妈，我不是绝对禁止你有自己的时间，可你不该编出谎来……”</seg>
            </tuv>
            <tuv xml:lang="en-US">
                <seg>Mom looked really unhappy, "If you really want to play, you can tell me. I'm not absolutely forbidding you from having some time to yourself. But you can't keep lying."</seg>
            </tuv>
        </tu>
        <tu creationdate="20231229T204026Z" creationid="TM STUDIO">
            <tuv xml:lang="zh-CN">
                <seg>金铃忽然打断卉紫的话：“我没有说谎！真的！如果不是补课，我的数学成绩怎么会提高了呢？”</seg>
            </tuv>
            <tuv xml:lang="en-US">
                <seg>Ling interrupted. "I'm not lying! Really! If I'm not doing extra classes, how did my math get better?"</seg>
            </tuv>
        </tu>
        <tu creationdate="20231229T204026Z" creationid="TM STUDIO">
            <tuv xml:lang="zh-CN">
                <seg>金亦鸣赶紧附和：“是啊是啊，这是摆在我们面前的一个现实。”</seg>
            </tuv>
            <tuv xml:lang="en-US">
                <seg>Dad backed her up, "Right, we can't get around that fact."</seg>
            </tuv>
        </tu>
        <tu creationdate="20231229T204026Z" creationid="TM STUDIO">
            <tuv xml:lang="zh-CN">
                <seg>“不排除其中有别的原因。”卉紫说着，狠狠瞪了金亦鸣一眼，因为他对此时她所做的教育工作没有配合默契。</seg>
            </tuv>
            <tuv xml:lang="en-US">
                <seg>"That doesn't mean there isn't something else going on," said Mom, glaring at Dad. Why wasn't he supporting her in her struggle to get Ling educated?</seg>
            </tuv>
        </tu>
        <tu creationdate="20231229T204026Z" creationid="TM STUDIO">
            <tuv xml:lang="zh-CN">
                <seg>金铃十分伤心地说：“妈妈不相信我。</seg>
            </tuv>
            <tuv xml:lang="en-US">
                <seg>Ling was really upset, "Mom, why don't you believe me? You know what?</seg>
            </tuv>
        </tu>
        <tu creationdate="20231229T204026Z" creationid="TM STUDIO">
            <tuv xml:lang="zh-CN">
                <seg>妈妈心里一直认为我是个坏孩子，连我考了好成绩都不肯相信。”</seg>
            </tuv>
            <tuv xml:lang="en-US">
                <seg>You always thought I was bad, and nothing's gonna change your mind, no matter how good my grades are now!"</seg>
            </tuv>
        </tu>
        <tu creationdate="20231229T204026Z" creationid="TM STUDIO">
            <tuv xml:lang="zh-CN">
                <seg>卉紫发现金铃眼圈已经有点发红，一时竟不知道信好还是不信好。</seg>
            </tuv>
            <tuv xml:lang="en-US">
                <seg>Her eyes reddened. For a moment, Mom struggled with herself. Should she believe her or not?</seg>
            </tuv>
        </tu>
        <tu creationdate="20231229T204026Z" creationid="TM STUDIO">
            <tuv xml:lang="zh-CN">
                <seg>她茫然地说：“可你为什么不肯告诉我实话呢？</seg>
            </tuv>
            <tuv xml:lang="en-US">
                <seg>"But why won't you tell me the truth?</seg>
            </tuv>
        </tu>
        <tu creationdate="20231229T204026Z" creationid="TM STUDIO">
            <tuv xml:lang="zh-CN">
                <seg>你放学后到底去了哪儿？”</seg>
            </tuv>
            <tuv xml:lang="en-US">
                <seg>I only want to know where you go after school!"</seg>
            </tuv>
        </tu>
        <tu creationdate="20231229T204026Z" creationid="TM STUDIO">
            <tuv xml:lang="zh-CN">
                <seg>金铃恳求地说：“妈妈，请允许我有一个秘密，行吗？</seg>
            </tuv>
            <tuv xml:lang="en-US">
                <seg>"It's my secret, Mom! Please let me keep one secret? You grownups have your secrets.</seg>
            </tuv>
        </tu>
        <tu creationdate="20231229T204026Z" creationid="TM STUDIO">
            <tuv xml:lang="zh-CN">
                <seg>你们大人都有自己的秘密，我也应该有。</seg>
            </tuv>
            <tuv xml:lang="en-US">
                <seg>Why can't I have one?</seg>
            </tuv>
        </tu>
        <tu creationdate="20231229T204026Z" creationid="TM STUDIO">
            <tuv xml:lang="zh-CN">
                <seg>反正我肯定没干什么坏事。”</seg>
            </tuv>
            <tuv xml:lang="en-US">
                <seg>I promise you I haven't done anything bad."</seg>
            </tuv>
        </tu>
        <tu creationdate="20231229T204026Z" creationid="TM STUDIO">
            <tuv xml:lang="zh-CN">
                <seg>金亦鸣满脸是笑地圆场：“好了，妈妈就同意了吧，金玲的确有这个权利。</seg>
            </tuv>
            <tuv xml:lang="en-US">
                <seg>Dad smiled, and played peacemaker, "Fine, fine, your mother and I agree. You have the right to one secret.</seg>
            </tuv>
        </tu>
        <tu creationdate="20231229T204026Z" creationid="TM STUDIO">
            <tuv xml:lang="zh-CN">
                <seg>以后适当的时候，金铃自己会告诉妈妈的，金铃，对吗？”</seg>
            </tuv>
            <tuv xml:lang="en-US">
                <seg>When the time is right, you'll tell your mom, won't you, Ling?"</seg>
            </tuv>
        </tu>
        <tu creationdate="20231229T204026Z" creationid="TM STUDIO">
            <tuv xml:lang="zh-CN">
                <seg>金铃说：“我保证。”</seg>
            </tuv>
            <tuv xml:lang="en-US">
                <seg>"I promise you I will," said Ling.</seg>
            </tuv>
        </tu>
    </body>
</tmx>
